# Supplementary material for: A molecular atlas of the developing ectoderm defines neural, neural crest, placode, and nonneural progenitor identity in vertebrates
Source: PLoS Biol. 2017 Oct 19;15(10):e2004045. doi: 10.1371/journal.pbio.2004045 (PMC5663519; doi:10.1371/journal.pbio.2004045)
Supplement: S1 Application — (ZIP) [file pbio.2004045.s013.zip]

Archive with 43 entries (34 files):
- EctoMAP_1.3/
- EctoMAP_1.3/data/
- EctoMAP_1.3/data/5.3_NMF_allgenes_st12_expression.txt
- EctoMAP_1.3/data/5.3_NMF_allgenes_st14_expression.txt
- EctoMAP_1.3/data/GenePageGeneralInfo_ManuallyCurated.txt
- EctoMAP_1.3/data/InSituHybridization_laevis.txt
- EctoMAP_1.3/data/NMF_drawing_st12_lr.png
- EctoMAP_1.3/data/NMF_drawing_st14_lr.png
- EctoMAP_1.3/data/st12.5-average-500.png
- EctoMAP_1.3/data/st14-average-500.png
- EctoMAP_1.3/helpers.R
- EctoMAP_1.3/load/
- EctoMAP_1.3/load/ALLdata.rda
- EctoMAP_1.3/load/data_annotation_hugo_name.txt
- EctoMAP_1.3/load/EctoMAPdata.rda
- EctoMAP_1.3/load/genenames.txt
- EctoMAP_1.3/README.txt
- EctoMAP_1.3/server.R
- EctoMAP_1.3/ui.R
- EctoMAP_1.3/WGCNA/
- EctoMAP_1.3/WGCNA/Top50_order_pwr22names.txt
- EctoMAP_1.3/WGCNA/Top50_order_pwr22value.txt
- EctoMAP_1.3/WGCNA/WGCNAgroups_names_dynModhyb_SP22-bicor-ds4-signed.csv
- EctoMAP_1.3/www/
- EctoMAP_1.3/www/Disection_DiagramAH.jpg
- EctoMAP_1.3/www/Disection_DiagramAH.png
- EctoMAP_1.3/www/Dissection.jpg
- EctoMAP_1.3/www/Temporal_expression.jpg
- EctoMAP_1.3/www/Tissue_dissection.jpg
- EctoMAP_lite/
- EctoMAP_lite/data/
- EctoMAP_lite/data/GenePageGeneralInfo_ManuallyCurated.txt
- EctoMAP_lite/data/InSituHybridization_laevis.txt
- EctoMAP_lite/helpers.R
- EctoMAP_lite/load/
- EctoMAP_lite/load/EctoMAPdata.rda
- EctoMAP_lite/load/genenames.rda
- EctoMAP_lite/README.txt
- EctoMAP_lite/server.R
- EctoMAP_lite/ui.R
- EctoMAP_lite/www/
- EctoMAP_lite/www/Dissection.jpg
- EctoMAP_lite/www/Temporal_expression.jpg
