# Supplementary material for: A molecular atlas of the developing ectoderm defines neural, neural crest, placode, and nonneural progenitor identity in vertebrates
Source: PLoS Biol. 2017 Oct 19;15(10):e2004045. doi: 10.1371/journal.pbio.2004045 (PMC5663519; doi:10.1371/journal.pbio.2004045)
Supplement: S1 Application — (ZIP) [file pbio.2004045.s013.zip › EctoMAP_1.3/data/5.3_NMF_allgenes_st12_expression.txt]

GeneNames	NNE	AE	PNP	NB	ANP
42sp43.l[42sp43(4e-134)]	0.0629767535327675	0.155826089031415	0.137663520113779	0.292937941799794	0.350595695522244
42sp50.l[42sp50(0.0)]	0.0758931759779349	0.146899627604504	0.151183820554477	0.380008815580545	0.246014560282539
6330408a02rik-like.1.s[c19orf68(0.0)]	0.101390431244164	0.252861229494195	0.16815522905612	0.149419080018287	0.328174030187234
6330408a02rik-like.2.s[c19orf68(0.0)]	0.102721615594825	0.187968704891033	0.194922716244181	0.181093148475617	0.333293814794344
a2m.s[a2m(0.0)]	0.0284017991743898	0.378091770076295	0.0484307581490137	0	0.545075672600302
aaas.l[aaas(3e-49)]	0.0549766069765889	0.18674462046268	0.108236877847831	0.36121661945752	0.28882527525538
aacs.l[aacs(0.0)]	0.550035271599525	0.0765120259086069	0.0802254399035314	0.195404461011573	0.0978228015767633
aacs.s[aacs(0.0)]	0.724846828890948	0.181526183029927	0.0226746010375023	0.0646000789201987	0.00635230812142495
aadacl4.s[aadacl4(0.0)]	0.381087659568932	0.298410638253355	0.0907760634310085	0.194373861679122	0.0353517770675833
aadat.l[aadat(0.0)]	0.0765382316411002	0.134915527301842	0.276451214052135	0.240069777570792	0.272025249434131
aadat.s[aadat(0.0)]	0.0801899076907952	0.160803674361744	0.245775767251438	0.28001573754457	0.233214913151453
aaed1.s[c9orf21(1e-158)]	0.139279094164364	0.141203043338297	0.194278402643069	0.349225936042861	0.176013523811409
aagab-like.l[aagab(0.0)]	0.124633525947754	0.171138979717851	0.19265933720895	0.350318762538581	0.161249394586863
aagab-like.s[aagab(0.0)]	0.0924252910332691	0.163973074778711	0.188374542120193	0.340938584215675	0.214288507852153
aak1.l[aak1(9e-42)]	0.169860639504663	0.228339277406182	0.132483618322169	0.27403314745276	0.195283317314226
aak1.s[aak1(0.0)]	0.087741142625597	0.262938552917525	0.151978084732204	0.26266107462102	0.234681145103653
aar2.1[c20orf4(0.0)]	0.0646429547013034	0.205019379474956	0.163798990336194	0.292303380292694	0.274235295194853
aarsd1.l[aarsd1(6e-142)]	0.0668537838712382	0.162471957420802	0.255103864990672	0.26766002933419	0.247910364383098
aasdh-like.l[aasdh(1e-178)]	0.0877142070385549	0.243658110869655	0.174831988972825	0.218481859131146	0.27531383398782
aasdhppt.s[aasdhppt(0.0)]	0.0413769784433159	0.116164624282769	0.157113287769945	0.368717684243449	0.316627425260521
aass.l[aass(0.0)]	0.0848254566719345	0.157080015689561	0.193062598428916	0.246072573126908	0.31895935608268
aatf.s[aatf(3e-67)]	0.0697444032567688	0.167751427628386	0.214725738426256	0.211869340881862	0.335909089806728
aatk-like.l[aatk(9e-122)]	0.24866418927333	0.426485570061935	0.000918075990776073	0.0497272307331546	0.274204933940804
aatk-like.s[aatk(3e-65)]	0	0.00385356463739325	0.547797724468795	0.298082791870854	0.150265919022958
abat.l[abat(0.0)]	0.114132822245424	0.186810491877834	0.179301959296947	0.314635924491942	0.205118802087852
abat.s[abat(5e-56)]	0.0812691843145692	0.20536770356789	0.185106182638289	0.28887038068509	0.239386548794162
abca1.l[abca1(0.0)]	0.0341364593806647	0.273797526541625	0.124932626157051	0.0473360900116409	0.519797297909018
abca1.s[abca1(0.0)]	0.0706102314006364	0.199132396965978	0.117221316249029	0.117226720168518	0.495809335215839
abca2.l[abca2(0.0)]	0.169671146797334	0.10345477284721	0.142436088697373	0.11199977337867	0.472438218279414
abca3-like.l[abca3(1e-49)]	0.155766873733842	0.305971771635204	0.143201119652959	0.156719410551623	0.238340824426372
abca3-like.s[abca3(0.0)]	0.13956578637676	0.331957082868366	0.13848880376613	0.163964017950699	0.226024309038045
abca4.l[abca4(0.0)]	0.0730379516695951	0.118611274907386	0.365945573482082	0.0339229152203371	0.4084822847206
abca5.l[abca5(0.0)]	0.0649014946932033	0.121393207363491	0.348127976390647	0.0447101194431262	0.420867202109532
abca5.s[abca5(0.0)]	0.0608503416182036	0.154706657314138	0.178157580886313	0.350734095155566	0.255551325025779
abca8.l[abca8(0.0)|bcl2l1(1e-140)]	0.129315256174918	0.16474638292459	0.281043217946956	0.219566190166293	0.205328952787243
abcb5.l[ensxetg00000007433(0.0)]	0.00933345551184375	0.506664816816486	0.0518316075715609	0	0.432170120100109
abcb6.l[abcb6(0.0)]	0.02835851505768	0.1213796029717	0.210570084126833	0.350873570294309	0.288818227549479
abcb9.l[abcb9(0.0)]	0.0032444614588666	0.111321667198623	0.225177229236554	0.354273358563232	0.305983283542725
abcc4.l[abcc4(0.0)]	0.0332729157029836	0.144148114436795	0.168676545687928	0.322209912289731	0.331692511882562
abcc4.s[abcc4(0.0)]	0.0152664233499175	0.0983565503869365	0.35526155630141	0.425460346691302	0.105655123270434
abcd2-like.l	0.00549803310965246	0	0.736668650499181	0	0.257833316391167
abcd2-like.s	0	0.000518577645785437	0.376781246391921	0	0.622700175962293
abcd3.s[abcd3(2e-35)]	0.0376734675773586	0.128205228390646	0.271041828098264	0.31309781789764	0.249981658036091
abcd4-like.l[abcd4(0.0)]	0.0597998372466945	0.182956894760006	0.271755838818061	0.103453482519822	0.382033946655416
abce1.l[abce1(0.0)]	0.0800082849828703	0.168520262630994	0.206146445776156	0.273160402847203	0.272164603762777
abce1.s[abce1(0.0)]	0.106063393880446	0.194626722507596	0.197894941708098	0.249895933645674	0.251519008258186
abcf1-like.l[abcf1(4e-78)]	0.0896236716462953	0.214293148895452	0.177841861910109	0.168604803305443	0.3496365142427
abcg2.l[abcg2(0.0)]	0.618198525696931	0.096289223879146	0.154436281762645	0.103347742092659	0.0277282265686192
abcg2.s[abcg2(0.0)]	0.045451367242635	0.130142852221967	0.17777560945145	0.221852429163478	0.42477774192047
abhd11.l[abhd11(0.0)]	0.11277483460097	0.125079447684107	0.17698299253909	0.365144038996595	0.220018686179238
abhd12.l[abhd12(0.0)]	0.053811886745185	0.169797508050163	0.123898654150487	0.374367711538405	0.27812423951576
abhd12.s[abhd12(2e-78)]	0.291494399552062	0.0901281721416963	0.233190383697146	0.226276008680432	0.158911035928663
abhd14a.l[ensxetg00000031804(0.0)]	0.12330172841192	0.220279196148803	0.176850241976816	0.397114646199203	0.0824541872632578
abhd14a.s[ensxetg00000001631(4e-95)|ensxetg00000031804(0.0)]	0.000594001113559864	0.0737137674388045	0.253040307652038	0.430431862109899	0.242220061685699
abhd16a.l[abhd16a(1e-64)]	0.0310368991776118	0.1419076992572	0.180432617934095	0.308226516266781	0.338396267364312
abhd16a.s[abhd16a(0.0)]	0.0546252395840479	0.187944552769263	0.136428405179504	0.326220158012129	0.294781644455056
abhd17a.l[fam108a1(2e-69)]	0.0890852126418361	0.15714360036266	0.173355714376808	0.338544723866368	0.241870748752328
abhd17a.s[fam108a1(0.0)]	0.14938718478259	0.240311463633355	0.131117625954174	0.26871079723457	0.210472928395311
abhd17b.l[fam108b1(4e-66)]	0.108671762543197	0.185514220905211	0.278060158942983	0.166728353051987	0.261025504556622
abhd17b.s[fam108b1(1e-71)]	0.005788117650331	0.298797040328931	0.193190817128219	0.13695498249917	0.365269042393349
abhd17c.l[fam108c1(0.0)]	0.0446500925704016	0.142474203738644	0.156775289044161	0.318420209096163	0.33768020555063
abhd17c.s[fam108c1(0.0)]	0.0500256923772312	0.164172450108693	0.175953786987097	0.285747743899679	0.324100326627299
abhd2.l[abhd2(0.0)]	0.0402780893649553	0.135174189204014	0.264162454400972	0.339320379677684	0.221064887352376
abhd2.s[abhd2(2e-80)]	0.0371592172705278	0.150775817829071	0.196180361732246	0.309059760512279	0.306824842655876
abhd4.1[abhd4(0.0)]	0.189780244164743	0.191297226488154	0.117465055633452	0.263860179903508	0.237597293810144
abhd4.l[abhd4(0.0)]	0.111657888154714	0.151159003831672	0.3170548872937	0.37935103566854	0.0407771850513738
abhd5.l[abhd5(0.0)]	0.138442052739442	0.29120634027083	0.162046949352557	0.25020647900984	0.15809817862733
abi1.l[abi1(2e-153)]	0.132896251244837	0.197434853433566	0.13907161752435	0.213739476379483	0.316857801417764
abi2.l[abi2(0.0)]	0.0559353263576502	0.160387467995744	0.118504824081594	0.280787856575104	0.384384524989907
abi2.s[abi2(0.0)]	0.107846495345219	0.155673200305412	0.144452521475955	0.295049712264261	0.296978070609154
abl1-like.1[abl1(2e-77)]	0.105307068832942	0.257009042683056	0.105674921962101	0.169727220463652	0.362281746058249
abl1-like.s[abl1(0.0)|exosc2(3e-157)]	0.0645185149010422	0.187021503088009	0.14514625913621	0.319001634882775	0.284312087991963
abl2.l[abl2(3e-57)]	0.0954123750378841	0.191688820635682	0.180333791477911	0.204103526008516	0.328461486840008
abl2.s[abl2(0.0)]	0.120560558283912	0.240156026896126	0.153603241946288	0.176357348858006	0.309322824015667
abr.l[abr(3e-125)]	0.0577241093890262	0.144987281601881	0.187895777106689	0.258899046117218	0.350493785785186
abr.s[abr(3e-125)]	0.0418887411518516	0.1262773521069	0.210172333330533	0.173360561465549	0.448301011945166
abra.s[abra(0.0)]	0	0.112313696762501	0.332250360039979	0.00129117658393653	0.554144766613583
abtb1.l[abtb1(0.0)]	0.045551886070466	0.152912924337504	0.197059503500498	0.332750035232054	0.271725650859478
abtb1.s[abtb1(0.0)]	0.0584451355776974	0.0897686302804612	0.278736352409433	0.349615381990264	0.223434499742144
abtb2-like.2.s[abtb2(3e-173)|nat10(8e-72)]	0.0510305818717237	0.173961118121417	0.144274649047571	0.141984392043348	0.48874925891594
acaa1.l[acaa1(2e-114)]	0.0606247435435044	0.172563899681694	0.129461660127087	0.321973996477874	0.31537570016984
acaa2.l[acaa2(0.0)]	0.075280189817516	0.182841508334672	0.220360210001357	0.295174942404262	0.226343149442193
acaa2.s[acaa2(8e-110)]	0.0768490902803334	0.125722022933642	0.170082069746266	0.402124977505226	0.225221839534532
acaca-like.l[acaca(0.0)]	0.0962940525416969	0.15811813106658	0.279018656969533	0.229831881857984	0.236737277564206
acaca-like.s[acaca(0.0)]	0.0715050744380959	0.142690936626611	0.121024583194769	0.350581131305561	0.314198274434963
acacb.l[acacb(0.0)]	0.100088672572019	0.184477916797474	0.174172604538975	0.200057714653897	0.341203091437635
acad10.l[acad10(0.0)]	0.076735396460523	0.176891528484573	0.249369146117934	0.242635767862735	0.254368161074234
acad11.l[acad11(0.0)]	0.0322420328449555	0.0833023197575829	0.225268654834216	0.387849449780104	0.271337542783142
acad8.l[acad8(0.0)]	0.0649336717674128	0.148505929989692	0.239117612148854	0.314212977412032	0.233229808682009
acadl.l[acadl(0.0)]	0.0270929883509292	0.116398238462755	0.254254463248665	0.336091170846746	0.266163139090906
acadm.l[acadm(0.0)]	0.0447394409645927	0.139161042632297	0.231042833208329	0.3117257493219	0.273330933872882
acadm.s[acadm(2e-137)]	0.0916060321667199	0.192525371506493	0.204641310430823	0.26878186046051	0.242445425435455
acads.l[acads(0.0)]	0.0681878934119929	0.144889957886122	0.173476542809101	0.368297704466719	0.245147901426066
acadsb.l[acadsb(0.0)]	0.0369787234388889	0.124909282503654	0.215993825573931	0.363513886028974	0.258604282454552
acap3.l[acap3(0.0)]	0.0198733216141517	0.1021902700038	0.447009974566616	0.161879224999679	0.269047208815753
acat1.1[acat1(0.0)]	0.0275538541519033	0.122211117415313	0.163080391858881	0.40027857848604	0.286876058087863
acat1.s[acat1(0.0)]	0.0583714710235119	0.156265521980208	0.152293841064866	0.39052652439804	0.242542641533374
acat2.l[acat2(0.0)]	0.032311608612126	0.126626225823531	0.175806446311998	0.418967783385576	0.246287935866769
acat2.s[acat2(0.0)]	0.0515642538313196	0.147465481540263	0.187841440525241	0.38270950767253	0.230419316430646
acbd3.l[acbd3(2e-47)]	0.261980989038827	0.304970812908152	0.104015150272612	0.224229185265768	0.104803862514641
acbd3.s[acbd3(0.0)]	0.184742930352742	0.277797505736499	0.0940537015466467	0.297989311099346	0.145416551264766
acbd5.l[acbd5(0.0)]	0.0256495665702872	0.0999525472668127	0.240551251260652	0.338791151815386	0.295055483086862
acbd6.s[acbd6(8e-152)]	0.0685459676203078	0.172995726961478	0.150944541479368	0.342838460603114	0.264675303335732
accs.l[ensxetg00000033705(2e-106)]	0.11095067624909	0.23691440506358	0.112258465201784	0.192450375849357	0.34742607763619
accs.s[ensxetg00000033705(3e-48)]	0.148466992786699	0.29335167139006	0.116508216552801	0.16529503770227	0.276378081568169
acer1.l[acer1(3e-64)]	0.0377114453552656	0.0427927415651933	0.702265794632297	0.0666789943766577	0.150551024070586
acer3.l[acer3(1e-84)]	0.147577535029615	0.192207376922545	0.0897292403219533	0.375210469110829	0.195275378615058
acer3.s[acer3(0.0)]	0.0552565186734642	0.144815412777321	0.154741424892263	0.38828644786019	0.256900195796762
ache.1[ache(0.0)]	0.00576597110965671	0.172083659361976	0.114243940171178	0.487870180765816	0.220036248591374
ackr3.l[cxcr7(0.0)]	0.0191055177084564	0.107059346970319	0.293718696773177	0.471860330306089	0.108256108241958
ackr3.s[cxcr7(0.0)]	0.0559367216823593	0.0608826902393226	0.151735222623372	0.523030766822271	0.208414598632675
acmsd-like.l[acmsd(0.0)]	0.0891686630596509	0.113542639222215	0.0731908802954798	0.724097817422654	0
acmsd-like.s[acmsd(0.0)]	0.102674393587001	0.19298674284677	0.134597051323697	0.405057580581208	0.164684231661324
aco1.l[aco1(0.0)]	0.081598091019697	0.170881179192469	0.230414324077097	0.248075975189151	0.269030430521587
aco2.l[aco2(1e-106)]	0.0949264476944567	0.209146060434621	0.185046664109601	0.289807493851997	0.221073333909323
aco2.s[aco2(2e-98)]	0.114028814135722	0.146704509537363	0.227884581576627	0.161804594787321	0.349577499962966
acot11-like.l[acot11(0.0)]	0.0636776083890975	0.156920457984876	0.176384111112259	0.318628425482406	0.284389397031362
acot12.l[acot12(0.0)]	0.0352832232325544	0.136343494680683	0.165502420273385	0.362046497518222	0.300824364295155
acot13.s[acot13(0.0)]	0.0669334236821684	0.188066208521682	0.201831105371031	0.357502938670705	0.185666323754414
acot2.s[acot2(0.0)]	0.135562383137478	0.18616170952168	0.0671806878642217	0.394085364488201	0.217009854988419
acox2.l[acox2(0.0)|arpc4(7e-26)]	0.113254043895533	0.15989615688795	0.248097783988212	0.241533662024748	0.237218353203557
acoxl.l[acoxl(0.0)]	0.0845564743806518	0.165444148818668	0.16972376960498	0.24981910979837	0.33045649739733
acpp.l	0.591025098151649	0.259154340091122	0.00892240685179035	0.140898154905438	0
acrc.l[igbp1(0.0)]	0.0600041432260306	0.182675987550341	0.241367307147915	0.199799551856725	0.316153010218989
acsf3.s[acsf3(0.0)]	0.0446881027614622	0.143069451552934	0.167227620347815	0.383752932625233	0.261261892712556
acsl4.l[acsl4(1e-119)]	0.00925433002448906	0.136983691019911	0.25519363653144	0.299131306532578	0.299437035891582
acsl4.s[acsl4(0.0)]	0.0768254517436674	0.219288289581199	0.160600966696923	0.216401560617804	0.326883731360407
acsl6.l[acsl6(0.0)]	0.0605147954573236	0.148764707230508	0.229275447244901	0.336787893233846	0.224657156833422
acsm3.l[acsm3(8e-52)]	0.0601586113046362	0.169950593585402	0.269026498708143	0.25546264808829	0.245401648313529
acss1.l[acss1(0.0)]	0.181537920112346	0.11843228591131	0.313860363004802	0.090462492233352	0.295706938738191
acss2-like.l[acss2.1(0.0)]	0.252001081548733	0.280511693540026	0.0992105061100483	0.212642929828371	0.155633788972821
acss3.l[acss3(0.0)]	0.0688077346060227	0.142989796480586	0.232629698638223	0.289346737174199	0.26622603310097
actc1.l[actc1(0.0)]	0.0163604061264085	0	0.849891694251126	0	0.133747899622465
actc1.s[actc1(0.0)]	0.016207729262218	0	0.832626539547856	0	0.151165731189925
actg1.l[actg1(0.0)]	0.0844102772354171	0.139601277754215	0.244489557799897	0.28369381951929	0.247805067691181
actg1.s[actg1(0.0)]	0.0904183408872606	0.12846620202746	0.269445431136866	0.207844646791034	0.30382537915738
actn1.l[actn1(0.0)]	0.408305257779726	0.397434751907553	0.0121252142154627	0.182134776097258	0
actn1.s[actn1(0.0)]	0.235189368299778	0.354025548627297	0.115719447438555	0.160668619035963	0.134397016598406
actn3.l[actn3(3e-63)]	0.130859971308548	0.182260370183134	0.190238227451026	0.096167535348664	0.400473895708629
actn4.l[actn4(0.0)]	0.231665502799057	0.171116606236735	0.140943959270184	0.280503465292926	0.175770466401098
actn4.s[actn4(5e-75)]	0.11971064605017	0.200969874055723	0.15387375898972	0.245069880888818	0.28037584001557
actr10.l[actr10(3e-171)]	0.131532391248654	0.161218000075997	0.177810920261606	0.282531568706793	0.246907119706949
actr10.s[actr10(0.0)]	0.0567067439512977	0.14448931530567	0.197460648966327	0.309230510444386	0.292112781332319
actr1a.l[actr1a(0.0)]	0.0574270223705955	0.163616914421162	0.180433232818003	0.336413031888577	0.262109798501662
actr1a.s[actr1a(1e-64)]	0.166769267219296	0.311955188379793	0.12722499739998	0.264215143216886	0.129835403784045
actr2.l[actr2(2e-79)]	0.100397683414465	0.169629126376771	0.125769496015217	0.326189932272756	0.278013761920792
actr2.s[actr2(0.0)]	0.0856211154822415	0.204869625677648	0.147853283661986	0.260992760262386	0.300663214915738
actr3.l[actr3(2e-42)]	0.0725006299885083	0.16725692294255	0.165715928924252	0.376609777367924	0.217916740776765
actr3.s[actr3(0.0)]	0.0552784770293175	0.145317283603806	0.142505427513256	0.388189001747104	0.268709810106517
actr5.s[actr5(0.0)]	0.0749449696315625	0.228980150384055	0.123891358543303	0.324491827437845	0.247691694003235
actr6.l[actr6(4e-169)]	0.0658976227722511	0.196095364493881	0.227397681712763	0.219707914382564	0.290901416638541
actr8.1	0.0664404630716662	0.173559987754833	0.130682021231539	0.361952462909381	0.267365065032582
acvr1.l[acvr1(3e-91)]	0.129974628084934	0.180697481411899	0.282548875664843	0.0760102166587844	0.33076879817954
acvr1.s[acvr1(0.0)]	0.187847667497714	0.200568058951947	0.223519081357385	0.0336888838314436	0.35437630836151
acvr1b.l[acvr1b(0.0)]	0.267556434662978	0.20670639867369	0.231051159087804	0.0308765469968877	0.263809460578641
acvr1b.s[acvr1b(0.0)]	0.13059895210552	0.202780613993034	0.130282060478387	0.133517557653331	0.402820815769729
acvr2a.l[acvr2a(0.0)]	0.126581933205753	0.237749312141258	0.145302710386534	0.187824564588165	0.302541479678289
acvr2a.s[acvr2a(0.0)]	0.117876320660111	0.226272781214487	0.165715143661546	0.147854167876591	0.342281586587265
acvr2b.l[acvr2b(0.0)]	0.0694756747849519	0.121701729281243	0.23689302814658	0.325613514098114	0.24631605368911
acvr2b.s[acvr2b(0.0)]	0.0783586253535269	0.201205073934761	0.142540553132093	0.226994442174074	0.350901305405545
acy1.1.s[acy1.1(7e-170)]	0.0501368740321146	0.118444240695354	0.285456541020398	0.278301283041903	0.26766106121023
acy3.l[acy3(1e-87)]	0.0974737605250438	0.273020975091569	0.145490557523004	0.412643877265385	0.0713708295949983
adad2.s[adad2(2e-96)]	0.214928897479889	0.158388594829502	0.154842635622899	0.272174072951077	0.199665799116632
adal.l[adal(0.0)]	0.059975602967347	0.146423140351877	0.233697360951843	0.281652147144481	0.278251748584453
adal.s[adal(0.0)]	0.0737238992880932	0.162551237264331	0.239988724615646	0.281154888884514	0.242581249947416
adam10.l[adam10(0.0)]	0.0720511778014498	0.179010825578325	0.164445120104287	0.249809869194178	0.334683007321759
adam10.s[adam10(0.0)]	0.110647804173743	0.219909750752424	0.174752908956176	0.18786133595581	0.306828200161846
adam17.l[adam17(0.0)]	0.128396882705505	0.270233059183071	0.103016369541257	0.233228936182982	0.265124752387185
adam17.s[adam17(0.0)]	0.115331597654058	0.191843536076302	0.150945189767384	0.254742142310614	0.287137534191643
adam19.s[adam19(4e-133)]	0.142910158643927	0.130522986325466	0.192910527604912	0.221879994119836	0.311776333305859
adam9.l[adam9(2e-53)]	0.0666073867141524	0.173977558237065	0.151958384786605	0.251381173165385	0.356075497096793
adam9.s[adam9(2e-116)]	0.160720419678616	0.153254652884764	0.173689592249115	0.193320505665335	0.319014829522171
adamts1.l[adamts1(0.0)]	0.00640226905051005	0.0159678050469372	0.698572883286867	0.158504660492564	0.120552382123122
adamts1.s[adamts1(4e-168)]	0.0030937691427717	0	0.426020667715152	0	0.570885563142076
adamts10-like.l[adamts10(0.0)]	0.00378081486167782	0.0417434456198874	0.184040865465335	0	0.7704348740531
adamts12.l[adamts12(0.0)]	0.0910115086552114	0.225627446180577	0.129928318318819	0.257817158520016	0.295615568325377
adamts16.l[adamts16(3e-90)]	0.0148185143698181	0.0976293741932839	0.226713121490179	0.367966139869586	0.292872850077133
adamts17-like.l[adamts17(0.0)]	0.0471118566576753	0.0763037610332161	0.383002869748127	0.230098955664423	0.263482556896558
adamts17-like.s[adamts17(0.0)]	0.0382312276938231	0.107758743102968	0.285960571567648	0.20601988471727	0.362029572918291
adamts18.l[adamts18(0.0)]	0	0.686893744683327	0.143010890456694	0.0673053697376979	0.102789995122281
adamts18.s[adamts18(0.0)]	0	0.0942590032339415	0.70000472844181	0.205736268324249	0
adamts2.s[adamts2(0.0)]	0.0438074416243187	0.213110724302024	0.186772488398986	0.274141843439667	0.282167502235004
adamts3.l[adamts3(0.0)]	0.0623241610899632	0.206147269886452	0.244407485279362	0.212941871661731	0.274179212082492
adamts5.l[adamts5(0.0)]	0	0	0.898073847045199	0.101926152954801	0
adamts5.s[adamts5(0.0)]	0	0	0.852580302955411	0.0460875961716229	0.101332100872966
adamts6.1[adamts6(0.0)]	0.0352523755080174	0.179251514884507	0.276990340834551	0.339726305164313	0.168779463608612
adamts6.l[adamts6(2e-144)]	0.0840369451484164	0.0934229337728659	0.284382174665081	0.204960806125694	0.333197140287942
adamtsl4.l[adamtsl4(6e-42)]	0.0177012806540126	0	0.00268730930209023	0	0.979611410043897
adamtsl4.s[adamtsl4(4e-45)]	0.0163262985308781	0.00857851259548286	0.244241502973105	0	0.730853685900535
adamtsl5.l[adamtsl5(0.0)]	0.0483568907992382	0.123748934814238	0.148000954446388	0.495329781829728	0.184563438110408
adamtsl5.s[adamtsl5(1e-67)]	0.166804075180846	0.134320521890688	0.144580809283492	0.413771448501519	0.140523145143455
adap1.l[xb-gene-5838973(0.0)|adap1(1e-44)]	0.2028627750355	0.309632463214524	0.18686260528155	0.265105940229351	0.0355362162390756
adat1.s[adat1(0.0)]	0.0280326875660267	0.0997228199945474	0.204100123694824	0.498785277284844	0.169359091459758
adat2.l[adat2(4e-169)]	0.0973229219253155	0.22453804369777	0.161896051252199	0.135549283823522	0.380693699301193
adck2.s[adck2(0.0)]	0.0162648759727141	0.150026942441198	0.047894805904597	0.371696298874627	0.414117076806864
adck4-like.l[adck4(0.0)]	0.0436000961424742	0.198854763334535	0.220051393353424	0.302204608440998	0.235289138728568
adcy4-like.l[adcy4(0.0)]	0.0262182490748807	0.103069267682171	0.270779035762367	0.337802669438342	0.262130778042239
adcy4-like.s[adcy4(0.0)]	0.0351944333086802	0.090975720139175	0.503401216111423	0.209826316400351	0.160602314040371
adcy7.l[adcy7(0.0)]	0.0268606058498955	0.128122408193087	0.206578245615062	0.238758671533736	0.399680068808219
add3.l[add3(0.0)]	0.0742536164562587	0.191080579557976	0.151240778649355	0.259349619939127	0.324075405397283
add3.s[add3(0.0)]	0.0475091821019035	0.161681460209966	0.134427691826063	0.308503197591239	0.347878468270829
adgb.l[adgb(0.0)]	0.0653243054640591	0.134511731580293	0.259152871360136	0.302625482600487	0.238385608995025
adh6.l[adh6(0.0)]	0.0654152131752029	0.133720941433937	0.204432447741139	0.323115940521621	0.2733154571281
adh6.s[adh6(0.0)]	0.0157802760079883	0.0704289889749928	0.171854694123363	0.429448008653735	0.312488032239921
adi1.l[adi1(2e-55)]	0.0500557553442891	0.166594364846554	0.13941309519957	0.394655538272138	0.249281246337449
adk.1[adk(9e-40)]	0.122013203717759	0.20185673158108	0.213554626419488	0.214099147304318	0.248476290977355
adm2.s	0.022061281776493	0.153722224346342	0.261927062268674	0.274940801301345	0.287348630307146
admp.l[admp(1e-80)]	0.00726728404047481	0.0228014066106037	0.729901679842288	0	0.240029629506633
admp.s[admp(6e-79)]	0.0133949240250593	0.0111937373688743	0.845980798604878	0	0.129430540001189
admp2.l	0	0.534897660750082	0	0.15022630868884	0.314876030561077
adnp.l[adnp(0.0)]	0.0877177997531019	0.198892879827708	0.176346077072967	0.1652633572565	0.371779886089723
adnp.s[adnp(0.0)]	0.0686247449749855	0.188563532420837	0.194258332417443	0.16052172214771	0.388031668039025
adnp2.l[adnp2(8e-177)]	0.0779435809692555	0.191025882103405	0.193370203157132	0.167522801066025	0.370137532704183
adnp2.s[adnp2(7e-68)]	0.0852953661571339	0.194691604101985	0.18000705714739	0.165084822241459	0.374921150352032
ado.l[ado(0.0)]	0.0644180952091528	0.122454703742781	0.185363608062278	0.24174096659423	0.386022626391558
ado.s[ado(0.0)]	0.16618367018659	0.128904369722329	0.0968251055229455	0.251449030327982	0.356637824240153
adora2a.l[adora2a(1e-44)]	0.0666653032422959	0.0380440361111163	0.342512887487576	0.268157983638018	0.284619789520994
adora2a.s[adora2a(0.0)]	0.0128562245820992	0.11491393677528	0.576031653342018	0	0.296198185300603
adprhl2.l[adprhl2(0.0)]	0.026478678662976	0.123058569894595	0.195514076290164	0.321740030578861	0.333208644573404
adprhl2.s[adprhl2(0.0)]	0.0863959606124874	0.208035416553461	0.0404543486472751	0.276148544375998	0.388965729810779
adprm.l[c17orf48(0.0)]	0.0137026939401307	0.123027908052376	0.166138865207313	0.384378485362723	0.312752047437458
adrbk2.l[adrbk2(3e-36)]	0.0378666142277368	0.109713291130531	0.378965576463051	0.0910253162559704	0.382429201922711
adrbk2.s[adrbk2(0.0)]	0	0.0676035596026197	0.510803369987612	0.376921307513024	0.0446717628967442
adrm1.l[adrm1(0.0)]	0.0945419963630043	0.195303046162375	0.159252280165101	0.321952484371803	0.228950192937717
adrm1.s[adrm1(0.0)]	0.119238089559449	0.246456145999076	0.0704590270062411	0.367339191131649	0.196507546303585
adsl.l[adsl(0.0)]	0.0575615509095184	0.157945931202676	0.114990026597353	0.380373577150785	0.289128914139667
adss.l[adss(0.0)]	0.109159797637089	0.200518149490756	0.205942910699574	0.166059062660505	0.318320079512077
aen.l[aen(0.0)]	0.125074508269363	0.237105284944971	0.162516263514766	0.34326866259991	0.13203528067099
aen.s	0.0962666844360449	0.221326909188986	0.143687498456131	0.269619867397117	0.269099040521721
afap1.l[afap1(1e-31)]	0.0701472762789928	0.337054574830407	0.0470682655302249	0.196704891627031	0.349024991733344
afap1.s[afap1(0.0)]	0.0455132026520727	0.232471793402326	0.200216630328293	0.159902098261691	0.361896275355617
afap1l1.l[afap1l1(6e-43)]	0.0612268066302742	0.0663623981015549	0.553049994362668	0.189118577575552	0.130242223329951
aff1.l[aff1(0.0)]	0.0680667114622415	0.209781859732212	0.168372995580892	0.330807043080519	0.222971390144136
aff4.l[aff4(2e-57)]	0.106383542247496	0.37424891215526	0.139159118398453	0.123103998029589	0.257104429169201
aff4.s[aff4(0.0)]	0.109624409211806	0.283755544686335	0.163374805059017	0.122732025532878	0.320513215509964
afg3l1p.1[afg3l1p(0.0)]	0.0550252689906744	0.154680844538833	0.150060270374425	0.354930187532919	0.285303428563147
afg3l1p.s[afg3l1p(0.0)]	0.0969233747192621	0.181893499115244	0.169836724471911	0.248500468491871	0.302845933201712
afg3l2.l[afg3l2(0.0)]	0.0804237211529573	0.187525975865729	0.20964337454989	0.25178192480549	0.270625003625934
afmid.l[afmid(0.0)]	0.25438872472157	0.270745827599853	0.0982857844353675	0.376579663243209	0
aga.l[aga(0.0)]	0.0411965262016098	0.106498670627875	0.24983689782683	0.337860015111406	0.264607890232279
agbl1-like.s[agbl1(0.0)]	0.0411489301992972	0.137242162073308	0.110139417509584	0.327990518622565	0.383478971595246
agbl2.l[agbl2(6e-32)]	0.684358577527362	0.125887944684773	0.126564608353133	0.0322266685322934	0.0309622009024382
agbl3.s[agbl3(2e-53)]	0.254080715813513	0.139756432192193	0.192560064458326	0.167739065270588	0.245863722265381
agbl5.l[agbl5(5e-61)]	0.426855887373617	0.124125927293381	0.117857922243133	0.11867327389027	0.212486989199599
agbl5.s[agbl5(0.0)]	0.165114923833705	0.112831163564872	0.197102015545559	0.19644608500751	0.328505812048354
agfg1.l[agfg1(0.0)]	0.0678382493918227	0.132046973055862	0.156689465496242	0.291152596716765	0.352272715339308
agfg1.s[agfg1(0.0)]	0.115271093588208	0.164911011005736	0.152951535376687	0.223261677790077	0.343604682239292
aggf1.l[aggf1(6e-110)]	0.106546454192217	0.26619539162586	0.140478664762857	0.170551895248363	0.316227594170704
aggf1.s[aggf1(6e-107)]	0.089139161577454	0.192939506052782	0.168700009185306	0.243829624829646	0.305391698354812
agk.s[agk(0.0)]	0.0464397658887995	0.142400539539768	0.154074471937057	0.315109464262225	0.341975758372151
agl.l[agl(0.0)]	0.0706820070782937	0.146546544469682	0.208624852251847	0.288526588767356	0.285620007432821
agl.s[agl(0.0)]	0.0561311361531212	0.125894802402293	0.204482151854233	0.233853677238468	0.379638232351885
agmo.l[agmo(5e-61)]	0.061267345597842	0.044135471878517	0.638458095358304	0.179802381375198	0.0763367057901387
ago1.l[eif2c1(0.0)]	0.0413089300615676	0.219770441955233	0.163036153195558	0.15714153221781	0.418742942569831
ago1.s[eif2c1(3e-34)]	0.0198348979993102	0.140216984578837	0.308434191436685	0.213183847695674	0.318330078289493
ago2.l[eif2c2(0.0)]	0.0634719929913075	0.176966507192903	0.181727946740761	0.145997788174366	0.431835764900662
ago2.s[eif2c2(0.0)]	0.086690146304601	0.218203868449147	0.187752922481524	0.155038929660998	0.35231413310373
ago3-like.l[eif2c3(0.0)]	0.414860991531063	0.481448110061813	0.0386243048177387	0.0650665935893861	0
ago3-like.s[eif2c3(0.0)]	0.0673909571873453	0.166229802434857	0.303507726334565	0.183981218984814	0.278890295058419
agpat1.l[agpat1(1e-47)]	0.0341523974873861	0.133380664230443	0.268198470837025	0.287000080601403	0.277268386843742
agpat1.s[agpat1(8e-40)]	0.0371604189056293	0.123558242577309	0.241707535047807	0.32446050952864	0.273113293940615
agpat5.l[agpat5(1e-128)]	0.0962390659903857	0.0911852306737861	0.189224982427158	0.369826322507466	0.253524398401204
agpat5.s[agpat5(0.0)]	0.0277043902565833	0.103961103862522	0.185998792616536	0.389366914611397	0.292968798652962
agpat6.l[agpat6(0.0)]	0.116737025203822	0.221690699429449	0.109356322958248	0.331468084733682	0.220747867674799
agpat6.s[agpat6(0.0)]	0.463501777601934	0.00302549260457884	0.0535855053480423	0.236913194240479	0.242974030204965
agpat9.l[chchd2(7e-81)]	0.0553249498658754	0.152430292776138	0.169626914573268	0.407146103426542	0.215471739358177
agpat9.s[chchd2(0.0)]	0.0640254261351404	0.153551191913504	0.172507014506623	0.373193529375416	0.236722838069316
agps.l[agps(0.0)]	0.0752610792674444	0.150626506670579	0.165225938568763	0.306112044764747	0.302774430728467
agps.s[agps(0.0)]	0.0745592375506534	0.1816640662605	0.182903623916149	0.256865411530974	0.304007660741723
agr2.l[agr2(0.0)]	0	0.967794930237087	0.0322050697629129	0	0
agr2.s[agr2(0.0)]	0.00299129976451589	0.967836597888954	0.0291721023465302	0	0
agtrap.l[agtrap(2e-60)]	0.0504930310121543	0.121266272636183	0.206188237463096	0.399406705269911	0.222645753618655
ahctf1.l[ahctf1(9e-25)|ahctf1(0.0)]	0.0790813204281629	0.163834079727311	0.257255907287056	0.15653511913595	0.343293573421521
ahctf1.s[ahctf1(0.0)|ahctf1(0.0)]	0.0972040454885622	0.193418035254206	0.231431107990063	0.213190332345026	0.264756478922143
ahcy.l[ahcy(0.0)]	0.0807767926318609	0.161623627882215	0.177678336856905	0.329848045354682	0.250073197274338
ahcy.s[ahcy(0.0)]	0.0694865438148915	0.156245551581332	0.18207148451316	0.370795846762217	0.221400573328399
ahdc1.l[ahdc1(1e-137)]	0.0440503265737664	0.244318167146684	0.121786548921514	0.146227181205974	0.443617776152062
ahdc1.s[ahdc1(8e-139)]	0.074139918561112	0.226752038060884	0.201406425514368	0.200185379278043	0.297516238585592
ahi1-like.l[ahi1(0.0)]	0.149369092504818	0.188483655145544	0.163156505591141	0.147541013474686	0.35144973328381
ahnak-like.l[ahnak(1e-23)]	0.508349644851328	0.332079143800609	0.12129916809118	0	0.038272043256882
ahnak-like.s[ahnak(1e-25)]	0.755373617171852	0.125949360472336	0.0615306305915088	0	0.0571463917643023
ahsa1.l[ahsa1(0.0)]	0.123829037801834	0.195016892152977	0.161548494988845	0.23082922597814	0.288776349078204
ahsa1.s[ahsa1(1e-22)]	0.0837699971066379	0.173718250012119	0.178609133731272	0.27331653796497	0.290586081185001
aicda.s[aicda(0.0)]	0.234450860543589	0.207204361018168	0.143255220885666	0.223413884548155	0.191675673004422
aifm1.l[aifm1(1e-21)]	0.0826133602785114	0.191848310442244	0.153533479914965	0.255529577950478	0.316475271413802
aifm2.l[aifm2(2e-141)]	0.516461123566076	0.366033638704377	0	0.117505237729547	0
aifm2.s[aifm2(0.0)]	0.0458492160301974	0.128830988152199	0.308457352392142	0.247296496672949	0.269565946752512
aifm3-like.l[ensxetg00000033610(0.0)|xtr-mir-22(8e-38)]	0.282643943259281	0.424744386327262	0.0598633749185049	0.143894581308372	0.0888537141865798
aim1-like.1.l[aim1(0.0)]	0.254204207495782	0.224441622246604	0.121976223662647	0.1642813954907	0.235096551104266
aim1-like.1.s[aim1(0.0)]	0.669315307639534	0.199596220147179	0.092158600355415	0.0271751438104532	0.0117547280474195
aim1l.l[aim1l(3e-73)]	0.137105504295097	0.136718920362813	0.238744821326061	0.48743075401603	0
aim1l.s[aim1l(0.0)]	0.53317378221019	0.403150403684246	0.0520860963210783	0	0.0115897177844849
aimp1.l[aimp1(0.0)]	0.0776756661094385	0.167360980599596	0.156518279189636	0.379625287856705	0.218819786244625
aimp1.s[aimp1(3e-84)]	0.0541483237504355	0.149713610689098	0.216850966831067	0.295584302300588	0.283702796428812
aimp2.l[aimp2(0.0)]	0.0677924442171901	0.194934289600433	0.130868416139892	0.368315899349224	0.238088950693261
aimp2.s[aimp2(0.0)]	0.0659326231713181	0.199790151504017	0.110283334435943	0.395487869131543	0.228506021757179
aip.l[aip(0.0)]	0.0340359332711569	0.160400466101108	0.234172727224597	0.226651629072924	0.344739244330214
ak3.1[ak3(0.0)]	0.0287873784069131	0.0350338003360569	0.287788487420315	0.576089016133176	0.0723013177035386
ak3.l[ak3(0.0)]	0.0320905500763938	0.0971190160955138	0.350377434209263	0.109769031451711	0.410643968167119
ak4.s[ak4(0.0)]	0.124180635127991	0.220391961951543	0.303969246195851	0.039287288401444	0.312170868323171
ak6.l[taf9(0.0)]	0.055845832604606	0.135368888640305	0.246722862526664	0.333028336670504	0.22903407955792
ak6.s[taf9(0.0)]	0.0854952791945244	0.166660188525771	0.200525654175589	0.344084859605523	0.203234018498593
ak7.s[ak7(0.0)]	0.210299860635206	0.119766595185867	0.220767750258191	0.224046608345325	0.225119185575411
ak8.l[ak8(7e-126)]	0.310302865314782	0.0855960959358145	0.149136088657093	0.236439608269471	0.218525341822839
akap1-like.l	0.073347432595607	0.236055360514281	0.152489421659871	0.183062306343472	0.355045478886769
akap10.l[akap10(0.0)]	0.243838006349461	0.233423687901228	0.12542489688337	0.188908200955953	0.208405207909987
akap10.s[akap10(0.0)]	0.114063226960799	0.20750916893458	0.16470577524143	0.264592889257913	0.249128939605279
akap11.l[akap11(0.0)]	0.360639373624584	0.246678455643549	0.087891474509711	0.1185266882275	0.186264007994657
akap13-like.l[ensxetg00000007624(0.0)|akap13(9e-163)]	0.103196335911793	0.23717485433045	0.158039736048869	0.0644847610694694	0.437104312639419
akap13-like.s[ensxetg00000007624(0.0)|akap13(3e-157)]	0.0864079791718921	0.220643783245794	0.236758019485385	0.0611005230418606	0.395089695055069
akap2.1[akap2(0.0)]	0.109873116292568	0.148501173776765	0.440390327665822	0.127620000961444	0.1736153813034
akap2.l[akap2(0.0)]	0.0275385819710918	0.0554172035961867	0.291015503714902	0.356909441161487	0.269119269556332
akap7.l[akap7(3e-138)]	0.0458704580414953	0.156432139117299	0.247377660246811	0.271009562262278	0.279310180332116
akap8.l	0.0238459562688145	0.128288658533578	0.156447100521146	0.335751492905073	0.355666791771389
akap8l.l[akap8l(0.0)]	0.0511937942171313	0.162664620119015	0.16543201830228	0.332683877706057	0.288025689655517
akap9.l[akap9(9e-34)]	0.111154573031057	0.652296289795606	0.0810909950094884	0.0765663159195307	0.0788918262443172
akap9.s[akap9(1e-110)]	0.536007019420555	0.384699238723003	0.0560780825055366	0	0.0232156593509055
akirin1.1[akirin1(0.0)]	0.0478003994639367	0.166657711341141	0.13835408333292	0.328047684290394	0.319140121571608
akirin1.l[akirin1(2e-69)]	0.03291460068531	0.131669678428066	0.194856156109798	0.24073435713175	0.399825207645076
akirin2.l[akirin2(1e-121)]	0.0675274023891428	0.173174038094701	0.136342243862362	0.320508255459367	0.302448060194428
akirin2.s[akirin2(0.0)]	0.0721552826657925	0.17027207199709	0.147702920704637	0.338110303661695	0.271759420970786
akr1a1.l[akr1a1(3e-169)]	0.119807626580319	0.214311581686943	0.201450377780255	0.258499277635516	0.205931136316966
akr1b1.1[akr1b1(0.0)]	0.0967994926125802	0.133880748250437	0.125700948497685	0.376061935187356	0.267556875451942
akr1b1.s[akr1b1(0.0)]	0.0684859148403389	0.174593199052898	0.147578688343328	0.361016124758742	0.248326073004693
akr1c2.1[akr1cl1(0.0)|akr1c2(0.0)]	0.169754445581767	0.169556922281462	0.120459761382215	0.382653953284539	0.157574917470017
akr1d1.1[akr1d1(0.0)]	0.00795871496423526	0.214009091205215	0.00693428526248676	0.38097851011297	0.390119398455093
akr7a2.l[akr7a2(0.0)]	0.050840358458812	0.141417758996929	0.144605460639828	0.395853786210127	0.267282635694305
akr7a2.s[akr7a2(0.0)]	0.0854074827933369	0.219078318652709	0.184731171547347	0.306052183230237	0.204730843776371
akt1.l[akt1(0.0)]	0.0537864978705458	0.151903401810364	0.312107834919729	0.347436700688503	0.134765564710858
akt1.s[akt1(0.0)]	0.0851352536305626	0.217417289914934	0.244215031296149	0.22874056856881	0.224491856589545
akt1s1.l[akt1s1(6e-170)]	0.0382126043756301	0.137906489231797	0.195289353191016	0.326918629519685	0.301672923681872
akt1s1.s[akt1s1(0.0)]	0.0531211121838186	0.144314540693301	0.156948358519331	0.30758752694333	0.33802846166022
akt2.l[akt2(2e-39)]	0.101372416646374	0.19912317473165	0.172211813391808	0.246806657805926	0.280485937424243
akt2.s[akt2(0.0)]	0.0775192095770093	0.172229739651419	0.206414005164538	0.223127635366896	0.320709410240138
alas1.l[alas1(0.0)]	0.0166618383145909	0.731710305195267	0	0.0922808483874521	0.15934700810269
alas1.s[alas1(0.0)]	0.0461186035054144	0.128896735428892	0.167621185041442	0.384959156302257	0.272404319721995
alcam.l[alcam(1e-75)]	0.0496561108846748	0.0602440406493345	0.380269578880258	0	0.509830269585733
alcam.s[alcam(0.0)]	0.0500792113680151	0.122953125687629	0.221798325445237	0.0631227933977061	0.542046544101412
aldh16a1.l[aldh16a1(0.0)]	0.110673037655116	0.224537194877614	0.109088065409181	0.252092263605744	0.303609438452345
aldh16a1.s[aldh16a1(0.0)]	0.0685033550753219	0.168660083218933	0.148062699769328	0.299963801279973	0.314810060656443
aldh18a1.l[aldh18a1(0.0)]	0.115006923562827	0.386137194068234	0.0232008272388985	0.136508907879736	0.339146147250305
aldh1a1.l[aldh1a1(2e-100)]	0.396687693251183	0.166252856282957	0.157380374362368	0.139929184607614	0.139749891495878
aldh1a1.s[aldh1a1(0.0)]	0.0369608439099444	0.143559399104619	0.190092841419783	0.321866829385011	0.307520086180642
aldh1a2.l[aldh1a2(2e-35)]	0.166396445612635	0.0716663261151226	0.53939777311001	0.0256754732108503	0.196863981951381
aldh1a2.s[aldh1a2(2e-36)]	0.0761789390437011	0.157480721280595	0.532984105725605	0.0158514286386406	0.217504805311458
aldh1l1.l[aldh1l1(3e-49)]	0.446951987546955	0.220630923365127	0.0334558161287089	0.265165527000337	0.0337957459588717
aldh1l2.l[aldh1l2(0.0)]	0.114693634088739	0.15879178187673	0.187359145656411	0.311025920275451	0.228129518102669
aldh2.l[aldh2(0.0)]	0.0535984930049652	0.123783639654202	0.217792699993197	0.313227273204779	0.291597894142857
aldh3a2.l[aldh3a2(0.0)]	0.186101796133062	0.168757688984875	0.204360749374103	0.257429575026437	0.183350190481523
aldh3a2.s[aldh3a2(0.0)]	0.0690170981151399	0.166235739613749	0.214999805781876	0.300939121356151	0.248808235133084
aldh3b1-like.1.l[aldh3b1(0.0)]	0.0758238651015245	0.168698848321426	0.135701517006158	0.415340677770936	0.204435091799955
aldh3b1-like.2.l[aldh3b2(0.0)]	0.0606608727112923	0.128226656160296	0.110944887512829	0.44762741165729	0.252540171958293
aldh5a1.s[aldh5a1(1e-167)]	0.0739173341910675	0.110344123447903	0.263078753133829	0.158918113600169	0.393741675627031
aldh6a1.l[aldh6a1(5e-179)]	0.0832938435098845	0.187725271625869	0.195822583187447	0.256328790151901	0.276829511524898
aldh6a1.s[aldh6a1(0.0)]	0.0736468726648445	0.156174303218706	0.215293993461178	0.319376508374734	0.235508322280537
aldh7a1.l[aldh7a1(0.0)]	0.0620679647729521	0.134908598352673	0.237681448260965	0.305319676127858	0.260022312485553
aldh7a1.s[aldh7a1(0.0)]	0.0453699159484782	0.143702236927375	0.201171831681424	0.284680165433602	0.325075850009121
aldh9a1.s[aldh9a1(0.0)]	0.0761385171847245	0.177235947951515	0.180494813432677	0.346339370094772	0.219791351336312
aldob.l[aldob(0.0)]	0.127026153490364	0.183581974570881	0.177320627605831	0.351221826357043	0.160849417975881
aldob.s[aldob(0.0)]	0.0586683166464691	0.168813824745262	0.230180472603991	0.319066202965825	0.223271183038453
alg1.l[alg1(0.0)]	0.127579145631007	0.260909751660786	0.175351429779493	0.188626098429352	0.247533574499362
alg10.l[alg10(0.0)]	0.146179392775404	0.224258758671518	0.175718523237187	0.193227329305017	0.260615996010874
alg10.s[alg10(0.0)]	0.0399286555628906	0.125894851396704	0.222585626007165	0.353194770414893	0.258396096618348
alg12.l[alg12(0.0)]	0.116868395438212	0.267018737087062	0.11360251181368	0.319569029837079	0.182941325823968
alg13.l[alg13(0.0)]	0.168335643023335	0.266979449328791	0.086142505977539	0.287946961587273	0.190595440083063
alg14-like.l	0.0840790230797003	0.236521421514893	0.113025225226088	0.401865919417177	0.164508410762141
alg14-like.s	0.21826791236957	0.408227259970059	0.0887679380652541	0.262216297592445	0.0225205920026725
alg2.l[alg2(1e-71)]	0.215667551990574	0.241991912015798	0.149589291839458	0.250970393098635	0.141780851055536
alg3.s[alg3(0.0)]	0.0525450842923291	0.176620359622357	0.139514815193199	0.350025473920872	0.281294266971243
alg5.l[alg5(0.0)]	0.0910217230892232	0.196068483782243	0.192700424510987	0.329764921333513	0.190444447284035
alg5.s[alg5(2e-116)]	0.192942938577171	0.243784952904821	0.0955989391752815	0.351095708903035	0.116577460439692
alg6.l[alg6(6e-127)]	0.073876249940737	0.145652838444056	0.209127135432307	0.327418058123015	0.243925718059885
alg6.s[alg6(4e-127)]	0.0805332173520842	0.218320135245662	0.220992921833288	0.173671720713249	0.306482004855717
alg8.s[alg8(0.0)]	0.0560193139501934	0.170579512559526	0.132040214735542	0.277190399834	0.364170558920739
alg9-like.l[alg9(0.0)|fdxacb1(4e-58)]	0.175864872437566	0.304381365489402	0.115385748686759	0.244235436853817	0.160132576532457
alk-like.1.l[alk(0.0)]	0.168077761591398	0.426412183394749	0	0.332325533569188	0.0731845214446658
alkbh1.l[alkbh1(0.0)]	0.0982500053969116	0.154218503281791	0.214894398432186	0.322997030328263	0.209640062560848
alkbh2.l[alkbh2(6e-44)]	0.0759499699347414	0.156221367798248	0.193856730220119	0.330558726685128	0.243413205361764
alkbh3-like.l[alkbh3(2e-141)]	0.0714798435452163	0.177286055245063	0.0992594076682395	0.392797020643129	0.259177672898352
alkbh4-like.l[alkbh4(0.0)]	0.0286870967457648	0.147082763344809	0.181019746386995	0.385187204253125	0.258023189269307
alkbh5.l[alkbh5(0.0)]	0.0674264373936485	0.16804437690403	0.133326609737238	0.38302437095091	0.248178205014173
alkbh5.s[alkbh5(4e-143)]	0.0955556212511375	0.196807539189991	0.138681296750013	0.327987912070425	0.240967630738433
alkbh6.l[alkbh6(4e-54)]	0.0459947237168648	0.209514753700929	0.149778698628212	0.307818495029161	0.286893328924833
alkbh7-like.l[alkbh7(0.0)]	0.169607968982697	0.153156511045713	0.147721484987453	0.22714552953266	0.302368505451477
alkbh8.s[alkbh8(0.0)]	0.0232979039346413	0.119824922773212	0.134616575260378	0.357050639404865	0.365209958626904
alpk1.l[alpk1(0.0)]	0.024814252559015	0.155038454587265	0.236470351958817	0.352440039671532	0.231236901223371
als2-like.l[als2(0.0)]	0.0214063247785255	0.148510644000938	0.224260296721604	0.101628994349829	0.504193740149103
als2.l	0	0	0.174534931986959	0.145056277015792	0.680408790997249
als2cl-like.l[als2cl(0.0)]	0.715981379573131	0.266398785789582	0.0113197283221536	0	0.00630010631513376
als2cr12-like.l	0.810701292904989	0.0817319598227503	0.0872427577835161	0	0.020323989488744
alyref.1[thoc4(0.0)]	0.0676213687159009	0.179489848862531	0.15756613372805	0.327275356841942	0.268047291851577
alyref.l[thoc4(0.0)]	0.0662366309748307	0.19037919539064	0.147171892708803	0.321133288181672	0.275078992744054
amacr.l[amacr(0.0)]	0.0447549448717813	0.121193682992032	0.0932427830585936	0.445446432549473	0.29536215652812
ambra1-like.s[ambra1(4e-124)]	0.0862942059425607	0.260642136224935	0.0927276367734332	0.188082298258793	0.372253722800278
amd1.l[amd1(2e-55)]	0.169119326230732	0.174759412935334	0.211156614212058	0.221773092188184	0.223191554433693
amd1.s[amd1(0.0)]	0.172587361885854	0.197889458272179	0.177142897879103	0.244282393766493	0.20809788819637
amdhd1.l[amdhd1(0.0)]	0.08064556000339	0.18782211885213	0.208088668972967	0.313917409079947	0.209526243091566
amdhd2.l[amdhd2(6e-22)]	0.065717456276303	0.14057489912493	0.141914627289042	0.317355065576724	0.334437951733001
amer1.l[amer1(4e-54)]	0.0652477097369191	0.185506406746801	0.249487225287981	0.201604164360639	0.29815449386766
amer1.s[amer1(6e-53)]	0.158783379571483	0.276202776692997	0.269013361498886	0.107037469728117	0.188963012508516
amer2.l[amer2(0.0)]	0	0	0.661206554315449	0.213695732744498	0.125097712940053
amfr.l[amfr(9e-129)]	0.0338713445108077	0.133204434963522	0.198471756921639	0.290316155560113	0.344136308043918
amfr.s[amfr(0.0)]	0.2142472093371	0.382443373736954	0.0600477449994015	0.175569480057111	0.167692191869434
amh.l	0.00899916309213339	0.0793915256229918	0.193639390673449	0.173135704770624	0.544834215840802
amh.s	0.0185745919976735	0.130360500120518	0.199170424137469	0.348104854434527	0.303789629309813
amhr2.s[amhr2(8e-174)]	0.0841445341702933	0.320398900739983	0.218119412670378	0.122448420347695	0.254888732071651
amigo1.s[amigo1(7e-55)]	0.000234509395911327	0	0.661231410287136	0	0.338534080316953
ammecr1l.l[ammecr1l(1e-89)|polr2d(1e-24)]	0.0702951778214064	0.135506596366188	0.114958833000552	0.343367698425651	0.335871694386202
ammecr1l.s[ammecr1l(0.0)]	0.0487832600730602	0.0962573524280452	0.155723471326439	0.404055939903321	0.295179976269134
amn.l[amn(0.0)]	0.115436291537127	0.13517684776299	0.276590647627172	0.284873673919601	0.187922539153111
amot.l[amot(0.0)]	0.0653153475901889	0.211960752837947	0.16718159123981	0.298728892845739	0.256813415486315
amot.s[amot(0.0)]	0.121200407617002	0.0905142364551429	0.503694283784404	0.230717062827059	0.0538740093163914
amotl1.l[amotl1(0.0)]	0.417269217350667	0.0727229832563194	0.0199656845128874	0.490042114880126	0
amotl1.s[amotl1(0.0)]	0.103071258160867	0.12818089082373	0.323922159564232	0.213583781634552	0.231241909816619
amotl2-like.l[amotl2(0.0)]	0.0724142711859194	0.262130972057993	0.163679817909763	0.27712262732165	0.224652311524675
amotl2-like.s[amotl2(0.0)]	0.0221457202662999	0.296456403304275	0.105376015045581	0.163383171454095	0.412638689929749
ampd2-like.s[ampd2(2e-74)]	0.0625781531736407	0.187310181051887	0.401008438869466	0.0248257588323121	0.324277468072695
ampd3.l[ampd3(0.0)]	0.413407847448571	0.364348728279229	0.0391649021926142	0.183078522079586	0
ampd3.s[ampd3(0.0)]	0.0106916467589783	0.0162149368026403	0.830263208034973	0	0.142830208403408
amph.l[amph(1e-52)]	0.0380241419573539	0	0.446342051677346	0	0.5156338063653
amt.l[amt(3e-140)]	0.053393131988426	0.135795537161868	0.217712308578198	0.363496004946277	0.229603017325232
anapc1.s[anapc1(0.0)]	0.0516333155533562	0.151766952592158	0.167800767887038	0.257715532393189	0.371083431574259
anapc11.l	0.0564284072464902	0.140947156437375	0.20750640516998	0.372343023037904	0.22277500810825
anapc13.1.l[anapc13.1(5e-125)]	0.0611997063581001	0.171893072580824	0.235303283401935	0.256345805168816	0.275258132490324
anapc15.l[c11orf51(1e-92)]	0.0591730108411777	0.125396124811858	0.209775900052791	0.382758799106267	0.222896165187906
anapc15.s[c11orf51(6e-161)]	0.0546857847913843	0.126127422140821	0.288373541370633	0.328394041459263	0.202419210237899
anapc16.l[anapc16(1e-52)]	0.0451683924074062	0.117827986647694	0.309321584256207	0.38632387396009	0.141358162728602
anapc16.s[anapc16(0.0)]	0.120209848939775	0.131137489259793	0.182006735988932	0.339368413192417	0.227277512619083
anapc4.l[anapc4(0.0)]	0.0573572600991263	0.208926701338218	0.162957711952334	0.184649644177516	0.386108682432806
anapc5.l[anapc5(7e-145)]	0.0689652337009302	0.188303466323813	0.180884152616213	0.187251438768087	0.374595708590957
anapc7.l[anapc7(1e-75)]	0.0237977945634527	0.137248883192275	0.209385114534469	0.268198554362324	0.361369653347479
anapc7.s[anapc7(0.0)]	0.0507394702245077	0.127515779254859	0.233866352162855	0.280876759507564	0.307001638850214
angel1.l[angel1(0.0)]	0.0292421327431968	0.0715493214030432	0.203175453048435	0.315119876147277	0.380913216658048
angpt4.l[angpt4(0.0)]	0	0.0456758803217846	0.472442897430912	0.401302151301185	0.0805790709461179
angpt4.s[angpt4(0.0)]	0.307139884631327	0	0.181161894526208	0.314160457092819	0.197537763749646
angptl1.l[angptl1(5e-77)]	0	0	0.542500764175243	0.457499235824757	0
angptl4.l[angptl4(0.0)]	0.013041665174202	0.00267921215162586	0.554972025165838	0	0.429307097508334
ank3.l[ank3(9e-140)]	0.0510408247620245	0.0763933804497833	0.413457371016567	0.111320561857532	0.347787861914093
ank3.s[ank3(4e-32)]	0.0902882964775212	0.182250346680191	0.199746046604243	0.139366439669686	0.388348870568358
ankar.l[ankar(7e-104)]	0.598721157808209	0.168935415010536	0.185841430560957	0	0.0465019966202988
ankdd1a-like.l[ankdd1a(0.0)]	0.19689623493855	0.0921515902361556	0.308735148722125	0.199109453281732	0.203107572821438
ankdd1b.l[ankdd1b(0.0)]	0.549543831337646	0.307887243932738	0.0392722922880278	0.103296632441588	0
ankdd1b.s[ankdd1b(4e-106)]	0.435797560945053	0.267143906391453	0.0195377433270597	0.277520789336434	0
ankef1.l[ankrd5(0.0)]	0.471892426414447	0.112090531728483	0.154071511670517	0.135322742468313	0.12662278771824
ankfy1.l[ankfy1(0.0)]	0.0567525089607365	0.166300440766393	0.194447573089515	0.289492690860145	0.29300678632321
ankfy1.s[ankfy1(0.0)]	0.0574309470608351	0.171888678290188	0.195116520528362	0.245396904998734	0.330166949121881
ankh.s[ankh(0.0)]	0.0345812255453908	0	0.374729436982082	0	0.590689337472528
ankhd1.l[ankhd1(0.0)]	0.210503250125387	0.216389682645572	0.287309674357416	0.199969230313427	0.0858281625581972
ankhd1.s[ankhd1(0.0)]	0.132549247550818	0.196723475888041	0.199784568578872	0.1273051206247	0.343637587357569
ankib1.l[ankib1(0.0)]	0.183134449888776	0.251389648897871	0.191131214474083	0.0510716897894609	0.323272996949808
ankib1.s[ankib1(2e-48)]	0.0843465581913986	0.223201804729591	0.159994560695634	0.296388102844257	0.236068973539119
ankle2-like.l[ankle2(0.0)]	0.0868052574964488	0.233305460049941	0.172124386203875	0.184027469459291	0.323737426790443
ankle2-like.s[ankle2(3e-146)]	0.0422184767132713	0.122501687302642	0.321295944326962	0.234602060700287	0.279381830956837
ankmy2-like.s[ankmy2(3e-103)]	0.0739973112514306	0.163722729371311	0.246016156290548	0.25131915856998	0.26494464451673
ankra2.l[ankra2(3e-120)]	0.0638160300409514	0.261260568653824	0.140854878972436	0.272634306673391	0.261434215659397
ankrd10.l[ankrd10(0.0)]	0.0262557766903551	0.184872988439377	0.214827195355887	0.168367850340936	0.405676189173445
ankrd10.s[ankrd10(0.0)]	0.0376813567380753	0.205957753229485	0.122382466592011	0.196421932450675	0.437556490989753
ankrd12.l[ankrd12(6e-148)]	0.141530251851626	0.142915419161425	0.187843886719835	0.226273105871472	0.301437336395641
ankrd12.s[ankrd12(1e-159)]	0.464941141529991	0.0458111424077872	0.305025392548223	0.117431225886283	0.0667910976277154
ankrd13a.l[ankrd13a(0.0)]	0.0486355508704793	0.14807963821565	0.225067781578178	0.272195452072574	0.306021577263119
ankrd13a.s[ankrd13a(0.0)]	0.0872710203340024	0.164676513645967	0.179001762283704	0.242984626346619	0.326066077389707
ankrd13c.l[ankrd13c(0.0)]	0.171448400027577	0.29484238091214	0.0651494640751911	0.238623641295759	0.229936113689333
ankrd13c.s[ankrd13c(0.0)]	0.054836818065523	0.245326927009341	0.103222427301334	0.0775434342698806	0.519070393353922
ankrd16-like.l[ankrd16(0.0)]	0.0864705570427542	0.190902873764583	0.220720182803359	0.289842656137741	0.212063730251563
ankrd17.l[ankrd17(5e-174)]	0.138518679279025	0.214990946940479	0.184308126620743	0.0977602174788467	0.364422029680906
ankrd17.s[ankrd17(1e-115)]	0.21819108969217	0.273990866609631	0.0809610859654467	0.103871992005955	0.322984965726797
ankrd22.s[ankrd22(0.0)]	0.430152059438408	0.271054982572608	0	0.298792957988984	0
ankrd27-like.l	0.0339211579963217	0.12265690781035	0.249587264443663	0.31150880510059	0.282325864649074
ankrd29-like.l[ankrd29(0.0)]	0.0298299852973073	0.128882621068593	0.230864487839556	0.246224147352462	0.364198758442081
ankrd32.l[ankrd32(0.0)]	0.21610394614288	0.283962440212792	0.186115639250371	0.219875982529846	0.0939419918641102
ankrd35.l[ankrd35(0.0)]	0.0203886392441511	0.0663757776033811	0.419969704190289	0	0.493265878962179
ankrd35.s[ankrd35(2e-31)]	0.0937812034282108	0.0882802401371427	0.313117031173873	0.212676795127234	0.292144730133539
ankrd37.l[ankrd37(0.0)]	0.0180745420284145	0.206971184454644	0.0140100900715493	0.539651960696963	0.22129222274843
ankrd37.s[ankrd37(0.0)]	0.0516449221458237	0.306014369737069	0.179947210553104	0.282845926092604	0.1795475714714
ankrd39.l[ankrd39(3e-125)]	0.0626923295286265	0.173473372658512	0.235700440834666	0.32699967425321	0.201134182724985
ankrd39.s[ankrd39(5e-22)]	0.0503191629399498	0.12447311725632	0.166676920093869	0.437630796405181	0.220900003304679
ankrd40.l[ankrd40(2e-126)]	0.0890478073248738	0.168782668330879	0.189927887273073	0.331782120961696	0.220459516109478
ankrd40.s[ankrd40(0.0)]	0.087991594536808	0.1873422955118	0.16963616500922	0.231913246000725	0.323116698941447
ankrd42-like.l[ankrd42(0.0)]	0.116719374502886	0.154036323035117	0.151369366744866	0.365603577092843	0.212271358624287
ankrd45-like.l[ankrd45(3e-169)]	0.0506553774943307	0.114313800553479	0.335328478121059	0.266412378831972	0.23328996499916
ankrd45-like.s[ankrd45(0.0)]	0.353502883011756	0.161265733325572	0.254553639871757	0.140093290270421	0.0905844535204939
ankrd46.l[ankrd46(0.0)]	0.0216113657182444	0.270214245063624	0.133425672267032	0.279177102389821	0.295571614561279
ankrd46.s[ankrd46(0.0)]	0.0532252626427887	0.160674618476186	0.162584267129713	0.233738669389111	0.389777182362201
ankrd50.l[ankrd50(0.0)]	0.0424815885265211	0.0946345938286755	0.478733267499888	0.131074044286053	0.253076505858862
ankrd50.s[ankrd50(0.0)]	0.0187494393549989	0.0937051840641802	0.450201357921805	0.15356381583124	0.283780202827776
ankrd54.l[ankrd54(0.0)]	0.0952165281673233	0.111321902133018	0.128198593037395	0.407787856519633	0.257475120142631
ankrd54.s[ankrd54(0.0)]	0.0650028525854573	0.157351203905014	0.233607212257438	0.247131302625847	0.296907428626244
ankrd6.l[ensxetg00000019116(2e-101)|ankrd6(4e-54)]	0.00664700514988028	0.0220575006121612	0.331559271673071	0.00598394823101707	0.63375227433387
ankrd65.l	0.0172596324867607	0.00438216369323983	0.840479114720308	0	0.137879089099691
ankrd7.l[ankrd26(4e-66)]	0.0595625219560406	0.122272542353043	0.258442347966381	0.25461473640711	0.305107851317425
ankrd7.s[ankrd26(2e-24)]	0.0401164721617226	0.11118674312846	0.222697376917764	0.270894625779291	0.355104782012762
ankrd9.l[ankrd9(0.0)]	0.246034781236915	0.144770880304123	0.0541468952017595	0.0885601715619978	0.466487271695205
anks3-like.l[anks3(0.0)]	0.0749463013747269	0.170889850620988	0.188839709555416	0.276128499826493	0.289195638622376
ankzf1.l[ankzf1(4e-58)]	0.0384259690680554	0.147547146825739	0.131179579787228	0.375873849991036	0.306973454327942
anln-like.1.l	0.1142211756801	0.198568937738171	0.22225657673908	0.113400316295974	0.351552993546675
anln-like.2.l[anln(3e-144)]	0.079593184079059	0.172460935957658	0.313681774460314	0.149250762173732	0.285013343329237
ano10.l[ano10(0.0)]	0.0401994429155066	0.114224994924918	0.208967828737165	0.385431992444207	0.251175740978203
ano5.l[ano5(0.0)]	0.214148649893198	0.262474341989589	0.110082893146914	0.194300228146985	0.218993886823314
ano5.s[ano5(0.0)]	0.104222810488774	0.173409470454664	0.237195996114641	0.270790474730688	0.214381248211232
ano6.l[ano6(0.0)]	0.0454071963203603	0.234383599160471	0.165638164854452	0.150626669237548	0.403944370427169
anp32a.l[anp32a(2e-92)]	0.109669977250112	0.188088784397354	0.222415377755106	0.215679072468458	0.264146788128971
anp32a.s[anp32a(5e-96)]	0.10337014766956	0.178328422130405	0.228222230804968	0.237696389284248	0.25238281011082
anp32b.l[anp32b(0.0)]	0.0639412671782946	0.160224763894311	0.214286295717352	0.247838512576023	0.31370916063402
anp32c.l[anp32c(5e-76)]	0.0524518730734561	0.148616225885456	0.238867824749177	0.24584325332348	0.314220822968432
anp32c.s[anp32c(0.0)]	0.0730056761771054	0.178721873115375	0.156059157890933	0.271496636850409	0.320716655966178
anp32e.l[anp32e(1e-34)]	0.0722045291780638	0.187466584599041	0.181480753762468	0.256871341908923	0.301976790551504
anp32e.s[anp32e(2e-89)]	0.0752886812214994	0.183848049458757	0.211893920793065	0.251451376646929	0.27751797187975
anpep.s[anpep(8e-60)]	0.811907898701125	0	0.0528688136609662	0	0.135223287637908
antxr1.l[antxr1(0.0)]	0.0228422777518351	0.282184878760021	0.0240734740427653	0.194610373268867	0.476288996176512
antxr2.l[antxr2(0.0)]	0	0.007979180940183	0.871919213768681	0.0311492370915319	0.0889523681996044
anxa1-like.1.l[anxa1(0.0)]	0.070425099142915	0.167499259399449	0.269359416642562	0.290713033049871	0.202003191765204
anxa1-like.1.s[anxa1(0.0)]	0.0748376892191718	0.151531054935147	0.243851471376585	0.300502425273706	0.22927735919539
anxa2.l[anxa2(0.0)]	0.22384234885987	0.210456213423564	0.200211522297779	0.200915109270307	0.16457480614848
anxa2.s[anxa2(0.0)]	0.21819035465985	0.699231532992929	0.0326785564615461	0.0498995558856747	0
anxa3.l[anxa3(5e-167)]	0.0624985337191619	0.176977983983035	0.227000088988174	0.318207675975807	0.215315717333821
anxa3.s[anxa3(0.0)]	0.0736829203105377	0.149807568339834	0.201699519374209	0.327036693104757	0.247773298870662
anxa4.l[anxa4(2e-72)]	0.245636987350901	0.228609952208664	0.101732444315214	0.325983694548024	0.0980369215771971
anxa5.l[anxa5(0.0)]	0.069637843330122	0.163299258446167	0.218255457639388	0.321890416616357	0.226917023967966
anxa5.s[anxa5(0.0)]	0.0620147804904432	0.155066425465869	0.192199454215502	0.31328098639018	0.277438353438006
anxa6.s[anxa6(5e-90)]	0.0719440701272653	0.144235149620419	0.321587881356961	0.230996958270683	0.231235940624672
anxa7.1[anxa7(0.0)]	0.12772496540247	0.222468967184168	0.134124181008952	0.347006945751313	0.168674940653096
anxa7.l[anxa7(0.0)]	0.118544360731778	0.229385218221745	0.154048418108271	0.311469840779643	0.186552162158563
anxa9.l[ensxetg00000031026(3e-81)]	0.74131814422707	0.201555637212455	0.0108435197617613	0.0462826987987138	0
aoah.l	0.0521541157207374	0.14921685486904	0.201892507147786	0.31015146629314	0.286585055969296
aox1.l	0.08022970105636	0.174933257581213	0.243971749089835	0.246131366135477	0.254733926137114
ap1b1.l[ap1b1(0.0)]	0.227508649972166	0.216307657363893	0.125564126107083	0.243000657490144	0.187618909066714
ap1b1.s[ap1b1(0.0)]	0.0947034069717392	0.151476345319168	0.151584249096368	0.332627889248446	0.269608109364279
ap1g1-like.1[ap1g1(4e-148)]	0.124656693593446	0.185489695799113	0.150975455318006	0.278603013847999	0.260275141441435
ap1g1-like.s[ap1g1(2e-143)]	0.0877227970042152	0.12679441480392	0.318823014433691	0.139907282525331	0.326752491232843
ap1g2.l[ap1g2(0.0)]	0.0506772572417465	0.161360052829309	0.208472427610327	0.264818912055568	0.314671350263049
ap1g2.s[ap1g2(0.0)]	0.0727878638105798	0.24349161956078	0.150032542506748	0.256442791220752	0.27724518290114
ap1m1.l[ap1m1(2e-38)]	0.0644755400916188	0.165689379688854	0.195589394628609	0.320469683073705	0.253776002517213
ap1m1.s[ap1m1(0.0)]	0.0559336490230302	0.143676149571674	0.218162537273184	0.321309698669917	0.260917965462195
ap1m2.1[ap1m2(0.0)]	0.215275139836017	0.168570532234748	0.114054792977783	0.394530894478459	0.107568640472993
ap1m2.l[ap1m2(4e-36)]	0.377096972634154	0.230203028691215	0.0600803837801718	0.329208338175275	0.00341127671918469
ap2a1.l[ap2a1(9e-67)]	0.0987599983687989	0.175331079749283	0.223529964827473	0.199872107693815	0.30250684936063
ap2a1.s[ap2a1(0.0)]	0.0581047851828191	0.141152645702704	0.194058986548828	0.228659171454514	0.378024411111135
ap2s1.l[ap2s1(4e-93)]	0.0438630836919755	0.135389325778416	0.255479291371226	0.382113028592816	0.183155270565566
ap2s1.s[ap2s1(2e-115)]	0.0638928057355707	0.144846027475377	0.259502773175504	0.306683297842591	0.225075095770957
ap3d1.l[ap3d1(0.0)]	0.0542790908846069	0.147233213452092	0.175869275197661	0.270708991446603	0.351909429019037
ap3d1.s[ap3d1(0.0)]	0.0400546077023428	0.130132565489274	0.194872673009375	0.271972383503765	0.362967770295244
ap3m2.l[ap3m2(0.0)]	0.0703659482160486	0.158044799623493	0.179706155644277	0.382833146790296	0.209049949725886
ap3m2.s[ap3m2(0.0)]	0.0457204696446161	0.17558867713711	0.172017620477526	0.310490182184362	0.296183050556386
ap3s1.l[ap3s1(0.0)]	0.0343909560673793	0.123450300247396	0.229829428311716	0.356052082293552	0.256277233079957
ap3s1.s[ap3s1(0.0)]	0.110993705666742	0.190621129188012	0.153131677819896	0.322150651484093	0.223102835841259
ap4b1.l[ap4b1(0.0)]	0.0412247064220993	0.132090418920982	0.237841222167771	0.333574644634034	0.255269007855113
ap4e1.s[ap4e1(0.0)]	0.182871650861406	0.153961493601917	0.104998466919926	0.276142933966252	0.2820254546505
ap4m1.1[ap4m1(0.0)]	0.0490590995101294	0.186320205292455	0.166032232706992	0.276040965384376	0.322547497106048
ap4m1.l[ap4m1(2e-45)]	0.0742945090973565	0.0930131619331686	0.0817342198399783	0.227176726609943	0.523781382519553
ap4s1.l[ap4s1(7e-28)|strn3(7e-127)]	0.0391051724926327	0.173514260994191	0.259064928361734	0.220234581873976	0.308081056277467
ap5m1.l[mudeng(0.0)]	0.0720716607625684	0.165328134387292	0.225694275223388	0.294357361772006	0.242548567854745
ap5s1.l[c20orf29(0.0)]	0.0713041411269067	0.12752463835273	0.449253787153999	0.18653479611036	0.165382637256004
apaf1.l[apaf1(0.0)]	0.080562344499106	0.115523115168773	0.186968830996041	0.284251949700343	0.332693759635737
apba1-like.l[apba1(0.0)]	0.0244117896156233	0.202396891061198	0.239204672067171	0.215498905164698	0.31848774209131
apba1-like.s[apba1(0.0)]	0.0683492900889904	0.235557937496753	0.226817029651017	0.17477830511546	0.29449743764778
apba2-like.l[apba2(0.0)]	0.0266049869414879	0.109540473897945	0.275029888558087	0.316537286567023	0.272287364035457
apba2-like.s[apba2(0.0)]	0.0305475004500405	0.14522156298757	0.194031223585091	0.318198727781263	0.312000985196035
apba3-like.l[apba3(0.0)]	0.0772275200526413	0.166207744402002	0.1724529972098	0.316863507548296	0.267248230787261
apba3-like.s[apba3(0.0)]	0.0937239457555674	0.203535775018977	0.159256225880958	0.270054941524241	0.273429111820257
apc.l[apc(0.0)]	0.28639721486402	0.18237127809531	0.114617472950021	0.168555195275297	0.248058838815352
apc.s[apc(0.0)]	0.123706699208939	0.154069433487324	0.199119392771755	0.125631243665008	0.397473230866974
apc2.l[apc2(1e-40)]	0.0202211627864636	0.508255597550594	0.1091739029882	0	0.362349336674742
apeh.l[apeh(0.0)]	0.118576115489572	0.239684517149579	0.169874914429668	0.211171097640983	0.260693355290198
apex1.l[apex1(5e-49)]	0.0686044366717467	0.19831884332023	0.183354685629564	0.246203140652148	0.303518893726312
apex1.s[apex1(4e-30)]	0.0483465814198294	0.207572373080652	0.149178362475403	0.243911795156777	0.350990887867339
aph1a.l[aph1a(2e-95)]	0.0493203999561592	0.169435224108983	0.134146710873663	0.287470925710848	0.359626739350347
aph1a.s[aph1a(0.0)]	0.0679143487169632	0.170085660780658	0.135048646476083	0.318247801307236	0.30870354271906
api5.l[api5(0.0)]	0.0786622938760555	0.195310054285692	0.142068999010028	0.270796344094463	0.313162308733762
api5.s[api5(0.0)]	0.0744122442123956	0.174185036668039	0.132637683555255	0.321272906334805	0.297492129229506
apip.l[apip(0.0)]	0.113775062098165	0.282683859782269	0.104178240845959	0.219516092446056	0.279846744827551
apip.s[apip(0.0)]	0.0624620763213197	0.159750600927874	0.167410204376598	0.302456865669445	0.307920252704763
apitd1.l[apitd1(8e-54)]	0.0419352714927686	0.135047772926763	0.24887412730029	0.37819175389994	0.195951074380239
aplf.l[aplf(3e-165)]	0.0327401549464442	0.0957219547080239	0.194515853658087	0.366748479610345	0.3102735570771
apln.l[apln(0.0)]	0.109324205579288	0.0553842585207029	0.321247497424474	0.514044038475535	0
apln.s[apln(3e-85)]	0	0.00138641250438669	0.343449188914871	0.655164398580742	0
aplnr.l	0.0484083318624495	0.0770149341989556	0.574164041436964	0.14965329369777	0.15075939880386
aplnr.s	0.0477539164913743	0.0529895163782229	0.691729701722818	0	0.207526865407585
aplp1.s[aplp1(2e-31)]	0.0540323018199414	0.159090891096882	0.19136238747677	0.464194868766645	0.131319550839762
apmap-like.s[c20orf3(0.0)]	0.0646748619044687	0.181571428046638	0.184091604532386	0.350083808321206	0.219578297195301
apoa1bp.l[apoa1bp(1e-37)]	0.0467193101614598	0.173233558218046	0.211381445888707	0.369316913177522	0.199348772554265
apobec2.l[apobec2(0.0)]	0.00851007785129846	0.0356637694820292	0.903460039211396	0.0461202144903336	0.00624589896494272
apoc1-like.l	0	0.176912974777299	0.0711707800738948	0.385803890934116	0.36611235421469
apold1.l[apold1(0.0)]	0	0.124232472915812	0	0	0.875767527084188
apold1.s[apold1(0.0)]	0	0	0.0883804813606429	0	0.911619518639357
apoo.l[apoo(0.0)]	0.0666981226359437	0.139381909109536	0.19619053407579	0.379773610066534	0.217955824112196
apool.l[apool(0.0)]	0.0520634081565879	0.145717069401312	0.216943701682198	0.322891076870782	0.262384743889121
apopt1.l[klc1(1e-148)]	0.0498719807507323	0.133801491377036	0.234237284952802	0.362185046639951	0.219904196279479
appbp2.l[appbp2(2e-56)]	0.214857478545251	0.398765121976403	0.10317972675134	0.24118946250057	0.0420082102264368
appbp2.s[appbp2(0.0)]	0.0899367567149955	0.191249020650306	0.249244386042231	0.287486242070213	0.182083594522255
appl2.l[appl2(0.0)]	0.138511208685678	0.367064783097313	0.119431183759655	0.207839511779373	0.167153312677981
aprt.1[aprt(0.0)]	0.0791479838036134	0.174303703186113	0.153967361450626	0.321674544863862	0.270906406695785
aqp1.s	0.0698005283420495	0.140370333463213	0.155157311781928	0.350741413187119	0.28393041322569
aqp11.l[ensxetg00000030889(4e-177)]	0.0714876818020931	0.138153603690077	0.186201479707277	0.377603263620272	0.226553971180281
aqp3.l[aqp3(0.0)]	0	0.357662348641223	0	0.344990191762514	0.297347459596263
aqp3.s[aqp3(0.0)]	0.111103818450061	0.142879322576663	0.27787656151581	0.352530734478786	0.115609562978679
aqr.l[aqr(2e-86)]	0.0727696029990747	0.190009348148321	0.169230470156879	0.224934276223719	0.343056302472006
arap3.l[arap3(4e-179)]	0.0674978264850135	0.172397358970477	0.285006318211048	0.247313554516824	0.227784941816638
arc2.l[arc2(8e-55)]	0.067021785217046	0.126926853148671	0.189487543639901	0.343760749088595	0.272803068905787
arc3.l[arc3(5e-51)]	0.0450677776227245	0.126073252188517	0.294458024758549	0.28557149229867	0.248829453131539
arcn1.l[arcn1(0.0)]	0.146054057316245	0.217950985903046	0.164780432706204	0.30252176067588	0.168692763398624
arel1.l[kiaa0317(0.0)]	0.0887274481105191	0.190586651074876	0.228564809372849	0.293840575351731	0.198280516090025
arf1.l[arf1(1e-38)]	0.253042210321521	0.233373760943443	0.104735743043493	0.304167127573078	0.104681158118466
arf1.s[arf1(4e-56)]	0.185541340278742	0.240284036449806	0.138305686998439	0.284280541838344	0.151588394434669
arf3.l[arf3(0.0)]	0.159679926123996	0.152313568832065	0.130022609713693	0.252187783551885	0.30579611177836
arf3.s[arf3(0.0)]	0.116191088622242	0.164651577910192	0.151148231441106	0.234753567742987	0.333255534283472
arf4.1[arf4(0.0)]	0.176931041222756	0.233192593463518	0.114626874838782	0.308556776280017	0.166692714194927
arf4.s[arf4(0.0)]	0.149038207432747	0.216680904863867	0.100309383538283	0.35285638542153	0.181115118743573
arf5.l[arf5(2e-89)]	0.150458995405647	0.228524268251531	0.118840609658996	0.299920550420611	0.202255576263215
arf5.s[arf5(1e-92)]	0.103298669715724	0.194220384506938	0.144852614056469	0.308132742278091	0.249495589442778
arfgap1.l[arfgap1(2e-115)]	0.115945445903217	0.199055575481838	0.140767102559357	0.3198894065067	0.224342469548887
arfgap1.s[arfgap1(1e-147)]	0.133218381856952	0.235682881454149	0.12178513253066	0.289282926430565	0.220030677727674
arfgef2-like.l[arfgef2(0.0)|cse1l(0.0)]	0.371154707721979	0.29080423701055	0.105057698264419	0.17539345513843	0.0575899018646219
arfgef2-like.s[arfgef2(0.0)]	0.507253934569235	0.283768438987813	0.0547836070349959	0.0684374629297991	0.0857565564781574
arfip2.l[arfip2(0.0)]	0.269722378969593	0.424354704806044	0.0374106392002185	0.210044516886083	0.0584677601380621
arg1.l[arg1(0.0)]	0.173989453230864	0.349655278086715	0.0624873660310334	0.269079934726167	0.144787967925221
arg2.s[arg2(0.0)]	0.128418684056779	0.513916322776856	0.0260035167020154	0.110469963894241	0.221191512570109
arglu1.l[arglu1(0.0)]	0.10527018908781	0.220265688302183	0.193265479125881	0.184365315552709	0.296833327931417
arglu1.s[arglu1(0.0)]	0.0910911984097003	0.19871120123204	0.195430824719175	0.196698012505611	0.318068763133474
arhgap1.l[arhgap1(0.0)]	0.1147933847922	0.200356039870817	0.0900945932442008	0.25432713058929	0.340428851503492
arhgap1.s[arhgap1(0.0)]	0.0511670643377901	0.147837134182125	0.183203035847191	0.297508649400475	0.320284116232419
arhgap11a.1.l[arhgap11a.1(0.0)]	0.076852827891985	0.171944354830752	0.221068766789749	0.155619917752296	0.374514132735217
arhgap17-like.l[arhgap17(0.0)]	0.175704169619588	0.284795428374583	0.110057526595381	0.203086589751339	0.22635628565911
arhgap17-like.s[arhgap17(0.0)]	0.0906119952828798	0.267488715266409	0.104966744004049	0.269852209498835	0.267080335947827
arhgap19-like.l[arhgap19(0.0)]	0.0709189751655221	0.159080508289822	0.272079927021135	0.180143943618898	0.317776645904623
arhgap20.l[arhgap20(0.0)]	0.0404572394033275	0.172250309351393	0.13241552898488	0.255278879305062	0.399598042955338
arhgap21.l[arhgap21(0.0)]	0.0412001371745921	0.192574138926833	0.133495394912759	0.0984713333843006	0.534258995601516
arhgap21.s[arhgap21(0.0)]	0.0665078343147767	0.213381621869731	0.133264800815783	0.109850194779952	0.476995548219757
arhgap23.l[arhgap23(0.0)]	0.21170200802477	0.30898125629086	0.100611679342933	0.164477811858753	0.214227244482684
arhgap23.s[arhgap23(0.0)]	0.0941567516731917	0.159737714149811	0.243139890924296	0.0850617496415307	0.41790389361117
arhgap26.l[arhgap26(0.0)]	0.0204750666701018	0.124009617513969	0.226187801360414	0.350584238261303	0.278743276194213
arhgap26.s[arhgap26(0.0)]	0.0944653673210811	0.201379137081948	0.112799547405445	0.34156528104841	0.249790667143116
arhgap27-like.l[arhgap27(0.0)]	0.342466993683661	0.321740003823825	0.0648187136721495	0.212612497852814	0.0583617909675506
arhgap27-like.s[arhgap27(0.0)]	0.403078456920234	0.192659935108482	0.214527966220898	0.189733641750386	0
arhgap28-like.1[arhgap28(3e-161)]	0.072848141325442	0.251232814794935	0	0.507710163021851	0.168208880857772
arhgap29.l[arhgap29(1e-43)]	0.224762195989429	0.171529230858741	0.135951917918364	0.139764935419871	0.327991719813594
arhgap29.s[arhgap29(0.0)]	0.0666965604168037	0.192418141790558	0.255304103609579	0.124908618444318	0.360672575738741
arhgap31.l[arhgap31(1e-100)]	0.0209579636919619	0.126415780301411	0.278224517873714	0.273481234523296	0.300920503609617
arhgap33.l[arhgap33(0.0)]	0.109350048006152	0.11235794021554	0.137479208314017	0.00859525100814708	0.632217552456144
arhgap33.s[arhgap33(3e-77)]	0.0436466784260083	0.262135215015774	0.0379659097812003	0.0495939401059745	0.606658256671043
arhgap35-like.l[arhgap35(0.0)]	0.195948868874397	0.250672237957435	0.104774419359533	0.0984546928635691	0.350149780945066
arhgap35-like.s[arhgap35(1e-179)]	0.124651756260411	0.21687514891938	0.17076163259425	0.129698619298481	0.358012842927478
arhgap40-like.s[arhgap40(1e-26)]	0.0379703014312395	0.135217808603001	0.0767434740864779	0.468132375310812	0.28193604056847
arhgap42.l[arhgap42(1e-139)]	0.158413791620646	0.227979767579944	0.162824637084936	0.0254423372050987	0.425339466509376
arhgap5-like.l[arhgap5(9e-67)]	0.12472752042962	0.210369481132427	0.205288832115997	0.1161805266589	0.343433639663057
arhgap5-like.s[arhgap5(0.0)]	0.114106517641038	0.217351147261832	0.187497081241706	0.146580156307596	0.334465097547828
arhgdia.l[arhgdia(3e-116)]	0.129473365616641	0.14286533800746	0.151657528318708	0.321324961040215	0.254678807016976
arhgdig.l[arhgdig(0.0)]	0.0729728811141822	0.194104529444974	0.153629987252395	0.342649018530698	0.236643583657751
arhgdig.s[arhgdig(3e-71)]	0.0900864922346926	0.185977717713336	0.178360454828208	0.331509607730589	0.214065727493175
arhgef1-like.l[arhgef1(0.0)]	0.110530345739428	0.174771437068166	0.208455712616544	0.188048406162181	0.318194098413681
arhgef1-like.s[arhgef1(0.0)]	0.269647884059206	0.297385337643513	0.114920519357644	0.112627402399388	0.205418856540249
arhgef11-like.l[arhgef11(8e-75)]	0.0258985814932893	0.118082833245002	0.247623401320276	0.177692169222154	0.430703014719279
arhgef11-like.s[arhgef11(3e-71)]	0.0469643770635241	0.150191383687765	0.150257316799541	0.240209236817264	0.412377685631906
arhgef12.l[arhgef12(0.0)]	0.227854437967071	0.252291065270682	0.099317586707124	0.204660907410658	0.215876002644465
arhgef12.s[arhgef12(6e-88)]	0.497422385464938	0.191211020614254	0.0678465666871644	0	0.243520027233643
arhgef16.l[arhgef16(0.0)]	0.245753579540971	0.240994407746531	0.149017669662021	0.32370762850041	0.0405267145500675
arhgef16.s[arhgef16(0.0)]	0.0554786211147702	0.296974975686663	0.340197382324658	0.134301226689878	0.173047794184031
arhgef17.s	0.118228669371839	0.15853908954391	0.343617807786433	0.0849103966279297	0.294704036669888
arhgef26.l[arhgef26(1e-40)]	0.0544202070102231	0.0387658084599145	0.76266537126509	0	0.144148613264773
arhgef28-like.l[rgnef(9e-97)]	0.593558704764626	0.241681233397159	0.0218882318566359	0	0.14287182998158
arhgef28-like.s[rgnef(4e-94)]	0.580818901645114	0.392794206075206	0.02638689227968	0	0
arhgef37.s[arhgef37(5e-72)]	0.589401289747518	0	0.0446464911747806	0.316790133015803	0.0491620860618987
arhgef6.l[arhgef6(0.0)]	0.00597172799536817	0.101511380026719	0.59624207929269	0.285148442538059	0.0111263701471631
arhgef6.s[arhgef6(0.0)]	0.0850045393270948	0.218741110462006	0.177891120999828	0.144573327877967	0.373789901333104
arhgef7-like.l[arhgef7(0.0)]	0.0941659163599694	0.172416060086748	0.20840880336425	0.245282493707843	0.27972672648119
arhgef7-like.s[arhgef7(2e-116)]	0.113595942600134	0.221973716525269	0.189824458780183	0.242563159812105	0.232042722282308
arid2-like.l[arid2(2e-38)]	0.0603222887696565	0.192571187141746	0.170871888682883	0.119182315635593	0.457052319770121
arid2-like.s[arid2(0.0)]	0.0603945597009294	0.183637320614159	0.174977566241922	0.146676834308192	0.434313719134798
arid3b.l[arid3b(2e-133)]	0.145508174488161	0.233609270304375	0.174203571259298	0.163185195568295	0.283493788379871
arid3b.s[arid3b(1e-130)]	0.133446399645912	0.228883547246937	0.176654793581792	0.161445304681717	0.299569954843642
arid4b.1[arid4b(0.0)]	0.0700858357368898	0.237357589358043	0.290042771700203	0.169722959251889	0.232790843952976
arid4b.l[arid4b(0.0)]	0.0800326903734934	0.173883833321565	0.200151135643957	0.146142458223149	0.399789882437836
arid5b-like.1.l[arid5b(0.0)]	0.0978850960958573	0.217060090423461	0.0940631486864743	0.32057591183934	0.270415752954867
arid5b-like.1.s[arid5b(0.0)]	0.106468744351776	0.436367899163821	0.109522239575965	0.238334197174474	0.109306919733965
arih1.l[arih1(0.0)]	0.0847195046240126	0.201972397319929	0.170379512879466	0.242845708837197	0.300082876339395
arih1.s[arih1(2e-77)]	0.0774710105640852	0.181121072008318	0.184049506527804	0.243812719842931	0.313545691056861
arih2.l[arih2(0.0)]	0.0785469056716263	0.261903744242266	0.135343810318785	0.215929586490982	0.308275953276341
arih2.s[arih2(0.0)]	0.0585417388969293	0.176522309948003	0.123219411834807	0.232767881308953	0.408948658011307
arl1.l[arl1(0.0)]	0.236010030111572	0.239574804682423	0.148797932262064	0.254721351161155	0.120895881782786
arl1.s[arl1(0.0)]	0.235996028709046	0.262311714007399	0.0861237866597516	0.350687469543334	0.0648810010804688
arl10.l[arl10(0.0)]	0.0908779587250673	0.141485408063456	0.30216429488343	0.245256197601588	0.220216140726459
arl10b.l[xb-gene-947799(0.0)]	0.146096999391561	0.246556027550488	0.150264131380324	0.219681838022734	0.237401003654894
arl10b.s[xb-gene-947799(5e-131)]	0.0500657764042244	0.151798410715297	0.230620075425876	0.315290938573469	0.252224798881133
arl13a-like.l[arl13a(3e-27)]	0.0328276118788256	0.0679184676055506	0.453125710721845	0.316648079712307	0.129480130081473
arl13b.l[arl13b(0.0)]	0.0382821293874684	0.163117624968991	0.232833601453771	0.281105460881183	0.284661183308586
arl13b.s[arl13b(6e-22)|stx19(0.0)]	0.0643141499648191	0.206472951572274	0.19550554408673	0.244692422874393	0.289014931501783
arl14ep.l[c11orf46(1e-90)]	0.0609745630652521	0.18524091080951	0.163487676842071	0.319405125894536	0.270891723388631
arl14ep.s[c11orf46(2e-158)]	0.0794965831481841	0.211236284367856	0.169765185800147	0.28743345911583	0.252068487567983
arl16.l[arl16(0.0)]	0.144656042633488	0.222634751644825	0.232003524848908	0.154649579799421	0.246056101073359
arl2.l[arl2(3e-75)]	0.102680914268607	0.133395877963715	0.225095697667806	0.296520283745119	0.242307226354753
arl2bp.l[arl2bp(0.0)]	0.248064179952592	0.164479555862005	0.163565236548768	0.223862480657768	0.200028546978867
arl3.1[arl3.1(0.0)]	0.338413597616342	0.14403412270738	0.166339675860171	0.201904616713858	0.14930798710225
arl3.s[arl3.1(0.0)]	0.212698482757853	0.128522498587583	0.253137330511255	0.227799792811944	0.177841895331366
arl4a.l[arl4a(8e-53)]	0.102485850836957	0.129283955986607	0.233082362341469	0.213597174720025	0.321550656114942
arl4a.s[arl4a(0.0)]	0.102035823367198	0.239871561638141	0.146008645472937	0.200107290517969	0.311976679003755
arl4c.l[arl4c(0.0)]	0.0570749866703689	0.3478536167677	0.109018256280203	0.187629833071928	0.2984233072098
arl6.l[arl6(5e-73)]	0.070278760976643	0.114506829579341	0.198538484730082	0.349959724144109	0.266716200569825
arl6ip1.l[arl6ip1(0.0)]	0.125379293380469	0.132156891925462	0.216135261992188	0.160812228525193	0.365516324176688
arl6ip1.s[arl6ip1(0.0)]	0.204839960185414	0.0585437291773712	0.375642389985041	0.140829883704496	0.220144036947678
arl6ip4.l[arl6ip4(0.0)]	0.101535884154089	0.219632994691504	0.181232781190747	0.289870263653766	0.207728076309894
arl6ip5.l[arl6ip5(1e-151)]	0.107900006357762	0.20076134303006	0.151413118775436	0.34922031338639	0.190705218450352
arl6ip5.s[arl6ip5(8e-157)]	0.0408372104401085	0.12296410829037	0.187462874283618	0.335635479745596	0.313100327240307
arl6ip6-like.l[arl6ip6(2e-111)]	0.109251962940373	0.238616633483825	0.23114042445243	0.206553460535021	0.214437518588351
arl6ip6-like.s[arl6ip6(2e-96)]	0.0828986591168438	0.19829548709656	0.175238032495187	0.205471976923562	0.338095844367846
arl8b.l[arl8b(0.0)]	0.0870923932312576	0.171529210182886	0.185303584793915	0.300098580270335	0.255976231521606
arl8b.s[arl8b(4e-26)]	0.0902328887232255	0.210071300156577	0.169625425556617	0.233886531169361	0.29618385439422
arl9.l[arl9(0.0)]	0.0682606792332724	0.292105074043022	0.160977026376304	0.324780148974815	0.153877071372587
armc1.l[armc1(0.0)]	0.105298959943525	0.221147122236608	0.204457421805042	0.220761232666076	0.248335263348749
armc1.s[armc1(0.0)]	0.0800781175136874	0.185477506789386	0.155574163639686	0.278710603076676	0.300159608980564
armc10-like.l[armc10(0.0)]	0.113976597063079	0.32005453133831	0.092576961657193	0.29786068429089	0.175531225650527
armc2.l[armc2(6e-144)]	0.561075973155237	0.0310869728839887	0.201380506818931	0.0495405104348234	0.156916036707019
armc3.l[armc3(0.0)]	0.836123271080202	0.0942414752629954	0.0232779216828428	0.0438610357971957	0.0024962961767645
armc4.s[armc4(0.0)]	0.578975311146671	0.0616214994318058	0.319243317789581	0.0401598716319414	0
armc5.l[armc5(5e-82)]	0.120801743794641	0.245430021049154	0.0942692793175488	0.253669203303419	0.285829752535238
armc6.l[armc6(2e-63)]	0.0794503238710485	0.189102406348219	0.226950867061608	0.210218554320862	0.294277848398263
armc7.l[armc7(5e-121)]	0.0479620111640102	0.19054991271546	0.110392197586293	0.359019419429802	0.292076459104435
armc8.l[armc8(0.0)]	0.0275528057392586	0.146170405515085	0.228640632855877	0.347815780242014	0.249820375647765
armc8.s[armc8(1e-37)]	0.0358280117248969	0.118798007576714	0.264508814206115	0.291134042128343	0.289731124363931
armc9.1[armc9(0.0)]	0.262961671686316	0.26240760941936	0.148481111932655	0.187375095647507	0.138774511314162
arnt.l[arnt(6e-46)]	0.198112953862113	0.307901101066773	0.126228806470173	0.193276007530127	0.174481131070815
arnt.s[arnt(0.0)]	0.312532900318049	0.335813880483063	0.0670015572405982	0.179954011633698	0.104697650324593
arnt2.l[arnt2(0.0)]	0.0632933756070937	0.256865476459698	0.0308886133744206	0.198206712119041	0.450745822439747
arpc1b.l[arpc1b(0.0)]	0.0789327427519618	0.144112941426155	0.209817951673039	0.339096457167461	0.228039906981383
arpc1b.s[arpc1b(0.0)]	0.256546238811999	0.29918830536466	0.0474403100140706	0.396825145809271	0
arpc4.s[arpc4(0.0)]	0.111900573177471	0.155749829470675	0.230302466027788	0.230208945664212	0.271838185659854
arpc5.l[arpc5(7e-127)]	0.0612492203246032	0.157444719573235	0.20026927205782	0.343063012352707	0.237973775691634
arpc5.s[arpc5(0.0)]	0.0656667700436762	0.162135613720778	0.212927384886715	0.316668717515619	0.242601513833212
arpc5l.l[arpc5l(8e-130)]	0.113801774262381	0.211088248096926	0.109734807910573	0.336425665141648	0.228949504588472
arpin.l[c15orf38(0.0)]	0.0586941825962827	0.122710065054276	0.256694151373819	0.271758947937265	0.290142653038358
arpp19.l[arpp19(0.0)]	0.0679072639463378	0.158456958294474	0.232427090676081	0.314356674129106	0.226852012954001
arpp19.s[arpp19(0.0)]	0.0795354962148936	0.167624240298033	0.213404068009437	0.294226032818004	0.245210162659633
arrdc3.l[arrdc3(7e-35)]	0.212776577840736	0.218874379796101	0.227889693680291	0.13271730366089	0.207742045021982
arrdc3.s[arrdc3(1e-42)]	0.0797182609868393	0.217790010031283	0.175850475296145	0.177614659163903	0.34902659452183
arrdc4.l[arrdc4(0.0)]	0.0290730586397126	0.121090358124879	0.186501828313052	0.364209336900737	0.29912541802162
arrdc4.s[arrdc4(0.0)]	0.0307969252856492	0.144616763647802	0.154812224825587	0.449055646139568	0.220718440101394
arsa.s[arsa.1(0.0)]	0.0576456236544025	0.143484953284216	0.209437124280639	0.226273777995539	0.363158520785203
arsb.l[arsb(0.0)]	0.0655613452606383	0.143895738775587	0.16929144783673	0.362936751274388	0.258314716852657
arsd.l[arsd(0.0)]	0.0190843411554093	0.117951809680898	0.331904931445622	0.259101445190719	0.271957472527353
arsj.l[arsj(0.0)]	0.00989228983828017	0.12454885358849	0.0275502121354453	0	0.838008644437785
arsj.s[arsj(0.0)]	0	0.0506812223785074	0.383546269076346	0.205163485327582	0.360609023217565
asah1.l[asah1(0.0)]	0.0832107363262904	0.120871347129012	0.24060947608738	0.382525585796252	0.172782854661066
asap1.l[asap1(8e-38)]	0.0686056973695203	0.172443051650576	0.252428396781305	0.216346401824578	0.290176452374021
asap1.s[asap1(3e-117)]	0.0407834985834346	0.18669481281157	0.173654834999767	0.253763646089163	0.345103207516065
asap2-like.l[asap2(3e-67)]	0.0294523339424527	0.0997711391994643	0.299105828697385	0.260348045258328	0.311322652902369
asap2-like.s[asap2(3e-72)]	0.065056830659235	0.203106479422122	0.148751268614897	0.217453192921191	0.365632228382555
asap3.l[asap3(6e-52)]	0.0882307461928795	0.191658293963146	0.193417951824776	0.331405789070174	0.195287218949024
asb1-like.l[asb1(0.0)]	0.0943714604629028	0.492828085150246	0.0203172667791454	0.28640830659076	0.106074881016946
asb13-like.l[asb13(0.0)]	0.273431560308891	0.271325225592988	0.130497460293633	0.246092463923531	0.0786532898809567
asb14.1[appl1(1e-49)]	0.304927880272911	0.238737974850575	0.0464589458210457	0.174511949297909	0.23536324975756
asb2-like.l[asb2(0.0)]	0.0331302611985769	0.0712149816859064	0.273616289212937	0	0.62203846790258
asb2-like.s[asb2(0.0)]	0.227485176610248	0.158966807277342	0.36971743730842	0.0348097656686695	0.209020813135321
asb3.s[asb3(0.0)]	0.0300156319412376	0.227573035157203	0.129381301254968	0.375152561026408	0.237877470620184
asb6.1[asb6(6e-76)]	0.137644565875455	0.22433891996427	0.0963942361779914	0.30035027458432	0.241272003397963
asb6.s[asb6(1e-39)]	0.0781605773985877	0.206090937720663	0.119375937723845	0.312163044956928	0.284209502199975
asb7.l[asb7(3e-40)]	0.0696326404094522	0.168697009451817	0.130961953548599	0.325092320460366	0.305616076129766
asb7.s[asb7(7e-53)]	0.0698929302600586	0.159923069242463	0.197214994373676	0.28385686902853	0.289112137095272
asb9.l[asb9(7e-83)]	0.235081222978237	0.75026345933346	0.0146553176883024	0	0
ascc1.l[ascc1(0.0)]	0.062036510096833	0.143932255977033	0.192946907747405	0.32087522357903	0.280209102599699
ascc2.s[ascc2(0.0)]	0.0912210929389237	0.191507179120824	0.16881029248576	0.275057102178039	0.273404333276454
ash1l.l[ash1l(0.0)]	0.139320754923867	0.238024212307482	0.123676650246954	0.153740274144305	0.345238108377392
ash1l.s[ash1l(0.0)]	0.119264595343829	0.229635391080747	0.154038645787657	0.172874894351489	0.324186473436278
ash2l.l[ash2l(1e-97)]	0.0491605735057224	0.163310761814871	0.15474950378518	0.262517891239383	0.370261269654844
ash2l.s[ash2l(1e-91)]	0.0803177499071592	0.202384030039042	0.167500424912383	0.174949021225354	0.374848773916062
asic2-like.2.l[asic2(0.0)]	0.00372406524036299	0.0557050595838112	0	0.0639114360607528	0.876659439115073
asic2-like.2.s[asic2(3e-129)]	0.0428827500544539	0.144014957949071	0.18459352352827	0.342144984755474	0.286363783712731
asl.l[asl(0.0)]	0.2222812234301	0.312412551859278	0.0610952385351708	0.404210986175451	0
asmtl.l[asmtl(0.0)]	0.0578021284389047	0.145878693703363	0.224037205872229	0.303292024349272	0.268989947636232
asna1.1[asna1(0.0)]	0.0828607628947346	0.201023074619919	0.11430020904081	0.377405202785113	0.224410750659423
asna1.l[asna1(3e-51)]	0.0740869856038534	0.204755919528792	0.0934283025115492	0.381865382904918	0.245863409450888
asns.l[asns(0.0)]	0.0745905219542768	0.15476113225782	0.249898023924308	0.243962906893048	0.276787414970547
asnsd1-like.l[asnsd1(4e-161)]	0.152657695238912	0.212825397039016	0.186197971443479	0.285927858960293	0.162391077318299
aspg.l[aspg(0.0)]	0.23463434586211	0.299445191926054	0.0691173219513687	0.214034945104845	0.182768195155623
asph.s[asph(7e-48)]	0.060995426092109	0.146186333683821	0.231509537606401	0.172405555460275	0.388903147157394
asphd2.l[asphd2(0.0)]	0.0786065529633659	0.168635425865644	0.162531245086549	0.251270731721785	0.338956044362656
asphd2.s[asphd2(0.0)]	0.0827780585348945	0.208625519981016	0.155468664909029	0.238018426436604	0.315109330138457
aspscr1.s[aspscr1(9e-132)]	0.0434047031282926	0.145462470815668	0.214127710206651	0.340721369018555	0.256283746830832
asrgl1.1[asrgl1(0.0)]	0.0779303473867784	0.158700246095743	0.250347476719498	0.224056773874418	0.288965155923562
aste1.l[aste1(0.0)]	0.108952264620755	0.182569365055024	0.140202375512447	0.216477865579606	0.351798129232168
asxl1-like.l[asxl1(0.0)|kif3b(4e-46)|pofut1(0.0)]	0.111952549773142	0.191865466333036	0.175140401557058	0.282161432271787	0.238880150064977
asxl1-like.s[asxl1(0.0)|kif3b(0.0)]	0.0677058598258767	0.18682170007069	0.1627583578389	0.250021838931478	0.332692243333056
asxl3.l[asxl3(0.0)]	0.106651198070283	0.196814998997636	0.223129591682669	0.0789000513528358	0.394504159896577
asxl3.s[asxl3(0.0)]	0.0801049896075701	0.214761857489704	0.188140915067395	0.172052940836675	0.344939296998657
asz1.l[asz1(0.0)]	0.0535703855862871	0.155939988201381	0.192341900223673	0.259897853456988	0.33824987253167
atad1.l[atad1(0.0)]	0.0884575508489242	0.2479920641144	0.0715830856851934	0.378278885773711	0.213688413577771
atad1.s[atad1(5e-87)]	0.109808084124704	0.251368970751321	0.120088451232032	0.23822186711925	0.280512626772693
atad2b-like.l[atad2b(4e-86)]	0.0920867407928154	0.219502726898826	0.194947126757358	0.150686605160407	0.342776800390594
atad2b-like.s[atad2b(2e-121)]	0.0984759443148781	0.227212044519422	0.16085157215813	0.181305599138526	0.332154839869043
atad3a.l[atad3a(0.0)]	0.0536067985614224	0.154180242938733	0.146275796831511	0.376637987124533	0.269299174543801
atad3a.s[atad3a(1e-171)]	0.0919556035137281	0.257078612795706	0.0576225242740809	0.390701078079921	0.202642181336564
atad5.l[atad5(2e-138)]	0.0467918356087219	0.199387493170005	0.163987878833901	0.133587783972877	0.456245008414496
atad5.s[atad5(1e-140)]	0.0432942633213133	0.192929197669678	0.184737037652969	0.148414873124425	0.430624628231615
atat1.l[atat1(0.0)|c6orf136(0.0)]	0.0464852491203402	0.241290618373406	0.162717332505454	0.211000511944658	0.338506288056142
atat1.s[atat1(0.0)]	0.073556563492928	0.198784411884857	0.221157392308773	0.249382088036269	0.257119544277174
ate1-like.l[ate1(0.0)]	0.102281855900308	0.190778626225583	0.152298612460245	0.240724660222273	0.31391624519159
ate1-like.s[ate1(0.0)]	0.0216054389979272	0.0987325679771975	0.191793760316432	0.308715879417833	0.379152353290611
atf1.l[atf1(0.0)]	0.108574505622742	0.228950053240364	0.16850273898128	0.242996962632137	0.250975739523476
atf1.s[atf1(0.0)]	0.122413890452875	0.242620387327032	0.127031258117345	0.265591032956163	0.242343431146585
atf2.l[atf2(0.0)]	0.059020686700511	0.186616411300179	0.166807859472901	0.157577956732789	0.429977085793619
atf2.s[atf2(0.0)]	0.00665129419277942	0.12436616602486	0.198559411065869	0.237418313020132	0.43300481569636
atf3.l[atf3(0.0)]	0.064125994298024	0.213351924608301	0.0298986532885033	0.226054548426913	0.466568879378259
atf3.s[atf3(0.0)]	0.18991477476404	0.0476485877358277	0.130495109162266	0.166315868729996	0.46562565960787
atf4.l[atf4(9e-123)]	0.165359090416732	0.242878764019915	0.118641348974779	0.255800510875802	0.217320285712772
atf4.s[atf4(0.0)]	0.0955532455836542	0.2196011484221	0.129029476860509	0.258900249523885	0.296915879609852
atf5.l[atf5(0.0)]	0.0920377257349257	0.141431736269946	0.156605628593046	0.321683776594592	0.28824113280749
atf7.l[atf7(3e-23)]	0.220101210245953	0.260752558057258	0.105676036863949	0.0658928267417756	0.347577368091065
atf7.s[atf7(0.0)]	0.153666431019861	0.237769670825328	0.120359161924257	0.123846877244945	0.364357858985608
atf7ip-like.l[atf7ip(0.0)]	0.116143587633702	0.209045582504921	0.195230475235317	0.126269116041548	0.353311238584512
atf7ip-like.s[atf7ip(0.0)]	0.164445790520833	0.208537540002785	0.223674802592868	0.0550551581502145	0.3482867087333
atf7ip2.l	0.0593876327026574	0.227753645692372	0.168580123328291	0.212736219255571	0.331542379021109
atg101.l	0.041753003508457	0.102857977583574	0.27936614322517	0.311351329254196	0.264671546428602
atg101.s	0.0373376404573571	0.121192516634274	0.308390472628626	0.246537804041614	0.286541566238128
atg13.l[atg13(1e-33)]	0.0693605144058092	0.229800052131242	0.108218076157337	0.264410917006327	0.328210440299284
atg13.s[atg13(0.0)]	0.0963403250018211	0.250190835719283	0.135600569844827	0.208856305695171	0.309011963738898
atg14.l[atg14(4e-89)]	0.0367596354169274	0.111987107176998	0.199136511418702	0.287405171593297	0.364711574394076
atg16l1.l[atg16l1(7e-105)]	0.0863037740972686	0.265403525231597	0.17869969005798	0.263197161315757	0.206395849297398
atg16l1.s[atg16l1(1e-93)]	0.0491848203749724	0.248242832212529	0.133788721651413	0.202134355869398	0.366649269891689
atg2a.l[atg2a(1e-44)]	0.0794004847439386	0.172463282281301	0.17505336073225	0.189971914937636	0.383110957304874
atg2b.l[atg2b(0.0)]	0.0985606488334864	0.238284562748117	0.196760782864008	0.115806762464876	0.350587243089513
atg2b.s[atg2b(3e-61)]	0.177628604046639	0.22220402791925	0.15261887253583	0.145967788516035	0.301580706982246
atg3.l[atg3(8e-74)]	0.0493199319757807	0.131489476644153	0.243008470099049	0.334510840588087	0.241671280692931
atg3.s[atg3(0.0)]	0.0604011504788357	0.152967170497501	0.208748475781807	0.329545797495532	0.248337405746324
atg4a.l[atg4a(1e-96)]	0.0545467267703407	0.118443900885303	0.153279851032726	0.454429677310991	0.21929984400064
atg4a.s[atg4a(0.0)]	0.0367122018332451	0.130196742201977	0.346744186365742	0.311810152452889	0.174536717146148
atg4b.l[atg4b(2e-68)]	0.0659491286465858	0.150549868342263	0.171889647872117	0.317372404913558	0.294238950225476
atg4b.s[atg4b(1e-75)]	0.0857306605328412	0.128292510748114	0.156090856375899	0.428546921063192	0.201339051279954
atg4c.l[atg4c(0.0)]	0.0388519630369699	0.141950871582581	0.291233708110846	0.200104193689055	0.327859263580548
atg4c.s[atg4c(0.0)]	0.0302102928671535	0.0978235392032704	0.289980417205262	0.279356346296143	0.302629404428172
atg4d.l[atg4d(8e-40)]	0.103074720533221	0.255826087231184	0.0833740746609009	0.17153099475003	0.386194122824665
atg4d.s[atg4d(6e-53)]	0.0724356054272216	0.197912610579046	0.102039490518383	0.308917363107108	0.318694930368241
atg5.l[atg5(0.0)]	0.0574432498504339	0.161228403605967	0.209562878338921	0.290364537153214	0.281400931051464
atg9a.l[atg9a(0.0)]	0.0238638273376566	0.098866939257185	0.0293896697267728	0.4669236944665	0.380955869211885
atg9a.s[atg9a(0.0)]	0.132718491032437	0.131245057272453	0.209012663678532	0.308574047680565	0.218449740336013
athl1.1[athl1(1e-116)]	0.0768799136871876	0.16925278848793	0.182051559412848	0.31202103559644	0.259794702815595
atic.l[atic(3e-96)]	0.0632094793101519	0.153410026132803	0.146857448287087	0.410783080053512	0.225739966216446
atic.s[atic(0.0)]	0.059011430566141	0.166570453354787	0.181908435339675	0.375950922783578	0.21655875795582
atl1.s[atl1(0.0)]	0.0620627144875427	0.082743763606754	0.201051990395535	0.363785939720058	0.29035559179011
atl2-like.l[atl2(0.0)]	0.0699371925370557	0.167805728912542	0.140389284401896	0.364607399276775	0.257260394871732
atl2-like.s[atl2(0.0)]	0.0925001739965869	0.203794627938569	0.188619106727697	0.221417075503654	0.293669015833493
atl3.l[atl3(0.0)]	0.0679717152171978	0.196293260235623	0.185094065544048	0.214349144464752	0.336291814538379
atmin.l[atmin(0.0)]	0.0955807300175881	0.234670341325683	0.127981674151586	0.269358002819232	0.272409251685911
atox1.l[atox1(9e-71)]	0.0306656561964597	0.133679076462827	0.4889869217333	0.145328948641326	0.201339396966087
atox1.s	0.0853962591415432	0.150540187584066	0.287695812893294	0.310783503222557	0.16558423715854
atp10a.l[atp10a(1e-169)]	0.046241150989938	0.178205764539183	0.240768492542672	0.210426203756141	0.324358388172066
atp10d.l[atp10d(0.0)]	0.0775981732123156	0.177799029619343	0.243246902031113	0.177123405145573	0.324232489991655
atp11b-like.l[atp11b(5e-88)]	0.06003489677915	0.148621154327082	0.218852105801901	0.22747753162293	0.345014311468936
atp12a-like.1.l[atp12a(0.0)]	0.790899749205651	0.0107718750509389	0.0957165815479659	0.0900061733749906	0.012605620820454
atp13a-like.l[atp13a-like(0.0)]	0.385037505618114	0.227274215255401	0	0.387688279126485	0
atp13a-like.s[atp13a-like(1e-62)]	0.557389037859213	0.341378403434912	0.00181685940440604	0.0994156993014692	0
atp13a1.l[atp13a1(0.0)|chchd5(3e-114)]	0.0967631281476018	0.183138835571805	0.138106486540527	0.399459914236895	0.182531635503171
atp13a4.l[atp13a4(2e-74)]	0.432894235977654	0.340114837285419	0.0359999399800975	0.19099098675683	0
atp13a4.s[atp13a4(4e-77)]	0.0349890642647822	0.118161178503429	0.224436601215598	0.227288952448756	0.395124203567435
atp1a1.l[atp1a1(0.0)]	0.238365871427133	0.288539203455239	0.062445511733005	0.238008898560562	0.172640514824061
atp1a1.s[atp1a1(0.0)]	0.182831869298384	0.197326696186635	0.115815530422853	0.252268334651544	0.251757569440584
atp1b1.l[atp1b1(0.0)]	0.0166520340912352	0.0164685276252271	0.764289228596696	0.0792955831241424	0.123294626562699
atp1b1.s[atp1b1(2e-70)]	0.14246067319279	0.228507639327633	0.185955915759399	0.279235598176722	0.163840173543457
atp1b3.l[atp1b3(4e-101)]	0.0425966506835399	0.110115712401645	0.236800989816726	0.31983406114935	0.290652585948739
atp1b3.s[atp1b3(8e-95)]	0.029163029357797	0.104521226579105	0.230139575889543	0.322263126656137	0.313913041517418
atp2a3.l[atp2a3(0.0)]	0.572983952001805	0.187843951091892	0.15997710066466	0	0.0791949962416431
atp2a3.s[atp2a3(0.0)]	0.15358173500252	0.210417811721474	0.124874052486423	0.174785476105078	0.336340924684505
atp2b3.1[atp2b3(4e-88)]	0.0647818451644101	0.133788617446439	0.146737385042102	0.403436386073695	0.251255766273354
atp2b3.s[atp2b3(2e-142)]	0.0944081006458801	0.264735547328862	0.159230351747922	0.189364868052467	0.292261132224869
atp2b4-like.s[atp2b2(1e-101)]	0.167352369586267	0.167886882744876	0.196826207874113	0.120411632780234	0.34752290701451
atp2c2.l[atp2c2(0.0)]	0.592008850964237	0.22501347695592	0	0.181041091241649	0.00193658083819374
atp5a1.l[atp5a1(3e-51)]	0.0888344941442854	0.180856091447422	0.132220895082305	0.338565657988918	0.25952286133707
atp5a1.s[atp5a1(7e-48)]	0.0952572709808675	0.21916140970641	0.102316463137287	0.329968780427824	0.253296075747611
atp5b.l[atp5b(0.0)]	0.0585299221093203	0.170171502817721	0.164241658627251	0.354482172568949	0.252574743876759
atp5b.s[atp5b(0.0)]	0.0790180244985956	0.181269597291284	0.148330398879279	0.361452191257245	0.229929788073596
atp5c1.l[atp5c1(0.0)]	0.0796625499325136	0.16876525586952	0.229244544635691	0.311970049437816	0.210357600124458
atp5c1.s[atp5c1(1e-35)]	0.0700285287622085	0.163854484331371	0.230718297496307	0.304913099172934	0.230485590237179
atp5d.l[atp5d(0.0)]	0.0798929328561446	0.173421383899876	0.129235886258275	0.361374418422884	0.25607537856282
atp5d.s[atp5d(0.0)]	0.0561765550938601	0.190284497579562	0.208044803829548	0.338495928589532	0.206998214907498
atp5f1.l[atp5f1(0.0)]	0.0969888153108915	0.181314656949782	0.219803415795802	0.292521922694707	0.209371189248818
atp5f1.s[atp5f1(0.0)]	0.0912385573912501	0.179342530326909	0.201622328373478	0.322808852662914	0.204987731245449
atp5h.l[atp5h(4e-132)]	0.0719462304133805	0.145840438926168	0.27907786924707	0.315016467346782	0.188118994066599
atp5h.s[atp5h(3e-124)]	0.0685257245125195	0.153774311547371	0.23682997099082	0.336042942037287	0.204827050912002
atp5j.l[atp5j(3e-145)]	0.0883194355642197	0.158448622318094	0.235946701047475	0.317930498683242	0.19935474238697
atp5j.s[atp5j(3e-151)]	0.0640192898791377	0.150000501378232	0.252685779135075	0.333945862720171	0.199348566887384
atp5j2.l[atp5j2(1e-125)]	0.0857593173848759	0.192806133624356	0.130737640979504	0.325614436312717	0.265082471698548
atp5j2.s[atp5j2(3e-135)]	0.0801904809606872	0.170755004964862	0.203628168478992	0.345161638642417	0.200264706953042
atp5l.l[atp5l(0.0)]	0.0662360826801005	0.160426541788219	0.146745446915244	0.405827615661653	0.220764312954784
atp5o.l[atp5o(3e-35)]	0.0690174766787414	0.156482999343442	0.225106008021765	0.292521383145985	0.256872132810066
atp5o.s[atp5o(0.0)]	0.0638254256886817	0.149951828121684	0.245726346381629	0.319670514096654	0.220825885711351
atp5s.l[atp5s(0.0)]	0.063867329741706	0.175642879978216	0.322479429465823	0.260840482480316	0.17716987833394
atp6ap2.l[atp6ap2(0.0)]	0.1434627051141	0.228963972994077	0.174255661427301	0.183686282296149	0.269631378168373
atp6ap2.s[atp6ap2(0.0)]	0.301750426997669	0.279718330053418	0.133025971402647	0.207856996045326	0.0776482755009415
atp6v0a1.l[atp6v0a1(0.0)]	0.372323562029063	0.11795092754751	0.0511505050723338	0.21556694358241	0.243008061768683
atp6v0a1.s[atp6v0a1(0.0)]	0.0608273985374223	0.0968358821973346	0.18941354372894	0.425484852743889	0.227438322792415
atp6v0a2.l[atp6v0a2(0.0)]	0.208021692062273	0.290377105649269	0.143474624491353	0.189585933491045	0.168540644306059
atp6v0b.l[atp6v0b(5e-55)]	0.109650014854861	0.13880090037676	0.20758353156734	0.353594471653734	0.190371081547305
atp6v0b.s[atp6v0b(1e-51)]	0.0538730302393766	0.113795796043734	0.212244796721759	0.382620930656495	0.237465446338635
atp6v0c.l[atp6v0c(0.0)]	0.063648901097637	0.141072806705055	0.139095045921694	0.363092569506183	0.29309067676943
atp6v0c.s[atp6v0c(0.0)]	0.0916138907564245	0.167204464070131	0.111619035402797	0.370893934880836	0.258668674889812
atp6v0d1.l[atp6v0d1(0.0)]	0.134500276098899	0.247566170653026	0.181733410748106	0.220274578605841	0.215925563894128
atp6v0d2.l[atp6v0d2(0.0)]	0.199317734410582	0.107043684097085	0.36714783432009	0.228121911817965	0.0983688353542781
atp6v1c2.l[atp6v1c2(0.0)]	0.665741686275357	0.0682795577615561	0	0.23384526624377	0.0321334897193168
atp6v1d.l[atp6v1d(0.0)]	0.0971546720800469	0.191326936955095	0.179611273109935	0.290953350642784	0.240953767212139
atp6v1d.s[atp6v1d(0.0)]	0.112474272501465	0.163319584189822	0.118269428864311	0.403224704539686	0.202712009904715
atp6v1e1.1[atp6v1e1(1e-31)]	0.0663076142225585	0.165839801487804	0.138883895453648	0.394572853020029	0.23439583581596
atp6v1e1.s[atp6v1e1(1e-39)]	0.053985464619082	0.139234264376311	0.150212369008107	0.405559452508653	0.251008449487847
atp6v1h.l[atp6v1h(0.0)]	0.0759507872277218	0.127036590578021	0.210341550256666	0.331241902903371	0.255429169034221
atp6v1h.s[atp6v1h(0.0)]	0.088748077524645	0.139310372067713	0.186288407648757	0.372510884269094	0.21314225848979
atp7a.l[ensxetg00000030147(0.0)|atp7a(4e-70)]	0.132666859714914	0.214071742072368	0.181236691973358	0.215107287621519	0.256917418617841
atp7b.l[atp7b(0.0)]	0.669820700378664	0.0805379162930011	0.110037240417752	0.139604142910582	0
atp8a2.l[atp8a2(0.0)]	0.0444276373441832	0.175430842435861	0.222688647993643	0.29430155299927	0.263151319227043
atp8b2-like.l[xb-gene-994120(2e-21)]	0.106849368594228	0.412123364771249	0	0.124317848991849	0.356709417642674
atp8b3.l[atp8b3(0.0)]	0.638008256030539	0.21058282597466	0.0741631146083662	0.0372709724791718	0.0399748309072632
atp8b4.l[atp8b4(2e-111)]	0.105592018758352	0.126222173797482	0.20711118992957	0.297461137891714	0.263613479622881
atp8b4.s[atp8b4(0.0)]	0.0417892740147679	0.178597126645492	0.243268860200204	0.316411825225112	0.219932913914424
atp9a.l[atp9a(3e-66)]	0.0829509297464219	0.175602226468566	0.192880322371268	0.272015293709167	0.276551227704577
atp9a.s[atp9a(0.0)]	0.160202013096057	0.199711479496031	0.121938742784029	0.232299086995376	0.285848677628506
atp9b.l[atp9b(0.0)]	0.0175682190046404	0.111945102523229	0.235293537144678	0.293484725306579	0.341708416020874
atpaf1.s[atpaf1(0.0)]	0.0692803944645725	0.157349455894527	0.23952055697528	0.25274782383896	0.281101768826661
atpaf2.l[atpaf2(0.0)]	0.0568538193819029	0.220900283521628	0.142378768212337	0.303852588749034	0.276014540135098
atpaf2.s[atpaf2(0.0)]	0.0547191153083609	0.130472767972824	0.166134291532288	0.391508831776451	0.257164993410076
atr.l[atr(9e-68)]	0.0402976875350231	0.178419657053223	0.168958954071885	0.251415070425845	0.360908630914024
atrip.l[atrip(0.0)]	0.0490776075766072	0.157818959902082	0.132330468124926	0.344407577013425	0.31636538738296
atrip.s[atrip(0.0)]	0.041667343264706	0.119113141785046	0.185248044725476	0.350898895995542	0.30307257422923
atrnl1.l	0.0681141255700474	0.128353491504518	0.170782210260459	0.357946460482351	0.274803712182624
atrx-like.l[atrx(9e-61)]	0.0949154575972858	0.195633816363403	0.237916080894786	0.111054901378102	0.360479743766422
atrx-like.s[atrx(3e-59)]	0.0579067443498644	0.213872840292547	0.223780366290087	0.162468756768793	0.341971292298708
atxn1-like.l[atxn1(0.0)|gmpr(4e-151)]	0.0650571015474217	0.153924483295457	0.218336040813306	0.3160828463578	0.246599527986015
atxn1-like.s[atxn1(0.0)]	0.0476142142351263	0.16838415968317	0.229882469364611	0.321833650327941	0.232285506389152
atxn1l-like.l[atxn1l(0.0)]	0.0771838302490985	0.148572068798265	0.243260524498151	0.22313233111359	0.307851245340896
atxn1l-like.s[atxn1l(0.0)]	0.134154735017387	0.252678785804042	0.132175655617316	0.159521865836028	0.321468957725226
atxn2.l[atxn2(0.0)]	0.104459490815054	0.185543886306855	0.165795242209538	0.202458478547266	0.341742902121288
atxn2.s[atxn2(0.0)]	0.101901938259628	0.19568375105628	0.221626312412546	0.183814625893159	0.296973372378387
atxn3.l[atxn3(2e-60)]	0.0729397086775352	0.194892287507266	0.231129135521451	0.199667189270672	0.301371679023077
atxn3.s[atxn3(0.0)]	0.0750653438131701	0.181894280275339	0.239132343450459	0.245359277688464	0.258548754772567
atxn7l1-like.l[atxn7l1(0.0)]	0.0568194224590197	0.217142768672056	0.125912699034615	0.355250784402149	0.244874325432159
atxn7l1-like.s[atxn7l1(0.0)]	0.162464374522808	0.197142150044598	0.117385526406641	0.196436939488803	0.32657100953715
auh.l[auh(2e-165)]	0.0754983414935227	0.152916207533071	0.243170070202751	0.369289122070382	0.159126258700274
auh.s[auh(0.0)]	0.0454519773269262	0.203579497464574	0.344093885746451	0.374714591731987	0.0321600477300611
aunip.l	0.023324254316777	0.268905238223457	0.176065433276301	0.188661118111068	0.343043956072397
aup1.s[aup1(8e-114)]	0.114144571733865	0.229857823947987	0.090962207798561	0.349118216689623	0.215917179829964
aurka.l[aurka(3e-172)]	0.0915784759753777	0.221247125703222	0.103294167512393	0.348895170682774	0.234985060126234
aurka.s[aurka(0.0)]	0.0626034169593674	0.185141256078187	0.115446750663461	0.317318021881591	0.319490554417394
aurkb.1[aurkb(0.0)]	0.090125291380177	0.202528669659289	0.1634842982889	0.217784587058899	0.326077153612736
aurkb.l[aurkb(0.0)]	0.0620109594228732	0.176770120127339	0.164205408692561	0.24597865457774	0.351034857179486
avd.2.l	0.0643061113247546	0.123575080325204	0.188077664741699	0.404193165429108	0.219847978179235
aven.l[aven(3e-99)]	0.0687048738954233	0.164009165105755	0.253074521754574	0.347017555863967	0.167193883380282
avil.l[avil(2e-83)]	0.0653149466104126	0.0404025312899091	0.384273690439464	0.0500376327259498	0.459971198934265
avl9.l[avl9(0.0)]	0.330203581707361	0.266288153448681	0.0876435932668524	0.186731398154602	0.129133273422504
avpi1.l[avpi1(0.0)]	0.102376446274888	0.236819906002808	0.150157188452447	0.27168390496697	0.238962554302888
avpi1.s[avpi1(0.0)]	0.0829429596671734	0.143967527131803	0.192980974132852	0.263214642967314	0.316893896100859
avpr1a.l[avpr1a(0.0)]	0.0185272193537256	0.134528681345651	0.358809781875277	0.295865501457767	0.19226881596758
avpr2.s[avpr2(0.0)]	0.407895640555625	0.41526235449205	0.0624335508461711	0.00818533885440913	0.106223115251745
awat1.l[awat1(1e-22)]	0	0.0550816137729931	0.380356761407454	0.438364302473982	0.126197322345571
awat1.s[awat1(0.0)]	0.0552114341194673	0.0774574461620212	0.408074728811156	0.459256390907356	0
axin1.l[axin1(8e-112)]	0.123788428294738	0.23271864321249	0.147514896876936	0.142323779151004	0.353654252464832
axin1.s[axin1(8e-109)]	0.0735714410443595	0.174012760196371	0.169089862936666	0.184877757502379	0.398448178320224
axin2.l[axin2(7e-56)|cep112(0.0)]	0	0	0.219443009301677	0.589288611196273	0.19126837950205
axin2.s[axin2(0.0)]	0.0523163850233743	0	0.293745632027073	0.57403988155697	0.0798981013925822
axl.l[axl(0.0)]	0.954548184931943	0.0335893389675406	0.00438471908597614	0	0.00747775701453985
axl.s[axl(0.0)]	0.185120152488702	0.254175333965634	0.388857550541659	0.171846963004005	0
azin1.l[azin1(0.0)]	0.0756402363679947	0.150367401015171	0.192741026493185	0.29775642385141	0.283494912272238
azin1.s[azin1(0.0)]	0.056959182776189	0.155845408287534	0.184673589453688	0.291194843853555	0.311326975629035
azin2.1[adc(0.0)]	0.156795760166399	0.016346329678849	0.183613086722659	0.539254450277056	0.103990373155037
b3galnt2.l[b3galnt2(1e-84)]	0.106401993078907	0.293252972900083	0.131681067821468	0.259255146579877	0.209408819619666
b3galt4.l[b3galt4(0.0)]	0.0588828819714715	0.171903938632129	0.167918873888347	0.252398400333822	0.34889590517423
b3galt6.l[b3galt6(0.0)]	0.169214218885794	0.27529805738607	0.117561198820368	0.177138855014996	0.260787669892772
b3galt6.s[b3galt6(0.0)]	0.166937408698131	0.258443127429185	0.120342087329738	0.253220930883453	0.201056445659493
b3galtl.l[b3galtl(0.0)]	0.0538890964784302	0.132135559638191	0.210103981711067	0.358184373261152	0.245686988911159
b3galtl.s[b3galtl(0.0)]	0.0260569779133755	0.125555708754925	0.276957337296442	0.392182624487066	0.179247351548192
b3gat3.l[b3gat3(0.0)]	0.142614890695794	0.22095815565654	0.173076458982469	0.304992287077484	0.158358207587714
b3gnt1.l[b3gnt1(3e-138)]	0.0643406983298678	0.120893435245782	0.136366417802996	0.327229741645016	0.351169706976338
b3gnt2.l[b3gnt2(0.0)]	0.221609491375051	0.258702494819144	0.153095692044633	0.243030667992373	0.123561653768799
b3gnt2.s[b3gnt2(0.0)]	0.625319603765372	0.179635129116573	0.00206595380026412	0.167589578426855	0.0253897348909358
b3gnt4.l[b3gnt4(0.0)]	0.0252011513618247	0.118667795619549	0.327318408548404	0.335855249062238	0.192957395407984
b3gnt5.l[b3gnt5(0.0)]	0.141463194226689	0.210862213112708	0.163403107923225	0.247470165533659	0.236801319203719
b3gnt5.s[b3gnt5(5e-25)]	0.441847644277894	0.189966851526125	0.331268719015051	0.0358776289460776	0.00103915623485259
b3gnt7.1[b3gnt7(0.0)]	0.573527646873247	0.161142098124616	0.165176285951587	0.0638135623831467	0.0363404066674034
b3gnt7.s[b3gnt7(0.0)]	0.337375185995247	0.479801599743674	0.0210538083900611	0.0196258885133064	0.142143517357711
b3gntl1.l[b3gntl1(3e-119)]	0.0262837467873053	0.155375358182344	0.13425564141924	0.323243972379105	0.360841281232005
b4galnt1.l[b4galnt1(0.0)]	0.0326619015197735	0.0951398909927307	0.281610304705032	0.286924436636973	0.303663466145491
b4galnt1.s[b4galnt1(0.0)]	0.00646129821140846	0.12341621484128	0.229676939007381	0	0.640445547939931
b4galnt3-like.1[b4galnt3(7e-34)]	0.577202189612	0.312588800268653	0	0.110209010119347	0
b4galnt3-like.s[b4galnt3(1e-30)]	0.831233081500537	0.0881508848218072	0.0173317681064261	0	0.0632842655712294
b4galnt4.s[b4galnt4(2e-60)]	0.0783105073419996	0.0597449864183907	0.664757924524012	0.197186581715598	0
b4galt1.1.l[b4galt1.1(2e-78)]	0.022546063739929	0.179195629953539	0.321735020550426	0.119573599937652	0.356949685818455
b4galt1.1.s[b4galt1.1(9e-76)]	0.28291158763824	0.37386374663411	0.0668281504021423	0.137342810006999	0.139053705318508
b4galt1.2.l[b4galt1.2(5e-32)]	0.286233184170355	0.18095949294656	0.251474812638526	0.213678242928938	0.0676542673156204
b4galt2-like.l[b4galt2(0.0)]	0.0500899058135363	0.155677490012113	0.221398013274303	0.295019145828757	0.277815445071291
b4galt2-like.s[b4galt2(0.0)]	0.0339251491263478	0.147670639791938	0.161907097272809	0.202753041758905	0.45374407205
b4galt3-like.1.l[xb-gene-988039(0.0)]	0.255857457872173	0.237977735403889	0.0951752918537918	0.276073411504996	0.13491610336515
b4galt3-like.1.s[xb-gene-988039(0.0)]	0.10407109145851	0.133371719414536	0.151196008284553	0.277020385747806	0.334340795094595
b4galt3-like.2.l[b4galt3(0.0)]	0.1151968461574	0.230751201337773	0.110270359254327	0.354049845110766	0.189731748139734
b4galt3-like.2.s[b4galt3(0.0)]	0.047473446524318	0.228506625847393	0.1578649913713	0.249599606678132	0.316555329578857
b4galt6.l[b4galt6(1e-154)]	0.00793800065195489	0.0230573474304968	0.315250312046425	0.143895875875456	0.509858463995668
b4galt6.s[b4galt6(1e-140)]	0.0397929675216851	0.0780771133234578	0.546530007036752	0.0471817602601524	0.288418151857952
b4galt7.l[b4galt7(0.0)]	0.0545621424686631	0.138780113761845	0.271348673569364	0.290722171168416	0.244586899031711
b4galt7.s[b4galt7(0.0)]	0.0535493375808703	0.167724926921461	0.259832211650842	0.293106366841573	0.225787157005254
b9d1.l[b9d1(0.0)]	0.0656168879358772	0.167381733556839	0.195511649036678	0.3602680336719	0.211221695798705
b9d2-like.l[b9d2(0.0)]	0.458174217956033	0.150878537626304	0.145200868280555	0.127157424269387	0.118588951867722
babam1.l[babam1(1e-99)]	0.0735414353856409	0.146354103622549	0.14727704301404	0.327838042051756	0.304989375926013
bace1.l[bace1(9e-25)]	0.0300044080473508	0.138506540478329	0.141151137196488	0.405858489740258	0.284479424537575
bace1.s[bace1(0.0)]	0.0813428891528043	0.180197377155605	0.17858459167913	0.110539198967189	0.449335943045272
bace2.l[bace2(0.0)]	0.318218320004422	0.0598218146539545	0.0779847920384466	0.45669000361546	0.0872850696877174
bace2.s[bace2(0.0)]	0.0533834491842513	0.1500610220155	0.179219917498132	0.410132502299689	0.207203109002428
bach1.l[bach1(0.0)]	0.165858878282814	0.262717526097703	0.120201514573138	0.243097461859041	0.208124619187304
bach1.s[bach1(6e-45)]	0.108007224132931	0.25576239685552	0.154607199842286	0.265443066197405	0.216180112971859
bach2.l[bach2(0.0)]	0.0693314887821684	0.170961597469963	0.157264007024542	0.244323170027755	0.358119736695572
bach2.s[bach2(0.0)]	0.0764212221881794	0.148185668616772	0.195683917252589	0.277907508001203	0.301801683941257
baf-l.l[baf-l(2e-57)]	0.0662153159367167	0.165915787646383	0.235127493983711	0.329046467073555	0.203694935359634
bag1.l[bag1(0.0)]	0.124596486015679	0.26740180899316	0.102032932771095	0.31414825173923	0.191820520480836
bag4-like.l[bag4(0.0)]	0.0950224656364093	0.237010399416897	0.138803153512296	0.292151992702149	0.237011988732249
bag4-like.s[bag4(0.0)]	0.0518544463335843	0.154512994731603	0.16889666409659	0.299008344663139	0.325727550175084
bag5.l[bag5(0.0)]	0.0915513310843866	0.083425066431873	0.24789358029141	0.231328297525952	0.345801724666378
bag5.s[bag5(0.0)]	0.0605954587432758	0.239752562745243	0.206219493440712	0.195825143577869	0.297607341492899
baiap2.l[baiap2(0.0)]	0.11309607374503	0.156084447247503	0.253674182755436	0.207580497195436	0.269564799056596
baiap2.s[baiap2(0.0)]	0.0312036153755347	0.11535006119015	0.230567807345356	0.272939709061796	0.349938807027163
baiap2l1.l[baiap2l1(1e-81)]	0.251554680778878	0.294897295637401	0.0669683789430327	0.285555924284142	0.101023720356547
baiap2l1.s[baiap2l1(7e-85)]	0.0377345917309245	0.15630581320354	0.176041555341105	0.387801105205117	0.242116934519314
bambi.l[bambi(0.0)]	0.620324643674158	0.322568376654622	0	0.0571069796712204	0
bambi.s[bambi(0.0)]	0.591898988790304	0.322033937302921	0	0.0860670739067749	0
banf1-like.l[banf1(2e-44)]	0.0682433005883583	0.186553453862072	0.180806981196605	0.295568326304811	0.268827938048154
banf1-like.s[banf1(4e-107)]	0.0929296795635547	0.199055490092449	0.193353216805531	0.280040513577868	0.234621099960597
banp.1[banp(1e-128)]	0.0258737459795676	0.134296335719988	0.214670125691939	0.311153946061828	0.314005846546677
banp.l[banp(0.0)]	0.0707837855939744	0.16876007966279	0.202815488601914	0.272958831489566	0.284681814651756
barhl1.l[barhl1(0.0)]	0	0.0947123042947314	0	0	0.905287695705269
barhl1.s[barhl1(0.0)]	0.0383038554306062	0.425576203879021	0	0	0.536119940690373
barhl2.s[barhl2(0.0)]	0	0.262898689109522	0	0.133033124428227	0.604068186462252
basp1.l[basp1(0.0)]	0.077848419611349	0.223708550369417	0.236148233090349	0.192343621043999	0.269951175884887
basp1.s[basp1(0.0)]	0.00803510586420152	0.0100748509698563	0.950012008621944	0.0318780345439983	0
baz1a.l[baz1a(2e-91)]	0.0815958180290079	0.249531871400636	0.104375290497971	0.0723212386157266	0.492175781456659
baz1a.s[baz1a(2e-36)]	0.0909114444950525	0.257445385521626	0.071422200984711	0.0723676655863463	0.507853303412264
baz1b.l[baz1b(0.0)]	0.0653176749329571	0.236025394343585	0.135674916285933	0.0720957759060282	0.490886238531496
baz1b.s[baz1b(0.0)]	0.0564389435646003	0.194132938546207	0.178526544894007	0.116293851927446	0.454607721067741
baz2a.l[baz2a(0.0)]	0.0544460593944032	0.175829400119135	0.187127158571923	0.119087492397549	0.463509889516989
baz2b.l[baz2b(0.0)]	0.0987552959702509	0.408288663297688	0.0652769052726423	0.094765674504264	0.332913460955155
baz2b.s[baz2b(0.0)]	0.106155304470104	0.283310292141824	0	0.0763187056018336	0.534215697786239
bbip1.l	0.149711852009349	0.170991302869593	0.234086315917681	0.27881750100602	0.166393028197358
bbip1.s[ensxetg00000031091(2e-61)]	0.171215915996554	0.246190613514269	0.0962189591730793	0.203513631435219	0.282860879880878
bbox1.s[bbox1(0.0)]	0.0740828975855664	0.197300135339754	0.118638924693668	0.345120244010229	0.264857798370783
bbs1.l[bbs1(0.0)]	0.513598829158149	0.0991059635325627	0.14088297147252	0.101928813775083	0.144483422061685
bbs10-like.l[bbs10(0.0)]	0.078489307166268	0.162644288610738	0.269249867744262	0.301238226266869	0.188378310211863
bbs12-like.l[bbs12(0.0)]	0.660019986358601	0.15593761484507	0.0943418541762956	0.0163981398904502	0.0733024047295825
bbs2.s[bbs2(0.0)]	0.264709636810713	0.179365485869586	0.171672990957515	0.191747381898768	0.192504504463418
bbs4.s[arih1(0.0)|bbs4(0.0)]	0.230922893009446	0.18429725133671	0.171846633734	0.146785147076002	0.266148074843843
bbs5.l[bbs5(0.0)|kbtbd10(0.0)]	0.223262530451155	0.161522168090134	0.178490349903474	0.224659914733072	0.212065036822165
bbs7.l[bbs7(0.0)]	0.101416644339959	0.312342932884366	0.213592682281434	0.119843484693887	0.252804255800355
bbs9.l[bbs9(0.0)]	0.135904252797828	0.319282974124163	0.143600362907036	0.150080167654279	0.251132242516695
bc014685.l[bc014685(0.0)]	0.114491032639794	0.386162873697792	0.0132942380713693	0.30328464104309	0.182767214547955
bc014685.s[bc014685(0.0)|pitx3(4e-24)]	0.0628492230438793	0.216592788142633	0.17312503641238	0.221687987955953	0.325744964445155
bcam.l[bcam(0.0)]	0.188953768327367	0.351609986245595	0	0	0.459436245427038
bcam.s[bcam(0.0)]	0.014221463668647	0.101687368565625	0.0881506603432113	0.117477099410961	0.678463408011555
bcap29.l[bcap29(0.0)]	0.0602432001458872	0.132321309012477	0.256796564763119	0.301824760384718	0.248814165693799
bcap29.s[bcap29(0.0)]	0.0532499187686735	0.138910327337351	0.239149556670686	0.311932153337788	0.256758043885501
bcar1.l[bcar1(0.0)]	0.14725235513867	0.357228355398756	0.0811119269411507	0.00772399850032281	0.406683364021101
bcar3.l[bcar3(0.0)]	0.731611245318845	0.0152698041001045	0.0302702958433529	0.114459367641039	0.108389287096659
bcar3.s[bcar3(5e-119)]	0.0242047429507313	0.306033171301514	0.0279984179835619	0.223375641470218	0.418388026293975
bcas1.l	0.0909267194063499	0.193984397265003	0.588016930106186	0.117336306937476	0.00973564628498529
bcas1.s	0	0.734088870825148	0	0	0.265911129174852
bccip.l[bccip(2e-78)]	0.0605866305383442	0.178062156666394	0.174313726297079	0.361630498785047	0.225406987713135
bccip.s[bccip(0.0)]	0.0718295268366343	0.198914197726897	0.19671439494482	0.313302416860506	0.219239463631144
bcdin3d.l	0.108031795021482	0.232598215437686	0.0908586721158486	0.374603485957757	0.193907831467226
bckdha.l[bckdha(0.0)]	0.0908944772419787	0.20134115028995	0.19848993844237	0.276777176500578	0.232497257525124
bckdhb.1[bckdhb(1e-53)]	0.0673951218661013	0.140290565939093	0.212192763014896	0.316229000630712	0.263892548549197
bckdhb.s[bckdhb(0.0)]	0.0713726485848655	0.16745337687547	0.161672544318774	0.314152187983492	0.285349242237399
bcl2l10.l	0.0855640862950861	0.21913494906526	0.0209116384720151	0.347305397360827	0.327083928806812
bcl2l10.s	0.0270829352205575	0.206475041624289	0.0830137707982339	0.347092348641311	0.336335903715609
bcl2l13.1[bcl2l13(0.0)]	0.0858550956961806	0.192946634380114	0.110485477699776	0.334030642003775	0.276682150220155
bcl6.l[bcl6(0.0)]	0.159973134865809	0.301501460641592	0.144822243707533	0.132472357005204	0.261230803779862
bcl6.s[bcl6(2e-174)]	0.0934266741814003	0.385396473983198	0.0695525257345633	0.0731801178013711	0.378444208299467
bcl7a.l[bcl7a(0.0)]	0.0948371353994499	0.22225025116875	0.205952525075891	0.165322807452052	0.311637280903857
bcl7a.s[bcl7a(2e-70)]	0.0985223708187875	0.245254073121775	0.159965372430152	0.130739971322226	0.36551821230706
bcl7b.l[bcl7b(0.0)]	0.0360076278804513	0.115088098311418	0.135799506447778	0.359625808403137	0.353478958957216
bcl7b.s[bcl7b(0.0)]	0.0289426781482275	0.102734206683415	0.273022445952141	0.326041963122256	0.269258706093961
bcl9.l[bcl9(0.0)]	0.063632549885267	0.273195661148136	0.11543341068752	0.196777342217298	0.350961036061779
bcl9.s[bcl9(1e-159)]	0.0570754868229944	0.215251197962943	0.130947836600856	0.204316000152622	0.392409478460586
bcl9l.1[bcl9l(0.0)]	0.0532538532192406	0.187998891653471	0.140931585445422	0.310369286002754	0.307446383679113
bclaf1.s[bclaf1(4e-67)]	0.141813420154294	0.228868818686435	0.198142079550454	0.142279584234744	0.288896097374073
bco2.l[bco2(0.0)]	0.101193731367081	0.161889468172868	0.224162943809192	0.267754434816131	0.244999421834729
bcor.1[bcor(0.0)]	0.133816815501614	0.265161897409644	0.116181348188254	0.202373564584161	0.282466374316327
bcor.l[bcor(1e-93)]	0.165993569754089	0.220934019966412	0.247984368462433	0.133068148058918	0.232019893758149
bcorl1.l[bcorl1(0.0)]	0.12971307023974	0.19690092232675	0.174191628967307	0.130965329674964	0.368229048791239
bcorl1.s[bcorl1(0.0)]	0.0911686994075686	0.127297499858018	0.392684320248911	0.145739360562155	0.243110119923348
bcr.l[bcr(3e-96)]	0.186550522100188	0.125538467401563	0.376464726841372	0.126121965334969	0.185324318321909
bcr.s[bcr(3e-76)|specc1l(0.0)]	0.521706927367428	0.196757262154846	0.0893038223037759	0	0.19223198817395
bdh1.l[bdh1(0.0)]	0.066225036057142	0.112819530585205	0.30637573077176	0.309425328863735	0.205154373722159
bdh2-like.l[bdh2(0.0)]	0.0957594366654888	0.138316163812013	0.288174876202764	0.196507584807593	0.281241938512142
bdkrb2.l[bdkrb2(0.0)]	0.0239752271117292	0.39647268079631	0.1829629462493	0.0145973945288776	0.381991751313784
bean1-like.l	0	0	0.393457191178074	0.412101440947536	0.19444136787439
bend2-like.s[nhs(0.0)]	0.0187635625448358	0.120330322581519	0.232532290620341	0.380538824893155	0.247834999360149
bend3.l[bend3(0.0)]	0.0478054983748289	0.196644029111915	0.18943172876888	0.166202203397243	0.399916540347133
bend3.s[bend3(0.0)]	0.052598076045028	0.23177905496122	0.178734926532215	0.147333204968515	0.389554737493022
bend4-like.l[bend4(0.0)]	0.0154017414056379	0.199506991456966	0.131862316268086	0.37043772313938	0.282791227729931
bend4-like.s[bend4(4e-120)]	0.0656299757573143	0.0940415657591775	0.118074120579604	0.377936521780581	0.344317816123323
bet1l-like.s[bet1l(1e-123)]	0.154321326799518	0.215144322960864	0.171651660344701	0.309258898624926	0.149623791269991
bfar.l[ensxetg00000010995(0.0)|bfar(0.0)]	0.0974548651117981	0.228219212342622	0.24809861103883	0.173039569376323	0.253187742130427
bfsp1.l[bfsp1(0.0)]	0.0642651875048591	0.0855382864615973	0.553577986315018	0.172689276616943	0.123929263101583
bglap2.s	0.0563991219863415	0.146129192448356	0.136355631934466	0.312275627965804	0.348840425665033
bgn.1[bgn(0.0)]	0.712518579484128	0.231918947406543	0.032270075634866	0	0.0232923974744628
bhlhe40.s[bhlhe40(3e-56)]	0.346464466689499	0.218747286726999	0.015501495578055	0.419286751005448	0
bhmt.l[bhmt(0.0)]	0.059047520807679	0.155021461026046	0.201176600492238	0.349418544397737	0.2353358732763
bicc1.l[bicc1(0.0)]	0.037546643914839	0.118164885980202	0.365457866509682	0.205922566124091	0.272908037471186
bicc1.s[bicc1(0.0)]	0.110093528983549	0.169508466465019	0.265256800162074	0.157472411659696	0.297668792729661
bicd1.l[bicd1(7e-159)]	0.189517094179313	0	0.446162015959922	0.173094088630444	0.191226801230321
bicd1.s[bicd1(1e-160)]	0.682256550248063	0	0.248608722255947	0.0409359452336384	0.028198782262351
bicd2-like.1.l[ensxetg00000023941(0.0)]	0.0538840932961621	0.183664269843399	0.224771180348791	0.168677210855767	0.36900324565588
bin3.l[bin3(0.0)]	0.0833416450023595	0.196963297517654	0.199941310660284	0.27700703199114	0.242746714828563
bin3.s[bin3(1e-118)]	0.122545402369094	0.172153078729954	0.11915049350136	0.33652143505627	0.249629590343322
birc2.l[birc2(3e-89)]	0.222445303785841	0.224678299028717	0.172675379865578	0.268964475815637	0.111236541504226
birc2.s[birc2(0.0)]	0.132606436972062	0.26709334037126	0.14778767697691	0.148590774376764	0.303921771303004
birc5.1.l[birc5.1(0.0)]	0.126685528940366	0.200766366209144	0.186196225638003	0.311498014418536	0.17485386479395
birc5.1.s[birc5.1(0.0)]	0.0724879752617348	0.143917911839867	0.229828872851605	0.35843597787688	0.195329262169914
birc5.2.1[birc5.2(2e-167)]	0.0442327387491758	0.16574779277007	0.273612562479188	0.273721184225162	0.242685721776404
birc5.2.s[birc5.2(3e-86)]	0.0548236229418033	0.168978887173335	0.196188835022704	0.331452694089906	0.248555960772252
birc6-like.2.l[birc6(2e-131)]	0.159319014006661	0.210915419546406	0.200972326171178	0.157454309066272	0.271338931209484
birc6-like.2.s[birc6(0.0)]	0.145660633914515	0.245855336352906	0.173219677198858	0.141485657582912	0.293778694950809
bivm.l[ercc5(0.0)]	0.0566942965752432	0.160455795299154	0.177622757310681	0.309394513306329	0.295832637508594
bivm.s[ercc5(0.0)]	0.0559096932321704	0.0807073947902112	0.172475319659153	0.380514982835394	0.310392609483072
blm.l[blm(2e-35)]	0.0662010343923623	0.171409035533133	0.200863058721129	0.183230751188003	0.378296120165372
blm.s[blm(2e-41)]	0.115201265277353	0.261329624723807	0.175737577400345	0.207707766887929	0.240023765710566
blmh.l[blmh(3e-99)]	0.07533372494986	0.170893807720761	0.215153127170453	0.256150199299006	0.282469140859919
blmh.s[blmh(6e-117)]	0.0636850421207399	0.166833679787059	0.211774591971379	0.281117851494791	0.276588834626031
bloc1s2.l[bloc1s2(0.0)]	0.00333392967689485	0.0127561627169448	0.409595137460274	0.414707375252618	0.159607394893269
bloc1s2.s[bloc1s2(0.0)]	0.128615669745524	0.225252868618853	0.133703203799613	0.296989120598334	0.215439137237676
bloc1s3.l[bloc1s3(0.0)]	0.0703088500299369	0.148471481340319	0.182253346157848	0.333912060557018	0.265054261914878
bloc1s4.l[cno(3e-132)]	0.0494331539953877	0.148743045629706	0.222426182345935	0.296976853895628	0.282420764133342
bloc1s5.l[bloc1s5(4e-167)]	0.0366970722030585	0.142682671601656	0.224624024813453	0.345630016123266	0.250366215258567
blvrb.l[blvrb(0.0)]	0.137403407459791	0.204328899624138	0.208699713621582	0.307614478982936	0.141953500311553
blzf1.l[blzf1(0.0)]	0.0595790676816673	0.150412092555598	0.237282665217715	0.313380646088774	0.239345528456246
blzf1.s[blzf1(0.0)]	0.0428914578716963	0.142669188712843	0.232995188806212	0.312322709921903	0.269121454687346
bmf.l[bmf(7e-38)]	0.0213196351460579	0.116878400470379	0.181166041253231	0.0451076146702845	0.635528308460047
bmf.s[bmf(1e-111)]	0.0721145118595142	0.128258391123955	0.277610914572398	0.267153814185091	0.254862368259042
bmp2.l[bmp2(7e-55)]	0.0181588665442482	0.24202262417864	0.185820342607459	0.275885915711057	0.278112250958595
bmp2.s[bmp2(0.0)]	0.0874484226827021	0.275686758829532	0.136601580132155	0.296954397463627	0.203308840891984
bmp2k.s[bmp2k(1e-61)]	0.0355703032997801	0.115376434907199	0.233615314044865	0.306425499281832	0.309012448466324
bmp3.l[bmp3(0.0)]	0.127534713488211	0	0.307794861867794	0.564670424643994	0
bmp3.s[bmp3(7e-67)]	0.131452708046829	0.288134940606964	0	0.227249527736242	0.353162823609965
bmp4.l[bmp4(0.0)]	0.293225224399952	0.312468099967069	0.127723776909477	0.266582898723502	0
bmp4.s[bmp4(0.0)]	0.158722893756861	0.49238261692236	0.0376719896446027	0.311222499676176	0
bmp7.1.l[bmp7.1(2e-54)]	0.299221921941559	0.301288253843055	0.0144500023107348	0.273406201891975	0.111633620012677
bmp7.1.s[bmp7.1(0.0)]	0.62479907728138	0.221348542427542	0	0.153852380291078	0
bmper.l[bmper(0.0)]	0.50351262993669	0.147037042900878	0.233276461728259	0	0.116173865434174
bmpr1a.1[bmpr1a(0.0)]	0.143494547459371	0.269131032463934	0.173531859805848	0.154614458968525	0.259228101302321
bmpr1a.l[bmpr1a(9e-72)]	0.0991726724583175	0.220262839495597	0.214006437502295	0.238008943885174	0.228549106658616
bmpr1b.l[bmpr1b(0.0)]	0	0.0188553170684096	0.191180603302856	0.233409223096452	0.556554856532283
bmpr1b.s[bmpr1b(2e-105)]	0	0.0914885113871143	0.158146142240937	0.274985458057767	0.475379888314181
bmpr2.l[bmpr2(0.0)]	0.22850897764105	0.195731218182544	0.192003707674484	0.0861433373299329	0.297612759171988
bmpr2.s[bmpr2(0.0)]	0.0496443719170312	0.146965126525257	0.194027772485617	0.400341775770043	0.209020953302052
bms1.l[bms1(0.0)]	0.0745658122713401	0.194401180978382	0.193931044062539	0.192720919399243	0.344381043288496
bnip1.l[bnip1(1e-27)]	0.246515477829345	0.335306635912745	0.104461243751888	0.266784601361866	0.0469320411441553
bnip1.s[bnip1(0.0)]	0.113710892759739	0.187931851341815	0.163593237469638	0.372625879391545	0.162138139037263
bnip3.l[bnip3(2e-51)]	0.0297295874494865	0.199488895721612	0.152701414440396	0.277482174522556	0.34059792786595
bnip3.s[bnip3(1e-38)]	0.050452294337514	0.171562286955714	0.149652515237858	0.236868696713157	0.391464206755757
boc.l[boc(0.0)]	0.0245278898818971	0.114275879252688	0.131668047486557	0.225403485726766	0.504124697652092
boc.s[boc(0.0)]	0.000617697109680941	0.148996390733031	0.111532298808775	0.143087388684126	0.595766224664388
bod1l1.l[bod1l(0.0)]	0.0879061407979128	0.156436786401756	0.212206503104802	0.189508528916799	0.35394204077873
bod1l1.s[bod1l(0.0)]	0.0932943158916546	0.204443825613837	0.169337069265549	0.192987093150107	0.339937696078851
bok.l[bok(0.0)]	0.744445098152879	0.014069344949498	0.0597782815426578	0.170651095067436	0.0110561802875292
bok.s[bok(3e-177)]	0.979446180842455	0	0	0	0.0205538191575451
bola1.l[bola1(0.0)]	0.0806900238622306	0.174646178760764	0.0894378244950182	0.329280938028681	0.325945034853306
bola1.s[bola1(2e-74)]	0.0478978730037918	0.179821018481447	0.259432412780143	0.188404543148905	0.324444152585712
bola2.1[bola2(6e-74)]	0.0771292917215105	0.172534141359188	0.189402371266444	0.335665486313465	0.225268709339392
bola3.s[bola3(1e-170)]	0.0547204313627059	0.141322234431785	0.205705000760388	0.282368562865547	0.315883770579574
bop1.l	0.0690481864178059	0.223781548778247	0.106681261401775	0.254378835561768	0.346110167840404
bora-like.l[c13orf34(2e-75)]	0.326407318579537	0.0993773140768058	0.238365695617815	0.0584334904997415	0.277416181226101
bora-like.s[c13orf34(9e-158)]	0.0809955744232063	0.134734068558324	0.285843490113585	0.187200315828549	0.311226551076336
bpgm.l[bpgm(0.0)]	0.463785178680217	0.230110900595919	0	0.306103920723864	0
bpgm.s[bpgm(8e-38)]	0.0452640638841988	0.156830414905842	0.173494173366066	0.322690156796283	0.301721191047609
bphl.l[bphl(0.0)]	0.0687539468571905	0.150189069843305	0.18423342118252	0.355020136101955	0.241803426015029
bpnt1.l[bpnt1(0.0)]	0.091367490691768	0.163373478640539	0.200657667504739	0.283734581483054	0.260866781679901
bptf.l[bptf(1e-62)]	0.109799341946639	0.21258699607599	0.178461114343199	0.0650552230748024	0.434097324559369
bptf.s[bptf(1e-62)]	0.10263096273704	0.200821308870029	0.183625810567154	0.0791469474020843	0.433774970423692
brap.l[brap(0.0)]	0.0340435074914087	0.13649929275717	0.190826179525654	0.358951802946984	0.279679217278784
brap.s[brap(0.0)]	0.0478067230703462	0.081804854346922	0.2747062957983	0.287013241723646	0.308668885060786
brat1.l[brat1(0.0)]	0.0785029177355662	0.240450036386389	0.125040817440563	0.334922269071845	0.221083959365638
brca1.l[brca1(0.0)]	0.0304358708447214	0.140152511448426	0.215513546007597	0.249450047336557	0.364448024362698
brca2.l[brca2(0.0)]	0.286237640883373	0.197189530322846	0.14326257383784	0.028869554651527	0.344440700304414
brcc3.l[brcc3(0.0)]	0.0743705979846198	0.158992269463841	0.201546747810888	0.29680609124023	0.268284293500421
brd2.s[brd2(0.0)]	0.108391216103986	0.241576744281765	0.178441525791383	0.187117259626152	0.284473254196715
brd4.l[brd4(0.0)]	0.0941430659004208	0.246036530870459	0.11578817796762	0.202916106374365	0.341116118887135
brd4.s[brd4(0.0)]	0.0725781666671903	0.236146466585686	0.139534509093263	0.180359800775569	0.371381056878291
brd7.l[brd7(0.0)]	0.0552133231792385	0.159368633367852	0.2415919525785	0.22970094208647	0.31412514878794
brd9.l[brd9(0.0)]	0.0739316724651788	0.194865368125197	0.218576834025747	0.210011065284826	0.302615060099051
bre.l[bre(0.0)]	0.0408578443273623	0.149396380596738	0.137730182800688	0.381850286086262	0.29016530618895
brf1.l[brf1(0.0)]	0.0965791681438367	0.20284265864232	0.0873319141697841	0.260023937257625	0.353222321786434
brf2.l[brf2(0.0)]	0.0975083063532386	0.156730238835241	0.172472797444517	0.191830584402577	0.381458072964426
brf2.s	0.0704682866954487	0.153097085538149	0.159071489318401	0.317318798719339	0.300044339728662
bri3.l[bri3(0.0)]	0.0679435740996239	0.294552537754996	0.102438852156084	0.348798455804227	0.186266580185069
bri3.s[bri3(0.0)]	0.0395426959267886	0.0949439795688857	0.22257283536984	0.384187825846737	0.258752663287749
bri3bp.l[bri3bp(1e-112)]	0.032929822471915	0.11593417933882	0.21214230203337	0.350015997207524	0.288977698948371
bri3bp.s[bri3bp(0.0)]	0.16499144960938	0.100473848051221	0.20768136530754	0.325049871497457	0.201803465534401
brix1.l[brix1(0.0)]	0.046832676811616	0.139757598643834	0.171140882682115	0.35910982340103	0.283159018461405
brix1.s[brix1(1e-139)]	0.0617233324507883	0.174554108412585	0.149418047773394	0.355927846233451	0.258376665129783
brk1.s[brk1(0.0)]	0.0612966501284846	0.143481934357964	0.218768883275505	0.354365423824248	0.222087108413798
brms1l.l[brms1l(0.0)]	0.0632274435129408	0.161335991167031	0.187830799298471	0.257703053182233	0.329902712839324
brms1l.s[brms1l(0.0)]	0.0799672504731225	0.194540414518557	0.205200631052713	0.202976600036652	0.317315103918955
brox.l[brox(2e-167)]	0.0558777960843579	0.164536914825183	0.171197295226419	0.387235288508813	0.221152705355227
brox.s[brox(0.0)]	0.0712632779153424	0.125458792471283	0.143011015977273	0.391083175795198	0.269183737840903
brpf1.l[brpf1(0.0)]	0.124447580070109	0.231800984734286	0.146463956251778	0.158270238382049	0.339017240561778
brpf1.s[brpf1(8e-133)]	0.0841366184986599	0.248433426176234	0.15143515239978	0.126847000457101	0.389147802468225
brwd1.l[brwd1(3e-101)]	0.114453075940409	0.149057387857437	0.289293859450782	0.178599252566822	0.268596424184551
brwd3-like.l[ensxetg00000031031(3e-22)|brwd3(0.0)]	0.0578649444648054	0.189194645989364	0.21869603229671	0.136543711372117	0.397700665877004
bsg.l[bsg(0.0)]	0.124924477204322	0.136580788435115	0.2526310712129	0.338782652088062	0.147081011059602
bsg.s[bsg(1e-177)]	0.141125055559095	0.124012842271714	0.291739846234244	0.39495062252588	0.048171633409068
bsn.s[bsn(1e-133)]	0.0654977182497015	0.140295645957592	0.258577901707193	0.114239669807767	0.421389064277747
bspry-like.l[bspry(9e-142)]	0.311600837760477	0.209724344433566	0	0.478674817805957	0
bst1.l[bst1(2e-35)]	0.0660885387442585	0.304421069201591	0.161885662417024	0.465544379988175	0.00206034964895231
btaf1-like.1.l[btaf1(0.0)]	0.067872317469465	0.152110828584479	0.214126465130321	0.215397367421891	0.350493021393844
btbd1.l[btbd1(8e-36)]	0.0222113964475006	0.0875921234425536	0.721185390950817	0	0.169011089159129
btbd10-like.l[btbd10(8e-44)]	0.35044821722439	0.252078006253035	0.0502354770756223	0.283911319101955	0.0633269803449975
btbd10-like.s[btbd10(0.0)]	0.183016138222968	0.191640030225353	0.294555664852376	0.183088085543342	0.147700081155962
btbd11-like.s[btbd11(0.0)]	0.887842814165236	0	0.0236357210458286	0	0.0885214647889358
btbd19-like.s[btbd19(0.0)]	0.0186072050628756	0.0844199616004252	0.159862560923174	0.389534944434091	0.347575327979434
btbd6.l[btbd6(3e-44)]	0.030462724975561	0.133119812107726	0.0958757776808213	0.226507863618359	0.514033821617533
btbd6.s[btbd6(3e-123)]	0.0914178239969018	0.0830726236999817	0.14376690316436	0.212196528344995	0.469546120793762
btbd7.l[btbd7(0.0)]	0.245867731420432	0.246570462996808	0.172415992382549	0.112314742348417	0.222831070851794
btbd7.s[btbd7(0.0)]	0.153983308121458	0.235039167647075	0.166373460233365	0.154137878971566	0.290466185026537
btd.l[btd(0.0)]	0.0303661389342429	0.154088942074298	0.274218207591274	0.356017631244616	0.18530908015557
btf3.l[btf3(0.0)]	0.0693362000618066	0.160227739690617	0.187017256795309	0.31952979758407	0.263889005868198
btf3.s[btf3(0.0)]	0.0848684515305729	0.1939937564502	0.1705973025838	0.320549126739844	0.229991362695582
btf3l4.l[btf3l4(0.0)]	0.0791408638750822	0.184791126893424	0.204661021606262	0.278577602014699	0.252829385610534
btf3l4.s[btf3l4(0.0)]	0.0656789692051986	0.168040731721367	0.244490276395285	0.272831881770897	0.248958140907252
btg1.l[btg1(0.0)]	0.14005863450253	0.309335366061336	0.222611815464085	0.206175801193946	0.121818382778104
btg1.s[btg1(0.0)]	0.0569399487753024	0.115939442617754	0.316036651599281	0.299759909132913	0.21132404787475
btg2.s[btg2(0.0)]	0.123167843223765	0.203446216467852	0.116598296482682	0.437914054210057	0.118873589615643
btg3.l[btg3(0.0)]	0.148522882756431	0.206669271574501	0.174150603212317	0.184443620709147	0.286213621747604
btg5.l[btg5(2e-49)]	0.0363659778916731	0.117530145967204	0.290222984119125	0.542092206100069	0.0137886859219284
btrc.l[btrc(0.0)]	0.0784854645749801	0.206050235249272	0.146944311009363	0.229434835729667	0.339085153436718
btrc.s[btrc(1e-56)]	0.0979538513446519	0.214647127186689	0.132288372286527	0.193195204328565	0.361915444853567
bub1.l[bub1(0.0)]	0.0437918323481145	0.175387348401879	0.146097215181117	0.193875020058318	0.440848584010571
bub3.l[bub3(3e-112)]	0.0524670328959356	0.186413733051346	0.186863731919045	0.283974769544834	0.290280732588839
bub3.s[bub3(5e-102)]	0.0673950798117701	0.208529704580601	0.187328785422811	0.222730425640737	0.314016004544081
bud13.l[bud13(0.0)]	0.0667792748314949	0.20549149174251	0.138947943899676	0.22717969400076	0.361601595525559
bves.l[bves(0.0)]	0.0264704067615589	0.11060475068414	0.22667361966413	0.427430254613613	0.208820968276558
bves.s[bves(3e-161)|popdc3(0.0)]	0.0421966002505912	0.115832926335477	0.253484042499271	0.355967692203584	0.232518738711076
bysl.s[bysl(0.0)]	0.0675005781912266	0.169007805849286	0.192302431247798	0.299087384000087	0.272101800711603
bzrap1.l[bzrap1(8e-27)]	0.0558325233233972	0.110230502855323	0.25984327425904	0.377974779145984	0.196118920416255
bzw1.l[bzw1(6e-54)]	0.0615639784555875	0.19337947971211	0.210957216578529	0.220567182711195	0.31353214254258
bzw1.s[bzw1(0.0)]	0.0646220622796941	0.153759689084279	0.241682894205211	0.27935200008725	0.260583354343566
bzw2.l[bzw2(0.0)]	0.064513357512645	0.129199526451655	0.214228426333865	0.353692848129519	0.238365841572316
c10orf118-like.l	0.269536521547017	0.233515926919923	0.205620288238384	0.121009553056138	0.170317710238537
c10orf118-like.s	0.109059874489489	0.168976673449509	0.190320616675243	0.253599701535429	0.278043133850329
c10orf32.s	0.0242627475686107	0.088109427866067	0.196118205448876	0.446088972277283	0.245420646839163
c10orf35.l[c10orf35(0.0)]	0.0470882815882723	0.101226744352618	0.223699292230547	0.415518595740858	0.212467086087705
c10orf58.1[c10orf58(4e-84)]	0.0317305739995572	0.0786512359658708	0.359099799871933	0.401857146342704	0.128661243819935
c10orf58.l[c10orf58(2e-122)]	0.0559610151986801	0.144995547285374	0.228356282273212	0.315041331796008	0.255645823446726
c11orf30-like.l[c11orf30(0.0)]	0.0223522255555521	0.321438717635514	0.0943224493846952	0.160529877101597	0.401356730322641
c11orf30-like.s[c11orf30(5e-24)]	0.0668502737250617	0.20975487949781	0.136888027906776	0.153732805341965	0.432774013528387
c11orf48.s[snora57(2e-51)|c11orf48(1e-161)]	0.0620872402458429	0.17469998653978	0.167245414008691	0.374665363562624	0.221301995643062
c11orf49.l[c11orf49(0.0)]	0.090752942295954	0.147245500354292	0.135906663966698	0.270649534286599	0.355445359096457
c11orf54.l[c11orf54(0.0)]	0.0499797952530999	0.155827491141314	0.258509782412623	0.247903899247219	0.287779031945744
c11orf57-like.1[c11orf57(0.0)]	0.109859699785306	0.204981321721431	0.241560840872779	0.183018988303924	0.26057914931656
c11orf57-like.l[c11orf57(0.0)]	0.102872121547974	0.205408682688079	0.261293529873043	0.208419159950554	0.22200650594035
c11orf68.l[c11orf68(0.0)]	0.0474792122710692	0.161699597975591	0.247150537890733	0.259709453722419	0.283961198140188
c11orf73.l[c11orf73(1e-125)]	0.0505200047308821	0.116803292797192	0.231749095065742	0.333517920176722	0.267409687229462
c11orf74.l[c11orf74(2e-111)]	0.133239503590854	0.194770702026215	0.146149870527916	0.399874846702657	0.125965077152358
c11orf87.l[c11orf87(0.0)]	0.0176410369244299	0.0315345863234138	0.117829179658695	0.155312160108528	0.677683036984934
c12orf4.l[c12orf4(1e-68)]	0.0604007768816544	0.169730108308711	0.199018105391127	0.242937088960851	0.327913920457657
c12orf45.l[c12orf45(3e-113)]	0.0506958197990681	0.194880583641835	0.14157869157611	0.335403879352841	0.277441025630146
c12orf45.s[c12orf45(3e-162)]	0.0915026205174665	0.214403742629912	0.225659878926448	0.280512347669235	0.187921410256939
c12orf49.l[c12orf49(0.0)]	0.109271849844668	0.210791161458894	0.260409512714824	0.201796901964788	0.217730574016826
c12orf49.s[c12orf49(0.0)]	0.108993671210541	0.200961336595316	0.219739012660679	0.144307211002994	0.32599876853047
c12orf5.s[c12orf5(0.0)]	0.0982995512499566	0.171948789276839	0.135378408460849	0.368939390203654	0.225433860808702
c12orf57.l[c12orf57(6e-85)]	0.0656611975248444	0.167030761781619	0.144136897880292	0.349657409892126	0.273513732921118
c14orf1.l[c14orf1(1e-80)]	0.054132761505415	0.113249377262139	0.278237829058516	0.333659623104477	0.220720409069453
c14orf119.l[c14orf119(7e-151)]	0.0567892103449844	0.177984792579717	0.172177731439887	0.280241472875401	0.31280679276001
c14orf119.s[c14orf119(4e-119)]	0.0691087520859474	0.164485446284885	0.157417289445596	0.304379932587931	0.304608579595641
c14orf166.l[c14orf166(0.0)]	0.0625763576613606	0.150011352123076	0.152282160317376	0.330925556376243	0.304204573521945
c14orf166.s[c14orf166(0.0)]	0.0464471186428044	0.154453391769598	0.184477695784328	0.297675889994123	0.316945903809146
c14orf79.l[mgc145290(0.0)]	0.535987170906448	0.189607708146964	0.00199390173202985	0.272411219214559	0
c14orf79.s[mgc145290(0.0)]	0.348556805223254	0.183080430482589	0.0951243458132369	0.283882034824706	0.0893563836562146
c14orf93.l[c14orf93(0.0)]	0.0367077378274941	0.119391226664368	0.226928459579306	0.334301266379023	0.282671309549808
c15orf26.l[c15orf26(3e-63)]	0.524701942537287	0.0880584231099677	0.240832630584402	0.146407003768344	0
c15orf40.l[c15orf40(3e-122)]	0.0567768355979042	0.152020568313215	0.193669171732027	0.343515457965367	0.254017966391487
c15orf41.l[c15orf41(0.0)]	0.0256252123052663	0.130591210782001	0.199388699193421	0.332434997814313	0.311959879904998
c15orf57.l[c15orf57(0.0)]	0.0556033620709714	0.17909946900183	0.213647864151418	0.29575325940943	0.255896045366351
c16orf13.l[c16orf13(7e-119)]	0.0806494583317809	0.191052652857812	0.119143650439462	0.373113609998978	0.236040628371967
c16orf45.l[c16orf45(0.0)]	0.274327073346067	0.326063386542932	0.399609540111001	0	0
c16orf45.s[c16orf45(2e-162)]	0.375788281854537	0.279660788731289	0.177185582866483	0.077031157679397	0.0903341888682945
c16orf52.l[c16orf52(7e-27)]	0.0926460332274838	0.161777641049667	0.169795028357208	0.295159810854644	0.280621486510997
c16orf52.s[c16orf52(4e-155)]	0.0738719037868946	0.257469658682166	0.156791179018842	0.272703680004252	0.239163578507845
c16orf72.l[c16orf72(0.0)]	0.0756237520067698	0.194921542531374	0.162505363000546	0.243035125838184	0.323914216623127
c16orf72.s[c16orf72(0.0)]	0.10157277460484	0.196706549556946	0.166923748512008	0.245893896831029	0.288903030495178
c16orf87.l[c16orf87(0.0)]	0.456739419428728	0.216378357736588	0.00199682842344768	0.320532086363535	0.00435330804770145
c16orf91.l	0.0494906210575665	0.160212159506688	0.220121520740296	0.204891334258028	0.365284364437421
c17orf103.l[c17orf103(0.0)]	0.0446623123165397	0.126800626414806	0.269939046135053	0.342352582458107	0.216245432675495
c17orf103.s[c17orf103(0.0)]	0.0220207774003787	0.107193669535867	0.225850349174405	0.387456352418644	0.257478851470706
c17orf53-like.l	0.050869642233695	0.205266433510899	0.0847061619799176	0.278201853755635	0.380955908519853
c17orf53-like.s	0.0270594373032585	0.14126730578482	0.156457449059435	0.398015768322739	0.277200039529748
c17orf62.l[c17orf62(2e-35)]	0.0937608583757829	0.168198257046103	0.276083191220975	0.250798325194098	0.211159368163042
c17orf62.s[c17orf62(1e-179)]	0.134161683550642	0.226705083665714	0.157184350773352	0.200427154499756	0.281521727510535
c17orf80-like.s	0.0530920978055248	0.102308480163026	0.262747659615643	0.257886127052282	0.323965635363524
c18orf25.l[c18orf25(2e-58)]	0.113336944766483	0.23374993761844	0.15148264156116	0.227755459568869	0.273675016485047
c18orf25.s[c18orf25(0.0)]	0.088346195945957	0.228205967250149	0.146775836995433	0.21678917457885	0.319882825229611
c18orf54.s[c18orf54(0.0)]	0.252804115056071	0.196314432281356	0.120127556615091	0.136208728661074	0.294545167386408
c18orf8.l[c18orf8(5e-110)]	0.11559870219992	0.165248636278405	0.223576787055474	0.321427119312046	0.174148755154154
c18orf8.s[c18orf8(0.0)]	0.0663183361587241	0.0861806047549102	0.154508100281106	0.398390216171638	0.294602742633622
c19orf10.l[c19orf10(0.0)]	0.136817805723405	0.248109257010925	0.149056944637395	0.294727587013234	0.171288405615041
c19orf12.s[c19orf12(0.0)]	0.104520088112099	0.291066198409887	0.10804495737645	0.416233914102816	0.0801348419987482
c19orf24.l[c19orf24(8e-115)]	0.0449731073807	0.173200036984406	0.249786711444273	0.297914177563042	0.23412596662758
c19orf40.l[c19orf40(0.0)]	0.103535465463814	0.116178689881742	0.290225126570291	0.276634229844832	0.213426488239321
c19orf43.1[c19orf43(8e-42)]	0.0838294938954172	0.211570869158379	0.127966386063549	0.289053834755999	0.287579416126656
c19orf43.l[c19orf43(1e-161)]	0.0466054746047918	0.157161423929512	0.140542074561789	0.340818928114647	0.31487209878926
c19orf44-like.l[c19orf44(0.0)]	0.336862976427467	0.146728127604028	0.141393183423546	0.143617545424721	0.231398167120239
c19orf54.s[c19orf54(0.0)]	0.0748275214411056	0.1964745799693	0.112126236514091	0.289842619988379	0.326729042087124
c19orf60-like.l[c19orf60(0.0)]	0.0666563944938007	0.168575618779358	0.207347555186069	0.314397574164526	0.243022857376246
c19orf66.l[c19orf66(0.0)]	0.0815990892942686	0.210634974279107	0.0791319952816811	0.41874926224549	0.209884678899453
c19orf66.s[c19orf66(0.0)]	0.0401115299643764	0	0.254502860926071	0.104942986354363	0.600442622755189
c1d.l[c1d(0.0)]	0.0693255743478291	0.200058308346341	0.156865900875122	0.3411680775669	0.232582138863808
c1galt1.l[c1galt1(0.0)]	0.121620203261316	0.417391682492521	0.0147986246815452	0.257797814943881	0.188391674620737
c1galt1.s[c1galt1(0.0)]	0.0900257672439032	0.770307823263181	0.0835241802289556	0	0.0561422292639602
c1galt1c1.l[c1galt1c1(4e-32)]	0.324914298204709	0.415267520234788	0.133934947915173	0.0940146723907288	0.0318685612546006
c1galt1c1.s[c1galt1c1(0.0)]	0.378407380296431	0.46720694405363	0.0356209459769989	0.11876472967294	0
c1orf109.l[c1orf109(8e-40)]	0.0564742327806779	0.158182017281817	0.188406205695285	0.330209776543055	0.266727767699165
c1orf116.l[c1orf116(0.0)]	0.128890943582735	0.228710540176757	0.227036728640679	0.200477765422228	0.214884022177601
c1orf131.l[c1orf131(0.0)]	0.0610291102012591	0.170770223278179	0.186820068061836	0.322194240991442	0.259186357467284
c1orf159.l[c1orf159(0.0)]	0.0213448585798336	0.1144767904782	0.258293153113517	0.397979961177367	0.207905236651082
c1orf21.l[c1orf21(0.0)]	0.0561342011791958	0.14968256631146	0.149228112837246	0.376653145233868	0.268301974438231
c1orf21.s[c1orf21(5e-93)]	0.134201608445098	0.116882176981973	0.192549745207194	0.287509872270692	0.268856597095043
c1orf222.l[c1orf222(0.0)]	0.395079207378143	0.126292621593788	0.203356420089009	0.0615608508546625	0.213710900084397
c1orf228.l	0.163809886075779	0.102420254906421	0.287506837562706	0.226816021147044	0.21944700030805
c1orf27-like.l[c1orf27(1e-63)]	0.058590888193006	0.156386134627365	0.187925695407322	0.293331012689764	0.303766269082543
c1orf35.l[c1orf35(4e-71)]	0.0487781023839599	0.151342222749558	0.152352565363509	0.364522821644058	0.283004287858915
c1orf43.l[c1orf43(0.0)]	0.110146537717094	0.224929037376754	0.111047912973457	0.28431046801158	0.269566043921115
c1orf43.s[c1orf43(3e-67)]	0.0495472092408651	0.187073396874498	0.12925887014033	0.309185882287569	0.324934641456738
c1orf50.l[c1orf50(0.0)]	0.0811465837685434	0.195740778866702	0.171434792334093	0.358551564629321	0.193126280401341
c1orf52.l[c1orf52(0.0)]	0.0851562756386865	0.186312588747854	0.24293753467093	0.259827716998907	0.225765883943622
c1orf52.s[c1orf52(0.0)]	0.0705147363327592	0.136017960126561	0.221650136983796	0.298594976544939	0.273222190011944
c1orf74.l[c1orf74(0.0)]	0.0253506388891048	0.0868035618319383	0.204527324189025	0.48453569158913	0.198782783500802
c1orf85.l[c1orf85(0.0)]	0.109200255074691	0.194545274522689	0.140569466274069	0.288116924435409	0.267568079693143
c1orf85.s[c1orf85(0.0)]	0.11065831313778	0.212343136596983	0.104149234362106	0.268750874842569	0.304098441060561
c1qbp-like.l[c1qbp(0.0)]	0.061870883764766	0.152144524739774	0.210351289628988	0.322309090251238	0.253324211615234
c1qbp-like.s[c1qbp(0.0)]	0.0606660944843622	0.214024238341549	0.169725274487041	0.282493350337606	0.273091042349442
c1ql4.s[c1ql4(0.0)]	0.149745724623184	0.0291322787564511	0	0.821121996620365	0
c1qtnf4.l[c1qtnf4(0.0)]	0.0325355130464164	0.0849600808755918	0.249930176071331	0.483620721628727	0.148953508377934
c1qtnf4.s[c1qtnf4(0.0)]	0.0398845992117219	0.15199700264877	0.272591096682564	0.28948185346641	0.246045447990534
c2.l	0.00725708445195153	0	0.428717834719652	0.170978028973495	0.393047051854901
c20orf27.l[c20orf27(3e-50)]	0.233246246040867	0.20656791038856	0	0.451422136089492	0.10876370748108
c20orf27.s[c20orf27(3e-160)]	0.0549457103586606	0.175712601523624	0.0765268700646405	0.298779317527159	0.394035500525916
c21orf2.s[c21orf2(0.0)]	0.105616040846635	0.159860830028065	0.217243524820287	0.346697216690846	0.170582387614167
c21orf33.l[c21orf33(0.0)]	0.0732135189622482	0.137045955170804	0.208312876332865	0.295948938639954	0.285478710894128
c21orf59-like.l[c21orf59(0.0)]	0.320326520509074	0.112336886541054	0.264740185152509	0.225924885269506	0.076671522527857
c21orf59-like.s[c21orf59(5e-66)]	0.278395879903342	0.0975298161019829	0.29598203084823	0.191369724431665	0.136722548714781
c21orf91.l[c21orf91(1e-44)]	0.0300588369230301	0.166016993466191	0.275284309659693	0.30830287054919	0.220336989401896
c21orf91.s[c21orf91(0.0)]	0.0569810156777574	0.139693272598034	0.232421822226846	0.374476477134367	0.196427412362995
c2cd2.l[c2cd2(4e-40)]	0.251514842922107	0.324817194057111	0.0534067089683875	0.0453796907380039	0.324881563314391
c2cd2.s[c2cd2(1e-155)]	0.0365530182441159	0.04531693667981	0.468401646599258	0.12373999571764	0.325988402759176
c2cd2l.l[c2cd2l(0.0)]	0.0278636988371326	0.167429118798745	0.262768102546885	0.321036668132658	0.22090241168458
c2cd3.s[c2cd3(8e-47)]	0.457250400750678	0.148461074829073	0.0885713986617962	0.0503209731733522	0.2553961525851
c2cd4c.l[c2cd4c(0.0)]	0.0281616457879979	0.209851857660004	0.176089546231609	0.245981991314327	0.339914959006062
c2orf42.l[c2orf42(0.0)]	0.0830927051974711	0.190447846642558	0.17178913413105	0.163608268957157	0.391062045071764
c2orf42.s[c2orf42(0.0)]	0.0877008447809875	0.197890155678835	0.184314463618337	0.214818623475861	0.31527591244598
c2orf44.l[c2orf44(0.0)]	0.121423173787879	0.147555784321144	0.196926992806776	0.271386740572874	0.262707308511327
c2orf44.s[c2orf44(3e-103)]	0.0442939741227487	0.105501374802737	0.135701042736308	0.399875100168747	0.31462850816946
c2orf47.l[c2orf47(4e-52)]	0.074587822284003	0.207906835825233	0.186998183452984	0.27168618291445	0.25882097552333
c2orf47.s[c2orf47(2e-52)]	0.0618733967653128	0.176967548499633	0.193013289414511	0.300522061352954	0.26762370396759
c2orf49.l[c2orf49(0.0)]	0.0662868262357067	0.15993956832802	0.185485711685646	0.330575336225305	0.257712557525322
c2orf49.s[c2orf49(0.0)]	0.0812557419652825	0.179953875162296	0.201931204684186	0.312188941458059	0.224670236730176
c2orf50.l[c2orf50(4e-73)]	0.829714302013703	0	0.0166087115746737	0.136372247110502	0.017304739301121
c2orf69.l[c2orf69(0.0)]	0.261465867541369	0.339687769015524	0.0676562744053205	0.271358614572032	0.0598314744657547
c2orf69.s[c2orf69(0.0)]	0.0274370712495178	0.175390535840495	0.224963352221876	0.368239033654608	0.203970007033502
c2orf73.l[c2orf73(0.0)]	0.465651499748625	0.175611101210723	0.228921836926422	0.0903290564094194	0.0394865057048114
c3.1[c3(0.0)]	0.00436119831945071	0.272289213665167	0.0576386443091199	0.40569572793199	0.260015215774272
c3.l[c3(8e-56)]	0	0.240988590243953	0.0415251504431544	0.381571910504305	0.335914348808588
c3orf17.l[c3orf17(0.0)]	0.088181376443654	0.203530340226064	0.170776292494805	0.233552216707138	0.303959774128339
c3orf21.s[c3orf21(3e-165)]	0.0312663824657459	0.120781538356079	0.192377348697073	0.358018164276951	0.29755656620415
c3orf38.s[c3orf38(4e-141)]	0.119098821532791	0.193359331189259	0.176776441911168	0.359799169455758	0.150966235911024
c3orf52-like.l	0.173044210998418	0.248067229148715	0.185945740855763	0.250303693475294	0.142639125521809
c3orf52-like.s[timm17a(0.0)]	0.587706670023665	0.288414440726628	0.0166365759137425	0.107242313335965	0
c3orf58.l[c3orf58(0.0)]	0.0254704775687423	0.266106507619687	0.0181506124061651	0.363263114543422	0.327009287861984
c3orf58.s[c3orf58(0.0)]	0.191113536281298	0.349877724985162	0.0999799018723788	0.258290855304574	0.100737981556587
c4orf29.l[c4orf29(0.0)]	0.059220048703868	0.129667756065311	0.361303158922636	0.241985362648682	0.207823673659504
c4orf32.l[c4orf32(2e-167)]	0.270599854494655	0.0840408550529212	0.188077673208338	0.329226921867827	0.128054695376259
c4orf33.s[c4orf33(1e-69)]	0.0919845685819927	0.150270076905736	0.198844134303027	0.229671457133498	0.329229763075746
c4orf47.l[c4orf47(0.0)]	0.373579469992937	0.146852664535285	0.251901833223079	0.190538599424937	0.0371274328237608
c5orf24.l[c5orf24(9e-35)]	0.0726344572907968	0.145997721275988	0.229775245537665	0.323849751043808	0.227742824851743
c5orf24.s[c5orf24(0.0)]	0.0661053430998945	0.168797310521139	0.195478014477421	0.351826139627601	0.217793192273945
c5orf30.l[c5orf30(7e-102)]	0.00643660069524729	0.164927421574108	0.130343761657417	0.113663175395209	0.584629040678018
c5orf30.s[c5orf30(1e-148)]	0.0444689444630153	0.107583913790192	0.204325034460072	0.222449220412577	0.421172886874144
c6orf106.s[c6orf106(6e-61)]	0.0868826235328094	0.155669331363512	0.20490148639807	0.250989851255253	0.301556707450356
c6orf120.l[c6orf120(0.0)]	0.176820629917503	0.138812614975047	0.189995287782529	0.278223105219113	0.216148362105808
c6orf120.s[c6orf120(0.0)]	0.125543068790148	0.146148411452321	0.262141639671402	0.296651257787314	0.169515622298814
c6orf136.l[c6orf136(0.0)]	0.043823703814749	0.156451724859862	0.213458958796569	0.279488466603701	0.306777145925119
c6orf136.s[c6orf136(0.0)]	0.0580396336355981	0.135790930136761	0.22288119991515	0.235781410146939	0.347506826165552
c6orf165.l[c6orf165(0.0)]	0.315931834624983	0.0695356823955859	0.44672590870413	0	0.167806574275301
c6orf203.l[c6orf203(0.0)]	0.0220347669930393	0.109699592548408	0.249868675508743	0.334010731533072	0.284386233416738
c6orf211.l[c6orf211(0.0)]	0.0344573550451619	0.111453494482721	0.248758570044579	0.310884698176825	0.294445882250713
c6orf57.l[c6orf57(1e-102)]	0.111941755415609	0.258266865738396	0.154005293546619	0.312864144272976	0.1629219410264
c6orf62.l[c6orf62(0.0)]	0.111301987471023	0.216673401919686	0.13367430585273	0.207566193155872	0.330784111600688
c6orf62.s[c6orf62(0.0)]	0.0708426109804274	0.189250011318941	0.177942343470169	0.292163043742294	0.269801990488168
c7.s[c7(0.0)]	0.068385535364608	0.135258840356938	0.197920907546531	0.331344390855963	0.267090325875959
c7orf25.l[c7orf25(0.0)]	0.0785959502106201	0.240127464344958	0.218080328152776	0.246457213847779	0.216739043443867
c7orf26.l[c7orf26(0.0)]	0.0513696860020298	0.173255486598814	0.143594096841299	0.320259048783466	0.31152168177439
c7orf26.s[naa60(0.0)|c7orf26(0.0)]	0.0599161082131187	0.161705190348756	0.0930354586839116	0.285086408373261	0.400256834380952
c7orf55.l[c7orf55(5e-127)]	0.0405164240974185	0.184698832384979	0.201569198064685	0.317218603070232	0.255996942382685
c7orf57.l[c7orf57(0.0)]	0.185053771324116	0.140925117460539	0.211558676917643	0.231600672845337	0.230861761452365
c7orf60.l[c7orf60(0.0)]	0.120779377563124	0.237255082947771	0.141361510312504	0.320563582188273	0.180040446988328
c7orf60.s[c7orf60(0.0)]	0.0156332078980968	0.163986044122416	0.193312485770225	0.244352498875802	0.382715763333461
c8g.s	0.0781419997823048	0.623499055118428	0.0210511164999965	0.277307828599271	0
c8orf33.l[c8orf33(0.0)]	0.0646995967632045	0.132522096175966	0.190264122904696	0.290097046980259	0.322417137175874
c8orf4.l[c8orf4(1e-106)]	0.0642790556837164	0.100470551241414	0.284883872394075	0.22249505983258	0.327871460848214
c8orf4.s[c8orf4(1e-110)]	0	0.0271890199198209	0.353782444512649	0.571660905842071	0.0473676297254593
c8orf76.l[c8orf76(6e-27)]	0.0443115601982258	0.15871600802314	0.207907756210293	0.303498459317956	0.285566216250385
c8orf76.s[c8orf76(0.0)]	0.0402300273050257	0.161533325628622	0.21719150522829	0.286989534359208	0.294055607478855
c9orf114.l[c9orf114(8e-171)]	0.0611026919625868	0.207778162723469	0.158015502162175	0.307208001314111	0.265895641837658
c9orf117.l[c9orf117(0.0)]	0.460418659531677	0.080661751293549	0.219645599789642	0.0921622165699097	0.147111772815223
c9orf142.l	0.0233305759867011	0.134401527452316	0.33370449112753	0.226696168494205	0.281867236939248
c9orf156.l[c9orf156(4e-90)]	0.011961223260783	0.0896997594131277	0.231009311264092	0.392053788023116	0.275275918038882
c9orf72.l[c9orf72(0.0)]	0.089839838267722	0.192560792507364	0.247701924736645	0.239010848221705	0.230886596266564
c9orf78.1[c9orf78(0.0)]	0.0639608717876531	0.174296676324944	0.166051692241555	0.328333714485735	0.267357045160113
c9orf85.l[c9orf85(0.0)]	0.0467748071126959	0.185385832006198	0.301620656035486	0.246514979637378	0.219703725208243
c9orf85.s[c9orf85(0.0)]	0.0355713572824255	0.121947567858966	0.262694548353642	0.298453814292784	0.281332712212183
ca12.l[ca12(0.0)]	0.601006972444657	0.0584422708638842	0.0496462186642437	0.219983100983271	0.0709214370439442
ca2.l[ca2(0.0)]	0.810605932658362	0	0	0.185863141268061	0.00353092607357734
ca5b.l[ca5b(0.0)]	0.150062833015311	0.201161168099673	0.177389440207428	0.251096901939057	0.220289656738531
ca8.s[ca8(8e-160)]	0.224351001923845	0.0253671768498758	0.155071915151048	0.387132713340762	0.20807719273447
caap1-like.l[c9orf82(0.0)]	0.0545150538326867	0.169983023257963	0.23003334910007	0.296148522576828	0.249320051232452
cables1-like.2.s[cables1(0.0)]	0.132065900935703	0.0345007076401244	0.0858589581584547	0.291163196958517	0.4564112363072
cables2.l[cables2(2e-23)]	0.0898588294690157	0.174606869521939	0.161578180464301	0.250103101239551	0.323853019305193
cacfd1.s[c9orf7(5e-120)]	0.106249675383591	0.250864761210009	0.10054247287445	0.260540548784073	0.281802541747877
cacna2d1.l[cacna2d1(1e-24)]	0.0448111265835507	0.114155259028616	0.175119383684798	0.380799254806762	0.285114975896273
cacnb1.l[cacnb1(1e-173)]	0	0.0148166807181871	0.453985473834217	0.0912574053233708	0.439940440124226
cacnb3.l[cacnb3(0.0)]	0.0308377863447064	0.141714223284001	0.21846150949425	0.203463677004575	0.405522803872467
cacnb4.l[cacnb4(0.0)]	0.0254671505626839	0.105511584543021	0.14021796174688	0.213215823226611	0.515587479920804
cacnb4.s[cacnb4(0.0)]	0.00861086529548795	0.0358251404105119	0.393291020759595	0.060400541749357	0.501872431785048
cactin.l[c19orf29(0.0)]	0.0735170815074843	0.166975090894715	0.241506298360796	0.255064417519551	0.262937111717453
cactin.s[c19orf29(2e-124)]	0.0501775919973163	0.151169440353337	0.230998840014138	0.244009486173926	0.323644641461282
cacul1.l[cacul1(1e-66)]	0.0652584608653704	0.170073936453799	0.146034935220382	0.324766857735761	0.293865809724688
cacul1.s[cacul1(0.0)]	0.0821988931631084	0.211707637042058	0.113875562688892	0.256116537567877	0.336101369538065
cacybp.l[cacybp(0.0)]	0.033170806464908	0.116092517001932	0.258989671616756	0.319331910328305	0.272415094588098
cacybp.s[cacybp(0.0)]	0.10417643903349	0.213233872049052	0.167301017317021	0.305461667281221	0.209827004319216
cad-like.l[cad(2e-110)]	0.102480247185134	0.323028507803112	0.0430787575131901	0.174446974695461	0.356965512803103
cadps2-like.l[cadps2(0.0)]	0.0844499300821553	0.20771336322733	0.17099446003693	0.187452635256617	0.349389611396968
cadps2-like.s[cadps2(0.0)]	0.0500492561864831	0.173145251282202	0.200283992947732	0.309953118516633	0.266568381066949
calcoco2.s[calcoco2(0.0)]	0.0601630488568578	0.176375226737747	0.138409402126832	0.300793363063849	0.324258959214715
calcr.s[ensxetg00000031529(0.0)]	0.0814103205476583	0.115610337131019	0.183960953114918	0.331659021184067	0.287359368022338
calcrl.l[calcrl(0.0)]	0.0291510266232591	0.0874965773682437	0.292178759170426	0.324232165050773	0.266941471787298
calhm2.l[calhm2(0.0)]	0.0588678650075422	0.0964900250472856	0.335542434578344	0.280036613611366	0.229063061755461
calhm2.s[calhm2(0.0)]	0.0958957659117866	0.267485933572387	0.15453380992962	0.267225958230114	0.214858532356093
calml4.l[calml4(1e-77)]	0.0227768764758383	0.233156187081615	0.275045605772134	0.165068213550983	0.303953117119429
calml4.s[calml4(1e-81)]	0.0417460128203698	0.146693125050558	0.21063602202281	0.343187026147017	0.257737813959245
calu.l[calu(0.0)]	0.103250385778248	0.17650204473699	0.263055451678815	0.209643662909503	0.247548454896445
calu.s[calu(0.0)]	0.146951800405835	0.203430830994066	0.260771696400925	0.20635288578276	0.182492786416414
camk2d.l[camk2d(0.0)]	0.100733113269809	0.147437149258477	0.387383537582105	0.0250316874974524	0.339414512392157
camk2d.s[camk2d(0.0)]	0.0616311798715055	0.150775254247838	0.208148479377823	0.309989601952166	0.269455484550666
camk4.l[camk4(0.0)]	0.0553547600997815	0.124092060175605	0.202899865998923	0.395645566113913	0.222007747611777
camlg-like.l[camlg(0.0)]	0.0757536937932168	0.179368070430718	0.226402998919105	0.252453263792625	0.266021973064335
camsap3-like.l[kiaa1543(9e-151)]	0.249477876696953	0.514286516952047	0.0374532505432569	0.167752931383928	0.0310294244238148
cand1.l[cand1(3e-60)]	0.0437560552315524	0.148159486713223	0.20480969649978	0.321153522723262	0.282121238832183
cand1.s[cand1(0.0)]	0.0408576202229588	0.141803698913998	0.197966871122622	0.331835471504078	0.287536338236343
cant1.l[cant1(0.0)]	0.304026853619532	0.30683394289891	0.0524322814275385	0.301878377919003	0.0348285441350161
canx.s[canx(0.0)]	0.172243708900774	0.224900492470725	0.223044493590266	0.248919915783779	0.130891389254455
cap2.l[cap2(0.0)]	0.0484450731032217	0.13257368420727	0.419830446805743	0.215041549228389	0.184109246655376
capg.l[capg(0.0)]	0.0828642535948653	0.0892914223322726	0.171906536130058	0.363892099925965	0.292045688016839
capn15.l[solh(0.0)]	0.122824707359576	0.548110008874552	0.080552639466622	0.149953350696401	0.0985592936028487
capn15.s[solh(0.0)]	0.0925938613712917	0.196428484497911	0.203783141232344	0.188194950273892	0.318999562624561
capn2.2.l[capn2(0.0)]	0.115092294956762	0.744896932639354	0.0547823874767447	0.0852283849271395	0
capn2.2.s[capn2(0.0)]	0.453960308984489	0.0205183641341242	0.180455347716331	0.112859283619654	0.232206695545401
capn5.l[capn5(0.0)]	0.0891191123166835	0.151182645772114	0.130757920027693	0.324977722826782	0.303962599056727
capn5.s[capn5(0.0)]	0.0857038786317764	0.150954972965098	0.126400464395217	0.303636010894779	0.333304673113129
capn8.l[capn8(0.0)]	0.339819691555938	0.445925931767541	0.0944376271958586	0.119816749480663	0
capn8.s[capn8(0.0)]	0.485023551748994	0.255319691083897	0	0.259656757167109	0
capn9.l[capn9(7e-128)]	0.906472437251223	0	0.0417080515364921	0	0.0518195112122848
capn9.s[capn9(0.0)]	0.700363189917954	0	0.183868944307903	0.115767865774142	0
capns1-like.1[capns1(0.0)]	0.278811055967405	0.389437841301432	0	0.331751102731163	0
capns2.l[capns2(0.0)]	0.176040333106877	0.214361032620478	0.183154660569406	0.261758863420735	0.164685110282504
capns2.s[capns2(0.0)]	0.273150718906843	0.328439574045612	0.128413852375364	0.206205351422426	0.0637905032497548
caprin2.l[caprin2(0.0)]	0.0325029944471795	0.140307995545723	0.158414134590534	0.294228940111597	0.374545935304966
caps.s[caps(0.0)]	0.0388505759976413	0.196537032070188	0.266488211297029	0.2048907920212	0.293233388613942
caps2-like.1[caps2(1e-81)]	0.512214018452025	0.119065646371202	0.22867633140769	0.0884481214171439	0.0515958823519393
capsl.l[capsl(0.0)]	0.527530307116717	0.079434461600672	0.210005346986805	0.0925730410393641	0.0904568432564425
capsl.s[capsl(0.0)]	0.871312699034192	0.031464159494006	0.0636791029961511	0	0.0335440384756511
capza1.l[capza1(5e-40)]	0.0858667151024843	0.172996982161062	0.251349373634231	0.217643529577438	0.272143399524785
capza2.l[capza2(0.0)]	0.0740180170344198	0.153032125729573	0.213973578712664	0.299948099618762	0.259028178904581
capza2.s[capza2(3e-42)]	0.0720431376029345	0.18350239091093	0.191983528039836	0.240569194036817	0.311901749409483
carf.l[carf(4e-125)]	0.0746526950641832	0.222446675812831	0.179946555311497	0.268940246621052	0.254013827190437
carhsp1.l[carhsp1(1e-172)]	0.0198605267000172	0.124794536908606	0.272361425006999	0.347832182620856	0.235151328763522
carhsp1.s	0.064606113903516	0.145271476006925	0.219960091870934	0.314080619097798	0.256081699120826
carkd-like.l[carkd(0.0)]	0.0346457517098759	0.12895699157532	0.149590513300974	0.370454204305253	0.316352539108577
carkd-like.s[carkd(4e-171)]	0.10557282508221	0.18440130193754	0.179720916886772	0.241287349994737	0.289017606098742
cars.s[cars(0.0)]	0.108722765927506	0.178559018851993	0.168663043477502	0.311332717468715	0.232722454274285
casc3.l[casc3(0.0)]	0.0766650762937276	0.187497729664648	0.165902254309047	0.260275494677274	0.309659445055303
casc3.s[casc3(0.0)]	0.0614240004673035	0.181873635033626	0.161909001015537	0.246925590163868	0.347867773319665
casc5.l[casc5(2e-28)]	0.0550505073236805	0.151623487554023	0.281894064409414	0.0716130233075753	0.439818917405307
casc5.s[casc5(4e-29)]	0.0791743254552369	0.168322109461108	0.224681011183128	0.124250837852663	0.403571716047865
cask.l[cask(0.0)]	0.0775679565828188	0.171656328202684	0.135732312589092	0.267840500655926	0.34720290196948
cask.s[cask(0.0)]	0.0552976444692626	0.136859387540622	0.200758931747714	0.315042063092989	0.292041973149412
caskin1.l[caskin1(1e-91)]	0.0292217975522575	0.0734650476958135	0.0714852621221079	0.150258509849368	0.675569382780453
casp10.l[casp10(0.0)]	0.0865089884578385	0.167892079092854	0.224533445989619	0.205179214339458	0.315886272120231
casp10.s[casp10(0.0)]	0.0198918050190996	0.0873352470910152	0.257941091903262	0.333316901423956	0.301514954562667
casp6.l[casp6(0.0)]	0.0858798871350593	0.136538892964108	0.263818398597965	0.289262955843084	0.224499865459783
casp9.s[casp9(5e-125)]	0.134262248121342	0.293150169588724	0.176477432534526	0.186484292510883	0.209625857244526
cass4.l[cass4(5e-22)]	0.184919139574616	0.284353676589491	0.131148674686545	0	0.399578509149348
cass4.s[cass4(1e-151)]	0.144674917373673	0.384048973909179	0.100223256484543	0.207755141975717	0.163297710256888
cast.l[cast(0.0)]	0.108641364308466	0.180483876970546	0.190581588562214	0.213342512344428	0.306950657814346
cast.s[cast(6e-37)]	0.477014385853344	0.244436066154141	0.0642746282561439	0.11110889636104	0.103166023375331
casz1.l[casz1(0.0)]	0.835547976902598	0.0894387590898472	0.0378193842752159	0	0.0371938797323394
casz1.s[casz1(1e-180)]	0.823371958385486	0.103694256057621	0.0558497130049085	0	0.0170840725519852
cav2.l[cav2(0.0)]	0.0782312384357795	0.144286421183325	0.152996308523105	0.380859563681381	0.243626468176408
cbfa2t3.s[cbfa2t3(0.0)]	0.037717129555206	0.141507988591967	0.118100838956081	0.303492637168826	0.39918140572792
cbl.1[cbl(4e-124)]	0.040038680255146	0.13731505981334	0.115747566600046	0.242928453878476	0.463970239452992
cbl.l[cbl(6e-57)]	0.105465189455602	0.226180918814663	0.174589567952973	0.174969074997164	0.318795248779598
cbln1.l[cbln1(7e-85)]	0.0716908204949013	0.164167266906035	0.315927070290627	0.296652980768211	0.151561861540226
cbln1.s[cbln1(2e-180)]	0.13382923461376	0.0624979001721381	0.4846789061779	0.179477072887114	0.139516886149088
cbr1.l[cbr1(0.0)]	0.157658801786894	0.261444513168843	0.101935134336766	0.370136087622356	0.108825463085141
cbr4.l[cbr4(0.0)]	0.147141828517278	0.184986087165154	0.244828237468195	0.330590341630671	0.0924535052187022
cbs.l[cbs(0.0)]	0.0606923847032782	0.171432814367258	0.128112628532223	0.357526899321943	0.282235273075298
cbs.s[cbs(0.0)|ptgfrn(0.0)]	0.104675772809155	0.236679405849929	0.11468951424978	0.262526290236089	0.281429016855047
cbwd2.l[cbwd2(6e-66)]	0.0510560156730982	0.144303520133841	0.250621435285132	0.301907259749566	0.252111769158363
cbx1.l[cbx1(6e-42)]	0.0586378819080566	0.249281037101344	0.080653564142354	0.221673839106368	0.389753677741878
cbx1.s[cbx1(1e-64)]	0.0671813113313312	0.214749316916395	0.100422221246516	0.307434295908625	0.310212854597133
cbx3.l[cbx3(0.0)]	0.0337446137115605	0.117787342176968	0.281371478454596	0.191577318493034	0.375519247163841
cbx3.s[cbx3(0.0)]	0.0414818815689381	0.158683439729215	0.222903352283704	0.26747636625697	0.309454960161172
cbx4.s[cbx4(3e-150)]	0.0377274719815758	0.0702091500965079	0.237129060274089	0.143243508511116	0.511690809136712
cbx6.l[cbx6(0.0)]	0.0943379211276995	0.0861939501872378	0.179695771390646	0.392115726073812	0.247656631220605
cbx6.s[cbx6(0.0)]	0.0686651771715703	0.118649053380502	0.294281627419081	0.226344284491487	0.292059857537359
cbx8.s[cbx8(0.0)]	0.0226792806242125	0.0533554845029944	0.265267443069895	0.432676681656383	0.226021110146515
cby1.l[cby1(6e-149)|tomm22(7e-40)]	0.100502839878889	0.166275284171391	0.191189658461202	0.319996193241675	0.222036024246843
cby1.s[tomm22(7e-42)]	0.114514783036966	0.164620673016219	0.186074137821941	0.295070629402967	0.239719776721906
cc2d1a.l[cc2d1a(2e-119)]	0.137009086160327	0.247729036576269	0.178340907423819	0.169852188655008	0.267068781184577
cc2d1b-like.l[cc2d1b(1e-98)]	0.0537788741035599	0.120723148401825	0.235789878065791	0.262251533356762	0.327456566072062
cc2d1b-like.s[cc2d1b(8e-95)]	0.0257239858653392	0.119379447980236	0.15488318128396	0.410050396819243	0.289962988051222
cc2d2a.l[ensxetg00000032891(2e-36)]	0.143003024920215	0.176053694569364	0.242841438198466	0.109643805513448	0.328458036798506
ccbl2.l[ccbl2(0.0)]	0.111010089842262	0.252268957082437	0.265312361379679	0.229645518142512	0.14176307355311
ccbl2.s[ccbl2(0.0)]	0.0620212970387884	0.187760648156394	0.191010742485866	0.274205666781986	0.285001645536965
ccdc102a.l[ccdc102a(0.0)]	0.0348418207740174	0.121104357665799	0.16397628111234	0.455801785042241	0.224275755405602
ccdc102a.s[ccdc102a(0.0)]	0.047742957353918	0.161267504607607	0.17744064666555	0.308760574233501	0.304788317139425
ccdc103.l[ccdc103(0.0)]	0.320912860899737	0.124339167412499	0.242717867027629	0.286862515681229	0.0251675889789065
ccdc104.l[ccdc104(0.0)]	0.199251761945063	0.123036196811382	0.310543068857085	0.172648333474568	0.194520638911901
ccdc106-like.s[ccdc106(0.0)]	0.0960663844171254	0.123472894425954	0.190435954594734	0.161035336134101	0.428989430428084
ccdc108.l[ccdc108(1e-50)]	0.665072847795383	0.137225801586943	0.130429161115968	0	0.0672721895017064
ccdc109b.l[ccdc109b(0.0)]	0.0612248862235373	0.144335273159822	0.158252472615247	0.389544769757735	0.246642598243659
ccdc109b.s[ccdc109b(0.0)]	0.0684419701070861	0.19822346389883	0.127648518123163	0.312903843167037	0.292782204703884
ccdc11.l[ccdc11(0.0)]	0.262400966140152	0.166293655957676	0.174573266461667	0.209066309139505	0.187665802301
ccdc112-like.l[ccdc112(0.0)]	0.221145037180793	0.127771096229693	0.30603451019204	0.108237992655868	0.236811363741606
ccdc113.l[ccdc113(0.0)|gins3(0.0)]	0.145396324984701	0.184626123646123	0.220674878829005	0.211890588402425	0.237412084137745
ccdc12.l[ccdc12(9e-164)]	0.0731527584329274	0.209235275439029	0.157128191620168	0.319811309404494	0.240672465103381
ccdc12.s[ccdc12(2e-161)]	0.0851893660564069	0.181431449175697	0.158928432274669	0.338021105074605	0.236429647418622
ccdc124.1[ccdc124(0.0)]	0.0471261777634958	0.153624583832946	0.215043558713613	0.333630172245985	0.250575507443961
ccdc124.l[ccdc124(0.0)]	0.0547889105339485	0.150054954350453	0.204989835108057	0.334945138864159	0.255221161143383
ccdc125.l[ccdc125(0.0)]	0.353875909855384	0.506712687285087	0.0386197309293456	0.100791671930183	0
ccdc125.s[ccdc125(3e-64)]	0.273144637062048	0.380776086212986	0.103617792663631	0.24185672488043	0.000604759180904472
ccdc126.s[ccdc126(0.0)]	0.0690225711474155	0.207102946558624	0.212583659051727	0.311468427380626	0.199822395861607
ccdc127.l[ccdc127(0.0)]	0.158124246586957	0.256001917374009	0.0675212105991174	0.274133743725157	0.244218881714759
ccdc129.l	0.150283318182002	0.339134668001626	0.141175501732385	0.279629464172412	0.089777047911575
ccdc13-like.l[ccdc13(0.0)]	0.639905940012754	0.148882861654599	0.0556671010158598	0.0812260192959909	0.0743180780207964
ccdc130.l[ccdc130(0.0)]	0.133850696794859	0.253834067077671	0.0957167666865391	0.300041729935374	0.216556739505557
ccdc132-like.l[ccdc132(4e-103)]	0.0326482960656258	0.133939501795913	0.185576021300529	0.329282262725235	0.318553918112696
ccdc134.l[ccdc134(8e-119)]	0.0441863964723268	0.144867046278313	0.169833891041024	0.355206594141396	0.28590607206694
ccdc134.s[ccdc134(2e-115)]	0.0912287051528421	0.15172370362171	0.160231095384822	0.337881623925097	0.258934871915529
ccdc135.l[ccdc135(0.0)]	0.403496641839367	0.26222071115334	0.300854588666188	0	0.0334280583411047
ccdc138.l[ccdc138(0.0)]	0.152665245674267	0.202004765681836	0.141988468180433	0.152967310965806	0.350374209497658
ccdc146.l[ccdc146(3e-85)]	0.667742717277019	0.0775366552259338	0.162861263070521	0.0298768720155347	0.0619824924109916
ccdc148-like.l[ccdc148(0.0)]	0.0348009476287368	0.125198340801856	0.263910293092331	0.323813954205141	0.252276464271936
ccdc149-like.l[ccdc149(0.0)]	0.123332859059804	0.203589183572994	0.108696288632422	0.321319400588735	0.243062268146045
ccdc149-like.s[ccdc149(0.0)]	0.330965037997078	0.427485300572587	0.0646672193353373	0.15304074129946	0.0238417007955381
ccdc15.1[ccdc15(0.0)]	0.135580437294649	0.108174014994708	0.34948409838464	0.178818537554539	0.227942911771464
ccdc157.l[ccdc157(2e-60)]	0.408598801676331	0.209057622902282	0.188065104542278	0.103899467246967	0.090379003632143
ccdc167.s[xb-gene-5947586(5e-113)]	0.108453884539725	0.241551069797002	0.0677782320406698	0.376136518761906	0.206080294860698
ccdc169.s[ccdc169(0.0)]	0.0395756589231439	0.131988620787298	0.27231326343648	0.346811839778169	0.209310617074909
ccdc17.l[nasp(9e-33)]	0.827375087355302	0.120091172440176	0.0419850315514213	0	0.010548708653101
ccdc171.l[c9orf93(0.0)]	0.474704254611914	0.154395139596588	0.148045526608601	0.0153045905024561	0.207550488680441
ccdc173.l[c2orf77(0.0)]	0.579717503616821	0.0673683054473991	0.246063146662265	0	0.106851044273515
ccdc174.s[c3orf19(0.0)]	0.0594790972582239	0.174750874649536	0.235328099681767	0.253988051916496	0.276453876493977
ccdc175.l[c14orf149(7e-162)|jkamp(1e-32)]	0.0814936777817353	0.145975988223302	0.234419060407991	0.26876485543614	0.269346418150832
ccdc178.l	0.0687905120913047	0.16157219421502	0.147034612657607	0.506292404583468	0.116310276452599
ccdc22.1[ccdc22(2e-132)]	0.0465822790391607	0.15004046281744	0.13987896872461	0.316532153993004	0.346966135425785
ccdc22.s[ccdc22(0.0)]	0.0408649238044719	0.223988390787581	0.152800399070615	0.252364258083972	0.32998202825336
ccdc28a-like.s[ccdc28a(0.0)]	0.134512222905458	0.193759862744451	0.184812565792535	0.250740388373878	0.236174960183678
ccdc28b.l[ccdc28b(6e-61)]	0.0784862072876515	0.135633483479906	0.239751661336461	0.296909643882941	0.249219004013041
ccdc3-like.1.l[ccdc3(0.0)]	0.0304961547315555	0.128220668950121	0.191099953942756	0.377728142526214	0.272455079849354
ccdc30.l[ccdc30(4e-118)]	0.0585825498712719	0.1277843362901	0.263481354123435	0.250583745434857	0.299568014280336
ccdc34-like.s[ccdc34(0.0)]	0.302338815627238	0.12072023815313	0.150834006975403	0.255451986554479	0.170654952689751
ccdc37.l[ccdc37(0.0)]	0.627241946150124	0.104451086477077	0.237744992616352	0	0.0305619747564479
ccdc39.l[ccdc39(0.0)|ttc14(0.0)]	0.570967292275749	0.0973610522493183	0.237462174183142	0	0.0942094812917904
ccdc40.s[ensxetg00000004200(0.0)]	0.510021456945521	0.102670407930248	0.22739799285853	0.0106390319066547	0.149271110359046
ccdc43.l[ccdc43(4e-54)]	0.0741145164346456	0.215867181685846	0.119559891708923	0.336866180902331	0.253592229268254
ccdc43.s[ccdc43(0.0)]	0.0810600628585866	0.185217449608923	0.169201380491188	0.28333137655469	0.281189730486612
ccdc47.l[ccdc47(0.0)]	0.120800830629829	0.197924442680207	0.170578325127606	0.314320309912034	0.196376091650325
ccdc47.s[ccdc47(0.0)]	0.114587841644062	0.190771417605211	0.183586745962012	0.280867967238741	0.230186027549974
ccdc50.1[ccdc50(0.0)]	0.0518821479247363	0.115041938922852	0.231953419604143	0.300420131508841	0.300702362039428
ccdc50.l[ccdc50(2e-131)]	0.0711149808362568	0.157140142593997	0.216123001213115	0.215364685363959	0.340257189992672
ccdc51.s[ccdc51(0.0)]	0.0657394538778658	0.171269804070131	0.223995118648374	0.264888672630648	0.274106950772981
ccdc53.l[ccdc53(1e-75)]	0.0494876293211431	0.17689325792378	0.285215908123096	0.238614368528015	0.249788836103966
ccdc56.l[xb-gene-5749774(6e-142)]	0.0520028086116947	0.178146275567557	0.214081827728673	0.304564907380978	0.251204180711097
ccdc57.l	0.0275033773886747	0.0876390813712783	0.330316527308012	0.341181430480777	0.213359583451258
ccdc59.l[ccdc59(1e-115)]	0.0547528936519584	0.152555265969807	0.262230057384563	0.240703227801044	0.289758555192628
ccdc6.l[ccdc6(0.0)]	0.0957914399052784	0.284349714983437	0.130026885830111	0.219263894735304	0.27056806454587
ccdc6.s[ccdc6(0.0)]	0.0893593652724655	0.205410750070469	0.131639989651544	0.275051238635906	0.298538656369616
ccdc62.l[ccdc62(5e-89)]	0.0283205452075715	0.129583540827098	0.238507807182796	0.348643273241312	0.254944833541224
ccdc63.l[ccdc63(0.0)]	0.482743787659805	0.0682034017525135	0.423625183021442	0	0.0254276275662401
ccdc64.l[ccdc64(4e-156)]	0.0704922715311109	0.23222081858079	0.103881798803546	0.176680112177794	0.41672499890676
ccdc64.s[ccdc64(1e-168)]	0.113323136026977	0.327542918537609	0.0799252327576845	0.238117002224295	0.241091710453434
ccdc64b.l[ccdc64b(5e-90)]	0.908300798764115	0	0	0.0916992012358848	0
ccdc65.s[ccdc65(0.0)]	0.6277914677599	0.101274909360375	0.201396657470361	0.0695369654093643	0
ccdc66-like.1[ccdc66(0.0)]	0.265077719068849	0.216728948810378	0.139430877321509	0.185742204445337	0.193020250353928
ccdc67.l[ccdc67(0.0)]	0.804389193919309	0.0514456282990464	0.0367924977692475	0.00339545196788981	0.103977228044507
ccdc68.l[ccdc68(1e-53)]	0.299507569770269	0.546027214343437	0.0267426324799756	0.127722583406319	0
ccdc68.s[ccdc68(9e-24)]	0.0394903708248804	0.0905496069025118	0.238921218011943	0.367949727794431	0.263089076466234
ccdc71l.l	0.0973170047111088	0.0910313096635827	0.22693221961934	0.315710199471974	0.269009266533994
ccdc71l.s	0.0729434427164533	0.132855133771033	0.206531309013439	0.204531479800772	0.383138634698303
ccdc78.1[ccdc78(2e-29)]	0.671444788433294	0.063115352955226	0.0341589908381046	0.0621238166830216	0.169157051090353
ccdc81.l[ccdc81(3e-61)]	0.819416840751758	0.0613364686198788	0.0189294436739451	0	0.100317246954418
ccdc82-like.l[ccdc82(0.0)]	0.0675353830681304	0.162344111911351	0.256735032384589	0.209741659103287	0.303643813532642
ccdc84-like.1[ccdc84(0.0)]	0.0963632130403847	0.226689847106959	0.200294001961405	0.237567887164369	0.239085050726883
ccdc85c.1[ccdc85c(2e-100)]	0	0.130678389632011	0.179098307312023	0.116562683012909	0.573660620043057
ccdc85c.s[ccdc85c(0.0)]	0.0348122159703378	0.110641277178414	0.0833498489815312	0.141883086163797	0.62931357170592
ccdc88a-like.l[ccdc88a(0.0)]	0.0589569705490993	0.165775334903619	0.212249263440623	0.319187428080181	0.243831003026477
ccdc88a-like.s[ccdc88a(3e-106)]	0.0350369137674692	0.152897245347162	0.211729836637552	0.269459800660026	0.330876203587791
ccdc9.l[ccdc9(0.0)]	0.0631848565848306	0.234002675512985	0.15124829457359	0.060455401261017	0.491108772067576
ccdc9.s[ccdc9(0.0)]	0.0468672413720016	0.149337578036765	0.180741691491887	0.251637388001116	0.37141610109823
ccdc90b.s[ccdc90b(0.0)]	0.0682099961584945	0.165471292321431	0.196776577830621	0.325063101720836	0.244479031968617
ccdc92.l[ccdc92(0.0)]	0.610932512814534	0.0743147865876981	0.0832663200220428	0.114191008530107	0.117295372045618
ccdc92.s[ccdc92(0.0)]	0.220112454889482	0.0823338352323244	0.358596522494237	0.184229908902961	0.154727278480996
ccdc93.l[ccdc93(0.0)]	0.0423657871587021	0.156247454618406	0.125832960305761	0.357306153849769	0.318247644067362
ccdc94.l[ccdc94(2e-129)]	0.0771741025308286	0.19638922560888	0.218976986177458	0.192914833885313	0.31454485179752
ccdc96.l[ccdc96(2e-86)]	0.859462751586364	0.0179372655735999	0.0536571423738571	0	0.0689428404661791
ccdc96.s[ccdc96(7e-83)]	0.473385332539721	0.123174875976475	0.147236803188577	0.096925594069432	0.159277394225795
ccdc97.l[ccdc97(0.0)]	0.0685747286936317	0.219149925710137	0.178140867365263	0.247881070168835	0.286253408062134
cchcr1.l[cchcr1(0.0)]	0.121931274997733	0.234975839553928	0.178477310757506	0.164443165972264	0.30017240871857
ccm2.l[ccm2(8e-112)]	0.229924165758481	0.318472934022333	0.19152372387549	0.128355244587713	0.131723931755983
ccm2.s[ccm2(1e-67)]	0.139311613403314	0.163905529075172	0.203785151139875	0.238798636359681	0.254199070021957
ccna1.l[ccna1(0.0)]	0.0313857526344738	0.0959848370598084	0.273847676181252	0.398944853607131	0.199836880517335
ccna1.s[ccna1(0.0)]	0.0403438806166525	0.0560609119588605	0.461553870407455	0.29625481913156	0.145786517885472
ccna2.l[ccna2(8e-120)]	0.0325686786501961	0.200004019174689	0.200008353821925	0.316604554325378	0.250814394027813
ccna2.s[ccna2(0.0)]	0.0566394323756101	0.177622154389924	0.219905894562412	0.24433246996793	0.301500048704124
ccnb1.2.l[ccnb1.2(5e-102)]	0.0478802069070011	0.161180629866239	0.231073957240378	0.292002786839444	0.267862419146938
ccnb1.2.s[ccnb1.2(0.0)]	0.049947487494005	0.153203281392203	0.266948940416023	0.259177502873584	0.270722787824185
ccnb2.l[ccnb2(2e-166)]	0.0931764160870133	0.192628366475277	0.129612376937474	0.371023431479311	0.213559409020925
ccnb2.s[ccnb2(6e-88)]	0.048823207096307	0.143687302074708	0.241398233921045	0.288110525283886	0.277980731624055
ccnb3.l[ccnb3(0.0)]	0.0474975819935248	0.156875479514505	0.20212253810827	0.293434804435623	0.300069595948077
ccnb3.s[ccnb3(0.0)]	0.0357876763446609	0.163094111550712	0.252969345176852	0.227090851190651	0.321058015737124
ccnc.l[ccnc(0.0)]	0.0608693598492859	0.158795036985432	0.228792796227568	0.296843567041204	0.25469923989651
ccnd1.l[ccnd1(1e-112)]	0.0255895241326745	0.223638442099663	0.096595120554563	0.156288355803866	0.497888557409233
ccnd1.s[ccnd1(8e-59)]	0.0228313359495773	0.304832750891736	0.0773754975146168	0.119109364757467	0.475851050886603
ccnd2.l[ccnd2(0.0)]	0.0468714886233591	0.14078143068251	0.192880406431057	0.363983732779091	0.255482941483984
ccnd2.s[ccnd2(0.0)]	0.049843837523182	0.13637600923036	0.182882981857242	0.336973928209757	0.293923243179459
ccndbp1.s[ccndbp1(3e-28)]	0.0693494077543588	0.194424017625699	0.199206959193717	0.285667988017924	0.251351627408301
ccndx.l[ccndx(1e-36)]	0	0.0665868094809246	0.0773562937971022	0.147624497274892	0.708432399447081
ccndx.s[ccndx(0.0)]	0.038437588834353	0.0372579646399026	0.285297358175115	0.35245608183347	0.286551006517159
ccne1.l[ccne1(0.0)]	0.0572650115303736	0.163098942184678	0.197495084422312	0.281700276332119	0.300440685530517
ccne1.s[ccne1(0.0)]	0.0492708752941648	0.159081564907884	0.143968925524533	0.301519373718465	0.346159260554954
ccne2.l[ccne2(3e-137)]	0.0278904505585099	0.184950911650929	0.321431925855939	0.179021687471016	0.286705024463606
ccne2.s[ccne2(0.0)]	0.0423052112615776	0.229185557612936	0.19878660806021	0.168951418845204	0.360771204220073
ccnf.l[ccnf(0.0)]	0.0880385863745509	0.219975251224011	0.115544990157656	0.177335117825637	0.399106054418144
ccnf.s[ccnf(0.0)]	0.0412826289607257	0.146010092501605	0.192767989895817	0.22674696346516	0.393192325176691
ccng1.l[ccng1(4e-52)]	0.186584274346877	0.175233376195758	0.218276116308761	0.111567278347411	0.308338954801192
ccng1.s[ccng1(2e-30)]	0.134758399495724	0.133014090048945	0.426055858265419	0.0434361889810596	0.262735463208852
ccng2.l[ccng2(0.0)]	0.129058064750738	0.117349727448084	0.31644884800815	0.04968144139048	0.387461918402548
ccng2.s[ccng2(0.0)]	0.109150242052596	0.177624631702992	0.287497450743531	0.117036609515151	0.308691065985731
ccnh.l[ccnh(0.0)]	0.0395263176732253	0.168106593203525	0.20724602360718	0.336653256326404	0.248467809189665
ccni.l[ccni(2e-53)]	0.0605090961085892	0.155646250591625	0.150370436098644	0.395808371222351	0.237665845978791
ccni.s[ccni(0.0)]	0.0549362701697287	0.144426634375023	0.208178176025647	0.35911787328277	0.233341046146831
ccnj.l[ccnj(1e-56)]	0.0155230285286651	0.139458835880234	0.211242522765254	0.343131935259992	0.290643677565855
ccnj.s[ccnj(0.0)]	0.0363752778078992	0.185315966998494	0.144836746877721	0.273297953141258	0.360174055174628
ccnk.l[ccnk(6e-165)]	0.0659498017944241	0.168460253240222	0.139875022729939	0.219792696297829	0.405922225937587
ccnk.s[ccnk(0.0)]	0.0718374573539054	0.193609953750219	0.136605884131033	0.278886874434874	0.319059830329969
ccnl1.l[ccnl1(3e-83)]	0.131294255739765	0.22459077065726	0.191332235687861	0.150102672312455	0.302680065602658
ccnl1.s[ccnl1(0.0)]	0.10894226065881	0.20464053635199	0.171747692848634	0.209601376325754	0.305068133814812
ccno.l[ccno(0.0)]	0.658745966972343	0.225758097916436	0.0117423728267676	0.103753562284453	0
ccno.s[ccno(0.0)]	0.651354454686777	0.24584410197098	0.0799286273431952	0.0228728159990481	0
ccnt1.l[ccnt1(6e-69)]	0.1106376174986	0.22203501198785	0.179149900026036	0.166508730815516	0.321668739671998
ccnt1.s[ccnt1(4e-76)]	0.109895077066068	0.202851486664046	0.188827047093934	0.142990995278111	0.35543539389784
ccnt2.l[ccnt2(1e-79)]	0.0638693646401648	0.209592226642848	0.195288712221581	0.183079596822689	0.348170099672717
ccnt2.s[ccnt2(0.0)]	0.0608390170120418	0.183795954447909	0.249563937706735	0.222811479549118	0.282989611284197
ccny-like.l[ccny(0.0)]	0.049568927669671	0.249189562876161	0.119773318514535	0.196002658425122	0.385465532514511
ccny-like.s[ccny(0.0)]	0.126172484754584	0.28000298346157	0.0761614563680029	0.15890192593641	0.358761149479433
ccnyl1.l[ccnyl1(1e-38)|mettl21a(7e-67)]	0.0515601248376436	0.164060950588833	0.263698367108293	0.280530454859166	0.240150102606065
ccnyl1.s[ccnyl1(0.0)]	0.124348932796185	0.183106413099123	0.188427721192404	0.302086414058858	0.202030518853431
ccpg1-like.l[ccpg1(0.0)]	0.0763028435034235	0.152802549388664	0.205022413509272	0.298227405878693	0.267644787719947
ccpg1-like.s[ccpg1(5e-56)]	0.110360725706666	0.154031839022151	0.2177688349623	0.222882368595526	0.294956231713356
ccs.l[ccs(1e-47)]	0.186087729556994	0.256987460609318	0.184418560319767	0.142626088078482	0.229880161435438
ccser1.l	0.0933144566686536	0.110579493328325	0.172009522387255	0.360877598333118	0.263218929282648
ccser2.1[ccser2(0.0)]	0.231543275240125	0.376292172421652	0.0831652852651271	0.278893495193854	0.0301057718792423
ccser2.l[ccser2(0.0)]	0.185712137412024	0.184379699838378	0.179621271213712	0.22156311170287	0.228723779833017
cct2.l[cct2(7e-98)]	0.0574593875515262	0.170581639272967	0.188884915730056	0.269611660126679	0.313462397318771
cct2.s[cct2(1e-49)]	0.0479173092096758	0.127093561034613	0.216398367439874	0.289428046087436	0.319162716228402
cct4.l[cct4(0.0)]	0.156873936154321	0.202519814082689	0.159137871742086	0.211575133743247	0.269893244277657
cct4.s[cct4(0.0)]	0.101571294820636	0.187843227146401	0.143091849381273	0.254367939328574	0.313125689323116
cct6a.l[cct6a(0.0)]	0.0734247172345052	0.191969979745584	0.162102188474935	0.247260293810763	0.325242820734213
cct6a.s[cct6a(0.0)]	0.0766790110690536	0.192827570253202	0.178494742959428	0.253830591678378	0.298168084039939
cct8.l[cct8(0.0)]	0.0819468496960176	0.184880158133248	0.128631348047693	0.333924050445249	0.270617593677792
cct8.s[cct8(0.0)]	0.0741016087982218	0.164586502072875	0.157245139517163	0.323120615118809	0.280946134492932
cd164.l	0.0883430326218241	0.202362359000739	0.181486037425475	0.342333836381174	0.185474734570789
cd274.l[cd274(0.0)]	0	0	0.639633098064573	0.360366901935427	0
cd276.l[cd276(0.0)]	0.100466025147264	0.0554132967555786	0.445316746507749	0.223707971115262	0.175095960474146
cd276.s[cd276(0.0)]	0.00924160523226243	0.100595658432104	0.443231762774732	0.175293921563151	0.27163705199775
cd37.s[cd37(0.0)]	0.354459855261943	0.0936804900330341	0.147091594767315	0.211572187023304	0.193195872914403
cd3e.l[cd3e(3e-177)]	0.0962961191591119	0.04186120737998	0.306826567219717	0.391801940369937	0.163214165871254
cd3eap-like.l	0.0686094515803914	0.207399465338643	0.152695694172772	0.429958841565937	0.141336547342257
cd44.l[cd44(0.0)]	0.0770806399630301	0.832784141607582	0.0131770540749609	0.0769581643544267	0
cd53.s[cd53(0.0)]	0.0257036011515324	0.141643273222833	0.111052824119114	0.396263831557386	0.325336469949135
cd59-like.l	0.0472623055195202	0.120146572022185	0.145747102427163	0.461484733017591	0.225359287013541
cd81.l[cd81(6e-103)]	0.0495589910924754	0.182693380182771	0.473084675772474	0.153904248101397	0.140758704850882
cd81.s[cd81(1e-148)]	0.0485191524829204	0.231417073859708	0.0752471254100212	0.263902816430206	0.380913831817144
cd82.l[cd82(0.0)]	0.0473382579120639	0.174317878444138	0	0.410688420964807	0.367655442678992
cd82.s[cd82(0.0)]	0.0666979796957986	0.126906559193966	0.174965821722316	0.399829787385092	0.231599852002828
cd9.s[cd9(0.0)]	0.155676168005955	0.204564703314658	0.152248806706279	0.340878611343712	0.146631710629396
cd99l2.l[fam36a(0.0)]	0.0158344971061593	0.127403746572693	0.16594017088916	0.258347386104404	0.432474199327583
cd99l2.s[fam36a(7e-46)]	0.0736267256971897	0.220125650853675	0.0769115168409229	0.0706270339016486	0.558709072706564
cdadc1-like.s[cdadc1(0.0)]	0.199978382285915	0.227486225481779	0.21972535543956	0.184053183596948	0.168756853195798
cdan1.l[cdan1(4e-108)]	0.0507137924040325	0.184874414701649	0.146215147504113	0.295997748199657	0.322198897190548
cdc123.l[cdc123(0.0)]	0.0695379183025625	0.131798488305921	0.196383798070488	0.325831433341985	0.276448361979044
cdc123.s[cdc123(7e-88)]	0.0616687976447724	0.154404704354639	0.229323566504037	0.306239865183685	0.248363066312866
cdc14a-like.l[cdc14a(0.0)]	0.109289773534757	0.0675252550396347	0.56857687206392	0	0.254608099361689
cdc14a-like.s[cdc14a(0.0)]	0.604687806692327	0.164922850361432	0.068802998001835	0	0.161586344944406
cdc14b.l[cdc14b(0.0)]	0.100658528039304	0.162656652342943	0.218403032800341	0.209940433195763	0.30834135362165
cdc14b.s[cdc14b(0.0)]	0.0558045746265746	0.153421370122877	0.248514894968116	0.250426037959338	0.291833122323094
cdc16.l[ensxetg00000025226(0.0)|cdc16(2e-85)]	0.0778556169620153	0.181400041472137	0.240194407775641	0.197972347374663	0.302577586415543
cdc20b-like.l[cdc20b(1e-34)]	0.853190233244885	0.11263000841632	0.00916109520256725	0	0.0250186631362277
cdc25a.l[cdc25a(2e-30)]	0.0548760668112512	0.215125055058064	0.153688919971533	0.280770283272384	0.295539674886768
cdc25a.s[cdc25a(2e-34)]	0.0509207264590043	0.235628680475447	0.154373341386815	0.22956600263303	0.329511249045703
cdc25b.l[cdc25b(0.0)]	0.0696890055646123	0.136979850751013	0.15785517978758	0.0880157155067019	0.547460248390093
cdc25b.s[cdc25b(0.0)]	0.0638036465384433	0.153230027971613	0.301620769393916	0.17079955411079	0.310546001985237
cdc25c.l[cdc25c(2e-74)]	0.0525271928549964	0.168114099246626	0.17921314838004	0.244784900564018	0.35536065895432
cdc25c.s[cdc25c(8e-53)]	0.0526732289124639	0.15023737479814	0.175152593840155	0.349780091455353	0.272156710993887
cdc27.l[cdc27(0.0)]	0.0602998296561375	0.168831490863648	0.146109618299014	0.270889730644039	0.353869330537162
cdc27.s[cdc27(0.0)]	0.0768830884394204	0.171286345663976	0.15319548274928	0.261543846591474	0.33709123655585
cdc34.l[cdc34(0.0)]	0.0707887803752474	0.173742901707041	0.179798050937006	0.301354179979194	0.274316087001512
cdc34.s[cdc34(0.0)]	0.06112702823373	0.175095789038597	0.148478272493178	0.304391027426677	0.310907882807819
cdc37l1.1[cdc37l1(0.0)]	0.0739343290463103	0.181224480806662	0.221924590567368	0.294364555708363	0.228552043871297
cdc37l1.l[cdc37l1(0.0)]	0.0693810328939007	0.195958282323798	0.210628060349561	0.238738774998143	0.285293849434598
cdc40.l[cdc40(0.0)]	0.0748012716663141	0.165870009398517	0.251038959822373	0.195598453369312	0.312691305743483
cdc40.s[cdc40(0.0)]	0.0738167442553214	0.146457751897787	0.24200853842841	0.251610089191452	0.28610687622703
cdc42bpa.l[cdc42bpa(0.0)]	0.115188998066178	0.238296617630455	0.140819047904797	0.171666833315422	0.334028503083149
cdc42bpa.s[cdc42bpa(3e-76)]	0.111773632701496	0.273299986650874	0.196266100002847	0.168925219312342	0.24973506133244
cdc42ep1-like.l[cdc42ep1(0.0)]	0	0.662299761657636	0.00282208162093043	0	0.334878156721434
cdc42ep2.l[cdc42ep2(0.0)]	0.28574235533214	0.0887737549999408	0.0859908913313494	0.377047167113146	0.162445831223423
cdc42ep2.s[cdc42ep2(0.0)]	0.0580364788174865	0.0829480814801309	0.114287125060105	0.389566400233367	0.35516191440891
cdc42ep3.l[cdc42ep3(2e-42)]	0.0372017051952349	0.0145704824196859	0.780428487282538	0	0.167799325102541
cdc42ep3.s[cdc42ep3(0.0)]	0.0520819479397718	0.19894086184644	0.661789072131862	0	0.0871881180819265
cdc42ep4.1[cdc42ep4(0.0)]	0.00708367101339942	0.224072725265306	0.13779848983533	0.206216802334642	0.424828311551323
cdc42ep4.s[cdc42ep4(5e-110)]	0.178541418113325	0.16155794598231	0.10791574015525	0.224526088710008	0.327458807039106
cdc42se1.l[cdc42se1(1e-69)]	0.0360488732190792	0.201743540621719	0.167169350943194	0.349753626114272	0.245284609101735
cdc42se2-like.1.l[xb-gene-5957486(2e-21)]	0.00985422041563938	0	0.611273344340279	0	0.378872435244081
cdc42se2-like.1.s[xb-gene-5957486(0.0)]	0.0160913669594058	0.110898175783842	0.269407313538943	0.252706348036852	0.350896795680957
cdc42se2-like.2.l[cdc42se2(0.0)]	0.0265289984529339	0.0916152957112074	0.245615386790787	0.337587608864868	0.298652710180203
cdc42se2-like.2.s[cdc42se2(0.0)]	0.0401371018829462	0.141586875752278	0.226248785529104	0.367192161434333	0.224835075401339
cdc45-like.l[cdc45(2e-38)]	0.0299547617872378	0.19894822207943	0.210937915426657	0.161661877108005	0.39849722359867
cdc45-like.s[cdc45(0.0)]	0.0411293235945337	0.210560228842731	0.151019992411801	0.0781964869209903	0.519093968229944
cdc5l.l[cdc5l(0.0)]	0.0786719868004005	0.177526028164881	0.156172146420273	0.248226264138277	0.339403574476169
cdc5l.s[cdc5l(0.0)]	0.0791770940529055	0.180759398232777	0.143116898566537	0.253406754061116	0.343539855086664
cdc7.l[cdc7(1e-157)]	0.0380722832868813	0.210923197076102	0.204956120481495	0.0776568268523986	0.468391572303123
cdc73.l[cdc73(0.0)]	0.0841449719453742	0.17919468246004	0.233864569164818	0.202705292016094	0.300090484413674
cdc73.s[cdc73(0.0)]	0.0575257761546901	0.160820169538162	0.21629946991259	0.271244483969667	0.29411010042489
cdca2-like.l[cdca2(3e-160)]	0.0757779122800446	0.21431509335347	0.169206175276343	0.159437068827422	0.381263750262721
cdca2-like.s[cdca2(0.0)]	0.0522709325914708	0.199945801438139	0.195894599371928	0.20066642663677	0.351222239961693
cdca3-like.l[cdca3(5e-104)]	0.0470946505754119	0.158302796035201	0.147850004420564	0.308581641834912	0.338170907133911
cdca5.l[cdca5(0.0)]	0.0627806823424593	0.188634364630687	0.207550709197335	0.175133620192643	0.365900623636876
cdca5.s[ensxetg00000001634(0.0)|cdca5(0.0)]	0.0522274217561698	0.167734288064386	0.217972367421957	0.21676239559531	0.345303527162178
cdca7-like.1.l[ensxetg00000033674(0.0)]	0.0385501008652513	0.128126818291838	0.198044155569074	0.411492092437271	0.223786832836566
cdca7.l[cdca7(0.0)]	0.0601413172706583	0.212014782532757	0.175332243326397	0.132149030108851	0.420362626761336
cdca7.s[cdca7(0.0)]	0.0352964420934117	0.212854433794222	0.217498779806287	0.136428394690069	0.39792194961601
cdca7l.l[cdca7l(0.0)]	0.0318459455611908	0.190351830311506	0.151130571089967	0.255354186308762	0.371317466728574
cdca7l.s[cdca7l(0.0)]	0.0355498712016778	0.14158959522587	0.211309683455254	0.207213390113064	0.404337460004134
cdca8.l[cdca8(3e-26)]	0.0522468510788712	0.147882259233053	0.25076861920129	0.279493710294219	0.269608560192566
cdca8.s[cdca8(4e-63)]	0.0505395600284416	0.13055602102237	0.267197719919939	0.283933934469656	0.267772764559593
cdca9.s[cdca9(0.0)]	0.0192238629923726	0.107901933900714	0.232563185116357	0.320476551027915	0.319834466962642
cdcp1.l[cdcp1(0.0)]	0.277687702261029	0.314195056768123	0.0923871712642933	0.283798133436204	0.0319319362703503
cdh1.l[cdh1(0.0)]	0.0664942655572577	0.285643486497588	0.246245963427434	0.233644442319444	0.167971842198275
cdh1.s[cdh1(8e-40)]	0.413791920222395	0.297195926128056	0.0595698616734002	0.167599073724415	0.0618432182517342
cdh11.l[cdh11(0.0)]	0.00129432295247903	0.135476104749215	0.614693671560509	0	0.248535900737797
cdh12.1[cdh12(0.0)]	0.0757604531714611	0.28709046187345	0.110317683685915	0	0.526831401269174
cdh16-like.1.l[cdh16(0.0)]	0.0867637906165783	0.0607259382840726	0.25729389534818	0.205291868953384	0.389924506797785
cdh18.s[cdh18(0.0)]	0.0746334941190722	0.149188269067181	0.26436813989141	0.162118109622118	0.349691987300219
cdh20.s[cdh20(0.0)]	0	0	0.62670200859541	0.311708840027748	0.0615891513768416
cdh26.s[cdh26(5e-96)]	0.166308486008093	0.193844512608982	0.107594820435948	0.450936095255406	0.0813160856915707
cdh3.l[cdh3(0.0)]	0.0488887955155157	0.130975892368107	0.331373916533495	0.174281116514415	0.314480279068467
cdh3.s[cdh3(0.0)]	0.0184286473403361	0.130059912975771	0.34760154384778	0.232284367035956	0.271625528800157
cdh5.l[cdh5(0.0)]	0.0423672729401464	0.00224300010375792	0.294383899926607	0	0.661005827029488
cdh6.l[cdh6(0.0)]	0	0	0.467229311744189	0.0838562786574027	0.448914409598409
cdh9.s[cdh9(0.0)]	0.0430258579071672	0.144772499420693	0.243440223469917	0.340770595851301	0.227990823350922
cdhr4.l[cdhr4(2e-26)]	0.304375800098945	0.198693481443337	0.0944722154977912	0	0.402458502959927
cdip1.1[c16orf5(1e-68)]	0.0935820570613513	0.475697209667758	0.149050941257743	0.150506276174016	0.131163515839132
cdk1.l[cdk1(0.0)]	0.0740749883621099	0.1568339004037	0.242029144213868	0.182608635696215	0.344453331324107
cdk1.s[cdk1(0.0)]	0.0948085260618253	0.115178828862089	0.286583453265812	0.192161423821729	0.311267767988545
cdk10.l[cdk10(5e-159)]	0.0137951456496052	0.126167970106472	0.228546218228277	0.378581661440663	0.252909004574983
cdk12.l[cdk12(7e-107)]	0.0959921181383307	0.249955305072523	0.126066444566708	0.148318896085544	0.379667236136894
cdk12.s[cdk12(1e-179)]	0.0851023072362595	0.247237109590404	0.136283720777048	0.160308314140739	0.37106854825555
cdk13.l[cdk13(3e-80)]	0.111721696790447	0.241582974448471	0.141395364902845	0.167247093321612	0.338052870536625
cdk15.l[cdk15(2e-62)]	0.00224628166055928	0.034939656077756	0.835763656426955	0	0.12705040583473
cdk2ap1.l[cdk2ap1(0.0)]	0.0775325812070537	0.164451425371766	0.190381228236421	0.328404552486524	0.239230212698236
cdk2ap1.s[cdk2ap1(0.0)]	0.0432576687341139	0.123770134104331	0.213126251651851	0.410878601498456	0.208967344011248
cdk5r1.l[cdk5r1(0.0)]	0.0589370907908746	0.327695618576906	0.119805685670174	0.292778019040528	0.200783585921517
cdk5r1.s[cdk5r1(0.0)]	0.00299621010506908	0.229078447129	0.111663853857848	0.34428857164964	0.311972917258443
cdk5r2.l[cdk5r2(0.0)]	0.0454768056808364	0.205524477172655	0.269241587175144	0.300074388258309	0.179682741713055
cdk5rap1.l[cdk5rap1(0.0)]	0.0765114597303929	0.138030805452216	0.401097536646821	0.194525965577772	0.189834232592798
cdk5rap2.l[cdk5rap2(7e-92)]	0.0509025918742395	0.168237609532077	0.206154024494604	0.26200898537521	0.31269678872387
cdk5rap3.l[cdk5rap3(0.0)]	0.174939239125039	0.405171148286438	0.0741680280841863	0.345721584504337	0
cdk5rap3.s[cdk5rap3(2e-82)]	0.116072564411562	0.268766121811113	0.0858979530628036	0.374998667878899	0.154264692835622
cdk7.l[cdk7(0.0)]	0.402611818224081	0.176068493484014	0.106475086995329	0.13322405460789	0.181620546688686
cdk9.1[cdk9(0.0)]	0.0530830616626417	0.215786414237121	0.232879131211648	0.140627056931203	0.357624335957387
cdk9.s[cdk9(0.0)]	0.133079038639847	0.202450622073854	0.207554542383736	0.279603243386268	0.177312553516296
cdkal1.l[cdkal1(6e-29)]	0.0746766435057443	0.246611970551752	0.155792944502436	0.22216652064836	0.300751920791708
cdkal1.s[cdkal1(0.0)]	0.0568053615002883	0.149707202318329	0.173932854838286	0.334208209094085	0.285346372249011
cdkl2.l[cdkl2(0.0)]	0.0838093587652406	0.0405125754131501	0.594981242649987	0	0.280696823171622
cdkl5-like.l[cdkl5(3e-144)]	0.0325961646365681	0.14539706492317	0.151039801945957	0.285625252991441	0.385341715502864
cdkn1a.l[cdkn1a(4e-73)]	0.207084347230739	0.534991441916221	0.117646038367097	0	0.140278172485942
cdkn1a.s[cdkn1a(9e-41)]	0.126678753237467	0.655911727207845	0.033811605691222	0.0573076826159804	0.126290231247486
cdkn2aip.l[cdkn2aip(4e-150)]	0.0494976373843338	0.181239305603605	0.170002951792669	0.300322962320954	0.298937142898439
cdkn2aip.s[cdkn2aip(2e-150)]	0.0395367027541763	0.170913870309587	0.192441321888255	0.259729197694009	0.337378907353972
cdkn2aipnl.s[cdkn2aipnl(8e-110)]	0.0742859073719431	0.180285647932257	0.180261186762025	0.332165105855834	0.233002152077941
cdkn2b.l[cdkn2b(7e-154)]	0.456187828161796	0.241996852017784	0.139171723550661	0.148423814957988	0.0142197813117725
cdkn2c.s[cdkn2c(1e-143)]	0.12980692841728	0.188822322354178	0.127671182433971	0.10231307500851	0.451386491786061
cdknx.l[cdknx(0.0)]	0.11159930750977	0.0663087064293948	0.26677194390418	0.320830947074067	0.234489095082588
cdknx.s[cdknx(0.0)]	0.155688310573299	0.116932549500793	0.221252900937446	0.309678801294457	0.196447437694005
cdnf.l	0.089328626904449	0.238399925996581	0.188308951663288	0.185867562225733	0.298094933209949
cdo1.l[cdo1(0.0)]	0.0556931782044889	0.138297087584104	0.249780518603089	0.318946894994924	0.237282320613394
cdo1.s[cdo1(0.0)]	0.026140427739278	0.104763007422031	0.265475903398084	0.292089714250103	0.311530947190504
cdpf1-like.l	0.0796781774788675	0.205335027423388	0.199950056671406	0.176530074471285	0.338506663955054
cdr2.l[cdr2(0.0)]	0.107150924022277	0.176755654154007	0.14914344863629	0.342432987061649	0.224516986125777
cdr2.s[cdr2(0.0)]	0.168516178011532	0.349791821746777	0.13881170645072	0.197385634335617	0.145494659455354
cdr2l-like.l[cdr2l(1e-74)]	0.0374720833327888	0.157158943456312	0.214571009584209	0.226811773413723	0.363986190212967
cdr2l-like.s[cdr2l(0.0)]	0.142710616778584	0.281442122451061	0.316352207881506	0.160638901500537	0.0988561513883121
cds1.l[cds1(0.0)]	0.0679244539415314	0.0501884753018789	0.23594897698663	0.464912437867559	0.181025655902401
cds2.l[cds2(0.0)]	0.0514398205690484	0.150936343478516	0.224916913314388	0.275502712150466	0.297204210487582
cds2.s[cds2(2e-27)]	0.0766166924281176	0.182500802262475	0.212911033752392	0.253258709683983	0.274712761873033
cdt1.1[cdt1(0.0)]	0.0246037258758607	0.202197155263585	0.145790199620333	0.256188227241832	0.37122069199839
cdt1.s[cdt1(0.0)]	0.0351098563846522	0.239259063243607	0.153580819788788	0.237727682109624	0.334322578473329
cdv3.l[cdv3(2e-157)]	0.0768221666797693	0.194070673097179	0.152886286444434	0.280764362970198	0.29545651080842
cdv3.s[cdv3(8e-148)]	0.0976804513431759	0.20534001894077	0.146546329479965	0.241835635127104	0.308597565108985
cdx1.l[cdx1(0.0)]	0	0	0.763023060128322	0.236976939871678	0
cdx1.s[cdx1(0.0)]	0	0	0.673277753835105	0.326722246164895	0
cdx2.l[cdx2(1e-136)]	0.0306713541323469	0	0.574278321375312	0.395050324492341	0
cdx2.s[cdx2(6e-127)]	0	0	0.617480248652609	0.382519751347391	0
cdx4.l[cdx4(0.0)]	0	0	0.67447703891889	0.32552296108111	0
cdx4.s[cdx4(0.0)]	0	0	0.711964409451292	0.288035590548708	0
cdyl.l[ensxetg00000030044(0.0)]	0.0871755113699114	0.221193704666323	0.179671342123899	0.208807587377577	0.303151854462289
cdyl.s[ensxetg00000030044(6e-69)]	0.080249313387635	0.185500397448687	0.194945717034388	0.138774299110646	0.400530273018644
cdyl2.l[cdyl2(0.0)]	0.0435090929616679	0.132387877859239	0.160659075012309	0.349040511527944	0.31440344263884
cdyl2.s[cdyl2(0.0)]	0	0.0111258766951017	0.193185890437591	0.369850742934462	0.425837489932845
ceacam8.l[ensxetg00000032631(0.0)]	0	0.0575540096868904	0.364464717078911	0.353611745234048	0.22436952800015
cebpa.1[cebpa(1e-37)]	0.0639292522365808	0.792259904323208	0.100046510526881	0	0.0437643329133306
cebpa.l[cebpa(2e-74)]	0.168181665667007	0.749962890453388	0.0818554438796053	0	0
cebpb.l[cebpb(0.0)]	0.279056290919815	0.262415680939426	0	0.458528028140759	0
cebpb.s[cebpb(0.0)]	0.202846733076737	0.263349878501785	0.11190627485059	0.409179012974376	0.0127181005965122
cebpd.l[cebpd(0.0)]	0.18983286172835	0.414165033024907	0	0.146513307694117	0.249488797552626
cebpd.s[cebpd(0.0)]	0.00105474023464032	0.655496679993371	0	0.00271174608458861	0.3407368336874
cebpg.l[cebpg(5e-47)]	0.0488741830699027	0.189888627877468	0.174678279621062	0.292447115311412	0.294111794120156
cebpg.s[cebpg(3e-44)]	0.184768360603157	0.27466161466307	0.0833759067731813	0.192616835224165	0.264577282736427
cebpz.l[cebpz(3e-94)]	0.0620029200459958	0.172627205121481	0.215135708529512	0.251025570409148	0.299208595893863
cebpz.s[cebpz(7e-80)]	0.0820612135978856	0.209206993025469	0.165508465539758	0.202711919704919	0.340511408131968
cecr1.s[cecr1(2e-99)]	0.0904145627786524	0.159822535107235	0.118180936517951	0.229841225646704	0.401740739949459
cel-like.1.l[cel(0.0)]	0.0551204753914912	0.142707309261841	0.131164924515003	0.337554458407756	0.33345283242391
celsr2.l[celsr2(3e-146)]	0.0967126112459979	0.15388718318629	0.236040502792621	0.144968661778161	0.368391040996931
celsr2.s[celsr1(2e-96)]	0.12203164848166	0.0995659921285271	0.368066992709557	0.0644031592873373	0.345932207392918
cenpa.l[cenpa(5e-33)]	0.0352584578591785	0.110197654917885	0.192889076286201	0.315524637080126	0.34613017385661
cenpc1.l[ensxetg00000031099(9e-32)]	0.105316302874342	0.221299715758215	0.177236432278065	0.0955067635105408	0.400640785578838
cenpe-like.l[cenpe(1e-166)]	0.138469982746763	0.172594275420982	0.221932861378952	0.0826489903356583	0.384353890117645
cenpe-like.s[cenpe(0.0)]	0.0678895384554125	0.127256053586836	0.20803452947355	0.143595287332546	0.453224591151655
cenpf.l[cenpf(5e-49)]	0.0753100042075363	0.169116558545458	0.180212504920557	0.0890737317227152	0.486287200603733
cenph.l[cenph(1e-104)]	0.0355847353890122	0.146257664360597	0.202693055003995	0.233515207012424	0.381949338233972
cenpi.l[cenpi(1e-110)]	0.039784517119822	0.166819162488319	0.189760376228344	0.271482149750683	0.332153794412831
cenpl.s[cenpl(0.0)]	0.0456015822052459	0.175427281332833	0.211264788516704	0.249037605633406	0.318668742311811
cenpm.l[cenpm(4e-27)]	0.0413708196044516	0.152907062673638	0.211211385538283	0.229816544819466	0.364694187364161
cenpn.l[atmin(0.0)|cenpn(0.0)]	0.0564184806512097	0.210884028048194	0.22532346605903	0.22032564180276	0.287048383438806
cenpn.s[cenpn(5e-101)]	0.0826083544777651	0.213368883975509	0.182584819410475	0.253481337010895	0.267956605125355
cenpo-like.l[ptrhd1(1e-46)]	0.041885260518944	0.138968488307841	0.138217404182264	0.426390372871836	0.254538474119115
cenpp.l[ippk(7e-101)]	0.0600097589311973	0.144409403772709	0.228497365711924	0.331744069372507	0.235339402211663
cenpt.l[cenpt(6e-36)]	0.0343466582073342	0.159098210151555	0.18109519160292	0.199633539253722	0.425826400784469
cenpu.l[mlf1ip(7e-35)]	0.0762750552386418	0.180481975181259	0.239387612747888	0.205345131296702	0.29851022553551
cenpv.l[cenpv(3e-96)]	0.0615245795940866	0.198011862132937	0.0602694679076008	0.29255284945036	0.387641240915016
cep104-like.l[cep104(8e-153)]	0.12712332469169	0.140734950446526	0.276776060976229	0.160979601462743	0.294386062422812
cep104-like.s[cep104(7e-118)]	0.335024089936119	0.0521007612006434	0.085679757626696	0.265243413790792	0.26195197744575
cep120.l[cep120(5e-101)]	0.180937357813911	0.150799277688453	0.239211185197104	0.160846943061778	0.268205236238754
cep128-like.l[ensxetg00000007417(2e-140)]	0.392614840251933	0.158176642279781	0.151913183187421	0.0798557438456451	0.217439590435219
cep135.l[cep135(0.0)]	0.461873655570259	0.167938360450347	0.175574348939751	0	0.194613635039644
cep152-like.l[cep152(0.0)]	0.352623124289619	0.104824700036585	0.231469634628541	0.0446646106732872	0.266417930371968
cep152-like.s[cep152(0.0)]	0.349436349676062	0.142404246143774	0.199790002719119	0.0463430037210887	0.262026397739955
cep164-like.l[cep164(3e-30)]	0.0791469955215599	0.138412064962318	0.209816359639036	0.188443279714799	0.384181300162287
cep164-like.s[cep164(2e-137)]	0.15705732204562	0.141630794392529	0.238670002001609	0.0915072381287316	0.37113464343151
cep19.l[cep19(7e-154)]	0.0827749105130796	0.118834844969737	0.419900066837782	0.294130906968282	0.08435927071112
cep192-like.l[cep192(1e-136)]	0.0601395526057075	0.174848590155555	0.161664895135228	0.153359640908377	0.449987321195133
cep350.l[cep350(0.0)]	0.165531642254443	0.201283099692116	0.19176455813872	0.0642090048018939	0.377211695112827
cep350.s[cep350(0.0)]	0.250032285671471	0.18602494172292	0.161297069162842	0.0114352655633635	0.391210437879404
cep41.l[cep41(0.0)]	0.20343066787129	0.114623687180849	0.20320123010507	0.305712496657769	0.173031918185022
cep41.s[cep41(0.0)]	0.295271287028279	0.0858546848628878	0.165542470003308	0.243719394017736	0.20961216408779
cep44.l[cep44(0.0)]	0.241043025818012	0.154799986021371	0.183531530348851	0.0983573593951593	0.322268098416607
cep55-like.l[cep55(1e-175)]	0.14079906232312	0.214968401037729	0.20654794347998	0.161697547623106	0.275987045536065
cep57-like.l[cep57(0.0)]	0.0598331396272541	0.157220747964839	0.274135767846398	0.173386499424526	0.335423845136983
cep57-like.s[cep57(0.0)]	0.0939150442782712	0.245417892569788	0.17162439354036	0.255050046897765	0.233992622713815
cep57l1.l[cep57l1(1e-118)]	0.0917328595245258	0.163006523300957	0.216574601730161	0.330850318185225	0.197835697259131
cep76.l[cep76(0.0)]	0.553301105912389	0.156453168451317	0.0307113951224581	0.164507098581715	0.0950272319321212
cep78.l[cep78(1e-142)]	0.128755191848334	0.0835892366183127	0.445826606595615	0.254643835062562	0.0871851298751766
cep85.l[cep85(7e-30)]	0.117466060027646	0.216018425813368	0.177339129807552	0.157742056045167	0.331434328306269
cep85.s[cep85(0.0)]	0.110166734091275	0.197694764594516	0.252176773981853	0.158942530402378	0.281019196929977
cep85l.l[c6orf204(5e-89)]	0.0190416763056089	0.14784520486354	0.424055678336377	0.0182799223802085	0.390777518114266
cep85l.s[c6orf204(4e-83)]	0.0615094555703244	0.236731371296416	0.137403006759878	0.220882074837105	0.343474091536276
cep89-like.l[cep89(0.0)]	0.170543637922878	0.133598250044377	0.245570440294811	0.189257435560847	0.261030236177087
cep97.l[cep97(0.0)]	0.17310653305443	0.199551085839732	0.226438701093702	0.145384510905515	0.255519169106621
cept1.s[cept1(0.0)]	0.0428793873333348	0.138871367135321	0.234032031246059	0.355903510677956	0.22831370360733
cer1.l	0.0707496498186918	0.408509267441824	0.421643035995493	0	0.099098046743992
cer1.s[frem1(2e-26)]	0.0986305639956246	0.355369940057888	0.433614420005833	0	0.112385075940655
cerk.1[ensxetg00000030525(0.0)]	0.0839140613581286	0.0721997281514038	0.770142948302183	0.0737432621882842	0
cerk.s[ensxetg00000030525(0.0)]	0.0696249551362972	0.326094617340159	0.209680424631308	0.260294520253185	0.13430548263905
cerkl.l[cerkl(0.0)]	0.789820248775559	0	0.0436972575256198	0.137287959793995	0.0291945339048263
cers1.1[cers1(0.0)]	0.07185185227495	0.0659494698670423	0.514618606918287	0.227347109262406	0.120232961677314
cers1.l[cers1(9e-131)]	0.0115707874370438	0.0458233343405286	0.442584697130695	0	0.500021181091732
cers2.l[cers2(0.0)]	0.491065215915507	0.252869699277044	0	0.256065084807449	0
cers2.s[cers2(7e-174)]	0.0962019842013399	0.169525505583765	0.131325136750504	0.316472308721788	0.286475064742603
cers3.l[cers3(2e-108)]	0.0172026450852783	0.145121822861673	0.164714926524802	0.339139411859926	0.33382119366832
cers3.s[cers3(0.0)]	0.0345626582504216	0.101345054847515	0.162347673486921	0.401329796180377	0.300414817234765
ces2.l[ces3(0.0)]	0.0944404078832395	0.0233929760192453	0.342795882033823	0.319320846131116	0.220049887932576
cetn1.l[cetn1(0.0)]	0.122186574982126	0.188758644443711	0.202850196424403	0.269719744892539	0.216484839257221
cetn1.s[cetn1(0.0)]	0.0895575922471101	0.155765008027609	0.259583789606006	0.29337671538294	0.201716894736335
cetn4.l[cetn4(2e-42)]	0.844424748928102	0.09588925977425	0.017287359232424	0.0106657158600255	0.0317329162051987
cfap45.l[ccdc19(0.0)]	0.11620443024746	0.219124053938829	0.182926719039086	0.161607020095274	0.320137776679351
cfap45.s[ccdc19(0.0)]	0.433118198410053	0.130394367714737	0.106780950981779	0.159682195153603	0.170024287739828
cfap97.l[kiaa1430(5e-52)]	0.111322235409544	0.262372594539144	0.203411027708684	0.161065006008152	0.261829136334475
cfdp1.l[cfdp1(1e-32)]	0.0783824179841637	0.205591665498197	0.183885844185811	0.174505612061459	0.35763446027037
cfl1.l[cfl1(2e-87)]	0.0580744264888918	0.177209916505081	0.175677602320255	0.275926623343108	0.313111431342663
cfl1.s[cfl1(0.0)]	0.0719748834014051	0.202923898312922	0.111948257426289	0.251151711447029	0.362001249412354
cflar-like.l[cflar(5e-180)]	0.0672311846488983	0.133996698926528	0.272087980750203	0.275386762304514	0.251297373369856
cflar-like.s[cflar(1e-137)]	0.0801640769226626	0.223965310625752	0.207473035570639	0.170772655298091	0.317624921582856
cftr.s[cftr(4e-88)]	0	0	0.730119949081475	0.0502445635204051	0.21963548739812
cgrrf1.l[cgrrf1(0.0)]	0.26281694572788	0.24175386333486	0.147157139433179	0.0319339078263298	0.316338143677751
chac2.s[chac2(5e-67)]	0.0449545397243015	0.148786545561831	0.150848035630702	0.418723243158147	0.236687635925019
chaf1b-like.l[chaf1b(2e-40)]	0.0337469859447505	0.184959810930939	0.122738325904009	0.272476394162535	0.386078483057766
champ1-like.s[ensxetg00000032633(0.0)]	0.0660836481239454	0.17226471026908	0.218100557078377	0.172148981168455	0.371402103360143
chchd1.l[chchd1(0.0)]	0.0626987047714019	0.148839484041292	0.217982414606019	0.314149060782618	0.25633033579867
chchd10.l[chchd10(0.0)]	0.0770747833872983	0.142957275180878	0.18271276121641	0.395521334792894	0.201733845422519
chchd3.l[chchd3(0.0)]	0.0710108209402898	0.154281748609271	0.226818877446443	0.321847645143506	0.226040907860489
chchd3.s[chchd3(5e-85)]	0.0583346717353405	0.160917500693346	0.209299978790744	0.325720553403212	0.245727295377358
chchd4.l[chchd4(0.0)]	0.0921538896737974	0.185551558468028	0.158253823086194	0.317462332192376	0.246578396579604
chchd4.s[chchd4(0.0)]	0.0427804288910301	0.191087470275832	0.163912495994956	0.341916681115575	0.260302923722607
chchd6-like.s[chchd6(0.0)]	0.0567900215549879	0.151597374964701	0.197111971439022	0.382022815541946	0.212477816499343
chchd7.l[chchd7(5e-119)]	0.0792539337244249	0.202223231383201	0.243995443507345	0.324849412067639	0.14967797931739
chd2.l[chd2(3e-77)]	0.121743984916459	0.212112437706176	0.202687023703799	0.107659549583291	0.355797004090275
chd3.1[chd3(5e-98)]	0.0548735373347606	0.164886030677413	0.165602891408247	0.358485974324277	0.256151566255302
chd3.l[chd3(2e-89)]	0.0673759057482222	0.21631770934054	0.137798879425347	0.172877374085564	0.405630131400327
chd6-like.l[chd6(5e-70)]	0.12015007186784	0.234703361470622	0.208070547332223	0.0171800563334805	0.419895962995834
chd6-like.s[chd6(2e-22)]	0.229027555716412	0.305937886675675	0.186061042737257	0.0327260326390879	0.246247482231569
chd7-like.l[chd8(0.0)]	0.0570903222981944	0.20376900700359	0.180942759383823	0.0596056922605743	0.498592219053818
chd7-like.s[chd8(0.0)]	0.0474334364534617	0.182916521325017	0.183673810223781	0.0622067110463009	0.52376952095144
chd8.l[chd8(0.0)]	0.0860878820701816	0.225379524539086	0.141965974934613	0.112311523351235	0.434255095104884
chd8.s[chd8(2e-54)]	0.07369935887946	0.17208059359477	0.18876252219283	0.162449497982186	0.403008027350754
chd9.l[chd9(0.0)]	0.113967006526894	0.223728374187557	0.240869855420228	0.107258990945809	0.314175772919512
chek1.l[chek1(1e-170)]	0.162105545683576	0.146217528119788	0.1810983799741	0.216420668517997	0.294157877704539
chek1.s[chek1(0.0)]	0.137140503303374	0.1850128375542	0.228099223571767	0.105701614992034	0.344045820578625
chek2-like.1.l[chek2(2e-27)]	0.117370729427986	0.232945319830315	0.168791818660574	0.204280274872302	0.276611857208823
chek2-like.2.l[chek2(2e-90)]	0.127059240887251	0.232148012517964	0.278909476650359	0.094981988253385	0.26690128169104
cherp.1[cherp(0.0)]	0.107058719829887	0.225912591416726	0.137393205314891	0.209887351916782	0.319748131521714
cherp.l[cherp(1e-86)]	0.0684514156051508	0.202042330340828	0.139794148268433	0.191092752286797	0.39861935349879
chga.l[chga(0.0)]	0.0551552831123577	0.0951585931474121	0.218616853543071	0.279694750431868	0.351374519765291
chga.s[chga(0.0)]	0.188403715716056	0.288300774184325	0.0176711059491355	0.351858712300573	0.153765691849911
chgb.l[chgb(0.0)]	0.0936521167912049	0.177356749384178	0.286280456477404	0.116101365774885	0.326609311572328
chgb.s[chgb(0.0)]	0.068440485223304	0.157635113932411	0.23425980392143	0.134699074130351	0.404965522792505
chic2.l[chic2(9e-115)]	0.0746196140177236	0.159701620126925	0.269563774229794	0.290271854371875	0.205843137253682
chic2.s[chic2(1e-41)]	0.0572143966687757	0.159107720072307	0.227544306466743	0.280123456972938	0.276010119819236
chka.l[chka(0.0)]	0.46642759107109	0.0655432283611867	0.128385562602254	0.238108885240172	0.101534732725298
chml.l[chm(0.0)]	0.0415436032782131	0.186088092964954	0.249956224455518	0.208298667651802	0.314113411649512
chml.s[chm(0.0)]	0.0643310448290061	0.103527640217882	0.255041204622636	0.286179973200374	0.290920137130102
chmp1a.s[chmp1a(3e-106)]	0.166323228146472	0.169536649195441	0.188293493770891	0.354230114055609	0.121616514831587
chmp1b.l[chmp1b(0.0)]	0.233264222634637	0.284026285910033	0.217597003053255	0.150035319053381	0.115077169348694
chmp1b.s[chmp1b(0.0)]	0.08104874714807	0.182031272248636	0.222039141353165	0.308440048648921	0.206440790601208
chmp2b.l[chmp2b(7e-75)]	0.176322371341001	0.257536977865312	0.180402983495579	0.2007111610752	0.185026506222908
chmp2b.s[chmp2b(0.0)]	0.162684766949395	0.204914433256442	0.163215673094535	0.286707292078796	0.182477834620832
chmp3.l[vps24(3e-59)]	0.131152830011888	0.186782103096225	0.22882739526823	0.261157880889921	0.192079790733736
chmp3.s[vps24(0.0)]	0.0835862040144845	0.17433616008912	0.166922770953443	0.323046490926878	0.252108374016075
chmp4b.l[chmp4b(0.0)]	0.130522540110992	0.202571147226419	0.155041564313459	0.305805461081664	0.206059287267466
chmp4b.s[chmp4b(0.0)]	0.255024066103376	0.277010510797755	0.109000994741828	0.22043833558506	0.138526092771981
chmp4c.l[chmp4c(4e-23)]	0.474597182360602	0.295897069451361	0.0191280904696509	0.210377657718386	0
chmp4c.s[chmp4c(4e-22)]	0.189484276057364	0.222795673762335	0.20253189765084	0.273475245892561	0.1117129066369
chmp6.l[chmp6(0.0)]	0.0782554169718656	0.166117614241402	0.252322976004231	0.256350383401911	0.24695360938059
chmp6.s[chmp6(0.0)]	0.0681098587142432	0.158446429236462	0.220068829084703	0.310121190246133	0.243253692718459
chmp7.l[chmp7(0.0)]	0.143704777068313	0.17707260536694	0.187480712075591	0.213736931477419	0.278004974011737
chn1.l[chn1(0.0)]	0.461502549880534	0.0372704671101563	0.160713070545583	0.286409436929766	0.0541044755339608
chn1.s[chn1(0.0)]	0.0302155394915579	0.193224449400715	0.209794636252395	0.300009555108205	0.266755819747127
chordc1.s[chordc1(0.0)]	0.0646648376528102	0.14750758069034	0.22283196316333	0.213484197750318	0.351511420743202
chp1.1[chp(3e-48)]	0.218008726833638	0.145943066287239	0.15842143557165	0.301308121871662	0.17631864943581
chp1.l[chp(0.0)]	0.090482034796197	0.200369565821584	0.175477623926015	0.275675860227949	0.257994915228255
chpt1.l[chpt1(0.0)]	0.456798129915267	0.100206338573666	0.155432567132703	0.227583578381713	0.059979385996651
chrac1.s	0.0631387728284803	0.173885156203534	0.250806468919002	0.307047086397049	0.205122515651934
chrm4.l[chrm4(0.0)]	0.039494010363102	0.0677487734308757	0.126116345154639	0.411701710867358	0.354939160184026
chrm4.s[chrm4(0.0)]	0.0862789862913879	0.269648734284749	0.0317616712619743	0.388305699950186	0.224004908211703
chrna5-like.s[chrna5(4e-92)]	0.128086626070942	0.259238454256425	0.136299150661626	0.197549422410689	0.278826346600318
chrne.1[chrne(1e-32)]	0.0848188767899072	0.217996620306114	0.113784979405442	0.227584399319348	0.355815124179189
chst1.s[chst1(0.0)]	0	0	0.943881751685295	0.0213184364348293	0.0347998118798759
chst10-like.l[chst10(0.0)]	0.0457962877962	0.154728452204321	0.187484268754684	0.35402318039878	0.257967810846014
chst11.s[chst11(2e-94)]	0	0.0293080304608935	0.681936606373282	0.288755363165824	0
chst12.l[chst12(0.0)]	0.0250799625661833	0.195199428365732	0.276845554267277	0.0941141882218788	0.408760866578929
chst12.s[chst12(0.0)]	0.0311216207889079	0.0996820749080165	0.209267434684142	0.395153126075831	0.264775743543103
chst13.l[chst13(2e-46)]	0.0348079553535479	0.27169837920872	0.100597921950599	0.307070573231285	0.285825170255847
chst13.s[chst13(0.0)]	0.0238567076652495	0.181314097879517	0.147059516547543	0.470912876992656	0.176856800915034
chst14.l[chst14(0.0)]	0.0394796460781604	0.017722890599426	0.380050060964127	0.274181280724847	0.28856612163344
chst15.l	0	0.158418292205799	0.0531654443454231	0.50747592532933	0.280940338119448
chst2.l[chst2(2e-66)]	0.0205586131831212	0.181867479148992	0.152614140782505	0.362025418924896	0.282934347960486
chst2.s[chst2(6e-45)]	0.0646476390579429	0.216837376883463	0.109390608164202	0.34928412406995	0.259840251824442
chst3.l[chst3(0.0)]	0.00625847349065335	0.129039900532657	0.365145134366451	0.15623389492366	0.343322596686579
chst3.s[chst3(0.0)]	0	0	0.206787770821947	0.266335497822807	0.526876731355247
chst6-like.s[chst6(0.0)|tmem231(7e-73)]	0.266078105051247	0.129685409607263	0.225838439534013	0.0993976382461492	0.279000407561327
chst7.l[chst7(0.0)]	0.0262541006491635	0.151884753389525	0.130672449029909	0.373578740398203	0.317609956533199
chst7.s[chst7(0.0)]	0.0421012167662595	0.237046088078607	0.12708228533487	0.265704661581691	0.328065748238572
chst8.1[chst8(3e-177)]	0.0289541030794921	0.105754820772812	0.141086875391293	0.359243935087672	0.364960265668731
chst8.l[chst8(0.0)]	0.04375862991239	0.0714071959137455	0.0991064849352276	0.547032678885486	0.238695010353151
chsy1.l[chsy1(0.0)]	0.570710615046379	0.0738459951382231	0.0902407087099334	0.265202681105465	0
chsy1.s[chsy1(0.0)]	0.779017729923816	0.0813843570714173	0.0238927810638751	0.0628008579944883	0.0529042739464036
chtf18.l[chtf18(2e-110)]	0.0471487280343036	0.143891400759989	0.148378954676143	0.339326796985445	0.321254119544119
chtf8.l[chtf8(1e-133)|has3(1e-34)]	0.0584080438477504	0.149404907870852	0.216542101520039	0.252615225130788	0.323029721630571
chtf8.s[chtf8(4e-25)|has3(0.0)]	0.112926324515147	0.247768254534201	0.158636626017573	0.145024124125885	0.335644670807195
chtop.l[chtop(0.0)]	0.079178017280827	0.190137975437067	0.144512290270443	0.332381626597067	0.253790090414595
chtop.s[chtop(0.0)]	0.0828802670526098	0.185722330362252	0.146324108482449	0.306249004424995	0.278824289677695
chuk.1[chuk(0.0)]	0.0378993263708538	0.119716144972587	0.243037367419588	0.339293124486336	0.260054036750636
churc1.s[churc1(3e-105)|fntb(7e-72)]	0.101686583864657	0.204059432945252	0.139743714604109	0.293364979989241	0.261145288596741
ciao1.l[ciao1(0.0)]	0.0755721528538712	0.173745108295918	0.138865575402602	0.313508084841343	0.298309078606265
ciao1.s[ciao1(0.0)]	0.0532356460024526	0.158871260225605	0.184838117987336	0.34913210927529	0.253922866509317
ciapin1.l[ciapin1(0.0)]	0.045204576813221	0.132472051842771	0.211236608578735	0.364089287254016	0.246997475511257
[truncated: 24,287 more rows]
