# Supplementary material for: A molecular atlas of the developing ectoderm defines neural, neural crest, placode, and nonneural progenitor identity in vertebrates
Source: PLoS Biol. 2017 Oct 19;15(10):e2004045. doi: 10.1371/journal.pbio.2004045 (PMC5663519; doi:10.1371/journal.pbio.2004045)
Supplement: S1 Application — (ZIP) [file pbio.2004045.s013.zip › EctoMAP_1.3/data/5.3_NMF_allgenes_st14_expression.txt]

GeneNames	PLNB	AE	NNE	ALNB	NP
42sp43.l[42sp43(4e-134)]	0.0702723853633534	0.237778348809143	0.127717417143736	0.250629095239172	0.313602753444595
42sp50.l[42sp50(0.0)]	0.171707460715661	0.216359507096624	0.120994797431373	0.246760326111833	0.244177908644509
6330408a02rik-like.1.s[c19orf68(0.0)]	0.23405279393487	0.245922074074983	0.0810170832591142	0.303638997025583	0.135369051705449
6330408a02rik-like.2.s[c19orf68(0.0)]	0.215148417235845	0.237268739710071	0.110075192692734	0.277773141741549	0.1597345086198
a2m.s[a2m(0.0)]	0.0954242832338803	0.790549998338501	0	0.0751115807070737	0.0389141377205446
aaas.l[aaas(3e-49)]	0.125851296067428	0.339920737221448	0.143157609567485	0.275266589740232	0.115803767403407
aacs.s[aacs(0.0)]	0.681527418581596	0.25016225345884	0.0683103279595638	0	0
aadacl4.s[aadacl4(0.0)]	0.0830908158236532	0.221048163844772	0.695861020331575	0	0
aadat.s[aadat(0.0)]	0	0.15172059891726	0.25946472137784	0.436082026329142	0.152732653375759
aaed1.s[c9orf21(1e-158)]	0.0307293647694925	0.148399474496503	0.687246603241586	0.0100644877881095	0.123560069704309
aagab-like.l[aagab(0.0)]	0.155550106366526	0.302157826287501	0.177298400203414	0.166936327798754	0.198057339343806
aagab-like.s[aagab(0.0)]	0.223269248332339	0.227077266589655	0.106364557885853	0.295482131143718	0.147806796048435
aak1.l[aak1(9e-42)]	0.151043512467414	0.299565855492254	0.221964303606935	0.18148863050737	0.145937697926027
aak1.s[aak1(0.0)]	0.0233873730906198	0.242085177537862	0.132325837505327	0.396937541456859	0.205264070409331
aar2.1[c20orf4(0.0)]	0.160433870889971	0.216364934438887	0.0746114992931684	0.345264172282443	0.203325523095531
aarsd1.l[aarsd1(6e-142)]	0.230603511230292	0.271271646758881	0.122862233128201	0.28127842871488	0.0939841801677452
aasdh-like.l[aasdh(1e-178)]	0.205011870608458	0.236197937935871	0.072694614227649	0.364520559057637	0.121575018170385
aasdhppt.s[aasdhppt(0.0)]	0.159550333934092	0.359144961822045	0.0835463733980812	0.217062240768571	0.18069609007721
aass.l[aass(0.0)]	0.176161436747848	0.267975334786972	0.133432836493981	0.242258383569426	0.180172008401774
aatf.s[aatf(3e-67)]	0.214887205505368	0.26521136180328	0.0819186266841964	0.354573203124574	0.083409602882581
aatk-like.l[aatk(9e-122)]	0.024561228316235	0.624484218645764	0	0.316118725519806	0.034835827518195
aatk-like.s[aatk(3e-65)]	0.43268676256999	0.0573922697680233	0	0.284079182181262	0.225841785480725
abat.l[abat(0.0)]	0.373440187151224	0.201345821902277	0.0760789916576711	0.308232074860415	0.0409029244284129
abat.s[abat(5e-56)]	0.219275542932736	0.204276262627431	0.160642987794263	0.204614493352385	0.211190713293186
abca1.l[abca1(0.0)]	0.212544806058105	0.220951132847114	0	0.323329438903712	0.243174622191069
abca1.s[abca1(0.0)]	0.34970321530615	0.110850081716213	0	0.374123940265704	0.165322762711932
abca2.l[abca2(0.0)]	0.0477266903737714	0.132133818291834	0.360010378609525	0.170304777300414	0.289824335424456
abca3-like.l[abca3(1e-49)]	0.129918923622045	0.188522531830473	0.116533625452271	0.224786624146999	0.340238294948212
abca3-like.s[abca3(0.0)]	0.0488887945948262	0.146902431724138	0.0850256253384951	0.227535524910339	0.491647623432202
abca4.l[abca4(0.0)]	0.0608366778124352	0.121147032364189	0.0979954938402565	0.583334760453044	0.136686035530076
abca5.l[abca5(0.0)]	0.247223258219591	0.274678331142917	0.10007422199908	0.165366052064482	0.21265813657393
abca8.l[abca8(0.0)|bcl2l1(1e-140)]	0.105474186038278	0.270257041569844	0.125910884049338	0.345061975540598	0.153295912801942
abcb5.l[ensxetg00000007433(0.0)]	0.0416156206699711	0.744594858693197	0	0.208209786606252	0.00557973403058004
abcb6.l[abcb6(0.0)]	0.117196860495936	0.203849694327571	0.134876579929765	0.415777726308076	0.128299138938651
abcb9.l[abcb9(0.0)]	0.421052849376458	0.194497244477588	0.0576935732811013	0.262048184389164	0.0647081484756884
abcc3.l[abcc3(0.0)]	0.0782943035015089	0	0.672453752283067	0.249251944215424	0
abcc4.l[abcc4(0.0)]	0.0486063604548485	0.36478948519111	0.0630926669886721	0.41787962956124	0.10563185780413
abcc4.s[abcc4(0.0)]	0.326189448551175	0.330737799526827	0	0.259748266688162	0.0833244852338361
abcd2-like.l	0.223220063993016	0	0.00468062022352089	0	0.772099315783463
abcd2-like.s	0	0	0	0.279715025839	0.720284974161
abcd3.s[abcd3(2e-35)]	0.210922153415038	0.274640116992212	0.051818786703553	0.196941775455687	0.26567716743351
abcd4-like.l[abcd4(0.0)]	0.183925269304124	0.208888320737499	0.133853581502198	0.283931003395054	0.189401825061125
abce1.l[abce1(0.0)]	0.224360103119807	0.212231018765885	0.120675944241396	0.30006393048868	0.142669003384231
abce1.s[abce1(0.0)]	0.162890439942942	0.228479322869864	0.142176766938556	0.335647735001558	0.130805735247081
abcf1-like.l[abcf1(4e-78)]	0.0889403590140107	0.256847918919967	0.125272442445213	0.384510387560634	0.144428892060175
abcg2.l[abcg2(0.0)]	0.0235244392265314	0.0740480322328317	0.627873921725852	0.183498911482145	0.0910546953326408
abcg2.s[abcg2(0.0)]	0.752073685220052	0.226523363377614	0.0214029514023341	0	0
abcg4-like.l[abcg4(2e-113)]	0	0.151447168868417	0.00136946568086273	0.228107558913604	0.619075806537116
abhd11.l[abhd11(0.0)]	0.141702669083765	0.16985632047297	0.267217349141765	0.281681936556425	0.139541724745075
abhd12.l[abhd12(0.0)]	0.0621322658859527	0.527184388007902	0.160431597666358	0.180971276102249	0.0692804723375381
abhd12.s[abhd12(2e-78)]	0	0.100911319071147	0.833522130484055	0	0.0655665504447977
abhd14a.l[ensxetg00000031804(0.0)]	0.111787214199285	0.454235135329831	0.207772953397014	0.1284010027153	0.0978036943585701
abhd14a.s[ensxetg00000001631(4e-95)|ensxetg00000031804(0.0)]	0.038039840041956	0.0496910721249561	0.00933523606759972	0.0409901754918976	0.861943676273591
abhd16a.l[abhd16a(1e-64)]	0.207174523923739	0.176248804127073	0.0669570518503799	0.264217042888326	0.285402577210481
abhd16a.s[abhd16a(0.0)]	0.138629223918102	0.251392640328778	0.0999468737337423	0.327729424712364	0.182301837307013
abhd17a.l[fam108a1(2e-69)]	0.0919824017949593	0.235620454847917	0.173854017380865	0.292764629511357	0.205778496464901
abhd17a.s[fam108a1(0.0)]	0.178313482501754	0.294421532992655	0.144044143239186	0.212235125154322	0.170985716112084
abhd17b.l[fam108b1(4e-66)]	0.13418296432728	0.155604194099784	0.229618458779168	0.249125166467396	0.231469216326372
abhd17b.s[fam108b1(1e-71)]	0.0486762990924121	0.322852810297799	0.0587188438420932	0.124803340961448	0.444948705806247
abhd17c.l[fam108c1(0.0)]	0.226598903264706	0.222256836282889	0.0783531809578272	0.193226173339016	0.279564906155561
abhd17c.s[fam108c1(0.0)]	0.165739336598752	0.218409380326921	0.0995521947473964	0.144678923458168	0.371620164868763
abhd2.l[abhd2(0.0)]	0.251909155122528	0.201945709200222	0.070467480912085	0.325632974163695	0.15004468060147
abhd2.s[abhd2(2e-80)]	0.290530068710629	0.302585841594159	0	0.245271635445891	0.161612454249321
abhd4.1[abhd4(0.0)]	0.138911578125224	0.244538538157328	0.190018615593763	0.254882054168273	0.171649213955413
abhd4.l[abhd4(0.0)]	0.0270094294952844	0.167022594941969	0.424695757219122	0.252047467020873	0.129224751322752
abhd5.l[abhd5(0.0)]	0.331597663245769	0.164782181875892	0.088679227539246	0.300374021822377	0.114566905516717
abi1.l[abi1(2e-153)]	0.127600719746216	0.241337740554999	0.156798705027082	0.353230953290394	0.121031881381308
abi2.l[abi2(0.0)]	0.134747901091074	0.204622169221935	0.0433703396012968	0.323948315403753	0.293311274681941
abi2.s[abi2(0.0)]	0.255554331736152	0.180893476178868	0.0422687174068676	0.327014236526243	0.194269238151869
abl1-like.1[abl1(2e-77)]	0.0548504869900825	0.251046064909279	0.089707108192728	0.312907674268156	0.291488665639755
abl1-like.s[abl1(0.0)|exosc2(3e-157)]	0.203034903743539	0.254385506467595	0.0773304619461313	0.331062267208216	0.134186860634519
abl2.l[abl2(3e-57)]	0.223214528662635	0.182662152676669	0.0797831993207248	0.362004519286081	0.152335600053891
abl2.s[abl2(0.0)]	0.182595502213869	0.246050204649274	0.10244237588869	0.340634801032229	0.128277116215938
abo-like.2.l[abo(3e-82)]	0.0896891303047352	0.301418683454924	0.390216587670286	0.164038726865856	0.054636871704199
abr.l[abr(3e-125)]	0.500232823109496	0.137782225442594	0.0520621054519827	0.119487578988318	0.190435267007609
abr.s[abr(3e-125)]	0.0558542988112536	0.10914152999433	0.142850984973531	0.371456962544501	0.320696223676385
abra.s[abra(0.0)]	0.0245346557029842	0.566155121889428	0	0.0543946805247588	0.354915541882829
abtb1.l[abtb1(0.0)]	0.0867062497441333	0.0649280532456008	0.10172348007287	0.121191865398743	0.625450351538653
abtb1.s[abtb1(0.0)]	0.0644767550729122	0.111138987369477	0.127304908568925	0.375067270092618	0.322012078896069
abtb2-like.2.l[abtb2(0.0)]	0.0219997916929144	0	0	0.746592606946826	0.23140760136026
abtb2-like.2.s[abtb2(3e-173)|nat10(8e-72)]	0.0106397764186535	0	0.0266535337120363	0.792443016648306	0.170263673221005
acaa1.l[acaa1(2e-114)]	0.272943899095331	0.218337584098376	0.0903221218873644	0.234886094491276	0.183510300427653
acaa2.l[acaa2(0.0)]	0.0738413138154483	0.285423997077206	0.111148218557277	0.292422556010954	0.237163914539114
acaa2.s[acaa2(8e-110)]	0.26216750160183	0.357101328932954	0.0673866008072246	0.259987348574529	0.053357220083462
acaca-like.l[acaca(0.0)]	0	0.0522623320474282	0.458387682207538	0.35600213302769	0.133347852717344
acaca-like.s[acaca(0.0)]	0.0672334867576643	0.147717725628269	0.505298577143813	0.154816850220974	0.12493336024928
acacb.l[acacb(0.0)]	0.0787804001650676	0.177746037384829	0.141204340596293	0.468142974712806	0.134126247141005
acad10.l[acad10(0.0)]	0.325869114987201	0.22396871769328	0.116949336381068	0.236667810022285	0.0965450209161662
acad8.l[acad8(0.0)]	0.24251424265929	0.212653860372941	0.11933181562657	0.283344237838987	0.142155843502212
acadl.l[acadl(0.0)]	0.452186061275643	0.114463004109342	0.0898830334676168	0	0.343467901147398
acadm.l[acadm(0.0)]	0.171005705416711	0.262688179824142	0.0682282553574298	0.33196491440904	0.166112944992676
acadm.s[acadm(2e-137)]	0.153972158657436	0.275085547274723	0.104008037502861	0.350237662566425	0.116696593998556
acads.l[acads(0.0)]	0.384209735376556	0.230056844970768	0.125137864067359	0.179797725301756	0.0807978302835611
acadsb.l[acadsb(0.0)]	0.167968868652193	0.355066840964251	0.0938254419061655	0.24641311537801	0.136725733099381
acap3.l[acap3(0.0)]	0.115793803893672	0.239057055958869	0	0.25327347709367	0.391875663053789
acap3.s[acap3(0.0)]	0.0715697722058007	0	0.0522747592007536	0.74989959977785	0.126255868815595
acat1.1[acat1(0.0)]	0.596777241324524	0.120282910373169	0	0.282939848302307	0
acat1.s[acat1(0.0)]	0.167161463378915	0.251952363770918	0.104813693420131	0.255968647913675	0.220103831516362
acat2.l[acat2(0.0)]	0.265970127057927	0.177945402518832	0.133382262243288	0.241424896002164	0.181277312177788
acat2.s[acat2(0.0)]	0.378072739158955	0.215932555966837	0.0551099197446573	0.161996425247938	0.188888359881612
acbd3.l[acbd3(2e-47)]	0.164881944135141	0.305026036773104	0.226742896015314	0.204911180882927	0.0984379421935148
acbd3.s[acbd3(0.0)]	0.185319468358358	0.299311512113291	0.213873930400971	0.163778596996493	0.137716492130887
acbd5.l[acbd5(0.0)]	0.179462579438409	0.310832236621975	0.208234029418812	0.159224406349283	0.142246748171521
acbd6.s[acbd6(8e-152)]	0.173285494322803	0.237985096744604	0.111475633606242	0.30163025229403	0.175623523032321
accs.l[ensxetg00000033705(2e-106)]	0.195990683435218	0.206621953680654	0.0710835595646246	0.346772846040097	0.179530957279407
accs.s[ensxetg00000033705(3e-48)]	0.15360126025455	0.268998363419976	0.0872987212112581	0.304665353701614	0.185436301412601
acer1.l[acer1(3e-64)]	0.3110995693734	0.187581671438248	0.0624377742594963	0.240978164467848	0.197902820461008
acer3.l[acer3(1e-84)]	0.164835661781419	0.157714845398739	0.442630847840614	0.190922857556267	0.0438957874229607
acer3.s[acer3(0.0)]	0.185974985186933	0.309443467900725	0.0672283879583586	0.275588867070192	0.161764291883791
ackr3.l[cxcr7(0.0)]	0.314944597699715	0.0831770627099018	0.103255927164728	0.140007039898152	0.358615372527504
ackr3.s[cxcr7(0.0)]	0.189407133573787	0.145467476671651	0.182012361830897	0.138274272159395	0.34483875576427
acmsd-like.s[acmsd(0.0)]	0.299316568482716	0.40335962772426	0.140348870470152	0.0736049261498172	0.0833700071730546
aco1.l[aco1(0.0)]	0.254621530044297	0.229720696445475	0.0914479599669731	0.271206748482543	0.153003065060712
aco2.l[aco2(1e-106)]	0.178819964012412	0.240461376200198	0.120576168007747	0.235230208355309	0.224912283424334
aco2.s[aco2(2e-98)]	0.106367046728429	0.202499960680112	0.157445245141511	0.259823754106103	0.273863993343845
acot11-like.l[acot11(0.0)]	0.297749662510597	0.367483543869422	0.131925858853809	0.112195966662894	0.0906449681032782
acot12.l[acot12(0.0)]	0.262515491175818	0.359693325219027	0.083276765916953	0.173030153716553	0.121484263971648
acot13.s[acot13(0.0)]	0.176384711377853	0.381123862319654	0.11535290572091	0.221361478496672	0.105777042084912
acot2.s[acot2(0.0)]	0.155240915753502	0.393173865255436	0.122490964473131	0.184576287178024	0.144517967339908
acot8.s[acot8(0.0)]	0.153304694091928	0.15876012578548	0.293623918243739	0.202278172866928	0.192033089011926
acox2.l[acox2(0.0)|arpc4(7e-26)]	0.0917062431818449	0.164463939904344	0.199818229594927	0.324661712048665	0.219349875270219
acoxl.l[acoxl(0.0)]	0.384513232909675	0.194864420483082	0.0782622044336657	0.214679411750976	0.127680730422601
acpp.l	0	0	0.957407237005992	0.0425927629940083	0
acrc.l[igbp1(0.0)]	0.1850411390346	0.24766396719753	0.0781372853915462	0.286796487452783	0.20236112092354
acsbg1.l[acsbg1(0.0)]	0	0.496333321564566	0	0.403711199407163	0.0999554790282706
acsf3.s[acsf3(0.0)]	0.149164875772745	0.119578675185849	0.134155150165637	0.359307322247593	0.237793976628175
acsl4.l[acsl4(1e-119)]	0.361593108033887	0.218425672902362	0.00281850290239474	0.235820914161282	0.181341802000075
acsl4.s[acsl4(0.0)]	0.282431264406339	0.201213020421557	0.0684388397313712	0.29669878771929	0.151218087721442
acsl6.l[acsl6(0.0)]	0.462803784344171	0.29747604623714	0	0.0520480444765251	0.187672124942165
acsm3.l[acsm3(8e-52)]	0.255148508662725	0.280505312133712	0.05894120504606	0.259941742127919	0.145463232029584
acss2-like.l[acss2.1(0.0)]	0.185634996234862	0.273957699057788	0.321515545545378	0.165999238738694	0.0528925204232774
acss3.l[acss3(0.0)]	0.109835491248701	0.182957448161609	0.197535635486911	0.413527748384238	0.0961436767185404
act3.l[act3(0.0)]	4.99362042976009e-05	0	0	0	0.999950063795703
act3.s[act3(0.0)]	0	0	0	0	1
actc1.l[actc1(0.0)]	0.101915419080516	0	0	0	0.898084580919484
actc1.s[actc1(0.0)]	0.112742257739824	0	0	0	0.887257742260176
actg1.l[actg1(0.0)]	0.116799518714957	0.137758492884434	0.209997997286615	0.276989562441946	0.258454428672048
actg1.s[actg1(0.0)]	0.144188290281306	0.147044391606898	0.194491985946647	0.247604742649867	0.26667058951528
actn1.l[actn1(0.0)]	0.153826225167479	0.266236191119172	0.343015077844127	0.236922505869222	0
actn1.s[actn1(0.0)]	0.0683497468206464	0.410654616446589	0.45416307306753	0.0590295567153356	0.00780300694989874
actn3.l[actn3(3e-63)]	0.162948507496697	0.543425958338276	0.0437025482024132	0.11012534593769	0.139797640024923
actn3.s[actn3(0.0)]	0.0596628534262333	0.0884425642255509	0	0	0.851894582348216
actn4.l[actn4(0.0)]	0.118438519253741	0.119431755801102	0.323866086058701	0.31326188898414	0.125001749902316
actn4.s[actn4(5e-75)]	0.0784187751947919	0.250712576459791	0.17991006292206	0.340629594395859	0.150328991027498
actr10.l[actr10(3e-171)]	0.0921754239447388	0.249614339425694	0.120059927298688	0.35675378142306	0.181396527907819
actr10.s[actr10(0.0)]	0.187906642082794	0.249773625490723	0.0757303648511033	0.28436312721252	0.20222624036286
actr1a.l[actr1a(0.0)]	0.0921696593554634	0.283102706175479	0.125472297072653	0.360517067979573	0.138738269416832
actr1a.s[actr1a(1e-64)]	0.133489582686356	0.352131715489586	0.169229803178031	0.219025867254655	0.126123031391371
actr2.l[actr2(2e-79)]	0.170087758162116	0.243468725576664	0.273385198730174	0.178109212672185	0.13494910485886
actr2.s[actr2(0.0)]	0.165437293776676	0.257698208450547	0.0932345303673135	0.292499944537731	0.191130022867732
actr3.l[actr3(2e-42)]	0.124569273926727	0.192677009419302	0.27196140519756	0.226827633438654	0.183964678017756
actr3.s[actr3(0.0)]	0.130094349847111	0.232273244796933	0.222411833004975	0.235984358261793	0.179236214089188
actr5.s[actr5(0.0)]	0.217353905420859	0.28352113105309	0.0813165525164303	0.252653360459049	0.165155050550571
actr6.l[actr6(4e-169)]	0.238664789768961	0.285304729591164	0.0688959194183735	0.249385020129825	0.157749541091676
actr8.1	0.270505717268733	0.246502913422282	0.0704276166592627	0.272590986700078	0.139972765949645
acvr1.l[acvr1(3e-91)]	0.130642740287432	0.385821090136747	0.0965649555988448	0.0967188737171041	0.290252340259873
acvr1.s[acvr1(0.0)]	0.11937982308963	0.222970971673396	0.123101564184348	0.260158682496793	0.274388958555834
acvr1b.l[acvr1b(0.0)]	0.11298178983773	0.367812286265645	0.0912187590236278	0.0915408646512063	0.336446300221791
acvr1b.s[acvr1b(0.0)]	0.242670177596921	0.236543773409405	0.0591427152493172	0.264140569973397	0.19750276377096
acvr2a.l[acvr2a(0.0)]	0.207763167821331	0.259368005192773	0.0724045351442762	0.256873138844014	0.203591152997607
acvr2a.s[acvr2a(0.0)]	0.199415409605123	0.229400581811949	0.0545593923326929	0.274659867897676	0.24196474835256
acvr2b.l[acvr2b(0.0)]	0.250657354062766	0.0385155715103973	0.10777473639194	0.320054959861027	0.28299737817387
acvr2b.s[acvr2b(0.0)]	0.165641459555882	0.155031466095836	0.0787181921643018	0.343205173447615	0.257403708736365
acy1.1.s[acy1.1(7e-170)]	0.130995402390611	0.258251127923953	0.10703806418721	0.163891776016403	0.339823629481823
acy3.l[acy3(1e-87)]	0.26595890072654	0.254466007211184	0.297398257947741	0.127776068068858	0.0544007660456771
adad2.s[adad2(2e-96)]	0.158422095117352	0.237412202109527	0.520481029054766	0.0540588979237636	0.0296257757945904
adal.l[adal(0.0)]	0.606780557996195	0.218635536984952	0.0177085444048584	0	0.156875360613995
adal.s[adal(0.0)]	0.227790640883883	0.223389756121127	0.0812939046500536	0.23986855679659	0.227657141548347
adam10.l[adam10(0.0)]	0.071344081795721	0.218809465542892	0.103088531332062	0.360067319516538	0.246690601812787
adam10.s[adam10(0.0)]	0.188696860244068	0.210054585906775	0.138171356933372	0.306229221495259	0.156847975420525
adam11.l[adam11(2e-85)]	0	0	0.0347956611754124	0.965204338824588	0
adam11.s[adam11(0.0)]	0.191543765904473	0.0283780614298519	0.0113885064228082	0.26187539577149	0.506814270471377
adam17.l[adam17(0.0)]	0.115297409600844	0.25924151490364	0.137204651095916	0.31706959869855	0.17118682570105
adam17.s[adam17(0.0)]	0.0520076284685309	0.265284982319352	0.22216851471918	0.308075569639934	0.152463304853003
adam19.s[adam19(4e-133)]	0.234315368642803	0.241165808849976	0.0480181326266017	0.189911097685318	0.286589592195301
adam9.l[adam9(2e-53)]	0.109946450641286	0.276241240358796	0.101191701723517	0.205365561970897	0.307255045305504
adam9.s[adam9(2e-116)]	0.0918334807534444	0.153892204167757	0.234363890043057	0.25970162626624	0.260208798769501
adamts1.l[adamts1(0.0)]	0.403964590899043	0	0.121871782010713	0	0.474163627090243
adamts1.s[adamts1(4e-168)]	0.449657844032034	0.0792185841663293	0	0.100197356350183	0.370926215451454
adamts10-like.l[adamts10(0.0)]	0.289331331047274	0	0	0	0.710668668952726
adamts12.l[adamts12(0.0)]	0.0733282381713304	0.422580539634329	0.0683447492806222	0.283650010832205	0.152096462081513
adamts17-like.l[adamts17(0.0)]	0.437773983215311	0.101914150660785	0.0501790162667543	0.0908374570603791	0.31929539279677
adamts18.l[adamts18(0.0)]	0.0282467973186381	0.761105796871939	0	0.134174849482885	0.0764725563265382
adamts18.s[adamts18(0.0)]	0.0762873016894412	0.450272276246281	0	0	0.473440422064278
adamts2.s[adamts2(0.0)]	0.273509468557753	0.259800214248083	0.0190302898828928	0.355591135209013	0.0920688921022584
adamts3.l[adamts3(0.0)]	0	0	0.035061098528049	0.194034279397333	0.770904622074618
adamts3.s[adamts3(0.0)]	0	0.315227719393622	0.0766831190530819	0.513972245438439	0.0941169161148566
adamts5.l[adamts5(0.0)]	0.436443145527506	0	0.000525696760368471	0	0.563031157712125
adamts5.s[adamts5(0.0)]	0.562408570934008	0	0.0112196564815021	0	0.42637177258449
adamts6.1[adamts6(0.0)]	0.031457226611072	0.131121034762172	0.00862551582185422	0.547323011592513	0.281473211212389
adamts6.l[adamts6(2e-144)]	0.0469856123652903	0.293420398606802	0.0250993601463863	0.286927897365356	0.347566731516166
adamts7-like.l[adamts7(5e-140)]	0.0690451575940927	0.0131500504856261	0.0658348221474631	0.338046450743579	0.513923519029239
adamts9.s[adamts9(1e-173)]	0	0.48418160645695	0.105206376170913	0.23532951445035	0.175282502921786
adamtsl1.l[adamtsl1(2e-102)]	0.380785034348783	0.00471016382781099	0.012233100139119	0.222631991874869	0.379639709809419
adamtsl4.l[adamtsl4(6e-42)]	0.0481621939971066	0.318590881596187	0	0.482209144499244	0.151037779907462
adamtsl4.s[adamtsl4(4e-45)]	0.0149487584351673	0.295360049697656	0	0.574410307102389	0.115280884764788
adamtsl5.l[adamtsl5(0.0)]	0	0	0.441778401837182	0.558221598162818	0
adamtsl5.s[adamtsl5(1e-67)]	0	0	0.456959763509485	0.543040236490515	0
adap1.l[xb-gene-5838973(0.0)|adap1(1e-44)]	0.205502551406321	0.427748890631706	0.200532064897062	0.142026554974409	0.0241899380905022
adat1.s[adat1(0.0)]	0.134326246999344	0.352938794970025	0.07936908442177	0.177390632023689	0.255975241585171
adat2.l[adat2(4e-169)]	0.167020717881872	0.237630439934521	0.103807120623625	0.34869361688481	0.142848104675172
adck4-like.l[adck4(0.0)]	0.166737096532633	0.240653041507433	0.0943443714217574	0.423038644452435	0.0752268460857418
adcy4-like.l[adcy4(0.0)]	0.152384241772767	0.119756535280955	0.0587169014007625	0.269524879566168	0.399617441979347
adcy4-like.s[adcy4(0.0)]	0.20710998537183	0	0.396533601563811	0.0658565124635232	0.330499900600836
adcy7.l[adcy7(0.0)]	0.139342815911665	0.204210764599712	0.0581339770843023	0.423389491620823	0.174922950783497
add3.l[add3(0.0)]	0.225391590997885	0.197451016380077	0.0868971901259406	0.297280197757304	0.192980004738794
add3.s[add3(0.0)]	0.195496391041757	0.243366266299823	0.082352999698955	0.304723878050401	0.174060464909064
adgb.l[adgb(0.0)]	0.211919975096945	0.215139800852401	0.205783713321039	0.211960202731803	0.155196307997813
adh6.l[adh6(0.0)]	0.263236805683504	0.234556652743049	0.122909576079417	0.25917565472607	0.120121310767961
adi1.l[adi1(2e-55)]	0.212639527545679	0.244172572373213	0.080837389386499	0.334093355856492	0.128257154838117
adk.1[adk(9e-40)]	0.201943869042668	0.262750140964182	0.129665147118512	0.272381510268941	0.133259332605696
adm2.l	0.299405102922966	0.0591913638962618	0.00468222622801445	0	0.636721306952758
adm2.s	0.448160132799456	0.241904503899141	0.00846472538155907	0.185010387054924	0.11646025086492
admp.l[admp(1e-80)]	0	0.0421125966546864	0	0	0.957887403345314
admp.s[admp(6e-79)]	0	0.087198512411001	0	0	0.912801487588999
admp2.l	0.410341752134763	0.412662499490848	0	0.176995748374389	0
adnp.l[adnp(0.0)]	0.203468019221324	0.230626253121375	0.0682922289548724	0.329449020339573	0.168164478362855
adnp.s[adnp(0.0)]	0.199328687455309	0.224543000518	0.0654288230772524	0.342945164620712	0.167754324328727
adnp2.l[adnp2(8e-177)]	0.207096385993276	0.251620649213242	0.0676261126699874	0.347040001093113	0.126616851030382
adnp2.s[adnp2(7e-68)]	0.228940214224929	0.227050467295616	0.0706627089838239	0.340119254663188	0.133227354832443
ado.l[ado(0.0)]	0.279908713583872	0.216998363390257	0.0350836877773031	0.279747952701494	0.188261282547074
ado.s[ado(0.0)]	0.148292377527215	0.291063538699819	0.149359301320727	0.269091991406528	0.142192791045712
adora1.s[adora1(0.0)]	0	0.648541594315665	0	0.20832508308649	0.143133322597845
adora2a.l[adora2a(1e-44)]	0.123135051126642	0	0.63038939199825	0.211731538209959	0.0347440186651501
adora2a.s[adora2a(0.0)]	0	0	0.944363992675893	0	0.055636007324107
adora2b.l[adora2b(0.0)]	0.198066509319602	0.488763224695782	0	0.199500065765547	0.113670200219069
adprhl2.l[adprhl2(0.0)]	0.0626068624741257	0.187408633492721	0.0878797041112141	0.450727804120813	0.211376995801126
adprhl2.s[adprhl2(0.0)]	0.0599892088101264	0.30400296199096	0.0424102658369974	0.376590948636295	0.217006614725621
adprm.l[c17orf48(0.0)]	0.523603492302069	0.119925752189803	0.0464486122576942	0.258385896851383	0.0516362463990508
adrbk2.l[adrbk2(3e-36)]	0.200189868518516	0.134923632264871	0.0728205261239016	0.322216379508514	0.269849593584198
adrbk2.s[adrbk2(0.0)]	0.249443821979467	0	0.0964153217737216	0.318630483821253	0.335510372425558
adrm1.l[adrm1(0.0)]	0.202572319235518	0.219773588077525	0.0895814467434947	0.221407178688079	0.266665467255384
adrm1.s[adrm1(0.0)]	0.120178583440906	0.423347027052459	0.138761822259387	0.170078611883118	0.147633955364129
adsl.l[adsl(0.0)]	0.255696422050534	0.300187396099965	0.120794495442372	0.109490339678634	0.213831346728495
adss.l[adss(0.0)]	0.0906734231078307	0.266548052723102	0.121374709478807	0.376909867201899	0.144493947488361
aen.l[aen(0.0)]	0.104174397011691	0.346051133005071	0.162963051567558	0.361225045231954	0.025586373183725
aen.s	0.213863454651751	0.188960231490663	0	0.323586122848665	0.273590191008921
afap1.l[afap1(1e-31)]	0.150843059632017	0.163921057614339	0.0647121860924172	0.561586114641541	0.0589375820196865
afap1.s[afap1(0.0)]	0.183628436510221	0.176220632770672	0.0353630701240897	0.441344573086032	0.163443287508985
afap1l1.l[afap1l1(6e-43)]	0.112867871876601	0.234876292913288	0.0788061984206	0.463081995673533	0.110367641115978
afap1l1.s[afap1l1(0.0)]	0	0	0.0388731377043861	0.961126862295614	0
aff1.l[aff1(0.0)]	0.0804579856444612	0.31792863428119	0.111391066309307	0.403219481697472	0.0870028320675694
aff2-like.2.s[aff2(0.0)]	0.180210370398087	0.630872727111543	0.0269065972763322	0.162010305214037	0
aff4.l[aff4(2e-57)]	0.149585133975165	0.281557690307522	0.102242750918291	0.320060895311528	0.146553529487494
aff4.s[aff4(0.0)]	0.206923837283502	0.226018510821034	0.0935867939426917	0.303796487939425	0.169674370013347
afg3l1p.1[afg3l1p(0.0)]	0.340463008992655	0.166184504083141	0.0804578895326765	0.270901349164789	0.141993248226737
afg3l1p.s[afg3l1p(0.0)]	0.177055817476795	0.249925580366541	0.120257010491429	0.237994744844576	0.214766846820659
afg3l2.l[afg3l2(0.0)]	0.173361199484137	0.263757114417052	0.114457173728087	0.325461155765725	0.122963356604999
afmid.l[afmid(0.0)]	0.248533644702275	0.292680983265331	0.336951945660364	0.0800348697229779	0.0417985566490516
aga.l[aga(0.0)]	0.253875868235722	0.300253515290329	0.0998674724535186	0.181311955951671	0.164691188068759
agbl2.l[agbl2(6e-32)]	0	0.0497128259361986	0.64923979151447	0.0907250174657763	0.210322365083555
agbl3.s[agbl3(2e-53)]	0.0184686110785037	0.158582141429832	0.380587111415572	0.166406893118561	0.275955242957531
agbl5.l[agbl5(5e-61)]	0.0370966711634307	0.0939322204407007	0.360267403583377	0.199641775586796	0.309061929225695
agbl5.s[agbl5(0.0)]	0.0360416787290578	0.141717244844345	0.275516098203268	0.123933505633068	0.422791472590261
agfg1.l[agfg1(0.0)]	0.0777993016380037	0.0926375894879565	0.312689414555517	0.250550196873123	0.2663234974454
agfg1.s[agfg1(0.0)]	0.0320473380748175	0.106578274107047	0.265615540611695	0.147573247007648	0.448185600198793
aggf1.l[aggf1(6e-110)]	0.151274005448062	0.259510225515389	0.0817646588696952	0.358958414081991	0.148492696084863
aggf1.s[aggf1(6e-107)]	0.182372737437706	0.259780291454681	0.0860539337551401	0.312260787701323	0.15953224965115
agk.s[agk(0.0)]	0.175887541344759	0.193645224036323	0.106374751467255	0.339359831122457	0.184732652029206
agl.l[agl(0.0)]	0.257747466685543	0.176835428391423	0.0857110436717766	0.350041405928905	0.129664655322352
agl.s[agl(0.0)]	0.127244003676548	0.245046468497842	0.0887243474757663	0.339021247721058	0.199963932628785
agmo.l[agmo(5e-61)]	0.810470370382112	0	0.00852642592378291	0	0.181003203694105
ago1.l[eif2c1(0.0)]	0.149870622631042	0.205393723353566	0.0278468966718581	0.449794379776029	0.167094377567504
ago1.s[eif2c1(3e-34)]	0.110927693904162	0.210318706289744	0.0132304382996223	0.424711033130159	0.240812128376314
ago2.l[eif2c2(0.0)]	0.187104260849891	0.207359302242091	0.0541355602570251	0.36979228324007	0.181608593410923
ago2.s[eif2c2(0.0)]	0.175831416837802	0.194635143754705	0.0952030263091274	0.354613935369113	0.179716477729252
ago3-like.l[eif2c3(0.0)]	0.121736916457276	0.503666030765637	0.285727627510757	0.0494478090408084	0.0394216162255215
ago3-like.s[eif2c3(0.0)]	0.126907159109468	0.337098300398619	0.102591754132687	0.203267990011917	0.230134796347309
agpat1.l[agpat1(1e-47)]	0.127576105406819	0.17598309800464	0.0429101654676337	0.261247851316632	0.392282779804275
agpat1.s[agpat1(8e-40)]	0.239408673966494	0.27912456735427	0.0598854178899539	0.159378078956189	0.262203261833092
agpat5.l[agpat5(1e-128)]	0.0974065626183502	0.201130792260766	0.206868609400784	0.451376375129201	0.0432176605908983
agpat5.s[agpat5(0.0)]	0.214530842445483	0.183603927433146	0.0793672683832707	0.48023509811251	0.0422628636255897
agpat6.l[agpat6(0.0)]	0.181508330186619	0.249545184723525	0.133296284937485	0.255215402786282	0.180434797366089
agpat6.s[agpat6(0.0)]	0.141757950757197	0.189404714358852	0.112109671204944	0.496701452779625	0.0600262108993815
agpat9.l[chchd2(7e-81)]	0.11258556684704	0.257544590404293	0.165314307293978	0.33995720221963	0.12459833323506
agpat9.s[chchd2(0.0)]	0.26948351478016	0.236368381249632	0.103313453225044	0.225040793527153	0.165793857218011
agps.l[agps(0.0)]	0.218754351845839	0.213205580858519	0.223686649250468	0.233565410956978	0.110788007088196
agps.s[agps(0.0)]	0.191180722112711	0.196558883262081	0.124710393258207	0.385107714356403	0.102442287010598
agr2.l[agr2(0.0)]	0	0.978772525243698	0.0212274747563017	0	0
agr2.s[agr2(0.0)]	0	0.974235521807475	0.0257644781925246	0	0
agtrap.l[agtrap(2e-60)]	0.30141273919652	0.317332962629996	0.107936493800554	0.145915848138378	0.127401956234552
agxt.s[agxt(0.0)]	0.0118929141238535	0.419940226868813	0.478266738249727	0	0.0899001207576061
ahctf1.l[ahctf1(9e-25)|ahctf1(0.0)]	0.123512120799159	0.242838415884392	0.100719507972169	0.381567349049021	0.151362606295259
ahctf1.s[ahctf1(0.0)|ahctf1(0.0)]	0.0989777037962765	0.264221220218162	0.156026870636326	0.334019280885157	0.146754924464078
ahcy.l[ahcy(0.0)]	0	0.162184937796782	0.25959678448161	0.437701742684926	0.140516535036682
ahcy.s[ahcy(0.0)]	0.078973611424318	0.213529014232897	0.160287633575513	0.366921477678057	0.180288263089215
ahdc1.l[ahdc1(1e-137)]	0.117208303470272	0.233070574857407	0.0762660833244641	0.434688036757594	0.138767001590263
ahdc1.s[ahdc1(8e-139)]	0.0686743324331347	0.199388265106954	0.085783653221853	0.449575187511046	0.196578561727012
ahi1-like.l[ahi1(0.0)]	0.06366919087987	0.276089868341802	0.147466828129426	0.33470093057696	0.178073182071942
ahnak-like.l[ahnak(1e-23)]	0.113416236413853	0.250887525883527	0.388629139972888	0.247067097729732	0
ahnak-like.s[ahnak(1e-25)]	0.0448983263119728	0.216627449375929	0.627136620517788	0.106722359909851	0.00461524388445973
ahsa1.l[ahsa1(0.0)]	0.259936563540775	0.317935377308075	0.0798260340216616	0.2404582587118	0.101843766417689
ahsa1.s[ahsa1(1e-22)]	0.28988103677621	0.230856166974872	0.0631341818577214	0.25159893633777	0.164529678053427
aifm1.l[aifm1(1e-21)]	0.188245632403231	0.273561568374925	0.107089581918235	0.250655994366794	0.180447222936815
aifm2.l[aifm2(2e-141)]	0	0.406148139288632	0.455963915791905	0.137887944919463	0
aifm2.s[aifm2(0.0)]	0.151417459563832	0.175433870821473	0.0241755986831847	0.303698507326299	0.345274563605212
aifm3-like.l[ensxetg00000033610(0.0)|xtr-mir-22(8e-38)]	0.235731444469599	0.298852389988373	0.416660514533503	0.0487556510085252	0
aim1-like.1.l[aim1(0.0)]	0.131021455638732	0.227953650682115	0.48548539128019	0.155539502398963	0
aim1-like.1.s[aim1(0.0)]	0.157739727390619	0.0855395148435156	0.745113934168226	0	0.0116068235976395
aim1l.l[aim1l(3e-73)]	0.212063915887406	0.201370344302877	0.537551209463689	0	0.049014530346027
aim1l.s[aim1l(0.0)]	0.175290226395127	0.443538421633607	0.209343210600339	0.171828141370927	0
aimp1.l[aimp1(0.0)]	0.162347733005185	0.26969755009895	0.125648248964193	0.322920419969312	0.119386047962359
aimp1.s[aimp1(3e-84)]	0.35917105254598	0.22428691236228	0.0694220972777332	0.196185949462251	0.150933988351755
aimp2.l[aimp2(0.0)]	0.201573544935304	0.286919799284554	0.0967327359520686	0.27825142637516	0.136522493452914
aimp2.s[aimp2(0.0)]	0.044918281853572	0.274685343074934	0.182586493935408	0.387604841052951	0.110205040083135
aip.l[aip(0.0)]	0.136701730740255	0.164905622231343	0.0686881061713023	0.428377320709966	0.201327220147134
ak3.1[ak3(0.0)]	0.0682526984553854	0	0.104375553161809	0.816038213023375	0.0113335353594308
ak3.l[ak3(0.0)]	0.115707453603899	0.137200813896257	0.0783348633301435	0.372866298066546	0.295890571103154
ak4.l[ak4(0.0)]	0	0	0.0297969572847043	0.849829007239609	0.120374035475687
ak4.s[ak4(0.0)]	0.795994372626411	0.117676139771392	0.0181412662072242	0.0681882213949728	0
ak6.l[taf9(0.0)]	0.152331990099099	0.291600503695682	0.070807206098545	0.434574924987683	0.0506853751189901
ak6.s[taf9(0.0)]	0.263172273984055	0.284960352423454	0.136126241793676	0.268387852579254	0.0473532792195615
ak7.s[ak7(0.0)]	0.027751081875551	0	0.880949931898519	0.0434885644453629	0.0478104217805667
ak8.l[ak8(7e-126)]	0.0451609761761192	0.0825802695059945	0.370111222633418	0.368685498356017	0.133462033328452
akap1-like.l	0.189781597427934	0.254641920716301	0.0710795337043713	0.385743406771669	0.0987535413797249
akap1-like.s[nf1(9e-63)]	0.104087855777394	0.265522629984728	0.0776989990870832	0.47267638465683	0.0800141304939645
akap10.l[akap10(0.0)]	0.0806278128415143	0.209952392379353	0.183734451885483	0.347115959166693	0.178569383726957
akap10.s[akap10(0.0)]	0.180520808988243	0.239850084286369	0.111704135175461	0.306115315295483	0.161809656254444
akap11.l[akap11(0.0)]	0.200339347072653	0.192116388425154	0.383201270878897	0.119168006126436	0.10517498749686
akap11.s[akap11(0.0)]	0.0921629236243071	0.335773231385909	0.232663818228089	0.146755047955991	0.192644978805704
akap13-like.l[ensxetg00000007624(0.0)|akap13(9e-163)]	0.122354478575723	0.257176867642782	0.0783932076926127	0.357160235904468	0.184915210184414
akap13-like.s[ensxetg00000007624(0.0)|akap13(3e-157)]	0.184279957740315	0.21051109877245	0.130923868409352	0.285585588407988	0.188699486669895
akap14-like.l	0	0	0.966652317279265	0	0.0333476827207351
akap14-like.s[ndufa1(2e-83)|nkap(2e-77)]	0.0403648477284275	0.269741110323799	0.595452742743683	0	0.0944412992040896
akap2.1[akap2(0.0)]	0.427350314307798	0.0459997657733586	0.00761192985753344	0.129494597678245	0.389543392383065
akap2.l[akap2(0.0)]	0.173036548484237	0.306079347001693	0.0742660356678987	0.129198377390303	0.317419691455869
akap6-like.s[akap6(0.0)]	0.294472489559433	0.394867817613742	0.0234377412319527	0.287221951594872	0
akap7.l[akap7(3e-138)]	0.213532801033291	0.281650379780317	0.0750756124121222	0.261635577421644	0.168105629352626
akap8.l	0.185379812799011	0.266328979160069	0.0457828736238156	0.266993974436304	0.235514359980801
akap8l.l[akap8l(0.0)]	0.44994989489911	0.212388303199727	0.0374773941247801	0.246441199459358	0.0537432083170242
akap9.l[akap9(9e-34)]	0.0055124972713221	0.840273475553309	0.154214027175369	0	0
akap9.s[akap9(1e-110)]	0.0371636514731632	0.31739429384691	0.523396562001097	0.12204549267883	0
akirin1.1[akirin1(0.0)]	0.190236513791302	0.22148461896106	0.074568145845325	0.321991320893254	0.191719400509058
akirin1.l[akirin1(2e-69)]	0.239655496128658	0.178021613658597	0.0547808249776639	0.293599549385111	0.23394251584997
akirin2.l[akirin2(1e-121)]	0.228106156466063	0.231956503494522	0.0800891432449911	0.251984538751909	0.207863658042516
akirin2.s[akirin2(0.0)]	0.213477913780776	0.232980330382984	0.114172195275828	0.23576120811582	0.203608352444592
aknad1.l	0.102617078081477	0.0833451964568329	0.81403772546169	0	0
akr1a1.l[akr1a1(3e-169)]	0.101329668989555	0.304021395768872	0.160204150395669	0.303663969637724	0.130780815208179
akr1b1.1[akr1b1(0.0)]	0.0659177885341007	0.244205957536452	0.23069842850475	0.303268916328811	0.155908909095887
akr1b1.s[akr1b1(0.0)]	0.205627711704488	0.21942904594244	0.114326741499634	0.268389318862404	0.192227181991033
akr1c2.1[akr1cl1(0.0)|akr1c2(0.0)]	0	0.101381663503345	0.579606747786956	0.206940808711644	0.112070779998055
akr1d1.1[akr1d1(0.0)]	0.666132132882716	0	0	0.270580630006342	0.0632872371109426
akr7a2.l[akr7a2(0.0)]	0.303111562261958	0.242293112176494	0.0560117628575914	0.171562306013773	0.227021256690183
akr7a2.s[akr7a2(0.0)]	0.138153402561398	0.227320220561756	0.106399660528636	0.368559662061894	0.159567054286316
akt1.l[akt1(0.0)]	0.265190688714581	0.0333252518199409	0.130614277426096	0.45420672689712	0.116663055142262
akt1.s[akt1(0.0)]	0.16903791778927	0.196089810683393	0.0838232743680157	0.38903874885827	0.162010248301052
akt1s1.l[akt1s1(6e-170)]	0.367968768930088	0.248519918424198	0.0351294097000676	0.185123454503161	0.163258448442485
akt1s1.s[akt1s1(0.0)]	0.291148608674998	0.238247105277325	0.0813140054878243	0.209489188763004	0.179801091796848
akt2.l[akt2(2e-39)]	0.22890250175723	0.218773617143213	0.102703190543463	0.270900269283925	0.178720421272169
akt2.s[akt2(0.0)]	0.188357366719247	0.218885920371986	0.102109709657021	0.307198180522437	0.183448822729309
alas1.l[alas1(0.0)]	0.163335628440317	0.640758533691441	0.127303869434226	0.0686019684340164	0
alas1.s[alas1(0.0)]	0.167892101984972	0.220428623755153	0.138253705891426	0.311730792846258	0.16169477552219
alcam.l[alcam(1e-75)]	0.159117195389803	0.194671551422241	0.0462898332758699	0.0995136638422009	0.500407756069885
alcam.s[alcam(0.0)]	0.180610784554349	0.188049130908502	0.0699321250815693	0.136517545696776	0.424890413758802
aldh16a1.l[aldh16a1(0.0)]	0.152604204242148	0.215341270333306	0.264695154333604	0.270052259238884	0.0973071118520591
aldh16a1.s[aldh16a1(0.0)]	0.349211620080318	0.222851162286368	0.0814662793603746	0.230083732452462	0.116387205820477
aldh18a1.l[aldh18a1(0.0)]	0.0200532714397276	0.337599104745275	0.149646531013843	0.336911844132826	0.155789248668327
aldh1a2.l[aldh1a2(2e-35)]	0.149293548038499	0.591878826720679	0.1407745083382	0.0940749455849293	0.0239781713176926
aldh1a2.s[aldh1a2(2e-36)]	0.0999585964447156	0.707009920046195	0.0465596710634959	0.115335140902768	0.0311366715428251
aldh1b1-like.l[aldh1b1(0.0)]	0	0.322846303026717	0	0.260737165977806	0.416416530995477
aldh1l1.l[aldh1l1(3e-49)]	0.12540196273959	0	0.782173702592087	0.0924243346683228	0
aldh1l2.l[aldh1l2(0.0)]	0.479304079576597	0.112485379267359	0.0665585365702803	0.341652004585764	0
aldh1l2.s[aldh1l2(0.0)]	0	0.0517287172825648	0.535429946626944	0.223239990614299	0.189601345476193
aldh2.l[aldh2(0.0)]	0.368856148700584	0.202592291100616	0.0929859811670996	0.131584799388112	0.203980779643589
aldh3a2.l[aldh3a2(0.0)]	0.177771013747113	0.202053240196301	0.248751752630163	0.24899114789596	0.122432845530462
aldh3a2.s[aldh3a2(0.0)]	0.275971478503639	0.239239250653394	0.0564981386017274	0.259865804559109	0.168425327682131
aldh3b1-like.1.l[aldh3b1(0.0)]	0.250109886106237	0.12592358297688	0.366817740820988	0.182439003233394	0.0747097868625013
aldh3b1-like.2.l[aldh3b2(0.0)]	0.432252653020915	0.237955338742219	0.0731149595692079	0.162894705140883	0.0937823435267758
aldh5a1.l[aldh5a1(0.0)]	0	0.899203462540994	0.00578155053938202	0	0.095014986919624
aldh5a1.s[aldh5a1(1e-167)]	0.137347201801745	0.14842549955371	0.0709041643187231	0.382146395603969	0.261176738721853
aldh6a1.l[aldh6a1(5e-179)]	0.261816270366035	0.213100255474743	0.0947752917323778	0.259815364848361	0.170492817578484
aldh6a1.s[aldh6a1(0.0)]	0.241997239616848	0.214525978105554	0.116131023741557	0.265892312250426	0.161453446285615
aldh7a1.l[aldh7a1(0.0)]	0.172029422976709	0.335789366096181	0.0830748874669952	0.247468491311361	0.161637832148754
aldh7a1.s[aldh7a1(0.0)]	0.272182483687021	0.230759595509886	0.0303367996951888	0.232213356964505	0.234507764143399
aldh8a1.l[aldh8a1(0.0)]	0.0991927194579351	0.347487649003973	0.113139902470526	0.376160988664862	0.0640187404027041
aldh9a1.s[aldh9a1(0.0)]	0.231608057607751	0.279129288305949	0.131962316224002	0.206848362404625	0.150451975457674
aldob.l[aldob(0.0)]	0.0493458519186876	0.118885568162469	0.699197793368479	0.0950544390809348	0.0375163474694297
aldob.s[aldob(0.0)]	0.317055945587674	0.198984992973841	0.0394943238759741	0.349646980679095	0.0948177568834162
alg1.l[alg1(0.0)]	0.0595369496990914	0.240019781521226	0.307646252037315	0.272471557062504	0.120325459679864
alg10.l[alg10(0.0)]	0.13726641423814	0.314185530702009	0.120347255998575	0.296843976475984	0.131356822585292
alg10.s[alg10(0.0)]	0.110569546975237	0.348532065079719	0.176945976933713	0.206787081188161	0.157165329823169
alg12.l[alg12(0.0)]	0.157778908175476	0.359056056547418	0.183184925159125	0.203460450687952	0.096519659430029
alg13.l[alg13(0.0)]	0.400393360672689	0.221281620278353	0.0985507152777747	0.242553093511966	0.0372212102592168
alg14-like.l	0.207225346745628	0.238777252422495	0.158555865771054	0.244923278581853	0.15051825647897
alg14-like.s	0.181793776325688	0.373010513948089	0.191558932035903	0.144048629708239	0.109588147982081
alg2.l[alg2(1e-71)]	0.214440112990291	0.316050002285449	0.233418911949493	0.11560454293603	0.120486429838737
alg3.s[alg3(0.0)]	0.219074134452935	0.435934449338532	0.108405986871847	0.131109291461339	0.105476137875346
alg5.l[alg5(0.0)]	0.15121163398948	0.368616273101404	0.187161037856021	0.144188062674129	0.148822992378966
alg5.s[alg5(2e-116)]	0.137437590949649	0.278989866135849	0.250095868102839	0.164334354551188	0.169142320260474
alg6.l[alg6(6e-127)]	0.120441716357837	0.239971242745995	0.149888069829233	0.324535262141555	0.16516370892538
alg6.s[alg6(4e-127)]	0.0628516316360204	0.287536558733858	0.116255206476949	0.336523164261917	0.196833438891256
alg8.s[alg8(0.0)]	0.210187565781614	0.268237626193079	0.120345521862483	0.27935011512904	0.121879171033784
alg9-like.l[alg9(0.0)|fdxacb1(4e-58)]	0.132581095793092	0.303650474389846	0.161751158079515	0.308399233264415	0.0936180384731324
alk-like.1.l[alk(0.0)]	0.182235460071885	0.26338831171689	0.291886556936855	0.26248967127437	0
alkbh1.l[alkbh1(0.0)]	0.191333973030879	0.257488629099159	0.131609186343914	0.220966086395308	0.198602125130741
alkbh2.l[alkbh2(6e-44)]	0.205365824027676	0.284432225261676	0.110407502336584	0.25718062234594	0.142613826028125
alkbh3-like.l[alkbh3(2e-141)]	0.134750348146451	0.24563323604082	0.112372488284227	0.31309551018762	0.194148417340882
alkbh4-like.l[alkbh4(0.0)]	0.30953456395713	0.204947773082607	0.0685233689565745	0.337492898837136	0.0795013951665527
alkbh5.l[alkbh5(0.0)]	0.266442522693852	0.238261094004054	0.109748500981254	0.243720147273679	0.141827735047161
alkbh5.s[alkbh5(4e-143)]	0.20264883020889	0.235557090373686	0.130966957938461	0.224042319357258	0.206784802121706
alkbh6.l[alkbh6(4e-54)]	0.132917958444126	0.258172700053404	0.0771356977966819	0.418832499245793	0.112941144459995
alkbh7-like.l[alkbh7(0.0)]	0.152246741176633	0.259139473779311	0.0947617305895196	0.242218975878544	0.251633078575992
alkbh8.s[alkbh8(0.0)]	0.204657624323158	0.269759175844737	0.113111921711295	0.32433624632044	0.0881350318003699
alox5-like.l[alox5(0.0)]	0.532237350689842	0.0868386080662075	0.380924041243951	0	0
alpk1.l[alpk1(0.0)]	0.17957572616944	0.113592048903779	0.12024945244652	0.256732441896523	0.329850330583738
alpk2.l	0.163052515083356	0.0280407884293833	0.0964768822105558	0.0793438517582448	0.63308596251846
als2-like.l[als2(0.0)]	0.230182149846816	0.196336525983011	0.0132158454345503	0.179633824813483	0.38063165392214
als2cl-like.l[als2cl(0.0)]	0.0665221537647206	0.561809964922875	0.300340136663342	0.0713277446490622	0
als2cr12-like.l	0.0600616543247608	0.0378330148319256	0.842688968990725	0	0.0594163618525886
alx4.l[alx4(5e-167)]	0.0298706089277095	0.469491866795589	0	0.47319546655235	0.0274420577243511
alx4.s[alx4(0.0)]	0.0771116365154808	0.586775018043998	0	0.336113345440521	0
alyref.1[thoc4(0.0)]	0.250555760330323	0.23756380690723	0.0861894858563091	0.23235948083033	0.193331466075809
alyref.l[thoc4(0.0)]	0.263947616151929	0.246797837079302	0.0689599421225214	0.208691347951812	0.211603256694436
amacr.l[amacr(0.0)]	0.15311680782061	0.221271084797199	0.0994845951667833	0.315912954927046	0.210214557288362
ambra1-like.s[ambra1(4e-124)]	0.123211831773687	0.236695843650142	0.0734349456703206	0.346394559007754	0.220262819898096
amd1.l[amd1(2e-55)]	0.134512387636891	0.123078750931128	0.144080356326673	0.439118804272515	0.159209700832794
amd1.s[amd1(0.0)]	0.0536723350953659	0.171871726696683	0.366552025176044	0.325058967123213	0.082844945908693
amdhd1.l[amdhd1(0.0)]	0.334402827234551	0.239796904966038	0.0892187937219819	0.191948384273732	0.144633089803697
amdhd2.l[amdhd2(6e-22)]	0.162293452634797	0.261816117312037	0.0963348347282282	0.302528835071843	0.177026760253095
amer1.l[amer1(4e-54)]	0.233559412285043	0.217501756952857	0.060552973986389	0.297226469202808	0.191159387572904
amer1.s[amer1(6e-53)]	0.0595331060466764	0.216452716960182	0.152557621727844	0.323836868064929	0.247619687200368
amer2.l[amer2(0.0)]	0.105095997712246	0.0900480756576341	0	0.0933937074733446	0.711462219156775
amer2.s[amer2(0.0)]	0	0	0.0129448994538008	0.678538409386877	0.308516691159322
amfr.l[amfr(9e-129)]	0.535803983637233	0.205647764050692	0.0392744971296019	0.155685990065526	0.0635877651169475
amfr.s[amfr(0.0)]	0.117094271368522	0.331409989642353	0.177293891180359	0.21193991744909	0.162261930359676
amh.s	0.548628850995527	0.226422315282914	0.0214542132808396	0.115747359419724	0.0877472610209957
amhr2.s[amhr2(8e-174)]	0.136603747074368	0.433011710724674	0.0672963256448597	0.269762493693127	0.0933257228629703
amigo1.s[amigo1(7e-55)]	0.054659440784044	0.0894230727186636	0	0.171417224828095	0.684500261669198
ammecr1l.l[ammecr1l(1e-89)|polr2d(1e-24)]	0.0822224929968099	0.209212900209688	0.165352926921599	0.399599436750502	0.143612243121401
ammecr1l.s[ammecr1l(0.0)]	0.227091271680031	0.193780853644272	0.151916696566507	0.289690487864342	0.137520690244847
amn.l[amn(0.0)]	0.30154066088328	0.222233226114146	0.376121822893165	0.0913266616774797	0.00877762843192979
amot.l[amot(0.0)]	0.140307645099378	0.117744992084003	0.160156347807274	0.37361397682391	0.208177038185435
amot.s[amot(0.0)]	0.107725105294734	0.0694961481666383	0.165910282455016	0.419431826116495	0.237436637967118
amotl1.l[amotl1(0.0)]	0.288923032343005	0.105291117566774	0.275318946856734	0.0389315239110902	0.291535379322396
amotl1.s[amotl1(0.0)]	0.156466788965379	0.0613059993410655	0.107110892731517	0.161301081269376	0.513815237692663
amotl2-like.l[amotl2(0.0)]	0.0927868815357251	0.269070809289699	0.103922639310519	0.412650954286286	0.121568715577771
amotl2-like.s[amotl2(0.0)]	0.0844641325290749	0.549904451451593	0.0538355968075069	0.126141484249202	0.185654334962623
ampd2-like.s[ampd2(2e-74)]	0	0.199999010186726	0.0201586961484822	0.394022006528893	0.385820287135899
ampd3.l[ampd3(0.0)]	0.716402939985578	0.097735934905038	0.162646695046872	0.0232144300625122	0
ampd3.s[ampd3(0.0)]	0.0101085382859626	0.0569220801832327	0	0	0.932969381530805
amph.l[amph(1e-52)]	0	0	0	0.223117122209068	0.776882877790932
amt.l[amt(3e-140)]	0.206086333576023	0.226692178626309	0.10379401938187	0.229576110985696	0.233851357430101
anapc1.s[anapc1(0.0)]	0.200766760527833	0.225084972290156	0.103876926476592	0.326875947473925	0.143395393231494
anapc11.l	0.349126439844033	0.235745036990526	0.038521087924616	0.205695235736227	0.170912199504598
anapc13.1.l[anapc13.1(5e-125)]	0.152377583818909	0.308185014698764	0.0837075558828829	0.265409390257187	0.190320455342257
anapc15.l[c11orf51(1e-92)]	0.297676547540198	0.234534038132314	0.0633599005576207	0.226750729022231	0.177678784747636
anapc15.s[c11orf51(6e-161)]	0.179811787424735	0.271865173813803	0.124238320197171	0.135809064058395	0.288275654505896
anapc16.l[anapc16(1e-52)]	0.194549392224359	0.242484495754821	0.120325594000192	0.235514272554247	0.207126245466382
anapc16.s[anapc16(0.0)]	0.0996238164938461	0.622303680960156	0.0528133075339636	0.0880162917092003	0.137242903302834
anapc4.l[anapc4(0.0)]	0.0863657671926187	0.326008335966997	0.0628035167190683	0.343845475788202	0.180976904333114
anapc5.l[anapc5(7e-145)]	0.142267593684755	0.231182992375705	0.059320711628347	0.401491054579168	0.165737647732025
anapc7.l[anapc7(1e-75)]	0.139423594480857	0.307619573475575	0.0430892233691209	0.308543233894984	0.201324374779464
anapc7.s[anapc7(0.0)]	0.137238795307483	0.231916542533651	0.122243155612187	0.313867561342835	0.194733945203842
angel1.l[angel1(0.0)]	0.0115289554763037	0.268998203081823	0.207657077773865	0.177998158736372	0.333817604931636
angpt4.l[angpt4(0.0)]	0.219565508415852	0.114611176677149	0.402689209029879	0.0298638578482287	0.233270248028891
angpt4.s[angpt4(0.0)]	0.279239213797131	0	0.720760786202869	0	0
angptl4.l[angptl4(0.0)]	0	0.122112393917397	0	0.169585404823008	0.708302201259595
angptl7.s[angptl7(0.0)]	0	0	0	0	1
ank3.l[ank3(9e-140)]	0.234918105007419	0	0.130853650546614	0.00175994733346681	0.6324682971125
ank3.s[ank3(4e-32)]	0.223156960576404	0.300621558422394	0.262345643632464	0.213875837368738	0
ankar.l[ankar(7e-104)]	0	0.0155914370348086	0.866356418718276	0.0282150782402853	0.0898370660066303
ankdd1a-like.l[ankdd1a(0.0)]	0.0392854367308824	0.171670192575958	0.565604475626363	0.000600327465283694	0.222839567601513
ankdd1a-like.s[ankdd1a(0.0)]	0.0797154871317138	0.0163993462566889	0.158296248716908	0.184452072058863	0.561136845835826
ankdd1b.l[ankdd1b(0.0)]	0.0503286392366039	0.169271644962183	0.723858318918862	0.0477882583086867	0.00875313857366452
ankdd1b.s[ankdd1b(4e-106)]	0.118665198823424	0.200472097669662	0.442584080001033	0.192642228884749	0.0456363946211323
ankef1.l[ankrd5(0.0)]	0	0.0550085665417835	0.740563622892806	0.112741408688865	0.0916864018765455
ankfy1.l[ankfy1(0.0)]	0.21100915270235	0.310907668759433	0.0136944427716435	0.270877113247719	0.193511622518855
ankfy1.s[ankfy1(0.0)]	0.140895155374332	0.282140101722988	0.0368596136882777	0.309136634132561	0.230968495081841
ankh.s[ankh(0.0)]	0	0.00944463700335548	0.00498845458681038	0.649045324672681	0.336521583737154
ankhd1.l[ankhd1(0.0)]	0.190355954923513	0.120790965764742	0.177329305753776	0.30705376840679	0.204470005151178
ankhd1.s[ankhd1(0.0)]	0.104206465089373	0.170224767819358	0.161893870291989	0.390306247604352	0.173368649194927
ankib1.l[ankib1(0.0)]	0.196575446392969	0.266249370523386	0.119033064945212	0.165574310756544	0.252567807381889
ankib1.s[ankib1(2e-48)]	0.170031167861928	0.316728490153082	0.133548235916653	0.194838381651706	0.18485372441663
ankk1.l[ankk1(0.0)]	0.937435154657155	0	0.0625648453428448	0	0
ankle2-like.l[ankle2(0.0)]	0.197824493108072	0.250432771610354	0.0674266236004067	0.319835067158146	0.164481044523022
ankle2-like.s[ankle2(3e-146)]	0.100718911277144	0.232544746068971	0.130868455221942	0.265320665846043	0.270547221585901
ankmy2-like.s[ankmy2(3e-103)]	0.140986068102886	0.212127818150437	0.0851512725053508	0.370423211217345	0.191311630023981
ankra2.l[ankra2(3e-120)]	0.230543876095263	0.257566398155714	0.0702366672620768	0.321080787657642	0.120572270829305
ankrd10.l[ankrd10(0.0)]	0.204362895108471	0.214102877289892	0.00981607742931395	0.35093826775387	0.220779882418454
ankrd10.s[ankrd10(0.0)]	0.199722896552928	0.293964929021559	0.0293175984813499	0.306938317427167	0.170056258516996
ankrd12.l[ankrd12(6e-148)]	0.2297809112551	0.198727730598427	0.102758310327633	0.298023602097034	0.170709445721806
ankrd12.s[ankrd12(1e-159)]	0.350956629094746	0.3861295470565	0.0685313835146574	0.086302130952011	0.108080309382086
ankrd13a.l[ankrd13a(0.0)]	0.191963482696599	0.205013799956011	0.0714479191960423	0.276350368968689	0.255224429182658
ankrd13a.s[ankrd13a(0.0)]	0.216369002427615	0.250183217761886	0.106756104198902	0.232162028279401	0.194529647332196
ankrd13c.l[ankrd13c(0.0)]	0.109490971339233	0.33520928253266	0.131784362555181	0.247193755044313	0.176321628528613
ankrd13c.s[ankrd13c(0.0)]	0.134921173100763	0.389779140369345	0.0371986708661157	0.257572668663809	0.180528346999967
ankrd16-like.l[ankrd16(0.0)]	0.134590593302643	0.241189450939703	0.182278190547621	0.357678988356669	0.0842627768533649
ankrd17.l[ankrd17(5e-174)]	0.169408017050513	0.191378816641368	0.0914736279006486	0.334428148278867	0.213311390128604
ankrd17.s[ankrd17(1e-115)]	0.190610150577431	0.232075753702273	0.0882041915341689	0.346288015383591	0.142821888802537
ankrd22.l[ankrd22(0.0)]	0.18353982217022	0	0.778315388718363	0	0.0381447891114172
ankrd22.s[ankrd22(0.0)]	0.0464382616922269	0.0354887768799624	0.711734191341658	0.206338770086153	0
ankrd27-like.l	0.161844873908083	0.295987222559244	0.10740385848323	0.292007815029151	0.142756230020292
ankrd29-like.l[ankrd29(0.0)]	0.241605262353476	0.386950090906483	0.0170511527880037	0.0777522657542425	0.276641228197795
ankrd32.l[ankrd32(0.0)]	0.138808705022271	0.327508779765225	0.160980702887444	0.303881948250254	0.0688198640748062
ankrd34b.l[ankrd34b(0.0)]	0.0188852597832415	0.19061960894043	0.0839053439225933	0.588929446526538	0.117660340827197
ankrd35.l[ankrd35(0.0)]	0.204627551101571	0.249950782228109	0.0121600847138109	0	0.533261581956509
ankrd35.s[ankrd35(2e-31)]	0.394430609106381	0.258083991150107	0.1594326549099	0.0325157529940486	0.155536991839563
ankrd37.l[ankrd37(0.0)]	0.536392760049749	0.226037250079466	0.0973656961740953	0.140204293696689	0
ankrd37.s[ankrd37(0.0)]	0.346908695174567	0.416873018128395	0.0756481482580463	0.0264886595362377	0.134081478902754
ankrd39.l[ankrd39(3e-125)]	0.149959665862767	0.224039112152382	0.0822701603552558	0.413193540207033	0.130537521422562
ankrd39.s[ankrd39(5e-22)]	0.149114334888687	0.357819993537993	0.0777022213811847	0.322772380804993	0.0925910693871416
ankrd40.l[ankrd40(2e-126)]	0.302028415858919	0.15656660194746	0.109211055351162	0.318563017137028	0.11363090970543
ankrd40.s[ankrd40(0.0)]	0.213019520134113	0.262491114320524	0.0639502755757202	0.232714041650118	0.227825048319525
ankrd42-like.l[ankrd42(0.0)]	0.220723749086432	0.217224682982162	0.268508564963661	0.165496434451124	0.128046568516621
ankrd45-like.l[ankrd45(3e-169)]	0.351204597565172	0.167653161486555	0.0912474601699894	0.258897101571824	0.13099767920646
ankrd45-like.s[ankrd45(0.0)]	0	0.0448527655770813	0.512898097975662	0.175826206509607	0.26642292993765
ankrd46.l[ankrd46(0.0)]	0.0984780293027096	0.228773448658356	0.0594671732168029	0.409679497846612	0.203601850975519
ankrd46.s[ankrd46(0.0)]	0.119997421513745	0.232283663985258	0.0496513299693048	0.381797336276289	0.216270248255403
ankrd50.l[ankrd50(0.0)]	0.262525991333934	0.168120101725564	0.0810454419784751	0.175195095864092	0.313113369097934
ankrd50.s[ankrd50(0.0)]	0.303325585312798	0.148575402750218	0.0353608875411935	0.14470018023982	0.368037944155971
ankrd54.l[ankrd54(0.0)]	0.0871228889655429	0.248555939813317	0.0350244183706787	0.319496541310814	0.309800211539648
ankrd54.s[ankrd54(0.0)]	0.100711320253917	0.21828543074391	0.204635520060193	0.304936774932098	0.171430954009882
ankrd6.l[ensxetg00000019116(2e-101)|ankrd6(4e-54)]	0.0337399043583435	0	0	0.445104442665957	0.5211556529757
ankrd60-like.s	0	0	0.985509200491489	0	0.0144907995085112
ankrd65.l	0	0	0.00851395607400447	0	0.991486043925995
ankrd7.l[ankrd26(4e-66)]	0.0932431327380004	0.226341452878284	0.272351888933931	0.273984540235991	0.134078985213793
ankrd7.s[ankrd26(2e-24)]	0.21137413800199	0.184850767803206	0.0116016482032683	0.395420585975288	0.196752860016247
ankrd9.l[ankrd9(0.0)]	0	0.0775250181018553	0.885989564897664	0	0.0364854170004811
anks3-like.l[anks3(0.0)]	0.320832874325295	0.266636519748389	0.0388607494083869	0.233534806297256	0.140135050220673
ankzf1.l[ankzf1(4e-58)]	0.0895183022119207	0.151882331554891	0.218745879718987	0.493648789767953	0.0462046967462486
anln-like.1.l	0.155356876056254	0.233282469770198	0.10606253525897	0.36878928995075	0.136508828963828
anln-like.2.l[anln(3e-144)]	0.198211296021854	0.233074417149587	0.0847982878271651	0.328414027332509	0.155501971668886
ano10.l[ano10(0.0)]	0.527111142095844	0.199617855403715	0.158405889772266	0.0553265405147937	0.0595385722133808
ano5.l[ano5(0.0)]	0.242944099471295	0.164077345266634	0.299149291737108	0.11010994821626	0.183719315308703
ano5.s[ano5(0.0)]	0.399030009118574	0.269653653948856	0.0767647280198698	0.0780358096451264	0.176515799267574
ano6.l[ano6(0.0)]	0.0794099680841069	0.452335778855381	0.167268447239523	0.243060299151368	0.0579255066696212
anp32a.l[anp32a(2e-92)]	0.105581660416516	0.256736320356686	0.173508760044729	0.300685387294548	0.163487871887521
anp32a.s[anp32a(5e-96)]	0.205032998971802	0.228065199442001	0.155143419663868	0.259957608713471	0.151800773208857
anp32b.l[anp32b(0.0)]	0.129150162251762	0.281995797798426	0.0788198683703415	0.313016602849545	0.197017568729926
anp32c.l[anp32c(5e-76)]	0.259928206382971	0.262195092866408	0.058938197631955	0.255687165458023	0.163251337660643
anp32c.s[anp32c(0.0)]	0.296844349136471	0.292145176896318	0.0691520101706729	0.233984486550234	0.107873977246305
anp32e.l[anp32e(1e-34)]	0.171766283959643	0.246753006619272	0.0865863578271149	0.30933919742584	0.185555154168129
anp32e.s[anp32e(2e-89)]	0.202773160526406	0.241156760831949	0.106544746691718	0.286008769237064	0.163516562712863
anpep.s[anpep(8e-60)]	0.221510768091944	0.149652831584722	0.227026340466365	0.401810059856969	0
antxr1.l[antxr1(0.0)]	0	0.979338673625677	0.0206613263743235	0	0
antxr2.l[antxr2(0.0)]	0.167820758443019	0	0.0307141638918604	0	0.801465077665121
anxa1-like.1.l[anxa1(0.0)]	0.160216234241236	0.308644118722866	0.132320595143648	0.26268009570884	0.13613895618341
anxa1-like.1.s[anxa1(0.0)]	0.232688951510994	0.231101896903417	0.118657152839211	0.26604992248115	0.151502076265226
anxa10.l[anxa10(2e-40)]	0.142289645914234	0.126530659705711	0.029729279269897	0.305089138155453	0.396361276954704
anxa2.l[anxa2(0.0)]	0.0879196023213486	0.381271247744141	0.501621196471516	0	0.0291879534629939
anxa2.s[anxa2(0.0)]	0.125409923873601	0.688944482227265	0.185645593899133	0	0
anxa3.l[anxa3(5e-167)]	0.236145484768093	0.293791870102169	0.112365366385413	0.245965632606602	0.111731646137723
anxa3.s[anxa3(0.0)]	0.0412214856275017	0.331542532143354	0.176166989815342	0.255397535490079	0.195671456923724
anxa4.l[anxa4(2e-72)]	0.197921874815037	0.176673499442459	0.350121397339214	0.186886653630645	0.0883965747726445
anxa4.s[anxa4(0.0)]	0.248517147649466	0.0897701352103441	0.523457733287535	0	0.138254983852654
anxa5.l[anxa5(0.0)]	0.156639529283508	0.269475688054692	0.143637716024152	0.28750949711433	0.142737569523318
anxa5.s[anxa5(0.0)]	0.209358611519226	0.253048354500834	0.135707707598074	0.26188159478669	0.140003731595176
anxa6.l[anxa6(4e-97)]	0.0965612359458155	0.277759420782157	0	0.404165565634841	0.221513777637186
anxa6.s[anxa6(5e-90)]	0.287664780611457	0.118294542034001	0.00601738935346779	0.124805503258362	0.463217784742712
anxa7.1[anxa7(0.0)]	0.228994979426194	0.295736427852224	0.211283433338853	0.166876459323358	0.0971087000593707
anxa7.l[anxa7(0.0)]	0.141000180039546	0.267288281713029	0.20254166860899	0.206817901366927	0.182351968271508
anxa9.l[ensxetg00000031026(3e-81)]	0.0585652954839849	0	0.665740014301326	0.275694690214689	0
aoah.l	0.668540952347213	0.156878103512889	0.0795001199278676	0.0950808242120306	0
aox1.l	0.151286433497375	0.239855079106041	0.143597821429343	0.303217264535066	0.162043401432175
ap1b1.l[ap1b1(0.0)]	0.133938489217972	0.195494932869739	0.312475602012639	0.20112802412997	0.15696295176968
ap1b1.s[ap1b1(0.0)]	0.0887527283738137	0.223674016255208	0.397240732667738	0.174262204124933	0.116070318578308
ap1g1-like.1[ap1g1(4e-148)]	0.137231713848566	0.27638009821288	0.301276755020859	0.178283755768215	0.10682767714948
ap1g1-like.s[ap1g1(2e-143)]	0.0782660172533649	0.28330532877392	0.179544256383905	0.060698343054429	0.398186054534381
ap1g2.l[ap1g2(0.0)]	0.393712115139023	0.173404195244209	0.122128063202689	0.162916485436771	0.147839140977308
ap1g2.s[ap1g2(0.0)]	0.168781468374697	0.284294771584278	0.155408132946971	0.31560245535751	0.0759131717365451
ap1m1.l[ap1m1(2e-38)]	0.257932763321334	0.245132684302858	0.0957273554958987	0.247945004164312	0.153262192715597
ap1m1.s[ap1m1(0.0)]	0.411414061421177	0.21092957534927	0.048742630396433	0.127591132229715	0.201322600603406
ap1m2.1[ap1m2(0.0)]	0.118716689022892	0.118230359482685	0.64491490852134	0.0954333801857334	0.0227046627873497
ap1m2.l[ap1m2(4e-36)]	0.104222978927074	0.131111639128798	0.720731950872629	0.0374988296539131	0.00643460141758534
ap2a1.l[ap2a1(9e-67)]	0.098308332455936	0.24037099821336	0.100595452996795	0.318330209801625	0.242395006532284
ap2a1.s[ap2a1(0.0)]	0.067270247162205	0.254179724449885	0.039734488952115	0.365676595629869	0.273138943805925
ap2s1.l[ap2s1(4e-93)]	0.142121381556496	0.246620478770526	0.142020590589011	0.294581313525097	0.174656235558869
ap2s1.s[ap2s1(2e-115)]	0.184194369909018	0.253263186731718	0.115985042779638	0.241358445151173	0.205198955428453
ap3d1.l[ap3d1(0.0)]	0.157047490537514	0.244839519265191	0.157760064000188	0.281373497630891	0.158979428566216
ap3d1.s[ap3d1(0.0)]	0.10786295376617	0.210710111531589	0.192646639209867	0.260046300187866	0.228733995304507
ap3m2.l[ap3m2(0.0)]	0.252018331824818	0.144563293548622	0.202768132932559	0.14155882445728	0.259091417236721
ap3m2.s[ap3m2(0.0)]	0.198978661590192	0.226493701193731	0.0803724571128303	0.280339587912857	0.213815592190389
ap3s1.l[ap3s1(0.0)]	0.349512241734522	0.248587187399907	0.149727623050738	0.109791491935485	0.142381455879348
ap3s1.s[ap3s1(0.0)]	0.132649025842753	0.321541889962323	0.297988672173029	0.163021175373522	0.0847992366483728
ap4b1.l[ap4b1(0.0)]	0.105604480998048	0.284231679145246	0.13616190989807	0.316681337168987	0.15732059278965
ap4e1.s[ap4e1(0.0)]	0.0860493693292089	0.314649059599645	0.1712659835287	0.275208523881691	0.152827063660755
ap4m1.1[ap4m1(0.0)]	0.212731778459413	0.238979407979684	0.0744341991616228	0.256278896658338	0.217575717740942
ap4m1.l[ap4m1(2e-45)]	0.127001998511794	0.263804799224823	0.0464640656108661	0.26012515708243	0.302603979570087
ap4s1.l[ap4s1(7e-28)|strn3(7e-127)]	0.287644012743281	0.207990232474331	0.0437876099077032	0.170173449174173	0.290404695700512
ap5m1.l[mudeng(0.0)]	0.108587935573797	0.217817625323426	0.120434679975401	0.326121712585075	0.227038046542301
ap5s1.l[c20orf29(0.0)]	0.163297038316658	0.339018870078597	0.126195569887453	0.0603757014750147	0.311112820242278
apaf1.l[apaf1(0.0)]	0.254274401701575	0.264034837937251	0.171564456934787	0.215541690045422	0.0945846133809662
apba1-like.l[apba1(0.0)]	0.064685650988656	0.32203162996113	0.111639379060145	0.215059624697312	0.286583715292757
apba1-like.s[apba1(0.0)]	0.092266011093139	0.314731865274371	0.0930109180609515	0.299642051528635	0.200349154042904
apba2-like.l[apba2(0.0)]	0.34518232878355	0.292867797185741	0.0476966429679029	0.205509901153945	0.108743329908861
apba2-like.s[apba2(0.0)]	0.504864456145128	0.206685482008026	0.0902415836945679	0.13648772244569	0.061720755706588
apba3-like.l[apba3(0.0)]	0.173159178385603	0.261737085034921	0.188434588752623	0.21864469415489	0.158024453671963
apba3-like.s[apba3(0.0)]	0.202747494885576	0.248449064228438	0.102841615095626	0.303718843808836	0.142242981981523
apbb1ip.l[apbb1ip(0.0)]	0.42490783897365	0.0172972058606412	0.0277641184634424	0.530030836702267	0
apbb1ip.s[apbb1ip(0.0)]	0.112073917894633	0.297322368752589	0	0.467436719249118	0.12316699410366
apc.l[apc(0.0)]	0.195962692727125	0.195457573184866	0.147651127316943	0.387578828683575	0.0733497780874919
apc.s[apc(0.0)]	0.159990412212714	0.231014874567291	0.0720159957263655	0.372744728215716	0.164233989277914
apc2.l[apc2(1e-40)]	0.199758398256436	0	0.00784369932922919	0.731836904466205	0.0605609979481291
apeh.l[apeh(0.0)]	0.0880806154041427	0.212008038665121	0.200471491136948	0.310290129024227	0.189149725769561
apex1.l[apex1(5e-49)]	0.234982057479711	0.326106921131802	0.0516579628986337	0.230063182236652	0.157189876253201
apex1.s[apex1(4e-30)]	0.179359411559225	0.24966443391066	0.0704179861543385	0.333842586085005	0.166715582290772
apex2.1[apex2(3e-46)]	0.206850531390383	0.223889666520806	0.0604694941983439	0.361395916726053	0.147394391164414
aph1a.l[aph1a(2e-95)]	0.197134040505475	0.245670713230004	0.0746299711603874	0.260533738085816	0.222031537018319
aph1a.s[aph1a(0.0)]	0.200429050605597	0.265965843444597	0.0799868310363037	0.271479233642251	0.182139041271251
api5.l[api5(0.0)]	0.229221229819153	0.241059615028087	0.0766395467000892	0.262485056935811	0.190594551516859
api5.s[api5(0.0)]	0.218304709209563	0.265844454692379	0.0963759650112519	0.238390692786046	0.18108417830076
apip.l[apip(0.0)]	0.169299521946766	0.233493196138664	0.0839102136640057	0.340473925690488	0.172823142560076
apip.s[apip(0.0)]	0.111597111728415	0.206168170796573	0.124026069026131	0.334725061840079	0.223483586608801
apitd1.l[apitd1(8e-54)]	0.119311811825377	0.203179755006668	0.13896938955531	0.39068329222961	0.147855751383035
aplf.l[aplf(3e-165)]	0.298710177964878	0.277504773990856	0.0555230361094559	0.28556631940572	0.0826956925290904
apln.l[apln(0.0)]	0.491651623867078	0	0.204837015862364	0.0825867402482784	0.22092462002228
apln.s[apln(3e-85)]	0.495125860708475	0	0.0257855654431764	0.048140573986843	0.430947999861505
aplnr.l	0.160118203077612	0.346292288721919	0.0853053548160251	0.189801173693913	0.218482979690532
aplnr.s	0.154508465740028	0.316998321480786	0.0084790254208134	0.0298643758420444	0.490149811516328
aplp1.l[aplp1(2e-55)]	0	0	0	0.373027127782328	0.626972872217672
apmap-like.s[c20orf3(0.0)]	0.263549634271382	0.16046692251875	0.252305906029462	0.179114776480299	0.144562760700108
apoa1bp.l[apoa1bp(1e-37)]	0.212753787123303	0.260521933755921	0.109434892575291	0.239314555004574	0.177974831540911
apobec2.l[apobec2(0.0)]	0.165700656992713	0	0.0318937454385115	0	0.802405597568776
apobec4.s[apobec4(0.0)]	0	0.651788342611572	0.105513919353794	0.170092300464374	0.0726054375702594
apoc1-like.l	0.417492853154887	0.27205067791057	0	0.310092482407922	0.000363986526620608
apoe.s[apoe(0.0)]	0.15480055475867	0.348147112106668	0.0987656920884084	0.26473022842334	0.133556412622913
apold1.l[apold1(0.0)]	0.807309192598765	0.11497970297748	0	0.00160458255464967	0.0761065218691055
apoo.l[apoo(0.0)]	0.110237370772731	0.321973632701826	0.0970764175594797	0.261980681471733	0.20873189749423
apool.l[apool(0.0)]	0.134748974881471	0.28326559827743	0.088825337531232	0.321383208057621	0.171776881252246
apopt1.l[klc1(1e-148)]	0.32279760245894	0.145842623771683	0.122397910780234	0.214772633318345	0.194189229670798
appbp2.l[appbp2(2e-56)]	0.0947661111674292	0.292553429771336	0.207797486190026	0.274817988228076	0.130064984643133
appbp2.s[appbp2(0.0)]	0.126310360512215	0.28438682177477	0.182783990446772	0.268128390792371	0.138390436473872
appl2.l[appl2(0.0)]	0.085815670310647	0.521342232699149	0.170498220315445	0.127134242750449	0.0952096339243092
aprt.1[aprt(0.0)]	0.182241312099914	0.174288017306089	0.154516345457333	0.416080046581734	0.0728742785549297
aqp11.l[ensxetg00000030889(4e-177)]	0.33185469948432	0.112414094757916	0.153547871351671	0.182912726817104	0.21927060758899
aqp3.l[aqp3(0.0)]	0.0498785598623757	0.441298564396685	0	0.378169073551913	0.130653802189027
aqp3.s[aqp3(0.0)]	0.0274880187088472	0.00675488631961121	0.0965480281463737	0.391052394279099	0.478156672546069
aqr.l[aqr(2e-86)]	0.217669298403441	0.239467931684937	0.0724162951755174	0.30942618650546	0.161020288230645
ar.1[ar(0.0)]	0.124575704543683	0.137101962403849	0.0376784077929892	0.527215893425167	0.173428031834312
arap3.l[arap3(4e-179)]	0.308853430726394	0.118035930848432	0.120627948102203	0.29869855136646	0.153784138956511
arc2.l[arc2(8e-55)]	0.409322612422027	0.19665049452039	0.243113174976873	0.0727286977448343	0.0781850203358755
arc3.l[arc3(5e-51)]	0.192708165804686	0.143962063079468	0.226424723525736	0.179646853557969	0.257258194032141
arcn1.l[arcn1(0.0)]	0.153308066381844	0.269433549499846	0.262874576516246	0.162781008547231	0.151602799054832
arel1.l[kiaa0317(0.0)]	0.276430426612666	0.218027948963891	0.113452505759313	0.212520070144412	0.179569048519717
arf1.l[arf1(1e-38)]	0.200439129527498	0.250197076911257	0.232736457910761	0.207699609523531	0.108927726126953
arf1.s[arf1(4e-56)]	0.191794684650077	0.298946921176084	0.165046958271486	0.22838987870744	0.115821557194913
arf3.l[arf3(0.0)]	0.193475616872587	0.168053589627169	0.0434698593463239	0.44910007513842	0.145900859015499
arf3.s[arf3(0.0)]	0.116555177053094	0.200407002381843	0.0509335895714812	0.492048679043339	0.140055551950243
arf4.1[arf4(0.0)]	0.199252181492006	0.280421160214558	0.233679232735163	0.142105331405615	0.144542094152657
arf4.s[arf4(0.0)]	0.235117077009324	0.27581525753099	0.206625765198524	0.159965979874485	0.122475920386677
arf5.l[arf5(2e-89)]	0.19198111952658	0.25230735406718	0.152483299301231	0.228725050029959	0.17450317707505
arf5.s[arf5(1e-92)]	0.240174448718047	0.229168306067455	0.123643804526106	0.234512357727921	0.172501082960471
arfgap1.l[arfgap1(2e-115)]	0.174077588026572	0.234680752868557	0.174803888896967	0.247453378376915	0.168984391830989
arfgap1.s[arfgap1(1e-147)]	0.171832283368062	0.27851759292365	0.153022571498936	0.242284943303041	0.154342608906312
arfgef2-like.l[arfgef2(0.0)|cse1l(0.0)]	0.187901544191174	0.151807991129713	0.447054666769045	0.1812376891067	0.0319981088033683
arfgef2-like.s[arfgef2(0.0)]	0.0955785554484255	0.221496848263599	0.389257942178981	0.250167545452893	0.0434991086561017
arfip2.l[arfip2(0.0)]	0.114690816197778	0.31113459816697	0.300497056406911	0.213445110267553	0.0602324189607876
arg1.l[arg1(0.0)]	0.220407177583043	0.281726313399514	0.410938316056514	0.0869281929609286	0
arg2.l[arg2(0.0)]	0.209679943557251	0.109914912296932	0.116599151828283	0.406876436307346	0.156929556010189
arg2.s[arg2(0.0)]	0.194261186775608	0.00993705221290043	0.618290653704207	0.0899210755719718	0.0875900317353127
arglu1.l[arglu1(0.0)]	0.22189073581152	0.270270243034958	0.0891824583631861	0.243558427739183	0.175098135051153
arglu1.s[arglu1(0.0)]	0.248573433856998	0.242720664752295	0.0641854228185868	0.27579013130782	0.1687303472643
arhgap1.l[arhgap1(0.0)]	0.202411384680486	0.196375249485983	0.244753936557854	0.200312764877195	0.156146664398481
arhgap1.s[arhgap1(0.0)]	0.208873045087127	0.31078888986115	0.148793509509031	0.170900149429439	0.160644406113253
arhgap11a.1.l[arhgap11a.1(0.0)]	0.143631334903416	0.226009879295779	0.101494533157602	0.324543280640875	0.204320972002328
arhgap17-like.l[arhgap17(0.0)]	0.215240929979845	0.158326090827651	0.345395512562123	0.259542571135457	0.0214948954949232
arhgap17-like.s[arhgap17(0.0)]	0.293149568171496	0.189525966125436	0.08160249783849	0.398005381885171	0.0377165859794074
arhgap19-like.l[arhgap19(0.0)]	0.128766223678768	0.193668814010054	0.0694829096561003	0.397753168264195	0.210328884390882
arhgap20.l[arhgap20(0.0)]	0.188252471454222	0.168167119180609	0.031821988068237	0.557710092872565	0.0540483284243671
arhgap21.l[arhgap21(0.0)]	0.170021382975253	0.192598989795149	0.063039546091206	0.429144118857661	0.145195962280731
arhgap21.s[arhgap21(0.0)]	0.215527593341655	0.259986116794042	0.0242655511599411	0.355657640884132	0.14456309782023
arhgap22-like.l[arhgap22(3e-142)]	0.0829535498931391	0	0.297230487859346	0.0241502587193456	0.595665703528169
arhgap23.l[arhgap23(0.0)]	0.127215776541641	0.171439794183981	0.146556308005727	0.373801617269621	0.18098650399903
arhgap23.s[arhgap23(0.0)]	0	0.200769966130542	0.0743319384914157	0.446756265814095	0.278141829563947
arhgap26.l[arhgap26(0.0)]	0.148365506834335	0.116527397114954	0.134432774827768	0.255144804818467	0.345529516404477
arhgap26.s[arhgap26(0.0)]	0.104212239636106	0.434523193700369	0.227126169331246	0.118593726604985	0.115544670727295
arhgap27-like.l[arhgap27(0.0)]	0.124048649927491	0.209407614019671	0.656810739465305	0.00973299658753346	0
arhgap27-like.s[arhgap27(0.0)]	0.200231111972385	0.176797617565059	0.541512502722045	0.0341424579129546	0.0473163098275563
arhgap28-like.1[arhgap28(3e-161)]	0.040490561737544	0.0469568863030432	0.120554438291338	0.791740769139855	0.000257344528219233
arhgap28-like.l[arhgap28(3e-161)]	0.0678897470728018	0.0459357671118445	0	0.0244779855904746	0.861696500224879
arhgap29.l[arhgap29(1e-43)]	0.189346249943005	0.0499591197737117	0.144692690357104	0.518153539457324	0.0978484004688554
arhgap29.s[arhgap29(0.0)]	0.200344240429341	0.282416085881989	0.0317133974157132	0.346023418422224	0.139502857850733
arhgap31.s[arhgap31(9e-26)]	0.204073335998243	0.210417418267173	0	0.227591088435809	0.357918157298775
arhgap33.l[arhgap33(0.0)]	0.0160959603161604	0.419403744840557	0.0421952775321762	0.22905438401379	0.293250633297316
arhgap33.s[arhgap33(3e-77)]	0.0489503866027792	0.484200553154278	0.0228379894790134	0.215671884470803	0.228339186293127
arhgap35-like.l[arhgap35(0.0)]	0.148639963660714	0.238835492867552	0.13760300406438	0.290445742943436	0.184475796463919
arhgap35-like.s[arhgap35(1e-179)]	0.173098927518375	0.234931132167068	0.102264560830935	0.289919893846327	0.199785485637297
arhgap4.l[arhgap4(0.0)]	0.0957306369074548	0.15944751435443	0.111674755219036	0.229301713232634	0.403845380286446
arhgap4.s[arhgap4(5e-65)]	0.0862783211962887	0.194451000636137	0.0865654534764354	0.396270105261101	0.236435119430038
arhgap40-like.1[arhgap40(0.0)]	0	0	0.998291181700947	0	0.00170881829905343
arhgap42.l[arhgap42(1e-139)]	0.114324630482212	0.0556856181367254	0.0583825761991988	0.528757591154881	0.242849584026983
arhgap42.s[arhgap42(0.0)]	0.0473291677411925	0	0.0794361369835286	0.770941051825701	0.102293643449578
arhgap5-like.l[arhgap5(9e-67)]	0.175291779634088	0.230964175646696	0.14344324862255	0.269165871667516	0.18113492442915
arhgap5-like.s[arhgap5(0.0)]	0.179001317358281	0.263243415414825	0.110006141741174	0.288685936780499	0.159063188705222
arhgdia.l[arhgdia(3e-116)]	0.293064838677294	0.181307038285013	0.15947201542718	0.193773669939536	0.172382437670977
arhgdig.l[arhgdig(0.0)]	0.190814404100466	0.269139931899061	0.106788673463813	0.260131620304567	0.173125370232093
arhgdig.s[arhgdig(3e-71)]	0.187242667940642	0.259537541051695	0.153576481915792	0.22670323797867	0.172940071113201
arhgef1-like.l[arhgef1(0.0)]	0.138482217941761	0.174713705497157	0.165000001864473	0.316000492327651	0.205803582368957
arhgef1-like.s[arhgef1(0.0)]	0.128877410967574	0.213267608139089	0.273742786353694	0.232272277194741	0.151839917344901
arhgef11-like.l[arhgef11(8e-75)]	0.146295610473233	0.143847322072287	0.0410962304460967	0.236931048617726	0.431829788390657
arhgef11-like.s[arhgef11(3e-71)]	0.0443501688215307	0.153278841429696	0.0320742398000366	0.369576629315578	0.400720120633159
arhgef12.l[arhgef12(0.0)]	0	0.30432126325216	0.1950233785831	0.336987965480196	0.163667392684545
arhgef12.s[arhgef12(6e-88)]	0.0137844770981544	0.292110410530914	0.242701716875303	0.315483131124606	0.135920264371023
arhgef16.l[arhgef16(0.0)]	0.258116900651326	0.0788895987111895	0.300401031341004	0.244112189746849	0.118480279549631
arhgef16.s[arhgef16(0.0)]	0.0148126956296662	0.54276800024241	0.176261974536049	0	0.266157329591875
arhgef17.s	0.0796548402757718	0.106457262311067	0.0910815342799289	0.363303363974003	0.35950299915923
arhgef26.l[arhgef26(1e-40)]	0.0075197682256723	0	0.0330003173931232	0	0.959479914381205
arhgef26.s[arhgef26(0.0)]	0.105939199890001	0	0.731028865639898	0	0.163031934470101
arhgef28-like.l[rgnef(9e-97)]	0	0.126543466936744	0.523520353538829	0.294252153643875	0.0556840258805515
arhgef28-like.s[rgnef(4e-94)]	0.306726854003695	0.257496461023863	0.287471021203337	0.148305663769106	0
arhgef37.l[arhgef37(1e-77)]	0.148482479280834	0.199777616953449	0.55780053831522	0	0.093939365450498
arhgef37.s[arhgef37(5e-72)]	0	0	0.930379954899016	0.0696200451009839	0
arhgef6.l[arhgef6(0.0)]	0.161776321343562	0	0.0203730435628352	0	0.817850635093603
arhgef6.s[arhgef6(0.0)]	0.208324027362589	0.22681063891976	0.0982083645774124	0.299780294282321	0.166876674857917
arhgef7-like.l[arhgef7(0.0)]	0.185655018741492	0.270279648666034	0.105426446850589	0.192130806217899	0.246508079523985
arhgef7-like.s[arhgef7(2e-116)]	0.177050494783557	0.220106843050452	0.128356296885584	0.302384548555888	0.172101816724518
arid2-like.l[arid2(2e-38)]	0.188895968383471	0.247845258307814	0.0340313803656737	0.351076683683954	0.178150709259088
arid2-like.s[arid2(0.0)]	0.235740809436785	0.209462468152061	0.0408206407517949	0.336938066457829	0.17703801520153
arid3b.l[arid3b(2e-133)]	0.168363679305952	0.211467316157169	0.158831753629807	0.315776748624623	0.145560502282449
arid3b.s[arid3b(1e-130)]	0.217560344423936	0.2154803136446	0.108223826207948	0.30083520499799	0.157900310725526
arid4b.1[arid4b(0.0)]	0.194916037282461	0.405680936086385	0.0923309639899484	0.199836335189163	0.107235727452042
arid4b.l[arid4b(0.0)]	0.189457554248115	0.320053491461449	0.158298838498241	0.212404704246218	0.119785411545977
arid5b-like.1.l[arid5b(0.0)]	0	0.113449756991954	0.0644730010122542	0.522670872597063	0.299406369398729
arid5b-like.1.s[arid5b(0.0)]	0.0124507024610112	0.306925957073236	0.107418866987034	0.399959121809215	0.173245351669504
arih1.l[arih1(0.0)]	0.22461960172785	0.203687516092791	0.0985315877242652	0.276526295621249	0.196634998833845
arih1.s[arih1(2e-77)]	0.207542412879699	0.188363580143381	0.0991290721876141	0.318937195886509	0.186027738902797
arih2.l[arih2(0.0)]	0.0902602932874988	0.370379021015134	0.0918571675108926	0.238892150287539	0.208611367898936
arih2.s[arih2(0.0)]	0.0999352213358243	0.261236593780593	0.0753374371820902	0.33184494379655	0.231645803904943
arl1.l[arl1(0.0)]	0.205396507066552	0.226977830318319	0.341457658829974	0.140664323040221	0.0855036807449333
arl1.s[arl1(0.0)]	0.176967623882791	0.194901831959186	0.430333868575301	0.114536835429441	0.0832598401532813
arl10.l[arl10(0.0)]	0.209256323514661	0.151808923323215	0.133750929480147	0.105086230283543	0.400097593398435
arl10b.l[xb-gene-947799(0.0)]	0.209748921411254	0.184916054135141	0.331527858445887	0.13682565353405	0.136981512473668
arl10b.s[xb-gene-947799(5e-131)]	0.224941504072361	0.249488784456622	0.119386008274605	0.273550162548285	0.132633540648128
arl13a-like.l[arl13a(3e-27)]	0.358908953914964	0.0141976065997816	0.0759829646028962	0	0.550910474882359
arl13b.l[arl13b(0.0)]	0.18894150323427	0.232694931670044	0.071507342815532	0.280184600462784	0.226671621817371
arl13b.s[arl13b(6e-22)|stx19(0.0)]	0.119770560958285	0.190796355226148	0.0319016104565504	0.356829706912333	0.300701766446684
arl14ep.l[c11orf46(1e-90)]	0.153726178984091	0.324464190324915	0.0700645352944513	0.300430272619453	0.151314822777089
arl14ep.s[c11orf46(2e-158)]	0.204291310273013	0.221623041178276	0.0875081529330649	0.266880495171579	0.219697000444068
arl16.l[arl16(0.0)]	0.192557459896831	0.283348323083203	0.126786304958111	0.191589180625688	0.205718731436167
arl2.l[arl2(3e-75)]	0.161514531492206	0.261178493118705	0.103153224396688	0.289783122698444	0.184370628293957
arl2bp.l[arl2bp(0.0)]	0.0867465681250663	0.327683753726815	0.24099387823735	0.196732763626916	0.147843036283853
arl3.1[arl3.1(0.0)]	0.0137849466209618	0.144371301841272	0.481830106290424	0.125246798318231	0.234766846929111
arl3.2.s[arl3.2(1e-93)]	0	0.917740610490403	0.0702729556583441	0.0119864338512523	0
arl3.s[arl3.1(0.0)]	0.018456638873263	0.190825021479433	0.299859974670574	0.214217396817846	0.276640968158885
arl4a.l[arl4a(8e-53)]	0.286250351080296	0.152918060438127	0.101747783479565	0.22986242396969	0.229221381032322
arl4a.s[arl4a(0.0)]	0.177450832998544	0.208543239837538	0.0487886148308843	0.468510568059765	0.0967067442732683
arl4c.l[arl4c(0.0)]	0.212301532249061	0.164706266103253	0.1578969748168	0.239487562270334	0.225607664560552
arl6.l[arl6(5e-73)]	0.147769422238358	0.244640985804317	0.128098218457746	0.307764400537634	0.171726972961945
arl6ip1.l[arl6ip1(0.0)]	0	0.264383695075312	0.115295773752007	0.369099171051581	0.2512213601211
arl6ip1.s[arl6ip1(0.0)]	0.0550629332641181	0.134379078947151	0.282273699160124	0.244558291869314	0.283725996759293
arl6ip4.l[arl6ip4(0.0)]	0.185249110792648	0.302964485589219	0.140563747274249	0.256836152743449	0.114386503600434
arl6ip5.l[arl6ip5(1e-151)]	0.0243492709831101	0.36979833660226	0.194494752533782	0.21898581919355	0.192371820687299
arl6ip5.s[arl6ip5(8e-157)]	0.249377651941789	0.210243886777031	0.0308635242663265	0.150305320610836	0.359209616404017
arl6ip6-like.l[arl6ip6(2e-111)]	0.263159394018126	0.290887499921482	0.101489854330102	0.209545033252902	0.134918218477388
arl6ip6-like.s[arl6ip6(2e-96)]	0.227035738343747	0.24127943434879	0.088692123622616	0.2650076715686	0.177985032116247
arl8a.1[arl8a(1e-28)]	0	0.13844791051696	0	0.452730684410117	0.408821405072923
arl8a.s[arl8a(1e-122)]	0	0	0.0548661763446119	0.440546116684086	0.504587706971302
arl8b.l[arl8b(0.0)]	0.167331323399191	0.250343849797583	0.115577187406554	0.256763178627869	0.209984460768804
arl8b.s[arl8b(4e-26)]	0.165653021720875	0.211219209994748	0.114837951508783	0.307036343969018	0.201253472806576
arl9.l[arl9(0.0)]	0.222422564674887	0.370911286762773	0.0772804108349683	0.245650637393943	0.0837351003334286
armc1.l[armc1(0.0)]	0.135123963968029	0.272981108076209	0.120767633957174	0.269045875413367	0.202081418585221
armc1.s[armc1(0.0)]	0.177347487540764	0.28684290306104	0.106766861289787	0.279339761261083	0.149702986847326
armc10-like.l[armc10(0.0)]	0.112284338106905	0.225275480155271	0.133289735386334	0.496164863005227	0.0329855833462628
armc2.l[armc2(6e-144)]	0	0.00146474010111198	0.857053707870484	0.0430926162393236	0.0983889357890805
armc3.l[armc3(0.0)]	0	0.0444181832184787	0.955581816781521	0	0
armc4.s[armc4(0.0)]	0	0	0.870039925516243	0	0.129960074483757
armc5.l[armc5(5e-82)]	0.197436160606751	0.23598295333441	0.0897497943061403	0.277955065474955	0.198876026277743
armc6.l[armc6(2e-63)]	0.213553035466472	0.197723298646002	0.128428574990253	0.269923440441938	0.190371650455335
armc7.l[armc7(5e-121)]	0.297528040344264	0.282335739888695	0.0628938276069244	0.253196148748557	0.104046243411559
armc8.l[armc8(0.0)]	0.173184296748156	0.257469419414771	0.0616214833059138	0.337890838412387	0.169833962118772
armc8.s[armc8(1e-37)]	0.180904992059697	0.260691352692794	0.0576744111923714	0.260905414227802	0.239823829827337
armc9.1[armc9(0.0)]	0.186665334222408	0.334208141488868	0.208728970062758	0.167506507588183	0.102891046637783
arnt.l[arnt(6e-46)]	0.132458806114387	0.343096097634445	0.189194604489372	0.189664264627083	0.145586227134712
arnt.s[arnt(0.0)]	0.150417551189618	0.296889060092912	0.175724623766552	0.246630147946706	0.130338617004212
arnt2.l[arnt2(0.0)]	0	0.35421073664765	0.0388025304967169	0.460529834008832	0.146456898846801
arnt2.s[arnt2(0.0)]	0.00366443854148965	0.318935238140437	0.0239095278427244	0.284754691756717	0.368736103718632
arpc1b.l[arpc1b(0.0)]	0.304453033137611	0.220544382258793	0.180491237203374	0.144996891000758	0.149514456399464
arpc1b.s[arpc1b(0.0)]	0.145721326566115	0.359583351873354	0.356952108108548	0.110699322300492	0.0270438911514916
arpc4.s[arpc4(0.0)]	0.0880998853979896	0.136825875309238	0.236876780549061	0.32812575888417	0.210071699859542
arpc5.l[arpc5(7e-127)]	0.255929334023334	0.23780477208708	0.133154964575854	0.231129680561414	0.141981248752317
arpc5.s[arpc5(0.0)]	0.228403074581981	0.247098333080357	0.157417289737532	0.218003515005416	0.149077787594714
arpc5l.l[arpc5l(8e-130)]	0.149771137584548	0.25386851263972	0.154282578417316	0.267790795674572	0.174286975683844
arpin.l[c15orf38(0.0)]	0.121689919926987	0.170621666619299	0.119838748275816	0.341954401570791	0.245895263607108
arpp19.l[arpp19(0.0)]	0.197122507577452	0.236051854925986	0.115594492434373	0.289372635038089	0.161858510024099
arpp19.s[arpp19(0.0)]	0.19719241836148	0.231094905953146	0.120909095742193	0.294309490882387	0.156494089060794
arr3.l[arr3(0.0)]	0.012221520571834	0.978412547684249	0.00936593174391733	0	0
arrdc3.l[arrdc3(7e-35)]	0.227586237837578	0.238423008149368	0.144124209438758	0.258904070585729	0.130962473988567
arrdc3.s[arrdc3(1e-42)]	0.217398392785106	0.249497450100894	0.0613737031907001	0.291711073720482	0.180019380202818
arrdc4.l[arrdc4(0.0)]	0.259159211966921	0.216493859184142	0.0928606408961569	0.280064467948165	0.151421820004615
arrdc4.s[arrdc4(0.0)]	0.46511163643915	0.18880820269142	0.0264421946516429	0.199347982521937	0.12028998369585
arsa.l[arsa.1(0.0)]	0.133790191829037	0.32877611039044	0.0594821631931089	0.402556643534758	0.0753948910526558
arsa.s[arsa.1(0.0)]	0.142085023278312	0.338318297232931	0.0594001617140248	0.231241478180405	0.228955039594327
arsb.l[arsb(0.0)]	0.123652470965126	0.211476930514085	0.0725997117780042	0.362381780673488	0.229889106069297
arsd.l[arsd(0.0)]	0.290252798515617	0.037020594227569	0.0504495532872225	0	0.622277053969592
arsg-like.l	0.488891213448653	0	0	0.314139410400152	0.196969376151195
arsj.l[arsj(0.0)]	0	0.400508937204402	0	0.162773640826958	0.43671742196864
arsj.s[arsj(0.0)]	0.329295268129356	0	0	0.400718682926508	0.269986048944136
art5.l	0	0.587266070713205	0.0192269770997674	0.229496670327283	0.164010281859745
as3mt.1[ensxetg00000031996(2e-109)]	0	0.109116165564747	0.207515728345586	0.503398836900214	0.179969269189453
asah1.l[asah1(0.0)]	0.0704842945306659	0.196258502116746	0.332090748297722	0.190098582670976	0.211067872383891
asap1.l[asap1(8e-38)]	0.0646520329795147	0.289598475336558	0.0284029165746496	0.513849056829383	0.103497518279895
asap1.s[asap1(3e-117)]	0.166359374940207	0.33278538149036	0.0354646428304462	0.298410472420444	0.166980128318543
asap2-like.l[asap2(3e-67)]	0.3623601530587	0.198344558377381	0.0652434583974269	0.182179649800921	0.191872180365571
asap2-like.s[asap2(3e-72)]	0.130796078991537	0.300222592428026	0.0508300761783352	0.304986164937229	0.213165087464872
asb1-like.l[asb1(0.0)]	0.0961145626627832	0.846281745366283	0.0576036919709337	0	0
asb13-like.l[asb13(0.0)]	0.0863945934648317	0.398976922044154	0.365528939750038	0.0639307755069659	0.0851687692340106
asb14.1[appl1(1e-49)]	0.0249380095126721	0.193401371742231	0.698401200476563	0.0678962090636178	0.0153632092049152
asb16.l[asb16(0.0)]	0.277597726002137	0.336527000817534	0.0423500629962865	0.186746011751642	0.156779198432402
asb2-like.l[asb2(0.0)]	0	0.0886577768307721	0	0.369714496282802	0.541627726886426
asb2-like.s[asb2(0.0)]	0.108198383345666	0.10323596846957	0	0.150334518106472	0.638231130078292
asb3.s[asb3(0.0)]	0.106041189614042	0.246325329298737	0.196093327939583	0.407472122057233	0.044068031090404
asb6.1[asb6(6e-76)]	0.215063311500143	0.289054930970312	0.132353757428381	0.189296131483526	0.174231868617638
asb6.s[asb6(1e-39)]	0.237163595886592	0.255981921241729	0.0939252784732928	0.206056177212166	0.20687302718622
asb7.l[asb7(3e-40)]	0.228157250616865	0.209769120415174	0.0784573018146135	0.257277761889999	0.226338565263348
asb7.s[asb7(7e-53)]	0.160358025957991	0.24620529560337	0.0827500051564084	0.303987455827427	0.206699217454804
asb9.l[asb9(7e-83)]	0	0.903251286133666	0.0967487138663339	0	0
ascc1.l[ascc1(0.0)]	0.504441985496191	0.209604414456325	0.106032619499505	0.0847432856186528	0.0951776949293254
ascc2.s[ascc2(0.0)]	0.214926131152812	0.28350193101179	0.106017105663096	0.28333115711097	0.112223675061332
ash1l.l[ash1l(0.0)]	0.129377062443177	0.290330193405433	0.103802335726048	0.289505876537295	0.186984531888048
ash1l.s[ash1l(0.0)]	0.0699307686391609	0.239823117107764	0.183228366574712	0.299892991428723	0.20712475624964
ash2l.l[ash2l(1e-97)]	0.155598296047578	0.266570979845468	0.0477154319634146	0.241708893621762	0.288406398521777
ash2l.s[ash2l(1e-91)]	0.182626890323802	0.226878694484232	0.0808067376218558	0.287234382228019	0.222453295342092
asic2-like.2.l[asic2(0.0)]	0.0909309499010035	0.351933213773372	0	0.507902261470117	0.0492335748555068
asic2-like.2.s[asic2(3e-129)]	0.409305109158302	0.191422591742293	0.0656333096622688	0.0887640008377817	0.244874988599355
asl.l[asl(0.0)]	0.20389954876329	0.40335535678402	0.245347740952092	0.147397353500599	0
asmtl.l[asmtl(0.0)]	0.0781561471933902	0.19735722244466	0.184148214706324	0.388257641811277	0.152080773844348
asna1.1[asna1(0.0)]	0.129973880666266	0.243729138528811	0.151334466386687	0.319596082228818	0.155366432189419
asna1.l[asna1(3e-51)]	0.18789992703063	0.265759820926293	0.0895796879534367	0.318883339799656	0.137877224289984
asns.l[asns(0.0)]	0.0787465300448479	0.153910978755309	0.0671561176163645	0.474655789589251	0.225530583994228
asnsd1-like.l[asnsd1(4e-161)]	0.173010639361911	0.242314580094906	0.161851088864366	0.317117123139563	0.105706568539253
aspg.l[aspg(0.0)]	0.138616317466443	0.272469811488788	0.19818860136313	0.314524261904546	0.0762010077770926
asph.s[asph(7e-48)]	0	0.143369772716488	0	0.574082730084865	0.282547497198647
asphd2.l[asphd2(0.0)]	0.1405235534085	0.32604579355375	0.181609741640778	0.148397229991799	0.203423681405173
asphd2.s[asphd2(0.0)]	0.130462845715731	0.381193585811189	0.106073290947299	0.237326805479348	0.144943472046433
aspscr1.s[aspscr1(9e-132)]	0.302177613549873	0.196561291437341	0.0590394721614278	0.256352497025071	0.185869125826288
asrgl1.1[asrgl1(0.0)]	0.326619777295706	0.222890496374081	0.101136235809766	0.21179452598424	0.137558964536207
aste1.l[aste1(0.0)]	0.153570121828625	0.170854117947877	0.104278297629576	0.44081566644086	0.13048179615306
asxl1-like.l[asxl1(0.0)|kif3b(4e-46)|pofut1(0.0)]	0.21559201605872	0.179550246604238	0.128474048072814	0.310374253101547	0.166009436162682
asxl1-like.s[asxl1(0.0)|kif3b(0.0)]	0.229843179655996	0.229257928231046	0.0647115744919199	0.308618099151664	0.167569218469374
asxl2.s[asxl2(1e-52)]	0	0.665421236373365	0.107558886479935	0.138401497562882	0.0886183795838187
asxl3.l[asxl3(0.0)]	0.200570572488031	0.222812030061439	0.0869012926658737	0.299881747633489	0.189834357151167
asxl3.s[asxl3(0.0)]	0.133267735389176	0.220422453719734	0.0781391029863406	0.354569799945846	0.213600907958903
asz1.l[asz1(0.0)]	0.152077694763618	0.375320777145309	0.109495304474055	0.233889932993312	0.129216290623706
atad1.l[atad1(0.0)]	0.0944935987405855	0.281267363020092	0.133472070868706	0.33726529840946	0.153501668961157
atad1.s[atad1(5e-87)]	0.167416521236058	0.283830500912048	0.0942660596353836	0.29596730078209	0.15851961743442
atad2b-like.l[atad2b(4e-86)]	0.254252050626798	0.205818802574603	0.0659264020221536	0.294432382083408	0.179570362693038
atad2b-like.s[atad2b(2e-121)]	0.231734359811088	0.264677967551042	0.0577618573898433	0.274509866688605	0.171315948559422
atad3a.l[atad3a(0.0)]	0.0883004543838324	0.19107368704222	0.106560120459511	0.509817823017892	0.104247915096545
atad3a.s[atad3a(1e-171)]	0.144200007130532	0.242986440931366	0.0998603579609271	0.43433512490784	0.0786180690693357
atad5.l[atad5(2e-138)]	0.189792668594161	0.26011001826509	0.0472957147120991	0.320168622274927	0.182632976153723
atad5.s[atad5(1e-140)]	0.1531673845541	0.241347741727887	0.059204863261594	0.368555529570634	0.177724480885786
atat1.l[atat1(0.0)|c6orf136(0.0)]	0.234745625073182	0.213951377737277	0.038993188703543	0.29182265925209	0.220487149233909
atat1.s[atat1(0.0)]	0.283562163235145	0.218855975848498	0.0528143044764508	0.267307442695153	0.177460113744754
atcay.l[atcay(0.0)]	0.614565295607173	0	0.0137411237978265	0.337539177600095	0.0341544029949047
ate1-like.l[ate1(0.0)]	0.0878602524895181	0.307264494372667	0.102383201247591	0.30520808563392	0.197283966256305
atf1.l[atf1(0.0)]	0.0964216375614492	0.280236838125802	0.118340112557212	0.261549357084279	0.243452054671258
atf1.s[atf1(0.0)]	0.143792866530369	0.343060339118983	0.148220724517849	0.228413355332081	0.136512714500716
atf2.l[atf2(0.0)]	0.111748801276379	0.42264924985008	0.085725081729005	0.231691630205974	0.148185236938563
atf2.s[atf2(0.0)]	0.00384034471567787	0.172543785399414	0.174670323369172	0.298847873047702	0.350097673468034
atf3.l[atf3(0.0)]	0.095897568677574	0.321858654266896	0.0770804847259516	0.327978094074277	0.177185198255301
atf3.s[atf3(0.0)]	0.0916293455927458	0.295776117160327	0.14436907189117	0.224043305111142	0.244182160244615
atf4.l[atf4(9e-123)]	0.15693217196957	0.301056572184017	0.166859582676859	0.199829310674033	0.175322362495521
atf4.s[atf4(0.0)]	0.109570609478607	0.272290695378557	0.13039230417414	0.334510190756351	0.153236200212344
atf5.l[atf5(0.0)]	0.0545137123700375	0.200818135367209	0.326957450841871	0.19225898724981	0.225451714171072
atf7.l[atf7(3e-23)]	0.110538606194963	0.23897406911556	0.112175280128978	0.406833533697263	0.131478510863236
atf7.s[atf7(0.0)]	0.152199671270682	0.306156893508072	0.0844162195143468	0.32136700564794	0.135860210058959
atf7ip-like.l[atf7ip(0.0)]	0.181585302577863	0.249791632968193	0.071121154045376	0.368514740975104	0.128987169433464
atf7ip-like.s[atf7ip(0.0)]	0.22273412266504	0.243315059444696	0.0653128054690447	0.342572289302806	0.126065723118413
atf7ip2.l	0.0850668461591704	0.256618211420015	0.0357585612484051	0.496805069121918	0.125751312050492
atg10-like.l	0.0492253158898041	0.3509091297306	0.113994910049293	0.292022961240758	0.193847683089544
atg101.l	0.32175812155181	0.112818376685426	0.170314823378665	0.174142382577008	0.220966295807091
atg101.s	0.192266918729067	0.257816149539363	0.0798145161294819	0.277537683323154	0.192564732278934
atg13.l[atg13(1e-33)]	0.124373252150269	0.215212221420365	0.104551680002309	0.292268023156255	0.263594823270802
atg13.s[atg13(0.0)]	0.235723841866657	0.220240314440739	0.0758802332893812	0.276473054226547	0.191682556176676
atg14.l[atg14(4e-89)]	0.0320815613578576	0.199606989506806	0.120881037005181	0.330532114557236	0.316898297572919
atg16l1.l[atg16l1(7e-105)]	0.213095007234063	0.289286551627108	0.0750697178834859	0.259323233436609	0.163225489818734
atg16l1.s[atg16l1(1e-93)]	0.218037354188527	0.378601429580705	0.0657368812910358	0.179653934441516	0.157970400498216
atg2a.l[atg2a(1e-44)]	0.0491007372586543	0.234266026381589	0.192566418449832	0.296975874223369	0.227090943686556
atg2b.l[atg2b(0.0)]	0.164088311619369	0.233906573957747	0.0832937604595639	0.335169580026193	0.183541773937127
atg2b.s[atg2b(3e-61)]	0.159981621286388	0.31223742898433	0.159628788600871	0.226469565329078	0.141682595799333
atg3.l[atg3(8e-74)]	0.406681596502381	0.193285937398511	0.0919820327193955	0.155149088738793	0.15290134464092
atg3.s[atg3(0.0)]	0.257263649570557	0.344680868681667	0.127437282624354	0.1565168224842	0.114101376639221
atg4a.l[atg4a(1e-96)]	0.209215562281325	0.295130963156078	0.144631548423008	0.166565923821896	0.184456002317694
atg4a.s[atg4a(0.0)]	0.217993943750069	0.282203783168576	0.0475942912479968	0.326471150266685	0.125736831566672
atg4b.l[atg4b(2e-68)]	0.218638361368613	0.245838511638002	0.251326312686272	0.170027046374724	0.114169767932388
atg4b.s[atg4b(1e-75)]	0.266286139757293	0.351906594894696	0.136590876761271	0.147053410266789	0.0981629783199511
atg4c.l[atg4c(0.0)]	0.211326668145198	0.17455701060469	0.04684352005905	0.303002418427724	0.264270382763338
atg4c.s[atg4c(0.0)]	0.224818141978838	0.192755641251168	0.0814030143512257	0.272121019479186	0.228902182939582
atg4d.l[atg4d(8e-40)]	0.129977548264856	0.317473977867363	0.170754726596612	0.197282181479312	0.184511565791857
atg4d.s[atg4d(6e-53)]	0.141645349512069	0.210076673451664	0.132186555984952	0.25497863162681	0.261112789424506
atg5.l[atg5(0.0)]	0.171117304283367	0.2977178493395	0.0792167310389548	0.321597405332796	0.130350710005382
atg9a.s[atg9a(0.0)]	0.156238211300717	0.126838943931046	0.335756476715277	0.00730042441997723	0.373865943632983
athl1.1[athl1(1e-116)]	0.376839666516837	0.258334553711525	0.0121485437285057	0.170862167603328	0.181815068439804
atic.l[atic(3e-96)]	0.10328864316445	0.225839977569627	0.152518292934587	0.339802891554144	0.178550194777192
atic.s[atic(0.0)]	0.0962404926454835	0.267941314836582	0.0972615739012277	0.449153802952759	0.0894028156639476
atl2-like.l[atl2(0.0)]	0.0809861535090517	0.203913569523032	0.188379134162293	0.483600579460921	0.0431205633447023
atl2-like.s[atl2(0.0)]	0.10976504169755	0.401648918096707	0.139695434764164	0.256910830938324	0.091979774503256
atl3.l[atl3(0.0)]	0.0884007651671477	0.215748620804467	0.134578805681213	0.388443905353748	0.172827902993424
atmin.l[atmin(0.0)]	0.203435358141977	0.227007177464388	0.0995528502655156	0.404038319438152	0.0659662946899671
atn1-like.l[atn1(0.0)]	0.0503949374962842	0.127377571059937	0	0.497969689789667	0.324257801654112
atn1-like.s[atn1(0.0)]	0.180277526004066	0.133930619500164	0.0453349866379869	0.430206480204705	0.210250387653078
atoh7.s[atoh7(3e-167)]	0	0.0683846141020347	0	0.47169376421117	0.459921621686795
atoh8.l	0	0.220670075620133	0	0.295252391785408	0.484077532594459
atox1.l[atox1(9e-71)]	0.062150902304945	0.070663619456313	0.0762132912562143	0.534629133029713	0.256343053952815
atox1.s	0.12814122890954	0.177517166776538	0.262210885882406	0.169289204573321	0.262841513858195
atp10a.l[atp10a(1e-169)]	0.089815473566421	0.148483946781046	0.0195022009402142	0.468727629928955	0.273470748783363
atp10d.l[atp10d(0.0)]	0.249170758014965	0.203594247507669	0.0961572936980605	0.240187354834485	0.210890345944821
atp11b-like.l[atp11b(5e-88)]	0.31861866157566	0.263135490383805	0.0902140087711276	0.197950718474327	0.130081120795081
atp12a-like.1.l[atp12a(0.0)]	0.428991309243031	0	0.286679728857948	0.185484941922159	0.0988440199768608
atp13a-like.l[atp13a-like(0.0)]	0.117368446546892	0.0238551628173008	0.732641843502408	0.126134547133399	0
atp13a-like.s[atp13a-like(1e-62)]	0.179999275555488	0.0407366690832903	0.623170123393091	0.156093931968131	0
atp13a1.l[atp13a1(0.0)|chchd5(3e-114)]	0.115766028788224	0.21125096791284	0.263307537254374	0.25142785626439	0.158247609780172
atp13a4.l[atp13a4(2e-74)]	0.160385390595182	0.219736289833648	0.582041702002544	0.0378366175686261	0
atp13a4.s[atp13a4(4e-77)]	0.13440755382431	0.147470568606622	0.684962130215694	0.0102449001880465	0.0229148471653275
atp1a1.l[atp1a1(0.0)]	0.118786257967188	0.169177613091065	0.211558009885533	0.287562016912025	0.212916102144189
atp1a1.s[atp1a1(0.0)]	0.237625134944636	0.120486839946432	0.24018635889232	0.266563275033797	0.135138391182815
atp1a2.l[atp1a2(0.0)]	0	0.144503090163462	0	0.293285455126979	0.562211454709559
atp1a2.s[atp1a2(0.0)]	0	0.00495798963690678	0	0.346591067551607	0.648450942811486
atp1b1.l[atp1b1(0.0)]	0.197362000456121	0.101836962628029	0.183483440947203	0	0.517317595968647
atp1b1.s[atp1b1(2e-70)]	0.135861802087652	0.221597205757361	0.28138131689156	0.204445879225616	0.15671379603781
atp1b3.l[atp1b3(4e-101)]	0.160068354572346	0.116961494609751	0.0371090088155369	0.257202952158004	0.428658189844363
atp1b3.s[atp1b3(8e-95)]	0.255932820020883	0.139971667401655	0.0441263714953461	0.299182430561121	0.260786710520995
atp1b4-like.l[atp1b4(0.0)]	0	0	0.955486308471953	0	0.0445136915280469
atp2a3.l[atp2a3(0.0)]	0.00848522274514877	0.00369921699832799	0.903731527262861	0.0630764012537759	0.0210076317398859
atp2a3.s[atp2a3(0.0)]	0.334496577959685	0.257713879564594	0.199133125892459	0.0907625178830566	0.117893898700206
atp2b3.1[atp2b3(4e-88)]	0.168016276267595	0.247448739752551	0.0957472426058129	0.281132288994708	0.207655452379332
atp2b3.s[atp2b3(2e-142)]	0.210845113713782	0.244067141308333	0.0642500999713964	0.359041601844281	0.121796043162207
atp2b4-like.s[atp2b2(1e-101)]	0.0642100704483812	0.291465990228352	0.170778872318979	0.316162374892279	0.157382692112009
atp2c2.l[atp2c2(0.0)]	0	0	1	0	0
atp2c2.s[atp2c2(0.0)]	0	0.0979340266398184	0.902065973360182	0	0
atp5a1.l[atp5a1(3e-51)]	0.147793843998095	0.201038290039926	0.154437296101385	0.32542697333844	0.171303596522153
atp5a1.s[atp5a1(7e-48)]	0.117497177263963	0.246071053954677	0.16108981638375	0.287294616399773	0.188047335997837
atp5b.l[atp5b(0.0)]	0.0893130079341133	0.25121962030422	0.137541057658831	0.383785962770904	0.138140351331931
atp5b.s[atp5b(0.0)]	0.17228127241131	0.236236841002947	0.133332656152824	0.274235108383355	0.183914122049564
atp5c1.l[atp5c1(0.0)]	0.188066745320494	0.264061620081369	0.133724945763799	0.264242754303605	0.149903934530733
atp5c1.s[atp5c1(1e-35)]	0.169264440894627	0.252733213422232	0.131408437725101	0.285023268834403	0.161570639123638
atp5d.l[atp5d(0.0)]	0.155532953066067	0.331375641496891	0.123243645102496	0.213815946695235	0.17603181363931
atp5d.s[atp5d(0.0)]	0.127187299493659	0.31923062190076	0.132944361301952	0.230580003436861	0.190057713866768
atp5f1.l[atp5f1(0.0)]	0.177878022105931	0.279129258119097	0.125437630305558	0.245124671908792	0.172430417560623
atp5f1.s[atp5f1(0.0)]	0.19218531894278	0.232473280843097	0.143080210066362	0.263215293577618	0.169045896570144
atp5h.l[atp5h(4e-132)]	0.142797432004879	0.231987459257687	0.136918522242034	0.241661076485082	0.246635510010318
atp5h.s[atp5h(3e-124)]	0.205706680457899	0.23586393263476	0.132398490789394	0.234460767186583	0.191570128931364
atp5j.l[atp5j(3e-145)]	0.0520934254920308	0.301461058864474	0.175577127480493	0.294464121491787	0.176404266671215
atp5j.s[atp5j(3e-151)]	0.133055205380146	0.293319202608938	0.12990821645146	0.259999842754283	0.183717532805173
atp5j2.l[atp5j2(1e-125)]	0.0824899244067981	0.252469105925205	0.165134087408189	0.330734100356884	0.169172781902925
atp5j2.s[atp5j2(3e-135)]	0.0951451725759563	0.257111776426383	0.153142783468471	0.327183263940457	0.167417003588732
atp5l.l[atp5l(0.0)]	0.2015384482181	0.220222891491866	0.129130809286191	0.253199958300781	0.195907892703062
atp5o.l[atp5o(3e-35)]	0.19566329872192	0.210719023302877	0.102800739983585	0.228695081085493	0.262121856906125
atp5o.s[atp5o(0.0)]	0.127712677714286	0.240871657363768	0.149845646508747	0.272075485341297	0.209494533071902
atp5s.l[atp5s(0.0)]	0.0387185270701143	0.31537382394774	0.196163659970574	0.291959428460736	0.157784560550837
atp6ap2.l[atp6ap2(0.0)]	0.18786022741902	0.272609609971691	0.135594244158691	0.238513311402636	0.165422607047962
atp6ap2.s[atp6ap2(0.0)]	0.0882481108630759	0.170024434499511	0.331933126700652	0.276804692308053	0.132989635628707
atp6v0a1.l[atp6v0a1(0.0)]	0	0.0518796867342348	0.60829266641026	0.152820752869394	0.187006893986111
atp6v0a1.s[atp6v0a1(0.0)]	0.0391498426822914	0.15087788532266	0.20928955476462	0.3931598656539	0.207522851576529
atp6v0a2.l[atp6v0a2(0.0)]	0.176732220811547	0.27543456556995	0.193042153046737	0.268262745663781	0.0865283149079847
atp6v0b.l[atp6v0b(5e-55)]	0.166553850077176	0.213249402535532	0.343497747806634	0.147030013530161	0.129668986050497
atp6v0b.s[atp6v0b(1e-51)]	0.203486750539896	0.117048202021135	0.445551824805459	0.105270765143664	0.128642457489847
atp6v0c.l[atp6v0c(0.0)]	0.257353471114359	0.274340135646171	0.202932054995803	0.101479140921701	0.163895197321967
atp6v0c.s[atp6v0c(0.0)]	0.125107498680586	0.237308929183939	0.359150380190363	0.123170590385296	0.155262601559816
atp6v0d1.l[atp6v0d1(0.0)]	0.0650208436492588	0.47520259838837	0.232118915083216	0.144929809807804	0.0827278330713516
atp6v0d2.l[atp6v0d2(0.0)]	0.00560028350974994	0	0.779461673612468	0	0.214938042877782
atp6v1c2.l[atp6v1c2(0.0)]	0	0	0.992749330156306	0	0.00725066984369457
atp6v1c2.s[atp6v1c2(0.0)]	0	0.0856265441815313	0.855659685018021	0.0587137708004478	0
atp6v1d.l[atp6v1d(0.0)]	0.12115210319112	0.195552611526618	0.221292238581233	0.292997050050563	0.169005996650467
atp6v1d.s[atp6v1d(0.0)]	0.142428476761345	0.233005283902866	0.235584304864365	0.284907156897138	0.104074777574286
atp6v1e1.1[atp6v1e1(1e-31)]	0.157319443860515	0.225484461342554	0.240781786509486	0.215833573181886	0.160580735105559
atp6v1e1.s[atp6v1e1(1e-39)]	0.10228219553966	0.190291635057952	0.231628799279352	0.205205332702605	0.27059203742043
atp6v1h.l[atp6v1h(0.0)]	0.254811998438666	0.185911829169065	0.324396056749507	0.135929597295841	0.0989505183469208
atp6v1h.s[atp6v1h(0.0)]	0.265974187459177	0.225560497438483	0.164251947372704	0.23320265199982	0.111010715729816
atp7a.l[ensxetg00000030147(0.0)|atp7a(4e-70)]	0.0398238383165854	0.195042773626198	0.26751660238833	0.319170563812403	0.178446221856484
atp7b.l[atp7b(0.0)]	0.0244360667602136	0	0.948639330818834	0.0263988663521136	0.000525736068839062
atp8b2-like.l[xb-gene-994120(2e-21)]	0.0753948712984687	0.304926008600486	0.160400534747782	0.445297258834049	0.0139813265192142
atp8b3.l[atp8b3(0.0)]	0	0.0146122914170391	0.916533056883367	0.0565865347430406	0.012268116956553
atp8b4.l[atp8b4(2e-111)]	0.0786223148028885	0.255961824505593	0.114932508462635	0.413666631042836	0.136816721186047
atp8b4.s[atp8b4(0.0)]	0.182800810550072	0.231218780448744	0.0445633864618993	0.365358200472997	0.176058822066287
atp9a.l[atp9a(3e-66)]	0.136929865234579	0.0644873275475598	0.445995857951836	0.0482144308327831	0.304372518433242
atp9a.s[atp9a(0.0)]	0.119202554530986	0.134889359112631	0.376517467440729	0.244633209041503	0.124757409874151
atp9b.l[atp9b(0.0)]	0.0628625162793889	0.265322878989363	0.214503041995501	0.219671350950309	0.237640211785437
atpaf1.s[atpaf1(0.0)]	0.205840189390671	0.227735333906017	0.0724813632939038	0.297806254061994	0.196136859347415
atpaf2.l[atpaf2(0.0)]	0.163393852704548	0.349512246955336	0.115999476108301	0.227451755987105	0.143642668244711
atpaf2.s[atpaf2(0.0)]	0.211502225098274	0.220309286467481	0.125662263139254	0.265187263213697	0.177338962081293
atr.l[atr(9e-68)]	0.113299044670895	0.228755635006336	0.134099559921872	0.332419259722549	0.191426500678347
atrip.l[atrip(0.0)]	0.24886444297992	0.258568056466124	0.0762075927997565	0.235223360844386	0.181136546909813
atrip.s[atrip(0.0)]	0.198924638853741	0.154561593181361	0.0847720538499501	0.434804379445158	0.126937334669789
atrnl1.l	0.0181733476129644	0.0532489463719778	0.0212188854381639	0.746910065167063	0.160448755409831
atrx-like.l[atrx(9e-61)]	0.191855777700595	0.221644433095957	0.0707380578170645	0.334825300354508	0.180936431031875
atrx-like.s[atrx(3e-59)]	0.16594002931707	0.247578314593572	0.0801192311231468	0.306462636031909	0.199899788934303
atxn1-like.l[atxn1(0.0)|gmpr(4e-151)]	0.230978901856431	0.157065223783368	0.0416957045162155	0.200286099038145	0.36997407080584
atxn1-like.s[atxn1(0.0)]	0.267004150191049	0.238920895096121	0.0758559072581481	0.267819590630772	0.150399456823909
atxn1l-like.l[atxn1l(0.0)]	0.138661145851671	0.227889604947797	0.0725957637622072	0.369360093401475	0.19149339203685
atxn1l-like.s[atxn1l(0.0)]	0.163038785376534	0.259069418952887	0.0806231700451865	0.304394617214522	0.19287400841087
atxn2.l[atxn2(0.0)]	0.175410863503808	0.224563141371328	0.107332709386923	0.269240296764467	0.223452988973474
atxn2.s[atxn2(0.0)]	0.181861947880173	0.26016063758213	0.104092257076793	0.253400989540143	0.20048416792076
atxn3.l[atxn3(2e-60)]	0.111751279902881	0.241247794508138	0.0901197588428971	0.405142443230392	0.151738723515691
atxn3.s[atxn3(0.0)]	0.176012236757912	0.273670572138662	0.098026906567933	0.271610507582394	0.180679776953099
atxn7l1-like.l[atxn7l1(0.0)]	0.0465992992646397	0.204168844544896	0.0895806528799114	0.438882137096048	0.220769066214505
atxn7l1-like.s[atxn7l1(0.0)]	0.0624581377339377	0.204205178578152	0.135761931796383	0.362471946007108	0.235102805884419
auh.l[auh(2e-165)]	0.236604373342463	0.3021820602134	0.117300116905771	0.187829902523121	0.156083547015246
auh.s[auh(0.0)]	0.292203998276137	0.322330956664666	0.0574386588518168	0.283434086454757	0.0445922997526231
aunip.l	0.0843241628696842	0.323894110491381	0.0472358127387513	0.333112261040601	0.211433652859582
aup1.s[aup1(8e-114)]	0.176757061819922	0.185270860075332	0.128593308475002	0.30384549436721	0.205533275262533
aurka.l[aurka(3e-172)]	0.171251479881299	0.278761847375467	0.104222540532666	0.22292022653505	0.222843905675519
aurka.s[aurka(0.0)]	0.185874822718499	0.241664730838762	0.0653994879141107	0.277563236392969	0.229497722135659
aurkb.1[aurkb(0.0)]	0.0898894058533724	0.233549423392342	0.0959215966895676	0.354089481656214	0.226550092408504
aurkb.l[aurkb(0.0)]	0.187479637302901	0.237661428115953	0.0713034776615619	0.282582275576678	0.220973181342906
avd.2.l	0.132139680613078	0.156764782829359	0.1215751734821	0.353028843844519	0.236491519230944
aven.l[aven(3e-99)]	0.270956154869102	0.222899158436053	0.0789975279049738	0.249638226206008	0.177508932583863
avil.l[avil(2e-83)]	0	0.239447869276852	0.134980381792897	0.27449939746067	0.351072351469581
avl9.l[avl9(0.0)]	0	0.317081830168055	0.681150717300547	0	0.00176745253139822
avpi1.l[avpi1(0.0)]	0.209591553115587	0.325696430961046	0.0897396952842034	0.125990979414411	0.248981341224753
avpi1.s[avpi1(0.0)]	0.127130533543485	0.312775871827485	0.0822976612641576	0.30452416701666	0.173271766348212
avpr2.s[avpr2(0.0)]	0	0	0.169735121553798	0.722284191796917	0.107980686649285
awat1.l[awat1(1e-22)]	0.308599825810234	0.178576788892769	0.0400165586638259	0.216336272689166	0.256470553944005
awat1.s[awat1(0.0)]	0.531067941704149	0.0302692563947168	0.00698054586466726	0.158276670734838	0.273405585301629
axin1.l[axin1(8e-112)]	0.141292781784205	0.289114654741094	0.0452382455925601	0.344442342871711	0.179911975010429
axin1.s[axin1(8e-109)]	0.220832251117391	0.202668862192378	0.0554103494307372	0.324845979572286	0.196242557687208
axin2.l[axin2(7e-56)|cep112(0.0)]	0.416072836344917	0	0.0606241136221986	0.44547385019785	0.0778291998350344
axin2.s[axin2(0.0)]	0.358291704055758	0.0216298506237631	0.0772799516147428	0.542798493705736	0
axl.l[axl(0.0)]	0.000968831874986895	0	0.879438896940326	0.119592271184687	0
axl.s[axl(0.0)]	0.311757779346551	0.152366756972486	0.183055171385755	0.0790964463803794	0.273723845914828
azin1.l[azin1(0.0)]	0.210838510450785	0.213052578660888	0.159901719002139	0.276552131012353	0.139655060873834
azin1.s[azin1(0.0)]	0.160152953017917	0.226641577550785	0.111325303753056	0.337074635201649	0.164805530476593
azin2.1[adc(0.0)]	0.349813715083158	0.149586624893113	0.282373701863576	0.172535706157904	0.0456902520022498
b3galnt2.l[b3galnt2(1e-84)]	0.101230432392591	0.377262777449648	0.199211209233871	0.289628554852696	0.0326670260711939
b3galt1.s[b3galt1(0.0)]	0.332273383932753	0.0304176299597646	0	0.374093718348577	0.263215267758905
b3galt4.l[b3galt4(0.0)]	0.19567962444294	0.238990290153648	0.089447626778866	0.246804728403792	0.229077730220754
b3galt6.l[b3galt6(0.0)]	0.206747836568539	0.293456537445954	0.132477760252003	0.241166269303086	0.126151596430419
b3galt6.s[b3galt6(0.0)]	0.197786342619784	0.259770132871112	0.116728207744421	0.305074377214208	0.120640939550475
b3galtl.l[b3galtl(0.0)]	0.40323460500518	0.202568565156577	0.0286975068520558	0.207153499408784	0.158345823577404
b3galtl.s[b3galtl(0.0)]	0.296561055133049	0.225961468177646	0.0711211082945394	0.17642043477815	0.229935933616615
b3gat3.l[b3gat3(0.0)]	0.208902065958922	0.228138544339558	0.142558289483287	0.229005937990831	0.191395162227402
b3gnt1.l[b3gnt1(3e-138)]	0.0733288113367812	0.263080349369298	0.105722228470389	0.313924354488781	0.243944256334751
b3gnt2.l[b3gnt2(0.0)]	0.241169881290358	0.277370671421037	0.209245623205783	0.159764865185839	0.112448958896981
b3gnt2.s[b3gnt2(0.0)]	0.348679465603208	0.0735581342765411	0.521639023926203	0.0561233761940487	0
b3gnt4.l[b3gnt4(0.0)]	0.304663942379078	0	0.0107251016641911	0.404632242881656	0.279978713075075
b3gnt5.l[b3gnt5(0.0)]	0.0444249356896079	0.196904789617703	0.453250386264246	0.2154176776428	0.0900022107856428
b3gnt5.s[b3gnt5(5e-25)]	0	0.0602980010550995	0.688981765885691	0.250720233059209	0
b3gnt7.1[b3gnt7(0.0)]	0.127531019072156	0.00269501875896747	0.792169092589521	0.0512090757630686	0.0263957938162872
b3gnt7.s[b3gnt7(0.0)]	0.0980172226478226	0.592354806971625	0.241819609534782	0.0678083608457697	0
b3gntl1.l[b3gntl1(3e-119)]	0.237250991177769	0.1509590129622	0.0615978145369315	0.298564435047835	0.251627746275265
b4galnt1.l[b4galnt1(0.0)]	0	0.144234757330687	0.171429817987744	0.0528499488833175	0.631485475798251
b4galnt1.s[b4galnt1(0.0)]	0.105503662767073	0.372577174383398	0	0.174201275392775	0.347717887456754
b4galnt3-like.1[b4galnt3(7e-34)]	0.116862552048196	0.121076226777489	0.58023075388081	0.181830467293505	0
b4galnt3-like.s[b4galnt3(1e-30)]	0	0	0.979622861316528	0	0.0203771386834724
b4galnt4.l[b4galnt4(9e-62)]	0	0.132595282269738	0	0.197163061396309	0.670241656333952
b4galnt4.s[b4galnt4(2e-60)]	0.232618099364295	0.00719046164505418	0.0289677715631084	0.357017144924909	0.374206522502633
b4galt1.1.l[b4galt1.1(2e-78)]	0.0102280884351674	0.185118329221867	0.0445091759084587	0.359120989127609	0.401023417306898
b4galt1.1.s[b4galt1.1(9e-76)]	0	0.720691884195572	0.0875933511943865	0.152434569908677	0.0392801947013646
b4galt1.2.l[b4galt1.2(5e-32)]	0.0372573202761165	0.137319394280378	0.570678004347595	0.161195632054353	0.0935496490415572
b4galt2-like.l[b4galt2(0.0)]	0.205831262034821	0.0443425532809471	0.0390556334698533	0.500791724148111	0.209978827066268
b4galt2-like.s[b4galt2(0.0)]	0.226709494622951	0.168949505026368	0.0155317729952291	0.285038581604386	0.303770645751066
b4galt3-like.1.l[xb-gene-988039(0.0)]	0.0718520173401462	0.223221935187042	0.529005480053618	0.0643297698370283	0.111590797582166
b4galt3-like.1.s[xb-gene-988039(0.0)]	0.158420973327628	0.324638979797111	0.104243708804772	0.0985606290887205	0.314135708981769
b4galt3-like.2.l[b4galt3(0.0)]	0.160571718908445	0.226272662541282	0.175102438894773	0.265756742590812	0.172296437064689
b4galt3-like.2.s[b4galt3(0.0)]	0.182304864519971	0.314377182841546	0.0342585180630232	0.278220451767716	0.190838982807743
b4galt6.l[b4galt6(1e-154)]	0.163848022916886	0.274618854761171	0.0383953838942778	0.263919712582452	0.259218025845213
b4galt6.s[b4galt6(1e-140)]	0.169370818054885	0.0495209381763869	0.029041002251207	0	0.752067241517521
b4galt7.l[b4galt7(0.0)]	0.133132864343161	0.259308163193421	0.125230451461988	0.180947571524318	0.301380949477113
b4galt7.s[b4galt7(0.0)]	0.193118073295992	0.282982837195285	0.129626649845938	0.170409502327821	0.223862937334965
b9d1.l[b9d1(0.0)]	0.279738637022876	0.306000659883057	0.100200894047198	0.184771103414866	0.129288705632003
b9d1.s[b9d1(2e-173)]	0.219326830672927	0.0846558030397488	0.46562512553776	0.0860815383718051	0.144310702377759
b9d2-like.l[b9d2(0.0)]	0.0882830906832361	0.190592558507101	0.293022912914867	0.15328987479552	0.274811563099276
babam1.l[babam1(1e-99)]	0.239291341570076	0.23957694608739	0.130405395919987	0.283283104920078	0.107443211502469
bace1.l[bace1(9e-25)]	0.341052370539145	0.239545181174147	0.0246122090662116	0.291750501582248	0.103039737638249
bace1.s[bace1(0.0)]	0.0447251095539406	0.188394520789204	0.00395681345148808	0.46702920733891	0.295894348866458
bace2.l[bace2(0.0)]	0.276731226059064	0	0.48881875647442	0.123312570794711	0.111137446671804
bace2.s[bace2(0.0)]	0.237295200648364	0	0.195681571559175	0.163337208124319	0.403686019668141
bach1.l[bach1(0.0)]	0.314472339932003	0.247784756296148	0.16423709441558	0.194645899480086	0.0788599098761828
bach1.s[bach1(6e-45)]	0.142288847418492	0.287253625156166	0.362569599670317	0.158463099503899	0.0494248282511264
bach2.l[bach2(0.0)]	0.259285433813107	0.159192616356546	0.0626367105575015	0.296028727623863	0.222856511648983
bach2.s[bach2(0.0)]	0.103320048261316	0.205986007489191	0.0351725164753288	0.467765071569401	0.187756356204763
baf-l.l[baf-l(2e-57)]	0.220683265080086	0.243732874727019	0.129275974114454	0.240622660451657	0.165685225626785
bag1.l[bag1(0.0)]	0.18712964802584	0.251770451290537	0.157124594912292	0.340452656290697	0.0635226494806338
bag4-like.l[bag4(0.0)]	0.16298151756975	0.412664332208766	0.12998696616715	0.223999598982265	0.0703675850720685
bag4-like.s[bag4(0.0)]	0.156195906504417	0.268159423344022	0.127743838141087	0.284105265322366	0.163795566688108
bag5.l[bag5(0.0)]	0.108582654382324	0.322136144715334	0.229671688907877	0.240581960539288	0.0990275514551766
bag5.s[bag5(0.0)]	0.241641115225545	0.272518436557541	0.0318399030989466	0.330618926333195	0.123381618784772
bahd1.l[bahd1(2e-35)]	0	0.116218585494041	0.407935078169242	0.271867901710429	0.203978434626288
bai3.l[bai3(0.0)]	0.189152602318979	0.111937379865749	0	0.350597703478993	0.348312314336279
baiap2.l[baiap2(0.0)]	0.259944830190569	0.0811071643055938	0.174637858710932	0.39323625714679	0.0910738896461153
baiap2.s[baiap2(0.0)]	0.268957627471807	0.165750393139429	0.0338148680164867	0.308924232104185	0.222552879268092
baiap2l1.l[baiap2l1(1e-81)]	0.0848075113787466	0.28622008105878	0.555509784576717	0.0660509726768733	0.00741165030888285
baiap2l1.s[baiap2l1(7e-85)]	0.17885068070502	0.238501695767173	0.47985928481106	0.0409613838747993	0.0618269548419479
baiap3.l[baiap3(5e-178)]	0	0.116939701730824	0.0259664772861542	0.843622725203101	0.0134710957799203
baiap3.s[baiap3(0.0)]	0.176674500970993	0.330933935492457	0	0.447100730006482	0.0452908335300677
bambi.l[bambi(0.0)]	0.0596204185600418	0.677372221539629	0.24628894151516	0.0167184183851686	0
bambi.s[bambi(0.0)]	0.101313162918855	0.733350570737253	0.165336266343892	0	0
banf1-like.l[banf1(2e-44)]	0.139854836751454	0.298440139990367	0.0995283621314219	0.283972483736616	0.178204177390141
banf1-like.s[banf1(4e-107)]	0.18662428604987	0.268982475473461	0.124244845072076	0.239341203766437	0.180807189638156
banp.1[banp(1e-128)]	0.0807480927561041	0.24229788124418	0.103893157557264	0.428102221322674	0.144958647119778
banp.l[banp(0.0)]	0.0992783418234901	0.303699376097435	0.169578811124161	0.279594988925242	0.147848482029671
barhl1.l[barhl1(0.0)]	0.00120479567424953	0.593026607240506	0	0.321653944910165	0.0841146521750797
barhl1.s[barhl1(0.0)]	0.0297419853926811	0.683322501601221	0	0.234440280830584	0.052495232175514
barhl2.l[barhl2(0.0)]	0	0.570341756601239	0	0.227588079127558	0.202070164271203
barhl2.s[barhl2(0.0)]	0	0.622204797166703	0	0.269444048256071	0.108351154577227
basp1.l[basp1(0.0)]	0	0.364872481463703	0.0302409589169936	0.320798524739832	0.284088034879472
basp1.s[basp1(0.0)]	0	0.14797615575297	0	0.39425238705858	0.45777145718845
baz1a.l[baz1a(2e-91)]	0.206177664779861	0.271666876950478	0.0452570786035487	0.354344645544348	0.122553734121764
baz1a.s[baz1a(2e-36)]	0.120251075829734	0.356332380013055	0.0605190925163165	0.321584136566826	0.141313315074069
baz1b.l[baz1b(0.0)]	0.168386966455033	0.282880312445553	0.0430076876080479	0.314225051454035	0.191499982037331
baz1b.s[baz1b(0.0)]	0.195328905490699	0.251073536604214	0.050327582195061	0.321865883951762	0.181404091758264
baz2a.l[baz2a(0.0)]	0.254482693424807	0.21288454531123	0.0445264166585751	0.275655645830337	0.21245069877505
baz2b.l[baz2b(0.0)]	0.115546688993232	0.052348589772164	0.0644457432904788	0.733696237291862	0.0339627406522629
baz2b.s[baz2b(0.0)]	0.0237869348007422	0.162999908868586	0.0629339429259252	0.626613071538996	0.12366614186575
bbip1.l	0.221997501794244	0.189435545262756	0.0829329846487698	0.195346226869497	0.310287741424733
bbip1.s[ensxetg00000031091(2e-61)]	0.327399686347805	0.244432405063205	0.101873741739087	0.0326308841016639	0.293663282748239
bbox1.s[bbox1(0.0)]	0.174264325435725	0.20846643429868	0.244651057525202	0.272501461164178	0.100116721576215
bbs1.l[bbs1(0.0)]	0.0468733891136527	0.168056389230065	0.405284380763601	0.129538944504992	0.25024689638769
bbs10-like.l[bbs10(0.0)]	0.177502775897604	0.207592083862215	0.0676720284757353	0.314870873184975	0.232362238579471
bbs12-like.l[bbs12(0.0)]	0.0256697993838986	0.17529956272599	0.482734464557556	0.201024923214676	0.115271250117878
bbs2.s[bbs2(0.0)]	0.096667768709322	0.219597184749889	0.206617012187397	0.16659805067562	0.310519983677773
bbs4.s[arih1(0.0)|bbs4(0.0)]	0.149256145038077	0.197914281132609	0.203496910568914	0.247289668382382	0.202042994878017
bbs5.l[bbs5(0.0)|kbtbd10(0.0)]	0.0342487124794703	0.255726663800857	0.325507592053514	0.100231515748517	0.284285515917642
bbs7.l[bbs7(0.0)]	0.17902124842763	0.316709311022535	0.093124588640042	0.163335781480974	0.247809070428819
bbs9.l[bbs9(0.0)]	0.122909239920562	0.289432894584813	0.155684430046867	0.238875062083505	0.193098373364253
bc014685.l[bc014685(0.0)]	0.0389566541167087	0.327898478977042	0.0754237498306127	0.369474254002494	0.188246863073142
bc014685.s[bc014685(0.0)|pitx3(4e-24)]	0.205768336563903	0.254193234758347	0.0543788049485703	0.283771003780219	0.201888619948961
bcam.l[bcam(0.0)]	0	0.45162919339801	0.246176808567355	0.18172011168962	0.120473886345016
bcam.s[bcam(0.0)]	0	0.442350152584288	0	0.147716998054956	0.409932849360756
bcap29.l[bcap29(0.0)]	0.354185222805172	0.250081696304546	0.0767868104268164	0.170301832772709	0.148644437690758
bcap29.s[bcap29(0.0)]	0.468166526081118	0.258137753554105	0.0253713337164325	0.177113749897339	0.0712106367510047
bcar1.l[bcar1(0.0)]	0.160595595664213	0.198044250816023	0.160849562962175	0.24730180181925	0.233208788738339
bcar1.s[bcar1(0.0)]	0	0.232561251266868	0.0409069756489955	0.626439912140067	0.100091860944069
bcar3.l[bcar3(0.0)]	0.015026298030173	0	0.971525668320573	0	0.013448033649254
bcar3.s[bcar3(5e-119)]	0.28488862339507	0.232511858102581	0.0889813785433835	0.393618139958965	0
bcas1.s	0	0.950099388705068	0	0	0.0499006112949318
bccip.l[bccip(2e-78)]	0.134324878680207	0.242284059770905	0.153751082948065	0.383054087937695	0.0865858906631279
bccip.s[bccip(0.0)]	0.206303669995579	0.244587190494237	0.131170910505891	0.314545088089697	0.103393140914596
bcdin3d.l	0.181445108282888	0.196397190938249	0.138436132569824	0.415858500870739	0.0678630673383011
bckdha.l[bckdha(0.0)]	0.204667284295903	0.307111904296276	0.174746814701975	0.196998872903816	0.116475123802031
bckdhb.1[bckdhb(1e-53)]	0.201046219421156	0.200706054631612	0.116106490603973	0.305580524580225	0.176560710763034
bckdhb.s[bckdhb(0.0)]	0.143202995662424	0.259705101661755	0.131016797397641	0.307342037463139	0.158733067815041
bcl10.l[bcl10(5e-55)]	0.386914721579068	0	0.54419375491599	0	0.0688915235049415
bcl11b.l[bcl11b(0.0)]	0.24480715055317	0.349258803831723	0	0.405934045615107	0
bcl2l10.l	0.224282320652024	0.338604236352884	0.124537557007046	0.215562641512283	0.0970132444757635
bcl2l10.s	0.217506749327191	0.212729950402587	0.00922483659223598	0.392898885152014	0.167639578525972
bcl2l13.1[bcl2l13(0.0)]	0.189882996796471	0.193911860189689	0.257470259493045	0.196624149645636	0.162110733875159
bcl6.l[bcl6(0.0)]	0.194531059986286	0.152015758274751	0.191059904373838	0.447665679271746	0.0147275980933788
bcl6.s[bcl6(2e-174)]	0.152955513099828	0.20102772951776	0.0645003161541049	0.387405229244066	0.19411121198424
bcl7a.l[bcl7a(0.0)]	0.209122938655124	0.253023276461429	0.070942215739613	0.321799581269762	0.145111987874073
bcl7a.s[bcl7a(2e-70)]	0.163627150450835	0.285045302103741	0.0701387709312245	0.336281705381781	0.144907071132418
bcl7b.l[bcl7b(0.0)]	0.203518058760343	0.30627660002035	0.140030856328708	0.214054588659818	0.13611989623078
bcl7b.s[bcl7b(0.0)]	0.512888548456349	0.0951936782864013	0	0.39191777325725	0
bcl9.l[bcl9(0.0)]	0.217965879519667	0.187781050899349	0.0442395768186826	0.33115378899911	0.218859703763192
bcl9.s[bcl9(1e-159)]	0.200758073039752	0.175931197183721	0.0294616318262575	0.380032403022856	0.213816694927413
bcl9l.1[bcl9l(0.0)]	0.100082416565569	0.355403687179067	0.334905669902278	0.112828850212187	0.0967793761408995
bcl9l.l[bcl9l(0.0)]	0.0693768978827846	0.0784371199820326	0.0729470207971488	0.551085474490288	0.228153486847746
bclaf1.s[bclaf1(4e-67)]	0.148468179057231	0.263232661928938	0.150931220555782	0.323674358428823	0.113693580029227
bco2.l[bco2(0.0)]	0.1489098365098	0.266809062962921	0.158439561800356	0.266460842100407	0.159380696626516
bcor.1[bcor(0.0)]	0.207855894666389	0.173063909448781	0.139988071321039	0.378789579476082	0.100302545087708
bcor.l[bcor(1e-93)]	0.125451505708003	0.193084755487842	0.0815590913883428	0.42237219156992	0.177532455845892
bcorl1.l[bcorl1(0.0)]	0.22797814167726	0.22302230778359	0.0677176285504449	0.271917407917411	0.209364514071293
bcorl1.s[bcorl1(0.0)]	0.234386902745741	0.18667283204075	0.0385829813052054	0.216788587934463	0.323568695973841
bcr.l[bcr(3e-96)]	0.201235829434877	0.0396397249627767	0.118586819368289	0.173345114133096	0.46719251210096
bcr.s[bcr(3e-76)|specc1l(0.0)]	0.141495479621836	0.184790281341295	0.168136830549134	0.255131108095631	0.250446300392104
bdh1.l[bdh1(0.0)]	0.0755621661763249	0.177021830069939	0.191303910537271	0.342233431179187	0.213878662037278
bdh2-like.l[bdh2(0.0)]	0.305816527542318	0.257314422612413	0.119321339407729	0.230238216673013	0.0873094937645277
bdkrb2.l[bdkrb2(0.0)]	0.156005273668083	0.535326249109941	0.0558750968287407	0.107035311964377	0.145758068428858
bean1-like.l	0.331132957757806	0	0.110023126097594	0.372533100214535	0.186310815930065
bend2-like.s[nhs(0.0)]	0.227278835855653	0.207394267351771	0.038380864286413	0.453728019528401	0.0732180129777624
bend3.l[bend3(0.0)]	0.360130994280935	0.210178768998209	0.0264398152520444	0.260853842618436	0.142396578850376
bend3.s[bend3(0.0)]	0.296542024536981	0.210927292411836	0.0388356041051015	0.319158570847776	0.134536508098306
bend4-like.l[bend4(0.0)]	0.257362600828061	0.176770677117294	0	0.330894215580906	0.234972506473739
bend4-like.s[bend4(4e-120)]	0.16477920986025	0.217749045868798	0	0.405298068478341	0.212173675792611
best3.s[best3(0.0)]	0.127946375189625	0.722806193532022	7.4966413449335e-05	0.0592992033589868	0.0898732615059169
best4.l[best4(0.0)]	0.184909344936374	0.401536814505719	0.0563589616725453	0.193942053195852	0.163252825689508
bet1l-like.s[bet1l(1e-123)]	0.210510731993831	0.298568300843711	0.143755205889559	0.185797782532336	0.161367978740563
bfar.l[ensxetg00000010995(0.0)|bfar(0.0)]	0.203321639953606	0.261479895524571	0.0883556377927124	0.25621105752794	0.19063176920117
bglap2.s	0.246872226221119	0.346563191338809	0.0351773454481705	0.255586657685902	0.115800579305999
bgn.1[bgn(0.0)]	0	0	0.989350097933322	0	0.0106499020666779
bhlhe40.l[bhlhe40(0.0)]	0.0622294716806573	0.149171104996433	0.364048054573907	0.124452773086401	0.300098595662601
bhlhe40.s[bhlhe40(3e-56)]	0.157347248629851	0.121172465858127	0.291983020826457	0.31489056796401	0.114606696721556
bhmt.l[bhmt(0.0)]	0.371946608052646	0.217747942173156	0.0511154311895849	0.152384377880843	0.20680564070377
bicc1.l[bicc1(0.0)]	0.00279292517408337	0.00543086832297622	0.0234306620483821	0.327911922011125	0.640433622443433
bicc1.s[bicc1(0.0)]	0.0602331914519352	0.172095725714715	0.0736975520296429	0.399968781081291	0.294004749722416
bicd1.l[bicd1(7e-159)]	0.373749178564044	0	0.0424348834776317	0.220611813399749	0.363204124558576
bicd1.s[bicd1(1e-160)]	0.200855522074217	0.036542138948282	0.590470653108717	0	0.172131685868784
bicd2-like.1.l[ensxetg00000023941(0.0)]	0.197024836334758	0.240887394054708	0.0635686520855086	0.333940166502826	0.164578951022199
bin3.l[bin3(0.0)]	0.153080391460447	0.264170170745225	0.135552996324004	0.261524874470795	0.185671566999529
bin3.s[bin3(1e-118)]	0.0742306025920801	0.347078268579118	0.258668407892941	0.206496418389633	0.113526302546227
birc2.l[birc2(3e-89)]	0.182162839784844	0.205841949834178	0.349321642161151	0.155811658655457	0.10686190956437
birc2.s[birc2(0.0)]	0.175226005239785	0.273165414209276	0.0682332755452048	0.292909687122745	0.19046561788299
birc5.1.l[birc5.1(0.0)]	0.412134701377639	0.234028094147966	0.068431955961129	0.144255153524648	0.141150094988619
birc5.1.s[birc5.1(0.0)]	0.289601904740627	0.187747832300745	0.118264881465176	0.169906874949378	0.234478506544075
birc5.2.1[birc5.2(2e-167)]	0.142323089577132	0.268740998066432	0.108158510230958	0.285429426885872	0.195347975239606
birc5.2.s[birc5.2(3e-86)]	0.163075522394618	0.298646687428347	0.0810013037479409	0.266737196869837	0.190539289559257
birc6-like.2.l[birc6(2e-131)]	0.114261377325634	0.171930658967556	0.193280832829258	0.321659879760573	0.198867251116979
birc6-like.2.s[birc6(0.0)]	0.0613146247898257	0.181921698673191	0.193063872498767	0.364811869616805	0.198887934421411
bivm.l[ercc5(0.0)]	0.119349507532601	0.191970761518574	0.0449276045831111	0.413109273755506	0.230642852610207
bivm.s[ercc5(0.0)]	0.243834804234873	0.273088380042899	0.0332307580260521	0.281512980881285	0.168333076814892
blm.l[blm(2e-35)]	0.189459859510358	0.247734609132421	0.0356392012717205	0.33369265827559	0.193473671809911
blm.s[blm(2e-41)]	0.166486820957987	0.281259704089294	0.0939689554585571	0.320913371939983	0.137371147554179
blmh.l[blmh(3e-99)]	0.195179806444693	0.263422848578046	0.132103289855641	0.274150235352902	0.135143819768717
blmh.s[blmh(6e-117)]	0.128690941625374	0.300741869755165	0.0747751664011683	0.310105773254572	0.18568624896372
bloc1s2.l[bloc1s2(0.0)]	0.334141488679149	0.00881902809791356	0.0414948738640097	0.0381210859467194	0.577423523412209
bloc1s2.s[bloc1s2(0.0)]	0.230917220896372	0.231251583552222	0.194213593257022	0.267272363605613	0.0763452386887708
bloc1s3.l[bloc1s3(0.0)]	0.214124353427839	0.172993521569423	0.111611251287463	0.37203477453453	0.129236099180746
bloc1s4.l[cno(3e-132)]	0.129727103586235	0.172556604940729	0.159786850874035	0.299305349772384	0.238624090826617
bloc1s5.l[bloc1s5(4e-167)]	0.392809245319291	0.160731820779236	0.089541943068331	0.198217034340155	0.158699956492987
blvrb.l[blvrb(0.0)]	0.190918731075832	0.233614583771268	0.278418309125534	0.129187861393095	0.167860514634272
blzf1.l[blzf1(0.0)]	0.272468390834894	0.236836187475399	0.106161807954809	0.248256979437482	0.136276634297416
blzf1.s[blzf1(0.0)]	0.314072305955169	0.213749196791499	0.0820498579351105	0.260957118918175	0.129171520400047
bmf.l[bmf(7e-38)]	0.0975142888238828	0.235182730768296	0	0.580759982750498	0.0865429976573233
bmf.s[bmf(1e-111)]	0.380335159030892	0.26518689395899	0.0555003772878812	0.179729548463015	0.119248021259221
bmp2.l[bmp2(7e-55)]	0.132992896764544	0.418950364312578	0.0143142479639025	0.262890010355085	0.17085248060389
bmp2.s[bmp2(0.0)]	0.126648820809231	0.286562495479737	0.150444788241819	0.0776658821541338	0.358678013315078
bmp2k.s[bmp2k(1e-61)]	0.0627605643803687	0.390140156545066	0.232976033428624	0.216338304381981	0.0977849412639599
bmp3.l[bmp3(0.0)]	0.344053510939776	0	0.228300403538235	0	0.42764608552199
bmp3.s[bmp3(7e-67)]	0.38063239191949	0.10045843601164	0.51890917206887	0	0
bmp4.l[bmp4(0.0)]	0.316368422009599	0.274299603077159	0.238005360965724	0.0524658357228496	0.118860778224669
bmp4.s[bmp4(0.0)]	0.406067669885479	0.5275169168687	0.0664154132458209	0	0
bmp5.l[bmp5(0.0)]	0.0272401336313037	0	0.0337315747636515	0.925438319437947	0.0135899721670973
bmp7.1.l[bmp7.1(2e-54)]	0.216745539396213	0.433147567016804	0.27295456216337	0.0656015298614171	0.0115508015621957
bmp7.1.s[bmp7.1(0.0)]	0	0.446004600640006	0.478922886016981	0	0.0750725133430126
bmper.l[bmper(0.0)]	0.249962976774151	0.426013537415888	0.0855950936623069	0	0.238428392147655
bmpr1a.1[bmpr1a(0.0)]	0.202880041990415	0.259331283080471	0.138271690082129	0.271716090922231	0.127800893924754
bmpr1a.l[bmpr1a(9e-72)]	0.290224816678623	0.214255046438295	0.138732933744809	0.223641440631858	0.133145762506415
bmpr1b.l[bmpr1b(0.0)]	0.276345164017724	0.112044800643413	0	0.46254577087272	0.149064264466144
bmpr1b.s[bmpr1b(2e-105)]	0.317563616505033	0.153139206531503	0	0.409656410597762	0.119640766365702
bmpr2.l[bmpr2(0.0)]	0.0735849602461198	0.480638535010756	0.0586014321180603	0.163719357538365	0.223455715086698
bmpr2.s[bmpr2(0.0)]	0.147173272327809	0.174089760334964	0.118055301826917	0.29273741295344	0.267944252556869
bms1.l[bms1(0.0)]	0.235128604276418	0.235526644874613	0.0929727613728493	0.368188759144805	0.0681832303313157
bnip1.l[bnip1(1e-27)]	0.119886777945336	0.256904269072196	0.304853711568662	0.252414932085468	0.0659403093283384
bnip1.s[bnip1(0.0)]	0.075024263841113	0.207430053279689	0.309274532067391	0.30659233192766	0.101678818884146
bnip3.l[bnip3(2e-51)]	0.195081132890476	0.17752191703317	0.0178160621112509	0.536624776664388	0.0729561113007146
bnip3.s[bnip3(1e-38)]	0.209534358958538	0.238228937761507	0.0272470483780751	0.231651113048753	0.293338541853127
boc.l[boc(0.0)]	0.221803498742577	0.128284284474838	0	0.535953946589885	0.1139582701927
boc.s[boc(0.0)]	0.161133747277268	0.123144298115196	0	0.391850857763633	0.323871096843902
bod1l1.l[bod1l(0.0)]	0.154917080224774	0.282910218394975	0.096660084283794	0.35373836950847	0.111774247587987
bod1l1.s[bod1l(0.0)]	0.237590861474069	0.263584685424689	0.070003009402097	0.305510761776643	0.123310681922502
bok.l[bok(0.0)]	0	0	0.937050412674111	0	0.0629495873258891
bok.s[bok(3e-177)]	0	0	0.922172744227272	0.0292006649215584	0.0486265908511693
bola1.l[bola1(0.0)]	0.151475761832656	0.260877289397891	0.108133721688505	0.336298898226784	0.143214328854164
bola1.s[bola1(2e-74)]	0.132767382764844	0.361393839862505	0.0541570051246212	0.265875992308529	0.185805779939501
bola2.1[bola2(6e-74)]	0.150290724993714	0.196651357236945	0.118979408916919	0.279340362734757	0.254738146117666
bola3.s[bola3(1e-170)]	0.21777131587175	0.294480713920702	0.088347258786183	0.265985916508235	0.13341479491313
bop1.l	0.169742529444819	0.244984277980865	0.101814267368844	0.34076034528041	0.142698579925063
bora-like.l[c13orf34(2e-75)]	0.0135998177648676	0.192812981663095	0.292655698384325	0.29331453536078	0.207616966826932
bora-like.s[c13orf34(9e-158)]	0.134645750939966	0.267666948147276	0.117816587595456	0.273033603689932	0.206837109627371
bpgm.l[bpgm(0.0)]	0.253367319907707	0.030964422928456	0.594944955908765	0.120723301255072	0
bpgm.s[bpgm(8e-38)]	0.202212245647548	0.244364581640066	0.234104644108827	0.13093087763102	0.188387650972539
bphl.l[bphl(0.0)]	0.151886097139554	0.282354481867179	0.130247000555858	0.271348550329102	0.164163870108308
bpnt1.l[bpnt1(0.0)]	0.261337245381878	0.268481719250301	0.098739211225994	0.285048336765628	0.0863934873761981
bptf.l[bptf(1e-62)]	0.203963251829361	0.21667542729256	0.0530331118546194	0.344746210725373	0.181581998298087
bptf.s[bptf(1e-62)]	0.203826031304912	0.216804917136962	0.0576710039662561	0.352466390315007	0.169231657276863
brap.l[brap(0.0)]	0.0433368828889304	0.23070639732717	0.127869401576808	0.350240643799878	0.247846674407213
brap.s[brap(0.0)]	0.0864622276771096	0.216080267801134	0.120783086774551	0.248594699351932	0.328079718395273
brat1.l[brat1(0.0)]	0.156653748154363	0.247376222157437	0.0763614946446809	0.447672843527602	0.0719356915159174
brca1.l[brca1(0.0)]	0.108514795757978	0.241467331383382	0.0888246570991132	0.428907854946761	0.132285360812765
brca2.l[brca2(0.0)]	0.0697904999565729	0.323517655290763	0.117207421795182	0.348023947734234	0.141460475223248
brcc3.l[brcc3(0.0)]	0.231665566382667	0.22992102683755	0.110787861693308	0.267144842475502	0.160480702610973
brd2.s[brd2(0.0)]	0.215195563620068	0.269796251803227	0.121087258235587	0.247322781354144	0.146598144986974
brd4.l[brd4(0.0)]	0.154664521752459	0.228248236309253	0.110258269193629	0.309489091673736	0.197339881070924
brd4.s[brd4(0.0)]	0.132784095140898	0.249533425391497	0.0776896450672031	0.322954838705494	0.217037995694908
brd7.l[brd7(0.0)]	0.226988912126688	0.220385691750637	0.0503330003453234	0.289896959758962	0.212395436018389
brd9.l[brd9(0.0)]	0.247959321690574	0.237029257895324	0.0693946085314852	0.274540040034543	0.171076771848073
bre.l[bre(0.0)]	0.284922039431358	0.202790638605955	0.108211192468868	0.220031515389111	0.184044614104707
brf1.l[brf1(0.0)]	0.135879221992302	0.242786064435579	0.0975303621917717	0.403740643773871	0.120063707606476
brf2.l[brf2(0.0)]	0.109815373717272	0.282981234335318	0.0616993882122866	0.282521274337017	0.262982729398106
brf2.s	0.162031104980116	0.249433793979439	0.0865782702645469	0.281907827238294	0.220049003537604
bri3.l[bri3(0.0)]	0.0766763768423743	0.314979478580387	0.166550208338422	0.293492442175982	0.148301494062835
bri3.s[bri3(0.0)]	0.124344011666751	0.473419814043672	0.136364862719115	0.127888707845611	0.137982603724852
bri3bp.l[bri3bp(1e-112)]	0.248776209717996	0.162264564306785	0.149715708370087	0.284395469358205	0.154848048246927
bri3bp.s[bri3bp(0.0)]	0.0909598339403934	0.0578947061440905	0.288103902385971	0.487238678461526	0.0758028790680194
brix1.l[brix1(0.0)]	0.249771625731697	0.260700210664096	0.0826883559693447	0.2938613861378	0.112978421497061
brix1.s[brix1(1e-139)]	0.231440823827872	0.241096084652705	0.105136583177075	0.269154207083552	0.153172301258797
brk1.s[brk1(0.0)]	0.202690551075467	0.294694942323548	0.138150373372271	0.16090505414453	0.203559079084183
brms1l.l[brms1l(0.0)]	0.20819875495055	0.231353454494514	0.0614662241369498	0.309489666880964	0.189491899537023
brms1l.s[brms1l(0.0)]	0.214425705383573	0.23564292234219	0.0790526877531638	0.337813004094915	0.133065680426158
brox.l[brox(2e-167)]	0.149513079113518	0.250250136828171	0.223477346636162	0.269113711036276	0.107645726385872
brox.s[brox(0.0)]	0.156651917773188	0.332092128136303	0.329634122297723	0.0904883089546067	0.0911335228381792
brpf1.l[brpf1(0.0)]	0.224214095515031	0.199627869266216	0.108650921627627	0.31941138407935	0.148095729511776
brpf1.s[brpf1(8e-133)]	0.179322922028206	0.255819107030411	0.0688498173701953	0.315955397759121	0.180052755812067
brsk1-like.l[brsk1(0.0)]	0	0.491988921924031	0	0.168983167906945	0.339027910169024
brwd1.l[brwd1(3e-101)]	0.21288553934177	0.103939157129241	0.1482533542572	0.321886797571219	0.213035151700571
brwd3-like.l[ensxetg00000031031(3e-22)|brwd3(0.0)]	0.194132873080292	0.235057441734982	0.0340907291134127	0.327402453110464	0.20931650296085
bsg.l[bsg(0.0)]	0.313776279515167	0.101225625487855	0.384974388082768	0.0872211675726607	0.112802539341548
bsg.s[bsg(1e-177)]	0.209739251971989	0.149880019024978	0.520302070597724	0.00481356479938254	0.115265093605926
bsn.l[bsn(1e-22)]	0.100905774789781	0.321689461396056	0.0714295636556275	0.301210760351091	0.204764439807444
bsn.s[bsn(1e-133)]	0.164077173114711	0.277933356645763	0.0580133399302555	0.329244611385006	0.170731518924265
bspry-like.l[bspry(9e-142)]	0.465351119797115	0.166617156212976	0.281693379563247	0.0665216824202999	0.0198166620063628
bspry-like.s[bspry(0.0)]	0.238516227125473	0.477317756180795	0.237763156810741	0.0464028598829906	0
bst1.l[bst1(2e-35)]	0.182807725786368	0.329360835913855	0.290428120067957	0.143448467329783	0.0539548509020372
btaf1-like.1.l[btaf1(0.0)]	0.180568017126832	0.191653914245402	0.07472357241274	0.343381207702209	0.209673288512817
btbd1.l[btbd1(8e-36)]	0.306150155381512	0.195102565147449	0	0.231881866973073	0.266865412497967
btbd10-like.l[btbd10(8e-44)]	0.281802920949691	0.193764386155984	0.27718625349796	0.141768104712583	0.105478334683782
btbd10-like.s[btbd10(0.0)]	0.262666947843692	0.199241470715414	0.0994008488980417	0.249099651864658	0.189591080678194
btbd11-like.s[btbd11(0.0)]	0	0	0.681350249314506	0.318649750685493	0
btbd17.s	0	0.396847652986381	0	0.321136567178079	0.28201577983554
btbd19-like.s[btbd19(0.0)]	0.653309059491002	0.181153458482592	6.33456051857887e-05	0	0.16547413642122
btbd6.l[btbd6(3e-44)]	0.135300730851292	0.303658273694206	0	0.103664237182095	0.457376758272407
btbd6.s[btbd6(3e-123)]	0.105821583566584	0.232731541805755	0.0676126523139706	0.37132706529173	0.222507157021961
btbd7.l[btbd7(0.0)]	0.164031842564157	0.19713229624694	0.177138675128674	0.307683535117191	0.154013650943038
btbd7.s[btbd7(0.0)]	0.214150674463996	0.194251819593832	0.133579929546756	0.314263070030997	0.143754506364419
btd.l[btd(0.0)]	0.0979567716092064	0.398363947117374	0.171668183562145	0.145987149356824	0.186023948354451
btf3.l[btf3(0.0)]	0.239197920971456	0.225721297648515	0.110363236467099	0.241441822955974	0.183275721956956
btf3.s[btf3(0.0)]	0.197673198665024	0.230830835288765	0.136548533801801	0.301652232020013	0.133295200224397
btf3l4.l[btf3l4(0.0)]	0.180688204772769	0.271064840845063	0.0913255465605053	0.305774215638138	0.151147192183524
btf3l4.s[btf3l4(0.0)]	0.239275834384012	0.25100565176796	0.0994476133783615	0.260193157485064	0.150077742984603
btg1.l[btg1(0.0)]	0.22544805350634	0.334051215876987	0.144624072837561	0.158651034465843	0.137225623313269
btg1.s[btg1(0.0)]	0.233218909898177	0.216254275634516	0.0824304280880221	0.23386100722332	0.234235379155966
btg2.s[btg2(0.0)]	0.3315190640992	0.109945320216731	0.102457933633025	0.175861627014414	0.28021605503663
btg3.l[btg3(0.0)]	0.0996672593063946	0.233720133472555	0.312428796584368	0.184010614800692	0.170173195835991
btg5.1[btg5(5e-116)]	0.243552524369462	0	0.0277718046122478	0.699881436429824	0.0287942345884662
btg5.l[btg5(2e-49)]	0.102734038878299	0.156101411620874	0.0539511918847128	0.555433467157057	0.131779890459057
btrc.l[btrc(0.0)]	0.161420226573543	0.209346074378553	0.122047723023385	0.325393125773684	0.181792850250835
btrc.s[btrc(1e-56)]	0.14517867101983	0.218191608823509	0.124688496092065	0.352515398548568	0.159425825516028
bub1.l[bub1(0.0)]	0.124763904290615	0.242165009458127	0.0386624612169728	0.367631266594052	0.226777358440233
bub3.l[bub3(3e-112)]	0.164413236073066	0.268375620236665	0.0665585216058487	0.322053048512984	0.178599573571437
bub3.s[bub3(5e-102)]	0.189493855762243	0.283048656653959	0.0551384960623195	0.300007444460676	0.172311547060803
bud13.l[bud13(0.0)]	0.230187236736342	0.259032365157881	0.0557177007156765	0.278671294701686	0.176391402688414
bves.s[bves(3e-161)|popdc3(0.0)]	0.245756602623021	0.276911696238368	0.0334940809579087	0.385187313830214	0.0586503063504877
bysl.s[bysl(0.0)]	0.260095841379689	0.245890124889629	0.114458003825712	0.274105631060344	0.105450398844627
bzw1.l[bzw1(6e-54)]	0.149283550015671	0.244905559951523	0.0789153399998279	0.342045952947017	0.184849597085961
bzw1.s[bzw1(0.0)]	0.196626054626181	0.23549792320288	0.10733584551783	0.289157654525325	0.171382522127784
bzw2.l[bzw2(0.0)]	0.502481797499368	0.196801874163353	0.0321501671141717	0.181483480455519	0.087082680767588
c10orf118-like.l	0.0632648099134077	0.286365938611829	0.334771318993659	0.149938744937774	0.16565918754333
c10orf118-like.s	0.0382761614149694	0.283378355805471	0.232871241779567	0.364123897646988	0.0813503433530047
c10orf32.s	0.0846708937402616	0.179947488381328	0.0859454315545804	0.299622973564845	0.349813212758986
c10orf35.l[c10orf35(0.0)]	0.12747825336758	0.21316129125847	0.14765557295692	0.171683408653657	0.340021473763373
c10orf58.1[c10orf58(4e-84)]	0.168302057091046	0.0995751019540761	0.588924136546132	0.0182135026345946	0.124985201774151
c10orf58.l[c10orf58(2e-122)]	0.273895362262826	0.268194448313755	0.132818093997762	0.142073978362401	0.183018117063256
c11orf30-like.l[c11orf30(0.0)]	0.0840176348439899	0.188388617556546	0.0494446910771907	0.456503963739263	0.22164509278301
c11orf30-like.s[c11orf30(5e-24)]	0.121124562654063	0.22727769840849	0.0607908533962199	0.370386885072233	0.220420000468994
c11orf48.s[snora57(2e-51)|c11orf48(1e-161)]	0.187887937771735	0.274378548004266	0.11467112496478	0.331599925107331	0.0914624641518881
c11orf49.l[c11orf49(0.0)]	0.162191230226019	0.348512904185158	0.152375453167384	0.161811001223491	0.175109411197949
c11orf54.l[c11orf54(0.0)]	0.224877281604954	0.271073600785816	0.00641319548856729	0.379277831791683	0.118358090328979
c11orf57-like.1[c11orf57(0.0)]	0.18512258145732	0.275051147230078	0.0852798025079335	0.286800512224205	0.167745956580464
c11orf57-like.l[c11orf57(0.0)]	0.212958398490226	0.234850413571424	0.117505912611454	0.267722135174645	0.166963140152251
c11orf68.l[c11orf68(0.0)]	0.259959490509307	0.264879901381107	0.0778902928865093	0.204075218062624	0.193195097160453
c11orf73.l[c11orf73(1e-125)]	0.228901393125203	0.246487401120116	0.0609574600732518	0.263338808519208	0.200314937162221
c11orf74.l[c11orf74(2e-111)]	0.302797226997953	0.342240412429098	0.11801812293236	0.126717246243172	0.110226991397417
c11orf87.l[c11orf87(0.0)]	0.267772572270629	0.146664088907337	0	0.536774648188086	0.0487886906339476
c11orf87.s[c11orf87(1e-90)]	0.229102709495537	0.00260819609637071	0	0.608308647733308	0.159980446674785
c12orf4.l[c12orf4(1e-68)]	0.158683733388387	0.227094616313913	0.0741859300795577	0.336588566110995	0.203447154107148
c12orf45.l[c12orf45(3e-113)]	0.259228565599013	0.274773000778558	0.0577006728019748	0.286224879479749	0.122072881340705
c12orf45.s[c12orf45(3e-162)]	0.278111985832796	0.266051018724714	0.0662800335868013	0.258891890006167	0.130665071849522
c12orf49.l[c12orf49(0.0)]	0.15742813536222	0.282408619915661	0.0970796537472083	0.292343170526377	0.170740420448534
c12orf49.s[c12orf49(0.0)]	0.199472368456971	0.255663509759063	0.0834566822073503	0.269943542495608	0.191463897081008
c12orf5.s[c12orf5(0.0)]	0.142185604777748	0.304703040725756	0.191626419577167	0.323242914310744	0.0382420206085843
c12orf57.l[c12orf57(6e-85)]	0.268905629581048	0.190641571372102	0.089903791833462	0.271651145922813	0.178897861290575
c14orf1.l[c14orf1(1e-80)]	0.203972953724333	0.307779960428746	0.113723619191258	0.0941958945925645	0.280327572063099
c14orf119.l[c14orf119(7e-151)]	0.206822785210044	0.26507057426599	0.0938099094193699	0.243160232360038	0.191136498744557
c14orf119.s[c14orf119(4e-119)]	0.310664405971921	0.249272067198693	0.0727905190985047	0.217247028527134	0.150025979203747
c14orf159.l[c14orf159(2e-169)]	0.1814218534185	0.170590199898093	0.0370775531052185	0.0924586297318501	0.518451763846338
c14orf166.l[c14orf166(0.0)]	0.106539238940073	0.20489035076548	0.137684701215914	0.395801627121547	0.155084081956985
c14orf166.s[c14orf166(0.0)]	0.129946472588489	0.307137912373663	0.121365101545919	0.345080824299687	0.0964696891922432
c14orf79.l[mgc145290(0.0)]	0.269150473965326	0.115781199231715	0.53796594345226	0.0771023833506992	0
c14orf79.s[mgc145290(0.0)]	0.0878093867348848	0	0.890315288967501	0	0.021875324297614
c14orf93.l[c14orf93(0.0)]	0.174435100887399	0.222079202230741	0.186517686083776	0.246986533747855	0.169981477050229
c14orf93.s[c14orf93(5e-109)]	0.37079653753667	0.359109090556831	0.0439484408865144	0.0614655573837257	0.164680373636258
c15orf26.l[c15orf26(3e-63)]	0	0.0136384863583179	0.63801737702717	0.00575164514078395	0.342592491473728
c15orf40.l[c15orf40(3e-122)]	0.133105951921212	0.275836315617994	0.144485211205916	0.265609485549923	0.180963035704955
c15orf41.l[c15orf41(0.0)]	0.0627444197982817	0.234120236421411	0.138078871495758	0.363014475849482	0.202041996435067
c15orf57.l[c15orf57(0.0)]	0.228486379855733	0.293969702432842	0.0807261714525171	0.242092785249539	0.154724961009369
c15orf59.l[c15orf59(4e-92)]	0.00115692320248798	0	0.0266446598536842	0.972198416943828	0
c16orf13.l[c16orf13(7e-119)]	0.193535959751229	0.268218830503021	0.13157117855136	0.253242622417378	0.153431408777012
c16orf45.s[c16orf45(2e-162)]	0.621976081876882	0.208895368569901	0.165246992403418	0.00388155714979849	0
c16orf52.l[c16orf52(7e-27)]	0.197732519174481	0.188083309054415	0.107987977044736	0.256170697856569	0.250025496869798
c16orf52.s[c16orf52(4e-155)]	0.191615907760951	0.320368098998642	0.0722983080873849	0.21915237832571	0.196565306827312
c16orf72.l[c16orf72(0.0)]	0.293240310980906	0.223898836860474	0.0652915207914613	0.242362561150627	0.175206770216533
c16orf72.s[c16orf72(0.0)]	0.229606754829898	0.227741877343979	0.0993126177459811	0.274762725405777	0.168576024674366
c16orf87.l[c16orf87(0.0)]	0.0916941384615619	0.24491567234401	0.512757881294561	0.131725290203587	0.0189070176962798
c16orf91.l	0.149993710251554	0.309392037170245	0.0743950280978613	0.302528005486586	0.163691218993754
c17orf103.l[c17orf103(0.0)]	0.154102885657227	0.237131018341623	0.111964330522065	0.312553428388199	0.184248337090885
c17orf103.s[c17orf103(0.0)]	0.205964780192468	0.285123376314212	0.103349622394325	0.285887755565136	0.119674465533859
c17orf53-like.l	0.247700825347154	0.232259435241645	0.0402595527133353	0.300852402541284	0.178927784156582
c17orf53-like.s	0.175535797451496	0.267497832570665	0.0932723519623193	0.295102298025275	0.168591719990246
c17orf62.l[c17orf62(2e-35)]	0.199236800881959	0.239011273728459	0.108606363100775	0.251091398190436	0.20205416409837
c17orf62.s[c17orf62(1e-179)]	0.111298360963643	0.38053737432707	0.0898044653141342	0.285100365785504	0.133259433609649
c17orf80-like.s	0	0.0773749780414153	0.180681843106861	0.646543812013312	0.0953993668384123
c18orf25.l[c18orf25(2e-58)]	0.160046446779775	0.282058750975877	0.0852539513187153	0.277339176338766	0.195301674586867
c18orf25.s[c18orf25(0.0)]	0.174136304767252	0.260067094026672	0.0781011771431253	0.301283741879071	0.186411682183881
c18orf54.s[c18orf54(0.0)]	0.0220991927777943	0.202688622483698	0.345708838262005	0.286018379638344	0.143484966838158
c18orf8.l[c18orf8(5e-110)]	0.092139848388418	0.29469236500993	0.173355038910746	0.297899529920538	0.141913217770368
c18orf8.s[c18orf8(0.0)]	0.0125828715101417	0.527477889606857	0.10604418815193	0.106444965016226	0.247450085714845
c19orf10.l[c19orf10(0.0)]	0.26070061933149	0.315340946280023	0.134757344198186	0.178957673395219	0.110243416795082
c19orf12.s[c19orf12(0.0)]	0.216675621379139	0.484893970951402	0.191560200732809	0.097773727272245	0.00909647966440544
c19orf24.l[c19orf24(8e-115)]	0.214963855346535	0.346751526256659	0.109083302360757	0.22508237635375	0.104118939682299
c19orf40.l[c19orf40(0.0)]	0.0826868663742769	0.30058231596374	0.166644536423839	0.250847629390162	0.199238651847983
c19orf43.1[c19orf43(8e-42)]	0.177332587379306	0.227092753218447	0.107315578524598	0.277457154936841	0.210801925940808
c19orf43.l[c19orf43(1e-161)]	0.214537367889816	0.279378667399296	0.0679296554456135	0.2055443901895	0.232609919075775
c19orf44-like.l[c19orf44(0.0)]	0.12221870228705	0.243100174847388	0.21486158798147	0.238235737469062	0.18158379741503
c19orf54.s[c19orf54(0.0)]	0.167439214646122	0.295296904385461	0.113601280013448	0.269036498765984	0.154626102188984
c19orf60-like.l[c19orf60(0.0)]	0.207285065200173	0.259299592490678	0.0483467583934488	0.292818806849586	0.192249777066114
c19orf66.l[c19orf66(0.0)]	0.223289845068196	0.228639740166953	0.147766151793587	0.295413172237165	0.104891090734099
c19orf66.s[c19orf66(0.0)]	0.206923872590263	0.190482438726408	0.0890001793310847	0.269692298994851	0.243901210357394
c1d.l[c1d(0.0)]	0.213578655458266	0.231061738485968	0.133288852197098	0.268698783309945	0.153371970548722
c1galt1.l[c1galt1(0.0)]	0.144908238764204	0.220933322634397	0.161376362000547	0.472782076600851	0
c1galt1.s[c1galt1(0.0)]	0	0.974495586041321	0.0255044139586785	0	0
c1galt1c1.l[c1galt1c1(4e-32)]	0.121053526464834	0.334205868508942	0.452060053747706	0.0714754760187443	0.0212050752597732
c1galt1c1.s[c1galt1c1(0.0)]	0.0188327774940235	0.382804190906729	0.494937377402353	0.0621478800557003	0.0412777741411944
c1orf109.l[c1orf109(8e-40)]	0.16300751450444	0.308894480888641	0.0982147002820144	0.300498601116617	0.129384703208287
c1orf116.l[c1orf116(0.0)]	0.0475701829358769	0.141804774184828	0.465000084128411	0.316213760967089	0.0294111977837944
c1orf131.l[c1orf131(0.0)]	0.178511825674794	0.248172205879235	0.118015688773284	0.379733597729976	0.0755666819427108
c1orf159.l[c1orf159(0.0)]	0.317899845249129	0.16101751165551	0.19150838596041	0.217445405981478	0.112128851153472
c1orf173.l[c1orf173(0.0)]	0.00511476771810215	0	0.980485652039186	0.0143995802427114	0
c1orf173.s[c1orf173(0.0)]	0	0	0.864131050830544	0	0.135868949169456
c1orf21.l[c1orf21(0.0)]	0.234035827205635	0.248179491204802	0.174994750667356	0.148482396171187	0.19430753475102
c1orf21.s[c1orf21(5e-93)]	0.22975862378886	0.159711649779745	0.360739617487705	0.134420143540349	0.115369965403342
c1orf222.l[c1orf222(0.0)]	0	0.0471740749831023	0.831034709672309	0.0532978579348731	0.0684933574097158
c1orf228.l	0.0638453989216642	0.197778436308055	0.418032400908645	0.176389237910735	0.1439545259509
c1orf27-like.l[c1orf27(1e-63)]	0.245651058169131	0.234863480388803	0.0983354856506983	0.273376457387012	0.147773518404356
c1orf35.l[c1orf35(4e-71)]	0.25149046741263	0.226529509322529	0.0831871285814248	0.208276146329933	0.230516748353483
c1orf43.l[c1orf43(0.0)]	0.181880437433643	0.232105997194619	0.16505895989712	0.263296798055281	0.157657807419336
c1orf43.s[c1orf43(3e-67)]	0.167481948981112	0.234103852933916	0.113162175948775	0.301063409987773	0.184188612148424
c1orf50.l[c1orf50(0.0)]	0.229863761018803	0.209668357927202	0.125682968452277	0.311899212810965	0.122885699790754
c1orf52.l[c1orf52(0.0)]	0.231591428539663	0.256827997141312	0.128135444306143	0.240555799541713	0.142889330471168
c1orf52.s[c1orf52(0.0)]	0.197436735365881	0.256060914984419	0.0902605234034782	0.269485609072358	0.186756217173864
c1orf74.l[c1orf74(0.0)]	0.0127610042397195	0.106007107566149	0.108173723996171	0.517357756375112	0.255700407822848
c1orf85.l[c1orf85(0.0)]	0.0732886985660853	0.299400261174091	0.29537089169755	0.184982218068878	0.146957930493395
c1orf85.s[c1orf85(0.0)]	0.153181972950731	0.264921962610271	0.143783575679293	0.248506849424355	0.189605639335351
c1qbp-like.l[c1qbp(0.0)]	0.214345401292716	0.197392496162279	0.0972919108875756	0.391611604134551	0.0993585875228785
c1qbp-like.s[c1qbp(0.0)]	0.166736451690297	0.281044125957824	0.139113401349746	0.37820959475915	0.0348964262429824
c1ql4.s[c1ql4(0.0)]	0.451905070364507	0	0	0.548094929635493	0
c1qtnf4.s[c1qtnf4(0.0)]	0.0941186669654047	0	0.0899825344973206	0	0.815898798537275
c2.l	0.0803731743542056	0	0.0183886498139626	0	0.901238175831832
c20orf27.l[c20orf27(3e-50)]	0.258337159303037	0.334562946179383	0.227199583410806	0.126618390923891	0.0532819201828833
c20orf27.s[c20orf27(3e-160)]	0.279227784921656	0.224531986222939	0.0568666980549637	0.186845607889721	0.25252792291072
c21orf2.s[c21orf2(0.0)]	0.207198120951832	0.323797540425338	0.142270547487598	0.10735184700506	0.219381944130172
c21orf33.l[c21orf33(0.0)]	0.28289534929735	0.13581403446024	0.0989606442604629	0.339984378110909	0.142345593871038
c21orf59-like.l[c21orf59(0.0)]	0.143636761878013	0.191728986895304	0.370824585802829	0.0650665566034644	0.22874310882039
c21orf59-like.s[c21orf59(5e-66)]	0.050613880601908	0.13488117131385	0.538661438504747	0.0336936973638974	0.242149812215598
c21orf91.l[c21orf91(1e-44)]	0.351684959392506	0.108624237808127	0.0303851168013682	0.39272619319501	0.116579492802988
c21orf91.s[c21orf91(0.0)]	0.255443105262815	0.171275364279379	0.0433329026702338	0.420451580023449	0.109497047764124
c2cd2.l[c2cd2(4e-40)]	0.11367529548859	0.49167535298545	0.217813333789096	0.0633086400509151	0.113527377685949
c2cd2.s[c2cd2(1e-155)]	0.220947322911339	0	0.0652874769129755	0	0.713765200175685
c2cd2l.l[c2cd2l(0.0)]	0.120664068873791	0.223513917727242	0.00608799609977879	0.387749525746975	0.261984491552213
c2cd3.s[c2cd3(8e-47)]	0.0637222479831336	0.157065825574254	0.37458072531359	0.213960419038027	0.190670782090995
c2cd4c.l[c2cd4c(0.0)]	0.404316527852606	0.0225058930677469	0	0.317839792323808	0.255337786755839
c2orf42.l[c2orf42(0.0)]	0.177860856071377	0.216833415054287	0.0691934800581139	0.322856386863987	0.213255861952235
c2orf42.s[c2orf42(0.0)]	0.145219247814514	0.298742962410272	0.0920459988244063	0.290063708301431	0.173928082649376
c2orf43.l[c2orf43(0.0)]	0	0.282610572396815	0.18190605536897	0.453597150588723	0.0818862216454914
c2orf44.l[c2orf44(0.0)]	0.184222366731625	0.207482381727966	0.104665547300266	0.355105307350045	0.148524396890097
c2orf47.l[c2orf47(4e-52)]	0.191684368110083	0.285599123896627	0.0939410556047621	0.251939804894776	0.176835647493751
c2orf47.s[c2orf47(2e-52)]	0.34459929411583	0.266128518156116	0.0354430119577129	0.208954547263614	0.144874628506727
c2orf49.l[c2orf49(0.0)]	0.226578076163592	0.248225191657169	0.10999385665667	0.267228335911541	0.147974539611028
c2orf49.s[c2orf49(0.0)]	0.18111169182442	0.404166325891654	0.0915655135551333	0.240265836378481	0.0828906323503121
c2orf50.l[c2orf50(4e-73)]	0.0139100919646655	0	0.881775862796572	0	0.104314045238763
c2orf50.s[c2orf50(0.0)]	0	0	0.403651383879102	0	0.596348616120898
c2orf69.l[c2orf69(0.0)]	0.177867911872618	0.270016896886342	0.0891857204322135	0.462929470808826	0
c2orf69.s[c2orf69(0.0)]	0.0554819407864201	0.522259037612887	0.215526183445379	0.119330783490043	0.0874020546652715
c2orf70.s	0	0	1	0	0
c2orf73.l[c2orf73(0.0)]	0	0	0.872715864290969	0.0290365274546544	0.0982476082543769
c3.1[c3(0.0)]	0.273174941480904	0.0825442586860423	0.0315188544947617	0.612761945338292	0
c3.l[c3(8e-56)]	0.222386382583782	0.046515243144029	0.0564757187655937	0.674622655506596	0
c3orf17.l[c3orf17(0.0)]	0.133767870699282	0.25681642107645	0.0944166985384743	0.422084215371492	0.0929147943143019
c3orf21.s[c3orf21(3e-165)]	0.202830006080629	0.204673772073025	0.0999768692588444	0.253137334794787	0.239382017792713
c3orf38.s[c3orf38(4e-141)]	0.214455493185512	0.296129319967176	0.143987573938784	0.187564546743107	0.157863066165421
c3orf52-like.l	0.204009684040803	0.30704787983691	0.293445288593836	0.105882725942152	0.0896144215862991
c3orf52-like.s[timm17a(0.0)]	0.134511881912542	0.201712296198646	0.604109298506262	0.0596665233825499	0
c3orf58.l[c3orf58(0.0)]	0.224832342309176	0.118965587337914	0.0469932771293726	0.504784459177294	0.104424334046244
c3orf58.s[c3orf58(0.0)]	0.207280715192612	0.212581479675378	0.130261371157538	0.347663442157823	0.102212991816648
c4orf29.l[c4orf29(0.0)]	0.105386689387353	0.236562655091125	0.193922884925808	0.367220482725376	0.096907287870338
c4orf32.l[c4orf32(2e-167)]	0.210418356658886	0	0.518955049710444	0.145082954323946	0.125543639306724
c4orf33.s[c4orf33(1e-69)]	0.204464460881711	0.273881778930124	0.157364248354616	0.272790202257278	0.0914993095762704
c4orf47.l[c4orf47(0.0)]	0	0.0945877206011619	0.629773323531777	0.00294462121374824	0.272694334653313
c5orf24.l[c5orf24(9e-35)]	0.171715137500851	0.191421100882943	0.115641568122795	0.306283174852895	0.214939018640515
c5orf24.s[c5orf24(0.0)]	0.245700918213057	0.185599216261547	0.212892002540984	0.235132482585843	0.120675380398569
c5orf30.l[c5orf30(7e-102)]	0.118683108762309	0.270174165402851	0.00221798622356828	0.338980229625656	0.269944509985616
c5orf30.s[c5orf30(1e-148)]	0.0820921392971726	0.126843540646505	0.0464089644307378	0.478499040064578	0.266156315561007
c6.2.l[c6.2(0.0)]	0	0.826610223305015	0	0.050854660617124	0.122535116077861
c6orf106.s[c6orf106(6e-61)]	0.170558435910467	0.206028481787411	0.139264938210076	0.300611783628753	0.183536360463292
c6orf120.l[c6orf120(0.0)]	0.109647380107826	0.328740045977975	0.361522968645819	0.0817627065121719	0.118326898756208
c6orf120.s[c6orf120(0.0)]	0.158101840468066	0.232518605997594	0.278884749223733	0.16167290895816	0.168821895352447
c6orf136.l[c6orf136(0.0)]	0.172158535198006	0.265997847476172	0.0872176233092184	0.234559743232666	0.240066250783938
c6orf136.s[c6orf136(0.0)]	0.163657814672068	0.355220859999911	0.0910824954097575	0.17338158540416	0.216657244514103
c6orf165.l[c6orf165(0.0)]	0.00599521528798709	0.0241901503780854	0.598570672563401	0	0.371243961770526
c6orf203.l[c6orf203(0.0)]	0.238127950538783	0.195056585247242	0.073563958107955	0.350210389436978	0.143041116669042
c6orf211.l[c6orf211(0.0)]	0.112403310888235	0.192301983824835	0.276205381604006	0.267440961002121	0.151648362680803
c6orf57.l[c6orf57(1e-102)]	0.243448845667897	0.352659891606997	0.0865756734373356	0.197157534449923	0.120158054837847
c6orf62.l[c6orf62(0.0)]	0.212329149213437	0.282575289243805	0.100646991264098	0.226387985000867	0.178060585277792
c6orf62.s[c6orf62(0.0)]	0.234771736115397	0.248815893083533	0.074379552456065	0.313398287901817	0.128634530443187
c7.s[c7(0.0)]	0.276347447622904	0.20815295285834	0.0693374409203152	0.244738423941756	0.201423734656684
c7orf25.l[c7orf25(0.0)]	0.187814721653314	0.283522077592628	0.0886551825316529	0.298284307832984	0.14172371038942
c7orf26.l[c7orf26(0.0)]	0.206141921313269	0.294765462144315	0.0549393549698706	0.294338277977257	0.149814983595288
c7orf26.s[naa60(0.0)|c7orf26(0.0)]	0.133248585586849	0.274803553208033	0.0872953765641048	0.352202042797252	0.152450441843761
c7orf55.l[c7orf55(5e-127)]	0.22403502896707	0.199812990746943	0.0861673028638082	0.255942558532801	0.234042118889379
c7orf57.l[c7orf57(0.0)]	0.13083035201642	0.156744988372769	0.295524828638057	0.11715177167166	0.299748059301095
c7orf60.l[c7orf60(0.0)]	0.203273593582523	0.237016054947753	0.136882430869053	0.333375739067606	0.0894521815330646
c7orf60.s[c7orf60(0.0)]	0.119638108413997	0.301335306456095	0.018623034910532	0.34635287427859	0.214050675940786
c8g.s	0.0630767107152015	0.62367884857277	0.0795771925327773	0.131720452873004	0.101946795306247
c8orf33.l[c8orf33(0.0)]	0.140476362733812	0.252269153058123	0.126518801446301	0.381563761416678	0.0991719213450853
c8orf4.l[c8orf4(1e-106)]	0.255127726627369	0.0883636745635675	0.120593017599281	0.251182850294765	0.284732730915017
c8orf4.s[c8orf4(1e-110)]	0.536254628649476	0	0.027135160596321	0.187521140315744	0.249089070438459
c8orf76.l[c8orf76(6e-27)]	0.249325459239192	0.243931174996052	0.07075048719767	0.258355867919575	0.177637010647512
c8orf76.s[c8orf76(0.0)]	0.180106968863003	0.214339694614497	0.106543806529628	0.296327196814691	0.202682333178181
c9orf114.l[c9orf114(8e-171)]	0.172802381227133	0.259401639900523	0.0866030384537311	0.378693244985886	0.102499695432727
c9orf117.l[c9orf117(0.0)]	0	0.000272534323669706	0.699749809994594	0	0.299977655681736
c9orf142.l	0.252206430606926	0.142402064003508	0.0335038587184891	0.112681231236701	0.459206415434376
c9orf156.l[c9orf156(4e-90)]	0.293776774250515	0.173080568095935	0.0815869621018711	0.309290207528249	0.142265488023431
c9orf72.l[c9orf72(0.0)]	0.256313538929405	0.244108713705017	0.0776204749687239	0.298946433456224	0.12301083894063
c9orf78.1[c9orf78(0.0)]	0.234955307178274	0.241302093009312	0.0882540669923572	0.251819364378917	0.183669168441141
c9orf85.l[c9orf85(0.0)]	0.0955172494364569	0.24039390646057	0.11130483255616	0.443877314497561	0.108906697049252
c9orf85.s[c9orf85(0.0)]	0.0415548586793906	0.28713241861204	0.0970281793134421	0.420697996219987	0.15358654717514
c9orf9.l	0	0	0.984054659356715	0	0.0159453406432849
ca12.l[ca12(0.0)]	0	0	0.982937833667449	0	0.0170621663325508
ca2.l[ca2(0.0)]	0	0	1	0	0
ca2.s[ca2(0.0)]	0	0	0.994060976893498	0	0.00593902310650164
ca5b.l[ca5b(0.0)]	0.19658478704226	0.256067930133127	0.347657352033431	0.113203819893393	0.0864861108977887
ca7.1[ca7(0.0)]	0	0	0.96677814729479	0	0.0332218527052102
ca8.s[ca8(8e-160)]	0.310230634854515	0.418812204735612	0	0.256186135041645	0.0147710253682275
caap1-like.l[c9orf82(0.0)]	0.182423440785264	0.245197249044863	0.0727071040992409	0.297326504582921	0.202345701487711
cables1-like.2.s[cables1(0.0)]	0.1610397512878	0.126500147220048	0.126820273676019	0.511748530185224	0.073891297630909
cables2.l[cables2(2e-23)]	0.210752647368369	0.238390262064837	0.0974374661706875	0.236215496664456	0.21720412773165
cacfd1.s[c9orf7(5e-120)]	0.223248342682053	0.250710851959885	0.0968207123390675	0.191463901347413	0.237756191671581
cacna1f.1[cacna1f(8e-162)]	0.0232100795088586	0.282174270098204	0.239511541060473	0.201014404907519	0.254089704424946
cacna2d1.l[cacna2d1(1e-24)]	0.241906896554205	0.158570378273846	0.0803769303995906	0.307456817489026	0.211688977283332
cacna2d2.l[cacna2d2(0.0)]	0.0285958864889451	0.0800167716302434	0	0	0.891387341880812
cacna2d2.s[cacna2d2(2e-93)]	0	0.432140772867628	0.0109989218364921	0.197796116503884	0.359064188791996
cacnb1.l[cacnb1(1e-173)]	0	0.159613637706525	0	0.275958000132592	0.564428362160883
cacnb1.s[cacnb1(1e-21)]	0.0266044774676314	0	0.00625818694685771	0.133670519718766	0.833466815866745
cacnb2-like.s[cacnb2(0.0)]	0	0.973858324739959	0.0121613969171294	0	0.0139802783429118
cacnb3.l[cacnb3(0.0)]	0.0605761519877292	0.368809661036114	0	0.430390635844131	0.140223551132025
cacnb3.s[cacnb3(3e-45)]	0.0400380443856729	0.453476711260136	0	0.327107096576293	0.179378147777898
cacnb4.l[cacnb4(0.0)]	0.14910987434654	0.231220121659222	0.0330755552479182	0.352368735661543	0.234225713084778
cacnb4.s[cacnb4(0.0)]	0.21882576668731	0.171568934505053	0	0.196523654007126	0.41308164480051
cacng1.l	0.156435741350028	0	0	0	0.843564258649972
cacng1.s[cacng1(3e-145)]	0.140203241102901	0	0	0	0.859796758897099
cactin.l[c19orf29(0.0)]	0.274271164114778	0.217343895396387	0.120139376495693	0.248908849999621	0.139336713993521
cactin.s[c19orf29(2e-124)]	0.170428036371907	0.22542714330772	0.0954891868087004	0.375716387141263	0.132939246370409
cacul1.l[cacul1(1e-66)]	0.168221362306506	0.218022561177293	0.0811951624698447	0.28545392762754	0.247106986418817
cacul1.s[cacul1(0.0)]	0.130130840503824	0.211947307315353	0.0870778986582221	0.352819486555993	0.218024466966608
cacybp.l[cacybp(0.0)]	0.171677134556824	0.317291478037581	0.0835169711444861	0.207687365908999	0.21982705035211
cacybp.s[cacybp(0.0)]	0.234749917583098	0.253776381619979	0.0905487549744813	0.303610654639393	0.117314291183048
cad-like.l[cad(2e-110)]	0.131734747292272	0.257534193294364	0.11925405911741	0.40668514412782	0.0847918561681344
cadps2-like.l[cadps2(0.0)]	0.242079807589304	0.437064548015108	0.0803137772605343	0.134915924049035	0.105625943086018
cadps2-like.s[cadps2(0.0)]	0.360684372037084	0.225196214462877	0.0738167566114717	0.163396124953335	0.176906531935231
calcoco2.s[calcoco2(0.0)]	0.326347618851899	0.317556145084783	0.204719959428653	0.0560539612037849	0.0953223154308793
calcrl.l[calcrl(0.0)]	0.225383742160939	0.311072913624326	0.120871502620338	0	0.342671841594397
calhm2.l[calhm2(0.0)]	0.290203576781078	0.229918936091311	0.109621109667269	0.199147849818446	0.171108527641896
calhm2.s[calhm2(0.0)]	0.101954299803136	0.437613291899206	0.376366659560026	0.0178016679234787	0.0662640808141538
calml4.l[calml4(1e-77)]	0.267622030872393	0.226421240093703	0.0415683651517291	0.248560270254497	0.215828093627678
calml4.s[calml4(1e-81)]	0.152337632574084	0.304354887976253	0.0656449583126909	0.315719895698919	0.161942625438053
calu.l[calu(0.0)]	0.191506124463157	0.201093370443335	0.131549974247056	0.272802139527575	0.203048391318877
calu.s[calu(0.0)]	0.216422786000023	0.188757582498904	0.163024414652454	0.230756419395221	0.201038797453399
camk1d.s[camk1d(0.0)]	0.00700873562419451	0.370669861147536	0	0.41004201867449	0.21227938455378
camk2a.s[camk2a(0.0)]	0	0.681045762007941	0	0.159742702464505	0.159211535527553
camk2d.l[camk2d(0.0)]	0.0979764557175415	0.148815526064541	0.0524046883125084	0.186496751408165	0.514306578497244
camk2d.s[camk2d(0.0)]	0.0300027001976513	0.188476747802347	0.0711377023937979	0.455630932424671	0.254751917181532
camk4.l[camk4(0.0)]	0	0.225483846774963	0.0311328695898087	0.342458989852892	0.400924293782336
camlg-like.l[camlg(0.0)]	0.183183227390958	0.315818139753932	0.114748918463475	0.190144978007268	0.196104736384368
camsap3-like.l[kiaa1543(9e-151)]	0.211075329761488	0.422720713977581	0.293391336909282	0.0573195215367898	0.0154930978148586
cand1.l[cand1(3e-60)]	0	0.147084442756431	0.197247485086645	0.525587831731869	0.130080240425054
cand1.s[cand1(0.0)]	0.024208418677298	0.234404667697432	0.144468839112373	0.420000865775541	0.176917208737356
cant1.l[cant1(0.0)]	0.19204098694278	0.241400355548407	0.360069666395564	0.149150952276687	0.0573380388365611
canx.s[canx(0.0)]	0.279029422019917	0.227161293501714	0.190947365179769	0.194100841814087	0.108761077484513
cap2.l[cap2(0.0)]	0.301373986310098	0.0369141447874372	0.0236461701425006	0	0.638065698759964
capg.l[capg(0.0)]	0.282757865092272	0.274324520195657	0.117116628662548	0.20824391728698	0.117557068762544
capn10-like.l[capn10(9e-82)]	0.0839811741946532	0.127064701183328	0.0862447722129218	0.253645676395222	0.449063676013875
capn15.l[solh(0.0)]	0.0581002576893973	0.58116617896463	0.14259287129842	0.103404840746065	0.114735851301488
capn15.s[solh(0.0)]	0.0842564787507294	0.351498094224032	0.107992453818342	0.168725032783289	0.287527940423608
capn2.2.l[capn2(0.0)]	0.0296471824314061	0.770813598957724	0.161933672400283	0.0376055462105869	0
capn2.2.s[capn2(0.0)]	0.25925243845211	0.222723802460737	0.248799640413398	0.185106481538199	0.0841176371355559
capn5.l[capn5(0.0)]	0.211736934617278	0.188380967828585	0.207902633737606	0.253861516247374	0.138117947569158
capn5.s[capn5(0.0)]	0.101811256242987	0.0972204314281858	0.592099140207116	0.090363315812663	0.118505856309048
capn8.l[capn8(0.0)]	0.174442161911235	0.498889991907855	0.309999407429757	0	0.0166684387511536
capn8.s[capn8(0.0)]	0.132328225863972	0.455692661932083	0.405410332953417	0	0.00656877925052747
capn9.l[capn9(7e-128)]	0	0	0.998811627758648	0	0.0011883722413523
capn9.s[capn9(0.0)]	0.0241890844086489	0	0.955199416709872	0	0.0206114988814797
capns1-like.1[capns1(0.0)]	0.100199518925271	0.398206150766626	0.357048374116227	0.121563370009834	0.0229825861820413
capns1-like.s[capns1(0.0)]	0.121351232434651	0.333879338184821	0.424267843570524	0.0904139924549021	0.0300875933551021
capns2.l[capns2(0.0)]	0.13636271001047	0.246801110047161	0.418243744060651	0.127190275781492	0.0714021601002265
capns2.s[capns2(0.0)]	0.130759756857805	0.271680325935333	0.510937535617112	0.0568320187690381	0.0297903628207128
caprin2.l[caprin2(0.0)]	0.184058294506198	0.360723285752795	0.0966674662777379	0.219479267680584	0.139071685782686
caps.l[caps(0.0)]	0	0	0.972225933805815	0	0.0277740661941849
caps.s[caps(0.0)]	0.0943271211165077	0.241783947580557	0.0522144055772829	0.393095091027345	0.218579434698308
caps2-like.1[caps2(1e-81)]	0.0084229911120953	0.16749656017548	0.425513585340127	0.12909727436237	0.269469589009929
capsl.l[capsl(0.0)]	0	0	0.914251375669149	0	0.0857486243308511
capsl.s[capsl(0.0)]	0	0	0.951965470102923	0	0.0480345298970774
capza1.l[capza1(5e-40)]	0.123498952289399	0.230226195300117	0.162165704723527	0.301960985741784	0.182148161945172
capza2.l[capza2(0.0)]	0.265216516703052	0.264259159302482	0.138705243912107	0.226531959052421	0.105287121029939
capza2.s[capza2(3e-42)]	0.200365449022741	0.262162516533869	0.0946699822979477	0.292937854357712	0.14986419778773
card14.l[card14(5e-35)]	0	0.973519910718625	0.0264800892813751	0	0
carf.l[carf(4e-125)]	0.0265474323900027	0.21657841372282	0.176291919789832	0.453041841545123	0.127540392552222
carhsp1.l[carhsp1(1e-172)]	0.512563563340223	0.13139175881426	0.133094535244083	0.0553979223171585	0.167552220284275
carhsp1.s	0.24511963831847	0.240671603274404	0.112966789883815	0.213256299603173	0.187985668920138
carkd-like.l[carkd(0.0)]	0.19228385256123	0.0601904898072038	0.0814381554809899	0.452272127576782	0.213815374573794
carkd-like.s[carkd(4e-171)]	0.119828102002625	0.301705460011483	0.117810182524397	0.263338798065045	0.19731745739645
cars.s[cars(0.0)]	0	0.197927155015846	0.213613622420241	0.372054180097011	0.216405042466902
casc3.l[casc3(0.0)]	0.217798136324866	0.15661750354749	0.115171799861579	0.273207363821825	0.237205196444239
casc3.s[casc3(0.0)]	0.172967409092546	0.231875188628807	0.10090997684408	0.285268676224216	0.20897874921035
casc5.l[casc5(2e-28)]	0.121265142736607	0.29106031341414	0.0260248017207022	0.306828164975579	0.254821577152972
casc5.s[casc5(4e-29)]	0.0700006655976313	0.262507056977343	0.0719960029229652	0.406794944208665	0.188701330293395
cask.l[cask(0.0)]	0.138532473887819	0.255166318763436	0.123027308187333	0.338901236610569	0.144372662550843
cask.s[cask(0.0)]	0.153400034734637	0.246019120089636	0.141616519730184	0.270602901453414	0.188361423992129
caskin1.l[caskin1(1e-91)]	0	0.402487098440216	0	0.492169614406516	0.105343287153269
casp10.l[casp10(0.0)]	0.420236215712831	0.170721602862423	0.248926882471093	0.0789318407675498	0.081183458186103
casp10.s[casp10(0.0)]	0.17069243765032	0.330551470833199	0.103142582154875	0.192795557202433	0.202817952159173
casp6.l[casp6(0.0)]	0.283273541558078	0.0744484395841877	0.259365374202723	0	0.382912644655011
casp9.s[casp9(5e-125)]	0.144249412793555	0.276326398501472	0.162103404631911	0.186571901199056	0.230748882874006
cass4.l[cass4(5e-22)]	0.1053672350059	0.297550469803302	0.1323273031728	0.185905298394565	0.278849693623433
cass4.s[cass4(1e-151)]	0.136968163128898	0.255035128454524	0.176695226388828	0.277249017996355	0.154052464031395
cast.l[cast(0.0)]	0.161626878764449	0	0.533747673421448	0.270836214632939	0.033789233181164
cast.s[cast(6e-37)]	0.127186181765678	0.0215425032805006	0.671422324346174	0.179848990607647	0
casz1.l[casz1(0.0)]	0	0.145919272646719	0.445623661200022	0.3701859640525	0.0382711021007595
casz1.s[casz1(1e-180)]	0	0.00883085865459537	0.480824269649302	0.425115348867006	0.0852295228290963
cav2.l[cav2(0.0)]	0.11367697561827	0	0.511350242479415	0.322539456374257	0.0524333255280578
cav2.s[cav2(0.0)]	0	0.295259845742596	0	0.378974037215171	0.325766117042233
cbfa2t3.1[cbfa2t3(0.0)]	0.0115592738829255	0	0.0204269123449142	0.61544112760568	0.352572686166481
cbfa2t3.s[cbfa2t3(0.0)]	0	0.05569911012803	0.0297701181306402	0.489279719312545	0.425251052428784
cbl.1[cbl(4e-124)]	0.0624483835167597	0.186826494585055	0.104004655513367	0.470901758550508	0.17581870783431
cbl.l[cbl(6e-57)]	0.166033765609973	0.243121284046358	0.110292968470197	0.290289109469518	0.190262872403955
cbln1.l[cbln1(7e-85)]	0.140059165749102	0.394023813393864	0.0501331880081989	0.186911561002001	0.228872271846833
cbln1.s[cbln1(2e-180)]	0.0919048752850635	0.132412107085856	0.371168118784424	0.0493129486225092	0.355201950222147
cbln2.s[cbln2(1e-25)]	0	0.965643273660652	0.0343567263393483	0	0
cbr1.l[cbr1(0.0)]	0.0991835335484496	0.329193537545907	0.26355481072999	0.174115194917745	0.133952923257908
cbr4.l[cbr4(0.0)]	0.0308511690488561	0.420824392111237	0.164778510806506	0.21164713775636	0.171898790277041
cbs.l[cbs(0.0)]	0.0566650958979203	0.221829243481167	0.149905999060304	0.361902217738932	0.209697443821677
cbs.s[cbs(0.0)|ptgfrn(0.0)]	0.0464464370133313	0.20951700815537	0.184009077603048	0.403600825739452	0.156426651488799
cbwd2.l[cbwd2(6e-66)]	0.294013997985583	0.189982669766479	0.0746229093464653	0.261277399140324	0.180103023761148
cbx1.l[cbx1(6e-42)]	0.13754537117507	0.252353559824456	0.0372858093834804	0.313689102546312	0.259126157070681
cbx1.s[cbx1(1e-64)]	0.203427945020914	0.22498790123151	0.0640554753203424	0.25841840483842	0.249110273588815
cbx3.l[cbx3(0.0)]	0.256893797473744	0.231807317247946	0.0300260034962707	0.280939041119694	0.200333840662345
cbx3.s[cbx3(0.0)]	0.237688042626999	0.274614834682278	0.0463951577483457	0.265626880257246	0.17567508468513
cbx4.s[cbx4(3e-150)]	0	0.225448486034993	0.256972799621166	0.209301266435111	0.30827744790873
cbx6.l[cbx6(0.0)]	0.312364416613341	0.332317593870487	0.083008271937758	0.140233572600683	0.132076144977731
cbx6.s[cbx6(0.0)]	0.237575647766574	0	0.0675902290407757	0	0.694834123192651
cby1.l[cby1(6e-149)|tomm22(7e-40)]	0.175713727006772	0.230729117726292	0.138518657237682	0.283781054931169	0.171257443098086
cby1.s[tomm22(7e-42)]	0.123661099424125	0.243393384169674	0.157985718695588	0.324571441244649	0.150388356465964
cc2d1a.l[cc2d1a(2e-119)]	0.103013702549869	0.254055732758806	0.465106120063533	0.140868436128536	0.036956008499256
cc2d1b-like.l[cc2d1b(1e-98)]	0.321494576935268	0.146696011522443	0.250128202929234	0.249655624167739	0.0320255844453154
cc2d1b-like.s[cc2d1b(8e-95)]	0.303135635005168	0.266826211605082	0.255808963997693	0.108894326417356	0.0653348629746995
cc2d2a.l[ensxetg00000032891(2e-36)]	0.0977451741728556	0.273730043735793	0.134597006763221	0.271675804971782	0.222251970356349
ccbl2.l[ccbl2(0.0)]	0.0912016870263564	0.252761640989856	0.165548805540253	0.246483648986034	0.2440042174575
ccbl2.s[ccbl2(0.0)]	0.11817735375121	0.260203922527333	0.100710545425432	0.32856004434257	0.192348133953455
ccdc102a.l[ccdc102a(0.0)]	0.193949620570911	0.15373932026151	0.164197566324701	0.39717126637073	0.0909422264721486
ccdc102a.s[ccdc102a(0.0)]	0.0742124501737175	0.283133607655287	0.1671716833814	0.348141979762295	0.1273402790273
ccdc103.l[ccdc103(0.0)]	0.0721782555862068	0.155967092847516	0.41703752437532	0.120904079893345	0.233913047297612
ccdc104.l[ccdc104(0.0)]	0.0681739152819974	0.231404498486074	0.21922250388906	0.174835212842809	0.306363869500059
ccdc106-like.s[ccdc106(0.0)]	0.0484407320079305	0.413179874215957	0.0606803038516636	0.192192917734728	0.285506172189721
ccdc108.l[ccdc108(1e-50)]	0	0.155647452907761	0.694359574773254	0.0327297122500196	0.117263260068965
ccdc109b.l[ccdc109b(0.0)]	0.238538465600281	0.155106068967607	0.280751634949613	0.205919751994584	0.119684078487915
ccdc109b.s[ccdc109b(0.0)]	0.210926701464961	0.353450796792398	0.0877691072911313	0.181928454105968	0.165924940345542
ccdc11.l[ccdc11(0.0)]	0.0967342876846769	0.24885832487155	0.305197451971368	0.114141452885908	0.235068482586498
ccdc112-like.l[ccdc112(0.0)]	0.0368725763209922	0.24331077898315	0.298368893799479	0.061510742599802	0.359937008296577
ccdc113.l[ccdc113(0.0)|gins3(0.0)]	0.0862451935702465	0.252927472504979	0.257176986869952	0.210258366830732	0.19339198022409
ccdc12.l[ccdc12(9e-164)]	0.234470631673227	0.263892705558206	0.110149082457416	0.262011318081301	0.129476262229851
ccdc12.s[ccdc12(2e-161)]	0.315676347273486	0.214829999423207	0.128126286655131	0.277022925162095	0.0643444414860807
ccdc124.1[ccdc124(0.0)]	0.103195192361084	0.234596646723771	0.192130476962659	0.294027203978113	0.176050479974374
ccdc124.l[ccdc124(0.0)]	0.282097226169022	0.240204408797214	0.117862079843992	0.1882449710784	0.171591314111371
ccdc125.l[ccdc125(0.0)]	0.127238417623359	0.362688831326007	0.417655303360743	0.0924174476898911	0
ccdc125.s[ccdc125(3e-64)]	0.197055398170461	0.368663332782424	0.346691735193273	0.0875895338538419	0
ccdc126.s[ccdc126(0.0)]	0.0768605419568501	0.286627247062855	0.228181065095071	0.261899421906243	0.14643172397898
ccdc127.l[ccdc127(0.0)]	0.178164641217569	0.280883398050519	0.191952254417674	0.308912111863203	0.0400875944510345
ccdc127.s[ccdc127(0.0)]	0.413982250403353	0.355073455507172	0.0656932456564517	0.152051763997084	0.0131992844359403
ccdc129.l	0.345998641666757	0.313745982188989	0.320637440012918	0	0.0196179361313351
ccdc13-like.l[ccdc13(0.0)]	0.00364085736542852	0.134607237193952	0.504536174749724	0.160093706298873	0.197122024392022
ccdc130.l[ccdc130(0.0)]	0.232043003998156	0.265478774901558	0.0956701252648234	0.263473614175007	0.143334481660455
ccdc132-like.l[ccdc132(4e-103)]	0.0849145504075277	0.253849717595125	0.178205961873129	0.272165500937746	0.210864269186472
ccdc134.l[ccdc134(8e-119)]	0.110782290301566	0.204057178283705	0.15424585459346	0.398957328492229	0.13195734832904
ccdc134.s[ccdc134(2e-115)]	0.0577376876475152	0.118347009148469	0.299582369918909	0.229870369275215	0.294462564009892
ccdc135.l[ccdc135(0.0)]	0	0	0.979684550830245	0	0.0203154491697554
ccdc138.l[ccdc138(0.0)]	0.190424168276512	0.240769808066364	0.11956693041886	0.295313134265647	0.153925958972617
ccdc146.l[ccdc146(3e-85)]	0.0204928460482179	0.0421707262897905	0.858778739929827	0	0.0785576877321645
ccdc148-like.l[ccdc148(0.0)]	0.173502118920927	0.235598666520305	0.287412802534353	0.160252026524711	0.143234385499705
ccdc149-like.l[ccdc149(0.0)]	0.230793015468541	0.254645644000402	0.290315264637881	0.113587910598621	0.110658165294555
ccdc149-like.s[ccdc149(0.0)]	0.0901903699041624	0.287990959678456	0.500038488747936	0.107297852220757	0.0144823294486883
ccdc15.1[ccdc15(0.0)]	0.151698610414672	0.163602301742482	0.195797856352333	0.254438197407577	0.234463034082936
ccdc153-like.l[ccdc153(0.0)]	0	0	0.982377402214092	0	0.0176225977859081
ccdc157.l[ccdc157(2e-60)]	0.00675215190232412	0.112855953703488	0.46282162303806	0.09720239895146	0.320367872404669
ccdc167.s[xb-gene-5947586(5e-113)]	0.167164187788854	0.266308077997473	0.152395547534167	0.294944716398943	0.119187470280562
ccdc169.s[ccdc169(0.0)]	0.102453612714989	0.337228536639316	0.061383969305945	0.334197550468003	0.164736330871747
ccdc17.l[nasp(9e-33)]	0	0	0.993243435118504	0	0.0067565648814961
ccdc171.l[c9orf93(0.0)]	0.108281746926396	0.25864807388033	0.266864693242958	0.211736269996796	0.15446921595352
ccdc173.l[c2orf77(0.0)]	0	0.0856004090285104	0.639168957116468	0.0428996179178634	0.232331015937158
ccdc174.s[c3orf19(0.0)]	0.172860872422032	0.227765524377295	0.0845897627254483	0.322615716400974	0.192168124074251
ccdc175.l[c14orf149(7e-162)|jkamp(1e-32)]	0.253327880647302	0.0737726159333686	0.434253261108058	0.165122724383081	0.0735235179281908
ccdc176.l[c14orf45(6e-84)]	0	0	0.926510318624803	0.0574043057015596	0.0160853756736372
ccdc178.l	0	0.0934908376316215	0.642964260223541	0.198911667952462	0.0646332341923748
ccdc22.1[ccdc22(2e-132)]	0.175726247833576	0.230471198608888	0.084807739876986	0.235167001716272	0.273827811964279
ccdc22.s[ccdc22(0.0)]	0.201266162648808	0.342548815261779	0.0500054424541702	0.254114071836962	0.152065507798281
ccdc28a-like.s[ccdc28a(0.0)]	0.211360979119255	0.281864776827625	0.148900365874099	0.206680486899175	0.151193391279845
ccdc28b.l[ccdc28b(6e-61)]	0.243574442738818	0.226492121136205	0.0597724813188098	0.254984348409583	0.215176606396584
ccdc30.l[ccdc30(4e-118)]	0.287447054183437	0.146909423605145	0.268233496180337	0.143960038674519	0.153449987356562
ccdc34-like.s[ccdc34(0.0)]	0	0.230759076971628	0.549552400814915	0.0903425543284917	0.129345967884965
ccdc37.l[ccdc37(0.0)]	0	0.03127636455926	0.605712433954475	0.0183328732766687	0.344678328209596
ccdc39.l[ccdc39(0.0)|ttc14(0.0)]	0	0.0636445569566281	0.694745399517915	0.0202323621705481	0.221377681354909
ccdc40.s[ensxetg00000004200(0.0)]	0	0.0765175056427328	0.552679272225032	0.172337838418398	0.198465383713837
ccdc43.l[ccdc43(4e-54)]	0.220114315787733	0.200753011324187	0.0882004287463587	0.308859882195132	0.182072361946589
ccdc43.s[ccdc43(0.0)]	0.231765216026009	0.234995313654803	0.0842247394151132	0.231864187661041	0.217150543243035
ccdc47.l[ccdc47(0.0)]	0.190677660830137	0.276384525988022	0.142861373702416	0.214749849185924	0.175326590293502
ccdc47.s[ccdc47(0.0)]	0.202853217126323	0.261666552294158	0.147934695203031	0.200734925876817	0.186810609499671
ccdc50.1[ccdc50(0.0)]	0.171262811371077	0.394182822626017	0.255830197209669	0.108018047862377	0.0707061209308603
ccdc50.l[ccdc50(2e-131)]	0.211991209964217	0.263280863328491	0.0887298164630518	0.275542253766154	0.160455856478086
ccdc51.s[ccdc51(0.0)]	0.262029785970999	0.255156508484031	0.0794975329507581	0.276674885232312	0.126641287361901
ccdc53.l[ccdc53(1e-75)]	0.229541279095702	0.343759170928888	0	0.363860683221398	0.0628388667540118
ccdc56.l[xb-gene-5749774(6e-142)]	0.162925792261622	0.260119562150984	0.0967556253180887	0.292007509391385	0.188191510877919
ccdc57.l	0.228569588780517	0.164659909507157	0.249393624565602	0.156109549342819	0.201267327803905
ccdc59.l[ccdc59(1e-115)]	0.281884453764657	0.270481341391482	0.0628563079697931	0.266413590547957	0.11836430632611
ccdc6.l[ccdc6(0.0)]	0.130239207143963	0.305046753053972	0.0842542546006254	0.269531986977971	0.210927798223468
ccdc6.s[ccdc6(0.0)]	0.189620175904663	0.347718911461464	0.082373951148295	0.258556204958699	0.121730756526879
ccdc62.l[ccdc62(5e-89)]	0.14584356001448	0.325628133371729	0.16486991087415	0.205548365794646	0.158110029944994
ccdc63.l[ccdc63(0.0)]	0	0.0441998562924973	0.792167657196459	0	0.163632486511044
ccdc64.l[ccdc64(4e-156)]	0.221895465147954	0.319346932275339	0.0241174881483753	0.181464416210207	0.253175698218126
ccdc64.s[ccdc64(1e-168)]	0.118817496494539	0.256004929177968	0.0243434721150661	0.342152673515968	0.258681428696459
ccdc64b.l[ccdc64b(5e-90)]	0	0	0.843443488092704	0.156556511907296	0
ccdc65.s[ccdc65(0.0)]	0	0.0477516922821161	0.710682007152062	0.0150778995151472	0.226488401050675
ccdc66-like.1[ccdc66(0.0)]	0.0335258048760137	0.193798972146093	0.396242070117226	0.189702085465774	0.186731067394892
ccdc67.l[ccdc67(0.0)]	0	0.0980855596059227	0.901914440394077	0	0
ccdc68.l[ccdc68(1e-53)]	0.217192045455715	0.414270850429248	0.285475712791591	0.0659916847344632	0.0170697065889834
ccdc68.s[ccdc68(9e-24)]	0.250039769762452	0.333626291336205	0.0361634412963358	0.215478693525744	0.164691804079263
ccdc71l.l	0.196611898386366	0.175783427763662	0.142049349157049	0.288142427314946	0.197412897377976
ccdc71l.s	0.184146897908435	0.229284807578898	0.0817578387749807	0.281101370797743	0.223709084939944
ccdc74b-like.l	0.168765260624221	0.187670308600168	0.367724456707242	0.198936899734712	0.0769030743336569
ccdc78.1[ccdc78(2e-29)]	0	0.0308401020835338	0.571816584604908	0.0613993551678977	0.335943958143661
ccdc81.l[ccdc81(3e-61)]	0.025782565837336	0	0.902291333026541	0	0.0719261011361228
ccdc82-like.l[ccdc82(0.0)]	0.0985079981085582	0.261472659539429	0.0668771082399852	0.326636864218671	0.246505369893357
ccdc84-like.1[ccdc84(0.0)]	0.184431639860094	0.289453863024246	0.10084046854726	0.289140443362545	0.136133585205856
ccdc85a.l[ccdc85a(1e-88)]	0.126505540540697	0.325156759107778	0	0.548337700351525	0
ccdc85b.l[ccdc85b(0.0)]	0	0.0774622895291635	0.0105495779943788	0.139532460846419	0.772455671630039
ccdc85c.1[ccdc85c(2e-100)]	0.28226130954299	0.137072592857475	0.00526831495505949	0.314148512098879	0.261249270545597
ccdc85c.s[ccdc85c(0.0)]	0.00472542913156846	0.410270521076948	0	0.257317267556121	0.327686782235363
ccdc88a-like.l[ccdc88a(0.0)]	0.0523300676681045	0.0579548096198924	0.0256747155974317	0.839809831995036	0.0242305751195353
ccdc88a-like.s[ccdc88a(3e-106)]	0.0971790626184377	0	0.0665004276424592	0.829291579862009	0.00702892987709395
ccdc9.l[ccdc9(0.0)]	0.188498925120655	0.256691407752633	0.0500004723509643	0.355299801104232	0.149509393671516
ccdc9.s[ccdc9(0.0)]	0.178155404769319	0.191623682498445	0.119994165021244	0.349594913896772	0.160631833814219
ccdc90b.s[ccdc90b(0.0)]	0.0280080436926734	0.242615449530621	0.198405969832185	0.37302299622675	0.157947540717771
ccdc92.l[ccdc92(0.0)]	0	0.0894723559482628	0.66019105368293	0.0415254939068749	0.208811096461932
ccdc92.s[ccdc92(0.0)]	0.172437201250435	0.0375355256208502	0.142514423842508	0	0.647512849286207
ccdc93.l[ccdc93(0.0)]	0.353508365559435	0.238839126806895	0.0792869998819509	0.215978112505431	0.112387395246288
ccdc94.l[ccdc94(2e-129)]	0.210472039286551	0.275716181554599	0.0524802097988536	0.333737672834986	0.12759389652501
ccdc96.l[ccdc96(2e-86)]	0	0.0863711429952392	0.81033712567095	0.0268004321497843	0.0764912991840261
ccdc96.s[ccdc96(7e-83)]	0.0761526711116034	0.116555234192548	0.693431048610927	0.0306129175405086	0.0832481285444128
ccdc97.l[ccdc97(0.0)]	0.189449347473089	0.268459626644205	0.0833237323829271	0.307131380242322	0.151635913257457
cchcr1.l[cchcr1(0.0)]	0.110894553518755	0.309005425636483	0.0775503408184996	0.384239365311393	0.11831031471487
ccm2.l[ccm2(8e-112)]	0.170592585240943	0.247577505161894	0.0987278273022371	0.298245408340117	0.184856673954809
ccm2.s[ccm2(1e-67)]	0.129450044138791	0.194935409856746	0.151976223275892	0.256209830702043	0.267428492026528
ccna1.l[ccna1(0.0)]	0.105315603833128	0.0812585745885767	0.561725291148637	0.154513030671924	0.0971874997577336
ccna1.s[ccna1(0.0)]	0.121095271021331	0.102636948749655	0.558876467812786	0.0222049797730772	0.195186332643151
ccna2.l[ccna2(8e-120)]	0.222873978488726	0.260890661958651	0.0446004839151387	0.216959000703621	0.254675874933864
ccna2.s[ccna2(0.0)]	0.172852169809678	0.304436121815325	0.0773933636329138	0.286011309193073	0.159307035549011
ccnb1.2.l[ccnb1.2(5e-102)]	0.206111981107436	0.276936404626709	0.0682727966980752	0.260773258575258	0.187905558992522
ccnb1.2.s[ccnb1.2(0.0)]	0.206162091701338	0.249609538030697	0.0792304017658645	0.266155007934873	0.198842960567227
ccnb1ip1.l[ccnb1ip1(0.0)]	0.312883676945783	0.356835148498663	0.116950593472892	0.185314218258453	0.0280163628242095
ccnb2.l[ccnb2(2e-166)]	0.260027001320065	0.236298540725574	0.106477857870744	0.221888732523637	0.175307867559981
ccnb2.s[ccnb2(6e-88)]	0.221181249509748	0.229405607947751	0.081794097585467	0.277113489855327	0.190505555101707
ccnb3.l[ccnb3(0.0)]	0.158215092146575	0.26908133174179	0.0575920897102581	0.290469747155961	0.224641739245416
ccnb3.s[ccnb3(0.0)]	0.190342996833979	0.343405821484036	0.0376902957787974	0.228133806459131	0.200427079444056
ccnc.l[ccnc(0.0)]	0.158773572176037	0.240701483141719	0.0906063507107264	0.319637716002519	0.190280877968998
ccnd1.l[ccnd1(1e-112)]	0.273347394671228	0.316978318264846	0.0322968208338429	0.243162055846317	0.134215410383766
ccnd1.s[ccnd1(8e-59)]	0.108797407423103	0.489183472112546	0.0812275948268251	0.169334837869747	0.151456687767779
ccnd2.l[ccnd2(0.0)]	0.619694231109858	0.0898912881701549	0.0640851498952683	0.0738703932858079	0.152458937538911
ccnd2.s[ccnd2(0.0)]	0.457575559801058	0.0111337183148587	0.0710940859999088	0.312711710546172	0.147484925338003
ccndbp1.s[ccndbp1(3e-28)]	0.19807335913341	0.242631082024513	0.102707967790446	0.315567022606012	0.141020568445618
ccndx.l[ccndx(1e-36)]	0	0.124313124639553	0	0.0988309789853016	0.776855896375145
ccndx.s[ccndx(0.0)]	0	0	0	0.0249820043373924	0.975017995662608
ccne1.l[ccne1(0.0)]	0.210094158565314	0.211279895760465	0.0658047263075114	0.301914275022142	0.210906944344567
ccne1.s[ccne1(0.0)]	0.249974282307775	0.235318940730919	0.0636514424456615	0.25004921623156	0.201006118284084
ccne2.l[ccne2(3e-137)]	0.186169121639178	0.30111955069813	0.0712003890101506	0.295469421356747	0.146041517295794
ccne2.s[ccne2(0.0)]	0.175390308557443	0.253706334880802	0.0541152827978396	0.340671724148263	0.176116349615652
ccnf.l[ccnf(0.0)]	0.156256217852157	0.259597789637851	0.0623911141624943	0.3350556333026	0.186699245044898
ccnf.s[ccnf(0.0)]	0.153204148489652	0.287338570977752	0.0578663110576626	0.261009416320711	0.240581553154223
ccng1.l[ccng1(4e-52)]	0.118348493114992	0.336758949747649	0.0965867253975709	0.238783516264393	0.209522315475394
ccng1.s[ccng1(2e-30)]	0.0989727167071768	0.368494674039207	0.127527153289779	0.173534803238195	0.231470652725642
ccng2.l[ccng2(0.0)]	0.136402587076734	0.191355920931727	0.130029021704168	0.284584546190464	0.257627924096907
ccng2.s[ccng2(0.0)]	0.156898278569326	0.195004586672983	0.136666757668929	0.148627966178201	0.362802410910561
ccnh.l[ccnh(0.0)]	0.203483449201994	0.261502535912726	0.0685748854584592	0.324596481574886	0.141842647851934
ccni.l[ccni(2e-53)]	0.191512275032212	0.242102535941427	0.0926333414501399	0.280514454418973	0.193237393157248
ccni.s[ccni(0.0)]	0.293588058830484	0.199260588350791	0.0809818912258404	0.174282398687385	0.251887062905499
ccnj.l[ccnj(1e-56)]	0.262673869190248	0.163353990373359	0.0350096144227762	0.396400428938615	0.142562097075003
ccnj.s[ccnj(0.0)]	0.285208409830864	0.183640304719789	0.0434657870077186	0.352990457198967	0.134695041242661
ccnk.l[ccnk(6e-165)]	0.210349228784408	0.225340719842945	0.0723360872740892	0.278833396797953	0.213140567300605
ccnk.s[ccnk(0.0)]	0.0741106355467093	0.242900673141127	0.105318168929885	0.328918891575884	0.248751630806394
ccnl1.l[ccnl1(3e-83)]	0.261877981680878	0.225086953949566	0.0902906361492301	0.246548821308953	0.176195606911373
ccnl1.s[ccnl1(0.0)]	0.266418701192116	0.234362489986058	0.0874501336431937	0.250984191121575	0.160784484057056
ccno.l[ccno(0.0)]	0.013060940847949	0.316708059776603	0.670230999375448	0	0
ccno.s[ccno(0.0)]	0.00304696351566695	0.272243630312393	0.72192979243354	0.0027796137384004	0
ccnt1.l[ccnt1(6e-69)]	0.226778721877847	0.230856978789873	0.0899478790771521	0.3263708388326	0.126045581422528
ccnt1.s[ccnt1(4e-76)]	0.253392956160768	0.241347742089857	0.0617200571219099	0.299813702824757	0.143725541802708
ccnt2.l[ccnt2(1e-79)]	0.262203871029893	0.231270059178919	0.0691747849410779	0.280825719220014	0.156525565630096
ccnt2.s[ccnt2(0.0)]	0.295798617653486	0.215798803874636	0.0624967569611043	0.223803597295099	0.202102224215675
ccny-like.l[ccny(0.0)]	0.145093544452436	0.258442970818977	0.040902857325274	0.375217055177046	0.180343572226267
ccny-like.s[ccny(0.0)]	0.108948492848551	0.366835408892123	0.0632141121085078	0.278858898941625	0.182143087209192
ccnyl1.l[ccnyl1(1e-38)|mettl21a(7e-67)]	0.202954162711494	0.206581726410183	0.0868018924307514	0.314820660926994	0.188841557520577
ccnyl1.s[ccnyl1(0.0)]	0.132063296604409	0.292457202441847	0.178158283952494	0.278202361866569	0.119118855134681
ccpg1-like.l[ccpg1(0.0)]	0.149031982114465	0.248423372788589	0.131431177220916	0.238968179873183	0.232145288002846
ccpg1-like.s[ccpg1(5e-56)]	0.132071304569161	0.300096358105078	0.103790961914279	0.214207980923732	0.24983339448775
ccs.l[ccs(1e-47)]	0.159413849952553	0.318426028503678	0.146434955632465	0.245612529811383	0.130112636099921
ccser1.l	0.487979025460481	0.110191045813248	0.0236839072737722	0.255017029772815	0.123128991679684
ccser2.1[ccser2(0.0)]	0.288666795657102	0.248371376155451	0.156771006413462	0.222638899707883	0.0835519220661018
ccser2.l[ccser2(0.0)]	0.227414715154066	0.204363015934531	0.122575250255539	0.314991728273992	0.130655290381871
cct2.l[cct2(7e-98)]	0.219841840811299	0.262083131753977	0.0737469045776756	0.314389629367401	0.129938493489647
cct2.s[cct2(1e-49)]	0.174563901604878	0.292170862118337	0.0640028361666124	0.283406954630247	0.185855445479926
cct4.l[cct4(0.0)]	0.212022628457693	0.232814160561927	0.0978626539126129	0.338061295732806	0.11923926133496
cct4.s[cct4(0.0)]	0.132563616402948	0.257661802375682	0.129595947337138	0.315854758266116	0.164323875618115
cct6a.l[cct6a(0.0)]	0.226249875050096	0.276832430589121	0.0732242144221222	0.292213395608992	0.131480084329668
cct6a.s[cct6a(0.0)]	0.199725707950804	0.239445186478899	0.0708432827492001	0.3419851395973	0.148000683223796
cct8.l[cct8(0.0)]	0.233469138407127	0.232496722055527	0.101372445029459	0.281159236991185	0.151502457516702
cct8.s[cct8(0.0)]	0.246402634462463	0.200013192962656	0.0628249810475603	0.360233664555714	0.130525526971607
cd164.l	0.206923877574765	0.295005400817688	0.239742665289993	0.23104761609329	0.0272804402242647
cd276.l[cd276(0.0)]	0.231959588417013	0.0671124888917997	0.291905843209366	0.0744093271065754	0.334612752375246
cd276.s[cd276(0.0)]	0.259548172173352	0.253059869859016	0.0405910731767783	0.144469311998776	0.302331572792078
cd37.s[cd37(0.0)]	0	0.321824669756566	0.253739808770612	0.146200760167798	0.278234761305023
cd38.l[cd38(0.0)]	0	0	0.866443699689507	0.0567292306755924	0.0768270696349001
cd3e.l[cd3e(3e-177)]	0.728186828330066	0.0682558777581671	0.180879766985286	0	0.0226775269264809
cd3eap-like.l	0.192460727300385	0.299375510071376	0.127916944074011	0.281506159164496	0.0987406593897323
cd3g.s[cd3g(3e-153)]	0.184908522176585	0.438473682557652	0.0448503146145997	0.197871502873178	0.133895977777986
cd4.l	0.408433748202521	0.0432502133388697	0	0.548316038458609	0
cd44.l[cd44(0.0)]	0.0224101720547465	0.928114165569409	0.0494756623758448	0	0
cd53.s[cd53(0.0)]	0.116945174223459	0.167527236667827	0.0660846298374409	0.469505430959279	0.179937528311993
cd59-like.l	0.196182732398987	0.133476843215746	0.082917409722322	0.318399035897687	0.269023978765259
cd81.l[cd81(6e-103)]	0.289239873946652	0.118836784430108	0.105926970472618	0.0938425876557768	0.392153783494845
cd81.s[cd81(1e-148)]	0.212413757810097	0.337378986106717	0.0270462616379606	0.214800825078853	0.208360169366372
cd82.l[cd82(0.0)]	0.127210920286184	0.450627544640626	0	0.200029253485147	0.222132281588043
cd82.s[cd82(0.0)]	0.365283330915438	0.226729516937198	0.192385978522122	0.151572358319972	0.0640288153052691
cd9.s[cd9(0.0)]	0.236616577306744	0.270369442629048	0.287531999561301	0.131119582986468	0.0743623975164391
cd99l2.l[fam36a(0.0)]	0.305313826389003	0.196892670281141	0.111599792015616	0.175824225496766	0.210369485817474
cd99l2.s[fam36a(7e-46)]	0.132990551974256	0.345176560932735	0.0515393665516972	0.231843025394403	0.238450495146909
cdadc1-like.s[cdadc1(0.0)]	0.0977365052053859	0.242524471083049	0.121213556346252	0.356701563353468	0.181823904011845
cdan1.l[cdan1(4e-108)]	0.11026207324288	0.286194357889535	0.0676490990646671	0.338342102021456	0.197552367781461
cdc123.l[cdc123(0.0)]	0.0815361968256449	0.303133987295024	0.155260748571523	0.309351820088826	0.150717247218982
cdc123.s[cdc123(7e-88)]	0.262054575765662	0.219422846458753	0.119775589276234	0.240757463682377	0.157989524816973
cdc14a-like.l[cdc14a(0.0)]	0.129577269814889	0.216238018028782	0.248556099722888	0.116118616560559	0.289509995872882
cdc14a-like.s[cdc14a(0.0)]	0.0628982804663294	0.21156553004866	0.30503039121034	0.342783846874144	0.0777219514005257
cdc14b.l[cdc14b(0.0)]	0.125537516867168	0.278625850198654	0.0810492947419112	0.32244091999639	0.192346418195877
cdc14b.s[cdc14b(0.0)]	0.130631739819911	0.276970311149441	0.0659701915008259	0.305361008489145	0.221066749040677
cdc16.l[ensxetg00000025226(0.0)|cdc16(2e-85)]	0.181852198809991	0.205014345294585	0.0978735643450547	0.331717905036782	0.183541986513588
cdc20b-like.l[cdc20b(1e-34)]	0	0.133453983565678	0.866546016434322	0	0
cdc25a.l[cdc25a(2e-30)]	0.215610104776686	0.276522713966553	0.0654124539333432	0.324643795336083	0.117810931987334
cdc25a.s[cdc25a(2e-34)]	0.156932027072445	0.25177784574196	0.0869772991761285	0.326581453098919	0.177731374910547
cdc25b.l[cdc25b(0.0)]	0.262118098015215	0.154213179633905	0.0150867863392882	0.0314886322478507	0.537093303763742
cdc25b.s[cdc25b(0.0)]	0.111093004099779	0.110676998387624	0	0.223626341883027	0.55460365562957
cdc25c.l[cdc25c(2e-74)]	0.192069351278586	0.187499013913361	0.0652575389235528	0.398195584804717	0.156978511079784
cdc25c.s[cdc25c(8e-53)]	0.124981702798707	0.252359881269093	0.170203357682888	0.268614598394542	0.183840459854769
cdc27.l[cdc27(0.0)]	0.143457398708174	0.263030064391289	0.119832735421994	0.269635086487868	0.204044714990676
cdc27.s[cdc27(0.0)]	0.13874054163395	0.224745589790975	0.102495715307115	0.313425659343509	0.220592493924451
cdc34.l[cdc34(0.0)]	0.199071966483618	0.220806628547945	0.113678328462832	0.264926675744604	0.201516400761001
cdc34.s[cdc34(0.0)]	0.251865051928846	0.256481695495721	0.067176482548201	0.19170095513834	0.232775814888893
cdc37l1.1[cdc37l1(0.0)]	0.118293752964568	0.249183309769224	0.0966850884112599	0.359178974250569	0.17665887460438
cdc37l1.l[cdc37l1(0.0)]	0.302603155563072	0.252934150029059	0.0576885851351684	0.229525540409771	0.15724856886293
cdc40.l[cdc40(0.0)]	0.256459478851353	0.229557040757771	0.0827542040568348	0.263268992775235	0.167960283558806
cdc40.s[cdc40(0.0)]	0.201301959949906	0.238292335289973	0.127400810412966	0.317424914821199	0.115579979525955
cdc42bpa.l[cdc42bpa(0.0)]	0.100955395121305	0.157715443300154	0.123975153010927	0.400482848346567	0.216871160221048
cdc42bpa.s[cdc42bpa(3e-76)]	0.156566862712321	0.214152137992182	0.053417825443601	0.378563031109846	0.197300142742051
cdc42ep1-like.l[cdc42ep1(0.0)]	0	0.425914069152818	0	0.0590458685733341	0.515040062273848
cdc42ep2.l[cdc42ep2(0.0)]	0.201301109638933	0.039255009771711	0.692849945666541	0.0466773933097729	0.0199165416130414
cdc42ep2.s[cdc42ep2(0.0)]	0.166955451633174	0.242472572491342	0.0917981972182061	0.316657792761921	0.182115985895357
cdc42ep3.l[cdc42ep3(2e-42)]	0.0362474065016977	0	0.0608418356261344	0	0.902910757872168
cdc42ep3.s[cdc42ep3(0.0)]	0.05536676825711	0.109842121391319	0.094975157375154	0.627068704016184	0.112747248960233
cdc42ep4.1[cdc42ep4(0.0)]	0.239339375919229	0.183871853555124	0	0.400118206731469	0.176670563794178
cdc42ep4.s[cdc42ep4(5e-110)]	0.250324109798838	0.247440842333208	0.0266301240190089	0.372077832393516	0.10352709145543
cdc42se2-like.1.l[xb-gene-5957486(2e-21)]	0.123299924656037	0.0445965732564781	0.00498650343667992	0.221897934165078	0.605219064485728
cdc42se2-like.1.s[xb-gene-5957486(0.0)]	0.131635298053529	0.153947517068768	0.00689447078812577	0.466119899534265	0.241402814555312
cdc42se2-like.2.l[cdc42se2(0.0)]	0.111272864875341	0.235260949513199	0.103574523424168	0.316172990883858	0.233718671303434
cdc42se2-like.2.s[cdc42se2(0.0)]	0.241882456070894	0.425739819584155	0.0982181178697449	0.112899573437704	0.121260033037502
cdc45-like.l[cdc45(2e-38)]	0.11937173057066	0.283725776952989	0.0672788743644631	0.314405609692486	0.215218008419402
cdc45-like.s[cdc45(0.0)]	0.186022255140447	0.320209205533225	0.0315742132607216	0.316228415022348	0.145965911043258
cdc5l.l[cdc5l(0.0)]	0.228598327168228	0.237469700813724	0.0808300013245059	0.30621490222693	0.146887068466612
cdc5l.s[cdc5l(0.0)]	0.2243532966427	0.246205694275508	0.0746416290980535	0.28965364886574	0.165145731117998
cdc7.l[cdc7(1e-157)]	0.117744964977144	0.294079154201848	0.0526260860501243	0.338541525884808	0.197008268886076
cdc73.l[cdc73(0.0)]	0.157934171848369	0.18554259898427	0.0961257711867395	0.364483954824798	0.195913503155824
cdc73.s[cdc73(0.0)]	0.235291778880648	0.200206540107068	0.0703553584377106	0.359026303683265	0.135120018891308
cdca2-like.l[cdca2(3e-160)]	0.160129012460752	0.224768820469626	0.0654797535306214	0.35977740992484	0.189845003614161
cdca2-like.s[cdca2(0.0)]	0.130414654635024	0.241792859780293	0.0420778305416359	0.357052980762402	0.228661674280644
cdca3-like.l[cdca3(5e-104)]	0.182836543367212	0.228744226779594	0.0489602674177348	0.275824333685717	0.263634628749741
cdca5.l[cdca5(0.0)]	0.166955454028529	0.262350937961471	0.0680096142947108	0.324023473168935	0.178660520546354
cdca5.s[ensxetg00000001634(0.0)|cdca5(0.0)]	0.151346938492257	0.287743770664161	0.089419519598102	0.305734366742873	0.165755404502608
cdca7.l[cdca7(0.0)]	0.103676123304237	0.322843248700522	0.0891326161136537	0.331176099044574	0.153171912837014
cdca7.s[cdca7(0.0)]	0.0922350770820969	0.260456526947078	0.0972378875149066	0.381618967186078	0.168451541269841
cdca7l.l[cdca7l(0.0)]	0.172918775345717	0.321370837974176	0.0582757490377869	0.287589065665579	0.159845571976741
cdca7l.s[cdca7l(0.0)]	0.153734346505353	0.289195878980452	0.0589331210319088	0.288008205891626	0.210128447590661
cdca8.l[cdca8(3e-26)]	0.227954981182091	0.23614686836484	0.103552127299646	0.261521049983971	0.170824973169451
cdca8.s[cdca8(4e-63)]	0.149372827292812	0.236665046423813	0.0885192894240268	0.303838254348665	0.221604582510683
cdca9.l[cdca9(8e-61)]	0.0301466036760383	0.109754403211177	0.721318915130047	0.0190481097872928	0.119731968195445
cdca9.s[cdca9(0.0)]	0.355903116806752	0.244498510593468	0.141844864590341	0.108689918706158	0.149063589303281
cdcp1.l[cdcp1(0.0)]	0.290051391110935	0.215807730400812	0.362994545404417	0.131146333083836	0
cdh1.l[cdh1(0.0)]	0.0777499644419643	0.324419815346167	0.112629919974116	0.422968741052216	0.0622315591855371
cdh1.s[cdh1(8e-40)]	0.165952817276176	0.195682049884149	0.48164078452591	0.156724348313765	0
cdh11.l[cdh11(0.0)]	0.558452277074986	0.247841195304394	0	0.193706527620619	0
cdh15.1[cdh15(0.0)]	0	0.151914092122905	0	0.242464240071328	0.605621667805767
cdh15.s[cdh15(0.0)]	0	0.187698812634305	0	0.183185065919722	0.629116121445973
cdh20.l[cdh20(0.0)]	0	0	0	0.215000649314258	0.784999350685742
cdh20.s[cdh20(0.0)]	0.158986633910432	0.137209445616364	0	0.133282006155165	0.570521914318039
cdh23-like.2.s[megf6(1e-44)]	0.0679088474269044	0.269956129537395	0	0.451903855912168	0.210231167123533
cdh26.s[cdh26(5e-96)]	0.350501917525512	0.0948764052457432	0.269706510547686	0.123613179574111	0.161301987106947
cdh3.l[cdh3(0.0)]	0.251532021249624	0.168639349911421	0.0802104432213167	0.10652663822265	0.393091547394988
cdh3.s[cdh3(0.0)]	0.311656262455839	0.136158015359601	0.0875400318171283	0.133435314212458	0.331210376154974
cdh5.l[cdh5(0.0)]	0.129567025188437	0.493785419730081	0	0.330869363768181	0.0457781913133007
cdh6.l[cdh6(0.0)]	0.143186671651339	0	0	0.6433619252414	0.21345140310726
cdh6.s[cdh6(0.0)]	0	0	0	0.661402572465009	0.338597427534992
cdh9.s[cdh9(0.0)]	0.428529422353079	0.201385059097253	0	0.161843265714435	0.208242252835232
cdhr3.l[cdhr3(6e-75)]	0.10342352829352	0	0.618210580701084	0	0.278365891005396
cdhr4.l[cdhr4(2e-26)]	0.104551543418993	0.108044157532977	0.678668444007442	0.0854331787115942	0.0233026763289933
cdip1.1[c16orf5(1e-68)]	0.0603245383814685	0.660582792560385	0.074114295102354	0.0400518784661424	0.16492649548965
cdk1.l[cdk1(0.0)]	0.144201736953917	0.292721797715365	0.0611070604554295	0.19716690319383	0.304802501681459
cdk1.s[cdk1(0.0)]	0.159412046886553	0.230766076258578	0.101090017131707	0.296283228256119	0.212448631467043
cdk10.l[cdk10(5e-159)]	0.245865332980907	0.235361413673929	0.0381257365913381	0.282623581102736	0.198023935651089
cdk12.l[cdk12(7e-107)]	0.164838921065985	0.223120648249512	0.0802586151602841	0.344784563252862	0.186997252271357
cdk12.s[cdk12(1e-179)]	0.180081460373835	0.226698105982121	0.0751317637843522	0.31526910670503	0.202819563154662
cdk13.l[cdk13(3e-80)]	0.233556269904219	0.197818599734438	0.100099734011535	0.321473526971659	0.147051869378149
cdk15.l[cdk15(2e-62)]	0.217878017243437	0	0	0.360904843832882	0.421217138923681
cdk2ap1.l[cdk2ap1(0.0)]	0.151278275392845	0.2211422558762	0.0791280143944018	0.387287945175071	0.161163509161482
cdk2ap1.s[cdk2ap1(0.0)]	0.22135174579797	0.167984138328327	0.076889867025822	0.366533087939927	0.167241160907953
cdk5r1.l[cdk5r1(0.0)]	0.172776189670507	0.0427121439526374	0	0.546778121539211	0.237733544837644
cdk5r1.s[cdk5r1(0.0)]	0.270294780983762	0.0708200597983417	0.0217058429819698	0.561498658708284	0.0756806575276429
cdk5r2.l[cdk5r2(0.0)]	0.119210963289895	0.670321415611387	0.163113246895855	0.0244251972087086	0.0229291769941539
cdk5rap1.l[cdk5rap1(0.0)]	0.13309028196703	0.279336197948415	0.123326600771127	0.288299921611413	0.175946997702014
cdk5rap2.l[cdk5rap2(7e-92)]	0.123806568666211	0.27711823300766	0.0916068604006044	0.325494515071686	0.181973822853839
cdk5rap3.l[cdk5rap3(0.0)]	0.142756043389073	0.299623340962832	0.258978149994756	0.190839518081554	0.107802947571784
cdk5rap3.s[cdk5rap3(2e-82)]	0.0856880070863591	0.273154433784714	0.26331402858719	0.224676510884816	0.15316701965692
cdk7.l[cdk7(0.0)]	0.154985229783997	0.197376620866593	0.271082735412403	0.275945022256131	0.100610391680876
cdk9.1[cdk9(0.0)]	0.188551187927831	0.247643867443216	0.0688388394740662	0.215810786177387	0.279155318977501
cdk9.s[cdk9(0.0)]	0.234548335882404	0.203516552272964	0.1013097859653	0.282296138719239	0.178329187160092
cdkal1.l[cdkal1(6e-29)]	0.190347218561577	0.31197565084287	0.0460714493782056	0.344815956741127	0.106789724476221
cdkal1.s[cdkal1(0.0)]	0.293180165241115	0.28359378557749	0.10129735994084	0.208627477466504	0.113301211774052
cdkl2.l[cdkl2(0.0)]	0.0105926259769893	0.080612093313094	0.819267422531222	0	0.0895278581786942
cdkl5-like.l[cdkl5(3e-144)]	0	0	0.865297763362672	0	0.134702236637328
cdkn1a.l[cdkn1a(4e-73)]	0.00201400311477255	0.961292710721622	0.0366932861636057	0	0
cdkn1a.s[cdkn1a(9e-41)]	0	0.896740183128028	0.0658001595991936	0.0347054756927582	0.00275418158002013
cdkn2aip.l[cdkn2aip(4e-150)]	0.247938929117859	0.267623559282381	0.0764659916793818	0.220009066987094	0.187962452933284
cdkn2aip.s[cdkn2aip(2e-150)]	0.258670090659442	0.258869823491965	0.0761734353802655	0.266891124992451	0.139395525475877
cdkn2aipnl.s[cdkn2aipnl(8e-110)]	0.231797675525439	0.252288789841085	0.107121942369805	0.253657518672508	0.155134073591163
cdkn2b.l[cdkn2b(7e-154)]	0.142353333115117	0.17505132058308	0.510640198089976	0.171955148211827	0
cdkn2c.l[cdkn2c(0.0)]	0.0891730610220038	0.516640299745483	0.222114273684265	0.0663585203439864	0.105713845204262
cdkn2c.s[cdkn2c(1e-143)]	0.062223909812473	0.468281430850355	0.0876721395450251	0.215634071905664	0.166188447886483
cdknx.l[cdknx(0.0)]	0.184249859544559	0.13302235393288	0.0482616133627643	0.0666902159933748	0.567775957166422
cdknx.s[cdknx(0.0)]	0.267148069839099	0.154339496167927	0.112463848551584	0.0375017175254053	0.428546867915985
cdnf.l	0.242138731389953	0.347932381760066	0.0560181560767034	0.286013471454462	0.067897259318815
cdo1.l[cdo1(0.0)]	0.425151290222402	0.22144862174217	0.0492664963362765	0.142882749812437	0.161250841886714
cdo1.s[cdo1(0.0)]	0.497724229419504	0.230513981414713	0.0213952710813079	0.14370942598012	0.106657092104354
cdpf1-like.l	0.0905918809021431	0.27637956429869	0.08294039584437	0.352072505984631	0.198015652970166
cdr2.l[cdr2(0.0)]	0.155901779845122	0.297612865634239	0.169729833458066	0.263534272081126	0.113221248981447
cdr2.s[cdr2(0.0)]	0.111159467263383	0.335008190966795	0.147259313158598	0.31718013142489	0.089392897186333
cdr2l-like.l[cdr2l(1e-74)]	0.0854232682898967	0.212003684030363	0.0100465408383252	0.369799425598558	0.322727081242857
cdr2l-like.s[cdr2l(0.0)]	0.145399865626796	0.232482428725486	0.0614404789419863	0.2365846426403	0.324092584065431
cds1.l[cds1(0.0)]	0.509629757142225	0.378353152291756	0.0356016094339564	0	0.0764154811320625
cds2.l[cds2(0.0)]	0.145709841452402	0.262845744579154	0.0459367220103015	0.366905138974327	0.178602552983816
cds2.s[cds2(2e-27)]	0.153992489943191	0.296699697134425	0.091979758637849	0.25741010359937	0.199917950685165
cdt1.1[cdt1(0.0)]	0.207639241083793	0.25395200000256	0.0700150717209889	0.300263228719049	0.16813045847361
cdt1.s[cdt1(0.0)]	0.211566606086275	0.240088405644431	0.0796891982100725	0.334721758136547	0.133934031922675
cdv3.l[cdv3(2e-157)]	0.189195591577347	0.2207066220838	0.121799657409927	0.376722634707053	0.091575494221873
cdv3.s[cdv3(8e-148)]	0.213887524086969	0.265752427364898	0.115134194402328	0.293426405052585	0.111799449093221
cdx1.l[cdx1(0.0)]	0.457835797930364	0	0.123603023892732	0	0.418561178176904
cdx1.s[cdx1(0.0)]	0.486102905644379	0	0.154672017940282	0	0.359225076415339
cdx2.l[cdx2(1e-136)]	0.338034117530404	0	0.229417846212902	0	0.432548036256695
cdx2.s[cdx2(6e-127)]	0.418431979985766	0	0.155815909768951	0	0.425752110245283
cdx4.l[cdx4(0.0)]	0.474926304408632	0	0.093323685268824	0	0.431750010322544
cdx4.s[cdx4(0.0)]	0.490026105287548	0	0.0676192031194211	0	0.442354691593031
cdyl.l[ensxetg00000030044(0.0)]	0.280578568143508	0.293236237107884	0.0826612632458205	0.239409757906772	0.104114173596016
cdyl.s[ensxetg00000030044(6e-69)]	0.217718947602351	0.255184160584904	0.0284145179758007	0.330878765119237	0.167803608717707
cebpa.1[cebpa(1e-37)]	0	0.838775541667419	0.0909523081390072	0.027652292318894	0.0426198578746802
cebpa.l[cebpa(2e-74)]	0.00234275653584168	0.865128114742319	0.132529128721839	0	0
cebpb.l[cebpb(0.0)]	0.306811716244193	0.359431059445635	0.0568609836180725	0.219823371522398	0.0570728691697013
cebpb.s[cebpb(0.0)]	0.274594641384252	0.334716342041733	0	0.362318226427152	0.0283707901468632
cebpd.l[cebpd(0.0)]	0.187747297149143	0.341123637117632	0.122220802840373	0.322654245770032	0.02625401712282
cebpd.s[cebpd(0.0)]	0.167933315781136	0.699096159826945	0.0189499053473929	0.114020619044526	0
cebpg.l[cebpg(5e-47)]	0	0.25490890011798	0.140340448028829	0.383244854318298	0.221505797534893
cebpg.s[cebpg(3e-44)]	0	0.315608136986922	0.201686076048092	0.25814508216047	0.224560704804516
cebpz.l[cebpz(3e-94)]	0.260697014685017	0.215047499046043	0.117406349407325	0.358511880765182	0.0483372560964324
cebpz.s[cebpz(7e-80)]	0.20519072824959	0.267221147072526	0.0991009133304712	0.372628487628879	0.0558587237185341
cecr1.s[cecr1(2e-99)]	0.256647581545607	0.0695868368957264	0.173325558895487	0.382787114788964	0.117652907874216
cel-like.1.l[cel(0.0)]	0.418308569535511	0.130383305329143	0.0244962204142138	0.278821802554888	0.147990102166245
celf2.l[celf2(0.0)]	0.263601886295514	0.096240385763104	0.0192715619213165	0.0682384241270627	0.552647741893002
celsr2.l[celsr2(3e-146)]	0.182433251671942	0.148716105297513	0.117604578686813	0.272197990916167	0.279048073427565
celsr2.s[celsr1(2e-96)]	0.210933024165158	0.0871526787988284	0.131649731508197	0.176856061955117	0.393408503572699
cenpa.l[cenpa(5e-33)]	0.125824706301435	0.251303890465337	0.0433386703356421	0.244875884829378	0.334656848068208
cenpc1.l[ensxetg00000031099(9e-32)]	0.180959549431266	0.264745958969015	0.0904553529113779	0.312249505589314	0.151589633099027
cenpe-like.l[cenpe(1e-166)]	0.0293568927642546	0.241667087306038	0.139429595627846	0.372797113585393	0.216749310716468
cenpe-like.s[cenpe(0.0)]	0.0570707002355793	0.244121489345641	0.0571213669039077	0.4022815673901	0.239404876124772
cenpf.l[cenpf(5e-49)]	0.16151967442366	0.245823031535144	0.0303674354447266	0.384626578071674	0.177663280524796
cenph.l[cenph(1e-104)]	0.152055192542698	0.267875976353529	0.0362565471100162	0.330213865751609	0.213598418242148
cenpi.l[cenpi(1e-110)]	0.204153738187976	0.21633316382549	0.0630409080124231	0.353633960281653	0.162838229692458
cenpl.s[cenpl(0.0)]	0.200458661377224	0.287804228826806	0.0672847618379529	0.279531514240791	0.164920833717225
cenpm.l[cenpm(4e-27)]	0.251041890095271	0.230988968047842	0.0266186930964905	0.346135931194456	0.145214517565941
cenpn.l[atmin(0.0)|cenpn(0.0)]	0.241456373739293	0.273948374278346	0.0622508120301136	0.306644330015909	0.115700109936338
cenpn.s[cenpn(5e-101)]	0.252240889915558	0.263659367685975	0.0737934846795408	0.279087370467424	0.131218887251502
cenpo-like.l[ptrhd1(1e-46)]	0.209309345171964	0.245323487059375	0.104327980677554	0.289027849184879	0.152011337906228
cenpp.l[ippk(7e-101)]	0.216219963173291	0.261472679311005	0.0972301563381157	0.292119764075643	0.132957437101946
cenpt.l[cenpt(6e-36)]	0.199749571264338	0.257204969360753	0.0573510219187705	0.305383147423515	0.180311290032624
cenpu.l[mlf1ip(7e-35)]	0.296616448534082	0.231794226649499	0.105573088985838	0.243130714252625	0.122885521577955
cenpv.l[cenpv(3e-96)]	0.193669066083622	0.262662340249755	0.08445880816659	0.292012803154759	0.167196982345274
cenpv.s[cenpv(2e-156)]	0.200107720606977	0.315741102405689	0	0.270482488987838	0.213668687999496
cep104-like.l[cep104(8e-153)]	0.0998304614906549	0.214991962240968	0.123929383137409	0.269495556476067	0.291752636654901
cep104-like.s[cep104(7e-118)]	0.0786761092782569	0.182343081503648	0.550075774321487	0.113168933364469	0.0757361015321393
cep120.l[cep120(5e-101)]	0.104214315406492	0.159850056563406	0.338504621465067	0.163884630012953	0.233546376552082
cep128-like.l[ensxetg00000007417(2e-140)]	0	0.111592601218018	0.811349360405106	0.0231191332916529	0.0539389050852238
cep135.l[cep135(0.0)]	0.09338849300838	0.233018446730114	0.362033308098873	0.176987357291837	0.134572394870797
cep152-like.l[cep152(0.0)]	0.159330137883433	0.21672379775301	0.248859532592507	0.220282907680006	0.154803624091044
cep152-like.s[cep152(0.0)]	0.163101597074404	0.268555125623361	0.229696213708189	0.264307744600856	0.0743393189931902
cep164-like.l[cep164(3e-30)]	0.118063170212669	0.160601036059891	0.155097979677047	0.373084519132913	0.19315329491748
cep164-like.s[cep164(2e-137)]	0.0900762088200443	0.189215938361024	0.122187164488092	0.355436934870321	0.243083753460519
cep19.l[cep19(7e-154)]	0.264307647452833	0.0733356586703221	0.254120055704104	0.274972811578443	0.133263826594298
cep192-like.l[cep192(1e-136)]	0.109196601337994	0.285593113709015	0.0645540528085885	0.353621650050973	0.18703458209343
cep350.l[cep350(0.0)]	0.196433535212056	0.203956426572631	0.133762433621684	0.289443969745148	0.176403634848481
cep350.s[cep350(0.0)]	0.0437085005349465	0.273673235247924	0.206105233397008	0.277342744953475	0.199170285866646
cep41.l[cep41(0.0)]	0.00439048798379439	0.0468597093259835	0.734096956296417	0.0511054516463852	0.16354739474742
cep41.s[cep41(0.0)]	0	0.0594621666201504	0.94053783337985	0	0
cep44.l[cep44(0.0)]	0.112434175437894	0.260149044145811	0.184930485500464	0.256356402110524	0.186129892805308
cep55-like.l[cep55(1e-175)]	0.162994901663467	0.245586825207199	0.138182686504892	0.260748980426934	0.192486606197508
cep57-like.l[cep57(0.0)]	0.196617988921546	0.201125462214238	0.0755234117527523	0.300303289774746	0.226429847336718
cep57-like.s[cep57(0.0)]	0.289781698271945	0.327232500301352	0.0764601448182927	0.177131857021549	0.129393799586861
cep57l1.l[cep57l1(1e-118)]	0.0943738810942521	0.343241109491672	0.27086029882624	0.179544395015502	0.111980315572334
cep76.l[cep76(0.0)]	0.0292480784537167	0.294214916146911	0.516292923462493	0.0706229452893653	0.0896211366475144
cep78.l[cep78(1e-142)]	0.225150714630146	0.207169769745619	0.339026155652096	0.0808487007146203	0.147804659257518
cep85.l[cep85(7e-30)]	0.343904704973568	0.251645217622669	0.0639607433178685	0.241683963546346	0.0988053705395488
cep85.s[cep85(0.0)]	0.220339741854706	0.234458035375236	0.104884763107038	0.246835388961788	0.193482070701232
cep85l.l[c6orf204(5e-89)]	0.207813687736924	0.069127090958951	0.00902700722303445	0.238358608901773	0.475673605179317
cep85l.s[c6orf204(4e-83)]	0.2232183418375	0.223022477639087	0.0198081733230266	0.469735236920668	0.0642157702797184
cep89-like.l[cep89(0.0)]	0	0.164735175580023	0.618804792241634	0.0775996216131313	0.138860410565212
cep97.l[cep97(0.0)]	0.228837904634014	0.271756309819608	0.14146984831762	0.249118473066741	0.108817464162017
cept1.s[cept1(0.0)]	0.189420175499531	0.101424506709172	0.083753098891329	0.541484508131809	0.0839177107681599
cer1.s[frem1(2e-26)]	0.126143626177427	0.20012261441576	0.102771958646904	0.570961800759908	0
cerk.1[ensxetg00000030525(0.0)]	0.436675693789153	0.208364037541346	0.0333159572933567	0	0.321644311376144
cerk.s[ensxetg00000030525(0.0)]	0.258526904397984	0.280356274568871	0.0799070025327848	0.162960471797236	0.218249346703124
cerkl.l[cerkl(0.0)]	0	0.0659518265314689	0.894637861745379	0	0.0394103117231518
cers1.1[cers1(0.0)]	0.224064642326004	0.164704528432307	0.0739165568427743	0.483331751961681	0.0539825204372342
cers2.l[cers2(0.0)]	0.150460941942317	0.129796216904458	0.588308779334488	0.131434061818736	0
cers2.s[cers2(7e-174)]	0.296252173537225	0.374417800286414	0.1646428740801	0.135122208203063	0.0295649438931973
[truncated: 27,574 more rows]
