# Supplementary material for: A molecular atlas of the developing ectoderm defines neural, neural crest, placode, and nonneural progenitor identity in vertebrates
Source: PLoS Biol. 2017 Oct 19;15(10):e2004045. doi: 10.1371/journal.pbio.2004045 (PMC5663519; doi:10.1371/journal.pbio.2004045)
Supplement: S1 Application — (ZIP) [file pbio.2004045.s013.zip › EctoMAP_1.3/data/GenePageGeneralInfo_ManuallyCurated.txt]

XB-GENEPAGE-478053	trnt1	tRNA nucleotidyl transferase, CCA-adding, 1	RNA processing	cca1|mtcca|tRNA nucleotidyl transferase	
XB-GENEPAGE-478063	foxh1.2	forkhead box H1, gene 2	winged helix transcription factor	fast3|XFast-3	
XB-GENEPAGE-478073	nr5a2	nuclear receptor subfamily 5 group A member 2	steroid hormone receptor	xff1rashort|b1f|cpf|ftf|b1f2|lrh1|lrh-1|ftz-f1|ftz-f1beta	
XB-GENEPAGE-478083	tbx1	T-box 1	T-box transcription factor	xtbx1|cafs|cthm|dgcr|dorv|vcfs|tbx1c	
XB-GENEPAGE-478093	nr1d1	nuclear receptor subfamily 1 group D member 1	hormone receptor	ear1|hrev|thra1|thral|ear-1	
XB-GENEPAGE-478103	nucb1	nucleobindin 1	DNA binding	nuc|nucleobindin|calnuc	
XB-GENEPAGE-478112	nsa2	NSA2, ribosome biogenesis homolog	Uncharacterized conserved protein related to ribosomal protein S8E	tinp1|hclg1|yr-29|cdk105|hcl-g1|hussy29|hussy-29	
XB-GENEPAGE-478120	csnk1a1	casein kinase 1, alpha 1	serine/threonine/tyrosine protein kinase	ck1	
XB-GENEPAGE-478130	hoxc6	homeobox C6	homeodomain transcription factor	XlHbox1	
XB-GENEPAGE-478140	hba1	hemoglobin subunit alpha 1	hemoglobin, oxygen transport	cd31|alpha-globin|alpha globin	
XB-GENEPAGE-478148	gdf9	growth differentiation factor 9	tgf-beta related peptide growth factor	gdf-9	
XB-GENEPAGE-478155	c2	complement component 2	trypsin	complement C2	
XB-GENEPAGE-478164	gata2	GATA binding protein 2	zinc finger transcription factor	GATA-2|xGATA-2|xgata2	
XB-GENEPAGE-478174	slc5a1.2	solute carrier family 5 (sodium/glucose cotransporter), member 1, gene 2	transmembrane solute exchange	sglt1|sglt-1|sglt-1k|D22S675	
XB-GENEPAGE-478183	gdf2	growth differentiation factor 2	tgf-beta related peptide growth factor	bmp9|bmp-9|gdf-2	
XB-GENEPAGE-478189	sorbs2	sorbin and SH3 domain containing 2	Sorbin and SH3 domain-containing protein	argbp2	
XB-GENEPAGE-478195	tgfbr3	transforming growth factor beta receptor III		bgcan|betaglycan	
XB-GENEPAGE-478201	apln	apelin	secreted peptide precursor, angiogenic	Xapelin|preproapelin|apelin	
XB-GENEPAGE-478209	fzd4	frizzled class receptor 4	transmembrane receptor in the wnt signaling pathway	frizzled4|frizzled 4|frizzled-4|Xfz4|Fz-4|Fz4	
XB-GENEPAGE-478219	suclg1	succinate-CoA ligase, alpha subunit	Succinyl-CoA synthetase, alpha subunit	galpha|mtdps9|sucla1	
XB-GENEPAGE-478229	mbip	MAP3K12 binding inhibitory protein 1		
XB-GENEPAGE-478235	ptprs	protein tyrosine phosphatase, receptor type S	signaling molecule	cryp-a|ptpsigma	
XB-GENEPAGE-478245	wnt10a	wingless-type MMTV integration site family member 10A	secreted growth factor/developmental regulator	
XB-GENEPAGE-478255	sostdc1	sclerostin domain containing 1		Usag1|wise-A|cda019|ectodin	
XB-GENEPAGE-478264	tcf3	transcription factor 3	helix-loop-helix transcription factor	e2a|itf1|tcf-3|xtcf3|xtcf-3|vdir|bhlhb21|tcfe2a|XE12|E12	
XB-GENEPAGE-478273	oxt	oxytocin/neurophysin I prepropeptide	neurohypophyseal hormone	oxytocin|neurophysin I	
XB-GENEPAGE-478279	atat1	alpha tubulin acetyltransferase 1	Uncharacterized conserved protein	mec17	
XB-GENEPAGE-478287	slc24a4	solute carrier family 24 (sodium/potassium/calcium exchanger), member 4	transmembrane solute exchange	
XB-GENEPAGE-478293	rab28	RAB28, member RAS oncogene family	small GTPase	mgc108284	
XB-GENEPAGE-478300	rhob	ras homolog family member B	small GTPase, Rho type	mgc69411|xrhob	
XB-GENEPAGE-478309	zbtb16	zinc finger and BTB domain containing 16	zinc finger, C2H2 type	
XB-GENEPAGE-478316	fzd9	frizzled class receptor 9	transmembrane receptor in the Wnt signaling pathway	XFz9|frizzled 9|frizzled-9	
XB-GENEPAGE-478326	egfl8	EGF-like-domain, multiple 8	calcium ion binding	
XB-GENEPAGE-478335	ddx39b	DEAD-box helicase 39B	ATP-dependent RNA helicase	bat1|uap56	
XB-GENEPAGE-478344	vax1	ventral anterior homeobox 1	homeodomain transcription factor	xvax1b|vax1b-a|vax1b|vax|xvax1	
XB-GENEPAGE-478354	fgg	fibrinogen gamma chain	blood-clotting protein component	gamma-fibrinogen	
XB-GENEPAGE-478364	rassf2	Ras association (RalGDS/AF-6) domain family member 2	Ras GTPase effector	
XB-GENEPAGE-478373	ptprd	protein tyrosine phosphatase, receptor type D	signaling molecule	XPTP-D|PTPD|ptpdelta|rptpdelta	
XB-GENEPAGE-478382	pygl	phosphorylase, glycogen, liver	Glycogen phosphorylase	
XB-GENEPAGE-478391	spic	Spi-C transcription factor (Spi-1/PU.1 related)	ETS transcription factor	spi-c	
XB-GENEPAGE-478409	nr1d2	nuclear receptor subfamily 1 group D member 2	hormone receptor	
XB-GENEPAGE-478418	mapk6	mitogen-activated protein kinase 6	serine/threonine kinase	erk3|prkm6|p97mapk	
XB-GENEPAGE-478427	sfrp4	secreted frizzled-related protein 4	modulator of Wnt signaling	
XB-GENEPAGE-478436	mapk8ip1	mitogen-activated protein kinase 8 interacting protein 1	Mitogen-activated protein kinase scaffold protein JIP	
XB-GENEPAGE-478442	nedd4	neural precursor cell expressed, developmentally down-regulated 4, E3 ubiquitin protein ligase	ubiquitin-protein ligase	xnedd4	
XB-GENEPAGE-478451	crx	cone-rod homeobox	homeodomain transcription factor	Xotx5b|Xotx5|otx5|otx5b	
XB-GENEPAGE-478461	hoxd3	homeobox D3	homeodomain transcription factor	hox-d3	
XB-GENEPAGE-478471	olig1	oligodendrocyte transcription factor 1	transcription factor	
XB-GENEPAGE-478478	rasl10b	RAS-like family 10 member B	small GTPase	
XB-GENEPAGE-478482	cga	glycoprotein hormones, alpha polypeptide	glycoprotein hormone	hcg|lha|fsha|gpha|tsha|gpha1|cg-alpha	
XB-GENEPAGE-478492	rxrg	retinoid X receptor gamma	transcriptional regulator, steroid receptor class	RXRgamma|RXR-gamma|xrxrg|nr2b3	
XB-GENEPAGE-478501	postn	periostin, osteoblast specific factor	adhesion glycoprotein	
XB-GENEPAGE-478511	slc4a1ap	solute carrier family 4 (anion exchanger), member 1, adaptor protein	Anion exchanger adaptor protein Kanadaptin, contains FHA domain	
XB-GENEPAGE-478517	not	notochord homeobox	homeodomain transcription factor	Xnot|Xnot-2|Xnot2|noto|flh|floating head|Znot	
XB-GENEPAGE-478524	hoxb2	homeobox B2	homeodomain transcription factor	
XB-GENEPAGE-478534	rora	RAR-related orphan receptor A	steroid hormone nuclear receptor	rzra|nr1f1|rzr-alpha	
XB-GENEPAGE-478543	foxe1	forkhead box E1	forkhead domain transcription factor	ttf2	
XB-GENEPAGE-478552	lamc1	laminin subunit gamma 1	extracellular matrix glycoprotein subunit	lamb2	
XB-GENEPAGE-478568	ccnt1	cyclin T1	cell cycle regulator	
XB-GENEPAGE-478577	dner	delta/notch like EGF repeat containing	calcium ion binding	unq26	
XB-GENEPAGE-478586	tgfbr1	transforming growth factor beta receptor I	serine/threonine kinase	alk5|skr4|alk-5|lds1a|lds2a|tgfr-1|acvrlk4|aat5|xTrR-1|TrR-1	
XB-GENEPAGE-478595	cd83	CD83 molecule		bl11|hb15	
XB-GENEPAGE-478599	frs3	fibroblast growth factor receptor substrate 3	docking protein 1	
XB-GENEPAGE-478608	nkx6-3	NK6 homeobox 3	homeodomain transcription factor	nkx6.3	
XB-GENEPAGE-478614	nog4	noggin 4		noggin 4|nog-4	
XB-GENEPAGE-478621	tcf25	transcription factor 25 (basic helix-loop-helix)	helix-loop-helix transcription factor	nulp1	
XB-GENEPAGE-478628	tnni2	troponin I type 2 (skeletal, fast)	Troponin I	fast troponin I|da2b|fssv|fstni|amcd2b	
XB-GENEPAGE-478638	dact1	dishevelled-binding antagonist of beta-catenin 1	antagonist of beta-catenin and c-jun N-terminal kinase signaling	dapper 1|Dapper|XDpr|frodo|dapper1|dpr|dpr1|hdpr1|thyex3	
XB-GENEPAGE-478655	ankrd6	ankyrin repeat domain 6	ankyrin repeat protein	diversin	
XB-GENEPAGE-478662	prkcd	protein kinase C, delta	serine/threonine kinase	PKC-delta|PKCdelta|may1|pkcd|npkc-delta|PKCd1|PKCdelta1|PKCd2|PKCdelta2	
XB-GENEPAGE-478671	irs1	insulin receptor substrate 1	exo-a-sialidase	irs-1	
XB-GENEPAGE-478680	flii	flightless I actin binding protein	actin binding	flightless	
XB-GENEPAGE-478688	bag6	BCL2 associated athanogene 6	ubiquitin-like regulator of apoptosis	Scythe|Bat-3|bag-6|d6s52e|bat3	
XB-GENEPAGE-478698	fgfr4	fibroblast growth factor receptor 4	receptor tyrosine kinase	FGF receptor 4|xfgfr4|XFGFR-4a|XFGFR-4|fgfr-4	
XB-GENEPAGE-478708	ccnk	cyclin K	cell cycle regulator	
XB-GENEPAGE-478717	rxra	retinoid X receptor alpha	transcriptional regulator, steroid receptor class	xRXR alpha|RXRalpha|xrxra	
XB-GENEPAGE-478727	impdh2	IMP (inosine 5'-monophosphate) dehydrogenase 2	rate-limiting enzyme in de novo guanine nucleotide biosynthesis	imp2	
XB-GENEPAGE-478737	ckmt1b	creatine kinase, mitochondrial 1B	ATP transphosphorylase	ckmt1|ckmt|umtck|Creatine kinase B	
XB-GENEPAGE-478745	cdkn2b	cyclin-dependent kinase inhibitor 2B (p15, inhibits CDK4)	cell cycle regulator	p15|mts2|tp15|cdk4l|ink4b|p15ink4b	
XB-GENEPAGE-478751	mapkap1	mitogen-activated protein kinase associated protein 1	stress-activated MAP kinase-interacting protein	mgc53034	
XB-GENEPAGE-478760	six3	SIX homeobox 3	homeodomain transcription factor	XSix3|hpe2	
XB-GENEPAGE-478770	fga	fibrinogen alpha chain	blood-clotting protein component	Fibrinogen, A alpha polypeptide|fibrinogen	
XB-GENEPAGE-478788	t	T brachyury transcription factor	T-box transcription factor	ntl|brachyury|Xbrachyury|bra|X-bra|Xbra	
XB-GENEPAGE-478797	polg	polymerase (DNA directed), gamma	mitochondrial DNA polymerase gamma, catalytic subunit	DNA polymerase gamma	
XB-GENEPAGE-478806	fras1	Fraser extracellular matrix complex subunit 1	extracellular matrix protein	
XB-GENEPAGE-478812	fzd6	frizzled class receptor 6	transmembrane receptor in the wnt signaling pathway	Xfrz6|frizzled6|frz6|frizzled 6|frizzled-6|fz6	
XB-GENEPAGE-478821	map2k1	mitogen-activated protein kinase kinase 1	serine/threonine kinase	mek1	
XB-GENEPAGE-478831	hoxc13	homeobox C13	homeodomain transcription factor	
XB-GENEPAGE-478840	nudcd1	NudC domain containing 1	Uncharacterized conserved protein (tumor antigen CML66 in humans)	Cml66	
XB-GENEPAGE-478849	acvr1	activin A receptor type I	activin receptor, serine/threonine protein kinase	alk2|alk-2|fop|skr1|tsri|actri|acvr1a|acvrlk2|sax|alk8	
XB-GENEPAGE-478858	mycn	v-myc avian myelocytomatosis viral oncogene neuroblastoma derived homolog	basic helix-loop-helix transcription factor, partners with max proteins	xN-myc1|XNmyc|N-myc|XN-myc	
XB-GENEPAGE-478868	avp	arginine vasopressin	vasotocin, neurophysin, and copeptin precursor	vasotocin|neurophysin 2|copeptin|neurohypophyseal|adh|arvp|avrp|avp-npii|vasopressin	
XB-GENEPAGE-478874	bmp10	bone morphogenetic protein 10	TGF-beta related peptide growth factor	
XB-GENEPAGE-478880	c4a	complement component 4A (Rodgers blood group)	alpha-macroglobulin	fourth component of complement	
XB-GENEPAGE-478887	hoxa10	homeobox A10	homeodomain transcription factor	
XB-GENEPAGE-478897	stard13	StAR related lipid transfer domain containing 13	Tumour suppressor protein p122-RhoGAP/DLC1	
XB-GENEPAGE-478906	slc9b2	solute carrier family 9, subfamily B (NHA2, cation proton antiporter 2), member 2	sodium/hydrogen antiporter	nha2|nhe10|nhedc2	
XB-GENEPAGE-478911	mrps18b	mitochondrial ribosomal protein S18B	structural constituent of ribosome	mrps18-2|mrp-s18-2|ptd017|s18amt	
XB-GENEPAGE-478921	foxf1	forkhead box F1	forkhead domain transcription factor	xfd-13|fkhl5|acdmpv|freac1	
XB-GENEPAGE-478929	tll2	tolloid like 2	metalloprotease	xolloid|Xld	
XB-GENEPAGE-478938	rxfp3	relaxin/insulin-like family peptide receptor 3	G protein-coupled receptor	
XB-GENEPAGE-478944	odc1	ornithine decarboxylase 1	rate-limiting enzyme, polyamine biosynthesis pathway	xODC1|odc|ornithine decarboxylase	
XB-GENEPAGE-478952	agtr1	angiotensin 2 receptor, type 1	hormone receptor	angiotensin type 1|AT1	
XB-GENEPAGE-478961	hoxd4	homeobox D4	homeodomain transcription factor	
XB-GENEPAGE-478971	ppt2	palmitoyl-protein thioesterase 2	protein modification	g14	
XB-GENEPAGE-478981	cdhr1	cadherin related family member 1	Cadherin repeats	prcad|pcdh21	
XB-GENEPAGE-478991	stat4	signal transducer and activator of transcription 4	intracellular signaling	
XB-GENEPAGE-479001	hivep1	human immunodeficiency virus type I enhancer binding protein 1	zinc finger transcription factor	Shn1|schnurri|schnurri 1|xhivep1|zas1|cirip|mbp-1|znf40|crybp1|znf40a|prdii-bf1	
XB-GENEPAGE-479010	rab2a	RAB2A, member RAS oncogene family	small GTPase	rab2	
XB-GENEPAGE-479020	cchcr1	coiled-coil alpha-helical rod protein 1	myosin class II heavy chain	
XB-GENEPAGE-479026	nkx3-1	NK3 homeobox 1	homeodomain transcription factor	nkx3.1|koza|Xbagpipe|bagpipe	
XB-GENEPAGE-479035	rap1b	RAP1B, member of RAS oncogene family	small GTPase	k-rev|ral1b	
XB-GENEPAGE-479045	smurf1	SMAD specific E3 ubiquitin protein ligase 1	ubiquitin protein ligase	xSMURF1	
XB-GENEPAGE-479054	foxc1	forkhead box C1	forkhead domain transcription factor	xfd-11|igda|ihg1|fkhl7|irid1|rieg3|freac3|freac-3	
XB-GENEPAGE-479063	psmb8	proteasome subunit beta 8	20S proteasome, regulatory subunit	low molecular mass protein-7 (LMP-7) homolog|lmp7	
XB-GENEPAGE-479073	csnk1g3	casein kinase 1, gamma 3	serine/threonine/tyrosine protein kinase	ck1-gamma 3	
XB-GENEPAGE-479082	apom	apolipoprotein M		
XB-GENEPAGE-479092	rab14	RAB14, member RAS oncogene family	small GTPase	mgc80680|mgc79630	
XB-GENEPAGE-479102	tbx21	T-box 21	T-box transcription factor	tbet|t-pet|t-bet|tblym	
XB-GENEPAGE-479111	fstl5	follistatin-like 5	Immunoglobin and related proteins	
XB-GENEPAGE-479117	olig2	oligodendrocyte lineage transcription factor 2	helix-loop-helix transcription factor	
XB-GENEPAGE-479124	slc4a4	solute carrier family 4 (sodium bicarbonate cotransporter), member 4	transmembrane solute exchange	nbce1|XNBC1|nbc1|hnbc1|nbc2|pNBC|hhNMC|slc4a5	
XB-GENEPAGE-479133	bmp6	bone morphogenetic protein 6	TGF-beta related peptide growth factor	vgr|vgr1|vgr-1	
XB-GENEPAGE-479143	lmo2	LIM domain only 2	transcription factor	LMO-2|xlmo-2|xlmo2	
XB-GENEPAGE-479153	app	amyloid beta (A4) precursor protein	amyloidogenic glycoprotein	beta-amyloid precursor protein|mgc88882	
XB-GENEPAGE-479163	vwa7	von Willebrand factor A domain containing 7	immunoglobulin	g7c|ng37	
XB-GENEPAGE-479168	ifnl3	interferon, lambda 3	cytokine	il28c|il-28b|ifnl5	
XB-GENEPAGE-479173	ighx	immunoglobulin heavy chain precursor	antigen binding	
XB-GENEPAGE-479180	nbl1	neuroblastoma 1, DAN family BMP antagonist		DAN|no3|dand1	
XB-GENEPAGE-479190	bmp1	bone morphogenetic protein 1	metallopeptidase	bmp-1|xtld|tld|tolloid|xbmp1	
XB-GENEPAGE-479200	cyp24a1	cytochrome P450 family 24 subfamily A member 1	participant in vitamin D3 synthesis	
XB-GENEPAGE-479209	dll1	delta-like 1	signal transduction/notch signaling pathway	delta-1|delta1|X-delta-1|Xdelta1|Xdelta-1|XDelta1|x-delta|Delta-1	
XB-GENEPAGE-479218	ankrd49	ankyrin repeat domain 49	ankyrin repeat protein	
XB-GENEPAGE-479227	ppp2r5c	protein phosphatase 2 regulatory subunit B', gamma	serine/threonine protein phosphatase	
XB-GENEPAGE-479236	stk19	serine/threonine kinase 19	serine/threonine protein kinase	
XB-GENEPAGE-479246	foxd4l1.1	forkhead box D4-like 1, gene 1	forkhead domain transcription factor	foxD5a|XFlip|foxd5|xlFoxD5a|xlFoxD5b|xtFoxD5|Xfd-12|FoxD5b	
XB-GENEPAGE-479254	fgfr3	fibroblast growth factor receptor 3 (achondroplasia, thanatophoric dwarfism)	receptor tyrosine kinase	ach|cek2|jtk4|cd333|hsfgfr3ex|fgfr-3	
XB-GENEPAGE-479264	mmp11	matrix metallopeptidase 11	extracellular matrix metalloprotease	st3|gene 14|stromelysin-3|stromelysin 3|matrix metalloproteinase-11	
XB-GENEPAGE-479273	angptl5	angiopoietin like 5	Ficolin and related extracellular proteins	
XB-GENEPAGE-479278	eya1	EYA transcriptional coactivator and phosphatase 1	haloacid dehalogenase-like hydrolase	XEya1|eyes absent-1	
XB-GENEPAGE-479288	sufu	suppressor of fused homolog		Xsufu|sufuh|sufuxl	
XB-GENEPAGE-479298	bmp15	bone morphogenetic protein 15	TGF-beta related peptide growth factor	gdf9b	
XB-GENEPAGE-479305	ms4a1	membrane-spanning 4-domains, subfamily A, member 1		cd20-like	
XB-GENEPAGE-479311	slc12a3.2	solute carrier family 12 (sodium/chloride transporter), member 3	transmembrane solute exchange	ncct	
XB-GENEPAGE-479317	notch1	notch 1	signal transduction, receptor for delta class ligands	notch-1|xnotch|xotch|notch|xnotch1|x-notch-1	
XB-GENEPAGE-479326	lmo4.2	LIM domain only 4, gene 2	transcription factor	Xlmo4	
XB-GENEPAGE-479336	rab30	RAB30, member RAS oncogene family	small GTPase	
XB-GENEPAGE-479346	khdrbs1	KH domain containing, RNA binding, signal transduction associated 1	nucleic acid binding	Sam68	
XB-GENEPAGE-479353	nr0b2	nuclear receptor subfamily 0 group B member 2	hormone receptor	shp	
XB-GENEPAGE-479360	cfb	complement factor B	trypsin	bfd|gbg|cfab|pbf2|ahus4|fbl12|properdin factor B	
XB-GENEPAGE-479370	bmp5	bone morphogenetic protein 5	TGF-beta related peptide growth factor	
XB-GENEPAGE-479380	hras	Harvey rat sarcoma viral oncogene homolog	Ras-related GTPase	H-Ras|K-Ras|hras1|rash1	
XB-GENEPAGE-479388	umod.1	uromodulin (uromucoid, Tamm-Horsfall glycoprotein), gene 1	Fibrillins and related proteins containing Ca2+-binding EGF-like domains	uromodulin|umod|Tamm-Horsfall glycoprotein|Tamm-Horsfall	
XB-GENEPAGE-479394	ttr	transthyretin	Transthyretin and related proteins	transthyretin|xttr	
XB-GENEPAGE-479403	hes6.2	hes family bHLH transcription factor 6	helix-loop-helix transcription factor/transcriptional repressor	
XB-GENEPAGE-479410	sbno1	strawberry notch homolog 1	nuclear helicase	strawberry notch	
XB-GENEPAGE-479418	clic1	chloride intracellular channel 1	voltage-gated chloride channel component	xclic1|ncc27	
XB-GENEPAGE-479428	ar	androgen receptor (dihydrotestosterone receptor; testicular feminization; spinal and bulbar muscular atrophy; Kennedy disease)	steroid-hormone activated transcription factor	xl alpha ar	
XB-GENEPAGE-479438	meis1	Meis homeobox 1	homeodomain transcription factor	XMeis1	
XB-GENEPAGE-479448	slc6a7	solute carrier family 6 (neurotransmitter transporter), member 7	transmembrane solute exchange	
XB-GENEPAGE-479457	pbx3	pre-B-cell leukemia homeobox 3	homeodomain transcription factor	
XB-GENEPAGE-479466	mapk1	mitogen-activated protein kinase 1	serine/threonine kinase	MAP kinase|erk|erk2|mapk|xp42|mpk1|ert1|mapk2|p42mapk|prkm1|prkm2	
XB-GENEPAGE-479476	cxxc4	CXXC finger protein 4	dvl-binding protein, negative regulator of the wnt signaling pathway	Idax|Xldax	
XB-GENEPAGE-479485	nusap1	nucleolar and spindle associated protein 1	nuclear localization sequence binding	nusap|lnp|ankt|sapl	
XB-GENEPAGE-479495	rps6ka1	ribosomal protein S6 kinase, 90kDa, polypeptide 1	serine/threonine kinase	rsk|hu-1|rsk1|mapkapk1a|p90-rsk	
XB-GENEPAGE-479504	rln3	relaxin 3	hormone	
XB-GENEPAGE-479511	bcap31	B-cell receptor-associated protein 31	B-cell receptor-associated protein and related proteins	mgc130706|mgc78871	
XB-GENEPAGE-479521	fgf11	fibroblast growth factor 11	heparin-binding growth factor	fgf-11	
XB-GENEPAGE-479531	cdkn2c	cyclin-dependent kinase inhibitor 2C (p18, inhibits CDK4)	cell cycle regulator	p18	
XB-GENEPAGE-479537	aicda	activation-induced cytidine deaminase	hydrolase	aid|activation induced deaminase|xlaid|arp2|cda2|higm2|activation-induced deaminase	
XB-GENEPAGE-479547	atp6v1a	ATPase, H+ transporting, lysosomal 70kDa, V1 subunit A	vacuolar proton translocating ATPase component	v1a|ho68|va68|vpp2|vma1|atp6a1|atp6v1a1	
XB-GENEPAGE-479557	zeb2	zinc finger E-box binding homeobox 2	homeodomain transcription factor	XSip1|smad interaction protein 1|zfhx1b|sip1	
XB-GENEPAGE-479566	wnt3	wingless-type MMTV integration site family member 3	secreted growth factor/developmental regulator	Xwnt3|Xwnt-3|wnt-3|wnt3l	
XB-GENEPAGE-479576	cxcl2	chemokine (C-X-C motif) ligand 2		gro2|grob|mip2|mip2a|scyb2|mgsa-b|mip-2a|cinc-2a	
XB-GENEPAGE-479582	hdac1	histone deacetylase 1	regulation of gene expression	HD1|rpd3|gon-10|rpd3l1	
XB-GENEPAGE-479592	socs5	suppressor of cytokine signaling 5	intracellular signaling	
XB-GENEPAGE-479598	ctnna1	catenin alpha 1	membrane cytoskeletal protein	Catna1|alpha(E)-catenin|cap102	
XB-GENEPAGE-479607	ppp1r8	protein phosphatase 1 regulatory subunit 8	Nuclear inhibitor of phosphatase-1	ard1|ard-1|nipp1|nipp-1	
XB-GENEPAGE-479614	spib	Spi-B transcription factor (Spi-1/PU.1 related)	ETS transcription factor	spi-b	
XB-GENEPAGE-479623	nfil3	nuclear factor, interleukin 3 regulated	basic-leucine zipper (bZIP) transcription factor	e4bp4|il3bp1|nfil3a|nf-il3a	
XB-GENEPAGE-479633	slc5a8	solute carrier family 5 (sodium/monocarboxylate cotransporter), member 8	transmembrane solute exchange	smct1|vito	
XB-GENEPAGE-479642	mybpc3	myosin binding protein C, cardiac	Projectin/twitchin and related proteins	
XB-GENEPAGE-479651	nrm	nurim (nuclear envelope membrane protein)		
XB-GENEPAGE-479660	zbp1	Z-DNA binding protein 1		
XB-GENEPAGE-479666	pou3f4	POU class 3 homeobox 4	homeodomain transcription factor	brn4|XlPOU2|XlPOU 2|XlPOU-2|POU 2|pou2	
XB-GENEPAGE-479675	pde5a	phosphodiesterase 5A	cyclic nucleotide phosphodiesterase	
XB-GENEPAGE-479685	miip	migration and invasion inhibitory protein		iip45	
XB-GENEPAGE-479690	psmb7.2	proteasome subunit beta 7	20S proteasome, regulatory subunit	
XB-GENEPAGE-479700	ppp1r2	protein phosphatase 1 regulatory inhibitor subunit 2	Protein phosphatase 1, regulatory (inhibitor) subunit PPP1R2	
XB-GENEPAGE-479706	fzd5	frizzled class receptor 5	transmembrane receptor in the wnt signaling pathway	frizzled5|frizzled 5|frizzled-5|Xfz5|Fz-5|frizzled5a|fz5	
XB-GENEPAGE-479715	ctdp1	CTD phosphatase subunit 1	transcription factor interacting protein	ccfdn|fcp1	
XB-GENEPAGE-479725	aqp5	aquaporin 5	integral membrane pore (water channel) protein	AQP-x5|aquaporin 5|aquaporin-5	
XB-GENEPAGE-479734	il11	interleukin 11	cytokine	interleukin 11|agif|il-11	
XB-GENEPAGE-479740	aldh8a1	aldehyde dehydrogenase 8 family member A1	oxidoreductase	
XB-GENEPAGE-479750	zfx	zinc finger protein, X-linked	transcription factor, possibly involved in sex determination	
XB-GENEPAGE-479759	frs2	fibroblast growth factor receptor substrate 2	docking protein 1	xsrf2|XSNT|xfrs2|snt|snt1|snt-1|frs2a|frs2alpha	
XB-GENEPAGE-479768	eomes	eomesodermin	T-box transcription factor	xeomes|eomesodermin	
XB-GENEPAGE-479778	cebpb	CCAAT/enhancer binding protein beta	basic-leucine zipper (bZIP) transcription factor	C/EBPbeta|xC/EBPbeta	
XB-GENEPAGE-479788	ace	angiotensin I converting enzyme	protease, blood pressue regulation	xace	
XB-GENEPAGE-479794	kng1	kininogen 1	cysteine protease inhibitor	kininogen|bdk|kng|fitzgerald factor|kininogen-1	
XB-GENEPAGE-479801	twist1	twist family bHLH transcription factor 1	transcription factor	X-twi|Xtwi|twist|Xtwist	
XB-GENEPAGE-479808	med1	mediator complex subunit 1		pbp|crsp1|rb18a|trip2|pparbp|crsp200|drip205|drip230|ppargbp|trap220	
XB-GENEPAGE-479817	foxd2	forkhead box D2	forkhead domain transcription factor	
XB-GENEPAGE-479826	tal1	T-cell acute lymphocytic leukemia 1	transcription factor	SCL|tal-1|bHLHa17|tcl5|stem cell leukaemia|xscl	
XB-GENEPAGE-479836	klf13	Kruppel-like factor 13	zinc finger, C2H2 type	
XB-GENEPAGE-479842	lrp1	LDL receptor related protein 1	alpha-2-macroglobulin endocytic surface receptor	cd91|lrp|apr|a2mr|apoer|tgfbr5|igfbp3r	
XB-GENEPAGE-479851	thdl17	thyroid hormone down-regulated protein (gene 17)		gene 17	
XB-GENEPAGE-479858	nr1i3	nuclear receptor subfamily 1 group I member 3	hormone receptor	car1|mb67	
XB-GENEPAGE-479867	tp63	tumor protein p63	transcription factor	Xp63|p63|tp73l|ket|trp63|np63	
XB-GENEPAGE-479875	pax5	paired box 5	paired box transcription factor	Pax-5	
XB-GENEPAGE-479885	10a1.1	retrotransposon-like element 10A1 gene 1	zinc finger, CCHC type	Xretpos	
XB-GENEPAGE-479892	irs4	insulin receptor substrate 4	Nucleolar GTPase/ATPase p130	
XB-GENEPAGE-479901	znf280d	zinc finger protein 280D	zinc finger, C2H2 type	
XB-GENEPAGE-479907	nkx3-3	NK3 homeobox 2	homeodomain transcription factor	zax|zampogna|bagpipe homeobox|bapx	
XB-GENEPAGE-479917	il10	interleukin 10	cytokine	csif|tgif|il-10|il10a	
XB-GENEPAGE-479924	slc12a1	solute carrier family 12 (sodium/potassium/chloride transporter), member 1	transmembrane solute exchange	NKCC-2|NKCC2|Na-K-2Cl cotransporter|XNKCC2	
XB-GENEPAGE-479931	irx6	iroquois homeobox 6	homeodomain transcription factor	
XB-GENEPAGE-479940	tll1	tolloid like 1	metalloprotease	xolloid-like metalloprotease|Tll|Xlr|Xolloid-related|Xolloid-like	
XB-GENEPAGE-479950	rap2a	RAP2A, member of RAS oncogene family	small GTPase	krev|rap2|k-rev|rbbp-30	
XB-GENEPAGE-479959	casp3	caspase 3	apoptotic cysteine protease	xCPP32|Apopain|CASP-3|caspase 3|caspase-3	
XB-GENEPAGE-479969	snai1	snail family zinc finger 1	zinc finger transcriptional repressor	sna|snail|xSna|Xsnail|snail1	
XB-GENEPAGE-479979	hoxa13	homeobox A13	homeodomain transcription factor	Xhoxa13|hoxa13-A	
XB-GENEPAGE-479989	bmpr2	bone morphogenetic protein receptor type II	serine/threonine kinase	XBMPR-II|bmprii|BmprII|bmr2|pph1|bmpr3|brk-3|t-alk|bmpr-ii	
XB-GENEPAGE-479998	fgf12	fibroblast growth factor 12	heparin-binding growth factor	
XB-GENEPAGE-480008	cd151	CD151 molecule (Raph blood group)	integral membrane protein	
XB-GENEPAGE-480017	nr2f1	nuclear receptor subfamily 2 group F member 1	hormone receptor	COUP transcription factor 1	
XB-GENEPAGE-480027	h1f0	H1 histone family member 0	chromatin structure	h10|h1fv	
XB-GENEPAGE-480034	slc7a5	solute carrier family 7 (amino acid transporter light chain, L system), member 5	transmembrane solute exchange	LAT-1|L amino acid transporter-1|e16|cd98|lat1|4f2lc|mpe16	
XB-GENEPAGE-480043	abhd16a	abhydrolase domain containing 16A	alpha/beta hydrolase	ng26|pp199|bat5	
XB-GENEPAGE-480053	il18rap	interleukin 18 receptor accessory protein	cytokine binding	
XB-GENEPAGE-480059	hspa5	heat shock protein family A (Hsp70) member 5	molecular chaperone	grp78|BiP|XAP-1	
XB-GENEPAGE-480066	tnik	TRAF2 and NCK interacting kinase	germinal center kinase	
XB-GENEPAGE-480075	foxg1	forkhead box G1	forkhead domain transcription factor	foxg1b|XBF-1|bf1|XBf1	
XB-GENEPAGE-480084	hmx2	H6 family homeobox 2	homeodomain transcription factor	nkx5.2	
XB-GENEPAGE-480093	eef1a1	eukaryotic translation elongation factor 1 alpha 1	cytoplasmic protein required for protein synthesis	elongation factor-1 alpha|eef1a-s|EF-1 alpha|EF1alpha	
XB-GENEPAGE-480102	mfn2	mitofusin 2	mitochondrial fusion	
XB-GENEPAGE-480111	nr1i2	nuclear receptor subfamily 1 group I member 2	hormone receptor	bxr|onr1|xonr1	
XB-GENEPAGE-480121	hand1	heart and neural crest derivatives expressed 1	basic helix-loop-helix transcription factor	hand-1|eHand	
XB-GENEPAGE-480130	tnf	tumor necrosis factor	cytokine	xtnf|dif|tnfa|tnfsf2|tnf-alpha	
XB-GENEPAGE-480137	agt	angiotensinogen (serpin peptidase inhibitor, clade A, member 8)	protease inhibitor	angiotensinogen|anhu|serpina8	
XB-GENEPAGE-480145	pkd1l1	polycystic kidney disease 1-like 1	cation transport	
XB-GENEPAGE-480151	onecut1	one cut homeobox 1	homeodomain transcription factor	hnf6|hnf-6	
XB-GENEPAGE-480158	grk4	G protein-coupled receptor kinase 4	signal transduction	gprk4	
XB-GENEPAGE-480166	rxrb	retinoid X receptor beta	transcriptional regulator, steroid receptor class	RXRbeta|xRXR beta	
XB-GENEPAGE-480176	dbx1	developing brain homeobox 1	homeodomain transcription factor	Xdbx|dbx	
XB-GENEPAGE-480185	il6	interleukin 6	cytokine	il-6|interleukin-6	
XB-GENEPAGE-480191	paxip1	pax interacting (with transcription-activation domain) protein 1	signaling protein	swift|ptip|tnrc2|cagf28|cagf29|pacip1|paxip1l	
XB-GENEPAGE-480200	sept2	septin 2	Septin family protein (P-loop GTPase)	diff6|nedd5|pnutl3|septin 2	
XB-GENEPAGE-480210	mst1r	macrophage stimulating 1 receptor	serine/threonine kinase	Xron|Xhlp	
XB-GENEPAGE-480219	pcdh17	protocadherin 17	Cadherin repeats	
XB-GENEPAGE-480228	ppara	peroxisome proliferator-activated receptor alpha	nuclear transcription factor	PPARalpha|xPPARalpha|xPPAR alpha|nr1c1|xppara	
XB-GENEPAGE-480238	igf1	insulin like growth factor 1	growth factor	Somatomedin|IGF-I|xigf1|igf-1|somatomedin-C	
XB-GENEPAGE-480248	scyl3	SCY1-like, kinase-like 3	serine/threonine kinase	pace1|pace-1	
XB-GENEPAGE-480258	tnnc2	troponin C type 2 (fast)	calcium binding (EF-hand class protein)	troponin C, skeletal muscle	
XB-GENEPAGE-480267	gucy2f	guanylate cyclase 2F, retinal	natriuretic peptide receptor	
XB-GENEPAGE-480277	rab8b	RAB8B, member RAS oncogene family	small GTPase	mgc84543	
XB-GENEPAGE-480286	il12b	interleukin 12B	cytokine	
XB-GENEPAGE-480293	slc13a2	solute carrier family 13 (sodium-dependent dicarboxylate transporter), member 2	transmembrane solute exchange	nact|nadc1|sdct1|nadc-1	
XB-GENEPAGE-480303	sox10	SRY-box 10	HMG-box transcription factor	
XB-GENEPAGE-480313	pde6d	phosphodiesterase 6D	cyclic nucleotide phosphodiesterase	
XB-GENEPAGE-480319	hspb1	heat shock protein family B (small) member 1	alpha crystallin	hsp27	
XB-GENEPAGE-480329	alb	albumin	carrier protein	serum albumin	
XB-GENEPAGE-480337	sin3b	SIN3 transcription regulator family member B	transcriptional regulator	
XB-GENEPAGE-480346	actc1	actin, alpha, cardiac muscle 1	cytoskeletal constituent	actc|cardiac actin|cardiac alpha actin	
XB-GENEPAGE-480354	msh5	mutS homolog 5	mismatch repair ATPase	
XB-GENEPAGE-480360	g3bp2	GTPase activating protein (SH3 domain) binding protein 2	protein transport into nucleus	
XB-GENEPAGE-480368	slbp	stem-loop binding protein	binds to stem-loop structure in histone mRNAs	xslbp	
XB-GENEPAGE-480378	fzd10	frizzled class receptor 10	transmembrane receptor in the wnt signaling pathway	frizzled10|Xfr9|frizzled-10|Xfz10|Fz-10|fz10	
XB-GENEPAGE-480388	fetub	fetuin B	cysteine protease inhibitor	gugu|fetuin-b	
XB-GENEPAGE-480395	wnt5b	wingless-type MMTV integration site family member 5B	secreted growth factor/developmental regulator	mgc89512|wnt-5b|xwnt5b	
XB-GENEPAGE-480405	sia3	siamois homeodomain 3	homeodomain transcription factor	
XB-GENEPAGE-480412	slco5a1	solute carrier organic anion transporter family member 5A1	organic anion transporter	
XB-GENEPAGE-480421	cd3g	CD3g molecule	T-cell-specific surface glycoprotein precursor	cd3-gamma|t3g	
XB-GENEPAGE-480430	zic3	Zic family member 3	zinc finger, C2H2 type	Zinc finger protein of the cerebellum 3|xzic3	
XB-GENEPAGE-480440	dkk2	dickkopf WNT signaling pathway inhibitor 2	secreted protein, negative regulator of wnt receptor signaling pathway	dickkopf2|dickkopf 2|dkk-2	
XB-GENEPAGE-480449	hes3.3	hes family bHLH transcription factor 3	helix-loop-helix transcription factor/transcriptional repressor	esr2	
XB-GENEPAGE-480458	casp10	caspase 10	apoptotic cysteine protease	xCaspase-10|caspase-10|caspase 10	
XB-GENEPAGE-480466	tjp2	tight junction protein 2	Tight junction proteins	zo2|x104|zo-2	
XB-GENEPAGE-480475	foxa2	forkhead box A2	forkhead domain transcription factor	hnf3-beta|hnf3b|hnf3beta|HNF-3B	
XB-GENEPAGE-480485	irx3	iroquois homeobox 3	homeodomain transcription factor	xiro-3|mgc131103|xiro3|irx3b	
XB-GENEPAGE-480495	fgf4	fibroblast growth factor 4 (heparin secretory transforming protein 1, Kaposi sarcoma oncogene)	heparin-binding growth factor	Xfgf-4|Xfgf4|fgf-4|fgfe|fgf4-b|XEFGF|HBGF-4|efgf	
XB-GENEPAGE-480505	tf	transferrin	iron homeostasis	transferrin|serotransferin precursor|lactotransferrin	
XB-GENEPAGE-480514	tnnc1	troponin C type 1 (slow)	calcium binding (EF-hand class protein)	tnc|tnnc|cmd1z|cmh13	
XB-GENEPAGE-480524	dhx16	DEAH-box helicase 16	ATP-dependent RNA helicase	dbp2|prp8|prp2|ddx16|prpf2	
XB-GENEPAGE-480534	ren	renin	aspartyl protease	
XB-GENEPAGE-480543	dpepe	dipeptidase E	protease	pepE|alpha-aspartyl dipeptidase|aad-a|gene d	
XB-GENEPAGE-480550	gnal	guanine nucleotide binding protein (G protein), alpha activating activity polypeptide, olfactory type	signal transduction	Galpha(olf)|g(alpha)sx2|g(olf)|mgc69295	
XB-GENEPAGE-480559	tgfb2	transforming growth factor beta 2	growth factor	TGF-beta 2|tgf-beta 2|tgf-beta2	
XB-GENEPAGE-480569	irx4	iroquois homeobox 4	homeodomain transcription factor	iroquois-4|irxa3|Xiro4	
XB-GENEPAGE-480578	spry1	sprouty RTK signaling antagonist 1	regulation of signal transduction	sprouty|sprouty1|sprouty-1|sprouty 1|Xtsprouty1|xspry1	
XB-GENEPAGE-480587	pnhd	pinhead		pinhead	
XB-GENEPAGE-480591	foxe3	forkhead box E3	forkhead domain transcription factor	lens1|Xlens1|FoxE4	
XB-GENEPAGE-480600	hopx	HOP homeobox	homeodomain transcription factor	hod|ob1|lagy|toto|cameo|necc1|smap31	
XB-GENEPAGE-480607	ldha	lactate dehydrogenase A	oxidoreductase	ldh1|ldhm|gsd11|pig19	
XB-GENEPAGE-480617	irx2	iroquois homeobox 2	homeodomain transcription factor	Xiro2|mgc89388|Iro2	
XB-GENEPAGE-480627	traf6	TNF receptor associated factor 6	ubiquitin-protein ligase	rnf85|xtraf6	
XB-GENEPAGE-480637	chrd	chordin	extracellular BMP antagonist, dorsalizing factor	chd|X-chordin|chordin	
XB-GENEPAGE-480646	cyp21a2.1	cytochrome P450 family 21 subfamily A member 2	electron transport	cah1|cps1|ca21h|cyp21|cyp21b|p450c21b	
XB-GENEPAGE-480654	foxo4	forkhead box O4	forkhead domain transcription factor	mllt7	
XB-GENEPAGE-480661	aqp10	aquaporin 10	integral membrane pore (water channel) protein	AQPxlo	
XB-GENEPAGE-480669	pes1	pescadillo ribosomal biogenesis factor 1	Protein required for normal rRNprocessing	pescadillo|pes|gptl1|germ plasm transcribed locus 1	
XB-GENEPAGE-480678	tlr5	toll-like receptor 5	Toll/interleukin receptor and related proteins containing LRR and TIR repeats	til3|sleb1	
XB-GENEPAGE-480687	nrp1	neuropilin 1	transmembrane receptor	A5 antigen|np-1|neuropilin-1|nrp|npn-1|nrp-1|neuropilin|pNPG152	
XB-GENEPAGE-480697	nos3	nitric oxide synthase 3	NADP/FAD dependent oxidoreductase	enos|NOS	
XB-GENEPAGE-480716	six1	SIX homeobox 1	homeodomain transcription factor	XSix1	
XB-GENEPAGE-480726	sox4	SRY-box 4	HMG-box transcription factor	EVI16	
XB-GENEPAGE-480736	hoxa1	homeobox A1	homeodomain transcription factor	Xhox.lab|xhox.lab2|xhoxa1|bsas|hox1f	
XB-GENEPAGE-480745	ybx1	Y-box binding protein 1	transcription factor	frog Y-box proteins|FRG Y|yb1|bp-8|csdb|dbpb|yb-1|csda2|nsep1|nsep-1|mdr-nf1|frg y1	
XB-GENEPAGE-480755	rab38	RAB38, member RAS oncogene family	small GTPase	
XB-GENEPAGE-480764	spry4	sprouty RTK signaling antagonist 4	regulation of signal transduction	sprouty4|sprouty-4|sprouty 4	
XB-GENEPAGE-480774	zic5	Zic family member 5	zinc finger, C2H2 type	
XB-GENEPAGE-480784	rasa2	RAS p21 protein activator 2	GTPase activator	
XB-GENEPAGE-480793	tmco3	transmembrane and coiled-coil domains 3	Predicted K+/H+-antiporter	
XB-GENEPAGE-480799	fzd8	frizzled class receptor 8	transmembrane receptor in the Wnt signaling pathway	frizzled 8|frizzled-8|Fz-8|Xfz8|frizzled8	
XB-GENEPAGE-480808	dand5	DAN domain family member 5, BMP antagonist	maternal BMP/TGFbeta/Wnt inhibitor	xCoco|coco|51-B6|cer2|crl2|cerl2|dante|grem3|cktsf1b3|S10-51-B6	
XB-GENEPAGE-480817	nr2f6	nuclear receptor subfamily 2 group F member 6	steroid hormone receptor	ear2|ear-2|erbal2	
XB-GENEPAGE-480826	slc6a14.1	solute carrier family 6 (amino acid transporter), member 14, gene 1	transmembrane solute exchange	XAA1	
XB-GENEPAGE-480835	rara	retinoic acid receptor, alpha	transcription factor, steroid receptor class	xRAR alpha|rar alpha|nr1b1	
XB-GENEPAGE-480845	bcl9	B-cell CLL/lymphoma 9	calcium-responsive transcription coactivator	legless|lgs|xbcl9	
XB-GENEPAGE-480854	apc	adenomatous polyposis coli	tumor suppressor	xapc	
XB-GENEPAGE-480864	sox8	SRY-box 8	HMG-box transcription factor	
XB-GENEPAGE-480874	sin3a	SIN3 transcription regulator family member A	transcriptional regulator	Sin3|XSin3	
XB-GENEPAGE-480883	ccdc15	coiled-coil domain containing 15	protein kinase	
XB-GENEPAGE-480892	nr4a2	nuclear receptor subfamily 4 group A member 2	hormone receptor	NGFI-B|rnr1|hzf-3|nurr1|tinur	
XB-GENEPAGE-480901	dll4	delta-like 4	signal transduction/notch signaling pathway	delta 2	
XB-GENEPAGE-480910	nkd1	naked cuticle homolog 1	E3 ubiquitin ligase interacting with arginine methyltransferase	
XB-GENEPAGE-480917	pdp2	pyruvate dehyrogenase phosphatase catalytic subunit 2	Protein phosphatase 2C/pyruvate dehydrogenase (lipoamide) phosphatase	
XB-GENEPAGE-480926	bmper	BMP binding endothelial regulator	modulator of BMP activity	cv-2|crossveinless-2|CV2	
XB-GENEPAGE-480936	cdh5	cadherin 5, type 2, VE-cadherin (vascular epithelium)	cell adhesion	cadherin-5|VE-cadherin|ve-cad|vecad	
XB-GENEPAGE-480946	rps6ka3	ribosomal protein S6 kinase, 90kDa, polypeptide 3	serine/threonine kinase	S6 kinase|S6KII|S6 kinase II|protein kinase p90|p90|rsk|rsk2	
XB-GENEPAGE-480956	igf2r	insulin like growth factor 2 receptor	Cation-independent mannose-6-phosphate receptor CI-MPR	
XB-GENEPAGE-480963	eaf1	ELL associated factor 1	protein associated with transcriptional elongation factor	
XB-GENEPAGE-480973	wnt9b.2	wingless-type MMTV integration site family member 9B	secreted growth factor/developmental regulator	wnt14b|wnt15	
XB-GENEPAGE-480982	fgf8	fibroblast growth factor 8	heparin-binding growth factor	fgf-8b|fgf8b|fgf8a|FGF-8|Xfgf8|Xfgf-8|mgc79739|AIGF	
XB-GENEPAGE-480992	shox2	short stature homeobox 2	homeodomain transcription factor	
XB-GENEPAGE-480998	hoxc8	homeobox C8	homeodomain transcription factor	xhoxc8|hoxc-8	
XB-GENEPAGE-481008	rarb	retinoic acid receptor, beta	transcription factor, steroid receptor class	XRAR|rar beta|nr1b2|RARBeta	
XB-GENEPAGE-481017	psmb9	proteasome subunit beta 9	20S proteasome, regulatory subunit	LMP2	
XB-GENEPAGE-481027	emx2	empty spiracles homeobox 2	homeodomain transcription factor	xemx2|emx-2	
XB-GENEPAGE-481037	gjb1	gap junction protein beta 1	connexon channel component	cx32|connexin 32|cmtx|cmtx1|cx30|connexin-30|connexin 30|connexin32	
XB-GENEPAGE-481046	stat3.1	signal transducer and activator of transcription 3 (acute-phase response factor), gene 1	intracellular signaling	Xstat3|aprf|hies	
XB-GENEPAGE-481056	dxo	decapping exoribonuclease	nuclear 5'-3' exoribonuclease-interacting protein	
XB-GENEPAGE-481065	rab11fip5	RAB11 family interacting protein 5 (class 1)	Uncharacterized conserved protein, contains GRAM domain	
XB-GENEPAGE-481074	rorc	RAR-related orphan receptor C	steroid hormone nuclear receptor	
XB-GENEPAGE-481083	arrb2	arrestin, beta 2	signal transduction	arrestin|arb2|arr2|barr2|beta-Arrestin 2|betaarr2|arrestin 2	
XB-GENEPAGE-481093	avpr1b	arginine vasopressin receptor 1B	7 transmembrane receptor	
XB-GENEPAGE-481099	ptges2	prostaglandin E synthase 2	glutathione S-transferase-related protein	
XB-GENEPAGE-481105	hdac3	histone deacetylase 3	regulation of gene expression	HDAC|HDm|Rpd3|XRpd3	
XB-GENEPAGE-481115	dtx1	deltex 1, E3 ubiquitin ligase	ubiquitin ligase	dtx|Xdtx1|deltex	
XB-GENEPAGE-481124	srsf2	serine/arginine-rich splicing factor 2	nucleic acid binding	sc35|pr264|sc-35|sfrs2|sfrs2a|srp30b	
XB-GENEPAGE-481134	hes5.1	hes family bHLH transcription factor 5	helix-loop-helix transcription factor/transcriptional repressor	esr-1|esr1	
XB-GENEPAGE-481144	tlr2	toll-like receptor 2	Toll/interleukin receptor and related proteins containing LRR and TIR repeats	
XB-GENEPAGE-481151	fgf22	fibroblast growth factor 22	heparin-binding growth factor	
XB-GENEPAGE-481158	ide	insulin-degrading enzyme	metalloendopeptidase	
XB-GENEPAGE-481164	prdx1	peroxiredoxin 1	antioxidant enzyme	pag|paga|pagb|prxi|msp23|nkefa|tdpx2|prxi-1|peroxiredoxin 1	
XB-GENEPAGE-481174	fibp	fibroblast growth factor (acidic) intracellular binding protein	acidic fibroblast growth factor (aFGF) binding	
XB-GENEPAGE-481184	foxj3	forkhead box J3	forkhead domain transcription factor	
XB-GENEPAGE-481190	csnk1g2	casein kinase 1, gamma 2	serine/threonine/tyrosine protein kinase	ck1-gamma|CKI|mgc69207	
XB-GENEPAGE-481200	tfap2a	transcription factor AP-2 alpha (activating enhancer binding protein 2 alpha)	transcription factor	xap2|ap2|tfap2alpha|AP-2|XAP-2|AP2alpha|AP2a	
XB-GENEPAGE-481209	zbtb12	zinc finger and BTB domain containing 12	zinc finger, C2H2 type	bat9|ng35|d6s59e	
XB-GENEPAGE-481218	ccnd2	cyclin D2	G1/S-specific cell cycle regulator	
XB-GENEPAGE-481227	tab1	TGF-beta activated kinase 1/MAP3K7 binding protein 1	serine/threonine protein phosphatase	map3k7ip1	
XB-GENEPAGE-481237	runx1t1	runt-related transcription factor 1; translocated to, 1 (cyclin D-related)	transcriptional regulator	MTG8	
XB-GENEPAGE-481246	prkar1b	protein kinase, cAMP-dependent, regulatory subunit type I beta		prkar1	
XB-GENEPAGE-481256	pdp1	pyruvate dehyrogenase phosphatase catalytic subunit 1	serine/threonine protein phosphatase	ppm2c	
XB-GENEPAGE-481265	gpank1	G-patch domain and ankyrin repeats 1	major histocompatibility complex protein	bat4|d6s54e|ankrd59|gpatch10	
XB-GENEPAGE-481271	met	MET proto-oncogene, receptor tyrosine kinase	tyrosine kinase, HGF receptor	c-Met	
XB-GENEPAGE-481281	slc9a3r2	solute carrier family 9, subfamily A (NHE3, cation proton antiporter 3), member 3 regulator 2	PDZ domain	nherf2|nherf-2	
XB-GENEPAGE-481291	gnl1	guanine nucleotide binding protein-like 1	GTP binding	
XB-GENEPAGE-481296	id2	inhibitor of DNA binding 2, dominant negative helix-loop-helix protein	transcriptional regulator	xid2	
XB-GENEPAGE-481306	smad6	SMAD family member 6	signal transduction, TGF-beta pathway	Xsmad6|madh6	
XB-GENEPAGE-481316	bcl2l1	BCL2-like 1	apoptosis regulator	bcl-XL|xR11|bclxl|bcl-x(l)	
XB-GENEPAGE-481325	e2f5	E2F transcription factor 5, p130-binding	transcription factor involved in control of cell cycle progression	
XB-GENEPAGE-481335	isl1	ISL LIM homeobox 1	homeodomain transcription factor	Xisl-1|Xislet-1|islet-1|islet1	
XB-GENEPAGE-481342	snip1	Smad nuclear interacting protein 1	transcriptional regulator	
XB-GENEPAGE-481352	frzb	frizzled-related protein	secreted wnt antagonist	Frzb-1|xfrzb|fre|os1|fzrb|fiz|frp-3|frzb1|sfrp3|srfp3|frzb-pen	
XB-GENEPAGE-481362	nfe2l1	nuclear factor, erythroid 2 like 1	basic-leucine zipper (bZIP) transcription factor	
XB-GENEPAGE-481372	flt3	fms-related tyrosine kinase 3	serine/threonine kinase	flt-3|flk2|stk1	
XB-GENEPAGE-481381	foxc2	forkhead box C2	forkhead domain transcription factor	XFD-4|fd-4|MFH-1|Mfh1|fkh7	
XB-GENEPAGE-481390	smurf2	SMAD specific E3 ubiquitin protein ligase 2	ubiquitin protein ligase	
XB-GENEPAGE-481400	aqp2	aquaporin 2 (collecting duct)	integral membrane pore (water channel) protein	aqp-CD|aqpcd|Aquaporin-2	
XB-GENEPAGE-481409	osr1	odd-skipped related transciption factor 1	zinc finger, C2H2 type	odd1	
XB-GENEPAGE-481418	gdf1	growth differentiation factor 1	tgf-beta related peptide growth factor	vg1|vg-1|dvr1|dvr-1|gdf-1	
XB-GENEPAGE-481425	hand2	heart and neural crest derivatives expressed 2	basic helix-loop-helix transcription factor	dhand2|dhand|xhand2	
XB-GENEPAGE-481435	ghr	growth hormone receptor	transmembrane receptor for growth hormone	somatotropin receptor	
XB-GENEPAGE-481444	mhc2a	major histocompatibility complex class II alpha chain precursor	immune response	
XB-GENEPAGE-481451	crim1	cysteine rich transmembrane BMP regulator 1 (chordin-like)	protease inhibitor	s52	
XB-GENEPAGE-481458	il1r2	interleukin 1 receptor, type 2	cytokine receptor	
XB-GENEPAGE-481464	kremen1	kringle containing transmembrane protein 1	dickkopf receptor	kremen|kremen 1|krm1	
XB-GENEPAGE-481473	aqp11	aquaporin 11	integral membrane pore (water channel) protein	
XB-GENEPAGE-481479	csnk1e	casein kinase 1, epsilon	serine/threonine/tyrosine protein kinase	CKIe|CKIepsilon|ck1-epsilon|ck1epsilon|loc400927-csnk1e	
XB-GENEPAGE-481488	pik3c2b	phosphatidylinositol-4-phosphate 3-kinase catalytic subunit type 2 beta	Phosphoinositide 3-kinase	c2-pi3k	
XB-GENEPAGE-481494	ppard	peroxisome proliferator-activated receptor delta	nuclear transcription factor	PPAR-beta|pparb|xPPAR beta	
XB-GENEPAGE-481503	six2	SIX homeobox 2	homeodomain transcription factor	
XB-GENEPAGE-481513	aqp9	aquaporin 9	integral membrane pore (water channel) protein	
XB-GENEPAGE-481522	vezf1	vascular endothelial zinc finger 1	zinc finger, C2H2 type	znf161|db1	
XB-GENEPAGE-481529	map3k7	mitogen-activated protein kinase kinase kinase 7	serine/threonine kinase	tak1|MAPKKK|xTAK1	
XB-GENEPAGE-481538	f2	coagulation factor 2 (thrombin)	blood coagulation	coagulation factor II	
XB-GENEPAGE-481548	dlgap5	discs, large homolog-associated protein 5	signal transduction	dlg7|hurp	
XB-GENEPAGE-481568	lmx1a	LIM homeobox transcription factor 1, alpha	homeodomain transcription factor	lmx-1	
XB-GENEPAGE-481577	arrb1	arrestin, beta 1	signal transduction	arb1|arr1|betaarr1|arrestin 1|barr1|beta-arrestin 1|beta-arrestin	
XB-GENEPAGE-481587	tnnt1	troponin T type 1 (skeletal, slow)	Troponin	Tnnt	
XB-GENEPAGE-481597	brd2	bromodomain containing 2	transcription initiation factor	ring3|fsh|nat|rnf3|fsrg1	
XB-GENEPAGE-481607	fabp1	fatty acid binding protein 1, liver	fatty acid uptake, transport, and metabolism	fabp	
XB-GENEPAGE-481614	stmn1	stathmin 1	intracellular signaling	stathmin|oncoprotein 18|op18	
XB-GENEPAGE-481624	epb41	erythrocyte membrane protein band 4.1	red blood cell cytoskeletal protein binding	cytoskeletal protein 4.1|4.1R|protein 4.1	
XB-GENEPAGE-481633	ptn	pleiotrophin	growth factor	X-ptf|X-PTF|pleiotrophin	
XB-GENEPAGE-481643	dkk1	dickkopf WNT signaling pathway inhibitor 1	secreted wnt antagonist	Xdkk-1|dickkopf-1|dkk-1|Dickkopf1|dkk|xdkk1	
XB-GENEPAGE-481653	tnfsf11	tumor necrosis factor superfamily member 11	cytokine	odf|opgl|sodf|cd254|optb2|rankl|trance	
XB-GENEPAGE-481662	aqp12a	aquaporin 12A	integral membrane pore (water channel) protein	aqp12|aqpx2	
XB-GENEPAGE-481669	ell2	elongation factor, RNA polymerase II, 2	RNA polymerase II elongation factor	xell2	
XB-GENEPAGE-481679	tap2	transporter 2, ATP-binding cassette, sub-family B (MDR/TAP)	peptide exporter	apt2|psf2|abc18|abcb3|ring11	
XB-GENEPAGE-481688	sap18	Sin3A associated protein 18kDa	transcriptional co-repressor component	
XB-GENEPAGE-481698	six4	SIX homeobox 4	homeodomain transcription factor	D-Six4	
XB-GENEPAGE-481707	ptgds	prostaglandin D2 synthase	prostaglandin metabolic protein	pgds|pgds2|l-pgds|cerebrin-28|lpgds|pds|pgd2|cpl-1|XlCpl1|cpl1	
XB-GENEPAGE-481717	socs4	suppressor of cytokine signaling 4	intracellular signaling	
XB-GENEPAGE-481724	a2m	alpha-2-macroglobulin	protease inhibitor	endod|Alpha2-macroglobulin|endodermin|edd|Edd	
XB-GENEPAGE-481733	dbx2	developing brain homeobox 2	homeodomain transcription factor	
XB-GENEPAGE-481740	e2f1	E2F transcription factor 1	transcription factor involved in control of cell cycle progression	xE2F	
XB-GENEPAGE-481749	angptl4	angiopoietin like 4	secreted endothelial growth factor	
XB-GENEPAGE-481755	il1b	interleukin 1 beta	cytokine	interleukin-1-beta|IL-1B|IL-1	
XB-GENEPAGE-481765	tle4	transducin like enhancer of split 4	transcriptional regulator	groucho-related gene 4|XTCF-4|XGrg-4|Xgrg4|Grg-4|grg4|esg4|Xtle4|gro	
XB-GENEPAGE-481774	il5ra	interleukin 5 receptor subunit alpha	cytokine receptor subunit	
XB-GENEPAGE-481783	gdf5	growth differentiation factor 5	tgf-beta related peptide growth factor	gdf|CDMP1|gdf-5	
XB-GENEPAGE-481793	zfpm2	zinc finger protein, FOG family member 2	zinc finger, C2H2 type	fog-2|friend of GATA-2	
XB-GENEPAGE-481799	elavl1	ELAV like RNA binding protein 1	RNA binding	Xel-1|elrA|hur|hua|melg|elav1	
XB-GENEPAGE-481809	gli2	GLI family zinc finger 2	zinc finger, C2H2 type	gli4	
XB-GENEPAGE-481819	lrp6	LDL receptor related protein 6	signal transduction	Xlrp6|adcad2	
XB-GENEPAGE-481828	bmp2	bone morphogenetic protein 2	TGF-beta related peptide growth factor	xbmp2|xBMP-2|BMP-2	
XB-GENEPAGE-481838	darmin	darmin	metallopeptidase	endocut|glutamate carboxypeptidase-like protein 1	
XB-GENEPAGE-481848	tnxb	tenascin XB		tnx|xbs|hxbl|tenx|tn-x|tnxb1|tnxb2|tnxbs|tenascin-X	
XB-GENEPAGE-481854	il7r	interleukin 7 receptor	cytokine receptor	
XB-GENEPAGE-481860	fzd1	frizzled class receptor 1	transmembrane receptor in the wnt signaling pathway	frizzled1|frizzled-1|Xfz1|Fz-1|Xfrizzled-1|frz1|frz-1	
XB-GENEPAGE-481870	tln2	talin 2	Talin	talin-2|talin 2|ilweq	
XB-GENEPAGE-481879	fgf20	fibroblast growth factor 20	heparin-binding growth factor	XFGF-20|xfgf20	
XB-GENEPAGE-481888	sox13	SRY-box 13	HMG-box transcription factor	Sry|sox12|xSox12|xsox13	
XB-GENEPAGE-481897	amn	amnion associated transmembrane protein	Putative accessory or coreceptor for BMP receptor [Entrez]	amnionless	
XB-GENEPAGE-481906	osr2	odd-skipped related transciption factor 2	zinc finger, C2H2 type	xosr2	
XB-GENEPAGE-481915	psen1	presenilin 1	intracellular signaling	X-PS-beta|X-PS-alpha	
XB-GENEPAGE-481925	aqp8	aquaporin 8	integral membrane pore (water channel) protein	
XB-GENEPAGE-481935	wnt7b	wingless-type MMTV integration site family member 7B	secreted growth factor/developmental regulator	Xwnt-7B|Xwnt7B|wnt-7b	
XB-GENEPAGE-481944	prkci	protein kinase C, iota	serine/threonine kinase	apkc|atypical protein kinase c|pkc-iota|PKCiota	
XB-GENEPAGE-481954	gadd45g	growth arrest and DNA damage inducible gamma	cell-cycle/apoptosis	XGadd45-gamma|xgadd45g	
XB-GENEPAGE-481963	hoxa6	homeobox A6	homeodomain transcription factor	hbox2-A|hoxb5-A|hoxc5-A|XlHbox 1|hox1b|hox1.2	
XB-GENEPAGE-481972	hoxa9	homeobox A9	homeodomain transcription factor	XlHbox-6|XlHbox6|XIHbox 6|hoxa9-A|xhoxa9	
XB-GENEPAGE-481981	zic1	Zic family member 1	zinc finger, C2H2 type	opl|odd-paired-like|Zic-r1|Zinc finger protein of the cerebellum 1|Zic-related-1	
XB-GENEPAGE-481991	smad3	SMAD family member 3	signal transduction, TGF-beta pathway	XenMLP|XSmad3	
XB-GENEPAGE-482001	rbbp4	retinoblastoma binding protein 4	nucleosome remodeling factor	nurf55|rbap48|xrbbp4	
XB-GENEPAGE-482010	rab5a	RAB5A, member RAS oncogene family	small GTPase	rab5	
XB-GENEPAGE-482020	runx2	runt-related transcription factor 2	transcriptional regulator	ccd|aml3|ccd1|osf2|cbfa1|pea2aa|pebp2a1|pebp2a2|pebp2aa|pebp2aa1|Xlrunx2	
XB-GENEPAGE-482029	mfrp	membrane frizzled-related protein	transmembrane receptor	
XB-GENEPAGE-482035	srf	serum response factor	transcription factor	XSRF|SRFX	
XB-GENEPAGE-482045	tbl1xr1	transducin (beta)-like 1 X-linked receptor 1	Beta-transducin family (WD-40 repeat) protein	TBLR1	
XB-GENEPAGE-482054	dlc1	DLC1 Rho GTPase activating protein	Rho-type GTPase activating protein	rhogap7	
XB-GENEPAGE-482063	dapp1	dual adaptor of phosphotyrosine and 3-phosphoinositides	signal transduction	
XB-GENEPAGE-482069	sia2	siamois homeodomain 2	homeodomain transcription factor	twin|xtwn	
XB-GENEPAGE-482076	szl	sizzled	CRD domain wnt inhibitor	secreted frizzled|xszl|sizzled|frzb3	
XB-GENEPAGE-482084	slc4a11	solute carrier family 4, sodium borate transporter, member 11	transmembrane solute exchange	XNBC2	
XB-GENEPAGE-482090	myl2	myosin light chain 2	Myosin regulatory light chain, EF-Hand protein superfamily	XMLC2|cmh10|mlc2	
XB-GENEPAGE-482100	spry2	sprouty RTK signaling antagonist 2	regulation of signal transduction	Xsprouty2|sprouty2|sprouty-2|sprouty 2|Xtsprouty2|xspry2	
XB-GENEPAGE-482110	pkd2	polycystic kidney disease 2 (autosomal dominant)	cation transport	polycystin 2|polycystin-2|trpp2	
XB-GENEPAGE-482117	il4r	interleukin 4 receptor	cytokine receptor	
XB-GENEPAGE-482122	angptl1	angiopoietin like 1	secretory protein	ang3|arp1|angy|angpt3	
XB-GENEPAGE-482132	ptgs2	prostaglandin-endoperoxide synthase 2 (prostaglandin G/H synthase and cyclooxygenase)	peroxidase/oxygenase	cox2|cox-2|phs-2|pgg/hs|pghs-2|gripghs	
XB-GENEPAGE-482142	hmgn3	high mobility group nucleosomal binding domain 3	40S ribosomal protein S2	pnas-24|pnas-25|trip7	
XB-GENEPAGE-482150	map2k4	mitogen-activated protein kinase kinase 4	serine/threonine kinase	xmek2	
XB-GENEPAGE-482159	ly6g6c	lymphocyte antigen 6 complex, similar to G6C		
XB-GENEPAGE-482165	stat1	signal transducer and activator of transcription 1	intracellular signaling	XStat1	
XB-GENEPAGE-482175	csf3r	colony stimulating factor 3 receptor		cd114|gcsfr	
XB-GENEPAGE-482184	tubb	tubulin beta class I	microtubule component	tubulin beta-1|XLOT|tubb beta-5|beta5-tubulin	
XB-GENEPAGE-482192	esr1	estrogen receptor 1	steroid hormone receptor	nr3a1|XER|xlERalpha2|xlERalpha1|ERbeta|ERalpha|xesr-1|xesr1	
XB-GENEPAGE-482202	tnfrsf11a	tumor necrosis factor receptor superfamily member 11a		
XB-GENEPAGE-482208	rpl8	ribosomal protein L8	component of large ribosomal subunit	
XB-GENEPAGE-482218	nkx2-2	NK2 homeobox 2	homeodomain transcription factor	nkx2.2|XeNK-2|Xnkx2.2	
XB-GENEPAGE-482227	jun	jun proto-oncogene	transcriptional activator	c-Jun|AP-1	
XB-GENEPAGE-482237	pax9	paired box 9	paired box transcription factor	Pax-9|xpax-9|xpax9|sthag3	
XB-GENEPAGE-482247	rcor2	REST corepressor 2	DNA binding	XCoREST	
XB-GENEPAGE-482256	gadd45a	growth arrest and DNA damage inducible alpha	40S ribosomal protein S12	gadd	
XB-GENEPAGE-482266	hoxa3	homeobox A3	homeodomain transcription factor	hoxa-3|hoxa3a|hox1e	
XB-GENEPAGE-482276	cdh3	cadherin 3, type 1, P-cadherin (placental)	cell adhesion	xb-cad|U-cadherin|XBcad|XB-cadherin|cdhc-A|c-cadherin|cdhp|hjmd|pcad|EP-cadherin|b-cadherin	
XB-GENEPAGE-482286	avpr2	arginine vasopressin receptor 2 (nephrogenic diabetes insipidus)	7 transmembrane receptor	
XB-GENEPAGE-482292	ep300	E1A binding protein p300	zinc finger transcription cofactor	p300	
XB-GENEPAGE-482301	slc11a1	solute carrier family 11 (proton-coupled divalent metal ion transporter), member 1	transmembrane solute exchange	
XB-GENEPAGE-482310	ncoa2	nuclear receptor coactivator 2	aryl-hydrocarbon receptor nuclear translocator	XTIF2|src2|tif2|grip1|kat13c|ncoa-2|bhlhe75	
XB-GENEPAGE-482319	hoxd13	homeobox D13	homeodomain transcription factor	XHoxd13	
XB-GENEPAGE-482329	hoxc9	homeobox C9	homeodomain transcription factor	Xhoxc9|XlHbox6	
XB-GENEPAGE-482339	il2rg	interleukin 2 receptor subunit gamma	cytokine receptor signaling component	
XB-GENEPAGE-482345	fgf5	fibroblast growth factor 5	heparin-binding growth factor	hbgf-5|smag-82	
XB-GENEPAGE-482352	tnfsf13b	tumor necrosis factor superfamily member 13b	cytokine	tall1|ztnf4|dtl|baff|blys|cd257|tall-1|tnfsf20	
XB-GENEPAGE-482358	nkiras2	NFKB inhibitor interacting Ras-like 2	Ras family small GTPase	
XB-GENEPAGE-482367	sia1	siamois homeodomain 1	homeodomain transcription factor	Siamois|Xsia|sia	
XB-GENEPAGE-482374	fgl2	fibrinogen-like 2	secreted protein	fgl-2	
XB-GENEPAGE-482384	trav	T cell receptor alpha variable-like		xtrav	
XB-GENEPAGE-482389	casp2	caspase 2	apoptotic cysteine protease	caspase-2|xCaspase-2|caspase 2	
XB-GENEPAGE-482399	timp3	TIMP metallopeptidase inhibitor 3	metalloproteinase inhibitor	TIMP-3|timp3-A	
XB-GENEPAGE-482408	rps6kb1	ribosomal protein S6 kinase, 70kDa, polypeptide 1	serine/threonine kinase	s6K1|rps6kb1-A|s6k|ps6k|stk14a|p70-s6k|p70-alpha|p70s6k	
XB-GENEPAGE-482418	hnf4a	hepatocyte nuclear factor 4, alpha	steroid hormone receptor, transcription factor	HNF-4-alpha|hnf4|nr2a1	
XB-GENEPAGE-482428	stam	signal transducing adaptor molecule	signal transducing adaptor protein	
XB-GENEPAGE-482438	e2f6	E2F transcription factor 6	transcription factor involved in control of cell cycle progression	xE2F	
XB-GENEPAGE-482447	tdgf1.3	teratocarcinoma-derived growth factor 1, member 3	EGF-like growth factor	cripto|xcr1|cr1|Cripto-1|frl1|frl-1|tdgf1	
XB-GENEPAGE-482454	il17rd	interleukin 17 receptor D	cytokine receptor	
XB-GENEPAGE-482461	thbs2	thrombospondin 2	Immunoglobin and related proteins	tsp2	
XB-GENEPAGE-482471	fgfrl1	fibroblast growth factor receptor-like 1	receptor tyrosine kinase	nou-darake|Xndk|XFGFRL1|ndk	
XB-GENEPAGE-482481	lhx1	LIM homeobox 1	LIM and homeodomain containing transcription factor	lim-1|Lim1|Xlim-1|Xlim1|lim1	
XB-GENEPAGE-482491	pitx2	paired-like homeodomain 2	homeodomain transcription factor	xPtx2|pitx2-A|pitx2c|xpitx2	
XB-GENEPAGE-482501	mpo	myeloperoxidase	Peroxidase/oxygenase	xpox2|mpo-A|pox2|myeloperoxidase|pmr1|pmr-1	
XB-GENEPAGE-482510	smarce1	SWI/SNF related, matrix associated, actin dependent regulator of chromatin, subfamily e, member 1	DNA binding	XBaf57|mgc81726|mgc52696|mgc69429|baf57	
XB-GENEPAGE-482520	bix1.1	Brachyury-inducible homeobox 1, gene 1	paired box transcription factor with homeodomain	tBix	
XB-GENEPAGE-482527	foxo1	forkhead box O1	forkhead domain transcription factor	xFoxO1|foxo1a	
XB-GENEPAGE-482535	nr2c2	nuclear receptor subfamily 2 group C member 2	hormone receptor	tr4|tak1|tr2r1	
XB-GENEPAGE-482544	trak2	trafficking protein, kinesin binding 2	Uncharacterized coiled coil protein	
XB-GENEPAGE-482550	avpr1a	arginine vasopressin receptor 1A	G protein-coupled receptor	avpr1	
XB-GENEPAGE-482556	hivep3	human immunodeficiency virus type I enhancer binding protein 3	zinc finger transcription factor	schnurri 3	
XB-GENEPAGE-482565	nr2f2	nuclear receptor subfamily 2 group F member 2	steroid hormone receptor	xCOUP-TFB|arp1|svp40|couptfb|tfcoup2|couptfii|xcouptfb|coup1	
XB-GENEPAGE-482575	hoxb3	homeobox B3	homeodomain transcription factor	hox2.7|hoxb-3	
XB-GENEPAGE-482585	igf2	insulin like growth factor 2	growth factor	IGF-II|insigf|pp9974|igf-2	
XB-GENEPAGE-482595	slc1a5	solute carrier family 1 (neutral amino acid transporter), member 5	transmembrane solute exchange	r16|aaat|atbo|m7v1|rdrc|asct2|m7vs1	
XB-GENEPAGE-482604	tnnt3	troponin T type 3 (skeletal, fast)	Troponin	
XB-GENEPAGE-482613	tnnt2	troponin T type 2 (cardiac)	Troponin	CT3	
XB-GENEPAGE-482623	arg2	arginase 2	urea-cycle enzyme	arg3|arg1|non-hepatic arginase|arginase, non-hepatic 1|arginase, non-hepatic 3	
XB-GENEPAGE-482633	cyr61	cysteine-rich, angiogenic inducer, 61	secreted, heparin-binding, extracellular matrix-associated protein	Xcyr61	
XB-GENEPAGE-482643	gli1	GLI family zinc finger 1	zinc finger, C2H2 type	Gli-1	
XB-GENEPAGE-482653	zic2	Zic family member 2	zinc finger, C2H2 type	hpe5|Zinc finger protein of the cerebellum 2|xzic2	
XB-GENEPAGE-482663	wnt10b	wingless-type MMTV integration site family member 10B	secreted growth factor/developmental regulator	Xwnt10b|Xwnt-10b	
XB-GENEPAGE-482673	pik3cb	phosphatidylinositol-4,5-bisphosphate 3-kinase catalytic subunit beta	signal transduction	pi3k	
XB-GENEPAGE-482682	foxp2	forkhead box P2	forkhead domain transcription factor	xlFoxP2|spch1|cagh44|tnrc10	
XB-GENEPAGE-482692	mamdc2	MAM domain containing 2	coagulation protein	geneb|gene B|MAM domain protein	
XB-GENEPAGE-482701	prkacb	protein kinase, cAMP-dependent, beta catalytic subunit	serine/threonine kinase	p70 S6 kinase|XPKAbeta|pkacb	
XB-GENEPAGE-482710	mdm2	MDM2 proto-oncogene, E3 ubiquitin protein ligase	E3 ubiquitin ligase	Xdm2	
XB-GENEPAGE-482720	e2f4	E2F transcription factor 4, p107/p130-binding	transcription factor involved in control of cell cycle progression	mgc80324	
XB-GENEPAGE-482730	hoxd1	homeobox D1	homeodomain transcription factor	Xhox.lab|xhox.lab1|mgc131028|xlab|xhoxd1|Xlab-1	
XB-GENEPAGE-482739	pax3	paired box 3	paired box transcription factor with homeodomain	Waardenburg syndrome 1|pax-3|xpax3	
XB-GENEPAGE-482749	cdk1	cyclin-dependent kinase 1	serine/threonine kinase	cell division control protein 2 homolog|p34cdc2|cdc-2|xcdc2|cdc2|cdc28a|PSTAIR|cdc2x1.1|maturation-promoting factor|MPF	
XB-GENEPAGE-482758	gzma	granzyme A	trypsin	
XB-GENEPAGE-482767	map3k12	mitogen-activated protein kinase kinase kinase 12	serine/threonine kinase	dlk|muk|zpk|zpkp1|mekk12	
XB-GENEPAGE-482776	barhl2	BarH-like homeobox 2	homeodomain transcription factor	XBH1|barh1|xbarhl2|xbh	
XB-GENEPAGE-482786	cdx4	caudal type homeobox 4	homeodomain transcription factor	Xcad-3|Xtcad3|Xcad3|cad3|mgc130769|mgc68909	
XB-GENEPAGE-482796	casp6	caspase 6	apoptotic cysteine protease	caspase-6|xCaspase-6|caspase 6	
XB-GENEPAGE-482806	selp	selectin P	C-type lectin	CD62|grmp|psel|cd62p|gmp140|lecam3|padgem	
XB-GENEPAGE-482812	atp1b1	ATPase, Na+/K+ transporting, beta 1 polypeptide	ion transporting ATPase component	atp1b1a|Na+-K+-ATPase|Beta1-Na/K-ATPase	
XB-GENEPAGE-482821	wtap	Wilms tumor 1 associated protein	splicing regulator	
XB-GENEPAGE-482831	fap	fibroblast activation protein alpha	dipeptidyl aminopeptidase	gene 13|fap-A	
XB-GENEPAGE-482840	mmp2	matrix metallopeptidase 2	extracellular matrix metalloprotease	clg4|mona|clg4a|tbe-1|mmp-ii	
XB-GENEPAGE-482850	spred1	sprouty-related, EVH1 domain containing 1	regulation of signal transduction	Xtspred1|Xspred1	
XB-GENEPAGE-482856	tp73	tumor protein p73	transcription factor	xP73	
XB-GENEPAGE-482865	prl.1	prolactin, gene 1		xPRL-II|xPRL-I|prolactin|xprl	
XB-GENEPAGE-482875	agtrap	angiotensin 2 receptor-associated protein		
XB-GENEPAGE-482884	pappa	pregnancy-associated plasma protein A, pappalysin 1	metalloendopeptidase	
XB-GENEPAGE-482890	prickle2	prickle homolog 2	Regulatory protein MLP and related LIM proteins	
XB-GENEPAGE-482900	arl6ip5	ADP ribosylation factor like GTPase 6 interacting protein 5	Glutamate transporter EAAC1-interacting protein GTRAP3-18	praf3|jwa|jmx|hp22|derp11|addicsin|gtrap3-18	
XB-GENEPAGE-482910	nelfe	negative elongation factor complex member E	U5 snRNP-like RNhelicase subunit	rdbp	
XB-GENEPAGE-482919	sfrp5	secreted frizzled-related protein 5	modulator of Wnt signaling	sFRP-5|XsFRP5|frp5	
XB-GENEPAGE-482929	smad2	SMAD family member 2	signal transduction, TGF-beta pathway	smad-2|XSmad2	
XB-GENEPAGE-482939	slc20a1	solute carrier family 20 (phosphate transporter), member 1	Na+/Pi symporter	pit1|Glvr-1|xSLC20A1	
XB-GENEPAGE-482949	nr1h2	nuclear receptor subfamily 1 group H member 2	steroid hormone receptor	
XB-GENEPAGE-482958	ncf2	neutrophil cytosolic factor 2	NADPH oxidase complex component	
XB-GENEPAGE-482967	adh1	alcohol dehydrogenase 1	oxidoreductase	adh-1	
XB-GENEPAGE-482975	prrc2a	proline-rich coiled-coil 2A	histone acetyltransferase	bat2	
XB-GENEPAGE-482985	fgf23.2	fibroblast growth factor 23, gene 2	heparin-binding growth factor	fgf23	
XB-GENEPAGE-482992	foxo6	forkhead box O6	forkhead domain transcription factor	xFox06	
XB-GENEPAGE-483001	slc16a3	solute carrier family 16 (monocarboxylate transporter), member 3	transmembrane solute exchange	mct|mct3|mct4	
XB-GENEPAGE-483011	glg1	golgi glycoprotein 1	fibroblast growth factor binding	cfr-1|esl-1|mg160|mg-160	
XB-GENEPAGE-483017	igf2bp3	insulin like growth factor 2 mRNA binding protein 3	RNA-binding protein	IMP|Vg1-RBP|vera|vg1rbp|imp3|vickz3|B3|Vg1RBP	
XB-GENEPAGE-483026	igsf3	immunoglobulin superfamily member 3		igsf2|ewi-3	
XB-GENEPAGE-483035	ctla4	cytotoxic T-lymphocyte-associated protein 4	immunoglobulin	
XB-GENEPAGE-483041	ccndx	cyclin Dx	G1/S-specific cell cycle regulator	
XB-GENEPAGE-483048	fxyd2	FXYD domain containing ion transport regulator 2	sodium pump component (gamma subunit of Na,K-ATPase)	Na,K-ATPase gamma	
XB-GENEPAGE-483057	bmp4	bone morphogenetic protein 4	TGF-beta related peptide growth factor	XBMP-4|bmp-4|xbmp4|bone morphogenetic protein-4|zyme|bmp2b|ofc11|bmp2b1|DVR-4	
XB-GENEPAGE-483067	ppp2r3a	protein phosphatase 2 regulatory subunit B'', alpha	serine/threonine protein phosphatase	
XB-GENEPAGE-483076	ventx3.2	VENT homeobox 3, gene 2	homeodomain transcription factor	Xvex-1|vex1|ventral homeobox 1	
XB-GENEPAGE-483084	nr3c2	nuclear receptor subfamily 3 group C member 2	nuclear hormone receptor	mineralocorticoid receptor|mgc82139	
XB-GENEPAGE-483093	il11ra	interleukin 11 receptor subunit alpha	cytokine receptor	
XB-GENEPAGE-483098	armc1	armadillo repeat containing 1		MGC131118|LOC398519	
XB-GENEPAGE-483107	insrr	insulin receptor-related receptor	growth factor receptor, contains protein kinase domain	
XB-GENEPAGE-483116	foxn3	forkhead box N3	forkhead domain transcription factor	checkpoint suppressor 1|ches1	
XB-GENEPAGE-483126	admp2	antidorsalizing morphogenetic protein 2	tgf-beta related peptide growth factor	
XB-GENEPAGE-483135	pparg	peroxisome proliferator-activated receptor gamma	nuclear transcription factor	xPPAR-gamma|xPPAR gamma|PPAR gamma|PPAR gamma 2	
XB-GENEPAGE-483145	six6	SIX homeobox 6	homeodomain transcription factor	optx2|xSix6|XOptx2|Six6.2|Six6.1	
XB-GENEPAGE-483154	tecta.2	tectorin alpha, gene 2	Mucin/alpha-tectorin	ID14|tectorin alpha|dfna8|dfna12|dfnb21	
XB-GENEPAGE-483163	runx1	runt-related transcription factor 1	transcriptional regulator	Xaml|Runx-1|aml1|aml1 oncogene|aml-1|aml|cbfa2|evi-1|amlcr1|pebp2ab|aml1-evi-1|Xaml1	
XB-GENEPAGE-483173	pou3f2	POU class 3 homeobox 2	homeodomain transcription factor	XLPOU3b|XlPOU3|pou3f2-A	
XB-GENEPAGE-483182	flt4	fms-related tyrosine kinase 4	vascular endothelial growth factor receptor	flt-4|vegfr3|vegfr-3	
XB-GENEPAGE-483192	hesx1	HESX homeobox 1	homeodomain transcription factor	Xanf-1|Xanf|Xanf1|rpx|XANF-2|Xanf2|anf2	
XB-GENEPAGE-483202	cxcl13	chemokine (C-X-C motif) ligand 13 (B-cell chemoattractant)	B-lymphocyte-homing chemokine	
XB-GENEPAGE-483208	nodal	nodal growth differentiation factor	transforming growth factor beta and bone morphogenetic protein related protein	Xnr-4|Xnr4|nr4|nodal4|Nodal homolog 4	
XB-GENEPAGE-483215	fgb	fibrinogen beta chain	blood-clotting protein component	B fibrinopeptide	
XB-GENEPAGE-483225	hlx	H2.0-like homeobox	homeodomain transcription factor	hlx1	
XB-GENEPAGE-483232	sox18	SRY-box 18	HMG-box transcription factor	xSox18beta|xSox18alpha|xsox18	
XB-GENEPAGE-483241	hoxa11	homeobox A11	homeodomain transcription factor	Xhoxa11	
XB-GENEPAGE-483251	sox12	SRY-box 12	HMG-box transcription factor	xSox33|xSox-K1|sox-K1	
XB-GENEPAGE-483260	il1rapl1	interleukin 1 receptor accessory protein-like 1	Toll/interleukin receptor and related proteins containing LRR and TIR repeats	
XB-GENEPAGE-483266	nodal5	nodal homolog 5	transforming growth factor beta and bone morphogenetic protein related protein	xnr5|nr5|xnr5-2	
XB-GENEPAGE-483273	kirrel	kin of IRRE like	slit diaphragm component	nephrin-like|nphs1l|neph1	
XB-GENEPAGE-483281	cd19	CD19 molecule	B-lymphocyte antigen	cvid3	
XB-GENEPAGE-483287	ncor1	nuclear receptor corepressor 1	nuclear receptor coregulator	xN-CoR|N-CoR|N-CoR1|mgc97494|xn1	
XB-GENEPAGE-483296	tank	TRAF family member associated NFKB activator		traf2|i-traf	
XB-GENEPAGE-483305	cdx2	caudal type homeobox 2	homeodomain transcription factor	cdx3-like|xcad1|xtcad1	
XB-GENEPAGE-483314	nr4a1	nuclear receptor subfamily 4 group A member 1	hormone receptor	NGFI-B|hmr|n10|tr3|np10|gfrp1|nak-1|ngf1b|nur77	
XB-GENEPAGE-483323	mstn.1	myostatin, gene 1	transforming growth factor beta and bone morphogenetic protein related peptide	growth differentiation factor 8|gdf8|myostatin|gdf-8	
XB-GENEPAGE-483330	pdx1	pancreatic and duodenal homeobox 1	homeodomain transcription factor	STF-1|ipf1|XlHbox8|pdx-1|XlHbox-8	
XB-GENEPAGE-483337	nfe2l3	nuclear factor, erythroid 2 like 3	basic-leucine zipper (bZIP) transcription factor	
XB-GENEPAGE-483343	ruvbl2	RuvB-like AAA ATPase 2	DNA helicase, TBP-interacting protein	xReptin|tip48|reptin|mgc52995	
XB-GENEPAGE-483353	menf.1	mesendoderm nuclear factor, gene 1	RRM domain	xmenf	
XB-GENEPAGE-483360	fibcd1	fibrinogen C domain containing 1	Ficolin and related extracellular proteins	
XB-GENEPAGE-483369	gem	GTP binding protein overexpressed in skeletal muscle	Ras-related GTPase	xgem	
XB-GENEPAGE-483378	ctbp1	C-terminal binding protein 1	transcriptional repressor	xctbp1	
XB-GENEPAGE-483388	rfng	RFNG O-fucosylpeptide 3-beta-N-acetylglucosaminyltransferase		Xfringe2|radical fringe homolog|radical fringe	
XB-GENEPAGE-483398	rab32	RAB32, member RAS oncogene family	small GTPase	
XB-GENEPAGE-483408	pkd1	polycystic kidney disease 1 (autosomal dominant)	cation transport	xpkd1	
XB-GENEPAGE-483417	sox11	SRY-box 11	HMG-box transcription factor	XLS13b|xls13a|XLS13|xSOX-11|xsox11	
XB-GENEPAGE-483426	rab3b	RAB3B, member RAS oncogene family	small GTPase	rab-3b	
XB-GENEPAGE-483435	slc12a5	solute carrier family 12 (potassium/chloride transporter), member 5	transmembrane solute exchange	kcc2	
XB-GENEPAGE-483444	twsg1	twisted gastrulation BMP signaling modulator 1	extracellular modulator of BMP activity	tsg|twisted gastrulation|twsg	
XB-GENEPAGE-483454	bmpr1b	bone morphogenetic protein receptor type IB	serine/threonine kinase	alk6|alk-6	
XB-GENEPAGE-483464	dhh	desert hedgehog	intercellular signaling	desert hedgehog|Xchh|dhh-1|x-chh|chh|cephalic hedgehog	
XB-GENEPAGE-483474	rasd1	RAS, dexamethasone-induced 1	small GTPase	
XB-GENEPAGE-483483	bmp3	bone morphogenetic protein 3	TGF-beta related peptide growth factor	xBMP-3|BMP-3	
XB-GENEPAGE-483493	vegfb	vascular endothelial growth factor B	peptide growth factor	
XB-GENEPAGE-483499	eno1	enolase 1, (alpha)	phosphopyruvate hydratase	enolase 1|nne|pph|mpb1|mbp-1|eno1l1	
XB-GENEPAGE-483509	esrrb	estrogen-related receptor beta	nuclear hormone receptor	nr3b2	
XB-GENEPAGE-483519	foxk2	forkhead box K2	forkhead domain transcription factor	ILF1|foxk1	
XB-GENEPAGE-483529	csf2rb	colony stimulating factor 2 receptor, beta, low-affinity (granulocyte-macrophage)	hematopoietin receptor	cd131|il3rb|il5rb|cdw131	
XB-GENEPAGE-483537	mov10	Mov10 RISC complex RNA helicase	RNA helicase	
XB-GENEPAGE-483543	nlk	nemo-like kinase	serine/threonine kinase	Xnlk|nlk1	
XB-GENEPAGE-483553	nr2e1	nuclear receptor subfamily 2 group E member 1	hormone receptor	tailless|tlx|xTLL|Tll	
XB-GENEPAGE-483563	rab7a	RAB7A, member RAS oncogene family	small GTPase	rab7|mgc80674	
XB-GENEPAGE-483573	nkx6-1	NK6 homeobox 1	homeodomain transcription factor	nkx6.1	
XB-GENEPAGE-483579	rabgap1l	RAB GTPase activating protein 1-like	GTPase activator	hhl|tbc1d18	
XB-GENEPAGE-483588	fgf16	fibroblast growth factor 16	heparin-binding growth factor	
XB-GENEPAGE-483598	cdh11	cadherin 11, type 2, OB-cadherin (osteoblast)	cell adhesion	OB-cadherin|cadherin-11|Xcad-11|Xcadherin-11	
XB-GENEPAGE-483608	pdk1	pyruvate dehydrogenase kinase 1	dehydrogenase kinase	pyruvate dehydrogenase kinase	
XB-GENEPAGE-483617	slc24a2	solute carrier family 24 (sodium/potassium/calcium exchanger), member 2	transmembrane solute exchange	
XB-GENEPAGE-483623	il18r1	interleukin 18 receptor 1	cytokine receptor	cd218a|il18ra|il1rrp|cdw218a|il-1rrp	
XB-GENEPAGE-483629	c8g	complement component 8, gamma polypeptide		c8c	
XB-GENEPAGE-483636	rgn	regucalcin	gluconolactonase	xsmp30|smp30|xsmp-30|regucalcin	
XB-GENEPAGE-483645	foxj2	forkhead box J2	forkhead domain transcription factor	mgc69377	
XB-GENEPAGE-483654	hoxa7	homeobox A7	homeodomain transcription factor	hox36|Xhox-36|XlHbox-3|Hox-A7|xlhbox 3|antp|XlHbox5	
XB-GENEPAGE-483663	evx1	even-skipped homeobox 1	homeodomain transcription factor	Xhox3|eve1	
XB-GENEPAGE-483673	fgf14	fibroblast growth factor 14	heparin-binding growth factor	fhf4|sca27	
XB-GENEPAGE-483683	tek	TEK tyrosine kinase, endothelial	endothelial cell receptor	tie2|tie-2|Xtie2	
XB-GENEPAGE-483692	pax8	paired box 8	paired box transcription factor	pax-8|XPax-8|XPax8	
XB-GENEPAGE-483702	pomc	proopiomelanocortin	polypeptide hormone precursor	proopiomelanocortin|alpha-MSH|alpha-melanophore stimulating hormone|aMSH|ACTH|adrenocorticotropic hormone	
XB-GENEPAGE-483711	jak2	Janus kinase 2 (a protein tyrosine kinase)	protein tyrosine kinase	
XB-GENEPAGE-483720	cdk9	cyclin-dependent kinase 9	cyclin T-dependent kinase	tak|c-2k|ctk1|cdc2l4|pitalre	
XB-GENEPAGE-483730	fzd7	frizzled class receptor 7	transmembrane receptor in the wnt signaling pathway	frizzled7|frizzled-7|Xfz7|Fz-7|frizzled 7|frz7|frz-7|fz7	
XB-GENEPAGE-483739	slc34a2	solute carrier family 34 (type II sodium/phosphate cotransporter), member 2	solute transport	nptiib|napi-3b|napi-iib|npt2b	
XB-GENEPAGE-483749	jak1	Janus kinase 1 (a protein tyrosine kinase)	protein tyrosine kinase	mgc83553	
XB-GENEPAGE-483759	crb1	crumbs family member 1, photoreceptor morphogenesis associated	Fibrillins and related proteins containing Ca2+-binding EGF-like domains	
XB-GENEPAGE-483769	tnfrsf19	tumor necrosis factor receptor superfamily member 19		
XB-GENEPAGE-483775	hmx3	H6 family homeobox 3	homeodomain transcription factor	nkx-5.1|nkx5-1|nkx5.1	
XB-GENEPAGE-483785	cdkn2d	cyclin-dependent kinase inhibitor 2D (p19, inhibits CDK4)	cell cycle regulator	ank2|ankyrin 2, neuronal|p19|p19-ink4d|ink4d	
XB-GENEPAGE-483794	gdnf	glial cell derived neurotrophic factor	TGF-beta related peptide growth factor	hfb1-gdnf	
XB-GENEPAGE-483801	casp9	caspase 9	apoptotic cysteine protease	caspase-9|xCaspase-9|caspase 9|caspase9|iCasp9	
XB-GENEPAGE-483811	baiap2l1	BAI1-associated protein 2-like 1	transcriptional activator	
XB-GENEPAGE-483821	itga11	integrin subunit alpha 11	cell surface receptor subunit	
XB-GENEPAGE-483831	maea	macrophage erythroblast attacher	Uncharacterized conserved protein	emp|emlp|pig5|hlc-10	
XB-GENEPAGE-483841	foxq1	forkhead box Q1	forkhead domain transcription factor	
XB-GENEPAGE-483850	tax1bp3	Tax1 (human T-cell leukemia virus type I) binding protein 3	Tax interaction protein TIP1	mgc82188|mgc76248	
XB-GENEPAGE-483860	lsm2	LSM2 homolog, U6 small nuclear RNA and mRNA degradation associated	U8 snoRNA binding	
XB-GENEPAGE-483869	dvl1	dishevelled segment polarity protein 1	cytoplasmic phosphoprotein, wnt signal transduction	dsh1|dishevelled1|Xdsh	
XB-GENEPAGE-483878	mef2d	myocyte enhancer factor 2D	MADS-box transcription factor	XMEF2D|sl1|sl-1	
XB-GENEPAGE-483888	klf9	Kruppel-like factor 9	zinc finger, C2H2 type	gene 3|gene 1|BTEB|BTEB1	
XB-GENEPAGE-483903	acvr1b	activin A receptor type IB	activin receptor, serine/threonine protein kinase	alk4|alk-4|activin type IB receptor|xalk4	
XB-GENEPAGE-483913	nfe2	nuclear factor, erythroid 2	basic-leucine zipper (bZIP) transcription factor	LOC495834	
XB-GENEPAGE-483923	tbx15	T-box 15	T-box transcription factor	
XB-GENEPAGE-483933	sox6	SRY-box 6	HMG-box transcription factor	
XB-GENEPAGE-483939	arx	aristaless related homeobox	homeodomain transcription factor	xARX|issx|prt5|ct121|mrx29|mrx32|mrx33|mrxs1|mrx36|mrx38|mrx43|mrx54|mrx76|mrx87	
XB-GENEPAGE-483949	tacc3	transforming, acidic coiled-coil containing protein 3	Projectin/twitchin and related proteins	maskin|xmaskin|eric1	
XB-GENEPAGE-483959	kcnj1	potassium channel, inwardly rectifying subfamily J, member 1	potassium channel	ROMK|mgc68935|romk1|kir1.1	
XB-GENEPAGE-483969	ctgfl	connective tissue growth factor-like		
XB-GENEPAGE-483977	znf326	zinc finger protein 326	DNA binding	
XB-GENEPAGE-483982	smarca4	SWI/SNF related, matrix associated, actin dependent regulator of chromatin, subfamily a, member 4	chromatin remodeling complex component	BRG1|snf2|snf2-beta|swi2|rtps2|baf190|snf2l4|snf2l4|snf2lb|snf2b|X-brg1	
XB-GENEPAGE-483992	rasgrf2	Ras protein specific guanine nucleotide releasing factor 2	guanine nucleotide exchange factor	ras-grf2|grf2	
XB-GENEPAGE-484002	ppp2ca	protein phosphatase 2, catalytic subunit, alpha isozyme	serine/threonine protein phosphatase	mgc53449|mgc147335|mgc69362|pp2ac	
XB-GENEPAGE-484011	acvr2a	activin A receptor type IIA	transforming growth factor-beta receptor	XAR7|XSTK9|acvr2|actrii	
XB-GENEPAGE-484021	prmt1	protein arginine methyltransferase 1	methyltransferase	xprmt1|anm1|hcp1|ir1b4|hrmt1l2|3E10|xPRMT1|xPRMT1b	
XB-GENEPAGE-484031	igf1r	insulin like growth factor 1 receptor	growth factor receptor, contains protein kinase domain	xIGFR|xIGF-1R|xigf1r|igf-1r|XTK2	
XB-GENEPAGE-484040	casp7	caspase 7	apoptotic cysteine protease	caspase-7|caspase 7|caspase7	
XB-GENEPAGE-484049	nppa	natriuretic peptide A	regulation of blood pressure and electrolyte balance	anp|anf	
XB-GENEPAGE-484059	aqp7	aquaporin 7	integral membrane pore (water channel) protein	
XB-GENEPAGE-484068	cul5	cullin 5	E3 ubiquitin ligase component	Xcullin5	
XB-GENEPAGE-484078	arf4	ADP ribosylation factor 4	small GTPase	arf2	
XB-GENEPAGE-484087	pax6	paired box 6	paired box transcription factor with homeodomain, involved in eye development	pax-6|XLPAX6|xpax6|an2|mgda|wagr	
XB-GENEPAGE-484097	wnt4	wingless-type MMTV integration site family member 4	secreted growth factor/developmental regulator	wnt-4|Xwnt-4|Xwnt4	
XB-GENEPAGE-484107	stat6	signal transducer and activator of transcription 6, interleukin-4 induced	intracellular signaling	
XB-GENEPAGE-484116	hnf1a	HNF1 homeobox A	homeodomain transcription factor	lfb1|hnf1|mody3|XLFB1|XLFB1b|XLFB1a	
XB-GENEPAGE-484126	rarg	retinoic acid receptor, gamma	transcription factor, steroid receptor class	RAR-gamma|rar gamma|xRAR-39|xRAR39	
XB-GENEPAGE-484136	igfbpl1	insulin like growth factor binding protein-like 1	growth factor binding	igfbp-rp4|xIGFBP-like	
XB-GENEPAGE-484145	mc2r	melanocortin 2 receptor (adrenocorticotropic hormone)	glycoprotein hormone receptor	
XB-GENEPAGE-484152	pcdh20	protocadherin 20	cell adhesion	pcdh13|protocadherin 20	
XB-GENEPAGE-484161	tcf20	transcription factor 20 (AR1)	transcription factor	
XB-GENEPAGE-484167	akt2	v-akt murine thymoma viral oncogene homolog 2	serine/threonine kinase	v-akt2|pkbb|prkbb|pkbbeta|rac-beta|pkbss	
XB-GENEPAGE-484177	mapk4	mitogen-activated protein kinase 4	serine/threonine kinase	
XB-GENEPAGE-484186	ihh	indian hedgehog	intercellular signaling	bhh|X-hh|indian hedgehog|X-BHH|banded hedgehog|Xbhh	
XB-GENEPAGE-484196	nap1l1	nucleosome assembly protein 1-like 1	nucleosome assembly	nap1|xnap1l|xnap1l1|xNAP-1	
XB-GENEPAGE-484206	vsig1	V-set and immunoglobulin domain containing 1	immunoglobulin, expressed by cortical thymocytes	gpa34|ctx	
XB-GENEPAGE-484213	plek	pleckstrin	intracellular signaling	
XB-GENEPAGE-484223	acvrl1	activin A receptor type IL	activin receptor, serine/threonine protein kinase	alk1|alk-1|hht2|orw2|skr3|tsr-i|acvrlk1	
XB-GENEPAGE-484233	cenpa	centromere protein A	histone	cenp-a	
XB-GENEPAGE-484242	mydgf	myeloid-derived growth factor		c19orf10	
XB-GENEPAGE-484247	acvr2b	activin A receptor type IIB	transforming growth factor-beta receptor	activin type IIB receptor|XAR1|actriib|actr-iib	
XB-GENEPAGE-484257	nkiras1	NFKB inhibitor interacting Ras-like 1	Ras family small GTPase	kappa B-ras 1|kbras1	
XB-GENEPAGE-484266	wnt16	wingless-type MMTV integration site family member 16	secreted growth factor/developmental regulator	
XB-GENEPAGE-484276	bves	blood vessel epicardial substance	Popeye domain containing protein	Xbves|pop1|popdc1|Popeye-1|pop-1	
XB-GENEPAGE-484285	tp53	tumor protein p53	transcription factor regulating cell cycle, apoptosis and TGF-beta signaling	p53|Xp53|Li-Fraumeni syndrome|Trp248|Xrel3	
XB-GENEPAGE-484294	sox17	SRY-box 17	HMG-box transcription factor	Sox17alpha|Xsox17-alpha|tSox17alpha|xSox17alpha2|xSox17alpha1|sox17-alpha|xsox17a|xsox17|Xsox17alpha|sox17 alpha|sox17a	
XB-GENEPAGE-484304	hhipl1	HHIP-like 1	Trypsin	kiaa1822	
XB-GENEPAGE-484312	slc9a1	solute carrier family 9, subfamily A (NHE1, cation proton antiporter 1), member 1	transmembrane solute exchange	NHE	
XB-GENEPAGE-484321	fzd3	frizzled class receptor 3	transmembrane receptor in the wnt signaling pathway	frizzled3|frizzled 3|frizzled-3|Xfz3|Fz-3|fz3|frz3|frz-3	
XB-GENEPAGE-484331	fgf13	fibroblast growth factor 13	heparin-binding growth factor	mgc81084	
XB-GENEPAGE-484341	mapk8ip2	mitogen-activated protein kinase 8 interacting protein 2	Mitogen-activated protein kinase scaffold protein JIP	
XB-GENEPAGE-484347	ca2	carbonic anhydrase 2	carbon dioxide and bicarbonate metabolism	carbonic anhydrase type 2|carbonic anhydrase II|caII|car2|CA-2	
XB-GENEPAGE-484356	slc30a1	solute carrier family 30 (zinc transporter), member 1	solute transport	ZnT1|slc30|XZnSLC30	
XB-GENEPAGE-484366	nfic	nuclear factor I/C (CCAAT-binding transcription factor)	transcription factor	nuclear factor I-C1|nf1-c1	
XB-GENEPAGE-484375	irx5	iroquois homeobox 5	homeodomain transcription factor	iroquois-5|Xiro5	
XB-GENEPAGE-484384	pkhd1l1	polycystic kidney and hepatic disease 1 (autosomal recessive)-like 1	protein-tyrosine kinase	pkhdl1	
XB-GENEPAGE-484390	pfkp	phosphofructokinase, platelet	Pyrophosphate-dependent phosphofructo-1-kinase	pfkf|phosphofructokinase|pfk|pfk-c|pfk1	
XB-GENEPAGE-484399	prrt1	proline-rich transmembrane protein 1	transcription factor	
XB-GENEPAGE-484408	gs17	gastrula-specific protein 17		
XB-GENEPAGE-484415	slc22a5	solute carrier family 22 (organic cation/carnitine transporter), member 5	transmembrane solute exchange	octn2	
XB-GENEPAGE-484424	ptf1a	pancreas specific transcription factor, 1a	transcription factor	XPtf1a|Ptf1a/p48	
XB-GENEPAGE-484434	mmd	monocyte to macrophage differentiation-associated	macrophage maturation-associated protein	mma|paqr11	
XB-GENEPAGE-484440	npdc1.2	neural proliferation, differentiation and control, 1, gene 2	neural proliferation, differentiation and control	cab|cab1|cab-1|npdc-1	
XB-GENEPAGE-484446	fn1	fibronectin 1	extracellular glycoprotein	fibronectin|gene C|mgc97508	
XB-GENEPAGE-484456	pgr	progesterone receptor	steroid hormone receptor	XPR-1|xpr-2	
XB-GENEPAGE-484465	fgf9	fibroblast growth factor 9	heparin-binding growth factor	XFGF-9|HBGF-9|FGF-9|GAF	
XB-GENEPAGE-484474	ghsr	growth hormone secretagogue receptor	G-protein coupled receptor	
XB-GENEPAGE-484480	chrdl1	chordin-like 1	coagulation factor	chl|da141h5|nrln1|vopt	
XB-GENEPAGE-484486	emc2	ER membrane protein complex subunit 2	Uncharacterized conserved protein	kiaa0103|ttc35	
XB-GENEPAGE-484494	pdgfa	platelet-derived growth factor alpha polypeptide	growth factor	pdgf-a|pdgf	
XB-GENEPAGE-484504	onecut3	one cut homeobox 3	homeodomain transcription factor	
XB-GENEPAGE-484510	spag9	sperm associated antigen 9	JNK/SAPK-associated protein-1	
XB-GENEPAGE-484516	pcdh8	protocadherin 8	cell adhesion	papc|paraxial protocadherin|xpapc	
XB-GENEPAGE-484526	nkx6-2	NK6 homeobox 2	homeodomain transcription factor	nkx6.2	
XB-GENEPAGE-484532	vegfc	vascular endothelial growth factor C	peptide growth factor	vegf-c|xvegf-c	
XB-GENEPAGE-484542	grem1	gremlin 1, DAN family BMP antagonist	BMP antagonist	Cktsf1b1|gremlin|cysteine knot superfamily 1	
XB-GENEPAGE-484552	sox2	SRY-box 2	HMG-box transcription factor	Sox-2|XLSOX-2|XSox2|Xsox-2|anop3|mcops3	
XB-GENEPAGE-484562	pik3c2a	phosphatidylinositol-4-phosphate 3-kinase catalytic subunit type 2 alpha	intracellular signaling	
XB-GENEPAGE-484571	carm1	coactivator associated arginine methyltransferase 1	methyltransferase	
XB-GENEPAGE-484581	opn4	opsin 4	G protein-coupled receptor, photoreceptive opsin	opn4m|mammalian-like melanopsin|melanopsin	
XB-GENEPAGE-484591	cdh6	cadherin 6, type 2, K-cadherin (fetal kidney)	cell adhesion	K-cadherin|cadherin-6|Xcad-6|Xcadherin-6	
XB-GENEPAGE-484601	mapk11	mitogen-activated protein kinase 11	serine/threonine kinase	p38b|sapk2|p38-2|prkm11|sapk2b|p38Beta|p38beta2	
XB-GENEPAGE-484610	amd1	adenosylmethionine decarboxylase 1	polyamine biosynthetic enzyme	samdc|S-adenosylmethionine decarboxylase|AdoMetDC|mgc53431	
XB-GENEPAGE-484620	msln	mesothelin	Chitinase	
XB-GENEPAGE-484626	mip	major intrinsic protein of lens fiber	water transporter (aquaporin)	aquaporin 0|aqp0|MIP26	
XB-GENEPAGE-484635	gata1	GATA binding protein 1 (globin transcription factor 1)	zinc finger transcription factor	gata-1|xgata1|xGATA-1	
XB-GENEPAGE-484645	foxf2	forkhead box F2	forkhead domain transcription factor	fkhl6|freac2|xfoxf2	
XB-GENEPAGE-484654	zeb1	zinc finger E-box binding homeobox 1	homeodomain transcription factor	deltaef1|fecd6|tcf8|bzp|zeb|areb6|nil2a|zfhep|nil-2a|zfhx1	
XB-GENEPAGE-484662	prrx1	paired related homeobox 1	homeodomain transcription factor	phox1|xprx-1|pmx1|prx1|prx-1	
XB-GENEPAGE-484668	pbx2	pre-B-cell leukemia homeobox 2	homeodomain transcription factor	hox12|pbx2mhc	
XB-GENEPAGE-484678	thibz	thyroid hormone induced bZip protein	basic-leucine zipper (bZIP) transcription factor	gene 9|th-bzip|bzip	
XB-GENEPAGE-484685	smad9	SMAD family member 9	signal transduction, TGF-beta pathway	xsmad9|smad8|smad8a|smad8b	
XB-GENEPAGE-484694	fshb	follicle stimulating hormone, beta polypeptide		fsh-beta|FSH	
XB-GENEPAGE-484704	slc9a8	solute carrier family 9, subfamily A (NHE8, cation proton antiporter 8), member 8	transmembrane solute exchange	
XB-GENEPAGE-484710	mhc1b2	major histocompatibility complex nonclassical class Ib-2	immune response	ncib	
XB-GENEPAGE-484717	rhobtb1	Rho-related BTB domain containing 1	small GTPase, Rho type	
XB-GENEPAGE-484726	nr2c1	nuclear receptor subfamily 2 group C member 1	steroid hormone nuclear receptor	tr2-11|xDOR2|dor2	
XB-GENEPAGE-484735	olig4	oligodendrocyte transcription factor 4	transcription factor	mgc89336	
XB-GENEPAGE-484742	moap1	modulator of apoptosis 1		
XB-GENEPAGE-484750	ksr2	kinase suppressor of ras 2	serine/threonine kinase	
XB-GENEPAGE-484756	nr3c1	nuclear receptor subfamily 3 group C member 1	steroid hormone receptor	xGR|gcr|gccr|grl|glucocorticoid receptor	
XB-GENEPAGE-484765	ezr	ezrin	cytoskeletal protein binding	villin 2|vil2|mgc97499	
XB-GENEPAGE-484775	wisp1	WNT1 inducible signaling pathway protein 1	connective tissue growth factor	
XB-GENEPAGE-484784	ahsg	alpha-2-HS-glycoprotein	cysteine protease inhibitor	
XB-GENEPAGE-484794	igfbp4	insulin like growth factor binding protein 4	growth factor binding	
XB-GENEPAGE-484798	rin2	Ras and Rab interactor 2	signal transduction	
XB-GENEPAGE-484804	tcf21	transcription factor 21	helix-loop-helix transcription factor	capsulin|pod 1|pod1|epicardin	
XB-GENEPAGE-484814	sox3	SRY-box 3	HMG-box transcription factor	Sry|xSox3|Xtsox3|Xlsox3	
XB-GENEPAGE-484824	mapk8ip3	mitogen-activated protein kinase 8 interacting protein 3	JNK/SAPK-associated protein-1	
XB-GENEPAGE-484830	atp1a1	ATPase, Na+/K+ transporting, alpha 1 polypeptide	cation transporting ATPase subunit	K-ATPase|Na+K+ATPase|Na+K+ ATPase|Na+/K+ ATPase	
XB-GENEPAGE-484839	oxtr	oxytocin receptor	G protein-coupled receptor	
XB-GENEPAGE-484845	rorb	RAR-related orphan receptor B	steroid hormone nuclear receptor	
XB-GENEPAGE-484854	gli3	GLI family zinc finger 3	zinc finger, C2H2 type; hedgehog signaling	XGli-3|Xgli3	
XB-GENEPAGE-484864	sox17b.1	SRY (sex determining region Y)-box 17 beta, gene 1	HMG-box transcription factor	sox17-beta|Xsox17-beta|Sox17beta|sox17|Xsox17|tSox17beta	
XB-GENEPAGE-484871	mdh1	malate dehydrogenase 1	oxidoreductase	mdha|mor2|mdh-s|malate dehydrogenase 1	
XB-GENEPAGE-484881	spink2	serine peptidase inhibitor, Kazal type 2 (acrosin-trypsin inhibitor)	Kazal-type serine protease inhibitor domain	
XB-GENEPAGE-484887	tp53rk	TP53 regulating kinase	serine/threonine kinase	
XB-GENEPAGE-484895	ptges	prostaglandin E synthase		mgc80290	
XB-GENEPAGE-484905	gata5	GATA binding protein 5	zinc finger transcription factor	GATA-5|xGATA5|xGATA-5|xGATA5b|xGATA-5b|xGATA5a|xGATA-5a|gata-4a	
XB-GENEPAGE-484915	slc9a5	solute carrier family 9, subfamily A (NHE5, cation proton antiporter 5), member 5	transmembrane solute exchange	X5-NHE	
XB-GENEPAGE-484924	gdf7	growth differentiation factor 7	tgf-beta related peptide growth factor	gdf16|gdf-7|bmp12	
XB-GENEPAGE-484934	gpr89b	G protein-coupled receptor 89B	Predicted G-protein coupled receptor	gpr89a|gpr89|gphr|sh120	
XB-GENEPAGE-484942	nap1l4	nucleosome assembly protein 1-like 4	nucleosome assembly	nap2|nap2l|hnap2	
XB-GENEPAGE-484952	akt1	v-akt murine thymoma viral oncogene homolog 1	serine/threonine kinase	v-akt1|v-akt|xAct|protein kinase B|pkb|AKT|akt-1	
XB-GENEPAGE-484961	mitf	microphthalmia-associated transcription factor	helix loop helix transcription factor	mitfa|MITF-A	
XB-GENEPAGE-484970	cer1	cerberus 1, DAN family BMP antagonist	secreted BMP antagonist	dand4|tCerberus|Cerberus|cer|xcer1|xcer-1|xcer|cer-1	
XB-GENEPAGE-484979	foxr1	forkhead box R1	forkhead domain transcription factor	
XB-GENEPAGE-484988	sec61g	Sec61 translocon gamma subunit	protein translocation complex component	sss1	
XB-GENEPAGE-484998	wt1	Wilms tumor 1	zinc finger transcription and splicing factor	xwt1|wt-1	
XB-GENEPAGE-485008	mmp1	matrix metallopeptidase 1	extracellular matrix metalloprotease	xcol4|collagenase-4|MMP-18|col4	
XB-GENEPAGE-485015	rala	v-ral simian leukemia viral oncogene homolog A (ras related)	small GTPase	RAL-A|c-ral	
XB-GENEPAGE-485025	tfap2b	transcription factor AP-2 beta (activating enhancer binding protein 2 beta)	transcription factor	tfap2beta|ap-2b|ap2-b	
XB-GENEPAGE-485034	klf2	Kruppel-like factor 2	zinc finger, C2H2 type	lklf	
XB-GENEPAGE-485043	fgf10	fibroblast growth factor 10	heparin-binding growth factor	fgf-10	
XB-GENEPAGE-485053	h2afz	H2A histone family member Z	chromatin structure	H2A.z|H2Az|H2A.Z1	
XB-GENEPAGE-485062	gata6	GATA binding protein 6	zinc finger transcription factor	XGATA6|XGATA-6|GATA-6|gata6b|tGata6|gata6a	
XB-GENEPAGE-485072	igfbp5	insulin like growth factor binding protein 5	growth factor binding	xIGFBP-5|IBP-5|IGFBP-5	
XB-GENEPAGE-485082	tlr8	toll-like receptor 8	Toll/interleukin receptor and related proteins containing LRR and TIR repeats	
XB-GENEPAGE-485088	rnf220.1	ring finger protein 220, gene 1	E3 ubiquitin ligase	rnf220|c1orf164	
XB-GENEPAGE-485092	nos2	nitric oxide synthase 2	NADP/FAD dependent oxidoreductase	nos2a	
XB-GENEPAGE-485100	nphs2	nephrosis 2, idiopathic, steroid-resistant (podocin)	Prohibitins and stomatins of the PID superfamily	podocin|nphs2l	
XB-GENEPAGE-485110	kmt2c	lysine (K)-specific methyltransferase 2C	transcription factor	
XB-GENEPAGE-485116	lrp5	LDL receptor related protein 5	Low-density lipoprotein receptors containing Ca2+-binding EGF-like domains	Xlrp5|hbm|lr3|ops|evr1|evr4|lrp7|oppg|bmnd1|opta1|vbch2	
XB-GENEPAGE-485126	atp1b3	ATPase, Na+/K+ transporting, beta 3 polypeptide	ion transporting ATPase component	atpb-3	
XB-GENEPAGE-485136	fabp2	fatty acid binding protein 2, intestinal	fatty acid uptake, transport, and metabolism	fabp2-A|IFABP	
XB-GENEPAGE-485146	sfrp2	secreted frizzled-related protein 2	modulator of Wnt signaling	sfrp-2|mgc53344	
XB-GENEPAGE-485159	jag2	jagged 2	signal transduction/notch signaling pathway	
XB-GENEPAGE-485169	cyp7a1	cytochrome P450 family 7 subfamily A member 1	electron transport	cyp7a|cyp7	
XB-GENEPAGE-485175	ret	ret proto-oncogene	tyrosine kinase receptor for GDNF ligand	X-ret|c-ret|cret|xret	
XB-GENEPAGE-485184	pabpc4	poly(A) binding protein, cytoplasmic 4 (inducible form)	mRNA binding	PABP|ePAB|ePABP	
XB-GENEPAGE-485194	casp1	caspase 1	apoptotic cysteine protease	xice|interleukin-1beta-converting enzyme|ICE|caspase 1|caspase-1|casp1a	
XB-GENEPAGE-485203	hoxd10	homeobox D10	homeodomain transcription factor	Xhoxd10|hox4|hox4d|hox4e|hox-4.4	
XB-GENEPAGE-485213	lifr	leukemia inhibitory factor receptor alpha	cytokine receptor	
XB-GENEPAGE-485219	otx2	orthodenticle homeobox 2	homeodomain transcription factor	otx-2|Xotx2|Xotx-2|otxA	
XB-GENEPAGE-485229	otp	orthopedia homeobox	homeodomain transcription factor	
XB-GENEPAGE-485236	matk	megakaryocyte-associated tyrosine kinase	serine/threonine kinase	
XB-GENEPAGE-485245	onecut2	one cut homeobox 2	homeodomain transcription factor	
XB-GENEPAGE-485251	sall4	spalt-like transcription factor 4	zinc finger transcription factor	drrs|znf797	
XB-GENEPAGE-485260	myocd	myocardin	transcription factor with myb-like domains	myocardin|SRF cofactor protein	
XB-GENEPAGE-485269	eif4ebp2	eukaryotic translation initiation factor 4E binding protein 2	negative regulation of translational initiation	4ebp2|phasii|4e-bp2	
XB-GENEPAGE-485279	wnt1	wingless-type MMTV integration site family member 1	secreted growth factor/developmental regulator	int-1|int1|Xint-1|Xwnt-1|Xwnt1|wnt-1	
XB-GENEPAGE-485289	ryk	receptor-like tyrosine kinase	serine/threonine kinase	jtk5|ryk1|jtk5a	
XB-GENEPAGE-485306	mhc1a	major histocompatibility complex class I antigen	immune response	
XB-GENEPAGE-485313	ppp1r14b	protein phosphatase 1 regulatory inhibitor subunit 14B	serine/threonine kinase	
XB-GENEPAGE-485320	zfhx2	zinc finger homeobox 2	homeodomain transcription factor	
XB-GENEPAGE-485326	prox1	prospero homeobox 1	homeodomain transcription factor	prospero-related homeobox 1|Prox 1|prospero|xprox1	
XB-GENEPAGE-485336	meis3	Meis homeobox 3	homeodomain transcription factor	XMeis3|mrg2	
XB-GENEPAGE-485345	ddr1	discoidin domain receptor tyrosine kinase 1	serine/threonine kinase	TrkE|ntrk2	
XB-GENEPAGE-485354	ncr3	natural cytotoxicity triggering receptor 3		1c7|mals|cd337|ly117	
XB-GENEPAGE-485360	nr5a1	nuclear receptor subfamily 5 group A member 1	steroid hormone receptor	sf-1|steroidogenic factor 1|steroidogenic factor-1	
XB-GENEPAGE-485369	sox14	SRY-box 14	HMG-box transcription factor	
XB-GENEPAGE-485378	admp	anti-dorsalizing morphogenic protein	tgf-beta family growth factor	
XB-GENEPAGE-485386	arhgef12	Rho guanine nucleotide exchange factor 12	PDZ-domain containing guanine exchange factor	Larg	
XB-GENEPAGE-485395	cdx1	caudal type homeobox 1	homeodomain transcription factor	xtcad2|cdx-1|xcad2|cad2	
XB-GENEPAGE-485404	pax4	paired box 4	paired box transcription factor with homeodomain	pax-4	
XB-GENEPAGE-485413	tshb	thyroid stimulating hormone, beta		TSH-beta|tshb-A|TSH	
XB-GENEPAGE-485423	bmp8	bone morphogenetic protein 8 (osteogenic protein 2)	TGF-beta related peptide growth factor	bmp-8	
XB-GENEPAGE-485431	esrra	estrogen-related receptor alpha	nuclear hormone receptor	nr3b1	
XB-GENEPAGE-485440	pitx1	paired-like homeodomain 1	homeodomain transcription factor	xPitx1|X-PITX-1|Xpitx-1	
XB-GENEPAGE-485449	fkbpl	FK506 binding protein like	peptidyl-prolyl cis-trans isomerase	ng7|dir1|wisp39	
XB-GENEPAGE-485456	slc44a4	solute carrier family 44 member 4	solute transport	ctl4	
XB-GENEPAGE-485466	slc7a8	solute carrier family 7 (amino acid transporter light chain, L system), member 8	transmembrane solute exchange	XAA2|mgc52933|lpi-pci|lat2	
XB-GENEPAGE-485476	nucb2	nucleobindin 2	DNA binding	
XB-GENEPAGE-485486	eya4	EYA transcriptional coactivator and phosphatase 4	haloacid dehalogenase-like hydrolase	XEya4	
XB-GENEPAGE-485496	igfbp1	insulin like growth factor binding protein 1	growth factor binding	afbp|ibp1|pp12|igf-bp25	
XB-GENEPAGE-485506	cdk7	cyclin-dependent kinase 7	Cdk activating kinase	MO15|p40MO15|stk1	
XB-GENEPAGE-485516	lef1	lymphoid enhancer-binding factor 1	HMG box transcription factor, wnt signaling	lef-1|xlef-1|xlef1	
XB-GENEPAGE-485526	rab1a	RAB1A, member RAS oncogene family	small GTPase	rab1	
XB-GENEPAGE-485535	mapkbp1	mitogen-activated protein kinase binding protein 1	WD40 repeat protein	
XB-GENEPAGE-485544	dcn	decorin	leucine-rich proteoglycan	decorin|cscd|pg40|pgii|pgs2|dspg2|slrr1b	
XB-GENEPAGE-485554	nudt6	nudix hydrolase 6	hydrolase	gfg-1|gfg|asfgf2|fgf-as|fgf2as	
XB-GENEPAGE-485563	grb10	growth factor receptor bound protein 10	signal transduction	rss|meg1|grb-ir|grb-10	
XB-GENEPAGE-485572	mapk9	mitogen-activated protein kinase 9	serine/threonine kinase	jnk2	
XB-GENEPAGE-485581	mhc1b	major histocompatibility complex nonclassical class Ib	immune response	
XB-GENEPAGE-485590	spred2	sprouty-related, EVH1 domain containing 2	regulation of signal transduction	Xspred2|Xtspred2	
XB-GENEPAGE-485596	ccnj	cyclin J	G2/mitotic-specific cell cycle regulator	cyclin J|cyclin-j	
XB-GENEPAGE-485605	tgfbr2	transforming growth factor beta receptor II	serine/threonine kinase	aat3|faa3|mfs2|riic|lds1b|lds2b|taad2|tgfr-2|tgfbeta-rii	
XB-GENEPAGE-485615	bmpr1a	bone morphogenetic protein receptor type IA	serine/threonine kinase	alk3|alk-3|skr5|cd292|acvrlk3	
XB-GENEPAGE-485625	hsp70	heat shock 70kDa protein	molecular chaperone	xhsp70	
XB-GENEPAGE-485633	avpi1	arginine vasopressin induced 1		
XB-GENEPAGE-485642	mmp14	matrix metallopeptidase 14	extracellular matrix metalloprotease	MMP-14|mgc69200|MT1-MMP	
XB-GENEPAGE-485651	hnf1b	HNF1 homeobox B	homeodomain transcription factor	tcf2|hnf-1beta|hnf1beta|vhnf1|hnf1-beta|lfb3	
XB-GENEPAGE-485661	jag1	jagged 1	signal transduction/notch signaling pathway	X-Serrate-1|jagged1|serrate|serrate-1	
XB-GENEPAGE-485671	hoxc5	homeobox C5	homeodomain transcription factor	XlHbox5	
XB-GENEPAGE-485681	diras2	DIRAS family, GTP-binding RAS-like 2	small GTPase mediated signal transduction	di-ras2	
XB-GENEPAGE-485690	smad4.1	SMAD family member 4, gene 1	signal transduction, tgf-beta pathway	Xsmad4|XSmad4alpha|XSmad4a|smad4a|smad4alpha|jip|dpc4|madh4	
XB-GENEPAGE-485700	scly	selenocysteine lyase	cysteine desulfurase	
XB-GENEPAGE-485709	tnni1.2	troponin I type 1 (skeletal, slow), gene 2	Troponin I	mgc75706	
XB-GENEPAGE-485719	tfcp2	transcription factor CP2	transcription factor	lsf|sef|lbp1c|lsf1d|tfcp2c	
XB-GENEPAGE-485727	mgc69493	mgc69493 protein		
XB-GENEPAGE-485734	nrp2	neuropilin 2	transmembrane receptor	
XB-GENEPAGE-485743	vegfa	vascular endothelial growth factor A	peptide growth factor	vegf-a|vegf	
XB-GENEPAGE-485752	il12rb2	interleukin 12 receptor subunit beta 2	cytokine receptor subunit	il-12rb2	
XB-GENEPAGE-485758	nodal6	nodal homolog 6	transforming growth factor beta and bone morphogenetic protein related protein	xnr6b|nr6|xnr6	
XB-GENEPAGE-485765	ifngr2.1	interferon gamma receptor 2 (interferon gamma transducer 1), gene 1	hematopoeitin/interferon-class cytokine receptor	
XB-GENEPAGE-485771	hoxb1	homeobox B1	homeodomain transcription factor	hoxb-1|hox-2.9|XHox-b1	
XB-GENEPAGE-485781	mapk12	mitogen-activated protein kinase 12	serine/threonine kinase	Xp38gamma|SAPK3 protein kinase|sapk3	
XB-GENEPAGE-485790	hoxd9	homeobox D9	homeodomain transcription factor	Xhoxd9|hox4c|hox-4.3|hox-5.2	
XB-GENEPAGE-485800	nr2e3	nuclear receptor subfamily 2 group E member 3	steroid hormone receptor	xNr2e3	
XB-GENEPAGE-485806	hdac2	histone deacetylase 2	regulation of gene expression	mgc81850	
XB-GENEPAGE-485815	sim1	single-minded family bHLH transcription factor 1	transcriptional regulator	Xsim1|Xsim	
XB-GENEPAGE-485825	hnf4b	hepatocyte nuclear factor 4, beta	steroid hormone receptor, transcription factor	HNF4 beta	
XB-GENEPAGE-485833	tlx1	T-cell leukemia homeobox 1	homeodomain transcription factor	hox11|XHox11L2|Xhox11|hox11-a	
XB-GENEPAGE-485843	hoxd11	homeobox D11	homeodomain transcription factor	
XB-GENEPAGE-485853	hivep2	human immunodeficiency virus type I enhancer binding protein 2	zinc finger transcription factor	schnurri 2	
XB-GENEPAGE-485862	ppih	peptidylprolyl isomerase H (cyclophilin H)	U-snRNP-associated cyclophilin type peptidyl-prolyl cis-trans isomerase	cyclophilin H|cyph|cyp-20|rotamase H	
XB-GENEPAGE-485872	pkm	pyruvate kinase, muscle	Pyruvate kinase	cthbp|pyruvate kinase|pk3	
XB-GENEPAGE-485882	slc9a2	solute carrier family 9, subfamily A (NHE2, cation proton antiporter 2), member 2	transmembrane solute exchange	nhe2	
XB-GENEPAGE-485891	rsad2	radical S-adenosyl methionine domain containing 2		
XB-GENEPAGE-485897	mixl1	Mix paired-like homeobox	homeodomain transcription factor	mix.1|mix2|mix.2|tMix|mix1	
XB-GENEPAGE-485904	ins	insulin	peptide hormone	insulin I|ins1|preproinsulin|xins|insulin	
XB-GENEPAGE-485913	atp6v1b1	ATPase, H+ transporting, lysosomal 56/58kDa, V1 subunit B1	vacuolar proton translocating ATPase component	
XB-GENEPAGE-485922	hey2	hes-related family bHLH transcription factor with YRPW motif 2	helix-loop-helix transcription factor/transcriptional repressor	hesr2|gridlock	
XB-GENEPAGE-485929	gata3	GATA binding protein 3	zinc finger transcription factor	XGATA3|XGATA-3|GATA-3	
XB-GENEPAGE-485939	pkd1l3	polycystic kidney disease 1-like 3	cation transport	
XB-GENEPAGE-485945	tpm1	tropomyosin 1 (alpha)	actin filament coating	CH1|alpha-tm|alpha-tropomyosin	
XB-GENEPAGE-485955	pafah1b3	platelet activating factor acetylhydrolase 1b catalytic subunit 3	Attractin and platelet-activating factor acetylhydrolase	pafahg	
XB-GENEPAGE-485965	fgf1	fibroblast growth factor 1 (acidic)	heparin-binding growth factor	fgf-1|acidic fgf|aFGF|HBGF-1	
XB-GENEPAGE-485974	tcf7l2	transcription factor 7-like 2 (T-cell specific, HMG-box)	high mobility group transcription factor	tcf4|XTCF-4|tcf4e	
XB-GENEPAGE-485984	nkx2-1	NK2 homeobox 1	homeodomain transcription factor	Xnkx-2.1|titf1|ttf1|nkx2.1|xnkx2-1	
XB-GENEPAGE-485994	grhl2	grainyhead-like transcription factor 2	transcription factor	grainyhead 2|bom|dfna28|tfcp2l3	
XB-GENEPAGE-486003	smad7	SMAD family member 7	signal transduction, TGF-beta pathway	xsmad7|smad8	
XB-GENEPAGE-486013	bmp7.1	bone morphogenetic protein 7, gene 1	TGF-beta related peptide growth factor	bmp7|bmp-7|op-1	
XB-GENEPAGE-486023	ap2a2	adaptor related protein complex 2 alpha 2 subunit	vesicle coat component	alpha-adaptin	
XB-GENEPAGE-486032	lemd3	LEM domain containing 3	TGF-beta/BMP signaling	Smad1 antagonistic effector|sane|xman1|man1	
XB-GENEPAGE-486042	senp5	SUMO1/sentrin specific peptidase 5	protease	
XB-GENEPAGE-486051	lrp2	LDL receptor related protein 2	Low-density lipoprotein receptors containing Ca2+-binding EGF-like domains	megalin|dbs|gp330	
XB-GENEPAGE-486060	hoxa5	homeobox A5	homeodomain transcription factor	hox1c|hox1.3|hox-a5	
XB-GENEPAGE-486066	bax	BCL2-associated X protein	regulator of cell death/apoptosis	xlbax|bax-A|xBax	
XB-GENEPAGE-486076	wnt6	wingless-type MMTV integration site family member 6	secreted growth factor/developmental regulator	XWnt-6|xWnt6|wnt-6	
XB-GENEPAGE-486085	pde3b	phosphodiesterase 3B	Cyclic GMP phosphodiesterase	
XB-GENEPAGE-486094	skil	SKI-like proto-oncogene	Myosin class II heavy chain	
XB-GENEPAGE-486103	atp4a	ATPase, H+/K+ exchanging, alpha polypeptide	cation transporting ATPase component	alpha H-K|gastric H(+)-K(+)-ATPase alpha-subunit|mgc69393	
XB-GENEPAGE-486112	lhb	luteinizing hormone beta polypeptide	glycoprotein hormone subunit	lhb-A|xlhb	
XB-GENEPAGE-486121	btrc	beta-transducin repeat containing E3 ubiquitin protein ligase	F-box protein/ubiquitin protein ligase complex component	betaTrCP|Beta-TrCP|fwd1|fbw1a|fbxw1|btrcp|fbxw1a|btrcp1	
XB-GENEPAGE-486130	hrg	histidine-rich glycoprotein	Putative zinc transporter	hrgp|fetuinish	
XB-GENEPAGE-486137	hes2	hes family bHLH transcription factor 2	helix-loop-helix transcription factor/transcriptional repressor	XHes2	
XB-GENEPAGE-486146	msr1	macrophage scavenger receptor 1	binding, internalization, and processing of a wide range of negatively charged macromolecules	
XB-GENEPAGE-486152	pdzd3	PDZ domain containing 3	PDZ domain	
XB-GENEPAGE-486161	pitx3	paired-like homeodomain 3	homeodomain transcription factor	XPitx-3|xPitx3	
XB-GENEPAGE-486171	esrrg	estrogen-related receptor gamma	hormone receptor	nr3b3	
XB-GENEPAGE-486188	thbs1	thrombospondin 1	adhesive glycoprotein	tsp|thbs|tsp1|tsp-1|thbs-1|thrombospondin 1	
XB-GENEPAGE-486198	pias4	protein inhibitor of activated STAT 4	zinc finger transcription factor	piasy|zmiz6|piasg|XPIASy	
XB-GENEPAGE-486208	pcdh18	protocadherin 18	Cadherin repeats	
XB-GENEPAGE-486217	eya3	EYA transcriptional coactivator and phosphatase 3	haloacid dehalogenase-like hydrolase	Xeya3	
XB-GENEPAGE-486226	ier2	immediate early response 2		etr101|xier2	
XB-GENEPAGE-486232	skiv2l	Ski2 like RNA helicase	DEAD-box RNA helicase	
XB-GENEPAGE-486239	slc26a3.2	solute carrier family 26 (anion exchanger), member 3	sulfate transporter	
XB-GENEPAGE-486248	ift88	intraflagellar transport 88	tetratrico peptide repeat containing protein	tg737|polaris	
XB-GENEPAGE-486255	esr2	estrogen receptor 2 (ER beta)	hormone receptor	ERbeta|nr3a2	
XB-GENEPAGE-486264	march1	membrane associated ring-CH-type finger 1	mRNA turnover and stability	
XB-GENEPAGE-486273	c3	complement component 3	activation of complement	ccc3	
XB-GENEPAGE-486282	nphp1	nephronophthisis 1 (juvenile)	zinc finger transcription factor	nephrocystin1|nephrocystin 1|nephrocystin	
XB-GENEPAGE-486291	sbno2	strawberry notch homolog 2	nuclear helicase	
XB-GENEPAGE-486295	fst	follistatin	activin and bmp7 antagonist, also antagonizes bmp2/4 but less effectively	follistatin|xfs|foll	
XB-GENEPAGE-486305	per2	period circadian clock 2	circadian clock	xPer2|period2	
XB-GENEPAGE-486315	crhbp	corticotropin releasing hormone binding protein		gene E|CRH-BP|CRF-BP	
XB-GENEPAGE-486324	tmem27	transmembrane protein 27	membrane transport facilitator	NX17|nx-17|kidney-specific membrane protein|collectrin	
XB-GENEPAGE-486333	nr2f5	nuclear receptor subfamily 2, group F, member 5	hormone receptor	coup|xCOUP-TFa|xCOUPTFa|COUP-TFa|COUPTFa	
XB-GENEPAGE-486341	arrdc1	arrestin domain containing 1	thioredoxin binding	
XB-GENEPAGE-486351	ctnnbip1	catenin beta interacting protein 1	inhibition of wnt signaling	beta-catenin-interacting protein|Catnbip1|icat	
XB-GENEPAGE-486360	ruvbl1	RuvB-like AAA ATPase 1	DNA helicase, TBP-interacting protein	pontin|tip49|xpontin|pontin52	
XB-GENEPAGE-486370	c5	complement component 5	alpha-macroglobulin	cpamd4	
XB-GENEPAGE-486375	nfib	nuclear factor I/B	transcription factor	nuclear factor I-B1|nf1-b1	
XB-GENEPAGE-486384	mett	methyltransferase		
XB-GENEPAGE-486393	thdl18	thyroid hormone down-regulated protein (gene 18)		gene 18	
XB-GENEPAGE-486400	mybpc1	myosin binding protein C, slow type	Projectin/twitchin and related proteins	
XB-GENEPAGE-486409	gdpd2	glycerophosphodiester phosphodiesterase domain containing 2	hydrolase	
XB-GENEPAGE-486415	bhlhe40	basic helix-loop-helix family member e40	basic helix-loop-helix (bHLH) transcription factor, circadian regulator	dec1	
XB-GENEPAGE-486425	mapkapk5	mitogen-activated protein kinase-activated protein kinase 5	serine/threonine kinase	mgc89580	
XB-GENEPAGE-486435	rab21	RAB21, member RAS oncogene family	small GTPase	
XB-GENEPAGE-486444	sox21	SRY-box 21	HMG-box transcription factor	
XB-GENEPAGE-486454	foxa4	forkhead box A4	forkhead domain transcription factor	FoxA4a|xfkh1|pintallavis|XFD-1|xkfh-1|fkh1	
XB-GENEPAGE-486461	slc2a2	solute carrier family 2 (facilitated glucose transporter), member 2	glucose permease	glut2	
XB-GENEPAGE-486471	slc5a5	solute carrier family 5 (sodium/iodide cotransporter), member 5	transmembrane solute exchange	mgc84602	
XB-GENEPAGE-486481	hes7.2	hes family bHLH transcription factor 7	helix-loop-helix transcription factor/transcriptional repressor	enhancer-of-split-related 4|ESR-4|esr4|ESR 4	
XB-GENEPAGE-486490	prkcb	protein kinase C, beta	serine/threonine kinase	PKCbeta|prkcb1|pkc betaII|xPKCb	
XB-GENEPAGE-486498	fgf19	fibroblast growth factor 19	heparin-binding growth factor	fgf-19	
XB-GENEPAGE-486504	vdr	vitamin D (1,25- dihydroxyvitamin D3) receptor	nuclear hormone receptor for vitamin D	xVDR	
XB-GENEPAGE-486514	wif1	WNT inhibitory factor 1	secreted wnt inhibitor	wif-1	
XB-GENEPAGE-486524	qki	QKI, KH domain containing, RNA binding	nucleic acid binding	Xqua|qk1|qk|quaking	
XB-GENEPAGE-486531	rhd	Rh blood group, D antigen	ammonium transporter	
XB-GENEPAGE-486539	cript	cysteine-rich PDZ-binding protein	microtubule-associated protein	
XB-GENEPAGE-486548	slc6a2	solute carrier family 6 (neurotransmitter transporter), member 2	transmembrane solute exchange	
XB-GENEPAGE-486557	pias1	protein inhibitor of activated STAT 1	zinc finger transcription factor	xPIAS1|gbp|zmiz3|ddxbp1|pias	
XB-GENEPAGE-486566	zbtb33	zinc finger and BTB domain containing 33	zinc finger transcription factor (repressor)	Xkaiso|kaiso	
XB-GENEPAGE-486575	grhl1	grainyhead-like transcription factor 1	transcription factor	XGrhl1|grainyhead 1|mgr|nh32|lbp32|tfcp2l2	
XB-GENEPAGE-486584	hoxc11	homeobox C11	homeodomain transcription factor	
XB-GENEPAGE-486594	wnt2	wingless-type MMTV integration site family member 2	secreted growth factor/developmental regulator	wnt-2|Xwnt-2|Xwnt2|irp|int1l1	
XB-GENEPAGE-486604	tlr7	toll-like receptor 7	Leucine-rich repeat protein	
XB-GENEPAGE-486611	foxl2	forkhead box L2	forkhead domain transcription factor	
XB-GENEPAGE-486617	ncoa3	nuclear receptor coactivator 3	aryl-hydrocarbon receptor nuclear translocator	xSRC-3|actr|aib1|rac3|src3|pcip|aib-1|ctg26|src-3|cagh16|kat13b|tnrc14|tnrc16|tram-1|bHLHe42	
XB-GENEPAGE-486631	pias3	protein inhibitor of activated STAT 3	zinc finger transcription factor	
XB-GENEPAGE-486640	bcl11a	B-cell CLL/lymphoma 11A	zinc finger, C2H2 type	
XB-GENEPAGE-486649	myd88	myeloid differentiation primary response 88	Toll/IL-1 receptor binding	XMyD88|myd88d	
XB-GENEPAGE-486659	insl5	insulin like 5		
XB-GENEPAGE-486666	spry3	sprouty RTK signaling antagonist 3	regulation of signal transduction	sprouty3|sprouty-3|sprouty 3	
XB-GENEPAGE-486675	hoxa4	homeobox A4	homeodomain transcription factor	hox1d	
XB-GENEPAGE-486684	prkch	protein kinase C, eta	serine/threonine kinase	pkc-eta	
XB-GENEPAGE-486693	hey1	hes-related family bHLH transcription factor with YRPW motif 1	helix-loop-helix transcription factor/transcriptional repressor	hrt1|XHRT1|chf2|hrt-1|hesr1|herp2|oaf1|bc8	
XB-GENEPAGE-486703	kazald1	Kazal-type serine peptidase inhibitor domain 1	Receptor mediating netrin-dependent axon guidance	igfbp-rp10|Xigfbp-rp10	
XB-GENEPAGE-486712	kcp	kielin/chordin-like protein	signaling molecule	kielin|crim2	
XB-GENEPAGE-486721	nr1h5	nuclear receptor subfamily 1, group H, member 5	hormone receptor	for1	
XB-GENEPAGE-486728	thul16	thyroid hormone up-regulated protein (gene 16)	WD40 repeat-containing protein	gene 16	
XB-GENEPAGE-486736	amhr2	anti-Mullerian hormone receptor, type II	transforming growth factor-beta receptor	
XB-GENEPAGE-486745	dmbx1	diencephalon/mesencephalon homeobox 1	homeodomain transcription factor	otx3	
XB-GENEPAGE-486752	ddah2	dimethylarginine dimethylaminohydrolase 2	hydrolase	
XB-GENEPAGE-486761	tap1	transporter 1, ATP-binding cassette, sub-family B (MDR/TAP)	peptide exporter	ring4|tap1n|apt1|psf1|abc17|abcb2|tap	
XB-GENEPAGE-486770	gsc	goosecoid homeobox	homeodomain transcription factor	goosecoid|Xgsc	
XB-GENEPAGE-486780	axin1	axin 1	negative regulator of the wnt signaling pathway	axin|xAxin|fused	
XB-GENEPAGE-486790	dusp22	dual specificity phosphatase 22	protein tyrosine/serine/threonine phosphatase	
XB-GENEPAGE-486800	pax2	paired box 2	paired box transcription factor	pax-2|XPax-2|XPax2	
XB-GENEPAGE-486809	thdl20	thyroid hormone down-regulated protein (gene 20)		XL20|gene 20	
XB-GENEPAGE-486816	irx1	iroquois homeobox 1	homeodomain transcription factor	Xiro|Xiro1	
XB-GENEPAGE-486826	mkl1	megakaryoblastic leukemia (translocation) 1	transcriptional activator	MRTF-A	
XB-GENEPAGE-486839	farp1	FERM, ARH/RhoGEF and pleckstrin domain protein 1	Rho guanine nucleotide exchange factor	
XB-GENEPAGE-486845	naa25	N(alpha)-acetyltransferase 25, NatB auxiliary subunit	Mitochondrial inheritance and actin cytoskeleton organization protein	mdm20	
XB-GENEPAGE-486854	tbx5	T-box 5	T-box transcription factor	tbx-5|xtbx-5|xtbx5	
XB-GENEPAGE-486864	gps2	G protein pathway suppressor 2	SWI-SNF chromatin-remodeling complex protein	mgc68832	
XB-GENEPAGE-486874	srsf1	serine/arginine-rich splicing factor 1	alternative splicing factor	asf|sf2|sfrs1|sf2p33|srp30a	
XB-GENEPAGE-486883	trpm7	transient receptor potential cation channel, subfamily M, member 7	cation transport	chak|chak1|ltrpc7|trp-plik|xtrpm7	
XB-GENEPAGE-486893	tshz2	teashirt zinc finger homeobox 2	zinc finger and homeodomain transcription factor	Xtsh2|teashirt2|teashirt-2|teashirt 2|xteashirt2	
XB-GENEPAGE-486902	akap17a	A-kinase anchoring protein 17A	surface glycoprotein	chromosome X and Y open reading frame 3|cxyorf3|dxys155e|XE7|sfrs17a	
XB-GENEPAGE-486907	tlr9	toll-like receptor 9	Toll/interleukin receptor and related proteins containing LRR and TIR repeats	
XB-GENEPAGE-486914	hoxc10	homeobox C10	homeodomain transcription factor	XHoxc10|mgc80182	
XB-GENEPAGE-486924	rrm2.2	ribonucleotide reductase M2, gene 2	catalysis of formation of deoxyribonucleotides from ribonucleotides	mgc53274|mgc89925	
XB-GENEPAGE-486934	bst1	bone marrow stromal cell antigen 1	nucleosidase	cd157	
XB-GENEPAGE-486940	prickle1	prickle homolog 1	nuclear receptor, may be a negative regulator of the Wnt/beta-catenin signaling pathway [Entrez]	prickle|XPk|Prickle-b|XPk-1	
XB-GENEPAGE-486950	nkx2-6	NK2 homeobox 6	homeodomain transcription factor	nkx2.6|tix|Xnkx2-10	
XB-GENEPAGE-486957	mef2c	MADS box transcription enhancer factor 2, polypeptide C (myocyte enhancer factor 2C)	MADS-box transcription factor	XMEF2C	
XB-GENEPAGE-486967	slc15a2	solute carrier family 15 (oligopeptide transporter), member 2	transmembrane solute exchange	pept2	
XB-GENEPAGE-486977	acsm3	acyl-CoA synthetase medium-chain family member 3	metabolic enzyme	
XB-GENEPAGE-486986	tnni3	troponin I type 3 (cardiac)	Troponin I	cardiac troponin I|TnIc|ctnIc|cTNT|cardiac tropin T|XTnIc|c-troponin|XcTnI	
XB-GENEPAGE-486995	mrc2	mannose receptor, C type 2	sugar binding	cd280|uparap|clec13e|endo180	
XB-GENEPAGE-487001	fgf2	fibroblast growth factor 2 (basic)	heparin-binding growth factor	fgf-2|HBGF-2|bfgf|basic fgf|xfgf2	
XB-GENEPAGE-487011	crat.2	carnitine O-acetyltransferase, gene 2	lipid metabolic enzyme	
XB-GENEPAGE-487021	fzd2	frizzled class receptor 2	transmembrane receptor in the wnt signaling pathway	frizzled2|frizzled-2|Xfz2|Fz-2|mgc89887|fz2	
XB-GENEPAGE-487031	sox5	SRY-box 5	HMG-box transcription factor	XSox-5	
XB-GENEPAGE-487038	insig1	insulin induced gene 1	Putative growth response protein	cl6|cl-6	
XB-GENEPAGE-487048	srsf5	serine/arginine-rich splicing factor 5	alternative splicing factor	hrs|sfrs5|srp40	
XB-GENEPAGE-487058	pde6c	phosphodiesterase 6C	cyclic nucleotide phosphodiesterase	
XB-GENEPAGE-487068	csnk2a2	casein kinase 2, alpha prime polypeptide	serine/threonine kinase	mgc79793	
XB-GENEPAGE-487077	map2k7	mitogen-activated protein kinase kinase 7	serine/threonine kinase	MKK7	
XB-GENEPAGE-487086	slf2	SMC5-SMC6 complex localization factor 2		c10orf6|fam178a	
XB-GENEPAGE-487091	csf3	colony stimulating factor 3	growth factor	
XB-GENEPAGE-487097	gsk3b	glycogen synthase kinase 3 beta	serine/threonine kinase, wnt signal transduction	gsk-3|Xgsk-3|gsk3beta|gsk3|gsk3-beta	
XB-GENEPAGE-487107	acvr1c	activin A receptor type IC	activin receptor, serine/threonine protein kinase	ALK7	
XB-GENEPAGE-487116	ace2	angiotensin I converting enzyme 2	protease	
XB-GENEPAGE-487123	xbp1	X-box binding protein 1	basic-leucine zipper (bZIP) transcription factor	xXBP1|mgc130816|mgc53678|mgc76163	
XB-GENEPAGE-487133	rasa4	RAS p21 protein activator 4	GTPase activator	
XB-GENEPAGE-487139	pax7	paired box 7	paired box transcription factor with homeodomain	pax-7	
XB-GENEPAGE-487149	rassf3	Ras association (RalGDS/AF-6) domain family member 3	Ras GTPase effector	
XB-GENEPAGE-487158	hhex	hematopoietically expressed homeobox	homeodomain transcription factor	XHex|hex|tHex	
XB-GENEPAGE-487168	nodal1	nodal homolog 1	transforming growth factor beta and bone morphogenetic protein related protein	nr1|Xnr-1|Xnr1|nodal-related 1|nr1-a|spaw	
XB-GENEPAGE-487177	nppb	natriuretic peptide B		bnp|bnf	
XB-GENEPAGE-487186	prok1	prokineticin 1		pk1|prk1|egvegf|prokineticin-1|prokineticin|eg-vegf|mambakine	
XB-GENEPAGE-487192	gdf11.1	growth differentiation factor 11, gene 1	tgf-beta related peptide growth factor	bmp11|bmp-11	
XB-GENEPAGE-487199	ctnnb1	catenin beta 1	adherens junction protein/component of wnt signaling pathway	beta-catenin	
XB-GENEPAGE-487209	mcph1	microcephalin 1	Transcriptional regulator BRCA1	microcephalin 1|brit1|microcephalin	
XB-GENEPAGE-487219	net1	neuroepithelial cell transforming 1	Rho guanine nucleotide exchange factor	xNET1|net1a|arhgef8	
XB-GENEPAGE-487229	tcf19	transcription factor 19	DNA binding	SC1	
XB-GENEPAGE-487235	cux2	cut-like homeobox 2	homeodomain transcription factor	cutl2|cut-like 2|cux-2	
XB-GENEPAGE-487241	rps6ka2	ribosomal protein S6 kinase, 90kDa, polypeptide 2	serine/threonine kinase	
XB-GENEPAGE-487250	gsk3a	glycogen synthase kinase 3 alpha	protein kinase	xgsk3	
XB-GENEPAGE-487260	socs2	suppressor of cytokine signaling 2	intracellular signaling	
XB-GENEPAGE-487269	syngap1	synaptic Ras GTPase activating protein 1	GTPase-activating protein	
XB-GENEPAGE-487278	dnm1l	dynamin 1-like	dynamin GTPase	mgc53850	
XB-GENEPAGE-487288	foxd3	forkhead box D3	forkhead domain transcription factor	XFD-6|xfoxd3|fkh6	
XB-GENEPAGE-487298	igfbp2	insulin like growth factor binding protein 2	growth factor binding	
XB-GENEPAGE-487308	gdf3	growth differentiation factor 3	tgf-beta related peptide growth factor	derriere|derrière|vgr2|vgr-2|gdf-3	
XB-GENEPAGE-487317	mixer	mix-like endodermal regulator	homeodomain transcription factor	tMixer	
XB-GENEPAGE-487324	figf	c-fos induced growth factor (vascular endothelial growth factor D)	endothelial growth factor	vegfd|vegf-d	
XB-GENEPAGE-487333	tbx20	T-box 20	T-box transcription factor	XTBX20	
XB-GENEPAGE-487343	vars	valyl-tRNA synthetase	tRNA charging	vars2	
XB-GENEPAGE-487351	foxa1	forkhead box A1	forkhead domain transcription factor	HNF-3 alpha|HNF3 alpha|HNF3-alpha|HNF3alpha|xfkh2|tFoxA1|hnf3a|tcf3a|fkh2	
XB-GENEPAGE-487361	slc9a3r1	solute carrier family 9, subfamily A (NHE3, cation proton antiporter 3), member 3 regulator 1	PDZ domain	nherf1|nherf|nherf-1	
XB-GENEPAGE-487370	snai2	snail family zinc finger 2	zinc finger transcriptional repressor	xSlu|xslug|slug|Snail2|XSnail2	
XB-GENEPAGE-487380	fsd2	fibronectin type 3 and SPRY domain containing 2	Predicted E3 ubiquitin ligase	
XB-GENEPAGE-487386	ehmt2	euchromatic histone-lysine N-methyltransferase 2	histone-lysine N-methyltransferase, required for transcriptional silencing	
XB-GENEPAGE-487393	mef2a	myocyte enhancer factor 2A	MADS-box transcription factor	xmef2a|adcad1|rsrfc4|rsrfc9|sl2|sl-2	
XB-GENEPAGE-487403	arnt2	aryl hydrocarbon receptor nuclear translocator 2	transcription factor	mgc53123|Hif-2b|Hif2b	
XB-GENEPAGE-487413	atp6v1g2	ATPase, H+ transporting, lysosomal 13kDa, V1 subunit G2	vacuolar proton translocating ATPase component	
XB-GENEPAGE-487419	smo	smoothened, frizzled class receptor	hedgehog signal transduction	X-smoothened|XSmo|smoothened	
XB-GENEPAGE-487429	rpa2	replication protein A2	single-stranded DNA-binding replication protein subunit	mgc79561	
XB-GENEPAGE-487439	orlx	olfactory receptor gene	7 transmembrane receptor	xb352	
XB-GENEPAGE-487447	mif	macrophage migration inhibitory factor (glycosylation-inhibiting factor)	immunoregulatory cytokine	
XB-GENEPAGE-487457	gata4	GATA binding protein 4	zinc finger transcription factor	xgata4|xGATA-4|gata-4	
XB-GENEPAGE-487467	pygo1	pygopus family PHD finger 1	transcriptional regulator	
XB-GENEPAGE-487473	nodal2	nodal homolog 2	transforming growth factor beta and bone morphogenetic protein related protein	Xnr-2|Xnr2|nr2	
XB-GENEPAGE-487480	nkx2-4	NK2 homeobox 4	homeodomain transcription factor	nkx2.4	
XB-GENEPAGE-487489	dio3	deiodinase, iodothyronine, type 3	thyroxine 5'-deiodinase	5DIII|iodothyronine 5-deiodinase type III|type 3 deiodinase|D3	
XB-GENEPAGE-487498	hhip	hedgehog interacting protein	regulatory component of hedgehog signaling pathway	hip|Xhip	
XB-GENEPAGE-487508	marcksl1	MARCKS-like 1	calmodulin binding	XMLP	
XB-GENEPAGE-487517	pstpip2	proline-serine-threonine phosphatase interacting protein 2	Predicted proline-serine-threonine phosphatase-interacting protein (PSTPIP)	mgc82175	
XB-GENEPAGE-487526	hnf4g	hepatocyte nuclear factor 4, gamma	steroid hormone receptor, transcription factor	
XB-GENEPAGE-487535	nphp4	nephronophthisis 4		nephrocystin-4|slsn4|nephronophthisis 4|poc10	
XB-GENEPAGE-487541	c6orf136	chromosome 6 open reading frame 136	Uncharacterized conserved protein	
XB-GENEPAGE-487546	cd44	CD44 molecule (Indian blood group)	cell surface glycoprotein	XCD44|lhr|mc56|mdu2|mdu3|mic4|pgp1|cdw44|cspg8|hcell|mutch-i|ecmr-iii	
XB-GENEPAGE-487555	isl2	ISL LIM homeobox 2	homeodomain transcription factor	islet-2	
XB-GENEPAGE-487562	slc11a2	solute carrier family 11 (proton-coupled divalent metal ion transporter), member 2	transmembrane solute exchange	dct1|dmt1|nramp2	
XB-GENEPAGE-487572	alas2	5'-aminolevulinate synthase 2	transferase	mgc89126|ALA-E	
XB-GENEPAGE-487582	pdgfb	platelet-derived growth factor beta polypeptide	growth factor	sis|c-sis|pdgf2	
XB-GENEPAGE-487591	nr6a1	nuclear receptor subfamily 6 group A member 1	steroid hormone receptor	xGCNF|gcnf|xEmGCNF	
XB-GENEPAGE-487601	nog2	noggin 2		noggin2|noggin 2|noggin-2	
XB-GENEPAGE-487609	nos1	nitric oxide synthase 1	NADP/FAD dependent oxidoreductase	nos|nnos|ihps1	
XB-GENEPAGE-487619	mcl1	myeloid cell leukemia 1	apoptosis regulator	mcl1l|mcl1s|bcl2l3|mcl-1	
XB-GENEPAGE-487625	prkd1	protein kinase D1	serine/threonine kinase	pkd|pkcm|prkcm|pkc-mu|protein kinase C, mu	
XB-GENEPAGE-487633	mkl2	MKL/myocardin-like 2	Predicted E3 ubiquitin ligase	MRTF-B	
XB-GENEPAGE-487642	prkcq	protein kinase C, theta	serine/threonine kinase	
XB-GENEPAGE-487651	il1r1	interleukin 1 receptor, type 1	cytokine receptor	p80|il1r|il1ra|cd121a|il-1r-alpha	
XB-GENEPAGE-487657	foxi4.2	forkhead box I4, gene 2	forkhead domain transcription factor	XFD2'|xlFox1a|foxia|Xfoxi1|Xfoxi1a	
XB-GENEPAGE-487674	meis2	Meis homeobox 2	homeodomain transcription factor	mrg1	
XB-GENEPAGE-487683	ppp1r14c	protein phosphatase 1 regulatory inhibitor subunit 14C	serine/threonine kinase	
XB-GENEPAGE-487692	ptgis	prostaglandin I2 (prostacyclin) synthase	cytochrome P450 enzyme	
XB-GENEPAGE-487698	htra1	HtrA serine peptidase 1	serine protease	high temperature required A1|Xhtra1|prss11|xHtrA1	
XB-GENEPAGE-487707	tfrc	transferrin receptor	peptidase	cd71	
XB-GENEPAGE-487716	twsg2	twisted gastrulation homolog 2		xTsg-2|Tsg-2|Tsg2|xTsg2	
XB-GENEPAGE-487723	nog	noggin	extracellular BMP antagonist	noggin-1|nog1|noggin|noggin 1|nog-A|Noggin1	
XB-GENEPAGE-487732	rps6ka6	ribosomal protein S6 kinase, 90kDa, polypeptide 6	serine/threonine kinase	rsk4|pp90rsk4	
XB-GENEPAGE-487741	slurp1l	secreted LY6/PLAUR domain containing 1-like		lurp1|XLURP-1	
XB-GENEPAGE-487748	slc9a7	solute carrier family 9, subfamily A (NHE7, cation proton antiporter 7), member 7	transmembrane solute exchange	
XB-GENEPAGE-487754	casp8	caspase 8	apoptotic cysteine protease	caspase-8|xCaspase-8|xcaspase 8|caspase 8	
XB-GENEPAGE-487764	angpt2	angiopoietin 2	secreted endothelial growth factor, vascular remodeling, wound healing	ang2|ang-2	
XB-GENEPAGE-487774	frat1	frequently rearranged in advanced T-cell lymphomas 1		gsk binding protein|gbp	
XB-GENEPAGE-487783	runx3	runt-related transcription factor 3	transcriptional regulator	aml2|cbfa3|pebp2ac	
XB-GENEPAGE-487793	rab9a	RAB9A, member RAS oncogene family	small GTPase	
XB-GENEPAGE-487801	cdkn1a	cyclin-dependent kinase inhibitor 1A (p21, Cip1)	cell cycle regulator	p16Xic2|p21|cip1	
XB-GENEPAGE-487810	nphs1	nephrosis 1, congenital, Finnish type (nephrin)	transmembrane protein, component of slit diaphragm, cell signaling	nephrin	
XB-GENEPAGE-487819	gapdh	glyceraldehyde-3-phosphate dehydrogenase	Glyceraldehyde 3-phosphate dehydrogenase	gapd|glyceraldehyde-3-phosphate dehydrogenase	
XB-GENEPAGE-487829	hes4	hes family bHLH transcription factor 4	helix-loop-helix transcription factor/transcriptional repressor	Xhairy2b|hairy2b|hairy2|Xhairy2|XHairy2a|hes4a|hes4b|hairy2a	
XB-GENEPAGE-487837	prcp	prolylcarboxypeptidase	lysosomal Pro-X carboxypeptidase	
XB-GENEPAGE-487843	eya2	EYA transcriptional coactivator and phosphatase 2	haloacid dehalogenase-like hydrolase	
XB-GENEPAGE-487853	aqp4	aquaporin 4	integral membrane pore (water channel) protein	aquaporin 4	
XB-GENEPAGE-487862	ptpn6	protein tyrosine phosphatase, non-receptor type 6	intracellular signaling	
XB-GENEPAGE-487872	nphp3	nephronophthisis 3 (adolescent)	Kinesin light chain	nephrocystin-3|nph3	
XB-GENEPAGE-487881	gh1	growth hormone 1	growth control	somatotropin|ghn|gh-n|ighd1b	
XB-GENEPAGE-487898	slc13a1	solute carrier family 13 (sodium/sulfate symporter), member 1	transmembrane solute exchange	nas1|nasi-1	
XB-GENEPAGE-487908	rbbp7	retinoblastoma binding protein 7	nucleosome remodeling factor	mgc53418|mgc89776|mgc76124	
XB-GENEPAGE-487917	spred3	sprouty-related, EVH1 domain containing 3	regulation of signal transduction	
XB-GENEPAGE-487923	csnk2b	casein kinase 2, beta polypeptide	protein kinase	CK2beta|CK II beta|ck2|ck2b|g5a|ck2n|csk2b	
XB-GENEPAGE-487932	agpat1	1-acylglycerol-3-phosphate O-acyltransferase 1	phospholipid metabolic enzyme	lpaata|1-agpat1|lpaat-alpha	
XB-GENEPAGE-487941	nr1h4	nuclear receptor subfamily 1 group H member 4	steroid hormone receptor	bar|fxr|xfor|hrr1|hrr-1|rip14|for2	
XB-GENEPAGE-487950	pax1	paired box 1	paired box transcription factor	pax-1	
XB-GENEPAGE-487959	nr0b1	nuclear receptor subfamily 0 group B member 1	hormone receptor	dax1	
XB-GENEPAGE-487965	nkx2-5	NK2 homeobox 5	homeodomain transcription factor with role in cardiac development	XNkx2-5|nkx2.5|Nkx-2.5|XNkx-2.5|tinman|csx|nkx-2.5|AR2	
XB-GENEPAGE-487974	lfng	LFNG O-fucosylpeptide 3-beta-N-acetylglucosaminyltransferase	glycosyltransferase, signaling molecule	lunatic fringe	
XB-GENEPAGE-487984	mst1	macrophage stimulating 1	Trypsin	msp|hgfl|nf15s2|d3f15s2|dnf15s2|12S E1A|E1A	
XB-GENEPAGE-487994	hes1	hes family bHLH transcription factor 1	helix-loop-helix transcription factor/transcriptional repressor	hairy1|Xhairy1|hes-1	
XB-GENEPAGE-488003	cnr2	cannabinoid receptor 2	glycoprotein hormone receptor	
XB-GENEPAGE-488013	aqp3	aquaporin 3 (Gill blood group)	integral membrane pore (water channel) protein	aquaporin-3b|aqp3b|AQP-x3|aqp-3|Aquaporin-3|aqp-3b	
XB-GENEPAGE-488023	nf1	neurofibromin 1	GAP, GTPase activating protein	neurofibromin	
XB-GENEPAGE-488029	snai3	snail family zinc finger 3	zinc finger, C2H2 type	smuc|snail3|znf293|zfp293	
XB-GENEPAGE-488038	shh	sonic hedgehog	intercellular signaling, early embryo patterning	sonic hedgehog|Xhh|hedgehog|X-SHH|xshh|vhh-1	
XB-GENEPAGE-488048	tubd1	tubulin delta 1	microtubule organization	delta-tubulin|mgc89400	
XB-GENEPAGE-488057	ltbp1	latent transforming growth factor beta binding protein 1	Fibrillins and related proteins containing Ca2+-binding EGF-like domains	LTGF-1|TGFbBP1	
XB-GENEPAGE-488066	sox7	SRY-box 7	HMG-box transcription factor	xSox7	
XB-GENEPAGE-488076	foxd1	forkhead box D1	forkhead domain transcription factor	Xbf2|BF-2|xbf-2|Xenopus brain factor 2|mgc89744	
XB-GENEPAGE-488086	hoxa2	homeobox A2	homeodomain transcription factor	hoxa2b|X-Hoxa2|hox1k	
XB-GENEPAGE-488096	spink1	serine peptidase inhibitor, Kazal type 1	Kazal-type serine protease inhibitor domain	pctt|psti|tati|spink3	
XB-GENEPAGE-488101	pecam1	platelet/endothelial cell adhesion molecule 1	Immunoglobin and related proteins	cd31|pecam-1|pecam	
XB-GENEPAGE-488110	tgfb1	transforming growth factor beta 1	growth factor	ced|tgfb5|TGF-beta5|lap|dpd1|tgfb|tgfbeta|tgf-beta|tgf-beta 5|tgf beta|transforming growth factor-B5|transforming gorwth factor-Beta5	
XB-GENEPAGE-488120	dtx3	deltex 3, E3 ubiquitin ligase	ubiquitin ligase	
XB-GENEPAGE-488129	angpt1	angiopoietin 1	secreted endothelial growth factor	ang1|ang-1	
XB-GENEPAGE-488139	ocm2	oncomodulin 2	calcium ion-binding protein/calmodulin	
XB-GENEPAGE-488148	ifng	interferon, gamma		
XB-GENEPAGE-488155	trg	T-cell receptor gamma locus	involved in T-cell immune response	tcrg	
XB-GENEPAGE-488163	angptl2	angiopoietin like 2	secreted endothelial growth factor	fibrinogen-like protein|fbnl|harp	
XB-GENEPAGE-488173	uvrag	UV radiation resistance associated	UV radiation resistance associated protein	
XB-GENEPAGE-488182	fgf7	fibroblast growth factor 7	heparin-binding growth factor	kgf	
XB-GENEPAGE-488192	irak1	interleukin 1 receptor associated kinase 1	serine/threonine kinase	irak|pelle|irak-1	
XB-GENEPAGE-488198	socs3	suppressor of cytokine signaling 3	intracellular signaling	xsocs3|cis3|ssi3|atod4|cish3|ssi-3|socs-3	
XB-GENEPAGE-488207	trac	T-cell receptor alpha constant		xtrac	
XB-GENEPAGE-488216	anos1	anosmin 1	adhesion-type protein	kal1	
XB-GENEPAGE-488221	ptch1	patched 1	hedgehog receptor, signal transduction	XPtc1|patched1|patched|Ptc-1|Ptc1	
XB-GENEPAGE-488229	sfrp1	secreted frizzled-related protein 1	modulator of Wnt signaling	frzA|frp|frp1|frp-1|sarp2|XfrzA	
XB-GENEPAGE-488258	csnk1g1	casein kinase 1, gamma 1	serine/threonine/tyrosine protein kinase	
XB-GENEPAGE-488396	dirc2	disrupted in renal carcinoma 2	permease	
XB-GENEPAGE-488405	prcc	papillary renal cell carcinoma (translocation-associated)	mitotic checkpoint protein	XPrcc	
XB-GENEPAGE-488414	miox	myo-inositol oxygenase	aldehyde reductase	
XB-GENEPAGE-488423	mok	MOK protein kinase	serine/threonine kinase	rage-1|rage1	
XB-GENEPAGE-488432	lyz	lysozyme	anti-microbial agent	Lysozyme C	
XB-GENEPAGE-488441	aspscr1	alveolar soft part sarcoma chromosome region, candidate 1	transcription factor chaperone	aspl|asps|rcc17|ubxd9|ubxn9|aspcr1	
XB-GENEPAGE-488450	rnf139	ring finger protein 139	mediator of ubiquitin ligase activity	mgc69352	
XB-GENEPAGE-488459	tbpl1	TATA-box binding protein like 1	transcriptional regulator	TLF|TBP-like factor	
XB-GENEPAGE-488469	tbp	TATA-box binding protein	transcriptional regulator	gtf2d|sca17|xtbp|tfiid|gtf2d1	
XB-GENEPAGE-488479	cand1	cullin-associated and neddylation-dissociated 1	TATA-binding protein-interacting protein	tip120|tip120a	
XB-GENEPAGE-488489	taf4	TATA-box binding protein associated factor 4	transcription factor IID complex component	
XB-GENEPAGE-488494	btaf1	B-TFIID TATA-box binding protein associated factor 1	helicase	mot1|taf172|tafii170|taf(ii)170	
XB-GENEPAGE-488501	mdk	midkine (neurite growth-promoting factor 2)	growth factor	midkine|negf2|PTF-alpha-1|PTF-alpha-2	
XB-GENEPAGE-488511	bicc1	BicC family RNA binding protein 1	KH domain RNA-binding protein	Bicaudal-C|x-Bic-C|xBic-C|Bicaudal C|bicc	
XB-GENEPAGE-488585	flot1	flotillin 1	signal transduction	flotillin1|flotillin-1	
XB-GENEPAGE-488595	efna5	ephrin-A5	ligand for Eph receptor tyrosine kinase	ephrin-A5|efl5|rags|eplg7|glc1m|lerk7	
XB-GENEPAGE-488605	efnb2	ephrin-B2	ligand for Eph receptor tyrosine kinase	ephrin B2|ephrinB2	
XB-GENEPAGE-488615	efna2	ephrin-A2	ligand for Eph receptor tyrosine kinase	ephrin-a2|elf-1|eplg6|lerk6|hek7-l	
XB-GENEPAGE-488625	ephb1	EPH receptor B1	receptor tyrosine kinase	Elk-like kinase|Xek	
XB-GENEPAGE-488634	epha7	EPH receptor A7	receptor tyrosine kinase	
XB-GENEPAGE-488643	ephb3	EPH receptor B3	receptor tyrosine kinase	tck	
XB-GENEPAGE-488661	hdac7	histone deacetylase 7	regulation of gene expression	hdac7a	
XB-GENEPAGE-488670	tfap2c	transcription factor AP-2 gamma (activating enhancer binding protein 2 gamma)	transcription factor	erf1|tfap2g|ap-2g|ap2-gamma|tfap2gamma	
XB-GENEPAGE-488738	hdac9	histone deacetylase 9	regulation of gene expression	MITR	
XB-GENEPAGE-488748	hdac5	histone deacetylase 5	regulation of gene expression	
XB-GENEPAGE-488757	h3f3b	H3 histone, family 3B (H3.3B)	chromatin structure	h3.3b	
XB-GENEPAGE-488766	hdac4	histone deacetylase 4	regulation of gene expression	
XB-GENEPAGE-488775	kat7	K(lysine) acetyltransferase 7	transcription factor	myst2|hbo1|hboa	
XB-GENEPAGE-488841	rps18	ribosomal protein S18	component of small ribosomal subunit	
XB-GENEPAGE-488851	msi2	musashi RNA binding protein 2	RNA binding	xrp1|Msi2h|musashi-2|musashi 2|musashi2	
XB-GENEPAGE-488878	nkx1-1	nkx1-1	homeodomain transcription factor	nkx1.1|sax2|hspx153	
XB-GENEPAGE-488887	srrm1	serine/arginine repetitive matrix 1	serine/threonine kinase	pop101|srm160	
XB-GENEPAGE-488894	rin3	Ras and Rab interactor 3	signal transduction	
XB-GENEPAGE-488900	srsf6	serine/arginine-rich splicing factor 6	alternative splicing factor	b52|sfrs6|srp55	
XB-GENEPAGE-488910	sh3tc2	SH3 domain and tetratricopeptide repeats 2	Molecular co-chaperone STI1	
XB-GENEPAGE-488919	slc41a1	solute carrier family 41 (magnesium transporter), member 1	cation transport	mgte	
XB-GENEPAGE-488928	ly86	lymphocyte antigen 86		md-1|mmd-1	
XB-GENEPAGE-488934	tcf15	transcription factor 15 (basic helix-loop-helix)	helix-loop-helix transcription factor	paraxis	
XB-GENEPAGE-488943	zbtb24	zinc finger and BTB domain containing 24	zinc finger, C2H2 type	
XB-GENEPAGE-488952	thyn1	thymocyte nuclear protein 1	Uncharacterized conserved protein	thy28	
XB-GENEPAGE-488959	ttll13p	tubulin tyrosine ligase like 13, pseudogene	tubulin-tyrosine ligase-related protein	ttll13	
XB-GENEPAGE-488968	itgav	integrin subunit alpha V	cell surface receptor subunit	
XB-GENEPAGE-488978	fscn1	fascin actin-bundling protein 1	actin-bundling protein	fascin	
XB-GENEPAGE-488987	tmpo	thymopoietin	Projectin/twitchin and related proteins	lap2|lamina associated polypeptide 2|thymopoietin	
XB-GENEPAGE-488997	actr2	ARP2 actin-related protein 2 homolog	cytoskeletal protein binding	arp2	
XB-GENEPAGE-489007	rac1	ras-related C3 botulinum toxin substrate 1 (rho family, small GTP binding protein Rac1)	small GTPase, Rho type	rac|mig5|tc-25|p21-rac1|Xrac	
XB-GENEPAGE-489017	rab35	RAB35, member RAS oncogene family	small GTPase	h-ray|rab1c	
XB-GENEPAGE-489026	rap2c	RAP2C, member of RAS oncogene family	small GTPase	mgc53342	
XB-GENEPAGE-489036	nova2	neuro-oncological ventral antigen 2	nucleic acid binding	
XB-GENEPAGE-489045	tbc1d7	TBC1 domain family member 7		
XB-GENEPAGE-489055	twf1	twinfilin actin binding protein 1	actin monomer binding	ptk9	
XB-GENEPAGE-489065	stxbp6	syntaxin binding protein 6 (amisyn)	interacts with SNARE complex	mgc88977	
XB-GENEPAGE-489075	dynlrb1	dynein, light chain, roadblock-type 1	Dynein-associated protein Roadblock	
XB-GENEPAGE-489084	tagln	transgelin	Calponin	mgc107855|SM22	
XB-GENEPAGE-489093	cdk18	cyclin-dependent kinase 18	serine/threonine kinase	pctaire3|pctk3|pctaire	
XB-GENEPAGE-489102	smarcd2	SWI/SNF related, matrix associated, actin dependent regulator of chromatin, subfamily d, member 2	transcription activation complex subunit	
XB-GENEPAGE-489111	fnbp1l	formin binding protein 1-like	mediator of Cdc42-dependent actin nucleation	transducer of Cdc42-dependent actin assembly-1|toca-1	
XB-GENEPAGE-489121	actn2	actinin, alpha 2	actin bundling	
XB-GENEPAGE-489130	kdelr3	KDEL endoplasmic reticulum protein retention receptor 3	ER lumen protein retaining receptor	ERD2|kdelr	
XB-GENEPAGE-489140	hnrnpc	heterogeneous nuclear ribonucleoprotein C (C1/C2)	Alternative splicing factor SRp20/9G8 (RRM superfamily)	hnrpc|hnrnp|snrpc	
XB-GENEPAGE-489149	rab5b	RAB5B, member RAS oncogene family	small GTPase	
XB-GENEPAGE-489159	smn2	survival of motor neuron 2, centromeric	mRNA processing	smnc|bcd541|c-bcd541|gemin 1|gemin-1	
XB-GENEPAGE-489167	capza2	capping protein (actin filament) muscle Z-line, alpha 2	F-actin capping protein subunit	cappa2	
XB-GENEPAGE-489176	kmt5a	lysine (K)-specific methyltransferase 5A	Predicted methyltransferase (contains a SET domain)	SETD8	
XB-GENEPAGE-489185	ppp1r1a	protein phosphatase 1 regulatory inhibitor subunit 1A	signal transduction	pil	
XB-GENEPAGE-489194	tbce	tubulin folding cofactor E	beta-tubulin folding cofactor	
XB-GENEPAGE-489204	pitpna	phosphatidylinositol transfer protein alpha	cytosolic phospholipid transfer	
XB-GENEPAGE-489214	mbd4	methyl-CpG binding domain 4 DNA glycosylase	transcriptional regulator	med1	
XB-GENEPAGE-489221	rhoa	ras homolog family member A	small GTPase, Rho type	arha|xrhoa	
XB-GENEPAGE-489231	cd28	CD28 molecule	T-cell-specific surface glycoprotein precursor	
XB-GENEPAGE-489237	gjb3	gap junction protein beta 3	connexon channel component	cx31|connexin 31|ekv|dfna2|dfna2b|connexin-31	
XB-GENEPAGE-489247	nedd4l	neural precursor cell expressed, developmentally down-regulated 4-like, E3 ubiquitin protein ligase	ubiquitin-protein ligase	nedd4-2	
XB-GENEPAGE-489256	sec11c	SEC11 homolog C, signal peptidase complex subunit	signal peptidase	sec11l3	
XB-GENEPAGE-489265	grp	gastrin-releasing peptide	signal transduction	grp10|progrp|preprogrp|bombesin|neuromedin C|gastrin-releasing peptide	
XB-GENEPAGE-489271	dram1	DNA damage regulated autophagy modulator 1	Uncharacterized conserved protein	flj11259|dram	
XB-GENEPAGE-489278	wwtr1	WW domain containing transcription regulator 1	ubiquitin-protein ligase	
XB-GENEPAGE-489288	dstn	destrin (actin depolymerizing factor)	actin binding	destrin|actdp	
XB-GENEPAGE-489297	rab31	RAB31, member RAS oncogene family	small GTPase	rab22b	
XB-GENEPAGE-489306	sdf2	stromal cell-derived factor 2	Uncharacterized secreted protein SDF2 (Stromal cell-derived factor 2), contains MIdomains	
XB-GENEPAGE-489316	pkp3	plakophilin 3	neural adherens junction protein	plakophilin-3|pkp-3|plakophilin 3	
XB-GENEPAGE-489325	lect1	leukocyte cell derived chemotaxin 1		chondromodulin-I|chm1|chm-i|bricd3	
XB-GENEPAGE-489335	prpf31	pre-mRNA processing factor 31	RNA processing/modification	rp11|prp31	
XB-GENEPAGE-489345	rab11a	RAB11A, member RAS oncogene family	small GTPase	rab11|AB11A	
XB-GENEPAGE-489354	kifc1	kinesin family member C1	microtubule associated molecular motor	hset|knsl2|Xctk2	
XB-GENEPAGE-489364	pfdn6	prefoldin subunit 6	molecular chaperone complex component	hke2|ke-2|pfd6|h2-ke2	
XB-GENEPAGE-489372	wdr46	WD repeat domain 46	WD40-repeat-containing subunit of the 18S rRNprocessing complex	Bing4	
XB-GENEPAGE-489382	ttc9b	tetratricopeptide repeat domain 9B	TPrepeat	
XB-GENEPAGE-489388	slc10a7	solute carrier family 10 member 7	transmembrane solute exchange	
XB-GENEPAGE-489396	jup	junction plakoglobin	cell adhesion (source:XB)	desmoplakin 3|dp3|pdgb|pkgb|ctnng|dpiii|arvd12|plakoglobin	
XB-GENEPAGE-489406	anln	anillin actin binding protein	contractile ring regulation	scraps|anillin	
XB-GENEPAGE-489415	carhsp1	calcium regulated heat stable protein 1	DNA-binding cold-shock protein	mgc53487	
XB-GENEPAGE-489425	trib2	tribbles pseudokinase 2	serine/threonine kinase	Trb2|c5fw|xtrb2	
XB-GENEPAGE-489434	rhov	ras homolog family member V	small GTPase, Rho type	Chp|arhv|wrch2	
XB-GENEPAGE-489444	adrm1	adhesion regulating molecule 1	cell membrane glycoprotein	arm-1|gp110|rpn13|xoom	
XB-GENEPAGE-489454	zbtb8os	zinc finger and BTB domain containing 8 opposite strand	Uncharacterized conserved protein	
XB-GENEPAGE-489460	hebp2	heme binding protein 2		soul|pp23	
XB-GENEPAGE-489467	ran	RAN, member RAS oncogene family	small GTPase	ran-1|tc4|gsp1|ara24|RanTC4	
XB-GENEPAGE-489477	tmx2	thioredoxin-related transmembrane protein 2	Thioredoxin-like protein	txndc14	
XB-GENEPAGE-489486	ppp1r14a	protein phosphatase 1 regulatory inhibitor subunit 14A	serine/threonine kinase	mgc89743	
XB-GENEPAGE-489495	mras	muscle RAS oncogene homolog	small GTPase mediated signal transduction	m-ras|rras3|r-ras3	
XB-GENEPAGE-489504	diras1	DIRAS family, GTP-binding RAS-like 1	small GTPase mediated signal transduction	rig|gbts1|di-ras1	
XB-GENEPAGE-489514	rbm18	RNA binding motif protein 18	nucleic acid binding	
XB-GENEPAGE-489524	ptk2b	protein tyrosine kinase 2 beta	serine/threonine kinase	pkb|ptk|cakb|fak2|pyk2|cadtk|fadk2|raftk	
XB-GENEPAGE-489534	gsn	gelsolin	actin binding	gelsolin	
XB-GENEPAGE-489544	rbm38	RNA binding motif protein 38	nucleic acid binding	rnpc1|XSeb4R	
XB-GENEPAGE-489551	nxf1	nuclear RNA export factor 1	mRNA export factor	
XB-GENEPAGE-489561	mrpl36	mitochondrial ribosomal protein L36	structural constituent of ribosome	
XB-GENEPAGE-489567	rcan1	regulator of calcineurin 1	calcineurin-mediated signaling pathway inhibitor	Down syndrome critical region gene 1|dscr1|adapt78|csp1|dsc1|mcip1	
XB-GENEPAGE-489577	pacsin2	protein kinase C and casein kinase substrate in neurons 2	protein-tyrosine kinase	x-PACSIN2|sdpii	
XB-GENEPAGE-489586	rassf6	Ras association (RalGDS/AF-6) domain family member 6	Ras GTPase effector	mgc89181	
XB-GENEPAGE-489596	rerg	RAS-like, estrogen-regulated, growth inhibitor	GTPase	
XB-GENEPAGE-489605	rab22a	RAB22A, member RAS oncogene family	small GTPase	rab-22	
XB-GENEPAGE-489615	rhot2	ras homolog family member T2	small GTPase	
XB-GENEPAGE-489624	nedd1	neural precursor cell expressed, developmentally down-regulated 1	Nuclear protein COP1	
XB-GENEPAGE-489633	slc25a3	solute carrier family 25 (mitochondrial carrier; phosphate carrier), member 3	transmembrane solute exchange	mgc53098|mgc75614	
XB-GENEPAGE-489643	ttll7	tubulin tyrosine ligase like 7	protein modification	
XB-GENEPAGE-489651	slc12a2	solute carrier family 12 (sodium/potassium/chloride transporter), member 2	transmembrane solute exchange	bsc|bsc2|nkcc1	
XB-GENEPAGE-489657	lmnb1	lamin B1	nucleoskeletal protein	Lamin-L(I)|lamin-b|lamin b|lamin b1	
XB-GENEPAGE-489667	sfswap	splicing factor, suppressor of white-apricot family	mRNA splicing factor	swap|sfrs8	
XB-GENEPAGE-489676	arvcf	armadillo repeat gene deleted in velocardiofacial syndrome	adherens junction complex formation	Xarvcf	
XB-GENEPAGE-489685	capza1	capping protein (actin filament) muscle Z-line, alpha 1	F-actin capping protein subunit	capz|caz1|cappa1	
XB-GENEPAGE-489695	csdc2	cold shock domain containing C2, RNA binding	RNA-binding protein containing PIN domain	
XB-GENEPAGE-489704	smg1	SMG1 phosphatidylinositol 3-kinase-related kinase	DNA-dependent protein kinase	
XB-GENEPAGE-489712	ntrk3	neurotrophic tyrosine kinase, receptor, type 3	nerve growth factor receptor	TrkC	
XB-GENEPAGE-489721	il16	interleukin 16	cytokine	
XB-GENEPAGE-489727	rab26	RAB26, member RAS oncogene family	small GTPase	
XB-GENEPAGE-489736	cd40lg	CD40 ligand (TNF superfamily, member 5, hyper-IgM syndrome)	tumor necrosis factor (ligand)	
XB-GENEPAGE-489742	tbcb	tubulin folding cofactor B	alpha-tubulin folding cofactor	ckap1	
XB-GENEPAGE-489752	elovl2	ELOVL fatty acid elongase 2	polyunsaturated fatty acid specific elongation enzyme	
XB-GENEPAGE-489761	dynlt3	dynein, light chain, Tctex-type 3	Dynein light chain	
XB-GENEPAGE-489768	nrcam	neuronal cell adhesion molecule	immunoglobulin	
XB-GENEPAGE-489777	dock4	dedicator of cytokinesis 4	signaling protein	
XB-GENEPAGE-489783	ifrd1	interferon-related developmental regulator 1	Interferon-related protein PC4 like	
XB-GENEPAGE-489793	srp14	signal recognition particle 14kDa	protein targeting	mgc89933	
XB-GENEPAGE-489802	gjd2	gap junction protein delta 2	connexon channel component	gja9|cx36|connexin 36|connexin36	
XB-GENEPAGE-489810	rasgrp1	RAS guanyl releasing protein 1 (calcium and DAG-regulated)	guanine nucleotide exchange factor	
XB-GENEPAGE-489819	src	SRC proto-oncogene, non-receptor tyrosine kinase	tyrosine kinase	csrc|c-src|src1|xsrc|src-1|pp60v-src|pp60c-src	
XB-GENEPAGE-489829	slc32a1	solute carrier family 32 (GABA vesicular transporter), member 1	solute transport	xVIAAT	
XB-GENEPAGE-489838	raly	RALY heterogeneous nuclear ribonucleoprotein	nucleic acid binding	p542|hnrpcl2	
XB-GENEPAGE-489845	mfsd4a	major facilitator superfamily domain containing 4A		MFSD4	
XB-GENEPAGE-489851	rab18	RAB18, member RAS oncogene family	small GTPase	
XB-GENEPAGE-489860	pard6b	par-6 family cell polarity regulator beta	cell polarity	Par-6|par6	
XB-GENEPAGE-489869	pkp4	plakophilin 4	neural adherens junction protein	
XB-GENEPAGE-489878	etv1	ets variant 1	transcription factor	XER81|er81	
XB-GENEPAGE-489887	avil	advillin	actin regulatory protein	advillin	
XB-GENEPAGE-489896	wdr1	WD repeat domain 1	stress protein/actin interacting protein	aip1|actin interacting protein 1	
XB-GENEPAGE-489906	tbx18	T-box 18	T-box transcription factor	
XB-GENEPAGE-489916	cxcr4	chemokine (C-X-C motif) receptor 4	G protein-coupled receptor	xcxcr4|fb22|hm89|lap3|lcr1|npyr|cd184|lestr|npy3r|npyrl|hsy3rr|npyy3r	
XB-GENEPAGE-489926	tuba4b	tubulin alpha 4b	microtubule component	tuba4|alpha tubulin|alpha-tubulin	
XB-GENEPAGE-489935	fnta	farnesyltransferase, CAAX box, alpha	transferase	fpta|ptar2|pggt1a|FTase-alpha	
XB-GENEPAGE-489942	creb3l1	cAMP responsive element binding protein 3-like 1	transcription factor	oasis	
XB-GENEPAGE-489948	cd180	CD180 molecule	Toll-like pathogen receptor with extracellular leucine-rich repeats	
XB-GENEPAGE-489954	rangap1	Ran GTPase activating protein 1	GTPase activator	fug1|rna1p	
XB-GENEPAGE-489963	maff	v-maf avian musculoaponeurotic fibrosarcoma oncogene homolog F	basic-leucine zipper (bZIP) transcription factor	
XB-GENEPAGE-489973	tmem184b	transmembrane protein 184B	putative rhodopsin-family seven transmembrane receptor	c22orf5	
XB-GENEPAGE-489981	itga6	integrin subunit alpha 6	cell surface receptor subunit	
XB-GENEPAGE-489990	rbfox2	RNA binding protein, fox-1 homolog 2	nucleic acid binding	rta|fxh|fox2|fox-2|hnrbp2|xrbm9|hrnbp2|rbm9	
XB-GENEPAGE-489998	rab3a	RAB3A, member RAS oncogene family	small GTPase	rab-3a	
XB-GENEPAGE-490007	cav1	caveolin 1	caveolar plasma membrane protein	caveolin-1|Cav-1|cgl3|bscl3|vip21	
XB-GENEPAGE-490017	habp4	hyaluronan binding protein 4	RNA binding	
XB-GENEPAGE-490026	kcnj14	potassium channel, inwardly rectifying subfamily J, member 14	potassium channel	
XB-GENEPAGE-490035	trim29	tripartite motif containing 29	ubiquitin-protein ligase	
XB-GENEPAGE-490044	rnd1	Rho family GTPase 1	small GTPase, Rho type	XRnd1|rho6	
XB-GENEPAGE-490054	tuba4a	tubulin alpha 4a	microtubule component	tuba1	
XB-GENEPAGE-490064	pard3	par-3 family cell polarity regulator	PDZ domain	par-3|par3	
XB-GENEPAGE-490074	lhx3	LIM homeobox 3	LIM and homeodomain containing transcription factor	xLIM-3|LIM-3|lim3	
XB-GENEPAGE-490084	aacs	acetoacetyl-CoA synthetase	lipid metabolic enzyme	
XB-GENEPAGE-490091	eea1	early endosome antigen 1	zinc finger protein	
XB-GENEPAGE-490098	cish	cytokine inducible SH2-containing protein	negative regulator of cytokine signaling	
XB-GENEPAGE-490104	myog	myogenin (myogenic factor 4)	myogenic helix-loop-helix transcription factor	Xmyog|myogenin|XMyogenin	
XB-GENEPAGE-490114	smpx	small muscle protein, X-linked		csl|chisel	
XB-GENEPAGE-490124	adamts14	ADAM metallopeptidase with thrombospondin type 1 motif 14	disintegrin metalloprotease	
XB-GENEPAGE-490133	shc4	SHC (Src homology 2 domain containing) family member 4	Adaptor protein SHC and related proteins	
XB-GENEPAGE-490142	atp8b1	ATPase, class I, type 8B, member 1	phospholipid-transporting ATPase	bric|fic1|pfic|atpic|pfic1	
XB-GENEPAGE-490151	rbm25	RNA binding motif protein 25	nucleic acid binding	mgc69319	
XB-GENEPAGE-490159	kitlg	KIT ligand	ligand for the kit tyrosine kinase	Xkl-1|Xsl-2|Xsl-1|Xsl|steel	
XB-GENEPAGE-490168	znf423	zinc finger protein 423	zinc finger, C2H2 type	oaz|ebfaz|roaz|zfp423|zfp104	
XB-GENEPAGE-490176	ppp2r5b	protein phosphatase 2 regulatory subunit B', beta	serine/threonine protein phosphatase	
XB-GENEPAGE-490185	ehd1	EH domain containing 1	signal transduction/endocytosis	
XB-GENEPAGE-490194	rac3	ras-related C3 botulinum toxin substrate 3 (rho family, small GTP binding protein Rac3)	small GTPase, Rho type	
XB-GENEPAGE-490204	dync1li1	dynein, cytoplasmic 1, light intermediate chain 1	microtubule motor component	cytoplasmic dynein light-intermediate chain 1|DLIC1|DLIC|cytoplasmic dynein	
XB-GENEPAGE-490213	il17d	interleukin 17D	cytokine	
XB-GENEPAGE-490219	skap1	src kinase associated phosphoprotein 1	adaptor protein [Entrez]	scap1	
XB-GENEPAGE-490223	shroom3	shroom family member 3		shroom|shrm|apxl3	
XB-GENEPAGE-490230	ablim2	actin binding LIM protein family member 2	zinc finger, involved in axon guidance	
XB-GENEPAGE-490239	setmar	SET domain and mariner transposase fusion gene	histone methyl transferase	
XB-GENEPAGE-490245	arl8b	ADP ribosylation factor like GTPase 8B	small GTPase	arl10c	
XB-GENEPAGE-490255	il21r	interleukin 21 receptor	cytokine receptor	
XB-GENEPAGE-490261	alk	anaplastic lymphoma receptor tyrosine kinase	tyrosine protein kinase	xalk	
XB-GENEPAGE-490271	il22	interleukin 22	cytokine	interleukin 22|il21|tifa|il-21	
XB-GENEPAGE-490278	ldb2	LIM domain binding 2	transcription cofactor	clim1b|clim1	
XB-GENEPAGE-490288	tapbp	TAP binding protein (tapasin)	transmembrane glycoprotein	
XB-GENEPAGE-490295	hsd17b8	hydroxysteroid (17-beta) dehydrogenase 8	oxidoreductase	
XB-GENEPAGE-490300	rcn1	reticulocalbin 1	calcium binding endoplasmic reticulum protein	
XB-GENEPAGE-490309	mycbp	MYC binding protein	stimulates the activation of E box-dependent transcription by myc	amy-1	
XB-GENEPAGE-490315	pnrc2	proline rich nuclear receptor coactivator 2		
XB-GENEPAGE-490324	myom3	myomesin 3	Projectin/twitchin and related proteins	
XB-GENEPAGE-490330	lhx2	LIM homeobox 2	homeodomain transcription factor	x-Lhx2|XLhx2	
XB-GENEPAGE-490340	rbpms2	RNA binding protein with multiple splicing 2	nucleic acid binding	hermes	
XB-GENEPAGE-490350	efs	embryonal Fyn-associated substrate	p53-interacting protein 53BP/ASPP, contains ankyrin and SH3 domains	
XB-GENEPAGE-490359	krt19	keratin 19, type I	fibrous structural protein	krt9|krt15|cytokeratin 19	
XB-GENEPAGE-490368	krt17	keratin 17, type I	fibrous structural protein	
XB-GENEPAGE-490377	msx1	msh homeobox 1	homeodomain transcription factor	hox7|hox-7|msx-1|Xmsx-1|Xhox-7.1|xmsx1	
XB-GENEPAGE-490386	afap1l1	actin filament associated protein 1 like 1	Dystonin, GAS (Growth-arrest-specific protein), and related proteins	flj36748	
XB-GENEPAGE-490390	rab3d	RAB3D, member RAS oncogene family	small GTPase	rab16|rad3d	
XB-GENEPAGE-490399	lhx5	LIM homeobox 5	LIM and homeodomain containing transcription factor	xlim-2a|xlim-5|Xlim5	
XB-GENEPAGE-490409	arpc1b	actin related protein 2/3 complex subunit 1B	cytoskeletal constituent	arc41|p40-arc|p41-arc	
XB-GENEPAGE-490419	dnajc27	DnaJ heat shock protein family (Hsp40) member C27	GTPase Rab2, small G protein superfamily	rbj|rabjs|rap1|rbj1	
XB-GENEPAGE-490428	sync	syncoilin, intermediate filament protein	Myosin class II heavy chain	sync1	
XB-GENEPAGE-490433	tmem54	transmembrane protein 54		
XB-GENEPAGE-490442	lmnb2	lamin B2	nucleoskeletal protein	Lamin-L(II)|lamin-b2|lamin b2	
XB-GENEPAGE-490452	tubgcp2	tubulin gamma complex associated protein 2	microtubule organization	mgc83533	
XB-GENEPAGE-490462	rragd	Ras-related GTP binding D	small GTPase	ragd	
XB-GENEPAGE-490471	adamts3	ADAM metallopeptidase with thrombospondin type 1 motif 3	disintegrin metalloprotease	
XB-GENEPAGE-490480	gja5	gap junction protein alpha 5	connexon channel component	cx40|connexin 40|connexin40	
XB-GENEPAGE-490489	tbca	tubulin folding cofactor A	beta-tubulin folding cofactor	
XB-GENEPAGE-490505	nes	nestin	intermediate filament	tanabin|nestin	
XB-GENEPAGE-490514	inpp1	inositol polyphosphate-1-phosphatase	Bisphosphate 3'-nucleotidase BPNT1/Inositol polyphosphate 1-phosphatase	
XB-GENEPAGE-490523	arpc5l	actin related protein 2/3 complex subunit 5-like	control of actin polymerization	mgc80296	
XB-GENEPAGE-490533	arpc4	actin related protein 2/3 complex subunit 4	control of actin polymerization	
XB-GENEPAGE-490543	capzb	capping protein (actin filament) muscle Z-line, beta	F-actin capping protein subunit	capping protein beta 1|capb|cappb	
XB-GENEPAGE-490553	rab40b	RAB40B, member RAS oncogene family	small GTPase	rar|sec4l|rab40|xrab40	
XB-GENEPAGE-490562	rab27a	RAB27A, member RAS oncogene family	small GTPase	gs2|rab27	
XB-GENEPAGE-490571	ccr7	chemokine (C-C motif) receptor 7	G protein-coupled receptor	
XB-GENEPAGE-490580	prokr2	prokineticin receptor 2	G-protein coupled receptor	kal3|pkr2|gprg2|gpr73b|gpr73l1	
XB-GENEPAGE-490586	klf5	Kruppel-like factor 5 (intestinal)	zinc finger, C2H2 type	cklf|iklf|bteb2	
XB-GENEPAGE-490595	msi1	musashi RNA binding protein 1	RNA binding	Msi1h|nrp-1B|Musashi|Musashi-1|Musashi 1|Musashi1|XNrp-1	
XB-GENEPAGE-490605	tubgcp6	tubulin gamma complex associated protein 6	microtubule organization	Xgrip195|Xgrip210	
XB-GENEPAGE-490614	camkk1	calcium/calmodulin-dependent protein kinase kinase 1, alpha	serine/threonine kinase	CaM-KK|camkk 1|cam-kk1|cam-kk alpha|camkka	
XB-GENEPAGE-490623	brca1	breast cancer 1	zinc finger transcriptional regulator	breast and ovarian cancer susceptibility protein	
XB-GENEPAGE-490632	gcnt2	glucosaminyl (N-acetyl) transferase 2, I-branching enzyme (I blood group)	branching enzyme	
XB-GENEPAGE-490641	elk4	ELK4, ETS-domain protein (SRF accessory protein 1)	transcription factor	sap1	
XB-GENEPAGE-490651	palld.2	palladin, cytoskeletal associated protein, gene 2	Projectin/twitchin and related proteins	
XB-GENEPAGE-490657	cobl	cordon-bleu WH2 repeat protein	signal transduction	
XB-GENEPAGE-490666	tfap2d	transcription factor AP-2 delta (activating enhancer binding protein 2 delta)	transcription factor	
XB-GENEPAGE-490674	smarcc2	SWI/SNF related, matrix associated, actin dependent regulator of chromatin, subfamily c, member 2	chromatin remodeling complex component	rsc8|baf170|cracc2	
XB-GENEPAGE-490683	tjp1	tight junction protein 1	Tight junction proteins	zo1|zo-1	
XB-GENEPAGE-490693	sema3d	sema domain, immunoglobulin domain (Ig), short basic domain, secreted, (semaphorin) 3D	Semaphorins	
XB-GENEPAGE-490703	cnksr2	connector enhancer of kinase suppressor of Ras 2	membrane-associated guanylate kinase-interacting protein	
XB-GENEPAGE-490712	mapk13	mitogen-activated protein kinase 13	serine/threonine kinase	
XB-GENEPAGE-490721	khdrbs2	KH domain containing, RNA binding, signal transduction associated 2	nucleic acid binding	
XB-GENEPAGE-490727	stk32a	serine/threonine kinase 32A	serine/threonine protein kinase	
XB-GENEPAGE-490736	oaz1	ornithine decarboxylase antizyme 1	enzyme inhibitor	ODC-Az	
XB-GENEPAGE-490746	sdc3	syndecan 3	von Willebrand factor and related coagulation proteins	N-syndecan|Xsyn-3	
XB-GENEPAGE-490755	rbpj	recombination signal binding protein for immunoglobulin kappa J region	signal transduction/notch signaling pathway	suppressor of hairless|Su(H)|XSu(H)|X-Su(H)|rbpsuh|CBF1	
XB-GENEPAGE-490765	grpel2	GrpE-like 2, mitochondrial	molecular chaperone	
XB-GENEPAGE-490774	zbtb8a.2	zinc finger and BTB domain containing 8A, gene 2	zinc finger, C2H2 type	zbtb8.2	
XB-GENEPAGE-490781	hnrnpu	heterogeneous nuclear ribonucleoprotein U (scaffold attachment factor A)	putative role in the packaging of hnRNA into large ribonucleoprotein complexes	hnrpu|saf-a	
XB-GENEPAGE-490791	gramd3	GRAM domain containing 3	Uncharacterized conserved protein, contains GRAM domain	
XB-GENEPAGE-490800	rab36	RAB36, member RAS oncogene family	small GTPase	
XB-GENEPAGE-490807	sftpb	surfactant, pulmonary-associated protein B	enhances rate of spreading and stability of surfactant monolayers in the lung [Entrez]	xSP-B|SP-B	
XB-GENEPAGE-490816	srsf3	serine/arginine-rich splicing factor 3	nuclear cap-binding protein complex component	sfrs3|srp20	
XB-GENEPAGE-490826	sugp2	SURP and G-patch domain containing 2	RNA binding	sfrs14	
XB-GENEPAGE-490835	aldh2	aldehyde dehydrogenase 2 family (mitochondrial)	oxidoreductase	
XB-GENEPAGE-490845	cuta	cutA divalent cation tolerance homolog	Divalent cation tolerance-related protein	achap	
XB-GENEPAGE-490854	lsp1	lymphocyte-specific protein 1	7 transmembrane receptor	pp52|WP34	
XB-GENEPAGE-490863	elavl3	ELAV like neuron-specific RNA binding protein 3	RNA binding	elrC	
XB-GENEPAGE-490873	dync1i1	dynein, cytoplasmic 1, intermediate chain 1	Cytoplasmic dynein intermediate chain	
XB-GENEPAGE-490882	actb	actin, beta	cytoskeletal constituent	beta-actin	
XB-GENEPAGE-490891	ror1	receptor tyrosine kinase-like orphan receptor 1	serine/threonine kinase	ntrkr1	
XB-GENEPAGE-490900	flrt3	fibronectin leucine rich transmembrane protein 3	receptor signaling	xflrt3	
XB-GENEPAGE-490909	ranbp1	RAN binding protein 1	interacts with GTP-charged ran	
XB-GENEPAGE-490919	dock5	dedicator of cytokinesis 5	signaling protein	
XB-GENEPAGE-490925	nedd9	neural precursor cell expressed, developmentally down-regulated 9	signal transducing adaptor protein	CasL|xEF1|CRK-associated substrate-related protein|Enhancer of filamentation 1	
XB-GENEPAGE-490934	mak	male germ cell-associated kinase	serine/threonine kinase	xmak|rp62	
XB-GENEPAGE-490944	txndc5	thioredoxin domain containing 5	protein-disulfide isomerase	mgc53824|mgc75894|erp46	
XB-GENEPAGE-490954	lrrn3	leucine rich repeat neuronal 3	Extracellular matrix protein slit, contains leucine-rich and EGF-like repeats	
XB-GENEPAGE-490963	actr5	ARP5 actin-related protein 5 homolog	cytoskeletal constituent	
XB-GENEPAGE-490973	nucks1	nuclear casein kinase and cyclin-dependent kinase substrate 1	transcriptional regulator	JC7|nucks	
XB-GENEPAGE-490982	tubgcp3	tubulin gamma complex associated protein 3	microtubule organization	x109p|Xgrip109|gamma ring complex protein 109	
XB-GENEPAGE-490992	hnrnpa2b1	heterogeneous nuclear ribonucleoprotein A2/B1	mRNA metabolism and transport	hnrpa2b1|rnpa2|hnrpb1|hnrpa2|snrpb1|hnrnpa2|hnrnpb1	
XB-GENEPAGE-491001	inhba	inhibin beta A	growth factor	activin A|edf|frp	
XB-GENEPAGE-491011	ptbp2	polypyrimidine tract binding protein 2	mRNA processing	
XB-GENEPAGE-491020	sst	somatostatin	peptide hormone	som|somatostatin|smst	
XB-GENEPAGE-491030	polr2f	polymerase (RNA) II (DNA directed) polypeptide F	RNA polymerase subunit	mgc89914|rbp6|RPC15	
XB-GENEPAGE-491039	neurog2	neurogenin 2	basic helix-loop-helix transcription factor	XNgnr1|neurogenin-related-1|X-ngnr-1|neurogenin-2|ngn-2|Ngnr1|ngn2|atoh4|Ngnr-1|Xngnr-1|xngn2|neurogenin 2|neurogenin2	
XB-GENEPAGE-491048	tlr3	toll-like receptor 3	Leucine-rich repeat protein	
XB-GENEPAGE-491055	rasl11b	RAS-like family 11 member B	small GTPase	MGC53580	
XB-GENEPAGE-491065	igbp1	immunoglobulin (CD79A) binding protein 1	regulation of signal transduction	
XB-GENEPAGE-491074	gkn1.2	gastrokine 1, gene 2		
XB-GENEPAGE-491078	nfkbia	nuclear factor of kappa light polypeptide gene enhancer in B-cells inhibitor, alpha	Ankyrin repeat	
XB-GENEPAGE-491088	gjc1	gap junction protein gamma 1	connexon channel component	gja7|cx45|connexin 45|cx43.4	
XB-GENEPAGE-491097	gpr84	G protein-coupled receptor 84	7 transmembrane receptor	
XB-GENEPAGE-491103	smarcd1	SWI/SNF related, matrix associated, actin dependent regulator of chromatin, subfamily d, member 1	transcription activation complex subunit	
XB-GENEPAGE-491113	dicer1	dicer 1, ribonuclease type III	double-strand-specific ribonuclease	dicer|herna|dcr1	
XB-GENEPAGE-491120	tubb2b	tubulin beta 2B class IIb	microtubule component	n-tubulin|ntubulin|Xn-tubulin|N-Tub|neural beta-tubulin|NBT|NST	
XB-GENEPAGE-491128	sall3	spalt-like transcription factor 3	zinc finger transcription factor	Xsal-3|X-sal|Xsal-1	
XB-GENEPAGE-491138	stam2	signal transducing adaptor molecule 2	signal transducing adaptor protein	mgc52950|mgc76231	
XB-GENEPAGE-491147	znf532	zinc finger protein 532	zinc finger, C2H2 type	
XB-GENEPAGE-491155	stab2	stabilin 2	Proteins containing Ca2+-binding EGF-like domains	
XB-GENEPAGE-491161	osmr	oncostatin M receptor	cytokine receptor	
XB-GENEPAGE-491167	anapc2	anaphase promoting complex subunit 2	anaphase-promoting complex (cyclosome) component	apc2	
XB-GENEPAGE-491173	rab11b.1	RAB11B, member RAS oncogene family, gene 1	small GTPase	mgc85466|mgc52793	
XB-GENEPAGE-491182	vps52	VPS52 GARP complex subunit	Vacuolar sorting protein VPS52/suppressor of actin Sac2	
XB-GENEPAGE-491189	rhou	ras homolog family member U	small GTPase	xg28k|wrch1|wrch-1|arhu|cdc42l1|Wrch	
XB-GENEPAGE-491198	taf11	TATA-box binding protein associated factor 11	transcription factor IID complex componen	
XB-GENEPAGE-491204	spdef	SAM pointed domain containing ETS transcription factor	transcription factor	pdef	
XB-GENEPAGE-491210	rab9b	RAB9B, member RAS oncogene family	small GTPase	
XB-GENEPAGE-491219	socs1	suppressor of cytokine signaling 1	intracellular signaling	jab|cis1|ssi1|tip3|cish1|ssi-1|socs-1	
XB-GENEPAGE-491228	rem2	RAS (RAD and GEM)-like GTP binding 2	GTPase	
XB-GENEPAGE-491237	mlf2	myeloid leukemia factor 2	Proliferation-related protein MLF	
XB-GENEPAGE-491246	tuba8	tubulin alpha 8	microtubule component	tubal2	
XB-GENEPAGE-491255	eif4a1	eukaryotic translation initiation factor 4A1	helicase	ddx2a|eif4a|eif-4a	
XB-GENEPAGE-491265	tubg1	tubulin gamma 1	microtubule organization	Xgam|gamma-tubulin|gamma tubulin	
XB-GENEPAGE-491274	ipp	intracisternal A particle-promoted polypeptide	Proteins containing BTB/POZ and Kelch domains, involved in regulatory/signal transduction processes	klhl27	
XB-GENEPAGE-491283	isoc1	isochorismatase domain containing 1	Mitochondrial associated endoribonuclease MAR1 (isochorismatase superfamily)	
XB-GENEPAGE-491292	pno1	partner of NOB1 homolog	nucleic acid binding	loc56902	
XB-GENEPAGE-491300	rab33b	RAB33B, member RAS oncogene family	small GTPase	mgc89341	
XB-GENEPAGE-491309	srsf9	serine/arginine-rich splicing factor 9	alternative splicing factor	sfrs9|srp30c	
XB-GENEPAGE-491318	pglyrp1	peptidoglycan recognition protein 1		mgc108469	
XB-GENEPAGE-491327	edn1	endothelin 1	secreted peptide precursor	et-1|endothelin-1|endothelin1 precursor	
XB-GENEPAGE-491337	xpo7	exportin 7	protein export from nucleus	ranbp16|exportin-7|exportin 7	
XB-GENEPAGE-491347	thap5	THAP domain containing 5		
XB-GENEPAGE-491355	taf8	TATA-box binding protein associated factor 8	transcription factor IID complex component	taube nuss|tbn	
XB-GENEPAGE-491364	nampt	nicotinamide phosphoribosyltransferase	pyridine nucleotide biosynthesis	pbef1|pre-B-cell colony enhancing factor 1|pre-B-Cell CEF	
XB-GENEPAGE-491373	ssb	Sjogren syndrome antigen B	RNA binding	larp3	
XB-GENEPAGE-491383	lin28a	lin-28 homolog A	RNA-binding protein invovled in translation or RNA processing	lin-28|csdd1|zcchc1|lin28	
XB-GENEPAGE-491392	sall1	spalt-like transcription factor 1	zinc finger transcription factor	tbs|sal1|sal-1|znf794	
XB-GENEPAGE-491402	utp15	UTP15, U3 small nucleolar ribonucleoprotein, homolog	Conserved WD40 repeat-containing protein	flj12787	
XB-GENEPAGE-491412	egfl7	EGF-like-domain, multiple 7	calcium ion binding	mgc53105|xegfl7	
XB-GENEPAGE-491422	epc2	enhancer of polycomb homolog 2	polycomb enhancer protein	mgc79646	
XB-GENEPAGE-491432	pten	phosphatase and tensin homolog	protein tyrosine phosphatase	
XB-GENEPAGE-491442	ipo5	importin 5	karyopherin (importin)	kap beta 3|ranbp5|RAN binding protein 5|karyopherin-B3|ranbp6|imb3|kpnb3	
XB-GENEPAGE-491451	neurog1	neurogenin 1	basic helix-loop-helix transcription factor	neurogenin-1|ngn|neurogenin|neurogenin1|neurod3|ngn1|neurogenin 1	
XB-GENEPAGE-491458	tubb6	tubulin beta 6 class V	microtubule component	
XB-GENEPAGE-491467	pi4k2a	phosphatidylinositol 4-kinase type 2 alpha	Phosphatidylinositol 4-kinase	pi4kii|pi4k2	
XB-GENEPAGE-491474	fam212a	family with sequence similarity 212 member A		inca	
XB-GENEPAGE-491479	eed	embryonic ectoderm development	transcriptional repressor	Xeed|wait1	
XB-GENEPAGE-491488	rab24	RAB24, member RAS oncogene family	small GTPase	
XB-GENEPAGE-491497	ror2	receptor tyrosine kinase-like orphan receptor 2	kinase	Xror2	
XB-GENEPAGE-491507	stau2	staufen double-stranded RNA binding protein 2	double-stranded RNA binding	Xstau2|staufen2	
XB-GENEPAGE-491517	plekhj1	pleckstrin homology domain containing J1		gnrpx	
XB-GENEPAGE-491526	mknk2	MAP kinase interacting serine/threonine kinase 2	serine/threonine protein kinase	
XB-GENEPAGE-491536	dynlrb2	dynein, light chain, roadblock-type 2	Dynein-associated protein Roadblock	
XB-GENEPAGE-491543	rragc	Ras-related GTP binding C	small GTPase	gtr2|ragc	
XB-GENEPAGE-491552	mbd3	methyl-CpG binding domain protein 3	transcriptional regulator	mgc69548|xmbd3	
XB-GENEPAGE-491561	eif1	eukaryotic translation initiation factor 1	translational initiation	a121|iso1|eif-1|eif1a|sui1	
XB-GENEPAGE-491570	arpc2	actin related protein 2/3 complex subunit 2	control of actin polymerization	mgc69338	
XB-GENEPAGE-491580	hnrnpl	heterogeneous nuclear ribonucleoprotein L	mRNA processing	hnrpl	
XB-GENEPAGE-491590	smndc1	survival motor neuron domain containing 1	splicing factor	mgc89399	
XB-GENEPAGE-491597	ak2	adenylate kinase 2	nucleotide kinase	mgc53010	
XB-GENEPAGE-491607	yars	tyrosyl-tRNA synthetase	tRNA charging	mgc53284	
XB-GENEPAGE-491617	actg1	actin gamma 1	cytoskeletal constituent	
XB-GENEPAGE-491626	rbm14	RNA binding motif protein 14	nucleic acid binding	sip|coaa|psp2|sytip1|tmem137	
XB-GENEPAGE-491635	sesn1	sestrin 1	Uncharacterized conserved protein	nuclear factor XPA26-T2|XPA26|PA26	
XB-GENEPAGE-491644	pdk4	pyruvate dehydrogenase kinase 4	dehydrogenase kinase	
XB-GENEPAGE-491653	pon2	paraoxonase 2		paraoxonase 2	
XB-GENEPAGE-491662	tut1	terminal uridylyl transferase 1, U6 snRNA-specific	nucleic acid binding	RNA binding motif protein 21|rbm21	
XB-GENEPAGE-491670	rrad	Ras-related associated with diabetes	small GTPase	rad|rem3	
XB-GENEPAGE-491679	ipo13	importin 13	protein import into nucleus	
XB-GENEPAGE-491685	slc25a1	solute carrier family 25 (mitochondrial carrier; citrate transporter), member 1	transmembrane solute exchange	mgc53598|mgc76218	
XB-GENEPAGE-491695	tubgcp4	tubulin gamma complex associated protein 4	microtubule organization	76p	
XB-GENEPAGE-491703	alcam	activated leukocyte cell adhesion molecule	cell adhesion	cd166|DM-GRASP	
XB-GENEPAGE-491713	cntn1	contactin 1	neural cell adhesion molecule	contactin/F3/F11|F3/F11|F3|F11	
XB-GENEPAGE-491723	gpr85	G protein-coupled receptor 85	7 transmembrane receptor	
XB-GENEPAGE-491732	rbm12	RNA binding motif protein 12	DNA-directed RNA polymerase	SWAN|mgc68861	
XB-GENEPAGE-491742	apbb2	amyloid beta (A4) precursor protein-binding, family B, member 2		fe65l|fe65l1	
XB-GENEPAGE-491748	elavl2	ELAV like neuron-specific RNA binding protein 2	RNA binding	elrB|hub|heln1|hel-n1|el-1|elavl2-a	
XB-GENEPAGE-491757	srek1	splicing regulatory glutamic acid/lysine-rich protein 1	nucleic acid binding	
XB-GENEPAGE-491763	rab27b	RAB27B, member RAS oncogene family	small GTPase	mgc79588	
XB-GENEPAGE-491772	polr2h	polymerase (RNA) II (DNA directed) polypeptide H	RNA polymerase subunit	
XB-GENEPAGE-491781	psmd5	proteasome 26S subunit, non-ATPase 5	26S proteasome regulatory complex, non-ATPase subunit	
XB-GENEPAGE-491790	olfm1	olfactomedin 1	secreted glycoprotein	noelin-1	
XB-GENEPAGE-491799	tarbp2	TAR (HIV-1) RNA binding protein 2	double-stranded RNA binding	mgc97783	
XB-GENEPAGE-491809	malt1	MALT1 paracaspase	signal transduction	mlt|mlt1	
XB-GENEPAGE-491819	shc3	SHC (Src homology 2 domain containing) transforming protein 3	Adaptor protein SHC and related proteins	
XB-GENEPAGE-491828	dynlt1	dynein, light chain, Tctex-type 1	Dynein light chain	cw-1|tctel1|tctex-1	
XB-GENEPAGE-491836	dctn4	dynactin subunit 4	Dynactin, subunit p62	
XB-GENEPAGE-491845	chek1	checkpoint kinase 1	serine/threonine kinase	Chk1|XChk1	
XB-GENEPAGE-491854	brap	BRCA1 associated protein	cytoplasmic zinc finger	imp	
XB-GENEPAGE-491864	btbd2	BTB (POZ) domain containing 2	topoisomerase-interacting protein	btbd1|BTB domain protein 2	
XB-GENEPAGE-491874	ssna1	Sjogren syndrome nuclear autoantigen 1		
XB-GENEPAGE-491883	phf1	PHD finger protein 1	zinc finger transcriptional regulator	polycomblike PCL1|pcl1|xpcl1	
XB-GENEPAGE-491892	zbtb9	zinc finger and BTB domain containing 9	zinc finger, C2H2 type	
XB-GENEPAGE-491901	actr1a	ARP1 actin-related protein 1 homolog A, centractin alpha	cytoskeletal constituent	centractin|arp1|ctrn1	
XB-GENEPAGE-491910	il17b	interleukin 17B	cytokine	mgc89153	
XB-GENEPAGE-491919	hpca	hippocalcin	Ca2+ sensor	mgc84992|mgc80408	
XB-GENEPAGE-491928	akt1s1	AKT1 substrate 1 (proline rich)		
XB-GENEPAGE-491937	acta1	actin, alpha 1, skeletal muscle	cytoskeletal constituent	acta|asma|cftd|mpfd|nem1|cftd1|cftdm|alpha 1 skeletal muscle actin	
XB-GENEPAGE-491947	actl6a	actin like 6A	protease	Baf53a|arp4|actl6|ino80k|arpn-beta|actin	
XB-GENEPAGE-491956	znf608	zinc finger protein 608	zinc finger, C2H2 type	
XB-GENEPAGE-491964	lox	lysyl oxidase	copper-dependent amine oxidase	Xlox	
XB-GENEPAGE-491973	megf10	multiple EGF-like-domains 10	Proteins containing Ca2+-binding EGF-like domains	
XB-GENEPAGE-491982	march3	membrane associated ring-CH-type finger 3	mRNA turnover and stability	
XB-GENEPAGE-491991	slc27a6	solute carrier family 27 (fatty acid transporter), member 6	fatty acid transporter	
XB-GENEPAGE-492000	aldh7a1	aldehyde dehydrogenase 7 family member A1	oxidoreductase	
XB-GENEPAGE-492010	smarca1	SWI/SNF related, matrix associated, actin dependent regulator of chromatin, subfamily a, member 1	chromatin remodeling complex component	snf2l	
XB-GENEPAGE-492019	rlim	ring finger protein, LIM domain interacting	mediator of ubiquitin ligase activity	XRnf12|rnf12|rnf12b	
XB-GENEPAGE-492028	ulk1	unc-51 like autophagy activating kinase 1	serine/threonine kinase involved in autophagy	
XB-GENEPAGE-492034	bard1	BRCA1 associated RING domain 1	transcriptional regulator	
XB-GENEPAGE-492043	lhx9	LIM homeobox 9	LIM and homeodomain containing transcription factor	XLhx9	
XB-GENEPAGE-492053	slc2a13	solute carrier family 2 (facilitated glucose transporter), member 13	transmembrane solute exchange	hmit	
XB-GENEPAGE-492062	iqgap1	IQ motif containing GTPase activating protein 1	small GTPase mediated signal transduction	XIQGAP1	
XB-GENEPAGE-492071	rhoq	ras homolog family member Q	small GTPase, Rho type	
XB-GENEPAGE-492081	caskin1	CASK interacting protein 1	signal transduction	
XB-GENEPAGE-492090	rbm33	RNA binding motif protein 33	nucleic acid binding	
XB-GENEPAGE-492095	rheb	Ras homolog enriched in brain	small GTPase	mgc53194	
XB-GENEPAGE-492105	nefl	neurofilament, light polypeptide	intermediate filament	XNF-L|NF-L	
XB-GENEPAGE-492114	ido1	indoleamine 2,3-dioxygenase 1	catalysis of the degradation of L-tryptophan to N-formylkynurenine	ido|indo	
XB-GENEPAGE-492122	polm	polymerase (DNA directed), mu	DNA polymerase	tdt-n	
XB-GENEPAGE-492129	glrx3	glutaredoxin 3	electron transporter	thioredoxin-like 2|txnl2	
XB-GENEPAGE-492139	bccip	BRCA2 and CDKN1A interacting protein	Isoamyl acetate-hydrolyzing esterase and related enzymes	
XB-GENEPAGE-492149	rreb1	ras responsive element binding protein 1	zinc finger, C2H2 type	
XB-GENEPAGE-492155	gcm2	glial cells missing homolog 2	transcriptional regulator	Gcm-2	
XB-GENEPAGE-492165	ssr1	signal sequence receptor, alpha (translocon-associated protein alpha)	protein translocation	trapa	
XB-GENEPAGE-492175	riok1	RIO kinase 1	serine/threonine protein kinase involved in cell cycle control	
XB-GENEPAGE-492185	pak1ip1	PAK1 interacting protein 1	WD40 repeat-containing protein	
XB-GENEPAGE-492194	dsp	desmoplakin	cytoskeletal protein	
XB-GENEPAGE-492203	srpx	sushi-repeat containing protein, X-linked	Fibrillins and related proteins containing Ca2+-binding EGF-like domains	
XB-GENEPAGE-492212	ppp1r3a	protein phosphatase 1 regulatory subunit 3A	Protein phosphatase, regulatory subunit PPP1R3C/D	
XB-GENEPAGE-492218	irak4	interleukin 1 receptor associated kinase 4	serine/threonine kinase	irak-4|ipd1|ren64|ny-ran-64	
XB-GENEPAGE-492225	rbm39	RNA binding motif protein 39	transcriptional coactivator	rnpc2|mgc80448	
XB-GENEPAGE-492232	cxcr5	chemokine (C-X-C motif) receptor 5	G protein-coupled receptor	blr1	
XB-GENEPAGE-492241	klhdc8a	kelch domain containing 8A	Kelch repeat	
XB-GENEPAGE-492250	slc45a3	solute carrier family 45 member 3	sucrose transport	
XB-GENEPAGE-492259	tmcc2	transmembrane and coiled-coil domain family 2	Predicted membrane protein	
XB-GENEPAGE-492268	nebl	nebulette	nebulin repeat protein	
XB-GENEPAGE-492277	nfatc2	nuclear factor of activated T-cells, cytoplasmic, calcineurin-dependent 2	immune response transcription factor	nfat1|nfatp|nfat	
XB-GENEPAGE-492286	ccnl1	cyclin L1	cell cycle regulator	mgc108436	
XB-GENEPAGE-492295	arrdc4	arrestin domain containing 4	thioredoxin binding	
XB-GENEPAGE-492304	tax1bp1	Tax1 (human T-cell leukemia virus type I) binding protein 1	Dystonin, GAS (Growth-arrest-specific protein), and related proteins	mgc76179	
XB-GENEPAGE-492314	cbx3	chromobox 3	chromatin binding	heterochromatin protein 1 gamma|xhp1g	
XB-GENEPAGE-492324	tra2a	transformer 2 alpha homolog	nucleic acid binding	mgc53025	
XB-GENEPAGE-492334	skap2	src kinase associated phosphoprotein 2	adaptor protein	scap2	
XB-GENEPAGE-492341	adamts2	ADAM metallopeptidase with thrombospondin type 1 motif 2	disintegrin metalloprotease	
XB-GENEPAGE-492350	syne2	spectrin repeat containing, nuclear envelope 2	Dystonin, GAS (Growth-arrest-specific protein), and related proteins	nua|edmd5|nuance|syne-2|nesprin-2	
XB-GENEPAGE-492359	mga	MGA, MAX dimerization protein	T-box transcription factor	
XB-GENEPAGE-492369	brip1	BRCA1 interacting protein C-terminal helicase 1	DEAD box helicase	
XB-GENEPAGE-492378	hnrnpll	heterogeneous nuclear ribonucleoprotein L-like	mRNA processing	
XB-GENEPAGE-492387	sh2d4b	SH2 domain containing 4B	intracellular signaling	
XB-GENEPAGE-492393	ttll4	tubulin tyrosine ligase like 4	protein modification	
XB-GENEPAGE-492402	bmp2k	BMP2 inducible kinase	serine/threonine kinase	bike	
XB-GENEPAGE-492408	shd	Src homology 2 domain containing transforming protein D	Protein tyrosine phosphatase Corkscrew and related SH2 domain enzymes	
XB-GENEPAGE-492415	sh2d4a	SH2 domain containing 4A	intracellular signaling	
XB-GENEPAGE-492421	alox5ap	arachidonate 5-lipoxygenase-activating protein	leukotriene synthesis	
XB-GENEPAGE-492427	il1rap	interleukin 1 receptor accessory protein	cytokine binding	il1r3|il-racp	
XB-GENEPAGE-492433	cttn	cortactin	cytoskeletal protein binding	ems1|cortactin	
XB-GENEPAGE-492443	vcam1	vascular cell adhesion molecule 1	immunoglobulin	
XB-GENEPAGE-492449	triobp	TRIO and F-actin binding protein	regulation of actin cytoskeletal organization	tara	
XB-GENEPAGE-492458	mex3c	mex-3 RNA binding family member C	ubiquitin-protein ligase	rkhd2	
XB-GENEPAGE-492464	rasgrp3	RAS guanyl releasing protein 3 (calcium and DAG-regulated)	guanine nucleotide exchange factor	
XB-GENEPAGE-492473	myo9a	myosin 9a	motor activity	myosin IXA	
XB-GENEPAGE-492482	myo3b	myosin 3b	motor activity	myosin IIIB	
XB-GENEPAGE-492489	arid1a	AT-rich interaction domain 1A	SWI-SNF chromatin-remodeling complex protein	
XB-GENEPAGE-492495	sesn2	sestrin 2	Uncharacterized conserved protein	
XB-GENEPAGE-492504	gsx2	GS homeobox 2	transcription factor	gsh2	
XB-GENEPAGE-492511	kit	v-kit Hardy-Zuckerman 4 feline sarcoma viral oncogene homolog	serine/threonine kinase	c-kit|krk1|pbt|scfr|xkl-1	
XB-GENEPAGE-492521	tbcc	tubulin folding cofactor C	beta-tubulin folding cofactor	
XB-GENEPAGE-492527	trpm1	transient receptor potential cation channel, subfamily M, member 1	cation transport	
XB-GENEPAGE-492533	adam17	ADAM metallopeptidase domain 17	disintegrin metalloprotease	csvp|tace|adam18|cd156b	
XB-GENEPAGE-492542	tuba1b	tubulin alpha 1b	microtubule component	k-alpha-1	
XB-GENEPAGE-492550	idi1	isopentenyl-diphosphate delta isomerase 1	Isopentenyl pyrophosphate:dimethylallyl pyrophosphate isomerase	ipp1|ippl1	
XB-GENEPAGE-492558	sh3kbp1	SH3-domain kinase binding protein 1	Adaptor protein CMS/SETA	
XB-GENEPAGE-492564	brd3	bromodomain containing 3	transcription initiation factor	ring3l	
XB-GENEPAGE-492571	slc2a8	solute carrier family 2 (facilitated glucose transporter), member 8	transmembrane solute exchange	slc2a8l|glut8|glutx1	
XB-GENEPAGE-492581	sgk3	serum/glucocorticoid regulated kinase family member 3	serine/threonine kinase	cisk|sgkl	
XB-GENEPAGE-492590	ppp1r9b	protein phosphatase 1 regulatory subunit 9B	regulatory subunit of protein phosphatase-1 catalytic subunit [Entrez]	spinophilin|spino|spn	
XB-GENEPAGE-492599	adamts1	ADAM metallopeptidase with thrombospondin type 1 motif 1	disintegrin metalloprotease	xadamts1	
XB-GENEPAGE-492608	myo15a	myosin 15a	motor activity	myosin XVA	
XB-GENEPAGE-492616	fubp3	far upstream element (FUSE) binding protein 3	RNA binding	
XB-GENEPAGE-492625	rab23	RAB23, member RAS oncogene family	small GTPase	
XB-GENEPAGE-492635	wnt8b	wingless-type MMTV integration site family member 8B	secreted growth factor/developmental regulator	Xwnt-8b|xwnt8b|wnt-8b	
XB-GENEPAGE-492645	gpr157	G protein-coupled receptor 157	G protein-coupled receptors	
XB-GENEPAGE-492654	nmi	N-myc and STAT interactor	Uncharacterized conserved coiled-coil protein	
XB-GENEPAGE-492664	rax	retina and anterior neural fold homeobox	homeodomain transcription factor	rax-a|Xrx1|rx1|rax1|Xrax|Rx2A|rx|rx1a|Xrx1A	
XB-GENEPAGE-492673	alpk2	alpha kinase 2	serine/threonine kinase	
XB-GENEPAGE-492679	lman1	lectin, mannose-binding, 1	Mannose lectin ERGIC-53, involved in glycoprotein traffic	p58|Xp58	
XB-GENEPAGE-492689	coro2a	coronin, actin binding protein, 2A	actin-binding protein containing WD40 repeats	
XB-GENEPAGE-492699	smarcad1	SWI/SNF-related, matrix-associated actin-dependent regulator of chromatin, subfamily a, containing DEAD/H box 1	ATPase	
XB-GENEPAGE-492708	poll	polymerase (DNA directed), lambda	DNA polymerase	
XB-GENEPAGE-492715	ina	internexin neuronal intermediate filament protein alpha	structural molecule	xefiltin|inexa|xina|nifa	
XB-GENEPAGE-492724	sptb	spectrin, beta, erythrocytic	Beta-spectrin	
XB-GENEPAGE-492733	tube1	tubulin epsilon 1	microtubule organization	epsilon-tubulin	
XB-GENEPAGE-492743	lhx4	LIM homeobox 4	LIM and homeodomain containing transcription factor	cphd4	
XB-GENEPAGE-492752	heca	hdc homolog, cell cycle regulator	cell differentiation regulator	
XB-GENEPAGE-492762	sema4d	sema domain, immunoglobulin domain (Ig), transmembrane domain (TM) and short cytoplasmic domain, (semaphorin) 4D	Semaphorins	
XB-GENEPAGE-492771	il13ra2	interleukin 13 receptor subunit alpha 2	cytokine receptor subunit	
XB-GENEPAGE-492780	cirbp	cold inducible RNA binding protein	cytoplasmic RNA-binding protein	Xcirp|cirp|cirbp-a|cirp1|cirbp-b|cirbp2	
XB-GENEPAGE-492790	rab12	RAB12, member RAS oncogene family	small GTPase	
XB-GENEPAGE-492799	snx15	sorting nexin 15	intracellular signaling	
XB-GENEPAGE-492808	gpha2	glycoprotein hormone alpha 2		gpa2|zsig51	
XB-GENEPAGE-492814	sigirr	single immunoglobulin and toll-interleukin 1 receptor (TIR) domain	Toll/interleukin receptor and related proteins containing LRR and TIR repeats	
XB-GENEPAGE-492820	ranbp2	RAN binding protein 2	interacts with small GTP-binding protein ran	nup358|ane1|trp1|trp2	
XB-GENEPAGE-492826	kcna4	potassium channel, voltage gated shaker related subfamily A, member 4	voltage-gated potassium channel	Kv1.4|k(v)1.4	
XB-GENEPAGE-492835	sh2b3	SH2B adaptor protein 3	intracellular signaling	lnk|celiac13	
XB-GENEPAGE-492839	idh3g	isocitrate dehydrogenase 3 (NAD+) gamma	oxidoreductase	
XB-GENEPAGE-492849	shf	Src homology 2 domain containing F	Adaptor protein GRB2, contains SH2 and SH3 domains	
XB-GENEPAGE-492855	sf3a2	splicing factor 3a subunit 2	nucleic acid binding	mgc52805	
XB-GENEPAGE-492865	pspc1	paraspeckle component 1	nucleic acid binding	
XB-GENEPAGE-492874	elf1	E74-like factor 1 (ets domain transcription factor)	transcription factor	Elf-1|xelf1	
XB-GENEPAGE-492883	frk	fyn-related Src family tyrosine kinase	tyrosine kinase	
XB-GENEPAGE-492889	lrrn1	leucine rich repeat neuronal 1	Ras suppressor protein (contains leucine-rich repeats)	xnlrr-1|nlrr-1|figler3|nlrr-6|XlNLRR-6	
XB-GENEPAGE-492898	cntn4	contactin 4	neural cell adhesion molecule	
XB-GENEPAGE-492907	edem1	ER degradation enhancer, mannosidase alpha-like 1	glycosyl hydrolase	mgc76118	
XB-GENEPAGE-492917	siglec1	sialic acid binding Ig-like lectin 1, sialoadhesin	immunoglobulin	
XB-GENEPAGE-492922	vax2	ventral anterior homeobox 2	homeodomain transcription factor	xvax2|vax3|dres93	
XB-GENEPAGE-492932	sf3b4	splicing factor 3b subunit 4	nucleic acid binding	spx	
XB-GENEPAGE-492942	unc93b1	unc-93 homolog B1	Predicted membrane protein	
XB-GENEPAGE-492948	tlr6	toll-like receptor 6	Ras suppressor protein (contains leucine-rich repeats)	
XB-GENEPAGE-492952	daxx	death-associated protein 6	signal transduction	
XB-GENEPAGE-492962	slc39a7	solute carrier family 39 (zinc transporter), member 7	solute transport	
XB-GENEPAGE-492972	hnrnpul2	heterogeneous nuclear ribonucleoprotein U-like 2	Scaffold/matrix specific factor hnRNP-U/SAF-A, contains SPRY domain	
XB-GENEPAGE-492981	srsf10	serine/arginine-rich splicing factor 10	nucleic acid binding	nssr|tasr|srp38|tasr1|tasr2|fusip1|fusip2|sfrs13|srrp40	
XB-GENEPAGE-492990	gja9	gap junction protein alpha 9	connexon channel component	gja10|cx59|connexin 59	
XB-GENEPAGE-492999	prok2	prokineticin 2		bv8|pk2|kal4|mit1|prokineticin-2	
XB-GENEPAGE-493005	mex3d	mex-3 RNA binding family member D	ubiquitin-protein ligase	rkhd1	
XB-GENEPAGE-493014	iqgap3	IQ motif containing GTPase activating protein 3	small GTPase mediated signal transduction	
XB-GENEPAGE-493023	vim	vimentin	intermediate filament	vimentin	
XB-GENEPAGE-493033	ipo4	importin 4	karyopherin/protein import into nucleus	imp4	
XB-GENEPAGE-493039	hap1	huntingtin-associated protein 1	Uncharacterized coiled coil protein	hlp|hap2|hip5	
XB-GENEPAGE-493045	rgl3	ral guanine nucleotide dissociation stimulator-like 3	guanine-nucleotide releasing factor	
XB-GENEPAGE-493051	ripk2	receptor interacting serine/threonine kinase 2	serine/threonine kinase	
XB-GENEPAGE-493061	rin1	Ras and Rab interactor 1	signal transduction	
XB-GENEPAGE-493067	zcchc17	zinc finger, CCHC domain containing 17	zinc finger, CCHC type	
XB-GENEPAGE-493076	srsf4	serine/arginine-rich splicing factor 4	alternative splicing factor	srp75|sfrs4	
XB-GENEPAGE-493085	mxi1	MAX interactor 1, dimerization protein	transcription factor	mxi|xmxi1	
XB-GENEPAGE-493095	kcnq3	potassium channel, voltage gated KQT-like subfamily Q, member 3	voltage-gated potassium channel	kv7.3|k(v)7.3	
XB-GENEPAGE-493101	efr3a	EFR3 homolog A	Putative transmembrane protein cmp44E	kiaa0143	
XB-GENEPAGE-493109	rassf4	Ras association (RalGDS/AF-6) domain family member 4	Ras GTPase effector	
XB-GENEPAGE-493118	epc1	enhancer of polycomb homolog 1	polycomb enhancer protein	
XB-GENEPAGE-493127	rab37	RAB37, member RAS oncogene family	small GTPase	
XB-GENEPAGE-493136	fubp1	far upstream element (FUSE) binding protein 1	RNA binding	fbp|fubp|FUSE	
XB-GENEPAGE-493146	nexn	nexilin (F actin binding protein)	Uncharacterized conserved protein	
XB-GENEPAGE-493155	ckb	creatine kinase, brain	ATP transphosphorylase	b-ck|ckbb|XCK1	
XB-GENEPAGE-493165	rnf19b	ring finger protein 19B	mediator of ubiquitin ligase activity	ibrdc3	
XB-GENEPAGE-493172	trim63	tripartite motif containing 63, E3 ubiquitin protein ligase	ubiquitin-protein ligase	
XB-GENEPAGE-493181	cnksr1	connector enhancer of kinase suppressor of Ras 1	membrane-associated guanylate kinase-interacting protein	
XB-GENEPAGE-493187	rras	related RAS viral (r-ras) oncogene homolog	small GTPase	
XB-GENEPAGE-493196	atp6v0a4	ATPase, H+ transporting, lysosomal V0 subunit a4	vacuolar proton translocating ATPase component	
XB-GENEPAGE-493205	tsku	tsukushi, small leucine rich proteoglycan	modulator of nodal, fgf, and bmp signaling	X-TSK|tsukushi|lrrc54|tsk|e2ig4|x-tsk-b1|tsukushin	
XB-GENEPAGE-493214	ttl	tubulin tyrosine ligase	posttranslational modification of alpha-tubulin	
XB-GENEPAGE-493220	mertk	MER proto-oncogene, tyrosine kinase	serine/threonine kinase	
XB-GENEPAGE-493229	gja8	gap junction protein alpha 8	connexon channel component	cx50|connexin 50|connexin50|alpha8 connexin|mp70	
XB-GENEPAGE-493238	ldb1	LIM domain binding 1	transcription cofactor	xldb1|nli|clim2	
XB-GENEPAGE-493248	tgfb1i1	transforming growth factor beta 1 induced transcript 1	Adaptor protein Enigma and related PDZ-LIM proteins	hic5|ara55|hic-5|tsc-5|ara-55	
XB-GENEPAGE-493257	nfkbid	nuclear factor of kappa light polypeptide gene enhancer in B-cells inhibitor, delta	Ankyrin repeat	ikappaBNS|mgc69241	
XB-GENEPAGE-493263	col1a2	collagen, type 1, alpha 2	extracellular matrix structural constituent	procollagen, type I, alpha 2|mgc52958	
XB-GENEPAGE-493273	asb4	ankyrin repeat and SOCS box containing 4	intracellular signaling	
XB-GENEPAGE-493279	ppp1r9a	protein phosphatase 1 regulatory subunit 9A	Protein phosphatase 1 binding protein spinophilin/neurabin II	nrb1|neurabin	
XB-GENEPAGE-493288	armc8	armadillo repeat containing 8	Proteins containing armadillo/beta-catenin-like repeat	
XB-GENEPAGE-493297	prpf4	pre-mRNA processing factor 4	RNA processing/modification	mgc75813	
XB-GENEPAGE-493307	cdk12	cyclin-dependent kinase 12	serine/threonine kinase	crk7|crkr|crkrs	
XB-GENEPAGE-493316	khsrp	KH-type splicing regulatory protein	K-homology type RNA binding protein	VgRBP71|fbp2|ksrp|fubp2	
XB-GENEPAGE-493325	adad1	adenosine deaminase domain containing 1	tRNA-specific adenosine deaminase	testis nuclear RNA-binding protein|tenr	
XB-GENEPAGE-493334	ttbk2	tau tubulin kinase 2	serine/threonine/tyrosine protein kinase	sca11	
XB-GENEPAGE-493340	lhx6	LIM homeobox 6	homeodomain transcription factor	
XB-GENEPAGE-493350	nfkbil1	nuclear factor of kappa light polypeptide gene enhancer in B-cells inhibitor-like 1		
XB-GENEPAGE-493357	lta	lymphotoxin alpha	cytokine	tumor necrosis factor beta|TNF-beta	
XB-GENEPAGE-493364	rbms3	RNA binding motif, single stranded interacting protein 3	nucleic acid binding	
XB-GENEPAGE-493373	arfgap2	ADP ribosylation factor GTPase activating protein 2	GTPase activation	znf289|zinc finger protein 289|irz	
XB-GENEPAGE-493381	pacsin3	protein kinase C and casein kinase substrate in neurons 3	protein-tyrosine kinase	
XB-GENEPAGE-493390	smarcal1	SWI/SNF related, matrix associated, actin dependent regulator of chromatin, subfamily a-like 1	chromatin remodeling protein	harp	
XB-GENEPAGE-493399	tbcd	tubulin folding cofactor D	beta-tubulin folding cofactor	
XB-GENEPAGE-493406	a4galt	alpha 1,4-galactosyltransferase	carbohydrate transport and metabolism	
XB-GENEPAGE-493412	arfgap3	ADP ribosylation factor GTPase activating protein 3	GTPase-activating protein	xgap	
XB-GENEPAGE-493421	fgd4	FYVE, RhoGEF and PH domain containing 4	zinc finger	
XB-GENEPAGE-493430	sec61b	Sec61 translocon beta subunit	protein translocation complex component	sec61beta	
XB-GENEPAGE-493440	nr4a3	nuclear receptor subfamily 4 group A member 3	transcription factor	chn|tec|csmf|nor1|nor-1|minor	
XB-GENEPAGE-493449	rhog	ras homolog family member G	small GTPase, Rho type	arhg	
XB-GENEPAGE-493459	traf2	TNF receptor associated factor 2	ubiquitin-protein ligase	
XB-GENEPAGE-493468	phactr3	phosphatase and actin regulator 3	RPEL repeat-containing protein	
XB-GENEPAGE-493477	ifnar1	interferon (alpha, beta and omega) receptor 1	hematopoeitin/interferon-class cytokine receptor	
XB-GENEPAGE-493483	il10rb	interleukin 10 receptor subunit beta	cytokine receptor	mgc80722	
XB-GENEPAGE-493492	rbpms	RNA binding protein with multiple splicing	nucleic acid binding	
XB-GENEPAGE-493501	shoc2	SHOC2 leucine-rich repeat scaffold protein	Leucine-rich repeat protein	mgc53402	
XB-GENEPAGE-493510	coro6	coronin 6	actin-binding protein containing WD40 repeats	coronin-6|coro-6|clipin-e	
XB-GENEPAGE-493519	axin2	axin 2 (conductin, axil)	G protein signaling regulator	axil|xarp	
XB-GENEPAGE-493529	rem1	RAS (RAD and GEM)-like GTP-binding 1	GTPase	rem|ges	
XB-GENEPAGE-493539	magoh	mago homolog, exon junction complex core component	exon-exon junction complex component	mago|mago nashi|xl-mago	
XB-GENEPAGE-493549	myf5	myogenic factor 5	myogenic helix-loop-helix transcription factor	Xmyf-5|Xmyf5|myf-5	
XB-GENEPAGE-493559	phax	phosphorylated adaptor for RNA export	Mediator of U snRNnuclear export PHAX	rnuxa	
XB-GENEPAGE-493569	rab39b	RAB39B, member RAS oncogene family	small GTPase	mrx72	
XB-GENEPAGE-493578	flnc	filamin C	actin-binding cytoskeleton protein	
XB-GENEPAGE-493587	rbm17	RNA binding motif protein 17	mRNA splicing factor	mgc89320	
XB-GENEPAGE-493597	smarcb1	SWI/SNF related, matrix associated, actin dependent regulator of chromatin, subfamily b, member 1	chromatin remodeling complex component	mgc79836	
XB-GENEPAGE-493607	plk4	polo-like kinase 4	serine/threonine kinase	plx4	
XB-GENEPAGE-493617	xpo6	exportin 6	protein export from nucleus	exp6|ranbp20|exportin-6|exportin 6	
XB-GENEPAGE-493627	ckm	creatine kinase, muscle	ATP transphosphorylase	ckmm|m-ck|creatine kinase	
XB-GENEPAGE-493637	eef1e1	eukaryotic translation elongation factor 1 epsilon 1	protein synthesis	
XB-GENEPAGE-493646	rbm24	RNA binding motif protein 24	nucleic acid binding	seb4|seb4-a|rbm24-a|xseb4|seb-4|SEB4-LIKE	
XB-GENEPAGE-493655	dnajb9	DnaJ heat shock protein family (Hsp40) member B9	molecular chaperone	mgc53411	
XB-GENEPAGE-493664	bpi	bactericidal/permeability-increasing protein	lipid binding	lbp|lipopolysaccharide binding pro	
XB-GENEPAGE-493671	rasgrf1	Ras protein specific guanine nucleotide releasing factor 1	guanine nucleotide exchange factor	cdc25|GNRP	
XB-GENEPAGE-493678	cd36	CD36 molecule	plasma membrane glycoprotein	
XB-GENEPAGE-493688	magi2	membrane associated guanylate kinase, WW and PDZ domain containing 2	protein tyrosine phosphatase	aip1|arip1|sscam|s-scam|magi-2|acvrip1	
XB-GENEPAGE-493695	rap2b	RAP2B, member of RAS oncogene family	small GTPase	
XB-GENEPAGE-493705	wnt8a	wingless-type MMTV integration site family member 8A	secreted growth factor/developmental regulator	wnt-8|Xwnt-8|Xwnt8|wnt8	
XB-GENEPAGE-493713	dync1li2	dynein, cytoplasmic 1, light intermediate chain 2	small GTPase mediated signal transduction	
XB-GENEPAGE-493722	actr10	actin-related protein 10 homolog	cytoskeletal protein binding	
XB-GENEPAGE-493732	eif3l	eukaryotic translation initiation factor 3 subunit L	RNA polymerase I-associated factor	eif3s6ip|mgc53371|mgc75896|eif3eip	
XB-GENEPAGE-493742	micall1	MICAL like 1	Regulatory protein MLP and related LIM proteins	mical-l1	
XB-GENEPAGE-493747	kcnj4	potassium channel, inwardly rectifying subfamily J, member 4	potassium channel	hir|hrk1|irk3|hirk2|kir2.3	
XB-GENEPAGE-493756	atrip	ATR interacting protein	binding partner for regulator of DNA replication and damage checkpoint response	Xatrip|trex1	
XB-GENEPAGE-493765	rasl10a	RAS-like family 10 member A	small GTPase	rrp22	
XB-GENEPAGE-493770	kiaa1429	kiaa1429 protein	Predicted nuclear membrane protein involved in mRNtransport and sex determination via splicing modulation	
XB-GENEPAGE-493775	mbd2	methyl-CpG binding domain protein 2	transcriptional regulator	
XB-GENEPAGE-493785	spen	spen family transcriptional repressor	transcriptional repressor	
XB-GENEPAGE-493791	tnpo1	transportin 1	karyopherin receptor complex component	mip|trn|ipo2|mip1|kpnb2	
XB-GENEPAGE-493800	larp6	La ribonucleoprotein domain family member 6	RNA binding	
XB-GENEPAGE-493809	atm	ATM serine/threonine kinase	telomere length regulation and DNA repair	xatm|at1|atdc|tel1|telo1	
XB-GENEPAGE-493819	thy1	Thy-1 cell surface antigen		cd90	
XB-GENEPAGE-493828	rab6b	RAB6B, member RAS oncogene family	small GTPase	
XB-GENEPAGE-493838	rhebl1	Ras homolog enriched in brain like 1	small GTPase	mgc75978	
XB-GENEPAGE-493847	tuba1c	tubulin alpha 1c	microtubule component	tuba6	
XB-GENEPAGE-493856	prph	peripherin	intermediate filament	XIF3|peripherin|nef4	
XB-GENEPAGE-493864	arl6ip4	ADP ribosylation factor like GTPase 6 interacting protein 4	Uncharacterized conserved protein	
XB-GENEPAGE-493873	fbxw2	F-box and WD repeat domain containing 2	esterase	mgc53244	
XB-GENEPAGE-493882	wdr5	WD repeat domain 5	WD40 repeat-containing protein	swd3|big-3|xwdr5	
XB-GENEPAGE-493892	mrps2	mitochondrial ribosomal protein S2	structural constituent of ribosome	
XB-GENEPAGE-493901	gfpt1	glutamine--fructose-6-phosphate transaminase 1	hexosamine biosynthetic pathway regulating enzyme	gfat	
XB-GENEPAGE-493908	actn1	actinin, alpha 1	Ca2+-binding actin-bundling protein [KOG]	alpha actinin|actinin	
XB-GENEPAGE-493917	nfatc3	nuclear factor of activated T-cells, cytoplasmic, calcineurin-dependent 3	immune response transcription factor	nf-at|nfat4|nfatx	
XB-GENEPAGE-493926	gipc1	GIPC PDZ domain containing family member 1	developmental regulator	Kermit|GIPC|XGIPC	
XB-GENEPAGE-493936	acta2	actin, alpha 2, smooth muscle, aorta	cytoskeletal constituent	aat6|mymy5|actsa|alpha smooth muscle actin|a-sma|sm-actin|SMactin|alpha-SM-actin|ASMA|SM actin	
XB-GENEPAGE-493946	rbm6	RNA binding motif protein 6	nucleic acid binding	def3|def-3	
XB-GENEPAGE-493952	itga5	integrin subunit alpha 5	cell surface receptor subunit	VLA-5|Integrin alpha5	
XB-GENEPAGE-493962	hnrnpa1	heterogeneous nuclear ribonucleoprotein A1	mRNA metabolism and transport	hnrpa1|hnRNP A1	
XB-GENEPAGE-493972	jam2	junctional adhesion molecule 2	immunoglobulin localized in tight junctions	
XB-GENEPAGE-493978	itga3	integrin subunit alpha 3	cell surface receptor subunit	
XB-GENEPAGE-493987	alox5	arachidonate 5-lipoxygenase	calcium ion-modulated nonselective cation channel polycystin	
XB-GENEPAGE-493996	vhl	von Hippel-Lindau tumor suppressor, E3 ubiquitin protein ligase	E3 ubiquitin ligase	vhl1	
XB-GENEPAGE-494001	celf5	CUGBP, Elav-like family member 5	nucleic acid binding	brunol-5|brunol5	
XB-GENEPAGE-494008	slc2a5	solute carrier family 2 (facilitated glucose/fructose transporter), member 5	transmembrane solute exchange	glut5	
XB-GENEPAGE-494018	ca6	carbonic anhydrase 6	carbon compound metabolic protein	carbonic anhydrase VI|gustin|car6	
XB-GENEPAGE-494027	ski	SKI proto-oncogene	transcription factor	c-ski|xski|skv	
XB-GENEPAGE-494036	adm	adrenomedullin	secreted peptide precursor	
XB-GENEPAGE-494042	fntb	farnesyltransferase, CAAX box, beta	transferase	fptb|FTase-beta	
XB-GENEPAGE-494052	tubgcp5	tubulin gamma complex associated protein 5	microtubule organization	gcp5	
XB-GENEPAGE-494059	myo7a	myosin 7a	motor activity	myosin VIIA	
XB-GENEPAGE-494069	p4hb	prolyl 4-hydroxylase, beta polypeptide	collagen synthesis, enzyme subunit	
XB-GENEPAGE-494078	hltf	helicase-like transcription factor	transcription factor	smarca3	
XB-GENEPAGE-494088	arpc5	actin related protein 2/3 complex subunit 5	control of actin polymerization	
XB-GENEPAGE-494098	arl2	ADP ribosylation factor like GTPase 2	small GTPase	
XB-GENEPAGE-494107	rab34	RAB34, member RAS oncogene family	small GTPase	mgc89521	
XB-GENEPAGE-494114	arpc3	actin related protein 2/3 complex subunit 3	control of actin polymerization	mgc68983	
XB-GENEPAGE-494124	foxi1	forkhead box I1	forkhead domain transcription factor	FoxI1e|ectodermally-expressed mesendoderm antagon|Xema|xfoxi1|ema|foxi1e|foxi3	
XB-GENEPAGE-494134	tom1l1	target of myb1 like 1 membrane trafficking protein	cytosolic sorting	
XB-GENEPAGE-494143	ap3d1	adaptor related protein complex 3 delta 1 subunit	vesicle coat component	
XB-GENEPAGE-494151	mob3a	MOB kinase activator 3A	cell cycle-associated protein	moblak	
XB-GENEPAGE-494160	gja3	gap junction protein alpha 3	connexon channel component	cx46|connexin 46|alpha3 connexin|Cx40.4	
XB-GENEPAGE-494169	afap1	actin filament associated protein 1	Predicted Rho/Rac guanine nucleotide exchange factor/faciogenital dysplasia protein 3	afap	
XB-GENEPAGE-494174	leng1	leukocyte receptor cluster (LRC) member 1	C-type lectin	
XB-GENEPAGE-494183	u2af2	U2 small nuclear RNA auxiliary factor 2	splicing factor	u2af65	
XB-GENEPAGE-494192	lrig1	leucine-rich repeats and immunoglobulin-like domains 1	membrane glycoprotein	
XB-GENEPAGE-494199	grin1	glutamate receptor, ionotropic, N-methyl D-aspartate 1	glutamate receptor channel component	NR1|nmda1|nmdar1	
XB-GENEPAGE-494208	u2surp	U2 snRNP-associated SURP domain containing	RNA processing	sr140|fsapa	
XB-GENEPAGE-494213	clcf1	cardiotrophin-like cytokine factor 1	B-cell stimulating factor	
XB-GENEPAGE-494219	rgl2	ral guanine nucleotide dissociation stimulator-like 2	guanine-nucleotide releasing factor	
XB-GENEPAGE-494226	ring1	ring finger protein 1	E3 ubiquitin ligase	rnf1|ring1a	
XB-GENEPAGE-494235	psmg1	proteasome (prosome, macropain) assembly chaperone 1		dscr2|Down syndrome critical region gene 2	
XB-GENEPAGE-494245	snrpa	small nuclear ribonucleoprotein polypeptide A	spliceosomal protein	mud1|U1A	
XB-GENEPAGE-494255	rab25	RAB25, member RAS oncogene family	small GTPase	mgc79587	
XB-GENEPAGE-494264	serbp1	SERPINE1 mRNA binding protein 1	helicase	cgi-55|chd3ip|habp4l|pairbp1|pai-rbp1	
XB-GENEPAGE-494274	mrc1	mannose receptor, C type 1	sugar binding	mmr|cd206|clec13d	
XB-GENEPAGE-494281	rsu1	Ras suppressor protein 1	Ras suppressor protein (contains leucine-rich repeats)	
XB-GENEPAGE-494291	rab5c	RAB5C, member RAS oncogene family	small GTPase	rabl|rab5cl	
XB-GENEPAGE-494301	adrb2	adrenoceptor beta 2	glycoprotein hormone receptor	
XB-GENEPAGE-494310	ablim3	actin binding LIM protein family member 3	zinc finger, involved in axon guidance	
XB-GENEPAGE-494319	kptn	kaptin (actin binding protein)		
XB-GENEPAGE-494329	rasgrp4	RAS guanyl releasing protein 4	guanine nucleotide exchange factor	
XB-GENEPAGE-494338	actn4	actinin, alpha 4	Ca2+-binding actin-bundling protein [KOG]	mgc80841|mgc79707	
XB-GENEPAGE-494348	ncoa1	nuclear receptor coactivator 1	aryl-hydrocarbon receptor nuclear translocator	Xsrc1|bhlhe42|bhlhe74|src1|src-1|kat13a|rip160	
XB-GENEPAGE-494357	inhbc.1	inhibin beta C	growth factor	actd|activin D	
XB-GENEPAGE-494366	ilf3	interleukin enhancer binding factor 3	transcription factor	NF90|4F.1|ubp4|cbtf122|xilf3	
XB-GENEPAGE-494376	sall2	spalt-like transcription factor 2	zinc finger transcription factor	Xsal2|salF|XsalF|XsalF-a|XsalF-b	
XB-GENEPAGE-494385	zbtb8a.1	zinc finger and BTB domain containing 8A, gene 1	zinc finger, C2H2 type	zbtb8.1|bozf1|zbtb8	
XB-GENEPAGE-494394	slc30a2	solute carrier family 30 (zinc transporter), member 2	solute transport	znt2|znt-2	
XB-GENEPAGE-494404	svil	supervillin	actin regulatory protein	
XB-GENEPAGE-494411	rab33a	RAB33A, member RAS oncogene family	small GTPase	
XB-GENEPAGE-494420	asah1	N-acylsphingosine amidohydrolase (acid ceramidase) 1	hydrolase	
XB-GENEPAGE-494430	rbm4b	RNA binding motif protein 4B	nucleic acid binding	rbm30|rbm4l|zcrb3b|zcchc15	
XB-GENEPAGE-494439	sipa1l3	signal-induced proliferation-associated 1 like 3	Rap GTPase activating protein	
XB-GENEPAGE-494447	gtf2b	general transcription factor 2B	transcription initiation factor	tf2b|tfiib	
XB-GENEPAGE-494455	stk10	serine/threonine kinase 10	Ste20-like serine/threonine protein kinase	xPlkk1|polo-like kinase kinase 1	
XB-GENEPAGE-494464	tpi1	triosephosphate isomerase 1	Triosephosphate isomerase	tpi	
XB-GENEPAGE-494473	ripk4	receptor interacting serine/threonine kinase 4	serine/threonine kinase	Receptor-interacting protein kinase 4|dik|pkk|rip4|ankk2|ankrd3	
XB-GENEPAGE-494482	rax2	retina and anterior neural fold homeobox 2	homeodomain transcription factor	rx-l|qrx|armd6|raxl1|cord11	
XB-GENEPAGE-494490	rbm23	RNA binding motif protein 23	transcriptional coactivator	
XB-GENEPAGE-494498	cited1	Cbp/p300-interacting transactivator, with Glu/Asp rich carboxy-terminal domain, 1	transcriptional regulator	msg1	
XB-GENEPAGE-494504	trit1	tRNA isopentenyltransferase 1	tRNA processing	
XB-GENEPAGE-494511	lrp4	LDL receptor related protein 4	Low-density lipoprotein receptors containing Ca2+-binding EGF-like domains	
XB-GENEPAGE-494520	mcat	malonyl-CoA-acyl carrier protein transacylase	mitochondrial transferase	
XB-GENEPAGE-494528	alg2	ALG2, alpha-1,3/1,6-mannosyltransferase	glycosyltransferase	mgc82301|mgc108188	
XB-GENEPAGE-494538	ifnar2.1	interferon (alpha, beta and omega) receptor 2, gene 1	hematopoeitin/interferon-class cytokine receptor	
XB-GENEPAGE-494547	ralb	v-ral simian leukemia viral oncogene homolog B	small GTPase	ral b|xralb	
XB-GENEPAGE-494556	fbn2	fibrillin 2 (congenital contractural arachnodactyly)	extracellular matrix structural constituent	JB3	
XB-GENEPAGE-494565	dbnl	drebrin-like	actin binding	mgc53920	
XB-GENEPAGE-494574	slc35b3	solute carrier family 35 (adenosine 3'-phospho 5'-phosphosulfate transporter), member B3	solute transport	
XB-GENEPAGE-494583	mid1	midline 1	ubiquitin-protein ligase	midline 1|fxy|osx|ogs1|xprf|bbbg1|gbbb1|midin|rnf59|znfxy|trim18	
XB-GENEPAGE-494589	mdfic	MyoD family inhibitor domain containing		XIC	
XB-GENEPAGE-494598	stac	SH3 and cysteine rich domain	intracellular signaling	
XB-GENEPAGE-494604	lgals8	lectin, galactoside-binding, soluble, 8 (galectin 8)	sugar binding	xgalectin-VIII	
XB-GENEPAGE-494613	prkdc	protein kinase, DNA-activated, catalytic polypeptide	DNA-dependent protein kinase	dna-pkcs|hyrc|p350|dnapk|dnpk1|hyrc1|xrcc7	
XB-GENEPAGE-494622	rbms2	RNA binding motif, single stranded interacting protein 2	nucleic acid binding	
XB-GENEPAGE-494632	klhl2	kelch like family member 2	Proteins containing BTB/POZ and Kelch domains, involved in regulatory/signal transduction processes	
XB-GENEPAGE-494641	flnb	filamin B	actin-binding cytoskeleton protein	
XB-GENEPAGE-494651	dnah12	dynein, axonemal, heavy chain 12	molecular motor component	
XB-GENEPAGE-494656	clcn2	chloride channel, voltage-sensitive 2	voltage-gated chloride channel component	egma|ejm6|ejm8|clc-2|egi11|clc2|eca2|eca3|egi3	
XB-GENEPAGE-494665	scarb1	scavenger receptor class B member 1	Plasma membrane glycoprotein CD36 and related membrane receptors	srb1	
XB-GENEPAGE-494675	sesn3	sestrin 3	Uncharacterized conserved protein	
XB-GENEPAGE-494684	drosha	drosha, ribonuclease type III	RNA processing	rnasen|ranse3l|rnase3l|rn3|etohi2	
XB-GENEPAGE-494690	rassf1	Ras association (RalGDS/AF-6) domain family member 1	Ras GTPase effector	
XB-GENEPAGE-494699	gab2	GRB2 associated binding protein 2	Myosin VII, myosin IXB and related myosins	
XB-GENEPAGE-494708	prkcz	protein kinase C, zeta	serine/threonine kinase	TPKC|pkc-zeta|PKCzeta|PKMz	
XB-GENEPAGE-494717	ppargc1a	peroxisome proliferator-activated receptor gamma, coactivator 1 alpha	transcriptional coactivator	
XB-GENEPAGE-494721	sh3pxd2a	SH3 and PX domains 2A	intracellular signaling	
XB-GENEPAGE-494730	phactr2	phosphatase and actin regulator 2	RPEL repeat-containing protein	
XB-GENEPAGE-494739	mecp2	methyl-CpG binding protein 2	methyl-CpG binding transcription factor	
XB-GENEPAGE-494749	lmx1b.1	LIM homeobox transcription factor 1, beta, gene 1	homeodomain transcription factor	Xlmx1b	
XB-GENEPAGE-494759	hsp90b1	heat shock protein 90kDa beta family member 1	molecular chaperone	grp94|ecgp|gp96|tra1	
XB-GENEPAGE-494769	rab3c	RAB3C, member RAS oncogene family	small GTPase	rab-3c	
XB-GENEPAGE-494778	pacsin1	protein kinase C and casein kinase substrate in neurons 1	protein-tyrosine kinase	
XB-GENEPAGE-494788	prlr	prolactin receptor		
XB-GENEPAGE-494798	macf1	microtubule-actin crosslinking factor 1	cell cycle arrest	
XB-GENEPAGE-494807	pelp1	proline, glutamate and leucine rich protein 1	Projectin/twitchin and related proteins	
XB-GENEPAGE-494816	smarca5	SWI/SNF related, matrix associated, actin dependent regulator of chromatin, subfamily a, member 5	chromatin remodeling complex component	imitation switch ISWI|iswi	
XB-GENEPAGE-494826	fscn2	fascin actin-bundling protein 2, retinal	actin-bundling protein	
XB-GENEPAGE-494835	sgce	sarcoglycan epsilon	Sarcoglycan complex, alpha/epsilon subunits	
XB-GENEPAGE-494845	ltb	lymphotoxin beta	cytokine	xltb	
XB-GENEPAGE-494851	ranbp9	RAN binding protein 9	interacts with small GTP-binding protein ran	ranbpm|bpm-l|bpm90	
XB-GENEPAGE-494861	shc1	SHC (Src homology 2 domain containing) transforming protein 1	Adaptor protein SHC and related proteins	mgc98812|shc	
XB-GENEPAGE-494870	ipo8	importin 8	protein import into nucleus	
XB-GENEPAGE-494879	sh2b2	SH2B adaptor protein 2	tyrosine kinase	aps	
XB-GENEPAGE-494883	smarcd3	SWI/SNF related, matrix associated, actin dependent regulator of chromatin, subfamily d, member 3	transcription activation complex subunit	rsc6p|baf60c|cracd3	
XB-GENEPAGE-494892	rhot1	ras homolog family member T1	small GTPase	mgc89266	
XB-GENEPAGE-494902	rab6a	RAB6A, member RAS oncogene family	small GTPase	rab6	
XB-GENEPAGE-494911	rab20	RAB20, member RAS oncogene family	small GTPase	
XB-GENEPAGE-494920	syngr1	synaptogyrin 1	synaptic vesicle protein	P7D11|synaptogyrin|synaptogyrin-1|synaptogyrin 1	
XB-GENEPAGE-494930	des.1	desmin, gene 1	intermediate filament	desm|csm1|csm2|cmd1l	
XB-GENEPAGE-494940	ipo11	importin 11	protein import into nucleus	
XB-GENEPAGE-494949	rac2	ras-related C3 botulinum toxin substrate 2 (rho family, small GTP binding protein Rac2)	small GTPase, Rho type	
XB-GENEPAGE-494959	sdc1	syndecan 1	cell-surface heparan sulfate proteoglycan	XSyndecan-1|syndecan1|Syn1|xSyn1|Syndecan-1	
XB-GENEPAGE-494968	rasd2	RASD family member 2	small GTPase	
XB-GENEPAGE-494977	bap1	BRCA1 associated protein 1	ubiquitin C-terminal hydrolase	uchl2|hucep-6|hucep-13	
XB-GENEPAGE-494986	rbm5	RNA binding motif protein 5	nucleic acid binding	g15|h37|rmb5|luca15	
XB-GENEPAGE-494996	lhx8	LIM homeobox 8	homeodomain transcription factor	x-Lhx7|lhx7	
XB-GENEPAGE-495006	sugp1	SURP and G-patch domain containing 1	nucleic acid binding	rbp|sf4	
XB-GENEPAGE-495015	hnrnpdl	heterogeneous nuclear ribonucleoprotein D like	mRNA processing	hnRNP|jktbp|jktbp2|laauf1	
XB-GENEPAGE-495025	rab15	RAB15, member RAS oncogene family	small GTPase	
XB-GENEPAGE-495034	cited2	Cbp/p300-interacting transactivator, with Glu/Asp rich carboxy-terminal domain, 2	transcriptional regulator	mgc75612	
XB-GENEPAGE-495043	tlx3	T-cell leukemia homeobox 3	homeodomain transcription factor	XHox11L2|rnx|hox11l2	
XB-GENEPAGE-495052	sumf1	sulfatase modifying factor 1	chromatin remodeling protein	
XB-GENEPAGE-495062	ndufv1	NADH:ubiquinone oxidoreductase core subunit V1	NADH:ubiquinone oxidoreductase subunit	mgc130842|mgc53648	
XB-GENEPAGE-495072	ranbp3	RAN binding protein 3	interacts with small GTP-binding protein ran	
XB-GENEPAGE-495081	yes1	YES proto-oncogene 1, Src family tyrosine kinase	serine/threonine kinase	yes|c-yes	
XB-GENEPAGE-495091	snrpc	small nuclear ribonucleoprotein polypeptide C	nucleic acid binding	Snrp1c|snRNP C protein	
XB-GENEPAGE-495101	s100pbp	S100P binding protein	Nucleolar GTPase/ATPase p130	
XB-GENEPAGE-495110	tdgf1.1	teratocarcinoma-derived growth factor 1, member 1	EGF-like growth factor	cr3|XCR3|cripto-3|tdgf3|tdgf1p3	
XB-GENEPAGE-495118	fus	FUS RNA binding protein	zinc finger	mgc52724	
XB-GENEPAGE-495127	rab19	RAB19, member RAS oncogene family	small GTPase	
XB-GENEPAGE-495260	id3	inhibitor of DNA binding 3, dominant negative helix-loop-helix protein	transcriptional regulator	xid3|heir-1|xidia|xIdx	
XB-GENEPAGE-495295	sfrpx	secreted frizzled-related protein	modulator of Wnt signaling	
XB-GENEPAGE-495302	hsp90aa1.1	heat shock protein 90kDa alpha family class A member 1	molecular chaperone	hsp90alpha.1|hsp90|hsp90a|hspn|hsp89|hspca|hspc1|hsp86|lap2|hsp90 alpha	
XB-GENEPAGE-495310	hsp90ab1	heat shock protein 90kDa alpha family class B member 1	Endoplasmic reticulum glucose-regulated protein (GRP94/endoplasmin), HSP90 family	hsp90beta|hsp90b|hsp90 beta	
XB-GENEPAGE-495320	pnpla8	patatin like phospholipase domain containing 8	intracellular membrane-bound calcium-independent phospholipase	ipla2(gamma)	
XB-GENEPAGE-495324	ptprf	protein tyrosine phosphatase, receptor type F	signaling molecule	XPTP-LAR|LAR	
XB-GENEPAGE-495334	sox17b.2	SRY (sex determining region Y)-box 17 beta, gene 2	HMG-box transcription factor	tSox17beta|Xsox17|sox17	
XB-GENEPAGE-495358	bambi	BMP and activin membrane-bound inhibitor	negative regulator of TGF-beta (pseudoreceptor)	mgc89501	
XB-GENEPAGE-495378	pot1	protection of telomeres 1	telomere binding	xtpot1	
XB-GENEPAGE-495386	tep1	telomerase-associated protein 1	ribonucleoprotein complex component	tp1|tlp1|p240|trove1|vault2	
XB-GENEPAGE-495393	flrt2	fibronectin leucine rich transmembrane protein 2	receptor signaling	
XB-GENEPAGE-495402	flrt1	fibronectin leucine rich transmembrane protein 1	receptor signaling	
XB-GENEPAGE-495411	rnd3	Rho family GTPase 3	small GTPase, Rho type	
XB-GENEPAGE-495438	cck	cholecystokinin	secreted peptide precursor	preprocholecystokinin|CCK-CH|cholecystokinin	
XB-GENEPAGE-495447	clock	clock circadian regulator	circadian regulator (transcription factor)	clk|Xclk|XClock	
XB-GENEPAGE-495454	arntl	aryl hydrocarbon receptor nuclear translocator like	transcription factor	bmal1|xBmal1	
XB-GENEPAGE-495463	per1	period circadian clock 1	circadian clock	xPer1|period1	
XB-GENEPAGE-852568	dmrt1	doublesex and mab-3 related transcription factor 1	transcription factor	dmt1|xdmrt1	
XB-GENEPAGE-852580	barx2	BARX homeobox 2	homeodomain transcription factor	
XB-GENEPAGE-852585	arhgap33	Rho GTPase activating protein 33	Predicted Rho GTPase-activating protein CdGAPr	snx26|tcgap|noma-gap	
XB-GENEPAGE-852598	muc4	mucin 4, cell surface associated	Mucin/alpha-tectorin	
XB-GENEPAGE-852607	rnf11	ring finger protein 11	mediator of ubiquitin ligase activity	mgc89047	
XB-GENEPAGE-852623	gbx2.2	gastrulation brain homeobox 2, gene 2	homeodomain transcription factor	XGBX-2	
XB-GENEPAGE-852640	nell2	neural EGFL like 2	cytoplasmic protein with epidermal growth factor-like repeats	mgc53340	
XB-GENEPAGE-852653	ppm1a	protein phosphatase, Mg2+/Mn2+ dependent 1A	serine/threonine protein phosphatase	pp2ca|pp2calpha|pp2c-alpha	
XB-GENEPAGE-852665	amelx	amelogenin, X-linked		amg|aih1|algn|amgl|amgx|amel|amelogenin	
XB-GENEPAGE-852674	suv39h2	suppressor of variegation 3-9 homolog 2	histone methyltransferase	kmt1b	
XB-GENEPAGE-852693	tgfa	transforming growth factor alpha	growth factor	
XB-GENEPAGE-852702	cers2	ceramide synthase 2	protein transporter	lass2|sp260|tmsg1	
XB-GENEPAGE-852714	cers5	ceramide synthase 5	protein transporter	trh4|lass5	
XB-GENEPAGE-852728	gyg1	glycogenin 1	glycogenin glucosyltransferase	gyg|mgc79098|mgc76101	
XB-GENEPAGE-852741	etv3	ets variant 3	transcription factor	mgc53585	
XB-GENEPAGE-852756	kmt5b	lysine (K)-specific methyltransferase 5B	histone tail methylase	cgi85|cgi-85|suv4-20 h1|SUV420H1	
XB-GENEPAGE-852770	sftpc	surfactant, pulmonary-associated protein C		SPC|xSP-C|SP-C|surfc	
XB-GENEPAGE-852782	ndp	Norrie disease (pseudoglioma)	coagulation factor	norrin|xnorrin|evr2|fevr	
XB-GENEPAGE-852786	upk2	uroplakin 2		
XB-GENEPAGE-852798	celsr3	cadherin, EGF LAG seven-pass G-type receptor 3	signal transduction (flamingo subfamily of cadherins)	
XB-GENEPAGE-852806	adnp	activity-dependent neuroprotector homeobox	homeodomain transcription factor	
XB-GENEPAGE-852817	meox2	mesenchyme homeobox 2	homeodomain transcription factor	gax|mox2|mox-2	
XB-GENEPAGE-852835	vwc2	von Willebrand factor C domain containing 2	coagulation factor	
XB-GENEPAGE-852842	dmd.2	dystrophin, gene 2	actin binding	dystrophin|bmd|cmd3b	
XB-GENEPAGE-852850	tshz3	teashirt zinc finger homeobox 3	zinc finger and homeodomain transcription factor	tsh3|Xtsh3|teashirt3	
XB-GENEPAGE-852863	rnf19a	ring finger protein 19A, RBR E3 ubiquitin protein ligase	mediator of ubiquitin ligase activity	rnf19	
XB-GENEPAGE-852873	dcc	DCC netrin 1 receptor	receptor involved in mediation of netrin-dependent axon guidance	xdcc|crc18|crcr1|igdcc1	
XB-GENEPAGE-852890	dlx2	distal-less homeobox 2	homeodomain and LIM zinc binding domain transcription factor	X-dll4|tes-1|tes1	
XB-GENEPAGE-852904	tusc3	tumor suppressor candidate 3	Oligosaccharyltransferase, gamma subunit	m33|n33|mrt7|ost3a	
XB-GENEPAGE-852913	mmp20	matrix metallopeptidase 20	extracellular matrix metalloprotease	
XB-GENEPAGE-852922	evx2	even-skipped homeobox 2	homeodomain transcription factor	
XB-GENEPAGE-852929	chn1	chimerin 1	GTPase-activating protein	mgc69135	
XB-GENEPAGE-852942	tob1	transducer of ERBB2, 1	anti-proliferative factor	
XB-GENEPAGE-852956	erf	Ets2 repressor factor	transcription factor	
XB-GENEPAGE-852973	msx2	msh homeobox 2	homeodomain transcription factor	Hhox 7.1	
XB-GENEPAGE-852985	fbxw4	F-box and WD repeat domain containing 4	myosin heavy chain kinase	shfm3|dac|fbw4|fbwd4|shsf3	
XB-GENEPAGE-852995	nkx2-3	NK2 homeobox 3	homeodomain transcription factor	nkx2.3|nkx-2.3|xnkx-2.3|xnkx2-3	
XB-GENEPAGE-853002	alx4	ALX homeobox 4	homeodomain transcription factor	fnd2	
XB-GENEPAGE-853010	grip1	glutamate receptor interacting protein 1	PDZ domain	grip|xgrip1	
XB-GENEPAGE-853020	tgif1	TGFB-induced factor homeobox 1	homeodomain transcription factor	tgif|mgc53347	
XB-GENEPAGE-853036	elk3	ELK3, ETS-domain protein (SRF accessory protein 2)	transcription factor	erp|sap2	
XB-GENEPAGE-853056	dlx5	distal-less homeobox 5	homeodomain and LIM zinc binding domain transcription factor	dll3|X-dll3	
XB-GENEPAGE-853069	cux1	cut-like homeobox 1	homeodomain transcription factor	cutl1|cut-like 1	
XB-GENEPAGE-853081	aurka	aurora kinase A	serine/threonine kinase	Aurora-A|btak|stk15|Aurora A|aik|ark1|aura|stk6|stk7|aurora2|pEg2|Eg2|aur-a	
XB-GENEPAGE-853094	alx1	ALX homeobox 1	homeodomain transcription factor	cart1|Xcart1|Cart-1	
XB-GENEPAGE-853107	en2	engrailed homeobox 2	homeodomain transcription factor	eng2|engrailed 2|engrailed-2|En-2|engrailed homolog 2|xen2|maben	
XB-GENEPAGE-853116	tm4sf1	transmembrane 4 L six family member 1		mgc82190	
XB-GENEPAGE-853127	pknox2	PBX/knotted 1 homeobox 2	homeodomain transcription factor	prep2	
XB-GENEPAGE-853138	pou4f1	POU class 4 homeobox 1	homeodomain transcription factor	brn3a|rdc-1|oct-t1|Brn3.0	
XB-GENEPAGE-853146	tmem150a	transmembrane protein 150A	Uncharacterized conserved protein	tm6p1|tmem150	
XB-GENEPAGE-853157	sebox	sebox homeobox	homeodomain transcription factor	og9|og9x	
XB-GENEPAGE-853165	vsx1	visual system homeobox 1	homeodomain transcription factor	Xvsx1|ktcn|ppcd|rinx|ppd	
XB-GENEPAGE-853183	dlx6	distal-less homeobox 6	homeodomain and LIM zinc binding domain transcription factor	dlx-6	
XB-GENEPAGE-853202	aplp1	amyloid beta (A4) precursor-like protein 1	cell membrane glycoprotein	aplp	
XB-GENEPAGE-853212	apoe	apolipoprotein E	lipoprotein catabolism	lpg|ldlcq5|apolipoprotein E|apo-e|ad2	
XB-GENEPAGE-853226	atp5g3	ATP synthase, H+ transporting, mitochondrial Fo complex subunit C3 (subunit 9)	mitochondrial ATP synthase component	cg1746	
XB-GENEPAGE-853239	churc1	churchill domain containing 1	transcriptional activator	chch|mgc79649|churchill	
XB-GENEPAGE-853253	prdm1	PR domain containing 1, with ZNF domain	transcription factor	blimp1|xblimp1	
XB-GENEPAGE-853265	cp	ceruloplasmin (ferroxidase)	multicopper oxidase	
XB-GENEPAGE-853273	nipbl	Nipped-B homolog	sister chromatid cohesion	scc2-2|delangin|scc2	
XB-GENEPAGE-853289	egr2	early growth response 2 (Krox-20 homolog)	zinc finger transcription factor	XKrox-20|Krox-20|EGR-2|XKr20|krox20	
XB-GENEPAGE-853300	upk3a	uroplakin 3A		uroplakin III|up3a|upk3|upiii|upiiia|xUPIII	
XB-GENEPAGE-853310	elf2	E74-like factor 2 (ets domain transcription factor)	transcription factor	mgc89405|elf2-like	
XB-GENEPAGE-853323	upk3b	uroplakin 3B		
XB-GENEPAGE-853335	sp1	Sp1 transcription factor	zinc finger transcription factor	
XB-GENEPAGE-853353	pou3f1	POU class 3 homeobox 1	transcription factor containing POU and HOX domains	pou50|oct-6|oct6|scip|nrl-22|XLPOU1	
XB-GENEPAGE-853368	erbb3	erb-b2 receptor tyrosine kinase 3	epidermal growth factor receptor	XErbB3|HER3	
XB-GENEPAGE-853379	setdb1	SET domain, bifurcated 1	histone methyl transferase	
XB-GENEPAGE-853396	cebpa	CCAAT/enhancer binding protein alpha	basic-leucine zipper (bZIP) transcription factor	xC/EBP|C/EBPalpha|C/EBP	
XB-GENEPAGE-853411	egr1	early growth response 1	zinc finger transcription factor	Xegr-1|g0s30|ngfi-a|tis8|at225|znf225|krox-24|zif-268|egr-1|egr	
XB-GENEPAGE-853429	cebpe	CCAAT/enhancer binding protein epsilon	basic-leucine zipper (bZIP) transcription factor	
XB-GENEPAGE-853437	zfyve9	zinc finger, FYVE domain containing 9	Smad anchor for receptor activation	madhip|SARA	
XB-GENEPAGE-853449	phtf1	putative homeodomain transcription factor 1	Nucleolar GTPase/ATPase p130	
XB-GENEPAGE-853454	celsr1	cadherin, EGF LAG seven-pass G-type receptor 1	signal transduction (flamingo subfamily of cadherins)	me2|fmi2|cdhf9|hfmi2|flamingo 2	
XB-GENEPAGE-853464	mfge8	milk fat globule-EGF factor 8 protein	Fibrillins and related proteins containing Ca2+-binding EGF-like domains	mgc145109|mgc75581	
XB-GENEPAGE-853481	pcdh12	protocadherin 12	Cadherin repeats	
XB-GENEPAGE-853488	psd4	pleckstrin and Sec7 domain containing 4	Guanine nucleotide exchange factor EFA6	
XB-GENEPAGE-853495	usp39	ubiquitin specific peptidase 39	spindle pole body protein	
XB-GENEPAGE-853505	prom2	prominin 2	polytopic membrane protein	proml2|prom-2	
XB-GENEPAGE-853510	zhx3	zinc fingers and homeoboxes 3	transcriptional repressor	mgc89108	
XB-GENEPAGE-853528	elf3	E74-like factor 3 (ets domain transcription factor, epithelial-specific)	transcription factor	
XB-GENEPAGE-853538	mkx	mohawk homeobox	homeodomain transcription factor	mwk	
XB-GENEPAGE-853543	baz1b	bromodomain adjacent to zinc finger domain 1B	Williams syndrome transcription factor	WSTF|wbscr9|wbscr10	
XB-GENEPAGE-853561	sftpd	surfactant, pulmonary-associated protein D	C-type lectin	sp-d|psp-d|sftp4|colec7	
XB-GENEPAGE-853571	edil3	EGF-like repeats and discoidin 1-like domains 3	zinc carboxypeptidase [KOG]	XDel1|Del1|DEL-1	
XB-GENEPAGE-853581	fev	FEV (ETS oncogene family)	transcription factor	
XB-GENEPAGE-853587	cebpd	CCAAT/enhancer binding protein delta	basic-leucine zipper (bZIP) transcription factor	C/EBP delta	
XB-GENEPAGE-853603	vps13b	vacuolar protein sorting 13 homolog B	Vacuolar protein sorting-associated protein	chs1|coh1	
XB-GENEPAGE-853608	spag1	sperm associated antigen 1	Molecular co-chaperone STI1	
XB-GENEPAGE-853622	ankrd46	ankyrin repeat domain 46	ankyrin repeat protein	
XB-GENEPAGE-853631	pou2f3	POU class 2 homeobox 3	homeodomain transcription factor	
XB-GENEPAGE-853640	pou4f3	POU class 4 homeobox 3	homeodomain transcription factor	brn3c	
XB-GENEPAGE-853647	foxj1	forkhead box J1	forkhead domain transcription factor	xfoxj1'|xfoxj1|hfh4|hfh-4	
XB-GENEPAGE-853660	barhl1	BarH-like homeobox 1	homeodomain transcription factor	barh2|XBH2|xbarhl1	
XB-GENEPAGE-853668	slc24a5	solute carrier family 24 (sodium/potassium/calcium exchanger), member 5	transmembrane solute exchange	
XB-GENEPAGE-853676	hoxc12	homeobox C12	homeodomain transcription factor	xhoxc12	
XB-GENEPAGE-853681	pou6f2	POU class 6 homeobox 2	homeodomain transcription factor	
XB-GENEPAGE-853686	slc17a5	solute carrier family 17 (acidic sugar transporter), member 5	transmembrane solute exchange	
XB-GENEPAGE-853699	elf5	E74-like factor 5 (ets domain transcription factor)	transcription factor	
XB-GENEPAGE-853704	ehf	ets homologous factor	transcription factor	
XB-GENEPAGE-853709	cpb1	carboxypeptidase B1	zinc carboxypeptidase	
XB-GENEPAGE-853723	cpa3	carboxypeptidase A3	zinc carboxypeptidase	mc-cpa	
XB-GENEPAGE-853730	zfhx3	zinc finger homeobox 3	homeodomain transcription factor	atbf1	
XB-GENEPAGE-853739	ctbp2	C-terminal binding protein 2	transcription factor	ctbp|xctbp|ctbp-b	
XB-GENEPAGE-853747	hdx	highly divergent homeobox	homeodomain transcription factor	cxorf43	
XB-GENEPAGE-853755	satl1	spermidine/spermine N1-acetyl transferase-like 1	diamine acetyltransferase	
XB-GENEPAGE-853765	kank3	KN motif and ankyrin repeat domains 3	ankyrin repeat protein	ankrd47|ankyrin repeat domain 47	
XB-GENEPAGE-853774	vsx2	visual system homeobox 2	homeodomain transcription factor	chx10|xchx10	
XB-GENEPAGE-853785	ambn	ameloblastin	enamel sheath protein	
XB-GENEPAGE-853792	prom1	prominin 1	polytopic membrane protein	stgd4|cord12|proml1|prominin|rp41|ac133|cd133|mcdr2	
XB-GENEPAGE-853810	ecsit	ECSIT signalling integrator	intermediate in Toll signal transduction pathway	
XB-GENEPAGE-853826	gltscr2	glioma tumor suppressor candidate region gene 2	cellular protein	
XB-GENEPAGE-853844	kmt2b	lysine (K)-specific methyltransferase 2B	zinc-finger-like PHD finger, transcription factor	trithorax|hrx2|mll2|trx2|wbp7	
XB-GENEPAGE-853856	phox2a	paired-like homeobox 2a	homeodomain transcription factor	phox2|xphox2a	
XB-GENEPAGE-853866	fstl1	follistatin like 1	unknown, is an autoantigen associated with rheumatoid arthritis (NCBI)	
XB-GENEPAGE-853878	tuft1	tuftelin 1	ER-Golgi vesicle-tethering protein p115	
XB-GENEPAGE-853891	cebpz	CCAAT/enhancer binding protein zeta	ribosomal subunit biogenesis protein (transcription factor)	
XB-GENEPAGE-853909	inha	inhibin alpha	growth factor	
XB-GENEPAGE-853922	etv6	ets variant 6	transcription factor	mgc146892|TEL oncogene|etv-6|tel-1	
XB-GENEPAGE-853932	ptpn22	protein tyrosine phosphatase, non-receptor type 22 (lymphoid)	signaling molecule	
XB-GENEPAGE-853943	kcnh7	potassium channel, voltage gated eag related subfamily H, member 7	voltage-gated potassium channel component	erg3|herg3	
XB-GENEPAGE-853954	ocln	occludin	RNA polymerase II elongation factor	occludin	
XB-GENEPAGE-853971	cftr	cystic fibrosis transmembrane conductance regulator	ABC transporter	xcftr|mrp7|abc35|abcc7|cftr/mrp|tnr-cftr	
XB-GENEPAGE-853980	nkx2-8	NK2 homeobox 8	homeodomain transcription factor	nkx2.8|mgc75807	
XB-GENEPAGE-853991	pou2f1	POU class 2 homeobox 1	homeodomain transcription factor	pou2f1r|XOct1|NF-A1|OTF-1|oct1|oct-1	
XB-GENEPAGE-854004	myef2	myelin expression factor 2	nucleic acid binding	
XB-GENEPAGE-854021	hps3	Hermansky-Pudlak syndrome 3		
XB-GENEPAGE-854035	celf1	CUGBP, Elav-like family member 1	mediation of sequence-specific mRNA deadenylation	cug-bp|cug-bp1|embryo deadenylation element binding protein|eden-bp|edenbp|cugbp|nab50|brunol2|cugbp1	
XB-GENEPAGE-854055	grip2	glutamate receptor interacting protein 2	PDZ domain	Xgrip2.1|Xgrip2	
XB-GENEPAGE-854069	kirrel2	kin of IRRE like 2	Immunoglobulin C-2 Type/fibronectin type III domains	NEPH1	
XB-GENEPAGE-854080	foxm1	forkhead box M1	forkhead domain transcription factor	xlFoxM1|foxm1l|mpp2|Trident|fkhl16|hfh-11|WIN	
XB-GENEPAGE-854096	pou1f1	POU class 1 homeobox 1	homeodomain transcription factor	GHF-3|pit-1|pit1	
XB-GENEPAGE-854102	satb1	SATB homeobox 1	homeodomain transcription factor	
XB-GENEPAGE-854113	pdlim5	PDZ and LIM domain 5	zinc finger protein	
XB-GENEPAGE-854123	cers6	ceramide synthase 6	protein transporter	lass6	
XB-GENEPAGE-854130	rnf111	ring finger protein 111	mediator of ubiquitin ligase activity	Arkadia	
XB-GENEPAGE-854148	klf15	Kruppel-like factor 15	zinc finger, C2H2 type	
XB-GENEPAGE-854157	wnt11	wingless-type MMTV integration site family member 11	secreted growth factor/developmental regulator	Wnt11-R|Wnt11r|WNT11-related	
XB-GENEPAGE-854168	polr2k	polymerase (RNA) II (DNA directed) polypeptide K, 7.0kDa	RNA polymerase subunit	abc10-alpha|rpabc4|rpb10alpha|rpb12|rpb7.0	
XB-GENEPAGE-854179	fam49a	family with sequence similarity 49 member A	Uncharacterized conserved protein	
XB-GENEPAGE-854192	ovol2	ovo-like zinc finger 2	transcription factor	
XB-GENEPAGE-854442	tmeff2	transmembrane protein with EGF-like and two follistatin-like domains 2	protease inhibitor	mgc154375	
XB-GENEPAGE-854456	chrnb2	cholinergic receptor, nicotinic beta 2	nicotinic acetylcholine receptor	
XB-GENEPAGE-854466	kcnn3	potassium channel, calcium activated intermediate/small conductance subfamily N alpha, member 3	calcium-activated potassium channel	sk3|skca3|kca2.3	
XB-GENEPAGE-854472	adar	adenosine deaminase, RNA-specific	RNA editing enzyme	adar1|dsRAD|dsRNA adenosine deaminase	
XB-GENEPAGE-854490	slc4a5	solute carrier family 4 (sodium bicarbonate cotransporter), member 5	transmembrane solute exchange	
XB-GENEPAGE-854494	pkhd1	polycystic kidney and hepatic disease 1 (autosomal recessive)		fcyt|arpkd|tigm1	
XB-GENEPAGE-854497	anxa4	annexin A4	calcium-dependent phospholipid binding protein	annexin 4|Annexin IV|Xanx-4|Anx4|XAnx4|X-anx4|annexin A4	
XB-GENEPAGE-854508	cd247	CD247 molecule	cell surface receptor linked signal transduction	cd3z|TCRzeta|CD3Z antigen, zeta polypeptide|cd3-zeta	
XB-GENEPAGE-854513	dyrk2	dual specificity tyrosine-(Y)-phosphorylation regulated kinase 2	protein kinase	
XB-GENEPAGE-854520	dynll1	dynein, light chain, LC8-type 1	microtubule motor component	lc8|dlc1|dlc8|lc8a|dncl1|dnclc1	
XB-GENEPAGE-854531	dynll2	dynein, light chain, LC8-type 2	microtubule motor component	dynein light chain 2	
XB-GENEPAGE-854542	dnah5	dynein, axonemal, heavy chain 5	microtubule motor component	hl1|pcd|cild3|ktgnr|dnahc5	
XB-GENEPAGE-854549	dync1h1	dynein, cytoplasmic 1, heavy chain 1	microtubule motor component	
XB-GENEPAGE-854556	dnali1	dynein, axonemal, light intermediate chain 1	microtubule motor component	
XB-GENEPAGE-854565	dnah3	dynein, axonemal, heavy chain 3	molecular motor component	dlp3|dnahc3b|hsadhc3	
XB-GENEPAGE-854591	hps6	Hermansky-Pudlak syndrome 6		
XB-GENEPAGE-854599	tfb2m	transcription factor B2, mitochondrial	rRNA modification	
XB-GENEPAGE-854620	cabp1	calcium binding protein 1	calcium mediated cellular signal transduction	calbrain|caldendrin	
XB-GENEPAGE-854631	znf277	zinc finger protein 277	zinc finger, C2H2 type	
XB-GENEPAGE-854639	tmem115	transmembrane protein 115	Predicted membrane protein	
XB-GENEPAGE-854650	psenen	presenilin enhancer gamma secretase subunit	Predicted membrane protein	
XB-GENEPAGE-854661	rnf10	ring finger protein 10	mediator of ubiquitin ligase activity	
XB-GENEPAGE-854677	ttyh2	tweety family member 2	Tweety transmembrane/cell surface protein	
XB-GENEPAGE-854693	dnai2	dynein, axonemal, intermediate chain 2	dynein ATPase	
XB-GENEPAGE-854703	nprl2	NPR2-like, GATOR1 complex subunit	nitrogen permease regulator	npr2|npr2l|tusc4	
XB-GENEPAGE-854715	fam126b	family with sequence similarity 126 member B	Putative beta-catenin-Tcf/Lef signaling pathway component DRCTNNB1A	
XB-GENEPAGE-854725	alpi.1	alkaline phosphatase, intestinal, gene 1	tissue-specific hydrolase	
XB-GENEPAGE-854736	kif5b	kinesin family member 5B	microtubule associated molecular motor	khc	
XB-GENEPAGE-854746	tpt1	tumor protein, translationally-controlled 1	microtubule binding	tctp	
XB-GENEPAGE-854760	klf10	Kruppel-like factor 10	zinc finger, C2H2 type	
XB-GENEPAGE-854771	pou2af1	POU class 2 associating factor 1		
XB-GENEPAGE-854776	prdm5	PR domain containing 5	zinc finger, C2H2 type	
XB-GENEPAGE-854790	numb	numb homolog	adaptor protein	S171	
XB-GENEPAGE-854804	cyyr1	cysteine and tyrosine-rich 1		
XB-GENEPAGE-854813	rtn4ip1	reticulon 4 interacting protein 1	zinc-binding oxidoreductase	
XB-GENEPAGE-854825	cecr5	cat eye syndrome chromosome region, candidate 5	peptidase	
XB-GENEPAGE-854835	fam126a	family with sequence similarity 126 member A	Putative beta-catenin-Tcf/Lef signaling pathway component DRCTNNB1A	
XB-GENEPAGE-854850	dnal4	dynein, axonemal, light chain 4	microtubule motor component	
XB-GENEPAGE-854863	cyb561d2	cytochrome b561 family member D2	electron transport	101f6|tsp10	
XB-GENEPAGE-854876	psen2	presenilin 2	intracellular signaling	
XB-GENEPAGE-854887	mapkapk3	mitogen-activated protein kinase-activated protein kinase 3	serine/threonine kinase	
XB-GENEPAGE-854898	pou4f2	POU class 4 homeobox 2	homeodomain transcription factor	brn3b|Xbrn3b	
XB-GENEPAGE-854906	prdm6	PR domain containing 6	transcription factor	
XB-GENEPAGE-854909	palld	palladin, cytoskeletal associated protein	Projectin/twitchin and related proteins	
XB-GENEPAGE-854917	pou6f1	POU class 6 homeobox 1	homeodomain transcription factor	
XB-GENEPAGE-854924	tbcel	tubulin folding cofactor E-like	Uncharacterized conserved protein	
XB-GENEPAGE-854933	hemk1	HemK methyltransferase family member 1	methyltransferase	
XB-GENEPAGE-854936	cacna2d2	calcium channel, voltage-dependent, alpha 2/delta subunit 2	voltage-gated calcium channel component	
XB-GENEPAGE-854947	gfra4	GDNF family receptor alpha 4		
XB-GENEPAGE-854952	alpi.2	alkaline phosphatase, intestinal, gene 2	hydrolase	
XB-GENEPAGE-854959	nkx1-2	NK1 homeobox 2	homeodomain transcription factor	Nbx	
XB-GENEPAGE-854969	smyd3	SET and MYND domain containing 3	histone methyltransferase	
XB-GENEPAGE-855417	btg2	BTG family member 2	anti-proliferation factor	XBtg2|B-cell translocation gene 2|PC3|TIS21	
XB-GENEPAGE-855434	eif4e	eukaryotic translation initiation factor 4E	translation initiation factor, cap-binding subunit	eIF-4E|eif4e1	
XB-GENEPAGE-855449	arnt	aryl hydrocarbon receptor nuclear translocator	transcription factor	xArnt|hif1beta|arnt1	
XB-GENEPAGE-855461	tcf7	transcription factor 7 (T-cell specific, HMG-box)	high mobility group transcription factor	tcf1|Xtcf1|Xtcf-1|tcf-1	
XB-GENEPAGE-855473	zdhhc21	zinc finger, DHHC-type containing 21	zinc finger, DHHC type	
XB-GENEPAGE-855483	faxdc2	fatty acid hydroxylase domain containing 2	oxidoreductase	
XB-GENEPAGE-855492	ifngr2.2	interferon gamma receptor 2 (interferon gamma transducer 1), gene 2	hematopoeitin/interferon-class cytokine receptor	
XB-GENEPAGE-855501	gsx1	GS homeobox 1	transcription factor	gsh1|Xgsh1	
XB-GENEPAGE-855546	ctgf	connective tissue growth factor	growth factor	xctgf|ccn2|hcs24|fisp12|fisp-12	
XB-GENEPAGE-855582	cyp26a1	cytochrome P450 family 26 subfamily A member 1	retinoic acid hydroxylase	RACE|cyp26|xCYP26|XCYP26A1|retinoic acid converting enzyme	
XB-GENEPAGE-855597	ppid	peptidylprolyl isomerase D (cyclophilin D)	HSP90 co-chaperone CPR7/Cyclophilin	cyclophilin D|cypd|cyp-40	
XB-GENEPAGE-855610	mn1	meningioma (disrupted in balanced translocation) 1	Chitinase	meningioma|mgcr|mgcr1|mgcr1-pen	
XB-GENEPAGE-855618	appl2	adaptor protein, phosphotyrosine interaction, PH domain and leucine zipper containing 2	signal transduction	dip13b	
XB-GENEPAGE-855635	ca14	carbonic anhydrase 14	carbon compound metabolic protein	carbonic anhydrase XIV|carbonic anhydrase 14	
XB-GENEPAGE-855644	osbpl2	oxysterol binding protein like 2	steroid metabolism	
XB-GENEPAGE-855662	il6st	interleukin 6 signal transducer	signal transduction	xgp130	
XB-GENEPAGE-855670	kif24	kinesin family member 24	microtubule associated molecular motor	
XB-GENEPAGE-855678	gtf2f2	general transcription factor IIF subunit 2	transcription initiation factor	RAP30|btf4|tf2f2|tfiif	
XB-GENEPAGE-855686	papln	papilin, proteoglycan-like sulfated glycoprotein	serine proteinase inhibitor	
XB-GENEPAGE-855696	il28b.1	interleukin 28B (interferon, lambda 3), gene 1	cytokine	
XB-GENEPAGE-855698	slc5a1.1	solute carrier family 5 (sodium/glucose cotransporter), member 1, gene 1	transmembrane solute exchange	SGLT1|sglt-1	
XB-GENEPAGE-855703	slc6a14.2	solute carrier family 6 (amino acid transporter), member 14, gene 2	transmembrane solute exchange	XAA1	
XB-GENEPAGE-855712	mstn.2	myostatin, gene 2	transforming growth factor beta and bone morphogenetic protein related peptide	gdf8|growth differentiation factor 8	
XB-GENEPAGE-855714	umod.3	uromodulin (uromucoid, Tamm-Horsfall glycoprotein), gene 3	Fibrillins and related proteins containing Ca2+-binding EGF-like domains	uromodulin|Tamm-Horsfall glycoprotein	
XB-GENEPAGE-855716	umod.2	uromodulin (uromucoid, Tamm-Horsfall glycoprotein), gene 2	Fibrillins and related proteins containing Ca2+-binding EGF-like domains	uromodulin|Tamm-Horsfall glycoprotein	
XB-GENEPAGE-855718	slc26a3.1	solute carrier family 26, member 3, gene 1	sulfate transporter	
XB-GENEPAGE-855724	kmt2d	lysine (K)-specific methyltransferase 2D	zinc-finger-like PHD finger, transcription factor	
XB-GENEPAGE-855740	kremen2	kringle containing transmembrane protein 2	dickkopf receptor, acetylglucosaminyltransferase	krm2|kremen 2	
XB-GENEPAGE-855755	ahctf1	AT-hook containing transcription factor 1	DNA binding	elys	
XB-GENEPAGE-855770	gbx2.1	gastrulation brain homeobox 2, gene 1	homeodomain transcription factor	XGBX-2	
XB-GENEPAGE-855780	paip1	poly(A) binding protein interacting protein 1	translation initiation factor	
XB-GENEPAGE-855790	appl1	adaptor protein, phosphotyrosine interaction, PH domain and leucine zipper containing 1	signal transduction	appl|dip13alpha	
XB-GENEPAGE-855802	h2afy	H2A histone family member Y	chromatin structure	h2a.y|h2a/y|h2afj|mh2a1|h2af12m|macroh2a	
XB-GENEPAGE-855812	tanc2	tetratricopeptide repeat, ankyrin repeat and coiled-coil containing 2	Ankyrin repeat	
XB-GENEPAGE-855818	extl3	exostosin-like glycosyltransferase 3	Exostosin EXT1L	
XB-GENEPAGE-855842	cog3	component of oligomeric golgi complex 3	cis-Golgi transport vesicle tethering complex subunit	component of golgi transport complex 3	
XB-GENEPAGE-855850	ifnar2.2	interferon (alpha, beta and omega) receptor 2, gene 2	hematopoeitin/interferon-class cytokine receptor	
XB-GENEPAGE-855859	ppil2	peptidylprolyl isomerase like 2	protein ubiquitination	
XB-GENEPAGE-855871	cyp2d6	cytochrome P450 family 2 subfamily D member 6	electron transport	cyp2d2	
XB-GENEPAGE-855882	dock3	dedicator of cytokinesis 3	signaling protein	
XB-GENEPAGE-855888	klc1	kinesin light chain 1	microtubule binding	kinesin-II|kinesin 2|kns2|kinesin ii|klc	
XB-GENEPAGE-855909	grb7	growth factor receptor bound protein 7	signal transduction	
XB-GENEPAGE-855917	cox6a1	cytochrome c oxidase subunit 6a polypeptide 1	oxidoreductase	cox6a|cox6al	
XB-GENEPAGE-855929	acads	acyl-CoA dehydrogenase, C-2 to C-3 short chain	oxidoreductase	short chain acyl-coenzyme A dehydrogenase	
XB-GENEPAGE-855943	h2afx	H2A histone family member X	chromatin structure	h2ax|h2a/x|h2a.x	
XB-GENEPAGE-855953	bmp7.2	bone morphogenetic protein 7, gene 2	TGF-beta related peptide growth factor	
XB-GENEPAGE-855963	ppib	peptidylprolyl isomerase B (cyclophilin B)	Peptidyl-prolyl cis-trans isomerase	cyclophilin B|cypb|scylp|cyp-s1	
XB-GENEPAGE-855977	hist2h3c	histone cluster 2, H3c	chromatin structure	
XB-GENEPAGE-856224	cby1	chibby homolog 1		chibby|cby|arb1|pgea1|pigea14|pigea-14	
XB-GENEPAGE-856230	pfdn4	prefoldin subunit 4	molecular chaperone complex component	
XB-GENEPAGE-856239	kdm5b	lysine (K)-specific demethylase 5B	DNA binding	jarid1b	
XB-GENEPAGE-856253	pin1	peptidylprolyl cis/trans isomerase, NIMA-interacting 1	role in phosphorylation-dependent events of cell cycle	prolyl isomerase Pin1|dod|ubl5	
XB-GENEPAGE-856468	dazap1	DAZ associated protein 1	RNA binding	
XB-GENEPAGE-856480	prkar1a	protein kinase, cAMP-dependent, regulatory subunit type I alpha	protein kinase regulatory subunit	pkr1|cnc1|tse1|ppnad1|prkar1	
XB-GENEPAGE-856487	plxdc1	plexin domain containing 1	Extracellular protein TEM7, contains PSI domain (tumor endothelial marker in humans)	
XB-GENEPAGE-856491	plxnb3	plexin B3	functional semaphorin receptor	
XB-GENEPAGE-856501	plxna4	plexin A4	semaphorin co-receptor	
XB-GENEPAGE-856508	plxnb2	plexin B2	functional semaphorin receptor	
XB-GENEPAGE-856518	sema4c	sema domain, immunoglobulin domain (Ig), transmembrane domain (TM) and short cytoplasmic domain, (semaphorin) 4C	Semaphorins	
XB-GENEPAGE-856529	plxdc2	plexin domain containing 2	Extracellular protein TEM7, contains PSI domain (tumor endothelial marker in humans)	
XB-GENEPAGE-856536	plxnd1	plexin D1	functional semaphorin receptor	
XB-GENEPAGE-856548	plxna2	plexin A2	semaphorin co-receptor	plexin a2|oct|plxn2	
XB-GENEPAGE-856556	plxna3	plexin A3	semaphorin co-receptor	plexin A3|plxn3|plxn4|xap-6|plexin-A3	
XB-GENEPAGE-856566	dazap2	DAZ associated protein 2	RNA binding	
XB-GENEPAGE-856587	plxnc1	plexin C1	functional semaphorin receptor	
XB-GENEPAGE-856593	sema4g	sema domain, immunoglobulin domain (Ig), transmembrane domain (TM) and short cytoplasmic domain, (semaphorin) 4G	axonal growth cone guidance	
XB-GENEPAGE-856605	plxnb1	plexin B1	functional semaphorin receptor	
XB-GENEPAGE-862913	ctcf	CCCTC-binding factor (zinc finger protein)	zinc finger transcriptional repressor	xctcf	
XB-GENEPAGE-866658	arl8a	ADP ribosylation factor like GTPase 8A	small GTPase	arl10b	
XB-GENEPAGE-866786	wnt9b	wingless-type MMTV integration site family, member 9B	secreted growth factor/developmental regulator	wnt-9b	
XB-GENEPAGE-866789	sipa1l1	signal-induced proliferation-associated 1 like 1	Rap GTPase activating protein	
XB-GENEPAGE-866804	slc12a3	solute carrier family 12 (sodium/chloride transporters), member 3	transmembrane solute exchange	ncct|tsc|ncc	
XB-GENEPAGE-866810	fos	FBJ murine osteosarcoma viral oncogene homolog	basic-leucine zipper (bZIP) transcription factor	c-fos|xfos	
XB-GENEPAGE-867494	mark3	MAP/microtubule affinity-regulating kinase 3	serine/threonine kinase	Par-1A|par-1|XPar-1a|emk-2|ctak1|c-tak1	
XB-GENEPAGE-867508	pde7b	phosphodiesterase 7B	cyclic nucleotide phosphodiesterase	
XB-GENEPAGE-867524	ext1	exostosin glycosyltransferase 1	heparan sulfate biosynthesis	XEXT1	
XB-GENEPAGE-867541	ext2	exostosin glycosyltransferase 2	heparan sulfate biosynthesis	
XB-GENEPAGE-867552	myb	v-myb avian myeloblastosis viral oncogene homolog	transcription factor	cmyb|c-myb|xmyb	
XB-GENEPAGE-867570	mxd3	MAX dimerization protein 3	transcription factor	Mad3|xmad3	
XB-GENEPAGE-868099	tle1	transducin like enhancer of split 1	transcriptional regulator	esg|esg1|grg1|xgrg1	
XB-GENEPAGE-868116	aes	amino-terminal enhancer of split	transducin-like enhancer of split	xgrg-5|grg|esp1|grg5|tle5|aes-1|aes-2	
XB-GENEPAGE-868279	tspan14	tetraspanin 14	integral membrane protein	
XB-GENEPAGE-868292	camk2d	calcium/calmodulin-dependent protein kinase (CaM kinase) II delta	serine/threonine kinase	camk2	
XB-GENEPAGE-868309	tspan5	tetraspanin 5	integral membrane protein	net4|net-4|tm4sf9|tspan-5	
XB-GENEPAGE-868325	tspan16	tetraspanin 16	integral membrane protein	
XB-GENEPAGE-868336	eif6	eukaryotic translation initiation factor 6	translational initiation	p27BBP|itgb4bp|p27(BBP)	
XB-GENEPAGE-868352	camk2a	calcium/calmodulin-dependent protein kinase (CaM kinase) II alpha	serine/threonine kinase	camk2	
XB-GENEPAGE-868362	tspan1	tetraspanin 1	integral membrane protein	tetraspanin-1	
XB-GENEPAGE-868376	nanos1	nanos homolog 1	RNA binding	nos1|xcat-2|xnos1|xcat2	
XB-GENEPAGE-868384	tspan18	tetraspanin 18	integral membrane protein	
XB-GENEPAGE-868397	camk2b	calcium/calmodulin-dependent protein kinase (CaM kinase) II beta	serine/threonine kinase	cam2|camkb|camk2	
XB-GENEPAGE-868414	nanos2	nanos homolog 2	RNA binding	
XB-GENEPAGE-868419	rgmb	repulsive guidance molecule family member b		dragon	
XB-GENEPAGE-868431	tspan6	tetraspanin 6	integral membrane protein	
XB-GENEPAGE-868442	plag1	PLAG1 zinc finger	zinc finger, C2H2 type	zac1	
XB-GENEPAGE-868448	cdh17	cadherin 17, LI cadherin (liver-intestine)	cell adhesion	cadherin-17|Li cadherin|LI-cadherin	
XB-GENEPAGE-868456	llgl1	lethal giant larvae homolog 1	Tomosyn and related SNARE-interacting proteins	lgl|lethal giant larvae	
XB-GENEPAGE-868465	dgkq	diacylglycerol kinase theta	signal transduction	
XB-GENEPAGE-868477	llgl2	lethal giant larvae homolog 2	Tomosyn and related SNARE-interacting proteins	lgl-2|lgl2|lethal giant larvae 2	
XB-GENEPAGE-868493	nanos3	nanos homolog 3	RNA binding	nos3|nanos1l	
XB-GENEPAGE-868498	diaph3	diaphanous related formin 3	actin binding	
XB-GENEPAGE-868506	tspan3	tetraspanin 3	integral membrane protein	tm4-a|tm4sf8|tspan-3|tetraspanin 3	
XB-GENEPAGE-868519	camk2g	calcium/calmodulin-dependent protein kinase (CaM kinase) II gamma	serine/threonine kinase	camk2	
XB-GENEPAGE-868553	cd53	CD53 molecule	Tetraspanin family integral membrane protein	mox44|tspan25	
XB-GENEPAGE-876137	tbpl2	TATA-box binding protein like 2	transcriptional regulator	tbp2|trf3	
XB-GENEPAGE-876151	dmrt2	doublesex and mab-3 related transcription factor 2	transcription factor	Terra-like	
XB-GENEPAGE-876238	tdgf1.2	teratocarcinoma-derived growth factor 1, member 2	EGF-like growth factor	cr2|XCR2|Cripto-2|tdgf2|tdgf1p2	
XB-GENEPAGE-876245	krt5.2	keratin 5, type II	fibrous structural protein	
XB-GENEPAGE-876259	mnat1	MNAT CDK-activating kinase assembly factor 1	ubiquitin ligase containing RING finger	MAT1|menage à trois	
XB-GENEPAGE-876272	hspb6	heat shock protein family B (small) member 6	alpha crystallin	
XB-GENEPAGE-876278	neurog3	neurogenin 3	basic helix-loop-helix transcription factor	neurogenin3|neurogenin-3|ngn-3|ngn3|atoh5|math4b|bhlha7	
XB-GENEPAGE-876285	krt5.3	keratin 5, gene 3	fibrous structural protein	
XB-GENEPAGE-876294	mmp9	matrix metallopeptidase 9	extracellular matrix metalloprotease	MMP-9|gelb|clg4b|mandp2	
XB-GENEPAGE-876310	tmem14c	transmembrane protein 14C	Predicted membrane protein	net26	
XB-GENEPAGE-876321	ppp1r3c.2	protein phosphatase 1 regulatory subunit 3C	Protein phosphatase, regulatory subunit PPP1R3C/D	ppp1r5	
XB-GENEPAGE-876335	wisp2	WNT1 inducible signaling pathway protein 2	connective tissue growth factor	
XB-GENEPAGE-876345	rgma	repulsive guidance molecule family member a		repulsive guidance molecule A	
XB-GENEPAGE-876359	id4	inhibitor of DNA binding 4, dominant negative helix-loop-helix protein	transcriptional regulator	idb4|bhlhb27	
XB-GENEPAGE-876374	tmeff1	transmembrane protein with EGF-like and two follistatin-like domains 1	protease inhibitor	tomoregulin-1|X7365	
XB-GENEPAGE-876386	irak2	interleukin 1 receptor associated kinase 2	serine/threonine kinase	irak-2	
XB-GENEPAGE-876398	zranb1	zinc finger, RAN-binding domain containing 1	signal transduction	trabid	
XB-GENEPAGE-876409	irf6	interferon regulatory factor 6	transcription factor	xIRF-6	
XB-GENEPAGE-876425	fstl3	follistatin-like 3 (secreted glycoprotein)	protease inhibitor	follistatin-like 3 glycoprotein	
XB-GENEPAGE-876435	perp	PERP, TP53 apoptosis effector	brain cell membrane protein	thw|kcp1|pigpc1|krtcap1	
XB-GENEPAGE-876450	mark2	MAP/microtubule affinity-regulating kinase 2	serine/threonine kinase	emk1|emk-1|par1b|par-1|xpar-1b	
XB-GENEPAGE-876464	hes7.1	hairy and enhancer of split 7, gene 1	helix-loop-helix transcription factor/transcriptional repressor	XHR1|HES-related 1	
XB-GENEPAGE-876476	ilf2	interleukin enhancer binding factor 2	transcription factor	nf45	
XB-GENEPAGE-876491	myo18b	myosin 18b	motor activity	myosin XVIIIB	
XB-GENEPAGE-876496	tgif2	TGFB-induced factor homeobox 2	homeodomain transcription factor	xtgif2|TGFb-induced2|TGFb induced2	
XB-GENEPAGE-876507	vn2r1p	vomeronasal 2 receptor 1 pseudogene	putative V2R2-type vomeronasal pheromone receptor	GPRC2B|casrl1	
XB-GENEPAGE-876512	rapgef5	Rap guanine nucleotide exchange factor 5	GTPase mediated signal transduction	
XB-GENEPAGE-876521	ikzf1	IKAROS family zinc finger 1	zinc finger, C2H2 type	zinc finger protein, subfamily 1A, 1|znfn1a1|ik1|lyf1|ik-1|ikaros|pro0758|znfn1a1|ika	
XB-GENEPAGE-876528	hes3.1	hairy and enhancer of split 3, gene 1	helix-loop-helix transcription factor/transcriptional repressor	esr6e|esr-6e	
XB-GENEPAGE-876538	nfatc4	nuclear factor of activated T-cells, cytoplasmic, calcineurin-dependent 4	immune response transcription factor	nfat3|nf-atc4	
XB-GENEPAGE-876550	prkcg	protein kinase C, gamma	serine/threonine kinase	pkc-gamma	
XB-GENEPAGE-876556	nif	low molecular weight neuronal intermediate filament	cytoskeletal constituent	CTDSPL|XNIF	
XB-GENEPAGE-876577	foxd4l1.2	forkhead box D4-like 1, gene 2	forkhead domain transcription factor	foxD5a|Xfd12|foxd5.2	
XB-GENEPAGE-876589	krt5.4	keratin 5, gene 4	fibrous structural protein	
XB-GENEPAGE-876601	gja1	gap junction protein alpha 1	connexon channel component	alpha 1 gap junction protein|connexin43|connexin 43|cx43	
XB-GENEPAGE-876612	dach2	dachshund family transcription factor 2	transcriptional regulator	
XB-GENEPAGE-876619	tle2	transducin like enhancer of split 2	transcriptional regulator	tle3|esg3|grg3|esg2|grg2|Xesg1|esg|tle3a|esg1|xgrg3	
XB-GENEPAGE-876634	hes5.2	hairy and enhancer of split 5, gene 2	helix-loop-helix transcription factor/transcriptional repressor	bHLHb38|esr7|esr-7|esr3	
XB-GENEPAGE-876648	emx1	empty spiracles homeobox 1	homeodomain transcription factor	XEmx1	
XB-GENEPAGE-876657	10a1.3	retrotransposon-like element 10A1 gene 3	zinc finger, CCHC type	
XB-GENEPAGE-876662	prlh	prolactin releasing hormone		prolactin releasing peptide|PrRP	
XB-GENEPAGE-876668	col11a2p1	collagen, type XI, alpha 2 pseudogene 1	extracellular matrix structural constituent	
XB-GENEPAGE-876677	soho1	sensory organ homeobox 1	HOX-domain transcription factor	
XB-GENEPAGE-876680	cyp21a2.2	cytochrome P450, family 21, subfamily A, polypeptide 2, gene 2	electron transport	
XB-GENEPAGE-876685	krt8.2	keratin 8, type II	fibrous structural protein	
XB-GENEPAGE-876697	tgfbr2.2	transforming growth factor, beta receptor 2, gene 2	serine/threonine kinase	
XB-GENEPAGE-876700	il18	interleukin 18	cytokine	interleukin 18|il-18	
XB-GENEPAGE-876705	smad6.2	SMAD family member 6, gene 2	signal transduction, TGF-beta pathway	Xsmad6	
XB-GENEPAGE-876717	frzb2	frizzled-related protein 2	secreted wnt antagonist	frizzled related protein|crescent	
XB-GENEPAGE-876727	luc7l2	LUC7-like 2 pre-mRNA splicing factor	spliceosome subunit	CGI-74|cg7564	
XB-GENEPAGE-876741	dlx4	distal-less homeobox 4	homeodomain and LIM zinc binding domain transcription factor	Distal-less 4	
XB-GENEPAGE-876750	pou2f2	POU class 2 homeobox 2	homeodomain transcription factor	oct2|otf2|oct-2	
XB-GENEPAGE-876755	nfatc1	nuclear factor of activated T-cells, cytoplasmic, calcineurin-dependent 1	transcription factor	nfat2|nfatc|nf-atc	
XB-GENEPAGE-876767	hnrnph3	heterogeneous nuclear ribonucleoprotein H3 (2H9)	RNA splicing factor	hnrph3	
XB-GENEPAGE-876780	fstl4	follistatin-like 4	protease inhibitor	
XB-GENEPAGE-876786	c6orf106	chromosome 6 open reading frame 106	Uncharacterized conserved protein	
XB-GENEPAGE-876794	rasl11a	RAS-like family 11 member A	small GTPase	
XB-GENEPAGE-876799	10a1.4	retrotransposon-like element 10A1 gene 4	zinc finger, CCHC type	
XB-GENEPAGE-876802	tfap2e	transcription factor AP-2 epsilon (activating enhancer binding protein 2 epsilon)	transcription factor	
XB-GENEPAGE-876833	nkx3-2	NK3 homeobox 2	homeodomain transcription factor	nkx3.2|bagpipe homeobox homolog 1|bapx1|Xbap	
XB-GENEPAGE-876839	per3	period circadian clock 3	circadian clock	xper3	
XB-GENEPAGE-876849	dlx1	distal-less homeobox 1	homeodomain and LIM zinc binding domain transcription factor	
XB-GENEPAGE-876858	kank1	KN motif and ankyrin repeat domains 1	ankyrin repeat protein	ankrd15|ankyrin repeat domain 15	
XB-GENEPAGE-876868	krt5.7	keratin 5, gene 7	fibrous structural protein	
XB-GENEPAGE-876885	krt5.1	keratin 5, gene 1	fibrous structural protein	pUF23	
XB-GENEPAGE-876928	krt8	keratin 8	fibrous structural protein	XCK1|KERATIN8	
XB-GENEPAGE-877026	atoh8	atonal bHLH transcription factor 8	transcription factor	hath6|bhlha21	
XB-GENEPAGE-877036	spdya	speedy/RINGO cell cycle regulator family member A	cell cycle regulator of the G2/M transition	spy1|ringo3|Speedy|ringo	
XB-GENEPAGE-877046	ube2o	ubiquitin conjugating enzyme E2O	ubiquitin-protein ligase	e2-230k	
XB-GENEPAGE-877049	gjb5	gap junction protein beta 5	connexon channel component	connexin 31.1|cx31.1	
XB-GENEPAGE-877066	rnf128	ring finger protein 128, E3 ubiquitin protein ligase	mediator of ubiquitin ligase activity	greul1|grail	
XB-GENEPAGE-877126	bhlha15	basic helix-loop-helix family member a15	transcription factor	
XB-GENEPAGE-877182	dkk3	dickkopf WNT signaling pathway inhibitor 3	secreted protein, negative regulator of Wnt receptor signaling pathway	dkk-3	
XB-GENEPAGE-877210	sp6	Sp6 transcription factor	zinc finger, C2H2 type	xsp6	
XB-GENEPAGE-877250	nkrf	NFKB repressing factor	transcription factor	
XB-GENEPAGE-877310	trim59	tripartite motif containing 59	ubiquitin-protein ligase	
XB-GENEPAGE-877323	dnajc30	DnaJ heat shock protein family (Hsp40) member C30	molecular chaperone	wbscr18	
XB-GENEPAGE-877333	zbtb41	zinc finger and BTB domain containing 41	zinc finger, C2H2 type	
XB-GENEPAGE-919558	sugt1	SGT1 homolog, MIS12 kinetochore complex assembly cochaperone	signal transduction	
XB-GENEPAGE-919589	cnbp	CCHC-type zinc finger, nucleic acid binding protein	E3 ubiquitin ligase	xcnbp|dm2|znf9|cnbp1|promm|rnf163|zcchc22	
XB-GENEPAGE-919618	skp2	S-phase kinase-associated protein 2, E3 ubiquitin protein ligase	ubiquitin ligase	xskp2	
XB-GENEPAGE-919630	skp1	S-phase kinase-associated protein 1	ubiquitin ligase component	skp1a	
XB-GENEPAGE-919647	elf5l	E74-like factor 5 (ets domain transcription factor)-like	transcription factor	
XB-GENEPAGE-919654	krt5.6	keratin 5, gene 6	fibrous structural protein	
XB-GENEPAGE-919663	ventx2.1	VENT homeobox 2, gene 1	homeodomain transcription factor	xvent-2b|vox1|Xvr-11b|Xbr-1a|xvent-2|vox	
XB-GENEPAGE-919685	ventx3.1	VENT homeobox 3, gene 1	homeodomain transcription factor	vent-3	
XB-GENEPAGE-919693	b3galt4	Beta-1,3-galactosyltransferase 4	glycolipid biosynthesis	
XB-GENEPAGE-919702	rps5	ribosomal protein S5	component of small ribosomal subunit	
XB-GENEPAGE-919719	levi	levitide	neurohormone-like peptide, isolated from skin secretions	preprolevitide|xenopsin	
XB-GENEPAGE-919724	irg1	immunoresponsive gene 1		xirg|x-irg	
XB-GENEPAGE-919737	foxj1.2	forkhead box J1, gene 2	forkhead domain transcription factor	
XB-GENEPAGE-919748	cd3e	CD3e molecule	cell surface receptor linked signal transduction	t3e|tcre|cd3-epsilon|cd3epsilon	
XB-GENEPAGE-919757	cebpg	CCAAT/enhancer binding protein gamma	basic-leucine zipper (bZIP) transcription factor	
XB-GENEPAGE-919772	ipo7	importin 7	protein import into nucleus	ranbp7|RAN binding protein 7|imp7	
XB-GENEPAGE-919788	olig3	oligodendrocyte transcription factor 3	transcription factor	
XB-GENEPAGE-919796	grhl3	grainyhead-like transcription factor 3	transcription factor	grainyhead 3|som|tfcp2l4	
XB-GENEPAGE-919811	pdik1l	PDLIM1 interacting kinase 1 like	serine/threonine kinase involved in autophagy	
XB-GENEPAGE-919826	ctnnd1	catenin delta 1	cell adhesion/signal transduction	p120-catenin|Xp120|Xp120(ctn)|p120(ctn)|p120|p120ctn	
XB-GENEPAGE-919840	pou5f3.2	POU class 5 homeobox 3, gene 2	homeodomain transcription factor	Oct-25|xoct-25|oct25|xoct25	
XB-GENEPAGE-919852	cxcl12	chemokine (C-X-C motif) ligand 12	small cytokine	xSDF-1|stromal-derived factor 1|sdf-1|xSDF-1alpha	
XB-GENEPAGE-919871	intu	inturned planar cell polarity protein	protein binding	PDZ domain containing 6|inturned|int|pdzd6|Xint	
XB-GENEPAGE-919878	slc26a6	solute carrier family 26 (anion exchanger), member 6	sulphate anion transporter	pendrin L1|pendrin-L1	
XB-GENEPAGE-919889	mnx1	motor neuron and pancreas homeobox 1	homeodomain transcription factor	hlxb9|hb9|scra1|hoxhb9	
XB-GENEPAGE-919901	rere	arginine-glutamic acid dipeptide (RE) repeats	transcriptional corepressor	dnb1|atn1l	
XB-GENEPAGE-919915	barx1	BARX homeobox 1	homeodomain transcription factor	
XB-GENEPAGE-919921	scaf8	SR-related CTD-associated factor 8	nucleic acid binding	
XB-GENEPAGE-919934	raver2	ribonucleoprotein, PTB-binding 2	RNA binding	
XB-GENEPAGE-919946	rbm28	RNA binding motif protein 28	nucleic acid binding	
XB-GENEPAGE-919956	celsr2	cadherin, EGF LAG seven-pass G-type receptor 2	signal transduction	Flamingo1|Fmi1|flamingo 1|flamingo|egfl2|megf3|cdhf10	
XB-GENEPAGE-919964	des.2	desmin, gene 2	intermediate filament	desmin-like	
XB-GENEPAGE-919968	ovol3	ovo-like zinc finger 3	transcription factor	
XB-GENEPAGE-919973	sycp2l	synaptonemal complex protein 2 like	component of nucleolar cortical skeleton in oocytes	145 kDa nucleolar protein|no145|loc221711	
XB-GENEPAGE-919984	bloc1s5	biogenesis of lysosomal organelles complex-1, subunit 5, muted		muted	
XB-GENEPAGE-919992	copg1	coatomer protein complex subunit gamma 1	vesicle coat complex component	
XB-GENEPAGE-920012	wdr19	WD repeat domain 19	WD40 repeat-containing protein	
XB-GENEPAGE-920021	eg435916.1	eg435916, gene 1	G-protein coupled receptor	
XB-GENEPAGE-920025	srsf7	serine/arginine-rich splicing factor 7	alternative splicing factor	9g8|aag3|sfrs7	
XB-GENEPAGE-920040	lmx1b.2	LIM homeobox transcription factor 1, beta, gene 2	homeodomain transcription factor	
XB-GENEPAGE-920045	syncrip	synaptotagmin binding, cytoplasmic RNA interacting protein	nuclear ribonucleoprotein	
XB-GENEPAGE-920058	baiap2l2	BAI1-associated protein 2-like 2	signal transduction	
XB-GENEPAGE-920067	nefh	neurofilament, heavy polypeptide	intermediate filament	
XB-GENEPAGE-920075	phf19	PHD finger protein 19	zinc finger transcriptional regulator (polycomb-like)	
XB-GENEPAGE-920105	dnah1	dynein, axonemal, heavy chain 1	microtubule motor activity	dnahc1	
XB-GENEPAGE-920112	hoxd8	homeobox D8	homeodomain transcription factor	hoxd-8|hox5.4	
XB-GENEPAGE-920129	krt6	keratin 6	fibrous structural protein	pUF164|63kDa Keratin|adult keratin	
XB-GENEPAGE-920140	loc297590	loc297590	putative pheromone receptor	
XB-GENEPAGE-920143	emx1.2	empty spiracles homeobox 1, gene 2	homeodomain transcription factor	empty spiracles homolog 1	
XB-GENEPAGE-920151	tpo	thyroid peroxidase	thyroid hormone metabolic enzyme	xtpo	
XB-GENEPAGE-920158	siglec15	sialic acid binding Ig-like lectin 15	immunoglobulin	CD33 molecule-like 3|cd33l3	
XB-GENEPAGE-920161	rif1	replication timing regulatory factor 1	telomere-associated protein	
XB-GENEPAGE-920171	ccbe1	collagen and calcium binding EGF domains 1	calcium binding	
XB-GENEPAGE-920176	loc683510	loc683510	putative pheromone receptor	
XB-GENEPAGE-920179	rgd1566381	rgd1566381	putative pheromone receptor	
XB-GENEPAGE-920182	vwce	von Willebrand factor C and EGF domains	coagulation factor	
XB-GENEPAGE-920189	atxn2	ataxin 2	histone acetyltransferase	
XB-GENEPAGE-920200	uncx	UNC homeobox	homeodomain transcription factor	uncx4.1|uncx-4.1	
XB-GENEPAGE-920205	scaf4	SR-related CTD-associated factor 4	RNA binding	sra4|sfrs15	
XB-GENEPAGE-920212	ccnb3	cyclin B3	cell cycle regulator	
XB-GENEPAGE-920227	nell1	neural EGFL like 1	cytoplasmic protein with epidermal growth factor-like repeats	
XB-GENEPAGE-920235	fgf23.1	fibroblast growth factor 23, gene 1	heparin-binding growth factor	fgf23	
XB-GENEPAGE-920238	prokr1	prokineticin receptor 1	G-protein coupled receptor	zaq|pkr1|gpr73|gpr73a	
XB-GENEPAGE-920241	actn3	actinin, alpha 3 (gene/pseudogene)	actin bundling	actinin, alpha 3	
XB-GENEPAGE-920254	armc5	armadillo repeat containing 5	kinesin	
XB-GENEPAGE-920262	tirap	toll-interleukin 1 receptor (TIR) domain containing adaptor protein	transmembrane receptor	mal|wyatt	
XB-GENEPAGE-920272	krt24	keratin 24, type I	fibrous structural protein	xak-a	
XB-GENEPAGE-920278	fat1	FAT atypical cadherin 1	cadherin/protocadherin superfamily, cell adhesion/signal transduction	me5|cdhf7	
XB-GENEPAGE-920287	vim.2	vimentin, gene 2	intermediate filament	vimentin-like	
XB-GENEPAGE-920292	eg435916.2	eg435916, gene 2	G-protein coupled receptor	
XB-GENEPAGE-920295	eg243628	eg243628	G-protein coupled receptor	
XB-GENEPAGE-920301	rgd1561712	rgd1561712	putative pheromone receptor	
XB-GENEPAGE-920304	mbd1	methyl-CpG binding domain protein 1	transcriptional regulator	rft|pcm1|cxxc3	
XB-GENEPAGE-920317	hbox10	homeobox-containing protein 10	homeodomain transcription factor	hbox10-A	
XB-GENEPAGE-920328	rnf112	ring finger protein 112	guanylate-binding protein	znf179	
XB-GENEPAGE-920343	loc500312	loc500312	putative pheromone receptor	
XB-GENEPAGE-920346	gbx1	gastrulation brain homeobox 1	homeodomain transcription factor	gbx-1	
XB-GENEPAGE-920361	dhcr7	7-dehydrocholesterol reductase	ergosterol biosynthesis	7-Dhcr|Xdhcr7	
XB-GENEPAGE-920381	nodal5.2	nodal homolog 5, gene 2	transforming growth factor beta and bone morphogenetic protein related protein	xnr5|nr5|Xnr5-14|nodal5	
XB-GENEPAGE-920404	10a1.5	retrotransposon-like element 10A1 gene 5	zinc finger, CCHC type	
XB-GENEPAGE-920407	stau1	staufen double-stranded RNA binding protein 1	double-stranded RNA binding	Staufen|XStau1|Staufen 1|XStau|Staufen1	
XB-GENEPAGE-920446	pla2g6	phospholipase A2 group VI	calcium-independent phospholipase	
XB-GENEPAGE-920458	krt5.5	keratin 5, gene 5	fibrous structural protein	xlk	
XB-GENEPAGE-920474	hsp90aa1.2	heat shock protein 90kDa alpha (cytosolic), class A member 1, gene 2	molecular chaperone	hsp90alpha.2	
XB-GENEPAGE-920486	fam53a	family with sequence similarity 53 member A		
XB-GENEPAGE-920500	ventx1.1	VENT homeobox 1, gene 1	homeodomain transcription factor	posterior-ventral 1|PV.1|Xvent-1b	
XB-GENEPAGE-920514	ventx2.2	VENT homeobox 2, gene 2	homeodomain transcription factor	xvent2|xvent-2|vent-2|vent2|Xom	
XB-GENEPAGE-920535	rhof	ras homolog family member F (in filopodia)	small GTPase, Rho type	
XB-GENEPAGE-920551	cdk17	cyclin-dependent kinase 17	serine/threonine kinase	PCTAIRE2|pctk2	
XB-GENEPAGE-920563	sh3bp5l	SH3-binding domain protein 5-like	BTK-associated SH3-domain binding protein SAB	Xsh3bp5l	
XB-GENEPAGE-920576	rnpc3	RNA binding region (RNP1, RRM) containing 3	spliceosome component	
XB-GENEPAGE-920587	lrrk1	leucine-rich repeat kinase 1	serine/threonine kinase	
XB-GENEPAGE-920597	rab2b	rab2b, member RAS oncogene family	small GTPase mediated signal transduction	
XB-GENEPAGE-920612	lmnb3	lamin B3	nucleoskeletal protein	lamin LIII|lamin-b3|lamin b3	
XB-GENEPAGE-920629	fam110d	family with sequence similarity 110 member D		grrp1	
XB-GENEPAGE-920643	fuz	fuzzy planar cell polarity protein		fuzzy	
XB-GENEPAGE-920655	cetn4	centrin 4	calcium ion binding	
XB-GENEPAGE-920671	pou3f3	POU class 3 homeobox 3	transcription factor containing POU and HOX domains	brn1|nrl-20	
XB-GENEPAGE-920683	fn3krp	fructosamine 3 kinase related protein	phosphotransferase	fn3kl	
XB-GENEPAGE-920709	sacm1l	SAC1 (suppressor of actin mutations 1, homolog)-like	Putative phosphoinositide phosphatase	
XB-GENEPAGE-920721	lmna	lamin A/C	nucleoskeletal protein	Lamin-A|lamin a	
XB-GENEPAGE-920732	insr	insulin receptor	growth factor receptor, contains protein kinase domain	Xe-InsR|insulin receptor|hhf5|cd220|XTK1|XTK1a|XTK1b	
XB-GENEPAGE-920746	cplx4	complexin 4		complexin 4|complexin-4|cplx-4|cpxiv|cpx-iv	
XB-GENEPAGE-920751	shox	short stature homeobox	homeodomain transcription factor	
XB-GENEPAGE-920755	rasa3	RAS p21 protein activator 3	GTPase activator	
XB-GENEPAGE-920764	itpr1	inositol 1,4,5-trisphosphate receptor, type 1	calcium-release channel activity	xip3r|ip3r	
XB-GENEPAGE-920776	uhrf1bp1	uhrf1 binding protein 1	Uncharacterized conserved protein	c6orf107	
XB-GENEPAGE-920784	capn8	calpain 8	calcium-dependent cysteine protease	CL-2|calpain 8	
XB-GENEPAGE-920806	ttll1	tubulin tyrosine ligase like 1	protein modification	
XB-GENEPAGE-920819	10a1.2	retrotransposon-like element 10A1 gene 2	zinc finger, CCHC type	
XB-GENEPAGE-920824	mespa	mesoderm posterior homolog A	transcription factor	thyl2|thylacine 2|thylacine2|hen2|thyl1|thylacine 1|thylacine1	
XB-GENEPAGE-920838	syf2	SYF2 pre-mRNA-splicing factor	cell cycle progression/pre-mRNA splicing	
XB-GENEPAGE-920854	men1	menin 1	Nuclear localization sequence binding	
XB-GENEPAGE-920867	ventx1.2	VENT homeobox 1, gene 2	homeodomain transcription factor	Xvent-1|vent-1|vent1	
XB-GENEPAGE-920882	ccng2	cyclin G2	cell cycle regulator	
XB-GENEPAGE-920935	usp42	ubiquitin specific peptidase 42	ubiquitin carboxyl-terminal hydrolase	
XB-GENEPAGE-920943	map3k10	mitogen-activated protein kinase kinase kinase 10	serine/threonine kinase	xmlk2|mlk2	
XB-GENEPAGE-920955	usp31	ubiquitin specific peptidase 31	ubiquitin C-terminal hydrolase	
XB-GENEPAGE-920964	usp34	ubiquitin specific peptidase 34	ubiquitin carboxyl-terminal hydrolase	
XB-GENEPAGE-921336	porcn	porcupine homolog	Predicted acyltransferase	Xporc	
XB-GENEPAGE-921355	msra.2	methionine sulfoxide reductase A, gene 2	Peptide methionine sulfoxide reductase	
XB-GENEPAGE-921363	fjx1	four jointed box 1		
XB-GENEPAGE-921378	jam3	junctional adhesion molecule 3	immunoglobulin localized in tight junctions	
XB-GENEPAGE-921386	cd274	CD274 molecule		
XB-GENEPAGE-921391	scnm1	sodium channel modifier 1		
XB-GENEPAGE-921401	pzp	pregnancy-zone protein	proteinase inhibitor	
XB-GENEPAGE-921408	lrp3	LDL receptor related protein 3	signal transduction	
XB-GENEPAGE-921414	nudt21	nudix hydrolase 21	mRNA cleavage factor subunit	
XB-GENEPAGE-921427	aph1a	aph-1 homolog A, gamma secretase subunit	membrane protein, component of gamma-secretase complex	
XB-GENEPAGE-921442	pdgfrl	platelet-derived growth factor receptor-like	growth factor receptor	
XB-GENEPAGE-921455	sez6l2	seizure related 6 homolog-like 2	procollagen C-endopeptidase	
XB-GENEPAGE-921466	bcam	basal cell adhesion molecule (Lutheran blood group)	immunoglobulin	
XB-GENEPAGE-921478	cks1b	CDC28 protein kinase regulatory subunit 1B	cyclin-dependent protein kinase regulator	cks1|ckshs1	
XB-GENEPAGE-921488	ptprq	protein tyrosine phosphatase, receptor type Q	Immunoglobulin C-2 Type/fibronectin type III domains	ptpgmc1	
XB-GENEPAGE-921493	acan	aggrecan	proteoglycan core protein	aggrecan|agc1|xagc1|sedk|agcan|cspg1|msk16|cspgcp	
XB-GENEPAGE-921498	bcl9l	B-cell CLL/lymphoma 9-like	CREB binding protein/P300 and related TAZ Zn-finger proteins	
XB-GENEPAGE-921509	scn4b	sodium channel, voltage gated, type IV beta subunit		
XB-GENEPAGE-921524	ccnb1	cyclin B1	cell cycle regulator	cyclin B1|ccnb	
XB-GENEPAGE-921536	cd276	CD276 molecule		
XB-GENEPAGE-921546	dmtf1	cyclin D binding myb-like transcription factor 1	RNA polymerase I termination factor	
XB-GENEPAGE-921553	trex2	three prime repair exonuclease 2	exonuclease, DNA repair	
XB-GENEPAGE-921560	sema3b	sema domain, immunoglobulin domain (Ig), short basic domain, secreted, (semaphorin) 3B	axonal growth cone guidance	
XB-GENEPAGE-921597	amt	aminomethyltransferase	glycine cleavage system enzyme	aminomethyltransferase	
XB-GENEPAGE-921609	amigo3	adhesion molecule with Ig-like domain 3	leucine rich repeat-containing protein	
XB-GENEPAGE-921614	ip6k1	inositol hexaphosphate kinase 1	Inositol polyphosphate multikinase, component of the ARGR transcription regulatory complex	ihpk1	
XB-GENEPAGE-921627	unc5c	unc-5 netrin receptor C	netrin transmembrane receptor	
XB-GENEPAGE-921634	gnao1	guanine nucleotide binding protein (G protein), alpha activating activity polypeptide O	signal transduction	XGalpha01	
XB-GENEPAGE-921660	mep1a	meprin A subunit alpha	metalloprotease	
XB-GENEPAGE-921676	mxra8	matrix-remodelling associated 8		
XB-GENEPAGE-921688	dscam	Down syndrome cell adhesion molecule	Immunoglobulin C-2 Type/fibronectin type III domains	
XB-GENEPAGE-921700	b3gat2	beta-1,3-glucuronyltransferase 2	Beta-1,3-glucuronyltransferase B3GAT1/SQV-8	GLCATS	
XB-GENEPAGE-921712	dock11	dedicator of cytokinesis 11	PH domain-containing protein	
XB-GENEPAGE-921715	galr2	galanin receptor 2	G protein-coupled receptor	
XB-GENEPAGE-921720	slc2a3	solute carrier family 2 (facilitated glucose transporter), member 3	transmembrane solute exchange	glut3	
XB-GENEPAGE-921731	mdga1	MAM domain containing glycosylphosphatidylinositol anchor 1	Projectin/twitchin and related proteins	
XB-GENEPAGE-921738	scn2b	sodium channel, voltage gated, type II beta subunit		
XB-GENEPAGE-921746	arhgap10	Rho GTPase activating protein 10	Rho GTPase activating protein	
XB-GENEPAGE-921759	aipl1	aryl hydrocarbon receptor interacting protein-like 1	Aryl-hydrocarbon receptor-interacting protein	
XB-GENEPAGE-921767	abhd4	abhydrolase domain containing 4	alpha/beta hydrolase	
XB-GENEPAGE-921779	gusb	glucuronidase, beta	hydrolase	
XB-GENEPAGE-921789	tnfrsf12a	tumor necrosis factor receptor superfamily member 12A		Fn14	
XB-GENEPAGE-921797	vwf	von Willebrand factor	glycoprotein produced by vascular endothelial cells, required for blood clotting	von Willebrand factor|vwd|f8vwf	
XB-GENEPAGE-921806	rps25	ribosomal protein S25	component of small ribosomal subunit	40S ribosomal protein S25	
XB-GENEPAGE-921820	hyou1	hypoxia up-regulated 1	molecular chaperone	
XB-GENEPAGE-921923	cdk5r2	cyclin-dependent kinase 5, regulatory subunit 2 (p39)	CDK5 kinase activator	
XB-GENEPAGE-921936	apeh	acylaminoacyl-peptide hydrolase	dipeptidyl aminopeptidase	
XB-GENEPAGE-921946	bbs2	Bardet-Biedl syndrome 2		
XB-GENEPAGE-921956	lingo1	leucine rich repeat and Ig domain containing 1	Extracellular matrix protein slit, contains leucine-rich and EGF-like repeats	lern1|lrrn6a|unq201	
XB-GENEPAGE-921966	apoa1bp	apolipoprotein A-I binding protein	Uncharacterized conserved protein	
XB-GENEPAGE-921977	sds	serine dehydratase	threonine/serine dehydratase	serine dehydratase	
XB-GENEPAGE-921993	sf3b3	splicing factor 3b subunit 3	nucleic acid binding	
XB-GENEPAGE-922005	ccnc	cyclin C	cell cycle regulator	
XB-GENEPAGE-922021	pim3	Pim-3 proto-oncogene, serine/threonine kinase	serine/threonine kinase	pim-3	
XB-GENEPAGE-922035	trappc4	trafficking protein particle complex 4	transport protein particle complex subunit	
XB-GENEPAGE-922049	ccdc103	coiled-coil domain containing 103		
XB-GENEPAGE-922064	ccng1	cyclin G1	cell cycle regulator	MGC53060	
XB-GENEPAGE-922080	cks2	CDC28 protein kinase regulatory subunit 2	cyclin-dependent protein kinase regulator	Xe-p9	
XB-GENEPAGE-922094	agtr2	angiotensin 2 receptor, type 2	glycoprotein hormone receptor, blood pressue regulation	at2r|at2	
XB-GENEPAGE-922108	sema4b	sema domain, immunoglobulin domain (Ig), transmembrane domain (TM) and short cytoplasmic domain, (semaphorin) 4B	Semaphorins	
XB-GENEPAGE-922119	polr2i	polymerase (RNA) II (DNA directed) polypeptide I, 14.5kDa	RNA polymerase subunit	
XB-GENEPAGE-922132	amigo1	adhesion molecule with Ig-like domain 1	leucine rich repeat-containing protein	
XB-GENEPAGE-922143	tyro3	TYRO3 protein tyrosine kinase	serine/threonine kinase	Xksy|dtk|byk|sky	
XB-GENEPAGE-922157	nicn1	nicolin 1		
XB-GENEPAGE-922167	adgra3	adhesion G protein-coupled receptor A3	Leucine rich repeat	gpr125	
XB-GENEPAGE-922176	gpatch4	G-patch domain containing 4	nucleic acid binding	gpatc4	
XB-GENEPAGE-922189	rbm19	RNA binding motif protein 19	nucleic acid binding	
XB-GENEPAGE-922202	sdsl	serine dehydratase-like	threonine/serine dehydratase	
XB-GENEPAGE-922216	tie1	tyrosine kinase with immunoglobulin-like and EGF-like domains 1	serine/threonine kinase	
XB-GENEPAGE-922226	ddx6	DEAD-box helicase 6	ATP-dependent RNA helicase	Xp54|RNA helicase p54|P54H	
XB-GENEPAGE-922240	slc37a4	solute carrier family 37 (glucose-6-phosphate transporter), member 4	solute transport	
XB-GENEPAGE-922255	ube4a	ubiquitination factor E4A	Ubiquitin fusion degradation protein-2	
XB-GENEPAGE-922268	adgra2	adhesion G protein-coupled receptor A2	Leucine rich repeat	gpr124	
XB-GENEPAGE-922280	trem2	triggering receptor expressed on myeloid cells 2		
XB-GENEPAGE-922285	lingo2	leucine rich repeat and Ig domain containing 2	Extracellular matrix protein slit, contains leucine-rich and EGF-like repeats	lern3|lrrn6c	
XB-GENEPAGE-922292	ccnb1ip1	cyclin B1 interacting protein 1, E3 ubiquitin protein ligase		hel10	
XB-GENEPAGE-922295	kirrel3	kin of IRRE like 3	Immunoglobulin C-2 Type/fibronectin type III domains	
XB-GENEPAGE-922301	vcan	versican	extracellular matrix	chondroitin sulfate proteoglycan 2|Xversican|versican	
XB-GENEPAGE-922315	hapln4	hyaluronan and proteoglycan link protein 4	Proteins containing Ca2+-binding EGF-like domains	
XB-GENEPAGE-922320	traip	TRAF interacting protein	ubiquitin-protein ligase	
XB-GENEPAGE-922335	kcnma1	potassium channel, calcium activated large conductance subfamily M alpha, member 1	calcium-activated potassium channel component	bktm|slo|kca1.1|slo1|sakca|maxik	
XB-GENEPAGE-922347	cetp	cholesteryl ester transfer protein, plasma	lipid transfer	hdlcq10	
XB-GENEPAGE-922357	herpud1	homocysteine-inducible, endoplasmic reticulum stress-inducible, ubiquitin-like domain member 1	membrane-associated ER protein involved in stress response	sup|herp|mif1	
XB-GENEPAGE-922374	npy2r	neuropeptide Y receptor Y2	G-protein coupled receptor	
XB-GENEPAGE-922380	ldb3	LIM domain binding 3	Regulatory protein MLP and related LIM proteins	
XB-GENEPAGE-922386	ccna1	cyclin A1	cell cycle regulator	cyclin A1	
XB-GENEPAGE-922403	igdcc3	immunoglobulin superfamily, DCC subclass, member 3	receptor mediating netrin-dependent axon guidance	
XB-GENEPAGE-922410	clip4	CAP-Gly domain containing linker protein family member 4	cytoskeleton-associated protein	
XB-GENEPAGE-922433	rorb.2	RAR-related orphan receptor B, gene 2	steroid hormone nuclear receptor	
XB-GENEPAGE-922438	mmp23b	matrix metallopeptidase 23B	extracellular matrix metalloprotease	
XB-GENEPAGE-922444	axl	AXL receptor tyrosine kinase	signal transduction	ufo|jtk11	
XB-GENEPAGE-922455	crlf1	cytokine receptor-like factor 1	neural cell adhesion	
XB-GENEPAGE-922462	prtg	protogenin	Receptor mediating netrin-dependent axon guidance	protogenin|igdcc5	
XB-GENEPAGE-922469	b2m	beta-2-microglobulin		beta-2-microglobulin	
XB-GENEPAGE-922475	doc2a	double C2-like domains, alpha	synaptic vesicle protein	doc2|doc2-alpha	
XB-GENEPAGE-922482	cxadr	coxsackie virus and adenovirus receptor	membrane glycoprotein	xCAR|xCAR2	
XB-GENEPAGE-922495	cd79a	CD79a molecule	cell surface receptor linked signal transduction	
XB-GENEPAGE-922500	clk2	CDC like kinase 2	dual specificity protein kinase	
XB-GENEPAGE-922515	trio	trio Rho guanine nucleotide exchange factor	serine/threonine kinase	tgat|arhgef23	
XB-GENEPAGE-922525	vps11	VPS11, CORVET/HOPS core subunit	ubiquitin-protein ligase	
XB-GENEPAGE-922537	dscaml1	Down syndrome cell adhesion molecule like 1	Immunoglobulin C-2 Type/fibronectin type III domains	
XB-GENEPAGE-922546	tpp2	tripeptidyl peptidase II	Tripeptidyl peptidase II	
XB-GENEPAGE-922560	ccnh	cyclin H	cell cycle regulator	
XB-GENEPAGE-922577	neo1	neogenin 1	vascular endothelial growth factor receptor	neogenin	
XB-GENEPAGE-922588	myom2	myomesin 2	Projectin/twitchin and related proteins	
XB-GENEPAGE-922597	ccndbp1	cyclin D-type binding-protein 1		
XB-GENEPAGE-922607	psmd11	proteasome 26S subunit, non-ATPase 11	26S proteasome regulatory complex, non-ATPase subunit	
XB-GENEPAGE-922618	als2	ALS2, alsin Rho guanine nucleotide exchange factor	Junctional membrane complex protein Junctophilin and related MORN repeat proteins	alsin	
XB-GENEPAGE-922629	gpx1	glutathione peroxidase 1	antioxidant enzyme	gshpx1|glutathione peroxidase 1	
XB-GENEPAGE-922649	gmppb	GDP-mannose pyrophosphorylase B	mannose-1-phosphate guanylyltransferase	
XB-GENEPAGE-922665	cilp	cartilage intermediate layer protein	disintegrin metalloproteinase	
XB-GENEPAGE-922673	atg4a	autophagy related 4A, cysteine peptidase	cysteine protease required for autophagy	apg4a|autl2	
XB-GENEPAGE-922687	ptpru	protein tyrosine phosphatase, receptor type U	signaling molecule	fmi|ptp|pcp-2|ptp-j|ptpro|ptpu2|glepp1|ptp-pi|ptppsi	
XB-GENEPAGE-922698	cyfip2	cytoplasmic FMR1 interacting protein 2	p53 inducible protein PIR121	pir121	
XB-GENEPAGE-922710	med7	mediator complex subunit 7	transcriptional coactivator	crsp9	
XB-GENEPAGE-922727	pls3	plastin 3	calcium-binding actin bundling	t-plastin	
XB-GENEPAGE-922806	mettl3	methyltransferase like 3	N6-adenine RNA methylase	
XB-GENEPAGE-922820	dad1	defender against cell death 1	negative regulator of programmed cell death	DAD-1	
XB-GENEPAGE-922836	cdon	cell adhesion associated, oncogene regulated	neural cell adhesion	CDO	
XB-GENEPAGE-922846	cd74	CD74 molecule	Nidogen and related basement membrane protein proteins	
XB-GENEPAGE-922863	dpf1	D4, zinc and double PHD fingers family 1	transcription factor	req|requiem|xReq	
XB-GENEPAGE-922880	yif1b	Yip1 interacting factor homolog B	Predicted membrane protein	FinGER8	
XB-GENEPAGE-922898	lrig2	leucine-rich repeats and immunoglobulin-like domains 2	membrane glycoprotein	
XB-GENEPAGE-922904	cdh22	cadherin 22, type 2	cell adhesion	
XB-GENEPAGE-922911	kmt2a	lysine (K)-specific methyltransferase 2A	zinc finger transcription factor	mll1|hrx|trx1|all-1|cxxc7|htrx1|knt2a|mll1a|mll/gas7|tet1-mll	
XB-GENEPAGE-922922	unc5d	unc-5 netrin receptor D	netrin transmembrane receptor	
XB-GENEPAGE-922931	ntrk2	neurotrophic tyrosine kinase, receptor, type 2	nerve growth factor receptor	trkb|xtrkb	
XB-GENEPAGE-922951	sema3e	sema domain, immunoglobulin domain (Ig), short basic domain, secreted, (semaphorin) 3E	Semaphorins	
XB-GENEPAGE-922960	wfikkn2	WAP, follistatin/kazal, immunoglobulin, kunitz and netrin domain containing 2	serine proteinase inhibitor	
XB-GENEPAGE-922968	nfasc	neurofascin	neural cell adhesion molecule	
XB-GENEPAGE-922975	hfe2	hemochromatosis type 2 (juvenile)		
XB-GENEPAGE-922981	ubqln4	ubiquilin 4	Ubiquitin-like protein	ubin|c1orf6|a1u|cip75	
XB-GENEPAGE-923000	ntrk1	neurotrophic tyrosine kinase, receptor, type 1	nerve growth factor receptor	trk1|TrkA	
XB-GENEPAGE-923006	musk	muscle, skeletal, receptor tyrosine kinase	serine/threonine kinase	
XB-GENEPAGE-923015	ccna2	cyclin A2	cell cycle regulator	
XB-GENEPAGE-923036	gas2	growth arrest specific 2	Dystonin, GAS (Growth-arrest-specific protein), and related proteins	
XB-GENEPAGE-923042	ccne2	cyclin E2	cell cycle regulator	
XB-GENEPAGE-923056	atp5l	ATP synthase, H+ transporting, mitochondrial Fo complex subunit G	mitochondrial ATP synthase component	
XB-GENEPAGE-923069	ppt1	palmitoyl-protein thioesterase 1	protein modification	
XB-GENEPAGE-923085	amfr	autocrine motility factor receptor, E3 ubiquitin protein ligase	E3 ubiquitin ligase	
XB-GENEPAGE-923105	elac2	elaC ribonuclease Z 2	Predicted metal-dependent hydrolase (beta-lactamase superfamily)	
XB-GENEPAGE-923124	il1rapl2	interleukin 1 receptor accessory protein-like 2	Toll/interleukin receptor and related proteins containing LRR and TIR repeats	
XB-GENEPAGE-923133	rnf123	ring finger protein 123	mediator of ubiquitin ligase activity	
XB-GENEPAGE-923143	klhl13	kelch like family member 13	Proteins containing BTB/POZ and Kelch domains, involved in regulatory/signal transduction processes	bklhd2	
XB-GENEPAGE-923159	ache	acetylcholinesterase (Yt blood group)	degradation of neurotransmitter acetylcholine	acetylcholinesterase|arache|n-ache	
XB-GENEPAGE-923170	ncam1	neural cell adhesion molecule 1	cell adhesion	n-cam|ncam	
XB-GENEPAGE-923182	ap2a1	adaptor related protein complex 2 alpha 1 subunit	vesicle coat component	
XB-GENEPAGE-923189	mybpc2	myosin binding protein C, fast type	Projectin/twitchin and related proteins	
XB-GENEPAGE-923195	ogfod1	2-oxoglutarate and iron-dependent oxygenase domain containing 1	histone acetyltransferase complex component	
XB-GENEPAGE-923210	pou5f3.1	POU class 5 homeobox 3, gene 1	transcription factor containing POU and HOX domains	oct79|oct92|Oct-91|xoct-91|oct4|oct91|XLPOU91|xoct91	
XB-GENEPAGE-923222	gprc5c	G protein-coupled receptor, class C, group 5, member C	metabotropic glutamate, GABA-B-like receptor	raig3|raig-3	
XB-GENEPAGE-923232	nme2	NME/NM23 nucleoside diphosphate kinase 2	nucleoside diphosphate kinase	nm23ndk|ndk a1|ndk a2|puf|ndpkb|nm23b|ndpk-b|nm23-h2|NM23-X1	
XB-GENEPAGE-923255	wfikkn1	WAP, follistatin/kazal, immunoglobulin, kunitz and netrin domain containing 1	serine proteinase inhibitor	
XB-GENEPAGE-923263	ash2l	ash2 (absent, small, or homeotic)-like	histone H3 methyltransferase complex subunit	
XB-GENEPAGE-923272	ccdc84	coiled-coil domain containing 84		
XB-GENEPAGE-923280	lrit2	leucine-rich repeat, immunoglobulin-like and transmembrane domains 2	Leucine rich repeat	leucine rich repeat containing 22|lrrc22	
XB-GENEPAGE-923292	mylk	myosin light chain kinase	serine/threonine kinase	mlck|krp|mlck1|mylk1|smmlck|mlck108|mlck210	
XB-GENEPAGE-923299	pxdn	peroxidasin	peroxidase/oxygenase	
XB-GENEPAGE-923311	usp36	ubiquitin specific peptidase 36	ubiquitin carboxyl-terminal hydrolase	
XB-GENEPAGE-923325	myom1	myomesin 1	Projectin/twitchin and related proteins	myomesin 1|SKELEMIN	
XB-GENEPAGE-923337	ddx27	DEAD-box helicase 27	ATP-dependent RNA helicase	
XB-GENEPAGE-923350	adamtsl3	ADAMTS like 3	disintegrin metalloprotease	
XB-GENEPAGE-923355	sae1	SUMO1 activating enzyme subunit 1	ubiquitin-protein ligase	Sua1p|Aos1p|Aos	
XB-GENEPAGE-923371	mxra5	matrix-remodelling associated 5	Leucine rich repeat	adlican	
XB-GENEPAGE-923375	gpr25	G protein-coupled receptor 25	7 transmembrane receptor	
XB-GENEPAGE-923380	lrfn3	leucine rich repeat and fibronectin type III domain containing 3	Leucine rich repeat	
XB-GENEPAGE-923385	cntfr	ciliary neurotrophic factor receptor	hematopoeitin/interferon-class cytokine receptor	CNTFR-alpha|CNTFR alpha	
XB-GENEPAGE-923397	boc	BOC cell adhesion associated, oncogene regulated	cell adhesion	brother of CDO	
XB-GENEPAGE-923411	unc5a	unc-5 netrin receptor A	Netrin transmembrane receptor unc-5	unc5h1	
XB-GENEPAGE-923417	lrrc24	leucine rich repeat containing 24	Peroxidase/oxygenase	
XB-GENEPAGE-923434	tbc1d8b	TBC1 domain family member 8B	GTPase activator	
XB-GENEPAGE-923444	lrfn5	leucine rich repeat and fibronectin type III domain containing 5	Leucine rich repeat	
XB-GENEPAGE-923451	svip	small VCP/p97-interacting protein		
XB-GENEPAGE-923457	ptgfrn	prostaglandin F2 receptor inhibitor	Basement membrane-specific heparan sulfate proteoglycan (HSPG) core protein	
XB-GENEPAGE-923466	spaca5	sperm acrosome associated 5		lyc5|lyzl5|sllp2	
XB-GENEPAGE-923471	vps13d	vacuolar protein sorting 13 homolog D	Vacuolar protein sorting-associated protein	
XB-GENEPAGE-939788	abhd5	abhydrolase domain containing 5	alpha/beta hydrolase	
XB-GENEPAGE-939803	otx1	orthodenticle homeobox 1	homeodomain transcription factor	xotx1	
XB-GENEPAGE-939815	scx	scleraxis bHLH transcription factor	transcription factor	scleraxis|xscleraxis	
XB-GENEPAGE-939821	c2orf49	chromosome 2 open reading frame 49	cell survival/anteroposterior patterning	asw|ashwin|asw-a	
XB-GENEPAGE-939842	tcp1	t-complex 1	chaperonin complex component	ccta|cct-alpha|tcp1a|tcp1alpha	
XB-GENEPAGE-939860	ackr3	atypical chemokine receptor 3	glycoprotein hormone receptor	rdc1|xcxcr7	
XB-GENEPAGE-939877	shisa3	shisa family member 3		shisa-3	
XB-GENEPAGE-939885	ptpn13	protein tyrosine phosphatase, non-receptor type 13 (APO-1/CD95 (Fas)-associated phosphatase)	signaling molecule	Frizzled interaction and ectoderm defects|fried|pnp1|fap-1|ptp1e|ptpl1|ptple|ptp-bl|ptp-bas	
XB-GENEPAGE-939895	ubr5	ubiquitin protein ligase E3 component n-recognin 5	ubiquitin-protein ligase	
XB-GENEPAGE-939905	svop	SV2 related protein	synaptic vesicle transporter	synaptic vesicle 2-related protein	
XB-GENEPAGE-939914	shisa2	shisa family member 2		Xshisa-2|shisa-2|tmem46|shisa 2	
XB-GENEPAGE-939924	uba52	ubiquitin A-52 residue ribosomal protein fusion product 1	ubiquitin/ribosomal protein fusion	
XB-GENEPAGE-939940	klf17	Kruppel-like factor 17	zinc finger, C2H2 type	neptune|znf393|zfp393	
XB-GENEPAGE-940005	cdh16	cadherin 16	cell adhesion	KSP-cadherin|cadherin-16	
XB-GENEPAGE-940057	slc18a2	solute carrier family 18 (vesicular monoamine transporter), member 2	transmembrane solute exchange	vmat2	
XB-GENEPAGE-940124	fmn1	formin 1	Rho GTPase effector BNI1 and related formins	formin	
XB-GENEPAGE-940129	hcn4	hyperpolarization activated cyclic nucleotide gated potassium channel 4	K+-channel ERG and related proteins, contain PAS/PAC sensor domain	
XB-GENEPAGE-940141	znf770	zinc finger protein 770	zinc finger, C2H2 type	
XB-GENEPAGE-940171	mlxipl	MLX interacting protein-like	transcription factor	chrebp|mio|mondob|wbscr14|ws-bhlh|bhlhd14	
XB-GENEPAGE-940174	slc10a4	solute carrier family 10 member 4	transmembrane solute exchange	
XB-GENEPAGE-940194	gsg1	germ cell associated 1		
XB-GENEPAGE-940214	dusp13	dual specificity phosphatase 13	MAP kinase phosphatase	
XB-GENEPAGE-940267	lyl1	lymphoblastic leukemia associated hematopoiesis regulator 1	transcription factor	
XB-GENEPAGE-940270	sema3f	sema domain, immunoglobulin domain (Ig), short basic domain, secreted, (semaphorin) 3F	Semaphorins	sema4|semak|sema-iv	
XB-GENEPAGE-940279	taf3	TATA-box binding protein associated factor 3	transcription factor	
XB-GENEPAGE-940293	zfpm1	zinc finger protein, FOG family member 1	zinc finger, C2H2 type	fog|friend of GATA|fog1|fog-1|Xfog	
XB-GENEPAGE-940435	hspb2	heat shock protein family B (small) member 2	alpha crystallin	
XB-GENEPAGE-940492	med19	mediator complex subunit 19	Uncharacterized conserved protein	
XB-GENEPAGE-940522	shbg	sex hormone-binding globulin	Extracellular matrix glycoprotein Laminin subunits alpha and gamma	
XB-GENEPAGE-940545	hspb7	heat shock protein family B (small) member 7	alpha crystallin	
XB-GENEPAGE-940570	atg7	autophagy related 7	ubiquitin activating E1 enzyme-like protein	gsa7|apg7l|apg7-like	
XB-GENEPAGE-940629	trerf1	transcriptional regulating factor 1	DNA binding	
XB-GENEPAGE-940632	usp54	ubiquitin specific peptidase 54	ubiquitin carboxyl-terminal hydrolase	
XB-GENEPAGE-940652	steap1	six transmembrane epithelial antigen of the prostate 1		steap|prss24	
XB-GENEPAGE-940661	tmem74	transmembrane protein 74		
XB-GENEPAGE-940672	zbtb17	zinc finger and BTB domain containing 17	zinc finger, C2H2 type	Miz-1|Miz1	
XB-GENEPAGE-940690	cldn10	claudin 10	integral membrane protein, tight junction component	claudin-10	
XB-GENEPAGE-940811	gpr4	G protein-coupled receptor 4	7 transmembrane receptor	
XB-GENEPAGE-940852	snrnp35	small nuclear ribonucleoprotein, U11/U12 35kDa subunit	small nuclear ribonucleoprotein	
XB-GENEPAGE-940875	artn	artemin	growth factor	
XB-GENEPAGE-940878	slc5a9	solute carrier family 5 (sodium/sugar cotransporter), member 9	solute symporter	sglt4|XSGLT1K	
XB-GENEPAGE-941009	mynn	myoneurin	zinc finger, C2H2 type	myoneurin|oszf|sbbiz1|zbtb31	
XB-GENEPAGE-941251	ube2h	ubiquitin conjugating enzyme E2H	ubiquitin-protein ligase	
XB-GENEPAGE-941367	col18a1	collagen, type XVIII, alpha 1	extracellular matrix	kno|kno1	
XB-GENEPAGE-941383	dusp19	dual specificity phosphatase 19	protein tyrosine/serine/threonine phosphatase	
XB-GENEPAGE-941394	hps4	Hermansky-Pudlak syndrome 4		
XB-GENEPAGE-941406	pxn	paxillin	Adaptor protein Enigma and related PDZ-LIM proteins	paxillin	
XB-GENEPAGE-941438	ppm1j	protein phosphatase, Mg2+/Mn2+ dependent 1J	serine/threonine phosphatase	
XB-GENEPAGE-941471	ttyh3	tweety family member 3	Tweety transmembrane/cell surface protein	
XB-GENEPAGE-941507	ube2e1	ubiquitin conjugating enzyme E2E 1	ubiquitin-protein ligase	
XB-GENEPAGE-941539	plk1	polo-like kinase 1	serine/threonine kinase	plk|Plx1|PLK-1|polo-like kinase 1	
XB-GENEPAGE-941625	f9	coagulation factor 9	blood coagulation	coagulation factor IX	
XB-GENEPAGE-941643	rtn2	reticulon 2	Reticulon	xrtn2	
XB-GENEPAGE-941773	tspan7	tetraspanin 7	Tetraspanin family integral membrane protein	tm4sf2|talla-1|ccg-b7|mrx58|cd231|mxs1|a15	
XB-GENEPAGE-941864	chmp4b	charged multivesicular body protein 4B	Protein involved in glucose derepression and pre-vacuolar endosome protein sorting	
XB-GENEPAGE-941876	ergic3	ERGIC and golgi 3	COPII vesicle protein	sdbcag84|serologically defined breast cancer antigen 84	
XB-GENEPAGE-941897	fxyd6	FXYD domain containing ion transport regulator 6		
XB-GENEPAGE-941907	apoa4	apolipoprotein A4	lipid transport	apolipoprotein A-IV	
XB-GENEPAGE-941922	apoa5	apolipoprotein A5	lipid transport	apolipoprotein A-V	
XB-GENEPAGE-941927	zpr1	ZPR1 zinc finger	zinc finger, C4-type	
XB-GENEPAGE-941936	btg4	BTG family member 4	anti-proliferation factor	pc3b	
XB-GENEPAGE-942006	nfya	nuclear transcription factor Y subunit alpha	transcriptional regulator	nf-ya|hap2|cbf-a|cbf-b	
XB-GENEPAGE-942043	ggnbp2	gametogenetin binding protein 2		znf403|zinc finger protein 403	
XB-GENEPAGE-942084	mgll	monoglyceride lipase	lysophospholipase	
XB-GENEPAGE-942151	abi1	abl interactor 1	Abl interactor ABI-1, contains SH3 domain	
XB-GENEPAGE-942174	spag6	sperm associated antigen 6	Karyopherin (importin) alpha	
XB-GENEPAGE-942240	tbr1	T-box, brain 1	T-box transcription factor	tbr-1|T-brain-1|xtbr1	
XB-GENEPAGE-942276	rnf7	ring finger protein 7	mediator of ubiquitin ligase activity	
XB-GENEPAGE-942330	hdlbp	high density lipoprotein binding protein (vigilin)	nucleic acid binding	vigilin	
XB-GENEPAGE-942357	npy	neuropeptide Y		prepronpy|xnpy|neuropeptide Y|pyy4	
XB-GENEPAGE-942398	riok2	RIO kinase 2	Serine/threonine protein kinase	rio2	
XB-GENEPAGE-942526	cyp27b1	cytochrome P450 family 27 subfamily B member 1	electron transport	cyp27b|p450c1|cyp1alpha|vdr|cp2b|cyp1|pddr|vdd1|vddr|vddri	
XB-GENEPAGE-942693	fbxl12	F-box and leucine-rich repeat protein 12	Leucine rich repeat proteins, some proteins contain F-box	
XB-GENEPAGE-942770	rgs4	regulator of G-protein signaling 4	signal transduction [GO]/GTPase activating proteins (GAP) [Entrez]	XRgs4|XRgs4a	
XB-GENEPAGE-942804	elovl7	ELOVL fatty acid elongase 7	Fatty acyl-CoA elongase/Polyunsaturated fatty acid specific elongation enzyme	
XB-GENEPAGE-942909	irf2	interferon regulatory factor 2	transcription factor	irf-2	
XB-GENEPAGE-942993	irf1	interferon regulatory factor 1	transcription factor	
XB-GENEPAGE-943007	bcl2	B-cell CLL/lymphoma 2	regulator of cell death/apoptosis	bcl-2|xBcl-2|xbcl2	
XB-GENEPAGE-943014	gmds	GDP-mannose 4,6-dehydratase	GDP-mannose 4,6 dehydratase	
XB-GENEPAGE-943109	atp5b	ATP synthase, H+ transporting, mitochondrial F1 complex, beta polypeptide	mitochondrial ATP synthase component	
XB-GENEPAGE-943147	rnf41	ring finger protein 41, E3 ubiquitin protein ligase	mediator of ubiquitin ligase activity	flrf	
XB-GENEPAGE-943265	gorasp2	golgi reassembly stacking protein 2	Golgi reassembly stacking protein GRASP65, contains PDZ domain	
XB-GENEPAGE-943281	tmem222	transmembrane protein 222	Uncharacterized conserved protein	
XB-GENEPAGE-943622	gjd4	gap junction protein delta 4	connexon channel component	cx40.1|connexin40.1	
XB-GENEPAGE-943629	acot9	acyl-CoA thioesterase 9	Acyl-CoA thioesterase	
XB-GENEPAGE-943638	wbscr27	Williams Beuren syndrome chromosome region 27	methyltransferase	
XB-GENEPAGE-943647	ccdc92	coiled-coil domain containing 92		limkain beta 2|limkain beta-2	
XB-GENEPAGE-943657	optn	optineurin	ER-Golgi vesicle tethering	
XB-GENEPAGE-943690	bri3bp	BRI3 binding protein		
XB-GENEPAGE-943714	mxd1	MAX dimerization protein 1	transcription factor	Mad1|xmad1	
XB-GENEPAGE-943748	ube2n	ubiquitin conjugating enzyme E2N	ubiquitin-protein ligase	
XB-GENEPAGE-943771	slc39a9	solute carrier family 39 member 9	solute transport	
XB-GENEPAGE-943823	ensa	endosulfine alpha	Regulator of ATP-sensitive K+ channels Alpha-endosulfine/ARPP-19 and related cAMP-regulated phosphoproteins	endosulfine alpha|alpha-endosulfine|arpp-19e	
XB-GENEPAGE-943912	csrp2	cysteine and glycine rich protein 2	regulatory protein	crp2|lmo5|smlim	
XB-GENEPAGE-943925	nfe2l2	nuclear factor, erythroid 2 like 2	basic-leucine zipper (bZIP) transcription factor	NF-E2R2|NF-E2	
XB-GENEPAGE-944013	csde1	cold shock domain containing E1, RNA binding	nucleic acid binding	
XB-GENEPAGE-944057	gpi	glucose-6-phosphate isomerase	Glucose-6-phosphate isomerase	
XB-GENEPAGE-944104	hbs1l	HBS1 like translational GTPase	protein-synthesizing GTPase	
XB-GENEPAGE-944122	adss	adenylosuccinate synthase	Adenylosuccinate synthase	adenylosuccinate synthase|adeh	
XB-GENEPAGE-944168	clta	clathrin, light chain A	vesicle coat component	lca	
XB-GENEPAGE-944182	map2k6	mitogen-activated protein kinase kinase 6	serine/threonine kinase	SAPKK3|MKK6|MEK6	
XB-GENEPAGE-944329	zdhhc7	zinc finger, DHHC-type containing 7	zinc finger, DHHC type	
XB-GENEPAGE-944336	rplp2	ribosomal protein, large, P2	ribosomal phosphoprotein, component of 60S subunit	
XB-GENEPAGE-944401	banp	BTG3 associated nuclear protein		
XB-GENEPAGE-944425	gfi1b	growth factor independent 1B transcription repressor	zinc finger, C2H2 type	znf544|zinc finger protein 544	
XB-GENEPAGE-944496	gna11	guanine nucleotide binding protein (G protein), alpha 11 (Gq class)	G protein subunit Galphaq/Galphay, small G protein superfamily	
XB-GENEPAGE-944528	rnf24	ring finger protein 24	mediator of ubiquitin ligase activity	
XB-GENEPAGE-944588	abi2	abl-interactor 2	Abl interactor ABI-1, contains SH3 domain	xlan4|abi-2	
XB-GENEPAGE-944693	ugcg	UDP-glucose ceramide glucosyltransferase	Ceramide glucosyltransferase	gcs|glct1|xlcgt	
XB-GENEPAGE-944716	snx30	sorting nexin family member 30	intracellular signaling	
XB-GENEPAGE-944793	calhm2	calcium homeostasis modulator 2		
XB-GENEPAGE-944820	cdc25c	cell division cycle 25C	M-phase inducer phosphatase	cdc25|xcdc25c	
XB-GENEPAGE-944960	rdh10	retinol dehydrogenase 10 (all-trans)	generates all-trans retinal from all-trans retinol [Entrez]	XRDH10a|XRDH10b|XRDH10|SDR16C4	
XB-GENEPAGE-945003	pfn2	profilin 2	actin cytoskeleton organization/biogenesis	profilin II|XProfilin2|Profilin2	
XB-GENEPAGE-945014	creb1	cAMP responsive element binding protein 1	transcription factor	creb	
XB-GENEPAGE-945071	foxo3	forkhead box O3	forkhead domain transcription factor	foxo3a|xfoxo3	
XB-GENEPAGE-945094	gna14	guanine nucleotide binding protein (G protein), alpha 14	G protein subunit Galphaq/Galphay, small G protein superfamily	
XB-GENEPAGE-945142	stxbp1	syntaxin binding protein 1	Vesicle trafficking protein Sec1	unc18|munc18-1|nsec1|rbsec1	
XB-GENEPAGE-945192	cdc42se1	cdc42 small effector 1	pak-box/p21-rho-cdc42-binding	scip1|spec1	
XB-GENEPAGE-945263	arid3a	AT-rich interaction domain 3A	DNA binding, contains BRIGHT domain	dril1	
XB-GENEPAGE-945336	dpf2	D4, zinc and double PHD fingers family 2	apoptosis response zinc finger transcription factor	req|ubi-d4|xReq|Requiem	
XB-GENEPAGE-945642	hspb8	heat shock protein family B (small) member 8	alpha crystallin	
XB-GENEPAGE-945751	zdhhc3	zinc finger, DHHC-type containing 3	zinc finger, DHHC type	godz|znf373	
XB-GENEPAGE-945765	cul1	cullin 1	E3 ubiquitin ligase component	cullin-1	
XB-GENEPAGE-945863	junb	jun B proto-oncogene	transcriptional activator	
XB-GENEPAGE-945937	fgfbp1	fibroblast growth factor binding protein 1		
XB-GENEPAGE-946006	cry1	cryptochrome circadian clock 1	circadian transcriptional regulator	xCRY1|cryptochrome 1	
XB-GENEPAGE-946041	psmb7	proteasome (prosome, macropain) subunit, beta type, 7	20S proteasome, regulatory subunit	
XB-GENEPAGE-946064	brf1	BRF1, RNA polymerase III transcription initiation factor 90 kDa subunit	translation initiation factor subunit	
XB-GENEPAGE-946181	ywhaq	tyrosine 3-monooxygenase/tryptophan 5-monooxygenase activation protein, theta	signal transduction	14-3-3t|14-3-3 theta|14-3-3 tau|14-3-3 protein tau	
XB-GENEPAGE-946355	march5	membrane associated ring-CH-type finger 5	ubiquitin-protein ligase	
XB-GENEPAGE-946461	mrpl28	mitochondrial ribosomal protein L28	Uncharacterized conserved protein (melanoma antigen P15)	
XB-GENEPAGE-946505	rela	v-rel avian reticuloendotheliosis viral oncogene homolog A	transcription factor	Xrel1|xrela	
XB-GENEPAGE-946520	usp25	ubiquitin specific peptidase 25	ubiquitin carboxyl-terminal hydrolase	
XB-GENEPAGE-946569	myl3	myosin light chain 3	Myosin essential light chain, EF-Hand protein superfamily	MLC1v	
XB-GENEPAGE-946593	exosc10	exosome component 10	exosome 3'-5' exoribonuclease complex component	
XB-GENEPAGE-946611	usp7	ubiquitin specific peptidase 7 (herpes virus-associated)	ubiquitin carboxyl-terminal hydrolase	
XB-GENEPAGE-946621	hif1a	hypoxia-inducible factor 1, alpha subunit (basic helix-loop-helix transcription factor)	helix-loop-helix transcription factor	hif1alpha|hif-1alpha|xhif1a	
XB-GENEPAGE-946790	mdm4	MDM4, p53 regulator		mdmx	
XB-GENEPAGE-946814	tada2a	transcriptional adaptor 2A	histone acetyltransferase complex component	
XB-GENEPAGE-946873	degs1	delta(4)-desaturase, sphingolipid 1	membrane fatty acid desaturase	des1	
XB-GENEPAGE-946928	cdca8	cell division cycle associated 8		bor|borealin|dasrab|Dasra-B	
XB-GENEPAGE-947051	rrm2.1	ribonucleotide reductase M2, gene 1	catalysis of formation of deoxyribonucleotides from ribonucleotides	rr2m	
XB-GENEPAGE-947255	zdhhc2	zinc finger, DHHC-type containing 2	zinc finger, DHHC type	
XB-GENEPAGE-947290	uba3	ubiquitin-like modifier activating enzyme 3	ubiquitin-protein ligase	ube1c	
XB-GENEPAGE-947301	ubap1	ubiquitin associated protein 1		
XB-GENEPAGE-947315	gc	group-specific component (vitamin D binding protein)	small-molecule carrier	
XB-GENEPAGE-947361	prrx2	paired related homeobox 2	homeodomain transcription factor	
XB-GENEPAGE-947391	st3gal6	ST3 beta-galactoside alpha-2,3-sialyltransferase 6	protein amino acid glycosylation	st3Gal-VI	
XB-GENEPAGE-947406	tubb4a	tubulin beta 4A class IVa	microtubule component	tubulin beta4	
XB-GENEPAGE-947493	zfand3	zinc finger, AN1-type domain 3	Predicted Zn-finger protein	
XB-GENEPAGE-947513	ubtd2	ubiquitin domain containing 2	Uncharacterized conserved protein	
XB-GENEPAGE-947610	zhx2	zinc fingers and homeoboxes 2	transcriptional repressor	
XB-GENEPAGE-947629	mta2	metastasis associated 1 family member 2	histone deacetylase complex component	
XB-GENEPAGE-947652	pigp	phosphatidylinositol glycan anchor biosynthesis class P	N-acetylglucosaminyltransferase complex, subunit PIG-P, required for phosphatidylinositol biosynthesis	Down syndrome critical region gene 5|dscr5	
XB-GENEPAGE-947787	cnot4	CCR4-NOT transcription complex subunit 4	transcription factor	
XB-GENEPAGE-948145	ndufa2	NADH:ubiquinone oxidoreductase subunit A2	NADH:ubiquinone oxidoreductase NDUFA2/B8 subunit	b8|cd14|cib8	
XB-GENEPAGE-948181	slc6a9	solute carrier family 6 (neurotransmitter transporter, glycine), member 9	transmembrane solute exchange	glyt1|xGlyT1|glyt1b	
XB-GENEPAGE-948235	btf3l4	basic transcription factor 3-like 4	transcription factor	
XB-GENEPAGE-948290	mob4	MOB family member 4, phocein	cell cycle-associated protein	phocein|prei3|mob3|mobkl3	
XB-GENEPAGE-948332	mllt4	myeloid/lymphoid or mixed-lineage leukemia; translocated to, 4	actin filament binding	af6|af-6	
XB-GENEPAGE-948386	ncald	neurocalcin delta	Ca2+ sensor (EF-Hand superfamily)	
XB-GENEPAGE-948422	slc25a32	solute carrier family 25 (mitochondrial folate carrier), member 32	mitochondrial transport	
XB-GENEPAGE-948442	serpini1	serpin peptidase inhibitor, clade I (neuroserpin), member 1	protease inhibitor	neuroserpin	
XB-GENEPAGE-948482	hpdl	4-hydroxyphenylpyruvate dioxygenase-like	4-hydroxyphenylpyruvate dioxygenase	
XB-GENEPAGE-948492	urod	uroporphyrinogen decarboxylase	porphyrin biosynthesis	
XB-GENEPAGE-948808	robo1	roundabout guidance receptor 1	dscam (Down syndrome cell adhesion molecule) class receptor	dutt1|roundabout|roundabout-1	
XB-GENEPAGE-948832	znf654	zinc finger protein 654	zinc finger, C2H2 type	
XB-GENEPAGE-948858	zdhhc15	zinc finger, DHHC-type containing 15	zinc finger, DHHC type	DHHC-15	
XB-GENEPAGE-948980	sirt4	sirtuin 4	Sirtuin 4 and related class II sirtuins (SIR2 family)	
XB-GENEPAGE-949030	ywhah	tyrosine 3-monooxygenase/tryptophan 5-monooxygenase activation protein, eta	signal transduction	14-3-3e|14-3-3 eta	
XB-GENEPAGE-949086	bri3	brain protein I3	Uncharacterized conserved protein	
XB-GENEPAGE-949179	inpp4b	inositol polyphosphate-4-phosphatase type II B	Inositol-polyphosphate 4-phosphatase	
XB-GENEPAGE-949212	jade1	jade family PHD finger 1	transcriptional regulator	
XB-GENEPAGE-949237	git2	G protein-coupled receptor kinase interacting ArfGAP 2	GTPase-activating proteins of the GIfamily	cat-2|xgit2	
XB-GENEPAGE-949262	triap1	TP53 regulated inhibitor of apoptosis 1	cell-cycle/apoptosis	P53csv|p53-inducible cell-survival factor	
XB-GENEPAGE-949429	rhcg	Rh family, C glycoprotein	ammonium transporter	rhgk|slc42a3|pdrc2|C15ORF6	
XB-GENEPAGE-949451	sstr5	somatostatin receptor 5	G protein-coupled receptor	
XB-GENEPAGE-949482	atp2a3	ATPase, Ca++ transporting, ubiquitous	Ca2+ transporting ATPase	serca3	
XB-GENEPAGE-949493	ube2g1	ubiquitin conjugating enzyme E2G 1	ubiquitin-protein ligase	
XB-GENEPAGE-949538	ntf3	neurotrophin 3	growth factor	nt3|hdnf|ngf2|ngf-2|nt-3|neurotrophin-3	
XB-GENEPAGE-949563	rnf130	ring finger protein 130	mediator of ubiquitin ligase activity	
XB-GENEPAGE-949645	rnf32	ring finger protein 32	mediator of ubiquitin ligase activity	
XB-GENEPAGE-949652	mbtd1	mbt domain containing 1	Polycomb group protein SCM/L(3)MBT (tumor-supressor in Drosophila and humans)	
XB-GENEPAGE-949714	ggcx	gamma-glutamyl carboxylase		
XB-GENEPAGE-949759	bnip3l	BCL2/adenovirus E1B 19kDa interacting protein 3-like	apoptosis regulator	
XB-GENEPAGE-949800	dmpk	dystrophia myotonica protein kinase	NDand related serine/threonine kinases	
XB-GENEPAGE-949813	mylip	myosin regulatory light chain interacting protein	ubiquitin-protein ligase	
XB-GENEPAGE-949876	ikbkb	inhibitor of kappa light polypeptide gene enhancer in B-cells, kinase beta	serine/threonine kinase	ikk2|ikkb|ikk-beta|ikkbeta	
XB-GENEPAGE-949887	vdac3	voltage-dependent anion channel 3	Porin/voltage-dependent anion-selective channel protein	
XB-GENEPAGE-949998	l3mbtl1	l(3)mbt-like 1	transcription factor	l3mbtl	
XB-GENEPAGE-950033	cbfa2t2	core-binding factor, runt domain, alpha subunit 2; translocated to, 2	transcription factor, expressed during neurogenesis	MTGR1|XETOR	
XB-GENEPAGE-950060	pcsk7	proprotein convertase subtilisin/kexin type 7	Subtilisin-like proprotein convertase	lpc|pc7|pc8|spc7	
XB-GENEPAGE-950122	zfand6	zinc finger, AN1-type domain 6	zinc finger, A20-like	awp1	
XB-GENEPAGE-950156	dusp26	dual specificity phosphatase 26 (putative)	protein tyrosine/serine/threonine phosphatase	
XB-GENEPAGE-950159	mob1a	MOB kinase activator 1A	cell cycle-associated protein	MOB1|mob4b	
XB-GENEPAGE-950183	sypl2	synaptophysin-like 2		mg29|mitsugumin 29	
XB-GENEPAGE-950264	hcn1	hyperpolarization activated cyclic nucleotide gated potassium channel 1	K+-channel ERG and related proteins, contain PAS/PAC sensor domain	
XB-GENEPAGE-950342	hbp1	HMG-box transcription factor 1	HMG box-containing protein	
XB-GENEPAGE-950379	slc26a4	solute carrier family 26 (anion exchanger), member 4	sulfate transporter	pendrin|eva|pds|dfnb4|tdh2b	
XB-GENEPAGE-950406	ptchd3	patched domain containing 3	Predicted membrane protein (patched superfamily)	
XB-GENEPAGE-950578	psmc1	proteasome 26S subunit, ATPase 1	26S proteasome regulatory complex, ATPase subunit	pros26.4	
XB-GENEPAGE-950642	otub2	OTU deubiquitinase, ubiquitin aldehyde binding 2	Uncharacterized conserved protein	
XB-GENEPAGE-950719	dnah11	dynein, axonemal, heavy chain 11	Dyneins, heavy chain	cild7|dnhbl|dpl11|dnahbl|dnahc11	
XB-GENEPAGE-950740	agr3	anterior gradient 3, protein disulphide isomerase family member		ag3|bcmp11|pdia18	
XB-GENEPAGE-950882	creb5	cAMP responsive element binding protein 5	basic-leucine zipper (bZIP) transcription factor	cre-bpa|creb-5	
XB-GENEPAGE-950885	jazf1	JAZF zinc finger 1	zinc finger, C2H2 type	
XB-GENEPAGE-950934	pam	peptidylglycine alpha-amidating monooxygenase	Peptidylglycine alpha-amidating monooxygenase	pal|phm	
XB-GENEPAGE-951101	rnf166	ring finger protein 166	mediator of ubiquitin ligase activity	
XB-GENEPAGE-951349	ywhag	tyrosine 3-monooxygenase/tryptophan 5-monooxygenase activation protein, gamma	signal transduction	14-3-3g|14-3-3gamma|14-3-3 gamma	
XB-GENEPAGE-951381	tbx4	T-box 4	T-box transcription factor	
XB-GENEPAGE-951401	mfsd2a	major facilitator superfamily domain containing 2A	Predicted sugar transporter	mfsd2	
XB-GENEPAGE-951493	akirin2	akirin 2	Uncharacterized conserved protein	
XB-GENEPAGE-951522	pnkd	paroxysmal nonkinesigenic dyskinesia	Glyoxylase	
XB-GENEPAGE-951597	ubl3	ubiquitin like 3		hcg-1|pnsc1	
XB-GENEPAGE-951608	cldn1	claudin 1	integral membrane protein, tight junction component	claudin-1|cld1|semp1|ilvasc	
XB-GENEPAGE-951632	lpp	LIM domain containing preferred translocation partner in lipoma	Focal adhesion adaptor protein Paxillin and related LIM proteins	
XB-GENEPAGE-951658	cdh2	cadherin 2, type 1, N-cadherin (neuronal)	cell adhesion	N-cadherin|cadherin-2	
XB-GENEPAGE-951780	hmgxb4	HMG box domain containing 4	negative regulator of Wnt signaling	hmg2l1|xHMG2L1	
XB-GENEPAGE-951793	mpst	mercaptopyruvate sulfurtransferase	Mercaptopyruvate sulfurtransferase/thiosulfate sulfurtransferase	
XB-GENEPAGE-951807	tst	thiosulfate sulfurtransferase (rhodanese)	Mercaptopyruvate sulfurtransferase/thiosulfate sulfurtransferase	
XB-GENEPAGE-951848	ing2	inhibitor of growth family member 2	Chromatin remodeling protein, contains PHD Zn-finger	xing2|p32INGL|ING1L|ING1Lp	
XB-GENEPAGE-952073	bloc1s1	biogenesis of lysosomal organelles complex-1, subunit 1	General control of amino-acid synthesis 5-like 1	
XB-GENEPAGE-952098	nrk	Nik related kinase	Traf2- and Nck-interacting kinase and related germinal center kinase (GCK) family protein kinases	nesk	
XB-GENEPAGE-952101	aff2	AF4/FMR2 family member 2	transcription factor	FMR-2|FMR2|fragile X mental retardation 2	
XB-GENEPAGE-952106	bbs4	Bardet-Biedl syndrome 4	tetratricopeptide repeat containing protein	
XB-GENEPAGE-952134	calcr	calcitonin receptor	adenylate cyclase-coupled calcitonin receptor	
XB-GENEPAGE-952177	lnx1	ligand of numb-protein X 1, E3 ubiquitin protein ligase	ubiquitin-protein ligase	
XB-GENEPAGE-952191	ints7	integrator complex subunit 7	Uncharacterized conserved protein	int7	
XB-GENEPAGE-952228	slc25a17	solute carrier family 25 (mitochondrial carrier; peroxisomal membrane protein, 34kDa), member 17	transmembrane solute exchange	pmp34	
XB-GENEPAGE-952277	npnt	nephronectin	Fibrillins and related proteins containing Ca2+-binding EGF-like domains	nephronectin|egfl6l	
XB-GENEPAGE-952285	cenpe	centromere protein E	related to dvl-binding protein daple	XCENP-E|cenp-E|kif10	
XB-GENEPAGE-952371	taf1	TATA-box binding protein associated factor 1	transcription initiation factor	xdp|ba2r|ccg1|ccgs|dyt3|kat4|p250|nscl2|taf2a|n-taf1|tafii250	
XB-GENEPAGE-952435	hsbp1	heat shock factor binding protein 1	Heat shock factor binding protein	NPC-A-13	
XB-GENEPAGE-952668	pdha1	pyruvate dehydrogenase (lipoamide) alpha 1	metabolic complex component	pdha|phe1a|pdhce1a	
XB-GENEPAGE-952684	rnf43	ring finger protein 43	E3 ubiquitin ligase	
XB-GENEPAGE-952689	abhd11	abhydrolase domain containing 11	alpha/beta hydrolase	
XB-GENEPAGE-952699	mphosph9	M-phase phosphoprotein 9	ER-Golgi vesicle tethering	
XB-GENEPAGE-952709	rilpl1	Rab interacting lysosomal protein-like 1	JNK/SAPK-associated protein-1	
XB-GENEPAGE-952721	gtf2h3	general transcription factor IIH subunit 3	transcription factor complex component	
XB-GENEPAGE-952784	zcchc10	zinc finger, CCHC domain containing 10	zinc finger, CCHC type	
XB-GENEPAGE-952849	ttc6	tetratricopeptide repeat domain 6	TPrepeat	
XB-GENEPAGE-952917	foxn2	forkhead box N2	forkhead domain transcription factor	
XB-GENEPAGE-952971	minpp1	multiple inositol-polyphosphate phosphatase 1	acid phosphatase	
XB-GENEPAGE-953035	abcd1	ATP binding cassette subfamily D member 1	Peroxisomal long-chain acyl-CoA transporter, ABC superfamily	adrenoleukodystrophy protein	
XB-GENEPAGE-953086	manf	mesencephalic astrocyte-derived neurotrophic factor	Arginine-rich protein	armet	
XB-GENEPAGE-953134	plin2	perilipin 2		fatvg|adipophilin|adfp|adipose differentiation-related protein|perilipin 2|adrp	
XB-GENEPAGE-953156	bnc2	basonuclin 2	zinc finger, C2H2 type	
XB-GENEPAGE-953398	smcr8	Smith-Magenis syndrome chromosome region, candidate 8		
XB-GENEPAGE-953418	sstr2	somatostatin receptor 2	G protein-coupled receptor	
XB-GENEPAGE-953485	pfn4	profilin family member 4	actin cytoskeleton organization/biogenesis	
XB-GENEPAGE-953523	mbtps2	membrane bound transcription factor peptidase, site 2	intramembrane metalloprotease	
XB-GENEPAGE-953559	ldlrad4	low density lipoprotein receptor class A domain containing 4		
XB-GENEPAGE-953573	cidea	cell death-inducing DFFA-like effector a	cell death/apoptosis	cide-a	
XB-GENEPAGE-953614	zcchc14	zinc finger, CCHC domain containing 14	Predicted RNA-binding protein involved in translational regulation	
XB-GENEPAGE-953634	fbxo31	F-box protein 31	Cdc4 and related F-box and WD-40 proteins	fbx14|fbx31|fbxo14	
XB-GENEPAGE-953829	srgap3	SLIT-ROBO Rho GTPase activating protein 3	Cdc42-interacting protein CIP4	ARHGAP14|wrp|megap	
XB-GENEPAGE-953966	agrn	agrin	basement membrane-specific heparan sulfate proteoglycan core protein	
XB-GENEPAGE-953989	mcc	mutated in colorectal cancers	Uncharacterized conserved coiled-coil protein	
XB-GENEPAGE-954043	slc5a12	solute carrier family 5 (sodium/monocarboxylate cotransporter), member 12	solute symporter	
XB-GENEPAGE-954048	zbtb7c	zinc finger and BTB domain containing 7C	zinc finger, C2H2 type	
XB-GENEPAGE-954054	ube2g2	ubiquitin conjugating enzyme E2G 2	ubiquitin-protein ligase	
XB-GENEPAGE-954094	usp35	ubiquitin specific peptidase 35	ubiquitin-specific protease	
XB-GENEPAGE-954195	cops2	COP9 signalosome subunit 2	transcription factor	
XB-GENEPAGE-954320	chmp4c	charged multivesicular body protein 4C	Protein involved in glucose derepression and pre-vacuolar endosome protein sorting	
XB-GENEPAGE-954329	sp7	Sp7 transcription factor	zinc finger, C2H2 type	osx|osterix	
XB-GENEPAGE-954337	rprm	reprimo, TP53 dependent G2 arrest mediator ca		reprimo	
XB-GENEPAGE-954448	neurl1	neuralized E3 ubiquitin protein ligase 1	notch signaling	Xneur|neuralized	
XB-GENEPAGE-954529	synj2bp	synaptojanin 2 binding protein	PDZ domain	omp25|outer membrane protein 25	
XB-GENEPAGE-954549	napb	NSF attachment protein beta	Protein required for fusion of vesicles in vesicular transport, alpha-SNAP	
XB-GENEPAGE-954647	ppcs	phosphopantothenoylcysteine synthetase	Uncharacterized conserved protein with similarity to phosphopantothenoylcysteine synthetase/decarboxylase	
XB-GENEPAGE-954658	cldn19	claudin 19	integral membrane protein, tight junction component	claudin-19	
XB-GENEPAGE-954694	prdm14	PR domain containing 14	zinc finger, C2H2 type	
XB-GENEPAGE-954770	rnf13	ring finger protein 13	mediator of ubiquitin ligase activity	
XB-GENEPAGE-954783	ube2d1	ubiquitin conjugating enzyme E2D 1	ubiquitin-protein ligase	sft|ubch5|ubc4/5|ubch5a|e2(17)kb1	
XB-GENEPAGE-954871	foxn1	forkhead box N1	forkhead domain transcription factor	
XB-GENEPAGE-954876	unc119	unc-119 lipid binding chaperone	Photoreceptor synaptic vesicle protein HRG4/UNC-119	
XB-GENEPAGE-954885	cd109	CD109 molecule	alpha-macroglobulin	
XB-GENEPAGE-954929	got1	glutamic-oxaloacetic transaminase 1, soluble	amino acid metabolic enzyme	xr406|Aspartate aminotransferase	
XB-GENEPAGE-954976	hsf2	heat shock transcription factor 2	transcription factor	
XB-GENEPAGE-955008	opn1lw	opsin 1 (cone pigments), long-wave-sensitive	G protein-coupled receptor, light absorbing visual pigment	red-sensitive cone opsin|opn1lw1|red cone opsin	
XB-GENEPAGE-955081	gabpb2	GA binding protein transcription factor, beta subunit 2	transcription factor	
XB-GENEPAGE-955092	cfap45	cilia and flagella associated protein 45	Uncharacterized conserved protein	
XB-GENEPAGE-955174	slc25a10	solute carrier family 25 (mitochondrial carrier; dicarboxylate transporter), member 10	transmembrane solute exchange	
XB-GENEPAGE-955188	bcar1	breast cancer anti-estrogen resistance 1		
XB-GENEPAGE-955228	agrp	agouti related neuropeptide		
XB-GENEPAGE-955278	stk11	serine/threonine kinase 11	serine/threonine protein kinase	XEEK1|LKB1	
XB-GENEPAGE-955339	ubl7	ubiquitin like 7	Ubiquitin-like protein	
XB-GENEPAGE-955425	hspa8	heat shock protein family A (Hsp70) member 8	molecular chaperone	nip71|hsp73|hsp71|hsc71|hsc70|hsc54|hspa10|lap1	
XB-GENEPAGE-955451	tbk1	TANK-binding kinase 1	serine/threonine kinase	nak|t2k	
XB-GENEPAGE-955460	chd5	chromodomain helicase DNA binding protein 5	Predicted helicase	
XB-GENEPAGE-955465	rest	RE1-silencing transcription factor	zinc finger, C2H2 type	xbr|nrsf	
XB-GENEPAGE-955546	lipc	lipase, hepatic	triacylglycerol lipase	hepatic lipase|htgl|liph|hdlcq12	
XB-GENEPAGE-955553	bdnf	brain-derived neurotrophic factor		
XB-GENEPAGE-955660	uba5	ubiquitin-like modifier activating enzyme 5	ubiquitin-activating enzyme	ube1dc1	
XB-GENEPAGE-955697	hlf	hepatic leukemia factor	basic-leucine zipper (bZIP) transcription factor	
XB-GENEPAGE-955775	jund	jun D proto-oncogene	transcriptional activator	
XB-GENEPAGE-955797	gjb2	gap junction protein beta 2	connexon channel component	cx26|connexin-26|connexin 26|dfna3|dfna3a|dfnb1|dfnb1a|nsrd1|ppk	
XB-GENEPAGE-955908	gip	gastric inhibitory polypeptide	glucose-dependent insulinotropic polypeptide	xgip	
XB-GENEPAGE-955987	slc41a2	solute carrier family 41 (magnesium transporter), member 2	cation transport	
XB-GENEPAGE-956015	bid	BH3 interacting domain death agonist		fp497|xbid	
XB-GENEPAGE-956023	slc25a18	solute carrier family 25 (glutamate carrier), member 18	transmembrane solute exchange	gc2	
XB-GENEPAGE-956337	ripply2.1	ripply transcriptional repressor 2		stripy|ledgerline	
XB-GENEPAGE-956345	adgrb2	adhesion G protein-coupled receptor B2	G protein-coupled receptors	bai2	
XB-GENEPAGE-956368	tead4	TEA domain family member 4	transcription factor	xdtef-1|xlDTEF-1	
XB-GENEPAGE-956381	znf711	zinc finger protein 711	zinc finger, C2H2 type	
XB-GENEPAGE-956511	ube2j2	ubiquitin conjugating enzyme E2, J2	ubiquitin-protein ligase	
XB-GENEPAGE-956533	rchy1	ring finger and CHY zinc finger domain containing 1, E3 ubiquitin protein ligase	ubiquitin-protein ligase	
XB-GENEPAGE-956551	mob1b	MOB kinase activator 1B	cell cycle-associated protein	mob4a	
XB-GENEPAGE-956630	bscl2	Berardinelli-Seip congenital lipodystrophy 2 (seipin)	Uncharacterized conserved protein	
XB-GENEPAGE-956727	wrb	tryptophan rich basic protein	basic nuclear protein	
XB-GENEPAGE-956750	nek6	NIMA-related kinase 6	serine/threonine kinase	
XB-GENEPAGE-956809	nadk	NAD kinase	Predicted sugar kinase	NAD kinase	
XB-GENEPAGE-956825	znf609	zinc finger protein 609	zinc finger, C2H2 type	
XB-GENEPAGE-956857	klf11	Kruppel-like factor 11	zinc finger, C2H2 type	tieg3	
XB-GENEPAGE-956967	kif13b	kinesin family member 13B	Kinesin-like protein	xKIF13b	
XB-GENEPAGE-956981	wls	wntless Wnt ligand secretion mediator		wntless|evi|mrp|gpr177	
XB-GENEPAGE-957014	steap2	STEAP2 metalloreductase		stmp|ipca1|pumpcn|stamp1|pcanap1	
XB-GENEPAGE-957046	rec8	REC8 meiotic recombination protein	sister chromatid cohesion complex component	
XB-GENEPAGE-957115	bach1	BTB and CNC homology 1, basic leucine zipper transcription factor 1	basic-leucine zipper (bZIP) transcription factor	
XB-GENEPAGE-957266	cers3	ceramide synthase 3	protein transporter	lass3	
XB-GENEPAGE-957296	ush2a	Usher syndrome 2A (autosomal recessive, mild)	Extracellular matrix glycoprotein Laminin subunits alpha and gamma	
XB-GENEPAGE-957400	pum1	pumilio RNA binding family member 1	Translational repressor Pumilio/PUF3 and related RNA-binding proteins (Puf superfamily)	pumh|pumilio|pumilio 1|pumilio-1|pumh1|puml1|pumilio1	
XB-GENEPAGE-957428	edn2	endothelin 2		et-2|endothelin 2|endothelin-2	
XB-GENEPAGE-957444	pth1r	parathyroid hormone 1 receptor	adenylate cyclase-coupled calcitonin receptor	pthr1	
XB-GENEPAGE-957460	casz1	castor zinc finger 1	zinc finger, C2H2 type	csta|castor-alpha|castor	
XB-GENEPAGE-957571	dusp5	dual specificity phosphatase 5	MAP kinase phosphatase	
XB-GENEPAGE-957612	cdh23	cadherin-related 23	cell adhesion	ush1d|cdhr23	
XB-GENEPAGE-957628	ino80	INO80 complex subunit	SNF2 family DNA-dependent ATPase	inoc1|ino80a	
XB-GENEPAGE-957672	zfhx4	zinc finger homeobox 4	homeodomain transcription factor	
XB-GENEPAGE-957678	slc27a4	solute carrier family 27 (fatty acid transporter), member 4	Very long-chain acyl-CoA synthetase/fatty acid transporter	
XB-GENEPAGE-957702	huwe1	HECT, UBA and WWE domain containing 1, E3 ubiquitin protein ligase	ubiquitin-protein ligase	
XB-GENEPAGE-957722	cd226	CD226 molecule		
XB-GENEPAGE-957784	keap1	kelch like ECH associated protein 1	Proteins containing BTB/POZ and Kelch domains, involved in regulatory/signal transduction processes	INrf2|klhl19	
XB-GENEPAGE-957945	zbtb39	zinc finger and BTB domain containing 39	zinc finger, C2H2 type	
XB-GENEPAGE-957991	bag5	BCL2 associated athanogene 5	BCL2-associated athanogene-like proteins and related BAG family chaperone regulators	
XB-GENEPAGE-958012	cdh4	cadherin 4, type 1, R-cadherin (retinal)	cell adhesion	R-cadherin|cadherin-4|cad4|rcad	
XB-GENEPAGE-958067	hn1	hematological and neurological expressed 1		
XB-GENEPAGE-958271	trafd1	TRAF-type zinc finger domain containing 1	TNF receptor-associated factor	fln29	
XB-GENEPAGE-958458	ube2j1	ubiquitin conjugating enzyme E2, J1	ubiquitin-protein ligase	
XB-GENEPAGE-958480	prdm4	PR domain containing 4	transcription factor	pfm1	
XB-GENEPAGE-958493	hipk2	homeodomain interacting protein kinase 2	dual-specificity tyrosine-phosphorylation regulated kinase	
XB-GENEPAGE-958504	map3k8	mitogen-activated protein kinase kinase kinase 8	serine/threonine kinase	
XB-GENEPAGE-958545	ppp1r1b	protein phosphatase 1 regulatory inhibitor subunit 1B		DARPP-32|DARPP32	
XB-GENEPAGE-958680	kcnk6	potassium channel, two pore domain subfamily K, member 6	Tandem pore domain K+ channel	twik2|twik-2|k2p6.1|kcnk8|toss	
XB-GENEPAGE-958758	ubp1	upstream binding protein 1 (LBP-1a)	transcription factor	cp-2|lbp-1|lbp1|ubp-1|cp2	
XB-GENEPAGE-958871	zc3h7a	zinc finger CCCH-type containing 7A	zinc finger, C2H2 type	zc3hdc7	
XB-GENEPAGE-958946	zbtb25	zinc finger and BTB domain containing 25	zinc finger, C2H2 type	
XB-GENEPAGE-959036	cntrl	centriolin	metallopeptidase	centriolin|cep1|cep110	
XB-GENEPAGE-959044	creb3	cAMP responsive element binding protein 3	basic-leucine zipper (bZIP) transcription factor	luman|lzip	
XB-GENEPAGE-959053	pthlh	parathyroid hormone-like hormone		
XB-GENEPAGE-959056	fbxo32	F-box protein 32	F-box proteins	
XB-GENEPAGE-959097	crabp2	cellular retinoic acid binding protein 2	fatty acid binding	xCRABP	
XB-GENEPAGE-959162	ypel2	yippee like 2	Predicted Yippee-type zinc-binding protein	fksg4	
XB-GENEPAGE-959180	cldn6.1	claudin 6, gene 1	integral membrane protein, tight junction component	cldn4l2	
XB-GENEPAGE-959246	ninj1	ninjurin 1		
XB-GENEPAGE-959284	hspa12a	heat shock protein family A (Hsp70) member 12A	molecular chaperone	
XB-GENEPAGE-959289	gtf2e1	general transcription factor IIE subunit 1	transcription initiation factor subunit	tfiiealpha	
XB-GENEPAGE-959414	cyba	cytochrome b-245, alpha polypeptide	electron transport	p22-phox	
XB-GENEPAGE-959429	mafk	v-maf avian musculoaponeurotic fibrosarcoma oncogene homolog K	basic-leucine zipper (bZIP) transcription factor	
XB-GENEPAGE-959547	sh3bp5	SH3-domain binding protein 5 (BTK-associated)	BTK-associated SH3-domain binding protein SAB	xsh3bp5	
XB-GENEPAGE-959595	pcsk5	proprotein convertase subtilisin/kexin type 5	Subtilisin-like proprotein convertase	fur2|spc6a|pc6|spc6	
XB-GENEPAGE-959646	slc22a13	solute carrier family 22 (organic anion/urate transporter), member 13	Synaptic vesicle transporter SVOP and related transporters (major facilitator superfamily)	oat10|octl1|octl3|orctl3|orctl-3	
XB-GENEPAGE-959660	hsf2bp	heat shock transcription factor 2 binding protein		
XB-GENEPAGE-959686	pdcd4	programmed cell death 4 (neoplastic transformation inhibitor)	neoplastic transformation suppressor	h731	
XB-GENEPAGE-959728	sema5b	sema domain, seven thrombospondin repeats (type 1 and type 1-like), transmembrane domain (TM) and short cytoplasmic domain, (semaphorin) 5B	signal transduction	semg|semag|semaphorin-5B	
XB-GENEPAGE-959738	dido1	death inducer-obliterator 1	zinc finger protein, cell death/apoptosis	
XB-GENEPAGE-959762	lats1	large tumor suppressor kinase 1	serine/threonine kinase	warts	
XB-GENEPAGE-959774	slx1a	SLX1 homolog A, structure-specific endonuclease subunit	nuclease	giyd1	
XB-GENEPAGE-959825	adgrf3	adhesion G protein-coupled receptor F3	G protein-coupled receptors	pgr23|gpcr37|gpr113	
XB-GENEPAGE-959843	senp8	SUMO/sentrin peptidase family member, NEDD8 specific		den1|nedp1|prsc2	
XB-GENEPAGE-959892	pdcd2	programmed cell death 2	mynd type zinc finger protein, regulator of cell death/apoptosis	
XB-GENEPAGE-959902	trim67	tripartite motif containing 67	zinc finger, B-box	
XB-GENEPAGE-959935	cldn11	claudin 11 (oligodendrocyte transmembrane protein)	integral membrane protein, tight junction component	claudin-11	
XB-GENEPAGE-959975	usp1	ubiquitin specific peptidase 1	deubiquitinating enzyme	
XB-GENEPAGE-960012	pcsk2	proprotein convertase subtilisin/kexin type 2	latent precursor protein processing	convertase PC2	
XB-GENEPAGE-960043	hic2	hypermethylated in cancer 2	zinc finger, C2H2 type	hrg22|zbtb30|znf907	
XB-GENEPAGE-960052	rbm26	RNA binding motif protein 26	nucleic acid binding	
XB-GENEPAGE-960087	ppp1r1c	protein phosphatase 1 regulatory inhibitor subunit 1C		ipp5	
XB-GENEPAGE-960147	wnt2b	wingless-type MMTV integration site family member 2B	secreted growth factor/developmental regulator	Xwnt-2b|xwnt2b|wnt-2b	
XB-GENEPAGE-960215	cnot8	CCR4-NOT transcription complex subunit 8	mRNA deadenylase subunit	pop2|calif	
XB-GENEPAGE-960227	hspa9	heat shock protein family A (Hsp70) member 9	molecular chaperone	csa|mot|mot2|grp75|pbp74|grp-75|hspa9b|mortalin	
XB-GENEPAGE-960285	gnrh1	gonadotropin releasing hormone 1	hormone	gnrh|grh|lhrh|lnrh|progonadoliberin-1|luliberin i|luteinizing hormone	
XB-GENEPAGE-960288	brs3	bombesin like receptor 3	G protein-coupled receptor	brs-3	
XB-GENEPAGE-960291	dpysl4	dihydropyrimidinase like 4	dihydropyrimidinase	crmp3|Collapsin response mediator protein 3	
XB-GENEPAGE-960310	lzts1	leucine zipper, putative tumor suppressor 1	protein kinase	
XB-GENEPAGE-960324	efhc2	EF-hand domain (C-terminal) containing 2	Uncharacterized conserved protein, contains DM10 domain	
XB-GENEPAGE-960337	znf341	zinc finger protein 341	zinc finger, C2H2 type	
XB-GENEPAGE-960340	phf20	PHD finger protein 20	zinc finger, C2H2 type	nzf|tzp|glea2|hca58	
XB-GENEPAGE-960364	ing1	inhibitor of growth family member 1	Chromatin remodeling protein, contains PHD Zn-finger	xing1	
XB-GENEPAGE-960508	rp1l1	retinitis pigmentosa 1-like 1	Microtubule assembly protein Doublecortin and related proteins, contain DCX domain	
XB-GENEPAGE-960552	gfi1	growth factor independent 1 transcription repressor	zinc finger, C2H2 type	gfi1a	
XB-GENEPAGE-960555	tfg	trk-fused gene	SWI-SNF chromatin-remodeling complex protein	xtfg	
XB-GENEPAGE-960607	znf408	zinc finger protein 408	zinc finger, C2H2 type	
XB-GENEPAGE-960698	slc12a6	solute carrier family 12 (potassium/chloride transporter), member 6	transmembrane solute exchange	kcc3|accpn|kcc3a|kcc3b	
XB-GENEPAGE-960710	uri1	URI1 prefoldin-like chaperone	Uncharacterized conserved protein	c19orf2	
XB-GENEPAGE-960802	wipf1	WAS/WASL interacting protein family member 1	WASP-interacting protein VRP1/WIP, contains WH2 domain	
XB-GENEPAGE-960811	dync1i2	dynein, cytoplasmic 1, intermediate chain 2	Cytoplasmic dynein intermediate chain	ic2|dnci2	
XB-GENEPAGE-960915	pdcd6	programmed cell death 6	Ca2+-binding protein, EF-Hand protein superfamily	
XB-GENEPAGE-960930	cul2	cullin 2	E3 ubiquitin ligase component	
XB-GENEPAGE-960938	zmynd11	zinc finger, MYND-type containing 11	transcriptional regulator	
XB-GENEPAGE-960953	hcar3	hydroxycarboxylic acid receptor 3	7 transmembrane receptor	hm74|niacr2|hca3|pumag|puma-g|gpr109b	
XB-GENEPAGE-960956	atp6v0a2	ATPase, H+ transporting, lysosomal V0 subunit a2	proton pump integral membrane domain component	
XB-GENEPAGE-961069	zmynd10	zinc finger, MYND-type containing 10	zinc finger and ankyrin repeat protein	
XB-GENEPAGE-961087	atf2	activating transcription factor 2	basic-leucine zipper (bZIP) transcription factor	
XB-GENEPAGE-961107	vnn1	vanin 1	Carbon-nitrogen hydrolase	tiff66|vanin 1|vanin-1	
XB-GENEPAGE-961222	lzts3	leucine zipper, putative tumor suppressor family member 3	myosin ATPase	
XB-GENEPAGE-961255	leprotl1	leptin receptor overlapping transcript-like 1	Leptin receptor gene-related protein	
XB-GENEPAGE-961262	yy1	YY1 transcription factor	zinc finger, C2H2 type	Yin Yang 1|xyy1|yin-yang-1|nf-e1|ucrbp|ino80s	
XB-GENEPAGE-961276	trim9	tripartite motif containing 9	ubiquitin-protein ligase	rnf91|spring	
XB-GENEPAGE-961384	slc22a16	solute carrier family 22 (organic cation/carnitine transporter), member 16	Synaptic vesicle transporter SVOP and related transporters (major facilitator superfamily)	
XB-GENEPAGE-961418	nipa1	non imprinted in Prader-Willi/Angelman syndrome 1	Uncharacterized conserved protein	spg6	
XB-GENEPAGE-961515	wwp2	WW domain containing E3 ubiquitin protein ligase 2	ubiquitin-protein ligase	
XB-GENEPAGE-961522	dusp3	dual specificity phosphatase 3	protein tyrosine/serine/threonine phosphatase	
XB-GENEPAGE-961582	znrf2	zinc and ring finger 2, E3 ubiquitin protein ligase	ubiquitin-protein ligase	
XB-GENEPAGE-961587	has1	hyaluronan synthase 1	Chitin synthase/hyaluronan synthase (glycosyltransferases)	Xhas1|dg42	
XB-GENEPAGE-961590	zmym2	zinc finger, MYM-type 2	translational repressor	znf198|zinc finger protein 198|zfp198	
XB-GENEPAGE-961741	klf3	Kruppel-like factor 3 (basic)	zinc finger, C2H2 type	
XB-GENEPAGE-961744	foxp1	forkhead box P1	forkhead domain transcription factor	xlfoxp1|qrf1|12cc4|fkh1b|hspc215	
XB-GENEPAGE-961763	pak3	p21 protein (Cdc42/Rac)-activated kinase 3	p21-activated serine/threonine protein kinase	XPak3|bpak|mrx30|mrx47|ophn3|cdkn1a|pak3beta	
XB-GENEPAGE-961775	numbl	numb homolog-like	Adaptor protein NUMB	nbl|cag3a|ctg3a|numbr|numb-r|tnrc23|numblike	
XB-GENEPAGE-961803	ngb	neuroglobin	oxygen binding	neuroglobin	
XB-GENEPAGE-961817	homez	homeobox and leucine zipper encoding		
XB-GENEPAGE-961943	rnf14	ring finger protein 14	mediator of ubiquitin ligase activity	ara54|hfb30|triad2	
XB-GENEPAGE-961956	ndfip1	Nedd4 family interacting protein 1	Golgi-associated protein	n4wbp5	
XB-GENEPAGE-961994	klhl12	kelch like family member 12	Proteins containing BTB/POZ and Kelch domains, involved in regulatory/signal transduction processes	
XB-GENEPAGE-962057	atp6v1c2	ATPase, H+ transporting, lysosomal 42kDa, V1 subunit C2	Vacuolar H+-ATPase V1 sector, subunit C	
XB-GENEPAGE-962100	gja10	gap junction protein alpha 10	connexon channel component	connexin 62|cx62	
XB-GENEPAGE-962111	crtam	cytotoxic and regulatory T-cell molecule	N-methyltransferase	
XB-GENEPAGE-962153	znf668	zinc finger protein 668	zinc finger, C2H2 type	
XB-GENEPAGE-962200	cnr1	cannabinoid receptor 1 (brain)	G protein-coupled receptor	CB1	
XB-GENEPAGE-962266	cdk8	cyclin-dependent kinase 8	Cyclin C-dependent kinase CDK8	
XB-GENEPAGE-962280	tub	tubby bipartite transcription factor	transcription factor	tubby	
XB-GENEPAGE-962311	slc13a4	solute carrier family 13 (sodium/sulfate symporter), member 4	transmembrane solute exchange	sut1|sut-1	
XB-GENEPAGE-962325	cndp2	CNDP dipeptidase 2 (metallopeptidase M20 family)	metallopeptidase	cn2|cpgl|darmin-r|darmin-related	
XB-GENEPAGE-962354	p4ha3	prolyl 4-hydroxylase, alpha polypeptide 3	collagen synthesis, enzyme subunit	4-ph alpha-3|c-p4h alpha iii	
XB-GENEPAGE-962371	ldlr	low density lipoprotein receptor	EGF-like calcium ion binding	fhc|ldlcq2	
XB-GENEPAGE-962384	gtf2e2	general transcription factor IIE subunit 2	transcription initiation factor subunit	TFIIE-beta	
XB-GENEPAGE-962503	lad1	ladinin 1	Heterochromatin-associated protein HP1 and related CHROMO domain proteins	
XB-GENEPAGE-962590	apoa1	apolipoprotein A-I	component of high density lipoprotein (HDL) in plasma	
XB-GENEPAGE-962677	mcm6.2	minichromosome maintenance complex component 6	DNA replication licensing factor, MCM6 component	mis5|zmcm6	
XB-GENEPAGE-962731	tef	thyrotrophic embryonic factor	basic-leucine zipper (bZIP) transcription factor	xtef	
XB-GENEPAGE-962758	usp3	ubiquitin specific peptidase 3	ubiquitin-specific protease	
XB-GENEPAGE-962770	crabp1	cellular retinoic acid binding protein 1	fatty acid binding	
XB-GENEPAGE-962795	usp2	ubiquitin specific peptidase 2	ubiquitin C-terminal hydrolase	
XB-GENEPAGE-962807	rnf144a	ring finger protein 144A	mediator of ubiquitin ligase activity	rnf144	
XB-GENEPAGE-962897	bak1	BCL2-antagonist/killer 1	Anti-apoptotic Bcl-2 family proteins, prevent opening of mitochondrial porin channel	bak	
XB-GENEPAGE-962904	cav3.1	caveolin 3, gene 1		caveolin-3|cav-3	
XB-GENEPAGE-962927	pard6g	par-6 family cell polarity regulator gamma	Cell polarity protein PAR6	
XB-GENEPAGE-963049	ndufv2	NADH:ubiquinone oxidoreductase core subunit V2	NADH:ubiquinone oxidoreductase, NDUFV2/24 kD subunit	
XB-GENEPAGE-963067	acaa1	acetyl-CoA acyltransferase 1	3-oxoacyl CoA thiolase	
XB-GENEPAGE-963093	hoxb9	homeobox B9	homeodomain transcription factor	xhoxb9|hox 2.5	
XB-GENEPAGE-963232	piwil1	piwi-like RNA-mediated gene silencing 1	germ-line stem cell division protein; negative developmental regulator	xiwi1|Xiwi1a|hiwi|miwi|piwi|ziwi	
XB-GENEPAGE-963298	lin9	lin-9 DREAM MuvB core complex component	Retinoblastoma pathway protein LIN-9/chromatin-associated protein Aly	
XB-GENEPAGE-963473	znf639	zinc finger protein 639	zinc finger, C2H2 type	
XB-GENEPAGE-963522	aars	alanyl-tRNA synthetase	tRNA charging	
XB-GENEPAGE-963552	znf319	zinc finger protein 319	zinc finger, C2H2 type	
XB-GENEPAGE-963627	cul4b	cullin 4B	E3 ubiquitin ligase component	
XB-GENEPAGE-963660	mest	mesoderm specific transcript	Soluble epoxide hydrolase	
XB-GENEPAGE-963686	ufd1l	ubiquitin fusion degradation 1 like	degradation of ubiquitinated proteins	ufd1	
XB-GENEPAGE-963708	ednrb	endothelin receptor type B	G protein-coupled receptor	
XB-GENEPAGE-963756	neurod1	neuronal differentiation 1	helix-loop-helix transcription factor	neurod|XNeuroD|neuroD	
XB-GENEPAGE-963894	ticrr	TOPBP1-interacting checkpoint and replication regulator	DNA replication	treslin	
XB-GENEPAGE-963900	prc1	protein regulator of cytokinesis 1	microtubule-associated protein essential for anaphase spindle elongation	
XB-GENEPAGE-963909	wbscr16	Williams-Beuren syndrome chromosome region 16	RCC1 domain	
XB-GENEPAGE-963978	acot8	acyl-CoA thioesterase 8	Acyl-CoA thioesterase	pte1|pte2|pte-1|pte-2|hnaacte|hacte-iii	
XB-GENEPAGE-964010	npc1l1	NPC1-like 1	cholesterol transporter	
XB-GENEPAGE-964015	h2afv	H2A histone family member V	chromatin structure	h2av|h2AZ.2	
XB-GENEPAGE-964050	rnf181	ring finger protein 181	Predicted E3 ubiquitin ligase	
XB-GENEPAGE-964294	rhobtb2	Rho-related BTB domain containing 2	Ras-related small GTPase	
XB-GENEPAGE-964351	blcap	bladder cancer associated protein	Uncharacterized conserved protein BC10 (implicated in bladder cancer in humans)	bc10	
XB-GENEPAGE-964418	slc6a17	solute carrier family 6 (neutral amino acid transporter), member 17	transmembrane solute exchange, neurotransmitter:sodium symporter	ntt4	
XB-GENEPAGE-964502	cidec	cell death-inducing DFFA-like effector c	cell death/apoptosis	
XB-GENEPAGE-964542	fbxl7	F-box and leucine-rich repeat protein 7	possibly circadian, related to Drosophila jetlag gene	
XB-GENEPAGE-964566	jph2	junctophilin 2	junctional membrane complex protein	
XB-GENEPAGE-964573	gpr65	G protein-coupled receptor 65	G protein-coupled receptor	
XB-GENEPAGE-964621	baz2b	bromodomain adjacent to zinc finger domain 2B	chromatin remodeling complex subunit	
XB-GENEPAGE-964660	gpc1	glypican 1	heparin sulfate cell surface proteoglycan	glypican	
XB-GENEPAGE-964723	nfxl1	nuclear transcription factor, X-box binding-like 1	zinc finger transcriptional regulator	
XB-GENEPAGE-964766	cideb	cell death-inducing DFFA-like effector b	cell death/apoptosis	
XB-GENEPAGE-964796	pdk3	pyruvate dehydrogenase kinase 3	dehydrogenase kinase	
XB-GENEPAGE-965067	rdh13	retinol dehydrogenase 13 (all-trans/9-cis)	oxidoreductase	
XB-GENEPAGE-965092	gjb7	gap junction protein beta 7	connexon channel component	connexin 25|cx25	
XB-GENEPAGE-965183	tal2	T-cell acute lymphocytic leukemia 2	transcription factor	
XB-GENEPAGE-965467	dph5	diphthamide biosynthesis 5	diphthine synthase	cgi-30|CGI-30 protein	
XB-GENEPAGE-965487	mettl13	methyltransferase like 13	methyltransferase	
XB-GENEPAGE-965497	cenpk	centromere protein K	myosin class II heavy chain	p33|solt|cenp-k|fksg14|af5alpha	
XB-GENEPAGE-965561	dnmt1	DNA (cytosine-5-)-methyltransferase 1	maintenance methyltransferase	xDnmt1|DNA MeTase	
XB-GENEPAGE-965872	zc3h10	zinc finger CCCH-type containing 10	zinc finger, C3H1 type	
XB-GENEPAGE-965886	rps26	ribosomal protein S26	structural constituent of ribosome	
XB-GENEPAGE-965899	baz2a	bromodomain adjacent to zinc finger domain 2A	chromatin remodeling complex subunit	tip5|walp3	
XB-GENEPAGE-965953	gatad1	GATA zinc finger domain containing 1	zinc finger transcription factor	ocular development associated gene|odag	
XB-GENEPAGE-965963	bbs5	Bardet-Biedl syndrome 5		
XB-GENEPAGE-965994	paics.1	phosphoribosylaminoimidazole carboxylase; phosphoribosylaminoimidazolesuccinocarboxamide synthase	Phosphoribosylamidoimidazole-succinocarboxamide synthase	ade2|airc|pais	
XB-GENEPAGE-966005	ociad2	OCIA domain containing 2		ovarian carcinoma immunoreactive antigen	
XB-GENEPAGE-966091	enc1	ectodermal-neural cortex 1 (with BTB domain)	Proteins containing BTB/POZ and Kelch domains, involved in regulatory/signal transduction processes	ectoderm neural cortex related-3|Encr-3|Xencr-3|enc-1	
XB-GENEPAGE-966183	usp10	ubiquitin specific peptidase 10	ubiquitin-specific protease	
XB-GENEPAGE-966255	hinfp	histone H4 transcription factor	zinc finger, C2H2 type	mizf	
XB-GENEPAGE-966301	pak2	p21 protein (Cdc42/Rac)-activated kinase 2	p21-activated serine/threonine protein kinase	pak65|pakgamma	
XB-GENEPAGE-966368	sema3a	sema domain, immunoglobulin domain (Ig), short basic domain, secreted, (semaphorin) 3A	Semaphorins	Sema 3A	
XB-GENEPAGE-966386	ift20	intraflagellar transport 20		
XB-GENEPAGE-966402	figla	folliculogenesis specific bHLH transcription factor	basic helix-loop-helix transcription factor	pof6|bhlhc8|figalpha	
XB-GENEPAGE-966418	sulf1	sulfatase 1	extracellular 6-O-endosulfatase, modulates cell signaling	XtSulf1|XtSulf-1	
XB-GENEPAGE-966527	usp20	ubiquitin specific peptidase 20	ubiquitin C-terminal hydrolase	
XB-GENEPAGE-966538	adam11	ADAM metallopeptidase domain 11	disintegrin metalloprotease	xMDC11|mdc	
XB-GENEPAGE-966547	crhr1.1	corticotropin releasing hormone receptor 1, gene 1	adenylate cyclase-coupled calcitonin receptor	
XB-GENEPAGE-966564	ubtf	upstream binding transcription factor, RNA polymerase I	high mobility group transcription factor	xUBF|ubf|ubf1|xUBFbeta2	
XB-GENEPAGE-966582	zfand5	zinc finger, AN1-type domain 5	zinc finger protein	za20d2|znf216|zfand5a	
XB-GENEPAGE-966617	zdhhc17	zinc finger, DHHC-type containing 17	zinc finger, DHHC type	hip3|hyph|hip14|hspc294	
XB-GENEPAGE-966624	zfp36l1	ZFP36 ring finger protein-like 1	zinc finger, CCCH type	brf1|erf1|cmg1|erf-1|berg36|tis11b|rnf162b|c3h-2	
XB-GENEPAGE-966740	birc5.2	baculoviral IAP repeat containing 5	apoptosis inhibitor	xSurvivin2|svv2|Su1|SIX	
XB-GENEPAGE-966831	zranb2	zinc finger, RAN-binding domain containing 2	Conserved Zn-finger protein	zis|zis1|zis2|znf265|c4sr	
XB-GENEPAGE-966864	ift122	intraflagellar transport 122	Uncharacterized conserved protein WDR10, contains WD40 repeats	
XB-GENEPAGE-966886	rho	rhodopsin	G protein-coupled receptor	rp4|opn2|xrho|rhodopsin|rh1	
XB-GENEPAGE-966907	fbxo41	F-box protein 41	zinc finger, C2H2 type	
XB-GENEPAGE-966993	gmnn	geminin, DNA replication inhibitor	negative regulation of DNA replication	geminin|gem	
XB-GENEPAGE-967069	sema6d	sema domain, transmembrane domain (TM), and cytoplasmic domain, (semaphorin) 6D	signal transduction	semaphorin 6D4	
XB-GENEPAGE-967140	hoxc4	homeobox C4	homeodomain transcription factor	
XB-GENEPAGE-967217	pdcd11	programmed cell death 11	rRNprocessing protein Rrp5	rrp5|alg4|nfbp|alg-4	
XB-GENEPAGE-967290	bloc1s2	biogenesis of lysosomal organelles complex-1, subunit 2	Uncharacterized conserved protein	
XB-GENEPAGE-967530	wisp3	WNT1 inducible signaling pathway protein 3	connective tissue growth factor	ppd|ccn6|libc|ppac	
XB-GENEPAGE-967543	znf346	zinc finger protein 346	transcription factor	jaz	
XB-GENEPAGE-967575	zbtb40	zinc finger and BTB domain containing 40	zinc finger, C2H2 type	
XB-GENEPAGE-967584	cdc42	cell division cycle 42	small GTPase	Xcdc42	
XB-GENEPAGE-967690	slc25a28	solute carrier family 25 (mitochondrial iron transporter), member 28	Mitochondrial carrier protein MRS3/4	mfrn2|mrs4l|mrs3/4|npd016	
XB-GENEPAGE-967715	pak1	p21 protein (Cdc42/Rac)-activated kinase 1	serine-threonine kinase	pak-1|XPak1|X-PAK1|pak|p21-activated kinase|pakalpha	
XB-GENEPAGE-967742	dusp23	dual specificity phosphatase 23	tyrosine phosphatase [KOG]	
XB-GENEPAGE-967979	acad10	acyl-CoA dehydrogenase family member 10	Predicted acyl-CoA dehydrogenase	
XB-GENEPAGE-968266	crhr1.2	corticotropin releasing hormone receptor 1, gene 2	adenylate cyclase-coupled calcitonin receptor	crf-r1	
XB-GENEPAGE-968273	sp2	Sp2 transcription factor	C2H2 zinc finger transcription factor	
XB-GENEPAGE-968314	zbtb14	zinc finger and BTB domain containing 14	zinc finger, C2H2 type	zfp161	
XB-GENEPAGE-968334	pkd1l2	polycystic kidney disease 1-like 2 (gene/pseudogene)	cation transport	
XB-GENEPAGE-968394	rpl4	ribosomal protein L4	Ribosomal protein RPL1/RPL2/RL4L4	
XB-GENEPAGE-968435	otud7b	OTU deubiquitinase 7B	NF-kappa B regulator AP20/Cezanne	
XB-GENEPAGE-968604	eif3m	eukaryotic translation initiation factor 3 subunit M	Uncharacterized conserved protein, contains PCI domain	ga17|pcid1|tango7	
XB-GENEPAGE-968659	c9	complement component 9	Semaphorins	
XB-GENEPAGE-968717	myh6	myosin, heavy chain 6, cardiac muscle, alpha	Myosin class II heavy chain	MHC|aMHC|MHCa|muzak|muz|MHC-alpha|MHCalpha|ck231	
XB-GENEPAGE-968730	rnf31	ring finger protein 31	mediator of ubiquitin ligase activity	
XB-GENEPAGE-968742	uchl5	ubiquitin C-terminal hydrolase L5	ubiquitin C-terminal hydrolase	
XB-GENEPAGE-968757	trove2	TROVE domain family member 2	Uncharacterized conserved protein	ssa2|Sjogren syndrome antigen A2	
XB-GENEPAGE-968863	gjc2	gap junction protein gamma 2	connexon channel component	connexin 46.6|cx46.6	
XB-GENEPAGE-968910	scmh1	sex comb on midleg homolog 1	Polycomb group protein SCM/L(3)MBT (tumor-supressor in Drosophila and humans)	
XB-GENEPAGE-968924	ptafr	platelet-activating factor receptor	G protein-coupled receptor	
XB-GENEPAGE-969022	usp8	ubiquitin specific peptidase 8	ubiquitin C-terminal hydrolase	
XB-GENEPAGE-969152	unk	unkempt family zinc finger	zinc finger, CCCH type	
XB-GENEPAGE-969210	casc3	cancer susceptibility candidate 3	nucleo-cytoplasmic protein	mln51|btz|barentsz	
XB-GENEPAGE-969226	neurod6	neuronal differentiation 6	basic helix-loop-helix transcription factor	Xath2|atoh2|math2|nex1m|math-2|bhlha2|nex1	
XB-GENEPAGE-969235	ube2a	ubiquitin conjugating enzyme E2A	ubiquitin-protein ligase	ubc2|hhr6a|rad6a	
XB-GENEPAGE-969407	clpp	caseinolytic mitochondrial matrix peptidase proteolytic subunit	ATP-dependent Clp protease, proteolytic subunit	
XB-GENEPAGE-969446	tubb4b	tubulin beta 4B class IVb	microtubule component	tubb2|tubb2c	
XB-GENEPAGE-969526	zswim4	zinc finger, SWIM-type containing 4	Uncharacterized conserved protein	
XB-GENEPAGE-969592	slc39a3	solute carrier family 39 (zinc transporter), member 3	Fe2+/Zn2+ regulated transporter	
XB-GENEPAGE-969613	pcsk4	proprotein convertase subtilisin/kexin type 4	Subtilisin-like proprotein convertase	pc4|spc5	
XB-GENEPAGE-969839	tada3	transcriptional adaptor 3	Histone acetyltransferases PCAF/SAGA/ADA, subunit TADA3L/NGG1	ada3|ngg1|tada3l	
XB-GENEPAGE-969893	stt3b	STT3B, subunit of the oligosaccharyltransferase complex (catalytic)	Oligosaccharyltransferase, STT3 subunit	
XB-GENEPAGE-969901	gpd1l	glycerol-3-phosphate dehydrogenase 1-like	Glycerol-3-phosphate dehydrogenase/dihydroxyacetone 3-phosphate reductase	
XB-GENEPAGE-969974	zmynd19	zinc finger, MYND-type containing 19	Predicted histone tail methylase containing SET domain	
XB-GENEPAGE-970061	mlx	MLX, MAX dimerization protein	basic helix-loop-helix leucine zipper (bHLHZip) transcription factor	
XB-GENEPAGE-970083	nfkb2	nuclear factor of kappa light polypeptide gene enhancer in B-cells 2 (p49/p100)	26S proteasome regulatory complex component	p100-NFkappaB2	
XB-GENEPAGE-970101	ppp2r4	protein phosphatase 2A regulatory subunit 4	Phosphotyrosyl phosphatase activator	pp2a|pr53|ptpa|Protein phosphatase 2a	
XB-GENEPAGE-970215	slc39a1	solute carrier family 39 (zinc transporter), member 1	Fe2+/Zn2+ regulated transporter	zip1|zirtl	
XB-GENEPAGE-970332	myl1	myosin light chain 1	cellular motor component	XMLC1f|XMLC3f|MLC1f|MLC3f|MLC1f/3f	
XB-GENEPAGE-970439	ubr4	ubiquitin protein ligase E3 component n-recognin 4	zinc finger, C2H2 type	
XB-GENEPAGE-970500	znf687	zinc finger protein 687	zinc finger, C2H2 type	
XB-GENEPAGE-970534	ppp4c	protein phosphatase 4 catalytic subunit	serine/threonine specific protein phosphatase involved in glycogen accumulation	pp4|pp4c	
XB-GENEPAGE-970615	ywhaz	tyrosine 3-monooxygenase/tryptophan 5-monooxygenase activation protein, zeta	signal transduction	14-3-3z|14-3-3zeta|14-3-3 zeta	
XB-GENEPAGE-970662	cdc20	cell division cycle 20	anaphase promoting complex component	fizzy1|X-FZY	
XB-GENEPAGE-970687	leprot	leptin receptor overlapping transcript	Leptin receptor gene-related protein	
XB-GENEPAGE-970700	tcn2	transcobalamin 2		
XB-GENEPAGE-970757	ube2l3	ubiquitin conjugating enzyme E2L 3	ubiquitin-protein ligase	
XB-GENEPAGE-970827	eri2	ERI1 exoribonuclease family member 2	exonuclease	exod1	
XB-GENEPAGE-970847	ears2	glutamyl-tRNA synthetase 2, mitochondrial	Glutamyl-tRNA synthetase (mitochondrial)	
XB-GENEPAGE-970938	mespb	mesoderm posterior homolog B	transcription factor	mesp1|mesp	
XB-GENEPAGE-970950	cib1	calcium and integrin binding 1	Ca2+-binding kinase interacting protein (KIP) (EF-Hand protein superfamily)	
XB-GENEPAGE-970965	eif4h	eukaryotic translation initiation factor 4H	nucleic acid binding	Williams-Beuren syndrome chromosome region 1|wbscr1	
XB-GENEPAGE-971011	zfp36l2	ZFP36 ring finger protein-like 2	CCCH-type Zn-finger protein	XC3H-3b|c3h-3	
XB-GENEPAGE-971107	ube2c	ubiquitin conjugating enzyme E2C	ubiquitin-protein ligase	
XB-GENEPAGE-971174	bnip3	BCL2/adenovirus E1B 19kDa interacting protein 3	apoptosis regulator	
XB-GENEPAGE-971500	atxn3	ataxin 3	Ataxin 3/Josephin	
XB-GENEPAGE-971547	agr2	anterior gradient 2, protein disulphide isomerase family member		xagr2|gob-4|pdia17|np77	
XB-GENEPAGE-971587	cycs	cytochrome c, somatic	component of electron transport chain in mitochondria	
XB-GENEPAGE-971612	klhl7	kelch like family member 7	Proteins containing BTB/POZ and Kelch domains, involved in regulatory/signal transduction processes	
XB-GENEPAGE-971656	pura	purine-rich element binding protein A	transcriptional regulator	pur1|puralpha|pur-alpha	
XB-GENEPAGE-971676	atf1	activating transcription factor 1	basic-leucine zipper (bZIP) transcription factor	
XB-GENEPAGE-971738	ghitm	growth hormone inducible transmembrane protein	Growth hormone-induced protein and related proteins	
XB-GENEPAGE-971822	cldn16	claudin 16	integral membrane protein, tight junction component	claudin-16|PCLN1	
XB-GENEPAGE-971841	usp14	ubiquitin specific peptidase 14 (tRNA-guanine transglycosylase)	ubiquitin-specific protease	
XB-GENEPAGE-971938	lmo4.1	LIM domain only 4, gene 1	Transcription factor, contains HOX domain	Xlmo4	
XB-GENEPAGE-971957	vldlr	very low density lipoprotein receptor	EGF-like calcium ion binding	vitellogenin receptor	
XB-GENEPAGE-972084	msgn1	mesogenin 1	basic helix-loop-helix (bHLH) transcription factor	pMesogenin1|Mespo|MesP-related bHLH factor|mesogenin|mes1	
XB-GENEPAGE-972100	rnf149	ring finger protein 149	mediator of ubiquitin ligase activity	
XB-GENEPAGE-972153	ids	iduronate 2-sulfatase	Sulfatase	
XB-GENEPAGE-972159	arih1	ariadne RBR E3 ubiquitin protein ligase 1	E3 ubiquitin ligase	ariadne	
XB-GENEPAGE-972220	nenf	neudesin neurotrophic factor	Putative steroid membrane receptor Hpr6.6/25-Dx	
XB-GENEPAGE-972277	ube2d3	ubiquitin conjugating enzyme E2D 3	ubiquitin-protein ligase	Xubc4|ube2d3.1	
XB-GENEPAGE-972291	ak6	TATA-box binding protein associated factor 9		taf9	
XB-GENEPAGE-972304	ing3	inhibitor of growth family member 3	Chromatin remodeling protein, contains PHD Zn-finger	
XB-GENEPAGE-972425	cldn3	claudin 3	integral membrane protein, tight junction component	claudin-3	
XB-GENEPAGE-972438	cldn4	claudin 4	integral membrane protein, tight junction component	cpe-r|cper|cpetr|cpetr1|wbscr8	
XB-GENEPAGE-972461	ddx55	DEAD-box helicase 55	ATP-dependent RNA helicase	
XB-GENEPAGE-972470	eif2b1	eukaryotic translation initiation factor 2B subunit alpha	Translation initiation factor 2B, alpha subunit (eIF-2Balpha/GCN3)	
XB-GENEPAGE-972505	leap2	liver expressed antimicrobial peptide 2	defense response to bacteria	
XB-GENEPAGE-972563	fto	fat mass and obesity associated		
XB-GENEPAGE-972574	gtf2a1l	general transcription factor IIA 1-like	RNA polymerase II transcription initiation factor TFIIA, large chain	alf	
XB-GENEPAGE-972703	neurod4	neuronal differentiation 4	helix-loop-helix transcription factor	atonal homolog-3|Xath-3|Xath3|ath3|ath-3|atoh3|math-3|bhlha4	
XB-GENEPAGE-972765	zcchc9	zinc finger, CCHC domain containing 9	zinc finger, CCHC type	
XB-GENEPAGE-972799	rps12	ribosomal protein S12	structural constituent of ribosome	
XB-GENEPAGE-972934	acadm	acyl-CoA dehydrogenase, C-4 to C-12 straight chain	Medium-chain acyl-CoA dehydrogenase	
XB-GENEPAGE-973018	ptp4a1	protein tyrosine phosphatase type IVA, member 1	Protein tyrosine phosphatase IVA1	hh72|prl1|prl-1|ptpcaax1|ptp(caax1)	
XB-GENEPAGE-973069	ubox5	U-box domain containing 5	ubiquitin-protein ligase	
XB-GENEPAGE-973184	slc25a15	solute carrier family 25 (mitochondrial carrier; ornithine transporter) member 15	transmembrane solute exchange	
XB-GENEPAGE-973204	dhrs9	dehydrogenase/reductase (SDR family) member 9	Corticosteroid 11-beta-dehydrogenase and related short chain-type dehydrogenases	
XB-GENEPAGE-973244	pmch	pro-melanin concentrating hormone		
XB-GENEPAGE-973281	c14orf166	chromosome 14 open reading frame 166	Carnitine deficiency associated protein	
XB-GENEPAGE-973334	rcvrn.1	recoverin, gene 1	neuronal calcium sensor	rcv1|recoverin	
XB-GENEPAGE-973352	taf9b	TATA-box binding protein associated factor 9b	transcription initiation factor	e(y)1|enhancer of yellow 1	
XB-GENEPAGE-973591	cops7b	COP9 signalosome subunit 7B	COP9 signalosome, subunit CSN7	
XB-GENEPAGE-973797	pebp1	phosphatidylethanolamine binding protein 1	Phosphatidylethanolamine binding protein	
XB-GENEPAGE-973869	hba3	hemoglobin alpha 3 subunit	hemoglobin, oxygen transport	Ta-globin|alpha-globin|globin alpha T3|alpha globin|globin T3	
XB-GENEPAGE-973966	tipin	timeless interacting protein	meiotic chromosome segregation	xtipin	
XB-GENEPAGE-973981	snapc5	small nuclear RNA activating complex polypeptide 5		snap19	
XB-GENEPAGE-974016	ube2i	ubiquitin conjugating enzyme E2I	ubiquitin-protein ligase	ubc9|ubce9	
XB-GENEPAGE-974235	cldn12	claudin 12	integral membrane protein, tight junction component	claudin-12	
XB-GENEPAGE-974422	fabp3	fatty acid binding protein 3, muscle and heart	Fatty acid-binding protein FABP	mdgi|fabp11|o-fabp	
XB-GENEPAGE-974528	adipor1	adiponectin receptor 1	Predicted membrane proteins, contain hemolysin III domain	
XB-GENEPAGE-974679	pdia6	protein disulfide isomerase family A member 6	Thioredoxin/protein disulfide isomerase	erp5|txndc7|pdip5	
XB-GENEPAGE-974736	e2f3	E2F transcription factor 3	transcription factor involved in control of cell cycle progression	
XB-GENEPAGE-974761	bub1	BUB1, mitotic checkpoint serine/threonine kinase	mitotic checkpoint serine/threonine kinase	bub1a|xbub1	
XB-GENEPAGE-974777	rnf146	ring finger protein 146	mediator of ubiquitin ligase activity	dactylidin	
XB-GENEPAGE-974821	ddx49	DEAD-box helicase 49	ATP-dependent RNA helicase	
XB-GENEPAGE-974833	gtf2f1	general transcription factor IIF subunit 1	transcription initiation factor subunit	rap74	
XB-GENEPAGE-974885	lztfl1	leucine zipper transcription factor like 1	ER-Golgi vesicle tethering	
XB-GENEPAGE-974968	rnf5	ring finger protein 5, E3 ubiquitin protein ligase	mediator of ubiquitin ligase activity	
XB-GENEPAGE-974981	cul3	cullin 3	E3 ubiquitin ligase component	
XB-GENEPAGE-975033	prmt5	protein arginine methyltransferase 5	protein kinase inhibitor	hsl7	
XB-GENEPAGE-975055	dusp1	dual specificity phosphatase 1	MAP kinase phosphatase	XCL100	
XB-GENEPAGE-975125	rtn3	reticulon 3	Reticulon	xrtn3|hap|asyip|nspl2|nsplii|rtn3-a1	
XB-GENEPAGE-975196	npdc1.1	neural proliferation, differentiation and control, 1, gene 1	neural proliferation, differentiation and control	cab|cab1|cab-1|npdc-1	
XB-GENEPAGE-975204	edf1	endothelial differentiation-related factor 1	helix-turn-helix transcription factor	mbf1|edf-1	
XB-GENEPAGE-975299	gtf2h1	general transcription factor IIH subunit 1	transcription initiation/nucleotide excision repair factor subunit	
XB-GENEPAGE-975312	slc1a3	solute carrier family 1 (glial high affinity glutamate transporter), member 3	Glutamate/aspartate and neutral amino acid transporters	ea6|eaat1|glast|glast1|glast-1	
XB-GENEPAGE-975334	taf10	TATA-box binding protein associated factor 10	Transcription initiation factor TFIID, subunit TAF10 (also component of histone acetyltransferase SAGA)	
XB-GENEPAGE-975390	fgfr1op2	FGFR1 oncogene partner 2	chromosome condensation complex component	
XB-GENEPAGE-975735	nudt1	nudix hydrolase 1	hydrolase	
XB-GENEPAGE-975742	mob3c	MOB kinase activator 3C	cell cycle-associated protein	
XB-GENEPAGE-975848	tulp4	tubby like protein 4	Tubby superfamily protein TULP4	tubl4|tusp	
XB-GENEPAGE-975855	zswim5	zinc finger, SWIM-type containing 5	Uncharacterized conserved protein	
XB-GENEPAGE-975936	mkks	McKusick-Kaufman syndrome	chaperonin complex component	
XB-GENEPAGE-975946	btbd3	BTB (POZ) domain containing 3	Topoisomerase TOP1-interacting protein BTBD1	
XB-GENEPAGE-975999	tmem209	transmembrane protein 209	Uncharacterized conserved membrane protein	flj14803	
XB-GENEPAGE-976022	zdhhc8	zinc finger, DHHC-type containing 8	zinc finger, DHHC type	
XB-GENEPAGE-976034	dgcr8	DGCR8 microprocessor complex subunit	double-stranded RNA binding	
XB-GENEPAGE-976043	cldn5	claudin 5 (transmembrane protein deleted in velocardiofacial syndrome)	integral membrane protein, tight junction component	claudin-5	
XB-GENEPAGE-976113	crkl	v-crk avian sarcoma virus CT10 oncogene homolog-like	Crk family adapters	
XB-GENEPAGE-976136	patz1	POZ (BTB) and AT hook containing zinc finger 1	zinc finger, C2H2 type	
XB-GENEPAGE-976171	zp2	zona pellucida glycoprotein 2 (sperm receptor)	vitelline envelope glycoprotein	xlZPA|gp69/64|ZPA	
XB-GENEPAGE-976197	dao	D-amino-acid oxidase	D-aspartate oxidase	
XB-GENEPAGE-976278	arl6ip1	ADP ribosylation factor like GTPase 6 interacting protein 1		
XB-GENEPAGE-976426	gpc4	glypican 4	heparin sulfate cell surface proteoglycan	glypican-4|Xgly4|K-glypican|knypek	
XB-GENEPAGE-976447	egr3	early growth response 3	transcriptional regulator, C2H2-type zinc finger	
XB-GENEPAGE-976484	itch	itchy E3 ubiquitin protein ligase	ubiquitin-protein ligase	itchy	
XB-GENEPAGE-976520	usp49	ubiquitin specific peptidase 49	ubiquitin-specific protease	
XB-GENEPAGE-976614	zfp64	ZFP64 zinc finger protein	zinc finger, C2H2 type	
XB-GENEPAGE-976752	stx1a	syntaxin 1A	SNARE protein Syntaxin 1 and related proteins	syntaxin 1A|sx1a|syntaxin1a	
XB-GENEPAGE-976881	znf292	zinc finger protein 292	zinc finger, C2H2 type	
XB-GENEPAGE-976910	znf462	zinc finger protein 462	zinc finger, C2H2 type	Zfp462|ZFPIP|Zinc Finger Pbx1 Interacting Protein|xZFPIP	
XB-GENEPAGE-976935	dnaja1	DnaJ heat shock protein family (Hsp40) member A1	molecular chaperone	dj-2|dja1|hspf4|nedd7	
XB-GENEPAGE-977084	cyp4v2	cytochrome P450 family 4 subfamily V member 2	electron transport	
XB-GENEPAGE-977104	pum2	pumilio RNA binding family member 2	Translational repressor Pumilio/PUF3 and related RNA-binding proteins (Puf superfamily)	pumh2|puml2|pumilio-2|pumilo 2|pumilio2	
XB-GENEPAGE-977112	fmr1	fragile X mental retardation 1	RNA binding, putative role in synaptic protein synthesis	fmr-1|fmrp	
XB-GENEPAGE-977157	sp3	Sp3 transcription factor	zinc finger, C2H2 type	spr2	
XB-GENEPAGE-977166	cdca7	cell division cycle associated 7	Immunoglobin and related proteins	
XB-GENEPAGE-977178	wdtc1	WD and tetratricopeptide repeats 1	WD40 repeat protein	
XB-GENEPAGE-977202	ints12	integrator complex subunit 12	Polycomb-like PHD Zn-finger protein	
XB-GENEPAGE-977294	cav2	caveolin 2		caveolin-2|Cav-2	
XB-GENEPAGE-977361	dvl3	dishevelled segment polarity protein 3	wnt signal transduction	dsh3|dishevelled3	
XB-GENEPAGE-977390	supt4h1	SPT4 homolog, DSIF elongation factor subunit	transcription elongation factor	
XB-GENEPAGE-977401	zcchc8	zinc finger, CCHC domain containing 8	zinc finger, CCHC type	
XB-GENEPAGE-977410	rsrc2	arginine/serine-rich coiled-coil 2	putative nuclear protein	
XB-GENEPAGE-977473	kif5c	kinesin family member 5C	microtubule associated molecular motor	
XB-GENEPAGE-977493	vcpip1	valosin containing protein (p97)/p47 complex interacting protein 1	NF-kappa B regulator AP20/Cezanne	
XB-GENEPAGE-977563	odf2	outer dense fiber of sperm tails 2	myosin ATPase	
XB-GENEPAGE-977669	phb	prohibitin	Prohibitin	phb1|prohibitin|prohibitin1|xphb1	
XB-GENEPAGE-977708	uba2	ubiquitin-like modifier activating enzyme 2	ubiquitin-protein ligase	sae2	
XB-GENEPAGE-977722	mief2	mitochondrial elongation factor 2	Mab-21-like cell fate specification proteins	mid49	
XB-GENEPAGE-977754	utp4	UTP4 small subunit processome component	WD40 repeat protein	tex292|cirhin|cirh1a	
XB-GENEPAGE-977863	zbtb2	zinc finger and BTB domain containing 2	zinc finger, C2H2 type	
XB-GENEPAGE-977902	hps1	Hermansky-Pudlak syndrome 1		
XB-GENEPAGE-977919	degs2	delta(4)-desaturase, sphingolipid 2	membrane fatty acid desaturase	des2	
XB-GENEPAGE-977945	rlf	rearranged L-myc fusion	zinc finger, C2H2 type	
XB-GENEPAGE-977955	gja4	gap junction protein alpha 4	connexon channel component	connexin 37|cx37	
XB-GENEPAGE-978041	fancl	Fanconi anemia complementation group L	E3 ubiquitin ligase	
XB-GENEPAGE-978123	ero1a	endoplasmic reticulum oxidoreductase alpha	endoplasmic reticulum membrane-associated oxidoreductin involved in disulfide bond formation	ero1-alpha|ero1lb|ero1l	
XB-GENEPAGE-978144	wasf1	WAS protein family member 1	Wiskott Aldrich syndrome proteins	scar1|wave1	
XB-GENEPAGE-978156	prr7	proline rich 7 (synaptic)		
XB-GENEPAGE-978194	zmynd12	zinc finger, MYND-type containing 12		
XB-GENEPAGE-978215	dusp6	dual specificity phosphatase 6	MAP kinase phosphatase	MAP kinase phosphatase|mkp3|pyst1|X17C	
XB-GENEPAGE-978232	msc	musculin	transcription factor	myor	
XB-GENEPAGE-978255	tfam	transcription factor A, mitochondrial	high mobility group transcription factor	tcf6|mttf1|mttfa|tcf6l1|tcf6l2|tcf6l3	
XB-GENEPAGE-978274	dlg5	discs, large homolog 5	membrane-associated guanylate kinase	
XB-GENEPAGE-978282	ovca2	similar to candidate tumor suppressor OVCA2	Phospholipase/carboxyhydrolase	
XB-GENEPAGE-978346	ptma	prothymosin, alpha	ubiquitin ligase	tmsa|thymosin alpha1	
XB-GENEPAGE-978416	znhit2	zinc finger, HIT-type containing 2	Predicted Zn-finger protein	
XB-GENEPAGE-978452	cybb	cytochrome b-245, beta polypeptide	electron transport	gp91-1	
XB-GENEPAGE-978490	sumo1	small ubiquitin-like modifier 1	small ubiquitin-like modifier	ubl1|xsumo-1|xsumo1|sumo-1|dap1|gmp1|pic1|smt3|ofc10|senp2|smt3c	
XB-GENEPAGE-978530	ikzf5	IKAROS family zinc finger 5	zinc finger, C2H2 type	pegasus|znfn1a5	
XB-GENEPAGE-978543	tk1	thymidine kinase 1, soluble	Thymidine kinase	
XB-GENEPAGE-978991	diras3	DIRAS family, GTP-binding RAS-like 3	Ras-related GTPase	arhi|noey2|di-ras3	
XB-GENEPAGE-979057	pcsk6	proprotein convertase subtilisin/kexin type 6	protease, proprotein convertase	pace4|Xpace4|spc4	
XB-GENEPAGE-979087	bbs1	Bardet-Biedl syndrome 1		
XB-GENEPAGE-979127	mtf1	metal-regulatory transcription factor 1	zinc finger, C2H2 type	
XB-GENEPAGE-979136	zdhhc6	zinc finger, DHHC-type containing 6	zinc finger, DHHC type	znf376	
XB-GENEPAGE-979242	pofut1	protein O-fucosyltransferase 1	GDP-fucose protein O-fucosyltransferase	fut12|o-fut|o-fuc-t|o-fuct-1	
XB-GENEPAGE-979257	mms19	MMS19 homolog, cytosolic iron-sulfur assembly component	DNA repair/transcription protein Mms19	mms19l	
XB-GENEPAGE-979304	supt16h	SPT16 homolog, facilitates chromatin remodeling subunit	Global transcriptional regulator, cell division control protein	
XB-GENEPAGE-979354	znf644	zinc finger protein 644	zinc finger, C2H2 type	
XB-GENEPAGE-979362	kcnf1	potassium channel, voltage gated modifier subfamily F, member 1	Voltage-gated K+ channel KCNB/KCNC	
XB-GENEPAGE-979584	tulp3	tubby like protein 3	Tub family proteins	tubl3	
XB-GENEPAGE-979622	gtf3a	general transcription factor 3A	zinc finger, C2H2 type	tfIIIa	
XB-GENEPAGE-979647	znf384	zinc finger protein 384	zinc finger, C2H2 type	
XB-GENEPAGE-979659	parp11	poly(ADP-ribose) polymerase family member 11	Ankyrin	
XB-GENEPAGE-979734	bin1	bridging integrator 1	Amphiphysin	
XB-GENEPAGE-979946	dio1	deiodinase, iodothyronine, type 1	thyroxine 5'-deiodinase	type I iodothyronine deiodinase|type 1 deiodinase	
XB-GENEPAGE-979953	glis1	GLIS family zinc finger 1	zinc finger, C2H2 type	
XB-GENEPAGE-979958	zbtb37	zinc finger and BTB domain containing 37	zinc finger, C2H2 type	
XB-GENEPAGE-980034	lrp8	LDL receptor related protein 8	Low-density lipoprotein receptors containing Ca2+-binding EGF-like domains	
XB-GENEPAGE-980121	znf706	zinc finger protein 706	Uncharacterized conserved protein	
XB-GENEPAGE-980194	mecom	MDS1 and EVI1 complex locus	zinc finger, C2H2 type	evi-1|xEvi-1|evi1|ecotropic viral integration site 1	
XB-GENEPAGE-980244	dph2	DPH2 homolog	diptheria toxin resistance protein	
XB-GENEPAGE-980269	lepr	leptin receptor	cytokine receptor	
XB-GENEPAGE-980274	cct5	chaperonin containing TCP1 subunit 5	Chaperonin complex component, TCP-1 epsilon subunit (CCT5)	
XB-GENEPAGE-980416	sema6a	sema domain, transmembrane domain (TM), and cytoplasmic domain, (semaphorin) 6A	Semaphorins	
XB-GENEPAGE-980440	znf474	zinc finger protein 474	zinc finger, C2H2 type	
XB-GENEPAGE-980526	robo2	roundabout guidance receptor 2	dscam (Down syndrome cell adhesion molecule) class receptor	sax3|roundabout-2	
XB-GENEPAGE-980620	gdi2	GDP dissociation inhibitor 2	RAB proteins geranylgeranyltransferase component A (RAB escort protein)	
XB-GENEPAGE-980660	lep	leptin		obesity homolog|leptin|xlep	
XB-GENEPAGE-980670	kin	Kin17 DNA and RNA binding protein	Protein containing a U1-type Zn-finger and implicated in RNsplicing or processing	
XB-GENEPAGE-980794	dgcr14	DiGeorge syndrome critical region gene 14	nuclear protein	
XB-GENEPAGE-980808	slc2a11	solute carrier family 2 (facilitated glucose transporter), member 11	transmembrane solute exchange	glut11	
XB-GENEPAGE-980848	dach1	dachshund family transcription factor 1	Transcription regulator dachshund, contains SKI/SNO domain	dach	
XB-GENEPAGE-980875	pcdh9	protocadherin 9	Cadherin repeats	
XB-GENEPAGE-980880	klf12	Kruppel-like factor 12	zinc finger, C2H2 type	
XB-GENEPAGE-980926	usp40	ubiquitin specific peptidase 40	ubiquitin-specific protease	
XB-GENEPAGE-980956	ube2e3	ubiquitin conjugating enzyme E2E 3	ubiquitin-protein ligase	ubch9|ubcm2|xubc15|ubc15	
XB-GENEPAGE-981037	pgrmc2	progesterone receptor membrane component 2	membrane associated steroid receptor component	dg6|pmbp	
XB-GENEPAGE-981085	foxn4	forkhead box N4	forkhead domain transcription factor	
XB-GENEPAGE-981103	unc119b	unc-119 lipid binding chaperone B	Photoreceptor synaptic vesicle protein HRG4/UNC-119	
XB-GENEPAGE-981155	dclre1b	DNA cross-link repair 1B	Predicted hydrolase involved in interstrand cross-link repair	
XB-GENEPAGE-981173	pfkfb2	6-phosphofructo-2-kinase/fructose-2,6-biphosphatase 2	Fructose-6-phosphate 2-kinase/fructose-2,6-biphosphatase	
XB-GENEPAGE-981221	tnni1	troponin I type 1 (skeletal, slow)	Troponin I	
XB-GENEPAGE-981240	rnf2	ring finger protein 2	mediator of ubiquitin ligase activity	bap1|ding|bap-1|hipi3|ring2|ring1b	
XB-GENEPAGE-981256	ptprc	protein tyrosine phosphatase, receptor type C	signaling molecule	cd45	
XB-GENEPAGE-981322	zfat	zinc finger and AT-hook domain containing	zinc finger, C2H2 type	zfat1|ZFAT zinc finger 1	
XB-GENEPAGE-981341	iqce	IQ motif containing E	Myosin class II heavy chain	
XB-GENEPAGE-981398	znf710	zinc finger protein 710	zinc finger, C2H2 type	
XB-GENEPAGE-981427	bbx	bobby sox homolog	high mobility group transcription factor	
XB-GENEPAGE-981585	rcor3	REST corepressor 3	DNA binding	
XB-GENEPAGE-981611	epas1	endothelial PAS domain protein 1	transcriptional regulator	hif2alpha|mop2|ecyt4|hif2a|pasd2|bhlhe73|hif2|hlf	
XB-GENEPAGE-981654	prkce	protein kinase C, epsilon	serine-threonine kinase	pkc-epsilon|pkc epsilon	
XB-GENEPAGE-981675	azi2	5-azacytidine induced 2	Myosin class II heavy chain	
XB-GENEPAGE-981731	e4f1	E4F transcription factor 1	zinc finger, C2H2 type	
XB-GENEPAGE-981755	zdhhc4	zinc finger, DHHC-type containing 4	zinc finger, DHHC type	
XB-GENEPAGE-981829	galnt11	polypeptide N-acetylgalactosaminyltransferase 11	polypeptide N-acetylgalactosaminyltransferase	galnac-t11|pp-gantase 11	
XB-GENEPAGE-981845	lmbr1	limb development membrane protein 1	Lipocalin-interacting membrane receptor (LIMR)	
XB-GENEPAGE-981860	pltp	phospholipid transfer protein	BPI/LBP/CETP family protein	
XB-GENEPAGE-982009	kcnip3	Kv channel interacting protein 3	Ca2+ sensor (EF-Hand superfamily)	csen|dream|kchip3|calsenilin	
XB-GENEPAGE-982086	gpc3	glypican 3	heparin sulfate cell surface proteoglycan	
XB-GENEPAGE-982099	vgll1	vestigial like family member 1		vgl1	
XB-GENEPAGE-982106	tcerg1l	transcription elongation regulator 1 like	Transcription factor CA150	
XB-GENEPAGE-982121	foxi2	forkhead box I2	forkhead domain transcription factor	
XB-GENEPAGE-982165	jarid2	jumonji and AT-rich interaction domain containing 2	DNA binding	Jumonji|jmj	
XB-GENEPAGE-982253	gfra2	GDNF family receptor alpha 2		
XB-GENEPAGE-982388	bmf	Bcl2 modifying factor		
XB-GENEPAGE-982418	mybl2	v-myb avian myeloblastosis viral oncogene homolog-like 2	transcription factor	myb1|xmyb1|XB-Myb|B-Myb	
XB-GENEPAGE-982430	tox2	TOX high mobility group box family member 2	transcriptional regulator	
XB-GENEPAGE-982449	ncoa6	nuclear receptor coactivator 6	transcriptional coactivator	nrc|aib3|antp|asc2|prip|trbp|hoxa7|hox1.1|rap250	
XB-GENEPAGE-982456	ift52	intraflagellar transport 52	Sensory cilia assembly protein	
XB-GENEPAGE-982511	sgk2	serum/glucocorticoid regulated kinase 2	Ribosomal protein S6 kinase and related proteins	
XB-GENEPAGE-982549	anp32a	acidic nuclear phosphoprotein 32 family member A	Leucine-rich acidic nuclear protein	
XB-GENEPAGE-982560	blm	Bloom syndrome, RecQ helicase-like	ATP-dependent DNA helicase	xBLM|Bloom syndrome	
XB-GENEPAGE-982577	dusp11	dual specificity phosphatase 11	MAP kinase phosphatase	pir1	
XB-GENEPAGE-982674	tfeb	transcription factor EB	helix-loop-helix transcription factor	
XB-GENEPAGE-982691	foxp4	forkhead box P4	forkhead domain transcription factor	xlfoxp4|FKHLA	
XB-GENEPAGE-982735	znf131	zinc finger protein 131	zinc finger, C2H2 type	
XB-GENEPAGE-982842	reln	reelin	Teneurin-1 and related extracellular matrix proteins, contain EGF-like repeats	reelin	
XB-GENEPAGE-982880	znf622	zinc finger protein 622	zinc finger, C2H2 type	zpr9	
XB-GENEPAGE-982899	cdh18	cadherin 18, type 2	cell adhesion	cadherin-18	
XB-GENEPAGE-982943	rnf114	ring finger protein 114	ubiquitin-protein ligase	znf313	
XB-GENEPAGE-982993	gpr68	G protein-coupled receptor 68	Glycoprotein hormone receptor	
XB-GENEPAGE-983106	ahr	aryl hydrocarbon receptor	transcription factor	bHLHe76	
XB-GENEPAGE-983117	sp4	Sp4 transcription factor	zinc finger, C2H2 type	
XB-GENEPAGE-983143	ferd3l	Fer3-like bHLH transcription factor	transcription factor	nato3|ntwist|n-twist|bhlha31	
XB-GENEPAGE-983173	spata4	spermatogenesis associated 4		
XB-GENEPAGE-983178	zbtb38	zinc finger and BTB domain containing 38	zinc finger, C2H2 type	
XB-GENEPAGE-983190	cldn15.2	claudin 15, gene 2	integral membrane protein, tight junction component	
XB-GENEPAGE-983223	slc19a3	solute carrier family 19 (thiamine transporter), member 3	micronutrient transporter	thtr2	
XB-GENEPAGE-983262	gpnmb	glycoprotein (transmembrane) nmb	calcium ion-modulated nonselective cation channel polycystin	
XB-GENEPAGE-983294	hus1	HUS1 checkpoint clamp component	Checkpoint 9-1-1 complex, HUS1 component	XHus1	
XB-GENEPAGE-983313	pcsk1	proprotein convertase subtilisin/kexin type 1	protease/proprotein convertase	
XB-GENEPAGE-983371	ube2k	ubiquitin conjugating enzyme E2K	ubiquitin-protein ligase	lig|hypg|e2-25k|hip2|huntingtin interacting protein 2	
XB-GENEPAGE-983447	mab21l2	mab-21-like 2	Mab-21-like cell fate specification proteins	Xmab-21|xmab21|xmab21l2	
XB-GENEPAGE-983512	slc13a5	solute carrier family 13 (sodium-dependent citrate transporter), member 5	Na+/dicarboxylate, Na+/tricarboxylate and phosphate transporters	nact	
XB-GENEPAGE-983521	hip1	huntingtin interacting protein 1	actin binding	hip-1	
XB-GENEPAGE-983550	cdc5l	cell division cycle 5 like	mRNA splicing	
XB-GENEPAGE-983566	opn5.2	opsin 5, gene 2	G protein-coupled receptor	neuropsin	
XB-GENEPAGE-983579	sept4	septin 4	involved in cytokinesis	
XB-GENEPAGE-983602	pcdh1	protocadherin 1	cell adhesion	axial protocadherin|axpc	
XB-GENEPAGE-983639	tk2	thymidine kinase 2, mitochondrial	Mitochondrial thymidine kinase 2/deoxyguanosine kinase	
XB-GENEPAGE-983661	cdh15	cadherin 15, M-cadherin (myotubule)	cell adhesion	cadherin-15|M-cadherin	
XB-GENEPAGE-983668	znf276	zinc finger protein 276	zinc finger, C2H2 type	
XB-GENEPAGE-983683	cbfa2t3	core-binding factor, runt domain, alpha subunit 2; translocated to, 3	transcription factor	mtg16b|eto2|mtg16|mtgr2|zmynd4	
XB-GENEPAGE-983713	kif5a	kinesin family member 5A	microtubule associated molecular motor	
XB-GENEPAGE-983739	bin2	bridging integrator 2	Amphiphysin	
XB-GENEPAGE-983761	ktn1	kinectin 1	ER-Golgi vesicle tethering	kinectin C	
XB-GENEPAGE-983781	arid4a	AT-rich interaction domain 4A	DNA binding, contains BRIGHT domain	
XB-GENEPAGE-983805	nptxr	neuronal pentraxin receptor	Fibrillins and related proteins containing Ca2+-binding EGF-like domains	npr	
XB-GENEPAGE-983813	atf6	activating transcription factor 6	basic-leucine zipper (bZIP) transcription factor	
XB-GENEPAGE-983836	sun2	Sad1 and UNC84 domain containing 2	Spindle pole body protein, contains UNC-84 domain	unc84b	
XB-GENEPAGE-983840	atf4	activating transcription factor 4	basic-leucine zipper (bZIP) transcription factor	atf-4|creb2|txreb|creb-2|taxreb67	
XB-GENEPAGE-984023	mmp28	matrix metallopeptidase 28	extracellular matrix metalloprotease	XMMP-28|mm28|mmp-28|epilysin	
XB-GENEPAGE-984058	nle1	notchless homolog 1	Notchless-like WD40 repeat-containing protein	notchless	
XB-GENEPAGE-984068	zbtb48	zinc finger and BTB domain containing 48	zinc finger, C2H2 type	
XB-GENEPAGE-984262	ankzf1	ankyrin repeat and zinc finger domain containing 1	Ankyrin repeat protein	
XB-GENEPAGE-984277	usp37	ubiquitin specific peptidase 37	ubiquitin C-terminal hydrolase	
XB-GENEPAGE-984360	dmrta1	DMRT-like family A1	transcription factor	dmrt4|XDmrt4	
XB-GENEPAGE-984424	kl	klotho	beta-glucosidase	
XB-GENEPAGE-984469	tnk2	tyrosine kinase, non-receptor, 2	serine/threonine kinase	cdc42 kinase 1|ack-1|ack1	
XB-GENEPAGE-984478	bcl6	B-cell CLL/lymphoma 6	zinc finger, C2H2 type	znf51|bcl5|laz3|bcl6a|zbtb27	
XB-GENEPAGE-984503	slc35c1	solute carrier family 35 (GDP-fucose transporter), member C1	solute transport	
XB-GENEPAGE-984510	abtb2	ankyrin repeat and BTB (POZ) domain containing 2	Armadillo/beta-catenin-like repeats	
XB-GENEPAGE-984562	cry2	cryptochrome circadian clock 2	circadian transcriptional regulator	xCRY2|cryptochrome 2	
XB-GENEPAGE-984590	st18	suppression of tumorigenicity 18, zinc finger	transcription factor containing C2HC type zinc finger	
XB-GENEPAGE-984705	cdc37l1	cell division cycle 37-like 1	cell cycle regulator	
XB-GENEPAGE-984726	glis3	GLIS family zinc finger 3	zinc finger, C2H2 type	znf515	
XB-GENEPAGE-984744	zswim6	zinc finger, SWIM-type containing 6	Uncharacterized conserved protein	
XB-GENEPAGE-984792	sstr3	somatostatin receptor 3	G protein-coupled receptor	
XB-GENEPAGE-984867	helt	helt bHLH transcription factor	transcriptional repressor	
XB-GENEPAGE-984870	cldn22	claudin 22	integral membrane protein, tight junction component	
XB-GENEPAGE-984915	gal3st1	galactose-3-O-sulfotransferase 1		
XB-GENEPAGE-984958	nf2	neurofibromin 2 (merlin)	cytoskeletal protein binding	merlin	
XB-GENEPAGE-984970	lif	leukemia inhibitory factor		cdf|dia|hilda	
XB-GENEPAGE-984981	rdh8	retinol dehydrogenase 8 (all-trans)	Predicted dehydrogenase	
XB-GENEPAGE-985015	znf536	zinc finger protein 536	Zn-finger	
XB-GENEPAGE-985148	tmem67	transmembrane protein 67	Uncharacterized conserved protein	mks3	
XB-GENEPAGE-985238	npas2	neuronal PAS domain protein 2	aryl-hydrocarbon receptor nuclear translocator	
XB-GENEPAGE-985241	timeless	timeless circadian clock	DNA topoisomerase I-interacting protein, circadian regulator	tim1|XTimeless1	
XB-GENEPAGE-985263	stat2	signal transducer and activator of transcription 2	intracellular signaling	
XB-GENEPAGE-985289	lonrf3	LON peptidase N-terminal domain and ring finger 3	E3 ubiquitin ligase	
XB-GENEPAGE-985327	znf592	zinc finger protein 592	zinc finger, C2H2 type	
XB-GENEPAGE-985439	cir1	corepressor interacting with RBPJ, 1	cbf1-interacting corepressor	xcir|cir	
XB-GENEPAGE-985558	kcnh1	potassium channel, voltage gated eag related subfamily H, member 1	potassium channel	eag1|ether-a-go-go|eag|kv10.1	
XB-GENEPAGE-985653	batf3	basic leucine zipper transcription factor, ATF-like 3	Transcriptional activator FOSB/c-Fos and related bZIP transcription factors	jdp1|snft|jundm1	
XB-GENEPAGE-985687	pdgfc	platelet derived growth factor C		
XB-GENEPAGE-985745	nfkb1	nuclear factor of kappa light polypeptide gene enhancer in B-cells 1	transcriptional regulator	kbf1|ebp-1|nfkb-p50|nf-kappaB|nfkb-p105|nf-kappa-b	
XB-GENEPAGE-985795	zfyve16	zinc finger, FYVE domain containing 16	Smad anchor for receptor activation	
XB-GENEPAGE-985798	f2r	coagulation factor 2 (thrombin) receptor	G protein-coupled receptor	Protease-activated receptor|coagulation factor II receptor|PAR1	
XB-GENEPAGE-985802	btf3	basic transcription factor 3	transcription factor	
XB-GENEPAGE-985877	zmym3	zinc finger, MYM-type 3		
XB-GENEPAGE-985910	pdgfd	platelet derived growth factor D		
XB-GENEPAGE-985945	irf8	interferon regulatory factor 8	transcription factor	icsbp1	
XB-GENEPAGE-985987	fezf1	FEZ family zinc finger 1	zinc finger, C2H2 type	fezf|fez	
XB-GENEPAGE-986000	tfec	transcription factor EC	helix-loop-helix transcription factor	
XB-GENEPAGE-986039	znf367	zinc finger protein 367	zinc finger, C2H2 type	
XB-GENEPAGE-986059	zcchc6	zinc finger, CCHC domain containing 6	S-M checkpoint control protein CID1 and related nucleotidyltransferases	papd6	
XB-GENEPAGE-986116	fut1	fucosyltransferase 1 (H blood group)		alpha2-fucosyltransferase	
XB-GENEPAGE-986162	arcn1	archain 1	medium subunit of clathrin adaptor complex	
XB-GENEPAGE-986179	fam107a	family with sequence similarity 107 member A	Uncharacterized conserved protein	xdrr1|drr1|tu3a	
XB-GENEPAGE-986311	crem	cAMP responsive element modulator	basic-leucine zipper (bZIP) transcription factor	
XB-GENEPAGE-986314	mtmr4	myotubularin related protein 4	protein tyrosine phosphatase	
XB-GENEPAGE-986341	hip1r	huntingtin interacting protein 1 related	actin binding	
XB-GENEPAGE-986352	tmed2	transmembrane p24 trafficking protein 2	cargo transport protein [KOG]	rnp24|Xp24b1|Xp24beta1	
XB-GENEPAGE-986362	eif2s3	eukaryotic translation initiation factor 2 subunit gamma	translation initiation factor subunit	
XB-GENEPAGE-986418	sdccag3	serologically defined colon cancer antigen 3		
XB-GENEPAGE-986474	aff4	AF4/FMR2 family member 4	transcription factor	
XB-GENEPAGE-986484	slc15a4	solute carrier family 15 (oligopeptide transporter), member 4	H+/oligopeptide symporter	pht1|ptr4	
XB-GENEPAGE-986559	mybl1	v-myb avian myeloblastosis viral oncogene homolog-like 1	transcription factor, Myb superfamily	aMyb|myb2|xmyb2	
XB-GENEPAGE-986566	galnt16	polypeptide N-acetylgalactosaminyltransferase 16	N-acetylgalactosaminyltransferase	xGalntl-1	
XB-GENEPAGE-986576	sstr1	somatostatin receptor 1	G protein-coupled receptor	
XB-GENEPAGE-986581	baz1a	bromodomain adjacent to zinc finger domain 1A	chromatin remodeling complex subunit	acf1|walp1|wcrf180	
XB-GENEPAGE-986608	insm2	insulinoma-associated 2	zinc finger transcription factor	
XB-GENEPAGE-986646	fshr	follicle stimulating hormone receptor	glycoprotein hormone receptor	
XB-GENEPAGE-986650	lhcgr	luteinizing hormone/choriogonadotropin receptor	glycoprotein hormone receptor	lhr	
XB-GENEPAGE-986666	epcam	epithelial cell adhesion molecule		tacstd1	
XB-GENEPAGE-986683	ccdc40	coiled-coil domain containing 40	Myosin class II heavy chain	
XB-GENEPAGE-986715	cbx4	chromobox 4	chromatin binding	XPolycomb	
XB-GENEPAGE-986759	pcdh15	protocadherin-related 15	Cadherin repeats	ush1f|cdhr15|dfnb23	
XB-GENEPAGE-986801	cldn23	claudin 23	integral membrane protein, tight junction component	claudin-23	
XB-GENEPAGE-986823	fbxl17	F-box and leucine-rich repeat protein 17	Leucine rich repeat proteins, some proteins contain F-box	
XB-GENEPAGE-986834	dusp9	dual specificity phosphatase 9	MAP kinase phosphatase	
XB-GENEPAGE-986947	mapt	microtubule associated protein tau	microtubule binding	tau-like protein|xtp|tau	
XB-GENEPAGE-986968	pyy	peptide YY		pyy1|peptide YY	
XB-GENEPAGE-987057	aldh1a1	aldehyde dehydrogenase 1 family member A1	Aldehyde dehydrogenase	aldc|aldh1|pumb1|aldh11|raldh1|aldh-e1	
XB-GENEPAGE-987174	dock9	dedicator of cytokinesis 9	guanine nucleotide exchange factor	zizimin	
XB-GENEPAGE-987182	znf385a	zinc finger protein 385A	beta-1,6-N-acetylglucosaminyltransferase, contains WSC domain	HZF	
XB-GENEPAGE-987229	adamtsl1	ADAMTS like 1	disintegrin metalloprotease	punctin|adamtsr1	
XB-GENEPAGE-987249	gabpa	GA binding protein transcription factor alpha subunit	transcription factor	XrpFI|X-alpha1|nft2|nrf2|nrf2a|e4tf1a|e4tf1-60	
XB-GENEPAGE-987374	sirt2	sirtuin 2	NAD-dependent histone deacetylases and class I sirtuins (SIR2 family)	sir2|sirtuin|xsirt2	
XB-GENEPAGE-987411	hipk1	homeodomain interacting protein kinase 1	serine/threonine kinase	
XB-GENEPAGE-987515	ero1b	endoplasmic reticulum oxidoreductase beta	endoplasmic reticulum membrane-associated oxidoreductin involved in disulfide bond formation	ero1l|ero1lb	
XB-GENEPAGE-987545	slc35f3	solute carrier family 35 member F3	solute transport	
XB-GENEPAGE-987571	srebf1	sterol regulatory element binding transcription factor 1	transcription factor	srebp1	
XB-GENEPAGE-987639	pcgf3	polycomb group ring finger 3	chromosome binding	
XB-GENEPAGE-987922	bdkrb2	bradykinin receptor B2	G protein-coupled receptor	bradykinin|bk2|bk2r|bkr2	
XB-GENEPAGE-987994	gtf3c4	general transcription factor IIIC subunit 4	transcription factor	
XB-GENEPAGE-988080	egr4	early growth response 4	zinc finger, C2H2 type	
XB-GENEPAGE-988119	cct7	chaperonin containing TCP1 subunit 7	Chaperonin complex component, TCP-1 eta subunit (CCT7)	
XB-GENEPAGE-988136	myt1l	myelin transcription factor 1-like	transcription factor containing C2HC type zinc finger	
XB-GENEPAGE-988191	adgrb3	adhesion G protein-coupled receptor B3	G protein-coupled receptors	bai3	
XB-GENEPAGE-988207	s1pr4	sphingosine-1-phosphate receptor 4	G protein-coupled receptor	edg6|s1p4|xts1p4	
XB-GENEPAGE-988305	prpf4b	pre-mRNA processing factor 4B	serine/threonine kinase	pr4h|prp4|prp4h|prp4k	
XB-GENEPAGE-988320	irf4	interferon regulatory factor 4	transcription factor	
XB-GENEPAGE-988331	loxl4	lysyl oxidase like 4	Trypsin	loxl-4|loxc	
XB-GENEPAGE-988374	hnrnpd	heterogeneous nuclear ribonucleoprotein D	mRNA processing	p37 AUF1|hnrpd	
XB-GENEPAGE-988403	usp4	ubiquitin specific peptidase 4 (proto-oncogene)	ubiquitin C-terminal hydrolase	
XB-GENEPAGE-988465	cfap53	cilia and flagella associated protein 53	Uncharacterized conserved protein	
XB-GENEPAGE-988473	pias2	protein inhibitor of activated STAT 2	zinc finger transcription factor	
XB-GENEPAGE-988531	cyp20a1	cytochrome P450 family 20 subfamily A member 1	electron transport	cyp-m	
XB-GENEPAGE-988665	znf704	zinc finger protein 704	zinc finger, C2H2 type	
XB-GENEPAGE-988804	xirp2	xin actin binding repeat containing 2		cmya3|myomaxin	
XB-GENEPAGE-988823	whsc1	Wolf-Hirschhorn syndrome candidate 1	transcription factor	
XB-GENEPAGE-988836	nelfa	negative elongation factor complex member A	coagulation factor	
XB-GENEPAGE-988912	zbtb11	zinc finger and BTB domain containing 11	zinc finger, C2H2 type	
XB-GENEPAGE-988961	gfra3	GDNF family receptor alpha 3		
XB-GENEPAGE-988967	apaf1	apoptotic peptidase activating factor 1	apoptosis/apoptosome scaffold protein with WD-40 domains, caspase recruitment domain (CARD), and an ATPase domain	apaf-1	
XB-GENEPAGE-988981	n4bp3	NEDD4 binding protein 3	Myosin class II heavy chain	
XB-GENEPAGE-988993	ecd	ecdysoneless homolog	transcription factor	xecd	
XB-GENEPAGE-989002	sirt1	sirtuin 1	Sirtuin 5 and related class III sirtuins (SIR2 family)	sir2l1|sirtuin|xsirt1	
XB-GENEPAGE-989021	atoh7	atonal bHLH transcription factor 7	transcription factor	Xath5b|math5|ath5|Xath5	
XB-GENEPAGE-989105	zfyve1	zinc finger, FYVE domain containing 1	zinc finger, FYVE type	
XB-GENEPAGE-989142	sstr4	somatostatin receptor 4	G protein-coupled receptor	
XB-GENEPAGE-989175	cdk19	cyclin-dependent kinase 19	Cyclin C-dependent kinase CDK8	cdc2l6|cdk11	
XB-GENEPAGE-989334	ntn1	netrin 1	axonal chemotropic factor	Netrin-1|netrin 1|unc-6|ntn1l	
XB-GENEPAGE-989432	ank3	ankyrin 3, node of Ranvier (ankyrin G)	Ankyrin	ankyrin-G	
XB-GENEPAGE-989485	hic1	hypermethylated in cancer 1	zinc finger, C2H2 type	
XB-GENEPAGE-989565	tradd	TNFRSF1A-associated via death domain	Nuclear matrix protein	
XB-GENEPAGE-989658	rsph3	radial spoke 3 homolog	ciliary spoke	rshl2|rsp3	
XB-GENEPAGE-989700	crb2	crumbs family member 2	Fibrillins and related proteins containing Ca2+-binding EGF-like domains	xerl	
XB-GENEPAGE-989709	crebzf	CREB/ATF bZIP transcription factor		Zhangfei	
XB-GENEPAGE-989712	zp4	zona pellucida glycoprotein 4	vitelline envelope glycoprotein	xlZPB|ZPB|gp37	
XB-GENEPAGE-989786	sema6c	sema domain, transmembrane domain (TM), and cytoplasmic domain, (semaphorin) 6C	Semaphorins	
XB-GENEPAGE-989789	nhlh1	nescient helix-loop-helix 1	transcription factor	hen1|nscl|nscl1|bhlha35|hen-1	
XB-GENEPAGE-989806	vps72	vacuolar protein sorting 72 homolog	DNA binding	
XB-GENEPAGE-989823	rnf103	ring finger protein 103	mediator of ubiquitin ligase activity	KF-1a|x-kf-1a|kf1|zfp103	
XB-GENEPAGE-989879	nptx1	neuronal pentraxin 1	Fibrillins and related proteins containing Ca2+-binding EGF-like domains	neuronal pentraxin I|np1	
XB-GENEPAGE-989895	mafg	v-maf avian musculoaponeurotic fibrosarcoma oncogene homolog G	basic-leucine zipper (bZIP) transcription factor	
XB-GENEPAGE-989929	zdhhc1	zinc finger, DHHC-type containing 1	zinc finger, DHHC type	
XB-GENEPAGE-990077	hmha1	histocompatibility (minor) HA-1	intracellular signaling	ha-1|hla-ha1|arhgap45	
XB-GENEPAGE-990116	bcl2l11	bcl2-like 11 (apoptosis facilitator)		bam|bim|bod|biml|bimel|bim-beta6|bim-beta7	
XB-GENEPAGE-990315	sdk2	sidekick cell adhesion molecule 2	Immunoglobulin C-2 Type/fibronectin type III domains	sidekick-2|sidekick2	
XB-GENEPAGE-990353	traf4	TNF receptor associated factor 4	zinc finger, TRAF type	traf-4|cart1|mln62|rnf83	
XB-GENEPAGE-990368	supt6h	SPT6 homolog, histone chaperone	transcription elongation factor	spt6|spt6h|emb-5	
XB-GENEPAGE-990388	sirt3.1	sirtuin 3	NAD-dependent histone deacetylases and class I sirtuins (SIR2 family)	
XB-GENEPAGE-990391	best1	bestrophin 1	Bestrophin (Best vitelliform macular dystrophy-associated protein)	
XB-GENEPAGE-990490	rrn3	RRN3 homolog, RNA polymerase I transcription factor	transcription factor	
XB-GENEPAGE-990536	ift81	intraflagellar transport 81	Myosin class II heavy chain	
XB-GENEPAGE-990605	rufy1	RUN and FYVE domain containing 1	RUN domain-containing protein	
XB-GENEPAGE-990710	usp28	ubiquitin specific peptidase 28	ubiquitin carboxyl-terminal hydrolase	
XB-GENEPAGE-990768	lipt1	lipoyltransferase 1	lipoate-protein ligase	lipoyltransferase 1	
XB-GENEPAGE-990821	gtf2a2	general transcription factor IIA 2	transcription initiation factor subunit	tf2a2	
XB-GENEPAGE-990919	mtbp	MDM2 binding protein		
XB-GENEPAGE-990952	crhr2	corticotropin releasing hormone receptor 2	adenylate cyclase-coupled calcitonin receptor	crf-r2	
XB-GENEPAGE-990957	dlec1	deleted in lung and esophageal cancer 1		f56|dlc1	
XB-GENEPAGE-990960	hoxb8	homeobox B8	homeodomain transcription factor	hoxb-8|Hox 2.4	
XB-GENEPAGE-991103	fbxw8	F-box and WD repeat domain containing 8	Cdc4 and related F-box and WD-40 proteins	
XB-GENEPAGE-991128	adipor2	adiponectin receptor 2	Predicted membrane proteins, contain hemolysin III domain	
XB-GENEPAGE-991170	cldn18	claudin 18	integral membrane protein, tight junction component	claudin-18	
XB-GENEPAGE-991242	usf2	upstream transcription factor 2, c-fos interacting	helix-loop-helix transcription factor	bhlhb12	
XB-GENEPAGE-991255	slc6a6	solute carrier family 6 (neurotransmitter transporter), member 6	Sodium-neurotransmitter symporter	
XB-GENEPAGE-991274	slc41a3	solute carrier family 41 member 3	cation transport	slc41a1-l2	
XB-GENEPAGE-991417	dennd4a	DENN/MADD domain containing 4A	RAS signaling inhibitor ST5	
XB-GENEPAGE-991429	slc24a1	solute carrier family 24 (sodium/potassium/calcium exchanger), member 1	K+-dependent Ca2+/Na+ exchanger NCKX1 and related proteins	
XB-GENEPAGE-991452	clpx	caseinolytic mitochondrial matrix peptidase chaperone subunit	ATP-dependent Clp-type protease	
XB-GENEPAGE-991482	tshr	thyroid stimulating hormone receptor	G protein-coupled receptor	chng1|lgr3|tshr-i	
XB-GENEPAGE-991485	tnmd	tenomodulin		
XB-GENEPAGE-991488	ocrl	oculocerebrorenal syndrome of Lowe	phosphatase enzyme	
XB-GENEPAGE-991499	cyp26b1	cytochrome P450 family 26 subfamily B member 1	electron transport	
XB-GENEPAGE-991591	cldn8.2	claudin 8, gene 2	integral membrane protein, tight junction component	claudin-8	
XB-GENEPAGE-991596	cldn8.3	claudin 8, gene 3	integral membrane protein, tight junction component	claudin-8	
XB-GENEPAGE-991641	best2	bestrophin 2	Bestrophin (Best vitelliform macular dystrophy-associated protein)	vmd2l1	
XB-GENEPAGE-991669	prdm16	PR domain containing 16	homeodomain transcription factor	mel1	
XB-GENEPAGE-991734	tulp2	tubby like protein 2	Tub family proteins	ct65|tubl2	
XB-GENEPAGE-991773	rfx2	regulatory factor X2	transcription factor	
XB-GENEPAGE-991814	zfp36	ZFP36 ring finger protein	zinc finger, CCCH type	C3H-1|ttp|g0s24|gos24|tis11|nup475|rnf162a|tristetraproline	
XB-GENEPAGE-991961	zbtb3	zinc finger and BTB domain containing 3	zinc finger, C2H2 type	
XB-GENEPAGE-991965	zfpl1	zinc finger protein-like 1	ubiquitin-protein ligase	
XB-GENEPAGE-991986	rpa3	replication protein A3		repa3	
XB-GENEPAGE-992054	thrap3	thyroid hormone receptor associated protein 3	Polyadenylation factor I complex, subunit, Yth1 (CPSF subunit)	trap150	
XB-GENEPAGE-992096	amot	angiomotin	Myosin class II heavy chain	
XB-GENEPAGE-992101	ammecr1	Alport syndrome, mental retardation, midface hypoplasia and elliptocytosis chromosomal region gene 1	Uncharacterized conserved protein, AMMECR1	ammerc1	
XB-GENEPAGE-992124	hspa2	heat shock protein family A (Hsp70) member 2	molecular chaperone	
XB-GENEPAGE-992186	clspn	claspin	regulation of cell cycle checkpoints	xClaspin|claspin	
XB-GENEPAGE-992327	trhr	thyrotropin-releasing hormone receptor	G protein-coupled receptor	xtrhr	
XB-GENEPAGE-992372	hmbox1	homeobox containing 1	transcription factor	pbhnf|hnf1la	
XB-GENEPAGE-992390	mrpl24	mitochondrial ribosomal protein L24	structural constituent of ribosome	rpl24|L24|ribosomal protein L24	
XB-GENEPAGE-992440	irf9	interferon regulatory factor 9	transcription factor	
XB-GENEPAGE-992452	myh7	myosin, heavy chain 7, cardiac muscle, beta	Myosin class II heavy chain	cmd1s|cmh1|mpd1|myhcb|spmd|spmm|myh6.2	
XB-GENEPAGE-992479	dhx58	DEXH-box helicase 58	helicase	
XB-GENEPAGE-992531	lyar	Ly1 antibody reactive	cell growth-regulating nucleolar protein	
XB-GENEPAGE-992543	evc	Ellis van Creveld protein	myosin ATPase	
XB-GENEPAGE-992552	zbtb49	zinc finger and BTB domain containing 49	zinc finger, C2H2 type	znf509	
XB-GENEPAGE-992614	cckar	cholecystokinin A receptor	G protein-coupled receptor	cck-a|cckra|cck1-r	
XB-GENEPAGE-992696	wwp1	WW domain containing E3 ubiquitin protein ligase 1	ubiquitin-protein ligase	
XB-GENEPAGE-992717	ciita	class II, major histocompatibility complex, transactivator	defense response	
XB-GENEPAGE-992752	ficd	FIC domain containing	regulation of progression through cell cycle	
XB-GENEPAGE-992817	snrnp70	small nuclear ribonucleoprotein, U1 70kDa subunit	U1 small nuclear ribonucleoprotein (RRM superfamily)	snrp70	
XB-GENEPAGE-992834	slc8a2	solute carrier family 8 (sodium/calcium exchanger), member 2	transmembrane solute exchange	ncx2	
XB-GENEPAGE-992954	zbtb47	zinc finger and BTB domain containing 47	zinc finger, C2H2 type	
XB-GENEPAGE-992988	brms1	breast cancer metastasis suppressor 1	histone deacetylase complex component	
XB-GENEPAGE-993027	oprd1	opioid receptor, delta 1	G protein-coupled receptor	
XB-GENEPAGE-993051	opn1sw	opsin 1 (cone pigments), short-wave-sensitive	G protein-coupled receptor, light absorbing visual pigment	violet cone opsin	
XB-GENEPAGE-993148	insm1	insulinoma associated 1	zinc finger transcription factor	IA1	
XB-GENEPAGE-993176	gphb5	glycoprotein hormone beta 5		
XB-GENEPAGE-993261	rel	v-rel avian reticuloendotheliosis viral oncogene homolog	transcription factor	v-rel|c-rel|xrel|rel3|Xrel3|Xrel2|rel2	
XB-GENEPAGE-993272	ndrg1	N-myc downstream regulated 1	Differentiation-related gene 1 protein (NDR1 protein), related proteins	xndrg1|gc4|rtp|drg1|ndr1|nmsl|tdd5|cap43|cmt4d|hmsnl|rit42|targ1|proxy1	
XB-GENEPAGE-993312	znf365	zinc finger protein 365	zinc finger, C2H2 type	
XB-GENEPAGE-993484	adam19	ADAM metallopeptidase domain 19	Meltrins, fertilins and related Zn-dependent metalloproteinases of the ADAMs family	mltnb|fksg34|maddam	
XB-GENEPAGE-993504	gabpb1	GA binding protein transcription factor, beta subunit 1	transcription factor	xrpflbeta1|x-beta 1-1b|e4tf1|gabpb|babpb2|e4tf1b|gabpb2|nrf2b1|nrf2b2|e4tf1-47|e4tf1-53	
XB-GENEPAGE-993555	zbtb20	zinc finger and BTB domain containing 20	Zn-finger	
XB-GENEPAGE-993610	ubtd1	ubiquitin domain containing 1	Uncharacterized conserved protein	
XB-GENEPAGE-993641	bcl11b	B-cell CLL/lymphoma 11B	zinc finger, C2H2 type	
XB-GENEPAGE-993651	tyk2	tyrosine kinase 2	Tyrosine kinases	
XB-GENEPAGE-993663	amotl1	angiomotin like 1	Uncharacterized conserved coiled-coil protein	jeap	
XB-GENEPAGE-993746	enah	enabled homolog	signal transduction	Ena|Xena	
XB-GENEPAGE-993851	slc6a5	solute carrier family 6 (neurotransmitter transporter), member 5	transmembrane solute exchange	glyt2|xGlyT2	
XB-GENEPAGE-993869	evpl	envoplakin	myosin ATPase	
XB-GENEPAGE-993936	fgfbp3	fibroblast growth factor binding protein 3		fgf-bp3	
XB-GENEPAGE-993944	rcan3	RCAN family member 3	calcineurin-mediated signaling pathway inhibitor	
XB-GENEPAGE-993961	hnrnpm	heterogeneous nuclear ribonucleoprotein M	RNA-binding protein hnRNP-M	
XB-GENEPAGE-993999	usp38	ubiquitin specific peptidase 38	ubiquitin-specific protease	
XB-GENEPAGE-994047	slu7	SLU7 homolog, splicing factor	RNsplicing factor - Slu7p	
XB-GENEPAGE-994257	upf3b	UPF3 regulator of nonsense transcripts homolog B	Nonsense-mediated decay protein Upf3	
XB-GENEPAGE-994312	bach2	BTB and CNC homology 1, basic leucine zipper transcription factor 2	basic-leucine zipper (bZIP) transcription factor	
XB-GENEPAGE-994335	svopl	SVOP-like	synaptic vesicle transporter	
XB-GENEPAGE-994411	rgs10	regulator of G-protein signaling 10	G protein signaling regulators	
XB-GENEPAGE-994420	ankrd17	ankyrin repeat domain 17	Ankyrin repeat	
XB-GENEPAGE-994461	ikzf3	IKAROS family zinc finger 3	zinc finger, C2H2 type	aio|aiolos|znfn1a3	
XB-GENEPAGE-994473	rspo3	R-spondin 3	subtilisin-like proprotein convertase; regulates the balance between angioblast and blood cell specification	
XB-GENEPAGE-994485	frmpd3	FERM and PDZ domain containing 3	FERM domain protein FRM-8	
XB-GENEPAGE-994507	cldn2	claudin 2	integral membrane protein, tight junction component	claudin-2|sp82	
XB-GENEPAGE-994521	tbx22	T-box 22	T-box transcription factor	
XB-GENEPAGE-994605	disp2	dispatched homolog 2	hedgehog signaling	dispb	
XB-GENEPAGE-994647	klhl28	kelch like family member 28	signal transduction	
XB-GENEPAGE-994674	crh	corticotropin releasing hormone	hormone involved in stress response	crf|corticotropin-releasing factor|corticoliberin	
XB-GENEPAGE-994677	ube2r2	ubiquitin conjugating enzyme E2R 2	ubiquitin-protein ligase	ubc3b|cdc34b|e2-cdc34b	
XB-GENEPAGE-994705	mss51	MSS51 mitochondrial translational activator	ubiquitin C-terminal hydrolase	
XB-GENEPAGE-994753	pspn	persephin	growth factor	
XB-GENEPAGE-994756	rfx1	regulatory factor X1	transcription factor	
XB-GENEPAGE-994816	cldn15.1	claudin 15, gene 1	integral membrane protein, tight junction component	
XB-GENEPAGE-994833	dusp10.1	dual specificity phosphatase 10, gene 1	MAP kinase phosphatase	
XB-GENEPAGE-994874	bhlhe41	basic helix-loop-helix family member e41	basic helix-loop-helix (bHLH) transcription factor	
XB-GENEPAGE-994881	slc31a1	solute carrier family 31 (copper transporter), member 1	Copper transporter	ctr1|Xctr1	
XB-GENEPAGE-994893	lrsam1	leucine rich repeat and sterile alpha motif containing 1	ubiquitin-protein ligase	
XB-GENEPAGE-994947	hirip3	HIRA interacting protein 3		
XB-GENEPAGE-994980	srsf12	serine/arginine-rich splicing factor 12	nucleic acid binding	srrp35	
XB-GENEPAGE-995002	taf4b	TATA-box binding protein associated factor 4b	TATA box binding protein (TBP)-associated factor, RNA polymerase II	
XB-GENEPAGE-995016	lcorl	ligand dependent nuclear receptor corepressor like	E93 protein involved in programmed cell death, putative transcription regulator	mlr1	
XB-GENEPAGE-995085	maats1	MYCBP-associated, testis expressed 1	C-type lectin	
XB-GENEPAGE-995110	btg3	BTG family member 3	anti-proliferation factor	ana|tob5|tofa|tob55	
XB-GENEPAGE-995120	dmrt3	doublesex and mab-3 related transcription factor 3	transcription factor	
XB-GENEPAGE-995123	crb3	crumbs family member 3	Fibrillins and related proteins containing Ca2+-binding EGF-like domains	crumbs3|crumbs 3	
XB-GENEPAGE-995178	ptx4	pentraxin 4	Fibrillins and related proteins containing Ca2+-binding EGF-like domains	c16orf38	
XB-GENEPAGE-995280	mum1	melanoma associated antigen (mutated) 1		
XB-GENEPAGE-995314	ptgs1	prostaglandin-endoperoxide synthase 1 (prostaglandin G/H synthase and cyclooxygenase)	peroxidase/oxygenase	cyclooxygenase 1|cox1	
XB-GENEPAGE-995332	glo1	glyoxalase 1	Glyoxalase	glyoxalase I|glyi|glod1	
XB-GENEPAGE-995355	usp5	ubiquitin specific peptidase 5 (isopeptidase T)	ubiquitin-specific protease	isopeptidase T|isot	
XB-GENEPAGE-995448	zbtb21	zinc finger and BTB domain containing 21	zinc finger, C2H2 type	
XB-GENEPAGE-995487	setd2	SET domain containing 2	huntingtin (htt) interacting protein	
XB-GENEPAGE-995504	klhl42	kelch like family member 42	Proteins containing BTB/POZ and Kelch domains, involved in regulatory/signal transduction processes	
XB-GENEPAGE-995522	mfsd12	major facilitator superfamily domain containing 12	Predicted sugar transporter	
XB-GENEPAGE-995649	zc3h3	zinc finger CCCH-type containing 3	C3H1-type Zn-finger protein	zc3hdc3|smic1|smicl	
XB-GENEPAGE-995689	cdh24	cadherin 24, type 2	cell adhesion	
XB-GENEPAGE-995699	cldn14	claudin 14	integral membrane protein, tight junction component	claudin-14|DFNB29	
XB-GENEPAGE-995769	bsx	brain specific homeobox	homeodomain transcription factor	Xbsx	
XB-GENEPAGE-995847	chd4	chromodomain helicase DNA binding protein 4	Predicted helicase	
XB-GENEPAGE-995873	card19	caspase recruitment domain family member 19		C9orf89	
XB-GENEPAGE-995876	bicd2	bicaudal D homolog 2	Microtubule-associated protein Bicaudal-D	
XB-GENEPAGE-995940	sun1	Sad1 and UNC84 domain containing 1	Spindle pole body protein, contains UNC-84 domain	unc84a	
XB-GENEPAGE-996049	fbxo15	F-box protein 15		F-box only protein 15	
XB-GENEPAGE-996060	bbs7	Bardet-Biedl syndrome 7		
XB-GENEPAGE-996069	kdm5a	lysine (K)-specific demethylase 5A	DNA binding	jarid1a	
XB-GENEPAGE-996173	zbtb34	zinc finger and BTB domain containing 34	Zn-finger	
XB-GENEPAGE-996191	nsmf	NMDA receptor synaptonuclear signaling and neuronal migration factor	Uncharacterized conserved protein	
XB-GENEPAGE-996270	mical3	microtubule associated monooxygenase, calponin and LIM domain containing 3	Regulatory protein MLP and related LIM proteins	mical-3	
XB-GENEPAGE-996282	asxl2	additional sex combs like 2, transcriptional regulator	chromatin-binding protein in Drosophila (in vertebrates, unknown)	
XB-GENEPAGE-996349	inpp5k	inositol polyphosphate-5-phosphatase K	Inositol polyphosphate 5-phosphatase and related proteins	skip	
XB-GENEPAGE-996356	crk	v-crk avian sarcoma virus CT10 oncogene homolog	Crk family adapters	v-crk|crkII	
XB-GENEPAGE-996374	ywhae	tyrosine 3-monooxygenase/tryptophan 5-monooxygenase activation protein, epsilon	signal transduction	14-3-3e|14-3-3epsilon|14-3-3 epsilon	
XB-GENEPAGE-996415	gtpbp2	GTP binding protein 2	Predicted translation elongation factor	GTP-binding protein 2	
XB-GENEPAGE-996453	slc35e1	solute carrier family 35 member E1	Glucose-6-phosphate/phosphate and phosphoenolpyruvate/phosphate antiporter	
XB-GENEPAGE-996538	ebag9	estrogen receptor binding site associated, antigen, 9	cell-cycle/apoptosis	
XB-GENEPAGE-996705	dolpp1	dolichyldiphosphatase 1	Dolichyl pyrophosphate phosphatase and related acid phosphatases	
XB-GENEPAGE-996786	prpf3	pre-mRNA processing factor 3	u4/u6 small nuclear ribonucleoprotein	
XB-GENEPAGE-996806	crocc	ciliary rootlet coiled-coil, rootletin	Dystonin, GAS (Growth-arrest-specific protein), and related proteins	crcc	
XB-GENEPAGE-996851	znf148	zinc finger protein 148	zinc finger, C2H2 type	
XB-GENEPAGE-996914	znf236	zinc finger protein 236	zinc finger, C2H2 type	
XB-GENEPAGE-996978	cdh26	cadherin 26	cell adhesion	vr20	
XB-GENEPAGE-996997	phc2	polyhomeotic homolog 2	Polycomb group protein SCM/L(3)MBT (tumor-supressor in Drosophila and humans)	polyhomeotic-like 2	
XB-GENEPAGE-997023	zdhhc13	zinc finger, DHHC-type containing 13	zinc finger, DHHC type	hip14l|hip3rp|HIP14-like	
XB-GENEPAGE-997054	dzip1	DAZ interacting zinc finger protein 1	zinc finger, C2H2 type	dzip|dzipt1	
XB-GENEPAGE-997107	trim66	tripartite motif containing 66	Predicted E3 ubiquitin ligase	
XB-GENEPAGE-997144	hsf1	heat shock transcription factor 1	transcription factor	xhsf1|hstf1	
XB-GENEPAGE-997154	kif1c	kinesin family member 1C	microtubule associated molecular motor	
XB-GENEPAGE-997198	tfcp2l1	transcription factor CP2-like 1	transcription factor	lbp-9|crtr1|lbp9|XLBP	
XB-GENEPAGE-997304	ubl5	ubiquitin like 5	Ubiquitin-like protein	
XB-GENEPAGE-997313	cln3	ceroid-lipofuscinosis, neuronal 3	small molecule transporter involved in cellular pH homeostasis	
XB-GENEPAGE-997398	slc26a2	solute carrier family 26 (anion exchanger), member 2	Sulfate/bicarbonate/oxalate exchanger SAT-1 and related transporters (SLC26 family)	Diastrophic dysplasia protein|dtd|edm4|dtdst	
XB-GENEPAGE-997461	suz12	SUZ12 polycomb repressive complex 2 subunit	Zn-finger protein joined to JAZF1 (predicted suppressor)	chet9|jjaz1|Xsuz12	
XB-GENEPAGE-997481	rnf135	ring finger protein 135	Predicted E3 ubiquitin ligase	reul|riplet	
XB-GENEPAGE-997484	rhbdl3	rhomboid, veinlet-like 3	calcium ion binding	
XB-GENEPAGE-997543	vgll4	vestigial like family member 4		
XB-GENEPAGE-997569	gtf3c2	general transcription factor IIIC subunit 2	transcription factor	
XB-GENEPAGE-997586	c2orf40	chromosome 2 open reading frame 40		ecrg4|esophageal cancer related gene 4	
XB-GENEPAGE-997674	dcp1a	decapping mRNA 1A	mRNA decapping	smif|smad4ip1	
XB-GENEPAGE-997700	znf207	zinc finger protein 207	zinc finger, C2H2 type	4m77	
XB-GENEPAGE-997723	dap3	death associated protein 3	Mitochondrial ribosome small subunit component, mediator of apoptosis DAP3	
XB-GENEPAGE-997904	emc6	ER membrane protein complex subunit 6	Uncharacterized conserved protein	tmem93	
XB-GENEPAGE-997962	dmrta2	DMRT-like family A2	transcription factor	dmrt5	
XB-GENEPAGE-998024	pcsk9	proprotein convertase subtilisin/kexin type 9	Subtilisin-related protease/Vacuolar protease B	
XB-GENEPAGE-998052	zdhhc14	zinc finger, DHHC-type containing 14	zinc finger, DHHC type	
XB-GENEPAGE-998127	usp13	usp13	ubiquitin-specific protease	isot3|isot-3|isopeptidase T-3	
XB-GENEPAGE-998202	myf6	myogenic factor 6	myogenic helix-loop-helix transcription factor	Xmrf4|mrf4|herculin	
XB-GENEPAGE-998243	ciapin1	cytokine induced apoptosis inhibitor 1	Protein DRE2, required for cell viability	
XB-GENEPAGE-998270	katnb1	katanin p80 (WD repeat containing) subunit B 1	Microtubule severing protein katanin p80 subunit B (contains WD40 repeats)	
XB-GENEPAGE-998623	irf5	interferon regulatory factor 5	transcription factor	
XB-GENEPAGE-998658	chfr	checkpoint with forkhead and ring finger domains, E3 ubiquitin protein ligase	zinc finger, C3HC4 type	
XB-GENEPAGE-998681	ypel1	yippee like 1	Predicted Yippee-type zinc-binding protein	fksg3	
XB-GENEPAGE-998772	nptx2	neuronal pentraxin 2	Fibrillins and related proteins containing Ca2+-binding EGF-like domains	narp|np-ii|np2	
XB-GENEPAGE-998778	aimp2	aminoacyl tRNA synthetase complex-interacting multifunctional protein 2		jtv1	
XB-GENEPAGE-998916	crybb1	crystallin beta B1		catcn3|Beta-Crystallin-b1	
XB-GENEPAGE-998942	dgcr6	DiGeorge syndrome critical region gene 6	Uncharacterized conserved protein	
XB-GENEPAGE-999034	furin	furin (paired basic amino acid cleaving enzyme)	proprotein convertase	spc1|PACE|xfurin	
XB-GENEPAGE-999088	ift57	intraflagellar transport 57	Huntingtin interacting protein 1 (Hip1) interactor Hippi	
XB-GENEPAGE-999105	mybbp1a	MYB binding protein (P160) 1a	Predicted regulator of rRNA gene transcription (MYB-binding protein)	
XB-GENEPAGE-999122	ncf1	neutrophil cytosolic factor 1	NADPH oxidase	
XB-GENEPAGE-999146	ccdc69	coiled-coil domain containing 69	Dystonin, GAS (Growth-arrest-specific protein), and related proteins	
XB-GENEPAGE-999256	adcy9	adenylate cyclase 9	catalysis of the formation of cyclic AMP from ATP	xlAC	
XB-GENEPAGE-999289	znf598	zinc finger protein 598	E3 ubiquitin ligase	
XB-GENEPAGE-999317	becn1	beclin 1, autophagy related	autophagy	beclin 1|beclin1	
XB-GENEPAGE-999375	zmiz2	zinc finger, MIZ-type containing 2	zinc finger transcription factor	
XB-GENEPAGE-999485	ap2s1	adaptor related protein complex 2 sigma 1 subunit	Clathrin adaptor complex, small subunit	
XB-GENEPAGE-999516	ppp1r11	protein phosphatase 1 regulatory inhibitor subunit 11	Uncharacterized conserved protein	
XB-GENEPAGE-999709	vps41	VPS41 HOPS complex subunit	ubiquitin-protein ligase	vsp41|vps41p	
XB-GENEPAGE-999755	zcrb1	zinc finger CCHC-type and RNA binding motif 1	zinc finger, CCHC type	
XB-GENEPAGE-999790	npas3	neuronal PAS domain protein 3	signal transduction	
XB-GENEPAGE-999855	fem1b	fem-1 homolog b	Ankyrin repeat protein	feminization-1	
XB-GENEPAGE-999991	hgf	hepatocyte growth factor (hepapoietin A; scatter factor)	Trypsin	
XB-GENEPAGE-1000031	slc26a5	solute carrier family 26 (anion exchanger), member 5	anion exchanger	prestin	
XB-GENEPAGE-1000045	srd5a1	steroid-5-alpha-reductase, alpha polypeptide 1 (3-oxo-5 alpha-steroid delta 4-dehydrogenase alpha 1)	metabolism	SRD5alpha1	
XB-GENEPAGE-1000121	ttc8	tetratricopeptide repeat domain 8	TPrepeat-containing protein	
XB-GENEPAGE-1000137	tiparp	TCDD-inducible poly(ADP-ribose) polymerase	nucleic acid binding	
XB-GENEPAGE-1000155	gcg	glucagon	hormone prepropeptide	proglucagon I|glucagon	
XB-GENEPAGE-1000245	hmgb2	high mobility group box 2	HMG-box transcription factor	
XB-GENEPAGE-1000259	tfdp2	transcription factor Dp-2 (E2F dimerization partner 2)	transcription factor	
XB-GENEPAGE-1000414	phox2b	paired-like homeobox 2b	homeodomain transcription factor	phox2|xphox2b	
XB-GENEPAGE-1000431	uchl1	ubiquitin C-terminal hydrolase L1	ubiquitin C-terminal hydrolase	
XB-GENEPAGE-1000442	klb	klotho beta	beta-glucosidase	
XB-GENEPAGE-1000536	wbscr22	Williams Beuren syndrome chromosome region 22	Predicted protein carboxyl methylase	wbmt|pp3381|hussy-3	
XB-GENEPAGE-1000624	mbd6	methyl-CpG binding domain protein 6	Splicing coactivator SRm160/300, subunit SRm300	
XB-GENEPAGE-1000646	sp5l	Sp5 transcription factor-like	zinc finger, C2H2 type	spr2|spr-2|xspr-2|XSpr2|gli1-2	
XB-GENEPAGE-1000693	elmsan1	ELM2 and Myb/SANT-like domain containing 1	Predicted DNA-binding protein, contains SANT and ELM2 domains	
XB-GENEPAGE-1000710	ehd4	EH domain containing 4	signal transduction/endocytosis	
XB-GENEPAGE-1000746	mief1	mitochondrial elongation factor 1	Mab-21-like cell fate specification proteins	SMCR7L|mid51	
XB-GENEPAGE-1000809	abca4	ATP binding cassette subfamily A member 4	transmembrane movement of substances (retinal-specific)	abcr	
XB-GENEPAGE-1001101	cfap65	cilia and flagella associated protein 65	homeodomain transcription factor	CCDC108	
XB-GENEPAGE-1001142	abca1	ATP binding cassette subfamily A member 1	Lipid exporter ABCA1 and related proteins, ABC superfamily	tgd|abc1|cerp|abc-1|hdldt1	
XB-GENEPAGE-1001205	hmgb1	high mobility group box 1	HMG-box transcription factor	HMG1|hmg3|sbp-1|hmg-1	
XB-GENEPAGE-1001372	rnf138	ring finger protein 138, E3 ubiquitin protein ligase	mediator of ubiquitin ligase activity	narf|NLK-associated RING finger protein	
XB-GENEPAGE-1001394	mib1	mindbomb E3 ubiquitin protein ligase 1	ubiquitin-protein ligase	mindbomb|mind bomb|mib|dip-1	
XB-GENEPAGE-1001428	agl	amylo-alpha-1, 6-glucosidase, 4-alpha-glucanotransferase	glycogen biosynthesis	xagl|gde	
XB-GENEPAGE-1001440	nuf2	NUF2, NDC80 kinetochore complex component	Centromere-associated protein NUF2	xnuf2|cdca1|ct106|nuf2r	
XB-GENEPAGE-1001645	slc25a4	solute carrier family 25 (mitochondrial carrier; adenine nucleotide translocator), member 4	transmembrane solute exchange	
XB-GENEPAGE-1001684	morc2	MORC family CW-type zinc finger 2	ATPase	
XB-GENEPAGE-1001694	znf219	zinc finger protein 219	zinc finger, C2H2 type	zfp219	
XB-GENEPAGE-1001833	pdcd5	programmed cell death 5	Apoptosis-related protein/predicted DNA-binding protein	
XB-GENEPAGE-1001844	rnf152	ring finger protein 152	mediator of ubiquitin ligase activity	
XB-GENEPAGE-1001869	serpinb6	serpin peptidase inhibitor, clade B (ovalbumin), member 6	Serpin	spi3|dfnb91	
XB-GENEPAGE-1001893	birc6	baculoviral IAP repeat containing 6	ubiquitin-conjugating enzyme	bruce|apollon	
XB-GENEPAGE-1001915	ago2	argonaute 2, RISC catalytic component	translation initiation factor	Argonaute2|argonaute 2|eif2c2	
XB-GENEPAGE-1002041	stra6	stimulated by retinoic acid 6		
XB-GENEPAGE-1002099	slc25a12	solute carrier family 25 (aspartate/glutamate carrier), member 12	transmembrane solute exchange	
XB-GENEPAGE-1002168	gmeb1	glucocorticoid modulatory element binding protein 1	transcriptional regulator with SAND domain	
XB-GENEPAGE-1002213	ttc26	tetratricopeptide repeat domain 26	Uncharacterized conserved protein	
XB-GENEPAGE-1002368	gtf2h2	general transcription factor IIH subunit 2	transcription initiation/nucleotide excision repair factor subunit	
XB-GENEPAGE-1002385	ankra2	ankyrin repeat family A member 2	Integral membrane ankyrin-repeat protein Kidins220 (protein kinase D substrate)	
XB-GENEPAGE-1002464	fhl5	four and a half LIM domains 5	Regulatory protein MLP and related LIM proteins	
XB-GENEPAGE-1002484	slc7a3	solute carrier family 7 (cationic amino acid transporter, y+ system), member 3	transmembrane solute exchange	
XB-GENEPAGE-1002703	cdh8	cadherin 8, type 2	cell adhesion	cadherin-8	
XB-GENEPAGE-1002738	thpo	thrombopoietin		thrombopoietin|tpo|mgdf|mkcsf|mpllg	
XB-GENEPAGE-1002754	map3k15	mitogen-activated protein kinase kinase kinase 15	serine/threonine kinase	
XB-GENEPAGE-1002763	klhl15	kelch like family member 15	Proteins containing BTB/POZ and Kelch domains, involved in regulatory/signal transduction processes	
XB-GENEPAGE-1002770	apoo	apolipoprotein O	Uncharacterized conserved protein	
XB-GENEPAGE-1002780	sat1	spermidine/spermine N1-acetyltransferase 1	diamine acetyltransferase	dc21|kfsd|ssat|kfsdx|ssat-1|MGC82057	
XB-GENEPAGE-1002797	denr	density-regulated protein	translation initiation factor	
XB-GENEPAGE-1002810	abcb9	ATP binding cassette subfamily B member 9	peptide exporter	
XB-GENEPAGE-1002835	snapc4	small nuclear RNA activating complex polypeptide 4	transcription factor	
XB-GENEPAGE-1002919	btg1	B-cell translocation gene 1, anti-proliferative	anti-proliferation factor	xbtg1	
XB-GENEPAGE-1002971	brms1l	breast cancer metastasis-suppressor 1-like	histone deacetylase complex component	
XB-GENEPAGE-1003238	abhd14a	abhydrolase domain containing 14A		dorz1	
XB-GENEPAGE-1003286	rps6	ribosomal protein S6	structural constituent of ribosome	
XB-GENEPAGE-1003396	olfml3	olfactomedin like 3	Olfactomedin and related extracellular matrix glycoproteins	ont1	
XB-GENEPAGE-1003412	slc35a5	solute carrier family 35 member A5	solute transport	
XB-GENEPAGE-1003505	sbds	Shwachman-Bodian-Diamond syndrome	Predicted exosome subunit	
XB-GENEPAGE-1003517	sgk1	serum/glucocorticoid regulated kinase 1	serine/threonine kinase	Sgk	
XB-GENEPAGE-1003541	zbtb18	zinc finger and BTB domain containing 18	zinc finger, C2H2 type	
XB-GENEPAGE-1003569	arid4b	AT-rich interaction domain 4B	DNA binding, contains BRIGHT domain	
XB-GENEPAGE-1003599	top3a	topoisomerase (DNA) III alpha	DNA topological change	xtop3a	
XB-GENEPAGE-1003708	ube2b	ubiquitin conjugating enzyme E2B	ubiquitin-protein ligase	hr6b|ubc2|hhr6b|rad6b	
XB-GENEPAGE-1003720	ankrd40	ankyrin repeat domain 40	vesicle coat complex component	
XB-GENEPAGE-1003787	polr2l.1	polymerase (RNA) II (DNA directed) polypeptide L, 7.6kDa, gene 1	RNA polymerase subunit	rbp10|rpb10|rpabc5|rpb7.6|rpb10beta	
XB-GENEPAGE-1003867	cox7a2	cytochrome c oxidase subunit VIIa polypeptide 2 (liver)	oxidoreductase	viial|cox7al|cox7al1|coxviial|coxviia-l	
XB-GENEPAGE-1003910	trappc3	trafficking protein particle complex 3	protein trafficking	
XB-GENEPAGE-1003953	spef1	sperm flagellar 1		CLAMP|spef1a	
XB-GENEPAGE-1004126	dedd2	death effector domain containing 2		
XB-GENEPAGE-1004139	znf574	zinc finger protein 574	zinc finger, C2H2 type	
XB-GENEPAGE-1004210	sumo3	small ubiquitin-like modifier 3	ubiquitin-like modifier	smt3a|smt3h1|sumo-3	
XB-GENEPAGE-1004248	ing5	inhibitor of growth family member 5	Chromatin remodeling protein, contains PHD Zn-finger	
XB-GENEPAGE-1004409	slit2	slit guidance ligand 2	Extracellular matrix protein slit, contains leucine-rich and EGF-like repeats	slil3|slit-2	
XB-GENEPAGE-1004652	pcnp	PEST proteolytic signal containing nuclear protein		
XB-GENEPAGE-1004685	slc25a16	solute carrier family 25 (mitochondrial carrier), member 16	transmembrane solute exchange	
XB-GENEPAGE-1004707	fxr1	fragile X mental retardation, autosomal homolog 1	RNA binding	fxr1h|xFxr1p|Fxr1p|xfxr1	
XB-GENEPAGE-1004776	cdhr2	cadherin related family member 2	Cadherin repeats	pclkc|protocadherin LKC|pcdh24	
XB-GENEPAGE-1004933	lum	lumican	Leucine rich repeat	
XB-GENEPAGE-1004949	siah2	siah E3 ubiquitin protein ligase 2	ubiquitin-protein ligase	Xsiah-2|xsiah2	
XB-GENEPAGE-1004970	dock10	dedicator of cytokinesis 10	PH domain-containing protein	
XB-GENEPAGE-1005004	znf503	zinc finger protein 503	zinc finger, C2H2 type	
XB-GENEPAGE-1005055	zfyve26	zinc finger, FYVE domain containing 26	zinc finger, FYVE type	
XB-GENEPAGE-1005168	slc1a2	solute carrier family 1 (glial high affinity glutamate transporter), member 2	Glutamate/aspartate and neutral amino acid transporters	eaat2|glt-1	
XB-GENEPAGE-1005194	sirt7	sirtuin 7	Class IV sirtuins (SIR2 family)	
XB-GENEPAGE-1005224	adcy7	adenylate cyclase 7	intracellular signaling	adenylate cyclase type VII|ac7	
XB-GENEPAGE-1005598	ccnb2	cyclin B2	cell cycle regulator	C-B2|cyclin B2|cyclinb2	
XB-GENEPAGE-1005827	aff3	AF4/FMR2 family member 3	exo-alpha-sialidase	
XB-GENEPAGE-1005901	slc25a27	solute carrier family 25 member 27	mitochondrial fatty acid anion carrier protein/uncoupling protein	ucp4|uncoupling protein 4	
XB-GENEPAGE-1005933	cdc42bpb	CDC42 binding protein kinase beta	Rho-associated, coiled-coil containing protein kinase	
XB-GENEPAGE-1005990	hoxb5	homeobox B5	homeodomain transcription factor	XlHbox4|Hox2.1|Xhox1B	
XB-GENEPAGE-1006004	hoxb6	homeobox B6	homeodomain transcription factor	hox2b|hox-2.2	
XB-GENEPAGE-1006025	ywhab	tyrosine 3-monooxygenase/tryptophan 5-monooxygenase activation protein, beta	signal transduction, kinase inhibitor	14-3-3beta|14-3-3 beta|14-3-3 protein beta/alpha	
XB-GENEPAGE-1006105	nfyb	nuclear transcription factor Y subunit beta	CCAAT-binding factor subunit	NF-YB	
XB-GENEPAGE-1006154	stag1	stromal antigen 1		sa1|sa-1	
XB-GENEPAGE-1006169	sos2	SOS Ras/Rho guanine nucleotide exchange factor 2	Ras1 guanine nucleotide exchange factor	
XB-GENEPAGE-1006186	lrr1	leucine rich repeat protein 1	cell signaling	lrr-1|ppil5|4-1bblrr	
XB-GENEPAGE-1006431	fezf2	FEZ family zinc finger 2	zinc finger, C2H2 type	
XB-GENEPAGE-1006474	gper1	G protein-coupled estrogen receptor 1	glycoprotein hormone receptor	
XB-GENEPAGE-1006477	tiam1	T-cell lymphoma invasion and metastasis	Invasion-inducing protein TIAM1/CDC24 and related RhoGEF GTPases	
XB-GENEPAGE-1006679	znf410	zinc finger protein 410	zinc finger, C2H2 type	
XB-GENEPAGE-1006786	trim8	tripartite motif containing 8	ubiquitin-protein ligase	
XB-GENEPAGE-1006814	zbtb1	zinc finger and BTB domain containing 1	zinc finger, C2H2 type	znf909	
XB-GENEPAGE-1006881	ago4	argonaute 4, RISC catalytic component	translation initiation factor	argonaute-4|Argonaute4|eif2c4	
XB-GENEPAGE-1006891	cdk11b	cyclin-dependent kinase 11B	protein kinase	cdc2l1|cdc2l2|cdk11|cdk11-p110|cdk11-p46|cdk11-p58|clk-1|pk58|p58cdc2l1|p58clk-1	
XB-GENEPAGE-1006944	adck1	aarF domain containing kinase 1	Predicted unusual protein kinase	
XB-GENEPAGE-1006993	ednra	endothelin receptor type A	G protein-coupled receptor	eta|etar|etra|Endothelin-1 receptor type A|endo-r|etax	
XB-GENEPAGE-1007019	hdgf	hepatoma-derived growth factor	Transcription coactivator	
XB-GENEPAGE-1007152	zcchc4	zinc finger, CCHC domain containing 4	zinc finger, CCHC type	
XB-GENEPAGE-1007163	usp16	ubiquitin specific peptidase 16	ubiquitin-specific protease	
XB-GENEPAGE-1007204	hspbp1	HSPA (heat shock 70kDa) binding protein, cytoplasmic cochaperone 1	Armadillo/beta-catenin-like repeat-containing protein	
XB-GENEPAGE-1007214	dusp4	dual specificity phosphatase 4	MAP kinase phosphatase	
XB-GENEPAGE-1007338	adcy3	adenylate cyclase 3	Adenylate/guanylate cyclase	
XB-GENEPAGE-1007356	pcdh7	protocadherin 7	Cadherin repeats	nfpc	
XB-GENEPAGE-1007522	mecr	mitochondrial trans-2-enoyl-CoA reductase	zinc ion-binding dehydrogenase	
XB-GENEPAGE-1007557	ybx3	Y-box binding protein 3	RNA-binding protein containing PIN domain	csda	
XB-GENEPAGE-1007578	arid5b	AT-rich interaction domain 5B	DNA binding, contains BRIGHT domain	
XB-GENEPAGE-1007625	mta1	metastasis associated 1	histone deacetylase complex component	
XB-GENEPAGE-1007727	slit1	slit guidance ligand 1	Extracellular matrix protein slit, contains leucine-rich and EGF-like repeats	megf4|slil1|slit-1
[truncated: 86,670 more chars]
