# Supplementary material for: A molecular atlas of the developing ectoderm defines neural, neural crest, placode, and nonneural progenitor identity in vertebrates
Source: PLoS Biol. 2017 Oct 19;15(10):e2004045. doi: 10.1371/journal.pbio.2004045 (PMC5663519; doi:10.1371/journal.pbio.2004045)
Supplement: S1 Application — (ZIP) [file pbio.2004045.s013.zip › EctoMAP_1.3/data/InSituHybridization_laevis.txt]

XB-GENE-6461998	foxh1.2		NF stage 10.25	NF stage 10.25	XB-IMG-23601	Complete manual curation
XB-GENE-6461998	foxh1.2		NF stage 4 (8-cell)	NF stage 4 (8-cell)	XB-IMG-79986	Automated curation, nucleotide BLAST
XB-GENE-6461998	foxh1.2		NF stage 8	NF stage 11	XB-IMG-79986	Automated curation, nucleotide BLAST
XB-GENE-6461998	foxh1.2		NF stage 12	NF stage 12	XB-IMG-79986	Automated curation, nucleotide BLAST
XB-GENE-6461998	foxh1.2		NF stage 11	NF stage 11	XB-IMG-79987	Automated curation, nucleotide BLAST
XB-GENE-865139	nr5a2-a		NF stage 18	NF stage 18	XB-IMG-13095	Stages Manually Curated, No Tissue Curation
XB-GENE-865139	nr5a2-a		NF stage 35 and 36	NF stage 41	XB-IMG-26168	Complete manual curation
XB-GENE-865139	nr5a2-a		NF stage 42	NF stage 43	XB-IMG-26168	Complete manual curation
XB-GENE-6253894	nr5a2-b		NF stage 18	NF stage 18	XB-IMG-13095	Stages Manually Curated, No Tissue Curation
XB-GENE-6253894	nr5a2-b		NF stage 35 and 36	NF stage 41	XB-IMG-26168	Complete manual curation
XB-GENE-6253894	nr5a2-b		NF stage 42	NF stage 43	XB-IMG-26168	Complete manual curation
XB-GENE-478088	tbx1-b		NF stage 10.5	NF stage 11.5	XB-IMG-1481	Complete manual curation
XB-GENE-478088	tbx1-b		NF stage 15	NF stage 16	XB-IMG-1481	Complete manual curation
XB-GENE-478088	tbx1-b		NF stage 26	NF stage 26	XB-IMG-1481	Complete manual curation
XB-GENE-478088	tbx1-b		NF stage 28	NF stage 28	XB-IMG-1481	Complete manual curation
XB-GENE-478088	tbx1-b		NF stage 31	NF stage 35 and 36	XB-IMG-1481	Complete manual curation
XB-GENE-478088	tbx1-b		NF stage 13	NF stage 13	XB-IMG-40761	Complete manual curation
XB-GENE-478088	tbx1-b		NF stage 15	NF stage 20	XB-IMG-40762	Complete manual curation
XB-GENE-478088	tbx1-b		NF stage 24	NF stage 29 and 30	XB-IMG-40762	Complete manual curation
XB-GENE-478088	tbx1-b		NF stage 25	NF stage 27	XB-IMG-48140	Complete manual curation
XB-GENE-478088	tbx1-b		NF stage 14	NF stage 14	XB-IMG-48140	Complete manual curation
XB-GENE-478088	tbx1-b		NF stage 33 and 34	NF stage 33 and 34	XB-IMG-76217	Automated curation, nucleotide BLAST
XB-GENE-478088	tbx1-b		NF stage 16	NF stage 20	XB-IMG-76453	Automated curation, nucleotide BLAST
XB-GENE-478088	tbx1-b		NF stage 13	NF stage 13	XB-IMG-76453	Automated curation, nucleotide BLAST
XB-GENE-478088	tbx1-b		NF stage 22	NF stage 22	XB-IMG-76453	Automated curation, nucleotide BLAST
XB-GENE-478088	tbx1-b		NF stage 26	NF stage 26	XB-IMG-76453	Automated curation, nucleotide BLAST
XB-GENE-478088	tbx1-b		NF stage 13	NF stage 13	XB-IMG-76454	Automated curation, nucleotide BLAST
XB-GENE-478088	tbx1-b		NF stage 18	NF stage 18	XB-IMG-76455	Automated curation, nucleotide BLAST
XB-GENE-478088	tbx1-b		NF stage 18	NF stage 18	XB-IMG-76456	Automated curation, nucleotide BLAST
XB-GENE-478088	tbx1-b		NF stage 18	NF stage 18	XB-IMG-76457	Automated curation, nucleotide BLAST
XB-GENE-478088	tbx1-b		NF stage 18	NF stage 18	XB-IMG-76458	Automated curation, nucleotide BLAST
XB-GENE-478088	tbx1-b		NF stage 18	NF stage 18	XB-IMG-76459	Automated curation, nucleotide BLAST
XB-GENE-478088	tbx1-b		NF stage 32	NF stage 32	XB-IMG-76461	Automated curation, nucleotide BLAST
XB-GENE-478088	tbx1-b		NF stage 37 and 38	NF stage 37 and 38	XB-IMG-77299	Automated curation, nucleotide BLAST
XB-GENE-478088	tbx1-b		NF stage 15	NF stage 22	XB-IMG-78060	Automated curation, nucleotide BLAST
XB-GENE-478088	tbx1-b		NF stage 24	NF stage 24	XB-IMG-78060	Automated curation, nucleotide BLAST
XB-GENE-478088	tbx1-b		NF stage 29 and 30	NF stage 29 and 30	XB-IMG-78060	Automated curation, nucleotide BLAST
XB-GENE-6254396	tbx1-a		NF stage 10.5	NF stage 11.5	XB-IMG-1481	Complete manual curation
XB-GENE-6254396	tbx1-a		NF stage 15	NF stage 16	XB-IMG-1481	Complete manual curation
XB-GENE-6254396	tbx1-a		NF stage 26	NF stage 26	XB-IMG-1481	Complete manual curation
XB-GENE-6254396	tbx1-a		NF stage 28	NF stage 28	XB-IMG-1481	Complete manual curation
XB-GENE-6254396	tbx1-a		NF stage 31	NF stage 35 and 36	XB-IMG-1481	Complete manual curation
XB-GENE-6254396	tbx1-a		NF stage 13	NF stage 13	XB-IMG-40761	Complete manual curation
XB-GENE-6254396	tbx1-a		NF stage 15	NF stage 20	XB-IMG-40762	Complete manual curation
XB-GENE-6254396	tbx1-a		NF stage 24	NF stage 29 and 30	XB-IMG-40762	Complete manual curation
XB-GENE-6254396	tbx1-a		NF stage 25	NF stage 27	XB-IMG-48140	Complete manual curation
XB-GENE-6254396	tbx1-a		NF stage 14	NF stage 14	XB-IMG-48140	Complete manual curation
XB-GENE-6254396	tbx1-a		NF stage 33 and 34	NF stage 33 and 34	XB-IMG-76217	Automated curation, nucleotide BLAST
XB-GENE-6254396	tbx1-a		NF stage 16	NF stage 20	XB-IMG-76453	Automated curation, nucleotide BLAST
XB-GENE-6254396	tbx1-a		NF stage 13	NF stage 13	XB-IMG-76453	Automated curation, nucleotide BLAST
XB-GENE-6254396	tbx1-a		NF stage 22	NF stage 22	XB-IMG-76453	Automated curation, nucleotide BLAST
XB-GENE-6254396	tbx1-a		NF stage 26	NF stage 26	XB-IMG-76453	Automated curation, nucleotide BLAST
XB-GENE-6254396	tbx1-a		NF stage 13	NF stage 13	XB-IMG-76454	Automated curation, nucleotide BLAST
XB-GENE-6254396	tbx1-a		NF stage 18	NF stage 18	XB-IMG-76455	Automated curation, nucleotide BLAST
XB-GENE-6254396	tbx1-a		NF stage 18	NF stage 18	XB-IMG-76456	Automated curation, nucleotide BLAST
XB-GENE-6254396	tbx1-a		NF stage 18	NF stage 18	XB-IMG-76457	Automated curation, nucleotide BLAST
XB-GENE-6254396	tbx1-a		NF stage 18	NF stage 18	XB-IMG-76458	Automated curation, nucleotide BLAST
XB-GENE-6254396	tbx1-a		NF stage 18	NF stage 18	XB-IMG-76459	Automated curation, nucleotide BLAST
XB-GENE-6254396	tbx1-a		NF stage 32	NF stage 32	XB-IMG-76461	Automated curation, nucleotide BLAST
XB-GENE-6254396	tbx1-a		NF stage 37 and 38	NF stage 37 and 38	XB-IMG-77299	Automated curation, nucleotide BLAST
XB-GENE-6254396	tbx1-a		NF stage 15	NF stage 22	XB-IMG-78060	Automated curation, nucleotide BLAST
XB-GENE-6254396	tbx1-a		NF stage 24	NF stage 24	XB-IMG-78060	Automated curation, nucleotide BLAST
XB-GENE-6254396	tbx1-a		NF stage 29 and 30	NF stage 29 and 30	XB-IMG-78060	Automated curation, nucleotide BLAST
XB-GENE-865142	nsa2		NF stage 31	NF stage 31	XB-IMG-140681	Automated curation, nucleotide BLAST
XB-GENE-865142	nsa2		NF stage 29 and 30	NF stage 29 and 30	XB-IMG-140682	Automated curation, nucleotide BLAST
XB-GENE-865143	hoxc6		NF stage 24	NF stage 24	XB-IMG-1889	Automated curation, nucleotide BLAST
XB-GENE-865143	hoxc6		NF stage 18	NF stage 18	XB-IMG-26098	Complete manual curation
XB-GENE-865143	hoxc6		NF stage 12	NF stage 12	XB-IMG-26189	Complete manual curation
XB-GENE-865143	hoxc6		NF stage 13	NF stage 13	XB-IMG-26189	Complete manual curation
XB-GENE-865143	hoxc6		NF stage 14	NF stage 14	XB-IMG-26189	Complete manual curation
XB-GENE-865143	hoxc6		NF stage 15	NF stage 15	XB-IMG-26189	Complete manual curation
XB-GENE-865143	hoxc6		NF stage 18	NF stage 18	XB-IMG-26189	Complete manual curation
XB-GENE-865143	hoxc6		NF stage 24	NF stage 24	XB-IMG-26189	Complete manual curation
XB-GENE-865143	hoxc6		NF stage 26	NF stage 26	XB-IMG-26189	Complete manual curation
XB-GENE-865143	hoxc6		NF stage 33 and 34	NF stage 33 and 34	XB-IMG-26189	Complete manual curation
XB-GENE-865143	hoxc6		NF stage 27	NF stage 27	XB-IMG-26190	Complete manual curation
XB-GENE-865143	hoxc6		NF stage 13	NF stage 13	XB-IMG-40322	Complete manual curation
XB-GENE-865143	hoxc6		NF stage 11.5	NF stage 12	XB-IMG-40322	Complete manual curation
XB-GENE-865143	hoxc6		NF stage 10.5	NF stage 10.5	XB-IMG-40324	Complete manual curation
XB-GENE-865143	hoxc6		NF stage 12	NF stage 12	XB-IMG-40324	Complete manual curation
XB-GENE-865143	hoxc6		NF stage 17	NF stage 17	XB-IMG-40325	Complete manual curation
XB-GENE-865143	hoxc6		NF stage 11	NF stage 11	XB-IMG-40328	Complete manual curation
XB-GENE-865143	hoxc6		NF stage 22	NF stage 22	XB-IMG-46056	Complete manual curation
XB-GENE-865143	hoxc6		NF stage 20	NF stage 20	XB-IMG-75440	Automated curation, nucleotide BLAST
XB-GENE-865143	hoxc6		NF stage 13	NF stage 13	XB-IMG-75440	Automated curation, nucleotide BLAST
XB-GENE-865143	hoxc6		NF stage 32	NF stage 32	XB-IMG-75441	Automated curation, nucleotide BLAST
XB-GENE-865143	hoxc6		NF stage 12	NF stage 12	XB-IMG-75442	Automated curation, nucleotide BLAST
XB-GENE-865143	hoxc6		NF stage 22	NF stage 22	XB-IMG-75522	Automated curation, nucleotide BLAST
XB-GENE-865143	hoxc6		NF stage 24	NF stage 24	XB-IMG-75914	Automated curation, nucleotide BLAST
XB-GENE-865143	hoxc6		NF stage 12	NF stage 12.5	XB-IMG-76160	Automated curation, nucleotide BLAST
XB-GENE-865143	hoxc6		NF stage 11.5	NF stage 11.5	XB-IMG-76160	Automated curation, nucleotide BLAST
XB-GENE-865143	hoxc6		NF stage 10.5	NF stage 11	XB-IMG-76160	Automated curation, nucleotide BLAST
XB-GENE-865143	hoxc6		NF stage 11	NF stage 11	XB-IMG-77288	Automated curation, nucleotide BLAST
XB-GENE-865143	hoxc6		NF stage 13	NF stage 13	XB-IMG-77288	Automated curation, nucleotide BLAST
XB-GENE-865143	hoxc6		NF stage 11	NF stage 11	XB-IMG-77289	Automated curation, nucleotide BLAST
XB-GENE-865143	hoxc6		NF stage 10.5	NF stage 10.5	XB-IMG-77291	Automated curation, nucleotide BLAST
XB-GENE-865143	hoxc6		NF stage 12	NF stage 12	XB-IMG-77291	Automated curation, nucleotide BLAST
XB-GENE-865143	hoxc6		NF stage 10.5	NF stage 11	XB-IMG-77756	Automated curation, nucleotide BLAST
XB-GENE-865143	hoxc6		NF stage 11.5	NF stage 11.5	XB-IMG-77756	Automated curation, nucleotide BLAST
XB-GENE-865143	hoxc6		NF stage 12	NF stage 12.5	XB-IMG-77756	Automated curation, nucleotide BLAST
XB-GENE-865143	hoxc6		NF stage 12	NF stage 12	XB-IMG-77757	Automated curation, nucleotide BLAST
XB-GENE-865143	hoxc6		NF stage 12.5	NF stage 12.5	XB-IMG-77757	Automated curation, nucleotide BLAST
XB-GENE-865143	hoxc6		NF stage 26	NF stage 26	XB-IMG-77757	Automated curation, nucleotide BLAST
XB-GENE-865143	hoxc6		NF stage 21	NF stage 21	XB-IMG-77789	Automated curation, nucleotide BLAST
XB-GENE-865143	hoxc6		NF stage 11.5	NF stage 11.5	XB-IMG-77791	Automated curation, nucleotide BLAST
XB-GENE-865143	hoxc6		NF stage 20	NF stage 20	XB-IMG-77791	Automated curation, nucleotide BLAST
XB-GENE-865143	hoxc6		NF stage 11	NF stage 11	XB-IMG-77792	Automated curation, nucleotide BLAST
XB-GENE-865143	hoxc6		NF stage 11.5	NF stage 11.5	XB-IMG-77793	Automated curation, nucleotide BLAST
XB-GENE-865143	hoxc6		NF stage 20	NF stage 20	XB-IMG-77793	Automated curation, nucleotide BLAST
XB-GENE-865143	hoxc6		NF stage 12.5	NF stage 12.5	XB-IMG-77794	Automated curation, nucleotide BLAST
XB-GENE-865143	hoxc6		NF stage 11.5	NF stage 11.5	XB-IMG-77824	Automated curation, nucleotide BLAST
XB-GENE-865143	hoxc6		NF stage 11	NF stage 11	XB-IMG-77825	Automated curation, nucleotide BLAST
XB-GENE-865143	hoxc6		NF stage 11	NF stage 11	XB-IMG-77826	Automated curation, nucleotide BLAST
XB-GENE-865143	hoxc6		NF stage 12	NF stage 12	XB-IMG-77828	Automated curation, nucleotide BLAST
XB-GENE-865143	hoxc6		NF stage 11	NF stage 11	XB-IMG-77829	Automated curation, nucleotide BLAST
XB-GENE-865143	hoxc6		NF stage 11.5	NF stage 12.5	XB-IMG-127308	Automated curation, nucleotide BLAST
XB-GENE-865143	hoxc6		NF stage 12	NF stage 12	XB-IMG-132907	Automated curation, nucleotide BLAST
XB-GENE-865143	hoxc6		NF stage 29 and 30	NF stage 29 and 30	XB-IMG-140253	Automated curation, nucleotide BLAST
XB-GENE-865143	hoxc6		NF stage 31	NF stage 31	XB-IMG-140254	Automated curation, nucleotide BLAST
XB-GENE-865143	hoxc6		NF stage 31	NF stage 31	XB-IMG-140255	Automated curation, nucleotide BLAST
XB-GENE-865143	hoxc6		NF stage 29 and 30	NF stage 29 and 30	XB-IMG-140256	Automated curation, nucleotide BLAST
XB-GENE-865144	hba1		NF stage 29 and 30	NF stage 29 and 30	XB-IMG-2749	Complete manual curation
XB-GENE-865144	hba1		NF stage 25	NF stage 25	XB-IMG-23740	Complete manual curation
XB-GENE-865144	hba1		NF stage 28	NF stage 28	XB-IMG-24997	Automated curation, nucleotide BLAST
XB-GENE-865144	hba1		NF stage 32	NF stage 32	XB-IMG-41385	Automated curation, nucleotide BLAST
XB-GENE-865144	hba1		NF stage 28	NF stage 28	XB-IMG-48218	Automated curation, nucleotide BLAST
XB-GENE-865144	hba1		NF stage 28	NF stage 28	XB-IMG-48219	Automated curation, nucleotide BLAST
XB-GENE-865144	hba1		NF stage 33 and 34	NF stage 33 and 34	XB-IMG-49741	Complete manual curation
XB-GENE-865144	hba1		NF stage 29 and 30	NF stage 29 and 30	XB-IMG-49790	Automated curation, nucleotide BLAST
XB-GENE-865144	hba1		NF stage 29 and 30	NF stage 29 and 30	XB-IMG-49791	Automated curation, nucleotide BLAST
XB-GENE-865144	hba1		NF stage 32	NF stage 32	XB-IMG-76165	Automated curation, nucleotide BLAST
XB-GENE-865144	hba1		NF stage 28	NF stage 28	XB-IMG-77841	Automated curation, nucleotide BLAST
XB-GENE-865144	hba1		NF stage 32	NF stage 32	XB-IMG-133844	Automated curation, nucleotide BLAST
XB-GENE-865144	hba1		NF stage 28	NF stage 28	XB-IMG-138000	Automated curation, nucleotide BLAST
XB-GENE-865144	hba1		NF stage 40	NF stage 40	XB-IMG-146741	Automated curation, nucleotide BLAST
XB-GENE-865144	hba1		NF stage 32	NF stage 32	XB-IMG-146742	Automated curation, nucleotide BLAST
XB-GENE-865144	hba1		NF stage 40	NF stage 40	XB-IMG-146742	Automated curation, nucleotide BLAST
XB-GENE-865147	gata2		NF stage 10	NF stage 10	XB-IMG-5282	Stages Manually Curated, No Tissue Curation
XB-GENE-865147	gata2		NF stage 10	NF stage 10	XB-IMG-5283	Stages Manually Curated, No Tissue Curation
XB-GENE-865147	gata2		NF stage 10	NF stage 10	XB-IMG-5284	Stages Manually Curated, No Tissue Curation
XB-GENE-865147	gata2		NF stage 14	NF stage 14	XB-IMG-5285	Stages Manually Curated, No Tissue Curation
XB-GENE-865147	gata2		NF stage 14	NF stage 14	XB-IMG-5286	Stages Manually Curated, No Tissue Curation
XB-GENE-865147	gata2		NF stage 14	NF stage 14	XB-IMG-5287	Stages Manually Curated, No Tissue Curation
XB-GENE-865147	gata2		NF stage 14	NF stage 14	XB-IMG-5288	Stages Manually Curated, No Tissue Curation
XB-GENE-865147	gata2		NF stage 14	NF stage 14	XB-IMG-5289	Stages Manually Curated, No Tissue Curation
XB-GENE-865147	gata2		NF stage 20	NF stage 20	XB-IMG-5290	Stages Manually Curated, No Tissue Curation
XB-GENE-865147	gata2		NF stage 20	NF stage 20	XB-IMG-5291	Stages Manually Curated, No Tissue Curation
XB-GENE-865147	gata2		NF stage 20	NF stage 20	XB-IMG-5292	Stages Manually Curated, No Tissue Curation
XB-GENE-865147	gata2		NF stage 20	NF stage 20	XB-IMG-5293	Stages Manually Curated, No Tissue Curation
XB-GENE-865147	gata2		NF stage 20	NF stage 20	XB-IMG-5294	Stages Manually Curated, No Tissue Curation
XB-GENE-865147	gata2		NF stage 20	NF stage 20	XB-IMG-5295	Stages Manually Curated, No Tissue Curation
XB-GENE-865147	gata2		NF stage 20	NF stage 20	XB-IMG-5296	Stages Manually Curated, No Tissue Curation
XB-GENE-865147	gata2		NF stage 22	NF stage 22	XB-IMG-22406	Automated text curation, assumed In Situ assay type, unknown organism
XB-GENE-865147	gata2		NF stage 27	NF stage 27	XB-IMG-22412	Complete manual curation
XB-GENE-865147	gata2		NF stage 16	NF stage 17	XB-IMG-23932	Automated curation, nucleotide BLAST
XB-GENE-865147	gata2		NF stage 14	NF stage 14	XB-IMG-25984	Complete manual curation
XB-GENE-865147	gata2		NF stage 14	NF stage 14	XB-IMG-25984	Automated curation, nucleotide BLAST
XB-GENE-865147	gata2		NF stage 17	NF stage 17	XB-IMG-27986	Complete manual curation
XB-GENE-865147	gata2		NF stage 25	NF stage 32	XB-IMG-42770	Complete manual curation
XB-GENE-865147	gata2		NF stage 15	NF stage 15	XB-IMG-49769	Complete manual curation
XB-GENE-865147	gata2		NF stage 23	NF stage 23	XB-IMG-75982	Automated curation, nucleotide BLAST
XB-GENE-865147	gata2		NF stage 14	NF stage 14	XB-IMG-76210	Automated curation, nucleotide BLAST
XB-GENE-865147	gata2		NF stage 11	NF stage 11	XB-IMG-76210	Automated curation, nucleotide BLAST
XB-GENE-865147	gata2		NF stage 10.5	NF stage 10.5	XB-IMG-76211	Automated curation, nucleotide BLAST
XB-GENE-865147	gata2		NF stage 20	NF stage 20	XB-IMG-76437	Automated curation, nucleotide BLAST
XB-GENE-865147	gata2		NF stage 9	NF stage 9	XB-IMG-77782	Automated curation, nucleotide BLAST
XB-GENE-865147	gata2		NF stage 10	NF stage 10	XB-IMG-77782	Automated curation, nucleotide BLAST
XB-GENE-865147	gata2		NF stage 11	NF stage 13	XB-IMG-77782	Automated curation, nucleotide BLAST
XB-GENE-865147	gata2		NF stage 18	NF stage 18	XB-IMG-77783	Automated curation, nucleotide BLAST
XB-GENE-865147	gata2		NF stage 26	NF stage 26	XB-IMG-78292	Automated curation, nucleotide BLAST
XB-GENE-865147	gata2		NF stage 43	NF stage 43	XB-IMG-78295	Automated curation, nucleotide BLAST
XB-GENE-865147	gata2		NF stage 24	NF stage 24	XB-IMG-80548	Automated curation, nucleotide BLAST
XB-GENE-865147	gata2		NF stage 25	NF stage 25	XB-IMG-80548	Automated curation, nucleotide BLAST
XB-GENE-865147	gata2		NF stage 26	NF stage 26	XB-IMG-82448	Automated curation, nucleotide BLAST
XB-GENE-865147	gata2		NF stage 9	NF stage 39	XB-IMG-132996	Automated curation, nucleotide BLAST
XB-GENE-865147	gata2		NF stage 37 and 38	NF stage 37 and 38	XB-IMG-140683	Automated curation, nucleotide BLAST
XB-GENE-865147	gata2		NF stage 32	NF stage 32	XB-IMG-140684	Automated curation, nucleotide BLAST
XB-GENE-865147	gata2		NF stage 33 and 34	NF stage 33 and 34	XB-IMG-140685	Automated curation, nucleotide BLAST
XB-GENE-865147	gata2		NF stage 29 and 30	NF stage 29 and 30	XB-IMG-140686	Automated curation, nucleotide BLAST
XB-GENE-865147	gata2		NF stage 33 and 34	NF stage 33 and 34	XB-IMG-140687	Automated curation, nucleotide BLAST
XB-GENE-865147	gata2		NF stage 39	NF stage 39	XB-IMG-140688	Automated curation, nucleotide BLAST
XB-GENE-865147	gata2		NF stage 35 and 36	NF stage 35 and 36	XB-IMG-140689	Automated curation, nucleotide BLAST
XB-GENE-865147	gata2		NF stage 40	NF stage 40	XB-IMG-140690	Automated curation, nucleotide BLAST
XB-GENE-865147	gata2		NF stage 29 and 30	NF stage 29 and 30	XB-IMG-140691	Automated curation, nucleotide BLAST
XB-GENE-865147	gata2		NF stage 39	NF stage 39	XB-IMG-140692	Automated curation, nucleotide BLAST
XB-GENE-865147	gata2		NF stage 37 and 38	NF stage 37 and 38	XB-IMG-140693	Automated curation, nucleotide BLAST
XB-GENE-865147	gata2		NF stage 31	NF stage 31	XB-IMG-140694	Automated curation, nucleotide BLAST
XB-GENE-865147	gata2		NF stage 32	NF stage 32	XB-IMG-140695	Automated curation, nucleotide BLAST
XB-GENE-865147	gata2		NF stage 31	NF stage 31	XB-IMG-140696	Automated curation, nucleotide BLAST
XB-GENE-865147	gata2		NF stage 35 and 36	NF stage 35 and 36	XB-IMG-140697	Automated curation, nucleotide BLAST
XB-GENE-865147	gata2		NF stage 40	NF stage 40	XB-IMG-140698	Automated curation, nucleotide BLAST
XB-GENE-6486655	slc5a1.2		NF stage 32	NF stage 33 and 34	XB-IMG-2032	Complete manual curation
XB-GENE-6486655	slc5a1.2		NF stage 28	NF stage 29 and 30	XB-IMG-23953	Complete manual curation
XB-GENE-6486655	slc5a1.2		NF stage 35 and 36	NF stage 37 and 38	XB-IMG-23953	Complete manual curation
XB-GENE-6486655	slc5a1.2		NF stage 33 and 34	NF stage 33 and 34	XB-IMG-23954	Complete manual curation
XB-GENE-6486655	slc5a1.2		NF stage 35 and 36	NF stage 35 and 36	XB-IMG-23959	Complete manual curation
XB-GENE-6486655	slc5a1.2		NF stage 35 and 36	NF stage 35 and 36	XB-IMG-23960	Complete manual curation
XB-GENE-6486655	slc5a1.2		NF stage 39	NF stage 39	XB-IMG-45231	Complete manual curation
XB-GENE-6486655	slc5a1.2		NF stage 37 and 38	NF stage 37 and 38	XB-IMG-79139	Automated curation, nucleotide BLAST
XB-GENE-6486655	slc5a1.2		NF stage 37 and 38	NF stage 37 and 38	XB-IMG-80160	Automated curation, nucleotide BLAST
XB-GENE-6486655	slc5a1.2		NF stage 37 and 38	NF stage 37 and 38	XB-IMG-80335	Automated curation, nucleotide BLAST
XB-GENE-6486655	slc5a1.2		NF stage 35 and 36	NF stage 35 and 36	XB-IMG-84862	Automated curation, nucleotide BLAST
XB-GENE-6486655	slc5a1.2		NF stage 35 and 36	NF stage 35 and 36	XB-IMG-84913	Automated curation, nucleotide BLAST
XB-GENE-865152	apln-a		NF stage 11	NF stage 11	XB-IMG-1875	Complete manual curation
XB-GENE-865152	apln-a		NF stage 14	NF stage 14	XB-IMG-1875	Complete manual curation
XB-GENE-865152	apln-a		NF stage 10	NF stage 10	XB-IMG-1957	Automated curation, nucleotide BLAST
XB-GENE-865152	apln-a		NF stage 18	NF stage 18	XB-IMG-1957	Automated curation, nucleotide BLAST
XB-GENE-865152	apln-a		NF stage 22	NF stage 22	XB-IMG-1957	Automated curation, nucleotide BLAST
XB-GENE-865152	apln-a		NF stage 29 and 30	NF stage 29 and 30	XB-IMG-1957	Automated curation, nucleotide BLAST
XB-GENE-865152	apln-a		NF stage 22	NF stage 22	XB-IMG-1958	Automated curation, nucleotide BLAST
XB-GENE-865152	apln-a		NF stage 10	NF stage 10	XB-IMG-14317	Stages Manually Curated, No Tissue Curation
XB-GENE-865152	apln-a		NF stage 10	NF stage 10	XB-IMG-14318	Stages Manually Curated, No Tissue Curation
XB-GENE-865152	apln-a		NF stage 10	NF stage 10	XB-IMG-14319	Stages Manually Curated, No Tissue Curation
XB-GENE-865152	apln-a		NF stage 15	NF stage 15	XB-IMG-14320	Stages Manually Curated, No Tissue Curation
XB-GENE-865152	apln-a		NF stage 15	NF stage 15	XB-IMG-14321	Stages Manually Curated, No Tissue Curation
XB-GENE-865152	apln-a		NF stage 15	NF stage 15	XB-IMG-14322	Stages Manually Curated, No Tissue Curation
XB-GENE-865152	apln-a		NF stage 15	NF stage 15	XB-IMG-14323	Stages Manually Curated, No Tissue Curation
XB-GENE-865152	apln-a		NF stage 15	NF stage 15	XB-IMG-14324	Stages Manually Curated, No Tissue Curation
XB-GENE-865152	apln-a		NF stage 23	NF stage 23	XB-IMG-14325	Stages Manually Curated, No Tissue Curation
XB-GENE-865152	apln-a		NF stage 23	NF stage 23	XB-IMG-14326	Stages Manually Curated, No Tissue Curation
XB-GENE-865152	apln-a		NF stage 23	NF stage 23	XB-IMG-14327	Stages Manually Curated, No Tissue Curation
XB-GENE-865152	apln-a		NF stage 23	NF stage 23	XB-IMG-14328	Stages Manually Curated, No Tissue Curation
XB-GENE-865152	apln-a		NF stage 23	NF stage 23	XB-IMG-14329	Stages Manually Curated, No Tissue Curation
XB-GENE-865152	apln-a		NF stage 23	NF stage 23	XB-IMG-14330	Stages Manually Curated, No Tissue Curation
XB-GENE-865152	apln-a		NF stage 10	NF stage 12.5	XB-IMG-45120	Complete manual curation
XB-GENE-865152	apln-a		NF stage 32	NF stage 32	XB-IMG-80819	Automated curation, nucleotide BLAST
XB-GENE-865152	apln-a		NF stage 33 and 34	NF stage 33 and 34	XB-IMG-80819	Automated curation, nucleotide BLAST
XB-GENE-865152	apln-a		NF stage 33 and 34	NF stage 33 and 34	XB-IMG-80823	Automated curation, nucleotide BLAST
XB-GENE-6255529	apln-b		NF stage 11	NF stage 11	XB-IMG-1875	Complete manual curation
XB-GENE-6255529	apln-b		NF stage 14	NF stage 14	XB-IMG-1875	Complete manual curation
XB-GENE-6255529	apln-b		NF stage 10	NF stage 10	XB-IMG-1957	Automated curation, nucleotide BLAST
XB-GENE-6255529	apln-b		NF stage 18	NF stage 18	XB-IMG-1957	Automated curation, nucleotide BLAST
XB-GENE-6255529	apln-b		NF stage 22	NF stage 22	XB-IMG-1957	Automated curation, nucleotide BLAST
XB-GENE-6255529	apln-b		NF stage 29 and 30	NF stage 29 and 30	XB-IMG-1957	Automated curation, nucleotide BLAST
XB-GENE-6255529	apln-b		NF stage 22	NF stage 22	XB-IMG-1958	Automated curation, nucleotide BLAST
XB-GENE-6255529	apln-b		NF stage 10	NF stage 10	XB-IMG-14317	Stages Manually Curated, No Tissue Curation
XB-GENE-6255529	apln-b		NF stage 10	NF stage 10	XB-IMG-14318	Stages Manually Curated, No Tissue Curation
XB-GENE-6255529	apln-b		NF stage 10	NF stage 10	XB-IMG-14319	Stages Manually Curated, No Tissue Curation
XB-GENE-6255529	apln-b		NF stage 15	NF stage 15	XB-IMG-14320	Stages Manually Curated, No Tissue Curation
XB-GENE-6255529	apln-b		NF stage 15	NF stage 15	XB-IMG-14321	Stages Manually Curated, No Tissue Curation
XB-GENE-6255529	apln-b		NF stage 15	NF stage 15	XB-IMG-14322	Stages Manually Curated, No Tissue Curation
XB-GENE-6255529	apln-b		NF stage 15	NF stage 15	XB-IMG-14323	Stages Manually Curated, No Tissue Curation
XB-GENE-6255529	apln-b		NF stage 15	NF stage 15	XB-IMG-14324	Stages Manually Curated, No Tissue Curation
XB-GENE-6255529	apln-b		NF stage 23	NF stage 23	XB-IMG-14325	Stages Manually Curated, No Tissue Curation
XB-GENE-6255529	apln-b		NF stage 23	NF stage 23	XB-IMG-14326	Stages Manually Curated, No Tissue Curation
XB-GENE-6255529	apln-b		NF stage 23	NF stage 23	XB-IMG-14327	Stages Manually Curated, No Tissue Curation
XB-GENE-6255529	apln-b		NF stage 23	NF stage 23	XB-IMG-14328	Stages Manually Curated, No Tissue Curation
XB-GENE-6255529	apln-b		NF stage 23	NF stage 23	XB-IMG-14329	Stages Manually Curated, No Tissue Curation
XB-GENE-6255529	apln-b		NF stage 23	NF stage 23	XB-IMG-14330	Stages Manually Curated, No Tissue Curation
XB-GENE-6255529	apln-b		NF stage 10	NF stage 12.5	XB-IMG-45120	Complete manual curation
XB-GENE-6255529	apln-b		NF stage 32	NF stage 32	XB-IMG-80819	Automated curation, nucleotide BLAST
XB-GENE-6255529	apln-b		NF stage 33 and 34	NF stage 33 and 34	XB-IMG-80819	Automated curation, nucleotide BLAST
XB-GENE-6255529	apln-b		NF stage 33 and 34	NF stage 33 and 34	XB-IMG-80823	Automated curation, nucleotide BLAST
XB-GENE-865153	fzd4		NF stage 25	NF stage 25	XB-IMG-80238	Automated curation, nucleotide BLAST
XB-GENE-865153	fzd4		NF stage 35 and 36	NF stage 35 and 36	XB-IMG-80239	Automated curation, nucleotide BLAST
XB-GENE-865153	fzd4		NF stage 25	NF stage 25	XB-IMG-80242	Automated curation, nucleotide BLAST
XB-GENE-865153	fzd4		NF stage 35 and 36	NF stage 35 and 36	XB-IMG-80242	Automated curation, nucleotide BLAST
XB-GENE-865153	fzd4		NF stage 32	NF stage 32	XB-IMG-116629	Automated curation, nucleotide BLAST
XB-GENE-865153	fzd4		NF stage 33 and 34	NF stage 35 and 36	XB-IMG-133232	Automated curation, nucleotide BLAST
XB-GENE-865156	ptprs		NF stage 19	NF stage 19	XB-IMG-42873	Complete manual curation
XB-GENE-865156	ptprs		NF stage 25	NF stage 25	XB-IMG-42873	Complete manual curation
XB-GENE-865156	ptprs		NF stage 28	NF stage 28	XB-IMG-42873	Complete manual curation
XB-GENE-865156	ptprs		NF stage 28	NF stage 28	XB-IMG-47385	Complete manual curation
XB-GENE-865157	wnt10a		NF stage 13	NF stage 13	XB-IMG-2105	Automated curation, nucleotide BLAST
XB-GENE-865157	wnt10a		NF stage 25	NF stage 25	XB-IMG-2105	Automated curation, nucleotide BLAST
XB-GENE-865157	wnt10a		NF stage 33 and 34	NF stage 33 and 34	XB-IMG-2105	Automated curation, nucleotide BLAST
XB-GENE-865157	wnt10a		NF stage 25	NF stage 25	XB-IMG-80236	Automated curation, nucleotide BLAST
XB-GENE-865157	wnt10a		NF stage 35 and 36	NF stage 35 and 36	XB-IMG-80237	Automated curation, nucleotide BLAST
XB-GENE-865158	sostdc1-a		NF stage 20	NF stage 20	XB-IMG-24643	Automated curation, nucleotide BLAST
XB-GENE-865158	sostdc1-a		NF stage 22	NF stage 22	XB-IMG-24643	Automated curation, nucleotide BLAST
XB-GENE-865158	sostdc1-a		NF stage 35 and 36	NF stage 35 and 36	XB-IMG-24643	Automated curation, nucleotide BLAST
XB-GENE-865158	sostdc1-a		NF stage 26	NF stage 26	XB-IMG-24643	Automated curation, nucleotide BLAST
XB-GENE-865158	sostdc1-a		NF stage 24	NF stage 24	XB-IMG-24643	Automated curation, nucleotide BLAST
XB-GENE-865158	sostdc1-a		NF stage 20	NF stage 20	XB-IMG-78128	Automated curation, nucleotide BLAST
XB-GENE-865158	sostdc1-a		NF stage 22	NF stage 22	XB-IMG-78129	Automated curation, nucleotide BLAST
XB-GENE-865158	sostdc1-a		NF stage 24	NF stage 24	XB-IMG-78130	Automated curation, nucleotide BLAST
XB-GENE-865158	sostdc1-a		NF stage 35 and 36	NF stage 35 and 36	XB-IMG-78131	Automated curation, nucleotide BLAST
XB-GENE-6255452	sostdc1-b		NF stage 20	NF stage 20	XB-IMG-24643	Automated curation, nucleotide BLAST
XB-GENE-6255452	sostdc1-b		NF stage 22	NF stage 22	XB-IMG-24643	Automated curation, nucleotide BLAST
XB-GENE-6255452	sostdc1-b		NF stage 35 and 36	NF stage 35 and 36	XB-IMG-24643	Automated curation, nucleotide BLAST
XB-GENE-6255452	sostdc1-b		NF stage 26	NF stage 26	XB-IMG-24643	Automated curation, nucleotide BLAST
XB-GENE-6255452	sostdc1-b		NF stage 24	NF stage 24	XB-IMG-24643	Automated curation, nucleotide BLAST
XB-GENE-6255452	sostdc1-b		NF stage 20	NF stage 20	XB-IMG-78128	Automated curation, nucleotide BLAST
XB-GENE-6255452	sostdc1-b		NF stage 22	NF stage 22	XB-IMG-78129	Automated curation, nucleotide BLAST
XB-GENE-6255452	sostdc1-b		NF stage 24	NF stage 24	XB-IMG-78130	Automated curation, nucleotide BLAST
XB-GENE-6255452	sostdc1-b		NF stage 35 and 36	NF stage 35 and 36	XB-IMG-78131	Automated curation, nucleotide BLAST
XB-GENE-865159	tcf3		NF stage 35 and 36	NF stage 35 and 36	XB-IMG-1539	Incomplete manual curation
XB-GENE-865159	tcf3		NF stage 12	NF stage 12	XB-IMG-1539	Complete manual curation
XB-GENE-865159	tcf3		NF stage 22	NF stage 22	XB-IMG-1539	Complete manual curation
XB-GENE-865159	tcf3		NF stage 35 and 36	NF stage 35 and 36	XB-IMG-1541	Incomplete manual curation
XB-GENE-865159	tcf3		NF stage 10	NF stage 10	XB-IMG-3644	Stages Manually Curated, No Tissue Curation
XB-GENE-865159	tcf3		NF stage 10	NF stage 10	XB-IMG-3645	Stages Manually Curated, No Tissue Curation
XB-GENE-865159	tcf3		NF stage 10	NF stage 10	XB-IMG-3646	Stages Manually Curated, No Tissue Curation
XB-GENE-865159	tcf3		NF stage 15	NF stage 15	XB-IMG-3647	Stages Manually Curated, No Tissue Curation
XB-GENE-865159	tcf3		NF stage 15	NF stage 15	XB-IMG-3648	Stages Manually Curated, No Tissue Curation
XB-GENE-865159	tcf3		NF stage 15	NF stage 15	XB-IMG-3649	Stages Manually Curated, No Tissue Curation
XB-GENE-865159	tcf3		NF stage 15	NF stage 15	XB-IMG-3650	Stages Manually Curated, No Tissue Curation
XB-GENE-865159	tcf3		NF stage 15	NF stage 15	XB-IMG-3651	Stages Manually Curated, No Tissue Curation
XB-GENE-865159	tcf3		NF stage 20	NF stage 20	XB-IMG-3652	Stages Manually Curated, No Tissue Curation
XB-GENE-865159	tcf3		NF stage 20	NF stage 20	XB-IMG-3653	Stages Manually Curated, No Tissue Curation
XB-GENE-865159	tcf3		NF stage 20	NF stage 20	XB-IMG-3654	Stages Manually Curated, No Tissue Curation
XB-GENE-865159	tcf3		NF stage 20	NF stage 20	XB-IMG-3655	Stages Manually Curated, No Tissue Curation
XB-GENE-865159	tcf3		NF stage 20	NF stage 20	XB-IMG-3656	Stages Manually Curated, No Tissue Curation
XB-GENE-865159	tcf3		NF stage 20	NF stage 20	XB-IMG-3657	Stages Manually Curated, No Tissue Curation
XB-GENE-865159	tcf3		NF stage 20	NF stage 20	XB-IMG-3658	Stages Manually Curated, No Tissue Curation
XB-GENE-865159	tcf3		NF stage 10	NF stage 10	XB-IMG-6346	Stages Manually Curated, No Tissue Curation
XB-GENE-865159	tcf3		NF stage 10	NF stage 10	XB-IMG-6347	Stages Manually Curated, No Tissue Curation
XB-GENE-865159	tcf3		NF stage 10	NF stage 10	XB-IMG-6348	Stages Manually Curated, No Tissue Curation
XB-GENE-865159	tcf3		NF stage 15	NF stage 15	XB-IMG-6349	Stages Manually Curated, No Tissue Curation
XB-GENE-865159	tcf3		NF stage 15	NF stage 15	XB-IMG-6350	Stages Manually Curated, No Tissue Curation
XB-GENE-865159	tcf3		NF stage 15	NF stage 15	XB-IMG-6351	Stages Manually Curated, No Tissue Curation
XB-GENE-865159	tcf3		NF stage 15	NF stage 15	XB-IMG-6352	Stages Manually Curated, No Tissue Curation
XB-GENE-865159	tcf3		NF stage 15	NF stage 15	XB-IMG-6353	Stages Manually Curated, No Tissue Curation
XB-GENE-865159	tcf3		NF stage 25	NF stage 25	XB-IMG-6354	Stages Manually Curated, No Tissue Curation
XB-GENE-865159	tcf3		NF stage 25	NF stage 25	XB-IMG-6355	Stages Manually Curated, No Tissue Curation
XB-GENE-865159	tcf3		NF stage 25	NF stage 25	XB-IMG-6356	Stages Manually Curated, No Tissue Curation
XB-GENE-865159	tcf3		NF stage 25	NF stage 25	XB-IMG-6357	Stages Manually Curated, No Tissue Curation
XB-GENE-865159	tcf3		NF stage 25	NF stage 25	XB-IMG-6358	Stages Manually Curated, No Tissue Curation
XB-GENE-865159	tcf3		NF stage 25	NF stage 25	XB-IMG-6359	Stages Manually Curated, No Tissue Curation
XB-GENE-865159	tcf3		NF stage 25	NF stage 25	XB-IMG-6360	Stages Manually Curated, No Tissue Curation
XB-GENE-865159	tcf3		NF stage 10	NF stage 10	XB-IMG-7100	Stages Manually Curated, No Tissue Curation
XB-GENE-865159	tcf3		NF stage 10	NF stage 10	XB-IMG-7101	Stages Manually Curated, No Tissue Curation
XB-GENE-865159	tcf3		NF stage 10	NF stage 10	XB-IMG-7102	Stages Manually Curated, No Tissue Curation
XB-GENE-865159	tcf3		NF stage 15	NF stage 15	XB-IMG-7103	Stages Manually Curated, No Tissue Curation
XB-GENE-865159	tcf3		NF stage 15	NF stage 15	XB-IMG-7104	Stages Manually Curated, No Tissue Curation
XB-GENE-865159	tcf3		NF stage 15	NF stage 15	XB-IMG-7105	Stages Manually Curated, No Tissue Curation
XB-GENE-865159	tcf3		NF stage 15	NF stage 15	XB-IMG-7106	Stages Manually Curated, No Tissue Curation
XB-GENE-865159	tcf3		NF stage 15	NF stage 15	XB-IMG-7107	Stages Manually Curated, No Tissue Curation
XB-GENE-865159	tcf3		NF stage 25	NF stage 25	XB-IMG-7108	Stages Manually Curated, No Tissue Curation
XB-GENE-865159	tcf3		NF stage 25	NF stage 25	XB-IMG-7109	Stages Manually Curated, No Tissue Curation
XB-GENE-865159	tcf3		NF stage 25	NF stage 25	XB-IMG-7110	Stages Manually Curated, No Tissue Curation
XB-GENE-865159	tcf3		NF stage 25	NF stage 25	XB-IMG-7111	Stages Manually Curated, No Tissue Curation
XB-GENE-865159	tcf3		NF stage 25	NF stage 25	XB-IMG-7112	Stages Manually Curated, No Tissue Curation
XB-GENE-865159	tcf3		NF stage 25	NF stage 25	XB-IMG-7113	Stages Manually Curated, No Tissue Curation
XB-GENE-865159	tcf3		NF stage 12	NF stage 12	XB-IMG-11208	Stages Manually Curated, No Tissue Curation
XB-GENE-865159	tcf3		NF stage 12	NF stage 12	XB-IMG-11209	Stages Manually Curated, No Tissue Curation
XB-GENE-865159	tcf3		NF stage 12	NF stage 12	XB-IMG-11210	Stages Manually Curated, No Tissue Curation
XB-GENE-865159	tcf3		NF stage 15	NF stage 15	XB-IMG-11211	Stages Manually Curated, No Tissue Curation
XB-GENE-865159	tcf3		NF stage 15	NF stage 15	XB-IMG-11212	Stages Manually Curated, No Tissue Curation
XB-GENE-865159	tcf3		NF stage 15	NF stage 15	XB-IMG-11213	Stages Manually Curated, No Tissue Curation
XB-GENE-865159	tcf3		NF stage 15	NF stage 15	XB-IMG-11214	Stages Manually Curated, No Tissue Curation
XB-GENE-865159	tcf3		NF stage 15	NF stage 15	XB-IMG-11215	Stages Manually Curated, No Tissue Curation
XB-GENE-865159	tcf3		NF stage 20	NF stage 20	XB-IMG-11216	Stages Manually Curated, No Tissue Curation
XB-GENE-865159	tcf3		NF stage 20	NF stage 20	XB-IMG-11217	Stages Manually Curated, No Tissue Curation
XB-GENE-865159	tcf3		NF stage 20	NF stage 20	XB-IMG-11218	Stages Manually Curated, No Tissue Curation
XB-GENE-865159	tcf3		NF stage 20	NF stage 20	XB-IMG-11219	Stages Manually Curated, No Tissue Curation
XB-GENE-865159	tcf3		NF stage 20	NF stage 20	XB-IMG-11220	Stages Manually Curated, No Tissue Curation
XB-GENE-865159	tcf3		NF stage 20	NF stage 20	XB-IMG-11221	Stages Manually Curated, No Tissue Curation
XB-GENE-865159	tcf3		NF stage 20	NF stage 20	XB-IMG-11222	Stages Manually Curated, No Tissue Curation
XB-GENE-865159	tcf3		NF stage 10	NF stage 10	XB-IMG-11223	Stages Manually Curated, No Tissue Curation
XB-GENE-865159	tcf3		NF stage 10	NF stage 10	XB-IMG-11224	Stages Manually Curated, No Tissue Curation
XB-GENE-865159	tcf3		NF stage 10	NF stage 10	XB-IMG-11225	Stages Manually Curated, No Tissue Curation
XB-GENE-865159	tcf3		NF stage 15	NF stage 15	XB-IMG-11226	Stages Manually Curated, No Tissue Curation
XB-GENE-865159	tcf3		NF stage 15	NF stage 15	XB-IMG-11227	Stages Manually Curated, No Tissue Curation
XB-GENE-865159	tcf3		NF stage 15	NF stage 15	XB-IMG-11228	Stages Manually Curated, No Tissue Curation
XB-GENE-865159	tcf3		NF stage 15	NF stage 15	XB-IMG-11229	Stages Manually Curated, No Tissue Curation
XB-GENE-865159	tcf3		NF stage 15	NF stage 15	XB-IMG-11230	Stages Manually Curated, No Tissue Curation
XB-GENE-865159	tcf3		NF stage 25	NF stage 25	XB-IMG-11231	Stages Manually Curated, No Tissue Curation
XB-GENE-865159	tcf3		NF stage 25	NF stage 25	XB-IMG-11232	Stages Manually Curated, No Tissue Curation
XB-GENE-865159	tcf3		NF stage 25	NF stage 25	XB-IMG-11233	Stages Manually Curated, No Tissue Curation
XB-GENE-865159	tcf3		NF stage 25	NF stage 25	XB-IMG-11234	Stages Manually Curated, No Tissue Curation
XB-GENE-865159	tcf3		NF stage 25	NF stage 25	XB-IMG-11235	Stages Manually Curated, No Tissue Curation
XB-GENE-865159	tcf3		NF stage 25	NF stage 25	XB-IMG-11236	Stages Manually Curated, No Tissue Curation
XB-GENE-865159	tcf3		NF stage 25	NF stage 25	XB-IMG-11237	Stages Manually Curated, No Tissue Curation
XB-GENE-865159	tcf3		NF stage 25	NF stage 25	XB-IMG-11238	Stages Manually Curated, No Tissue Curation
XB-GENE-865159	tcf3		NF stage 25	NF stage 25	XB-IMG-11239	Stages Manually Curated, No Tissue Curation
XB-GENE-865159	tcf3		NF stage 35 and 36	NF stage 35 and 36	XB-IMG-23911	Complete manual curation
XB-GENE-865159	tcf3		NF stage 7	NF stage 7	XB-IMG-48769	Complete manual curation
XB-GENE-865159	tcf3		NF stage 12.5	NF stage 12.5	XB-IMG-48769	Complete manual curation
XB-GENE-865159	tcf3		NF stage 14	NF stage 14	XB-IMG-48770	Complete manual curation
XB-GENE-865159	tcf3		NF stage 18	NF stage 18	XB-IMG-48770	Complete manual curation
XB-GENE-865159	tcf3		NF stage 22	NF stage 22	XB-IMG-48770	Complete manual curation
XB-GENE-865159	tcf3		NF stage 31	NF stage 31	XB-IMG-48770	Complete manual curation
XB-GENE-865159	tcf3		NF stage 33 and 34	NF stage 33 and 34	XB-IMG-48771	Complete manual curation
XB-GENE-865159	tcf3		NF stage 50	NF stage 52	XB-IMG-48772	Incomplete manual curation
XB-GENE-865159	tcf3		NF stage 33 and 34	NF stage 35 and 36	XB-IMG-133232	Automated curation, nucleotide BLAST
XB-GENE-865159	tcf3		NF stage 31	NF stage 31	XB-IMG-140921	Automated curation, nucleotide BLAST
XB-GENE-865159	tcf3		NF stage 32	NF stage 32	XB-IMG-140922	Automated curation, nucleotide BLAST
XB-GENE-865159	tcf3		NF stage 31	NF stage 31	XB-IMG-140923	Automated curation, nucleotide BLAST
XB-GENE-865159	tcf3		NF stage 32	NF stage 32	XB-IMG-140924	Automated curation, nucleotide BLAST
XB-GENE-865159	tcf3		NF stage 28	NF stage 28	XB-IMG-143913	Automated curation, nucleotide BLAST
XB-GENE-865159	tcf3		NF stage 29 and 30	NF stage 29 and 30	XB-IMG-143914	Automated curation, nucleotide BLAST
XB-GENE-865159	tcf3		NF stage 31	NF stage 31	XB-IMG-143915	Automated curation, nucleotide BLAST
XB-GENE-6488585	rab28		NF stage 32	NF stage 32	XB-IMG-23671	Complete manual curation
XB-GENE-6077451	rhob		NF stage 11	NF stage 13	XB-IMG-24248	Complete manual curation
XB-GENE-6077451	rhob		NF stage 10.25	NF stage 10.25	XB-IMG-24248	Complete manual curation
XB-GENE-6077451	rhob		NF stage 14	NF stage 14	XB-IMG-24249	Complete manual curation
XB-GENE-6077451	rhob		NF stage 16	NF stage 16	XB-IMG-24249	Complete manual curation
XB-GENE-6077451	rhob		NF stage 22	NF stage 22	XB-IMG-24249	Complete manual curation
XB-GENE-6077451	rhob		NF stage 27	NF stage 27	XB-IMG-24250	Complete manual curation
XB-GENE-6077451	rhob		NF stage 33 and 34	NF stage 33 and 34	XB-IMG-24250	Complete manual curation
XB-GENE-6077451	rhob		NF stage 10.25	NF stage 11	XB-IMG-78728	Automated curation, nucleotide BLAST
XB-GENE-6077451	rhob		NF stage 12.5	NF stage 13	XB-IMG-78728	Automated curation, nucleotide BLAST
XB-GENE-6077451	rhob		NF stage 16	NF stage 16	XB-IMG-78729	Automated curation, nucleotide BLAST
XB-GENE-6077451	rhob		NF stage 14	NF stage 14	XB-IMG-78729	Automated curation, nucleotide BLAST
XB-GENE-6077451	rhob		NF stage 16	NF stage 16	XB-IMG-78729	Automated curation, nucleotide BLAST
XB-GENE-6077451	rhob		NF stage 22	NF stage 22	XB-IMG-78729	Automated curation, nucleotide BLAST
XB-GENE-6077451	rhob		NF stage 27	NF stage 27	XB-IMG-78730	Automated curation, nucleotide BLAST
XB-GENE-6077451	rhob		NF stage 33 and 34	NF stage 33 and 34	XB-IMG-78730	Automated curation, nucleotide BLAST
XB-GENE-6077451	rhob		NF stage 10.25	NF stage 10.25	XB-IMG-78952	Automated curation, nucleotide BLAST
XB-GENE-6077451	rhob		NF stage 14	NF stage 14	XB-IMG-78953	Automated curation, nucleotide BLAST
XB-GENE-6077451	rhob		NF stage 22	NF stage 22	XB-IMG-78954	Automated curation, nucleotide BLAST
XB-GENE-6077451	rhob		NF stage 27	NF stage 27	XB-IMG-134009	Automated curation, nucleotide BLAST
XB-GENE-6077451	rhob		NF stage 27	NF stage 27	XB-IMG-134010	Automated curation, nucleotide BLAST
XB-GENE-6077451	rhob		NF stage 27	NF stage 27	XB-IMG-134011	Automated curation, nucleotide BLAST
XB-GENE-6077451	rhob		NF stage 33 and 34	NF stage 33 and 34	XB-IMG-134012	Automated curation, nucleotide BLAST
XB-GENE-6077451	rhob		NF stage 11	NF stage 11	XB-IMG-134582	Automated curation, nucleotide BLAST
XB-GENE-6077451	rhob		NF stage 14	NF stage 14	XB-IMG-134582	Automated curation, nucleotide BLAST
XB-GENE-6077451	rhob		NF stage 26	NF stage 26	XB-IMG-134582	Automated curation, nucleotide BLAST
XB-GENE-6077451	rhob		NF stage 11	NF stage 11	XB-IMG-148688	Automated curation, nucleotide BLAST
XB-GENE-11536276	fzd9		NF stage 25	NF stage 25	XB-IMG-80238	Automated curation, nucleotide BLAST
XB-GENE-11536276	fzd9		NF stage 35 and 36	NF stage 35 and 36	XB-IMG-80239	Automated curation, nucleotide BLAST
XB-GENE-1188142	vax1-b		NF stage 29 and 30	NF stage 29 and 30	XB-IMG-24503	Automated curation, nucleotide BLAST
XB-GENE-1188142	vax1-b		NF stage 13	NF stage 14	XB-IMG-24841	Complete manual curation
XB-GENE-1188142	vax1-b		NF stage 19	NF stage 19	XB-IMG-24841	Incomplete manual curation
XB-GENE-1188142	vax1-b		NF stage 23	NF stage 23	XB-IMG-24842	Complete manual curation
XB-GENE-1188142	vax1-b		NF stage 29 and 30	NF stage 29 and 30	XB-IMG-24843	Incomplete manual curation
XB-GENE-1188142	vax1-b		NF stage 33 and 34	NF stage 33 and 34	XB-IMG-24844	Incomplete manual curation
XB-GENE-1188142	vax1-b		NF stage 41	NF stage 42	XB-IMG-24845	Incomplete manual curation
XB-GENE-1188142	vax1-b		NF stage 23	NF stage 23	XB-IMG-46227	Complete manual curation
XB-GENE-1188142	vax1-b		NF stage 35 and 36	NF stage 35 and 36	XB-IMG-76081	Automated curation, nucleotide BLAST
XB-GENE-1188142	vax1-b		NF stage 35 and 36	NF stage 35 and 36	XB-IMG-76085	Automated curation, nucleotide BLAST
XB-GENE-1188142	vax1-b		NF stage 35 and 36	NF stage 35 and 36	XB-IMG-76093	Automated curation, nucleotide BLAST
XB-GENE-1188142	vax1-b		NF stage 19	NF stage 23	XB-IMG-77193	Automated curation, nucleotide BLAST
XB-GENE-1188142	vax1-b		NF stage 33 and 34	NF stage 33 and 34	XB-IMG-86874	Automated curation, nucleotide BLAST
XB-GENE-1188142	vax1-b		NF stage 26	NF stage 26	XB-IMG-86874	Automated curation, nucleotide BLAST
XB-GENE-1188142	vax1-b		NF stage 16	NF stage 19	XB-IMG-86874	Automated curation, nucleotide BLAST
XB-GENE-1188142	vax1-b		NF stage 33 and 34	NF stage 33 and 34	XB-IMG-135665	Automated curation, nucleotide BLAST
XB-GENE-1188142	vax1-b		NF stage 33 and 34	NF stage 33 and 34	XB-IMG-139773	Automated curation, nucleotide BLAST
XB-GENE-1188142	vax1-b		NF stage 33 and 34	NF stage 33 and 34	XB-IMG-139775	Automated curation, nucleotide BLAST
XB-GENE-1188142	vax1-b		NF stage 33 and 34	NF stage 33 and 34	XB-IMG-139776	Automated curation, nucleotide BLAST
XB-GENE-1188142	vax1-b		NF stage 33 and 34	NF stage 33 and 34	XB-IMG-139778	Automated curation, nucleotide BLAST
XB-GENE-6252856	vax1-a		NF stage 29 and 30	NF stage 29 and 30	XB-IMG-24503	Automated curation, nucleotide BLAST
XB-GENE-6252856	vax1-a		NF stage 13	NF stage 14	XB-IMG-24841	Complete manual curation
XB-GENE-6252856	vax1-a		NF stage 19	NF stage 19	XB-IMG-24841	Incomplete manual curation
XB-GENE-6252856	vax1-a		NF stage 23	NF stage 23	XB-IMG-24842	Complete manual curation
XB-GENE-6252856	vax1-a		NF stage 29 and 30	NF stage 29 and 30	XB-IMG-24843	Incomplete manual curation
XB-GENE-6252856	vax1-a		NF stage 33 and 34	NF stage 33 and 34	XB-IMG-24844	Incomplete manual curation
XB-GENE-6252856	vax1-a		NF stage 41	NF stage 42	XB-IMG-24845	Incomplete manual curation
XB-GENE-6252856	vax1-a		NF stage 23	NF stage 23	XB-IMG-46227	Complete manual curation
XB-GENE-6252856	vax1-a		NF stage 35 and 36	NF stage 35 and 36	XB-IMG-76081	Automated curation, nucleotide BLAST
XB-GENE-6252856	vax1-a		NF stage 35 and 36	NF stage 35 and 36	XB-IMG-76085	Automated curation, nucleotide BLAST
XB-GENE-6252856	vax1-a		NF stage 35 and 36	NF stage 35 and 36	XB-IMG-76093	Automated curation, nucleotide BLAST
XB-GENE-6252856	vax1-a		NF stage 19	NF stage 23	XB-IMG-77193	Automated curation, nucleotide BLAST
XB-GENE-6252856	vax1-a		NF stage 33 and 34	NF stage 33 and 34	XB-IMG-86874	Automated curation, nucleotide BLAST
XB-GENE-6252856	vax1-a		NF stage 26	NF stage 26	XB-IMG-86874	Automated curation, nucleotide BLAST
XB-GENE-6252856	vax1-a		NF stage 16	NF stage 19	XB-IMG-86874	Automated curation, nucleotide BLAST
XB-GENE-6252856	vax1-a		NF stage 33 and 34	NF stage 33 and 34	XB-IMG-135665	Automated curation, nucleotide BLAST
XB-GENE-6252856	vax1-a		NF stage 33 and 34	NF stage 33 and 34	XB-IMG-139773	Automated curation, nucleotide BLAST
XB-GENE-6252856	vax1-a		NF stage 33 and 34	NF stage 33 and 34	XB-IMG-139775	Automated curation, nucleotide BLAST
XB-GENE-6252856	vax1-a		NF stage 33 and 34	NF stage 33 and 34	XB-IMG-139776	Automated curation, nucleotide BLAST
XB-GENE-6252856	vax1-a		NF stage 33 and 34	NF stage 33 and 34	XB-IMG-139778	Automated curation, nucleotide BLAST
XB-GENE-478359	fgg		NF stage 46	NF stage 47	XB-IMG-2379	Automated curation, nucleotide BLAST
XB-GENE-478359	fgg		NF stage 41	NF stage 42	XB-IMG-2379	Automated curation, nucleotide BLAST
XB-GENE-478359	fgg		NF stage 37 and 38	NF stage 37 and 38	XB-IMG-2379	Automated curation, nucleotide BLAST
XB-GENE-478359	fgg		NF stage 33 and 34	NF stage 33 and 34	XB-IMG-2380	Complete manual curation
XB-GENE-478359	fgg		NF stage 35 and 36	NF stage 35 and 36	XB-IMG-85289	Automated curation, nucleotide BLAST
XB-GENE-478359	fgg		NF stage 41	NF stage 42	XB-IMG-85290	Automated curation, nucleotide BLAST
XB-GENE-478359	fgg		NF stage 46	NF stage 47	XB-IMG-85291	Automated curation, nucleotide BLAST
XB-GENE-478359	fgg		NF stage 35 and 36	NF stage 35 and 36	XB-IMG-85293	Automated curation, nucleotide BLAST
XB-GENE-865171	ptprd		NF stage 19	NF stage 19	XB-IMG-42873	Incomplete manual curation
XB-GENE-865171	ptprd		NF stage 24	NF stage 24	XB-IMG-42873	Complete manual curation
XB-GENE-865171	ptprd		NF stage 29 and 30	NF stage 29 and 30	XB-IMG-42873	Complete manual curation
XB-GENE-865171	ptprd		NF stage 35 and 36	NF stage 41	XB-IMG-42874	Complete manual curation
XB-GENE-478396	spic		NF stage 31	NF stage 31	XB-IMG-140427	Automated curation, nucleotide BLAST
XB-GENE-478396	spic		NF stage 29 and 30	NF stage 29 and 30	XB-IMG-140428	Automated curation, nucleotide BLAST
XB-GENE-478396	spic		NF stage 29 and 30	NF stage 29 and 30	XB-IMG-140429	Automated curation, nucleotide BLAST
XB-GENE-478396	spic		NF stage 31	NF stage 31	XB-IMG-140430	Automated curation, nucleotide BLAST
XB-GENE-6488646	nedd4		NF stage 18	NF stage 18	XB-IMG-22766	Automated text curation, assumed In Situ assay type, unknown organism
XB-GENE-865179	crx-b		NF stage 10	NF stage 10	XB-IMG-3225	Complete manual curation
XB-GENE-865179	crx-b		NF stage 18	NF stage 18	XB-IMG-3226	Complete manual curation
XB-GENE-865179	crx-b		NF stage 10	NF stage 10	XB-IMG-16223	Stages Manually Curated, No Tissue Curation
XB-GENE-865179	crx-b		NF stage 10	NF stage 10	XB-IMG-16224	Stages Manually Curated, No Tissue Curation
XB-GENE-865179	crx-b		NF stage 10	NF stage 10	XB-IMG-16225	Stages Manually Curated, No Tissue Curation
XB-GENE-865179	crx-b		NF stage 15	NF stage 15	XB-IMG-16226	Stages Manually Curated, No Tissue Curation
XB-GENE-865179	crx-b		NF stage 15	NF stage 15	XB-IMG-16227	Stages Manually Curated, No Tissue Curation
XB-GENE-865179	crx-b		NF stage 15	NF stage 15	XB-IMG-16228	Stages Manually Curated, No Tissue Curation
XB-GENE-865179	crx-b		NF stage 15	NF stage 15	XB-IMG-16229	Stages Manually Curated, No Tissue Curation
XB-GENE-865179	crx-b		NF stage 15	NF stage 15	XB-IMG-16230	Stages Manually Curated, No Tissue Curation
XB-GENE-865179	crx-b		NF stage 20	NF stage 20	XB-IMG-16231	Stages Manually Curated, No Tissue Curation
XB-GENE-865179	crx-b		NF stage 22	NF stage 22	XB-IMG-16232	Stages Manually Curated, No Tissue Curation
XB-GENE-865179	crx-b		NF stage 20	NF stage 20	XB-IMG-16233	Stages Manually Curated, No Tissue Curation
XB-GENE-865179	crx-b		NF stage 20	NF stage 20	XB-IMG-16234	Stages Manually Curated, No Tissue Curation
XB-GENE-865179	crx-b		NF stage 20	NF stage 20	XB-IMG-16235	Stages Manually Curated, No Tissue Curation
XB-GENE-865179	crx-b		NF stage 20	NF stage 20	XB-IMG-16236	Stages Manually Curated, No Tissue Curation
XB-GENE-865179	crx-b		NF stage 20	NF stage 20	XB-IMG-16237	Stages Manually Curated, No Tissue Curation
XB-GENE-865179	crx-b		NF stage 10	NF stage 10	XB-IMG-16238	Stages Manually Curated, No Tissue Curation
XB-GENE-865179	crx-b		NF stage 10	NF stage 10	XB-IMG-16239	Stages Manually Curated, No Tissue Curation
XB-GENE-865179	crx-b		NF stage 10	NF stage 10	XB-IMG-16240	Stages Manually Curated, No Tissue Curation
XB-GENE-865179	crx-b		NF stage 10	NF stage 10	XB-IMG-16241	Stages Manually Curated, No Tissue Curation
XB-GENE-865179	crx-b		NF stage 12	NF stage 12	XB-IMG-16242	Stages Manually Curated, No Tissue Curation
XB-GENE-865179	crx-b		NF stage 12	NF stage 12	XB-IMG-16243	Stages Manually Curated, No Tissue Curation
XB-GENE-865179	crx-b		NF stage 12	NF stage 12	XB-IMG-16244	Stages Manually Curated, No Tissue Curation
XB-GENE-865179	crx-b		NF stage 20	NF stage 20	XB-IMG-16245	Stages Manually Curated, No Tissue Curation
XB-GENE-865179	crx-b		NF stage 20	NF stage 20	XB-IMG-16246	Stages Manually Curated, No Tissue Curation
XB-GENE-865179	crx-b		NF stage 20	NF stage 20	XB-IMG-16247	Stages Manually Curated, No Tissue Curation
XB-GENE-865179	crx-b		NF stage 20	NF stage 20	XB-IMG-16248	Stages Manually Curated, No Tissue Curation
XB-GENE-865179	crx-b		NF stage 20	NF stage 20	XB-IMG-16249	Stages Manually Curated, No Tissue Curation
XB-GENE-865179	crx-b		NF stage 20	NF stage 20	XB-IMG-16250	Stages Manually Curated, No Tissue Curation
XB-GENE-865179	crx-b		NF stage 10	NF stage 10	XB-IMG-16251	Stages Manually Curated, No Tissue Curation
XB-GENE-865179	crx-b		NF stage 10	NF stage 10	XB-IMG-16252	Stages Manually Curated, No Tissue Curation
XB-GENE-865179	crx-b		NF stage 10	NF stage 10	XB-IMG-16253	Stages Manually Curated, No Tissue Curation
XB-GENE-865179	crx-b		NF stage 11	NF stage 11	XB-IMG-16254	Stages Manually Curated, No Tissue Curation
XB-GENE-865179	crx-b		NF stage 11	NF stage 11	XB-IMG-16255	Stages Manually Curated, No Tissue Curation
XB-GENE-865179	crx-b		NF stage 11	NF stage 11	XB-IMG-16256	Stages Manually Curated, No Tissue Curation
XB-GENE-865179	crx-b		NF stage 12	NF stage 12	XB-IMG-16257	Stages Manually Curated, No Tissue Curation
XB-GENE-865179	crx-b		NF stage 12	NF stage 12	XB-IMG-16258	Stages Manually Curated, No Tissue Curation
XB-GENE-865179	crx-b		NF stage 12	NF stage 12	XB-IMG-16259	Stages Manually Curated, No Tissue Curation
XB-GENE-865179	crx-b		NF stage 13	NF stage 13	XB-IMG-16260	Stages Manually Curated, No Tissue Curation
XB-GENE-865179	crx-b		NF stage 13	NF stage 13	XB-IMG-16261	Stages Manually Curated, No Tissue Curation
XB-GENE-865179	crx-b		NF stage 13	NF stage 13	XB-IMG-16262	Stages Manually Curated, No Tissue Curation
XB-GENE-865179	crx-b		NF stage 25	NF stage 25	XB-IMG-16263	Stages Manually Curated, No Tissue Curation
XB-GENE-865179	crx-b		NF stage 25	NF stage 25	XB-IMG-16264	Stages Manually Curated, No Tissue Curation
XB-GENE-865179	crx-b		NF stage 25	NF stage 25	XB-IMG-16265	Stages Manually Curated, No Tissue Curation
XB-GENE-865179	crx-b		NF stage 25	NF stage 25	XB-IMG-16266	Stages Manually Curated, No Tissue Curation
XB-GENE-865179	crx-b		NF stage 25	NF stage 25	XB-IMG-16267	Stages Manually Curated, No Tissue Curation
XB-GENE-865179	crx-b		NF stage 14	NF stage 14	XB-IMG-24115	Complete manual curation
XB-GENE-865179	crx-b		NF stage 10	NF stage 10	XB-IMG-46471	Complete manual curation
XB-GENE-865179	crx-b		NF stage 11	NF stage 11	XB-IMG-46471	Complete manual curation
XB-GENE-865179	crx-b		NF stage 10.25	NF stage 10.25	XB-IMG-46471	Automated curation, nucleotide BLAST
XB-GENE-865179	crx-b		NF stage 10.5	NF stage 10.5	XB-IMG-46471	Automated curation, nucleotide BLAST
XB-GENE-865179	crx-b		NF stage 11.5	NF stage 11.5	XB-IMG-46471	Automated curation, nucleotide BLAST
XB-GENE-865179	crx-b		NF stage 12	NF stage 12	XB-IMG-46471	Automated curation, nucleotide BLAST
XB-GENE-865179	crx-b		NF stage 10.25	NF stage 10.25	XB-IMG-46472	Incomplete manual curation
XB-GENE-865179	crx-b		NF stage 10.5	NF stage 10.5	XB-IMG-46472	Automated curation, nucleotide BLAST
XB-GENE-865179	crx-b		NF stage 12.5	NF stage 12.5	XB-IMG-46473	Complete manual curation
XB-GENE-865179	crx-b		NF stage 13	NF stage 13	XB-IMG-46473	Complete manual curation
XB-GENE-865179	crx-b		NF stage 14	NF stage 14	XB-IMG-46473	Complete manual curation
XB-GENE-865179	crx-b		NF stage 17	NF stage 17	XB-IMG-46473	Complete manual curation
XB-GENE-865179	crx-b		NF stage 18	NF stage 18	XB-IMG-46473	Automated curation, nucleotide BLAST
XB-GENE-865179	crx-b		NF stage 20	NF stage 20	XB-IMG-46473	Automated curation, nucleotide BLAST
XB-GENE-865179	crx-b		NF stage 27	NF stage 27	XB-IMG-46474	Complete manual curation
XB-GENE-865179	crx-b		NF stage 35 and 36	NF stage 35 and 36	XB-IMG-46474	Complete manual curation
XB-GENE-865179	crx-b		NF stage 37 and 38	NF stage 37 and 38	XB-IMG-48063	Complete manual curation
XB-GENE-865179	crx-b		NF stage 10	NF stage 10	XB-IMG-75816	Automated curation, nucleotide BLAST
XB-GENE-865179	crx-b		NF stage 41	NF stage 41	XB-IMG-75822	Automated curation, nucleotide BLAST
XB-GENE-865179	crx-b		NF stage 31	NF stage 31	XB-IMG-75831	Automated curation, nucleotide BLAST
XB-GENE-865179	crx-b		NF stage 33 and 34	NF stage 33 and 34	XB-IMG-76373	Automated curation, nucleotide BLAST
XB-GENE-865179	crx-b		NF stage 42	NF stage 42	XB-IMG-76373	Automated curation, nucleotide BLAST
XB-GENE-865179	crx-b		NF stage 14	NF stage 14	XB-IMG-80778	Automated curation, nucleotide BLAST
XB-GENE-865179	crx-b		NF stage 21	NF stage 22	XB-IMG-80778	Automated curation, nucleotide BLAST
XB-GENE-865179	crx-b		NF stage 45	NF stage 45	XB-IMG-82899	Automated curation, nucleotide BLAST
XB-GENE-865179	crx-b		NF stage 11	NF stage 28	XB-IMG-134135	Automated curation, nucleotide BLAST
XB-GENE-6252876	crx-a		NF stage 10	NF stage 10	XB-IMG-3225	Complete manual curation
XB-GENE-6252876	crx-a		NF stage 18	NF stage 18	XB-IMG-3226	Complete manual curation
XB-GENE-6252876	crx-a		NF stage 10	NF stage 10	XB-IMG-16223	Stages Manually Curated, No Tissue Curation
XB-GENE-6252876	crx-a		NF stage 10	NF stage 10	XB-IMG-16224	Stages Manually Curated, No Tissue Curation
XB-GENE-6252876	crx-a		NF stage 10	NF stage 10	XB-IMG-16225	Stages Manually Curated, No Tissue Curation
XB-GENE-6252876	crx-a		NF stage 15	NF stage 15	XB-IMG-16226	Stages Manually Curated, No Tissue Curation
XB-GENE-6252876	crx-a		NF stage 15	NF stage 15	XB-IMG-16227	Stages Manually Curated, No Tissue Curation
XB-GENE-6252876	crx-a		NF stage 15	NF stage 15	XB-IMG-16228	Stages Manually Curated, No Tissue Curation
XB-GENE-6252876	crx-a		NF stage 15	NF stage 15	XB-IMG-16229	Stages Manually Curated, No Tissue Curation
XB-GENE-6252876	crx-a		NF stage 15	NF stage 15	XB-IMG-16230	Stages Manually Curated, No Tissue Curation
XB-GENE-6252876	crx-a		NF stage 20	NF stage 20	XB-IMG-16231	Stages Manually Curated, No Tissue Curation
XB-GENE-6252876	crx-a		NF stage 22	NF stage 22	XB-IMG-16232	Stages Manually Curated, No Tissue Curation
XB-GENE-6252876	crx-a		NF stage 20	NF stage 20	XB-IMG-16233	Stages Manually Curated, No Tissue Curation
XB-GENE-6252876	crx-a		NF stage 20	NF stage 20	XB-IMG-16234	Stages Manually Curated, No Tissue Curation
XB-GENE-6252876	crx-a		NF stage 20	NF stage 20	XB-IMG-16235	Stages Manually Curated, No Tissue Curation
XB-GENE-6252876	crx-a		NF stage 20	NF stage 20	XB-IMG-16236	Stages Manually Curated, No Tissue Curation
XB-GENE-6252876	crx-a		NF stage 20	NF stage 20	XB-IMG-16237	Stages Manually Curated, No Tissue Curation
XB-GENE-6252876	crx-a		NF stage 10	NF stage 10	XB-IMG-16238	Stages Manually Curated, No Tissue Curation
XB-GENE-6252876	crx-a		NF stage 10	NF stage 10	XB-IMG-16239	Stages Manually Curated, No Tissue Curation
XB-GENE-6252876	crx-a		NF stage 10	NF stage 10	XB-IMG-16240	Stages Manually Curated, No Tissue Curation
XB-GENE-6252876	crx-a		NF stage 10	NF stage 10	XB-IMG-16241	Stages Manually Curated, No Tissue Curation
XB-GENE-6252876	crx-a		NF stage 12	NF stage 12	XB-IMG-16242	Stages Manually Curated, No Tissue Curation
XB-GENE-6252876	crx-a		NF stage 12	NF stage 12	XB-IMG-16243	Stages Manually Curated, No Tissue Curation
XB-GENE-6252876	crx-a		NF stage 12	NF stage 12	XB-IMG-16244	Stages Manually Curated, No Tissue Curation
XB-GENE-6252876	crx-a		NF stage 20	NF stage 20	XB-IMG-16245	Stages Manually Curated, No Tissue Curation
XB-GENE-6252876	crx-a		NF stage 20	NF stage 20	XB-IMG-16246	Stages Manually Curated, No Tissue Curation
XB-GENE-6252876	crx-a		NF stage 20	NF stage 20	XB-IMG-16247	Stages Manually Curated, No Tissue Curation
XB-GENE-6252876	crx-a		NF stage 20	NF stage 20	XB-IMG-16248	Stages Manually Curated, No Tissue Curation
XB-GENE-6252876	crx-a		NF stage 20	NF stage 20	XB-IMG-16249	Stages Manually Curated, No Tissue Curation
XB-GENE-6252876	crx-a		NF stage 20	NF stage 20	XB-IMG-16250	Stages Manually Curated, No Tissue Curation
XB-GENE-6252876	crx-a		NF stage 10	NF stage 10	XB-IMG-16251	Stages Manually Curated, No Tissue Curation
XB-GENE-6252876	crx-a		NF stage 10	NF stage 10	XB-IMG-16252	Stages Manually Curated, No Tissue Curation
XB-GENE-6252876	crx-a		NF stage 10	NF stage 10	XB-IMG-16253	Stages Manually Curated, No Tissue Curation
XB-GENE-6252876	crx-a		NF stage 11	NF stage 11	XB-IMG-16254	Stages Manually Curated, No Tissue Curation
XB-GENE-6252876	crx-a		NF stage 11	NF stage 11	XB-IMG-16255	Stages Manually Curated, No Tissue Curation
XB-GENE-6252876	crx-a		NF stage 11	NF stage 11	XB-IMG-16256	Stages Manually Curated, No Tissue Curation
XB-GENE-6252876	crx-a		NF stage 12	NF stage 12	XB-IMG-16257	Stages Manually Curated, No Tissue Curation
XB-GENE-6252876	crx-a		NF stage 12	NF stage 12	XB-IMG-16258	Stages Manually Curated, No Tissue Curation
XB-GENE-6252876	crx-a		NF stage 12	NF stage 12	XB-IMG-16259	Stages Manually Curated, No Tissue Curation
XB-GENE-6252876	crx-a		NF stage 13	NF stage 13	XB-IMG-16260	Stages Manually Curated, No Tissue Curation
XB-GENE-6252876	crx-a		NF stage 13	NF stage 13	XB-IMG-16261	Stages Manually Curated, No Tissue Curation
XB-GENE-6252876	crx-a		NF stage 13	NF stage 13	XB-IMG-16262	Stages Manually Curated, No Tissue Curation
XB-GENE-6252876	crx-a		NF stage 25	NF stage 25	XB-IMG-16263	Stages Manually Curated, No Tissue Curation
XB-GENE-6252876	crx-a		NF stage 25	NF stage 25	XB-IMG-16264	Stages Manually Curated, No Tissue Curation
XB-GENE-6252876	crx-a		NF stage 25	NF stage 25	XB-IMG-16265	Stages Manually Curated, No Tissue Curation
XB-GENE-6252876	crx-a		NF stage 25	NF stage 25	XB-IMG-16266	Stages Manually Curated, No Tissue Curation
XB-GENE-6252876	crx-a		NF stage 25	NF stage 25	XB-IMG-16267	Stages Manually Curated, No Tissue Curation
XB-GENE-6252876	crx-a		NF stage 14	NF stage 14	XB-IMG-24115	Complete manual curation
XB-GENE-6252876	crx-a		NF stage 10	NF stage 10	XB-IMG-46471	Complete manual curation
XB-GENE-6252876	crx-a		NF stage 11	NF stage 11	XB-IMG-46471	Complete manual curation
XB-GENE-6252876	crx-a		NF stage 10.25	NF stage 10.25	XB-IMG-46471	Automated curation, nucleotide BLAST
XB-GENE-6252876	crx-a		NF stage 10.5	NF stage 10.5	XB-IMG-46471	Automated curation, nucleotide BLAST
XB-GENE-6252876	crx-a		NF stage 11.5	NF stage 11.5	XB-IMG-46471	Automated curation, nucleotide BLAST
XB-GENE-6252876	crx-a		NF stage 12	NF stage 12	XB-IMG-46471	Automated curation, nucleotide BLAST
XB-GENE-6252876	crx-a		NF stage 10.25	NF stage 10.25	XB-IMG-46472	Incomplete manual curation
XB-GENE-6252876	crx-a		NF stage 10.5	NF stage 10.5	XB-IMG-46472	Automated curation, nucleotide BLAST
XB-GENE-6252876	crx-a		NF stage 12.5	NF stage 12.5	XB-IMG-46473	Complete manual curation
XB-GENE-6252876	crx-a		NF stage 13	NF stage 13	XB-IMG-46473	Complete manual curation
XB-GENE-6252876	crx-a		NF stage 14	NF stage 14	XB-IMG-46473	Complete manual curation
XB-GENE-6252876	crx-a		NF stage 17	NF stage 17	XB-IMG-46473	Complete manual curation
XB-GENE-6252876	crx-a		NF stage 18	NF stage 18	XB-IMG-46473	Automated curation, nucleotide BLAST
XB-GENE-6252876	crx-a		NF stage 20	NF stage 20	XB-IMG-46473	Automated curation, nucleotide BLAST
XB-GENE-6252876	crx-a		NF stage 27	NF stage 27	XB-IMG-46474	Complete manual curation
XB-GENE-6252876	crx-a		NF stage 35 and 36	NF stage 35 and 36	XB-IMG-46474	Complete manual curation
XB-GENE-6252876	crx-a		NF stage 37 and 38	NF stage 37 and 38	XB-IMG-48063	Complete manual curation
XB-GENE-6252876	crx-a		NF stage 10	NF stage 10	XB-IMG-75816	Automated curation, nucleotide BLAST
XB-GENE-6252876	crx-a		NF stage 41	NF stage 41	XB-IMG-75822	Automated curation, nucleotide BLAST
XB-GENE-6252876	crx-a		NF stage 31	NF stage 31	XB-IMG-75831	Automated curation, nucleotide BLAST
XB-GENE-6252876	crx-a		NF stage 33 and 34	NF stage 33 and 34	XB-IMG-76373	Automated curation, nucleotide BLAST
XB-GENE-6252876	crx-a		NF stage 42	NF stage 42	XB-IMG-76373	Automated curation, nucleotide BLAST
XB-GENE-6252876	crx-a		NF stage 14	NF stage 14	XB-IMG-80778	Automated curation, nucleotide BLAST
XB-GENE-6252876	crx-a		NF stage 21	NF stage 22	XB-IMG-80778	Automated curation, nucleotide BLAST
XB-GENE-6252876	crx-a		NF stage 45	NF stage 45	XB-IMG-82899	Automated curation, nucleotide BLAST
XB-GENE-6252876	crx-a		NF stage 11	NF stage 28	XB-IMG-134135	Automated curation, nucleotide BLAST
XB-GENE-865180	hoxd3		NF stage 11.5	NF stage 11.5	XB-IMG-37785	Incomplete manual curation
XB-GENE-865180	hoxd3		NF stage 26	NF stage 26	XB-IMG-37786	Incomplete manual curation
XB-GENE-865180	hoxd3		NF stage 22	NF stage 22	XB-IMG-46056	Complete manual curation
XB-GENE-865180	hoxd3		NF stage 20	NF stage 20	XB-IMG-75440	Automated curation, nucleotide BLAST
XB-GENE-865180	hoxd3		NF stage 13	NF stage 13	XB-IMG-75440	Automated curation, nucleotide BLAST
XB-GENE-865180	hoxd3		NF stage 32	NF stage 32	XB-IMG-75441	Automated curation, nucleotide BLAST
XB-GENE-865180	hoxd3		NF stage 32	NF stage 32	XB-IMG-140186	Automated curation, nucleotide BLAST
XB-GENE-865180	hoxd3		NF stage 29 and 30	NF stage 29 and 30	XB-IMG-140187	Automated curation, nucleotide BLAST
XB-GENE-865180	hoxd3		NF stage 33 and 34	NF stage 33 and 34	XB-IMG-140188	Automated curation, nucleotide BLAST
XB-GENE-865180	hoxd3		NF stage 35 and 36	NF stage 35 and 36	XB-IMG-140189	Automated curation, nucleotide BLAST
XB-GENE-865180	hoxd3		NF stage 29 and 30	NF stage 29 and 30	XB-IMG-140190	Automated curation, nucleotide BLAST
XB-GENE-865180	hoxd3		NF stage 39	NF stage 39	XB-IMG-140191	Automated curation, nucleotide BLAST
XB-GENE-865180	hoxd3		NF stage 31	NF stage 31	XB-IMG-140192	Automated curation, nucleotide BLAST
XB-GENE-865180	hoxd3		NF stage 39	NF stage 39	XB-IMG-140193	Automated curation, nucleotide BLAST
XB-GENE-865180	hoxd3		NF stage 28	NF stage 28	XB-IMG-140194	Automated curation, nucleotide BLAST
XB-GENE-865180	hoxd3		NF stage 37 and 38	NF stage 37 and 38	XB-IMG-140195	Automated curation, nucleotide BLAST
XB-GENE-865180	hoxd3		NF stage 35 and 36	NF stage 35 and 36	XB-IMG-140196	Automated curation, nucleotide BLAST
XB-GENE-865180	hoxd3		NF stage 33 and 34	NF stage 33 and 34	XB-IMG-140197	Automated curation, nucleotide BLAST
XB-GENE-865180	hoxd3		NF stage 40	NF stage 40	XB-IMG-140198	Automated curation, nucleotide BLAST
XB-GENE-865180	hoxd3		NF stage 31	NF stage 31	XB-IMG-140199	Automated curation, nucleotide BLAST
XB-GENE-865180	hoxd3		NF stage 32	NF stage 32	XB-IMG-140200	Automated curation, nucleotide BLAST
XB-GENE-865180	hoxd3		NF stage 37 and 38	NF stage 37 and 38	XB-IMG-140201	Automated curation, nucleotide BLAST
XB-GENE-865182	rasl10b		NF stage 10	NF stage 10	XB-IMG-16345	Stages Manually Curated, No Tissue Curation
XB-GENE-865182	rasl10b		NF stage 10	NF stage 10	XB-IMG-16346	Stages Manually Curated, No Tissue Curation
XB-GENE-865182	rasl10b		NF stage 10	NF stage 10	XB-IMG-16347	Stages Manually Curated, No Tissue Curation
XB-GENE-865182	rasl10b		NF stage 15	NF stage 15	XB-IMG-16348	Stages Manually Curated, No Tissue Curation
XB-GENE-865182	rasl10b		NF stage 15	NF stage 15	XB-IMG-16349	Stages Manually Curated, No Tissue Curation
XB-GENE-865182	rasl10b		NF stage 15	NF stage 15	XB-IMG-16350	Stages Manually Curated, No Tissue Curation
XB-GENE-865182	rasl10b		NF stage 15	NF stage 15	XB-IMG-16351	Stages Manually Curated, No Tissue Curation
XB-GENE-865182	rasl10b		NF stage 15	NF stage 15	XB-IMG-16352	Stages Manually Curated, No Tissue Curation
XB-GENE-865182	rasl10b		NF stage 20	NF stage 20	XB-IMG-16353	Stages Manually Curated, No Tissue Curation
XB-GENE-865182	rasl10b		NF stage 20	NF stage 20	XB-IMG-16354	Stages Manually Curated, No Tissue Curation
XB-GENE-865182	rasl10b		NF stage 20	NF stage 20	XB-IMG-16355	Stages Manually Curated, No Tissue Curation
XB-GENE-865182	rasl10b		NF stage 20	NF stage 20	XB-IMG-16356	Stages Manually Curated, No Tissue Curation
XB-GENE-865182	rasl10b		NF stage 20	NF stage 20	XB-IMG-16357	Stages Manually Curated, No Tissue Curation
XB-GENE-865182	rasl10b		NF stage 20	NF stage 20	XB-IMG-16358	Stages Manually Curated, No Tissue Curation
XB-GENE-6486937	postn		NF stage 40	NF stage 40	XB-IMG-78191	Automated curation, nucleotide BLAST
XB-GENE-6486937	postn		NF stage 27	NF stage 27	XB-IMG-78192	Automated curation, nucleotide BLAST
XB-GENE-865187	not-a		NF stage 11	NF stage 11	XB-IMG-2457	Automated curation, nucleotide BLAST
XB-GENE-865187	not-a		NF stage 18	NF stage 18	XB-IMG-23246	Automated curation, nucleotide BLAST
XB-GENE-865187	not-a		NF stage 10	NF stage 10	XB-IMG-24252	Complete manual curation
XB-GENE-865187	not-a		NF stage 11	NF stage 11	XB-IMG-24255	Complete manual curation
XB-GENE-865187	not-a		NF stage 11	NF stage 11	XB-IMG-24256	Complete manual curation
XB-GENE-865187	not-a		NF stage 10.5	NF stage 10.5	XB-IMG-24362	Complete manual curation
XB-GENE-865187	not-a		NF stage 13	NF stage 13	XB-IMG-24362	Complete manual curation
XB-GENE-865187	not-a		NF stage 14	NF stage 14	XB-IMG-43947	Complete manual curation
XB-GENE-865187	not-a		NF stage 14	NF stage 14	XB-IMG-47737	Incomplete manual curation
XB-GENE-865187	not-a		NF stage 13	NF stage 13	XB-IMG-48520	Complete manual curation
XB-GENE-865187	not-a		NF stage 35 and 36	NF stage 35 and 36	XB-IMG-49536	Automated curation, nucleotide BLAST
XB-GENE-865187	not-a		NF stage 22	NF stage 22	XB-IMG-49536	Automated curation, nucleotide BLAST
XB-GENE-865187	not-a		NF stage 11	NF stage 11	XB-IMG-49536	Automated curation, nucleotide BLAST
XB-GENE-865187	not-a		NF stage 10.5	NF stage 10.5	XB-IMG-49536	Automated curation, nucleotide BLAST
XB-GENE-865187	not-a		NF stage 10.5	NF stage 10.5	XB-IMG-49537	Automated curation, nucleotide BLAST
XB-GENE-865187	not-a		NF stage 12	NF stage 12	XB-IMG-49537	Automated curation, nucleotide BLAST
XB-GENE-865187	not-a		NF stage 23	NF stage 23	XB-IMG-49537	Automated curation, nucleotide BLAST
XB-GENE-865187	not-a		NF stage 26	NF stage 31	XB-IMG-49537	Automated curation, nucleotide BLAST
XB-GENE-865187	not-a		NF stage 23	NF stage 31	XB-IMG-49538	Automated curation, nucleotide BLAST
XB-GENE-865187	not-a		NF stage 23	NF stage 23	XB-IMG-49539	Automated curation, nucleotide BLAST
XB-GENE-865187	not-a		NF stage 12.5	NF stage 12.5	XB-IMG-75227	Automated curation, nucleotide BLAST
XB-GENE-865187	not-a		NF stage 11	NF stage 11	XB-IMG-76793	Automated curation, nucleotide BLAST
XB-GENE-865187	not-a		NF stage 13	NF stage 13	XB-IMG-77107	Automated curation, nucleotide BLAST
XB-GENE-865187	not-a		NF stage 14	NF stage 14	XB-IMG-77653	Automated curation, nucleotide BLAST
XB-GENE-865187	not-a		NF stage 10.5	NF stage 10.5	XB-IMG-77655	Automated curation, nucleotide BLAST
XB-GENE-865187	not-a		NF stage 10.5	NF stage 11	XB-IMG-78349	Automated curation, nucleotide BLAST
XB-GENE-865187	not-a		NF stage 10.5	NF stage 10.5	XB-IMG-79421	Automated curation, nucleotide BLAST
XB-GENE-865187	not-a		NF stage 13	NF stage 13	XB-IMG-79504	Automated curation, nucleotide BLAST
XB-GENE-865187	not-a		NF stage 29 and 30	NF stage 29 and 30	XB-IMG-79869	Automated curation, nucleotide BLAST
XB-GENE-865187	not-a		NF stage 29 and 30	NF stage 29 and 30	XB-IMG-79872	Automated curation, nucleotide BLAST
XB-GENE-865187	not-a		NF stage 10.5	NF stage 10.5	XB-IMG-80168	Automated curation, nucleotide BLAST
XB-GENE-865187	not-a		NF stage 14	NF stage 14	XB-IMG-80169	Automated curation, nucleotide BLAST
XB-GENE-865187	not-a		NF stage 16	NF stage 16	XB-IMG-81894	Automated curation, nucleotide BLAST
XB-GENE-865187	not-a		NF stage 14	NF stage 14	XB-IMG-81949	Automated curation, nucleotide BLAST
XB-GENE-865187	not-a		NF stage 29 and 30	NF stage 29 and 30	XB-IMG-81949	Automated curation, nucleotide BLAST
XB-GENE-865187	not-a		NF stage 32	NF stage 32	XB-IMG-81953	Automated curation, nucleotide BLAST
XB-GENE-865187	not-a		NF stage 10.25	NF stage 10.25	XB-IMG-82478	Automated curation, nucleotide BLAST
XB-GENE-865187	not-a		NF stage 14	NF stage 14	XB-IMG-82480	Automated curation, nucleotide BLAST
XB-GENE-865187	not-a		NF stage 12	NF stage 12	XB-IMG-84725	Automated curation, nucleotide BLAST
XB-GENE-865187	not-a		NF stage 12	NF stage 12	XB-IMG-84741	Automated curation, nucleotide BLAST
XB-GENE-865187	not-a		NF stage 12.5	NF stage 12.5	XB-IMG-84854	Automated curation, nucleotide BLAST
XB-GENE-865187	not-a		NF stage 12.5	NF stage 12.5	XB-IMG-84857	Automated curation, nucleotide BLAST
XB-GENE-865187	not-a		NF stage 10.25	NF stage 10.25	XB-IMG-85156	Automated curation, nucleotide BLAST
XB-GENE-865187	not-a		NF stage 13	NF stage 13	XB-IMG-86699	Automated curation, nucleotide BLAST
XB-GENE-865187	not-a		NF stage 14	NF stage 14	XB-IMG-86766	Automated curation, nucleotide BLAST
XB-GENE-865187	not-a		NF stage 14	NF stage 14	XB-IMG-131698	Automated curation, nucleotide BLAST
XB-GENE-865187	not-a		NF stage 10	NF stage 10	XB-IMG-132043	Automated curation, nucleotide BLAST
XB-GENE-865187	not-a		NF stage 11	NF stage 31	XB-IMG-132123	Automated curation, nucleotide BLAST
XB-GENE-865187	not-a		NF stage 10	NF stage 10	XB-IMG-132351	Automated curation, nucleotide BLAST
XB-GENE-865187	not-a		NF stage 14	NF stage 14	XB-IMG-133138	Automated curation, nucleotide BLAST
XB-GENE-865187	not-a		NF stage 12	NF stage 12	XB-IMG-134290	Automated curation, nucleotide BLAST
XB-GENE-865187	not-a		NF stage 11	NF stage 11	XB-IMG-134586	Automated curation, nucleotide BLAST
XB-GENE-865187	not-a		NF stage 11	NF stage 11	XB-IMG-134966	Automated curation, nucleotide BLAST
XB-GENE-865187	not-a		NF stage 14	NF stage 14	XB-IMG-135452	Automated curation, nucleotide BLAST
XB-GENE-865187	not-a		NF stage 29 and 30	NF stage 29 and 30	XB-IMG-135453	Automated curation, nucleotide BLAST
XB-GENE-865187	not-a		NF stage 29 and 30	NF stage 29 and 30	XB-IMG-135454	Automated curation, nucleotide BLAST
XB-GENE-865187	not-a		NF stage 10.5	NF stage 29 and 30	XB-IMG-136078	Automated curation, nucleotide BLAST
XB-GENE-865187	not-a		NF stage 12	NF stage 12	XB-IMG-144394	Automated curation, nucleotide BLAST
XB-GENE-865187	not-a		NF stage 10.5	NF stage 10.5	XB-IMG-144530	Automated curation, nucleotide BLAST
XB-GENE-865187	not-a		NF stage 10.5	NF stage 13	XB-IMG-144613	Automated curation, nucleotide BLAST
XB-GENE-865187	not-a		NF stage 12	NF stage 12	XB-IMG-148906	Automated curation, nucleotide BLAST
XB-GENE-6252631	not-b		NF stage 11	NF stage 11	XB-IMG-2457	Automated curation, nucleotide BLAST
XB-GENE-6252631	not-b		NF stage 18	NF stage 18	XB-IMG-23246	Automated curation, nucleotide BLAST
XB-GENE-6252631	not-b		NF stage 10	NF stage 10	XB-IMG-24252	Complete manual curation
XB-GENE-6252631	not-b		NF stage 11	NF stage 11	XB-IMG-24255	Complete manual curation
XB-GENE-6252631	not-b		NF stage 11	NF stage 11	XB-IMG-24256	Complete manual curation
XB-GENE-6252631	not-b		NF stage 10.5	NF stage 10.5	XB-IMG-24362	Complete manual curation
XB-GENE-6252631	not-b		NF stage 13	NF stage 13	XB-IMG-24362	Complete manual curation
XB-GENE-6252631	not-b		NF stage 14	NF stage 14	XB-IMG-43947	Complete manual curation
XB-GENE-6252631	not-b		NF stage 14	NF stage 14	XB-IMG-47737	Incomplete manual curation
XB-GENE-6252631	not-b		NF stage 13	NF stage 13	XB-IMG-48520	Complete manual curation
XB-GENE-6252631	not-b		NF stage 35 and 36	NF stage 35 and 36	XB-IMG-49536	Automated curation, nucleotide BLAST
XB-GENE-6252631	not-b		NF stage 22	NF stage 22	XB-IMG-49536	Automated curation, nucleotide BLAST
XB-GENE-6252631	not-b		NF stage 11	NF stage 11	XB-IMG-49536	Automated curation, nucleotide BLAST
XB-GENE-6252631	not-b		NF stage 10.5	NF stage 10.5	XB-IMG-49536	Automated curation, nucleotide BLAST
XB-GENE-6252631	not-b		NF stage 10.5	NF stage 10.5	XB-IMG-49537	Automated curation, nucleotide BLAST
XB-GENE-6252631	not-b		NF stage 12	NF stage 12	XB-IMG-49537	Automated curation, nucleotide BLAST
XB-GENE-6252631	not-b		NF stage 23	NF stage 23	XB-IMG-49537	Automated curation, nucleotide BLAST
XB-GENE-6252631	not-b		NF stage 26	NF stage 31	XB-IMG-49537	Automated curation, nucleotide BLAST
XB-GENE-6252631	not-b		NF stage 23	NF stage 31	XB-IMG-49538	Automated curation, nucleotide BLAST
XB-GENE-6252631	not-b		NF stage 23	NF stage 23	XB-IMG-49539	Automated curation, nucleotide BLAST
XB-GENE-6252631	not-b		NF stage 12.5	NF stage 12.5	XB-IMG-75227	Automated curation, nucleotide BLAST
XB-GENE-6252631	not-b		NF stage 11	NF stage 11	XB-IMG-76793	Automated curation, nucleotide BLAST
XB-GENE-6252631	not-b		NF stage 13	NF stage 13	XB-IMG-77107	Automated curation, nucleotide BLAST
XB-GENE-6252631	not-b		NF stage 14	NF stage 14	XB-IMG-77653	Automated curation, nucleotide BLAST
XB-GENE-6252631	not-b		NF stage 10.5	NF stage 10.5	XB-IMG-77655	Automated curation, nucleotide BLAST
XB-GENE-6252631	not-b		NF stage 10.5	NF stage 11	XB-IMG-78349	Automated curation, nucleotide BLAST
XB-GENE-6252631	not-b		NF stage 10.5	NF stage 10.5	XB-IMG-79421	Automated curation, nucleotide BLAST
XB-GENE-6252631	not-b		NF stage 13	NF stage 13	XB-IMG-79504	Automated curation, nucleotide BLAST
XB-GENE-6252631	not-b		NF stage 29 and 30	NF stage 29 and 30	XB-IMG-79869	Automated curation, nucleotide BLAST
XB-GENE-6252631	not-b		NF stage 29 and 30	NF stage 29 and 30	XB-IMG-79872	Automated curation, nucleotide BLAST
XB-GENE-6252631	not-b		NF stage 10.5	NF stage 10.5	XB-IMG-80168	Automated curation, nucleotide BLAST
XB-GENE-6252631	not-b		NF stage 14	NF stage 14	XB-IMG-80169	Automated curation, nucleotide BLAST
XB-GENE-6252631	not-b		NF stage 16	NF stage 16	XB-IMG-81894	Automated curation, nucleotide BLAST
XB-GENE-6252631	not-b		NF stage 14	NF stage 14	XB-IMG-81949	Automated curation, nucleotide BLAST
XB-GENE-6252631	not-b		NF stage 29 and 30	NF stage 29 and 30	XB-IMG-81949	Automated curation, nucleotide BLAST
XB-GENE-6252631	not-b		NF stage 32	NF stage 32	XB-IMG-81953	Automated curation, nucleotide BLAST
XB-GENE-6252631	not-b		NF stage 10.25	NF stage 10.25	XB-IMG-82478	Automated curation, nucleotide BLAST
XB-GENE-6252631	not-b		NF stage 14	NF stage 14	XB-IMG-82480	Automated curation, nucleotide BLAST
XB-GENE-6252631	not-b		NF stage 12	NF stage 12	XB-IMG-84725	Automated curation, nucleotide BLAST
XB-GENE-6252631	not-b		NF stage 12	NF stage 12	XB-IMG-84741	Automated curation, nucleotide BLAST
XB-GENE-6252631	not-b		NF stage 12.5	NF stage 12.5	XB-IMG-84854	Automated curation, nucleotide BLAST
XB-GENE-6252631	not-b		NF stage 12.5	NF stage 12.5	XB-IMG-84857	Automated curation, nucleotide BLAST
XB-GENE-6252631	not-b		NF stage 10.25	NF stage 10.25	XB-IMG-85156	Automated curation, nucleotide BLAST
XB-GENE-6252631	not-b		NF stage 13	NF stage 13	XB-IMG-86699	Automated curation, nucleotide BLAST
XB-GENE-6252631	not-b		NF stage 14	NF stage 14	XB-IMG-86766	Automated curation, nucleotide BLAST
XB-GENE-6252631	not-b		NF stage 14	NF stage 14	XB-IMG-131698	Automated curation, nucleotide BLAST
XB-GENE-6252631	not-b		NF stage 10	NF stage 10	XB-IMG-132043	Automated curation, nucleotide BLAST
XB-GENE-6252631	not-b		NF stage 11	NF stage 31	XB-IMG-132123	Automated curation, nucleotide BLAST
XB-GENE-6252631	not-b		NF stage 10	NF stage 10	XB-IMG-132351	Automated curation, nucleotide BLAST
XB-GENE-6252631	not-b		NF stage 14	NF stage 14	XB-IMG-133138	Automated curation, nucleotide BLAST
XB-GENE-6252631	not-b		NF stage 12	NF stage 12	XB-IMG-134290	Automated curation, nucleotide BLAST
XB-GENE-6252631	not-b		NF stage 11	NF stage 11	XB-IMG-134586	Automated curation, nucleotide BLAST
XB-GENE-6252631	not-b		NF stage 11	NF stage 11	XB-IMG-134966	Automated curation, nucleotide BLAST
XB-GENE-6252631	not-b		NF stage 14	NF stage 14	XB-IMG-135452	Automated curation, nucleotide BLAST
XB-GENE-6252631	not-b		NF stage 29 and 30	NF stage 29 and 30	XB-IMG-135453	Automated curation, nucleotide BLAST
XB-GENE-6252631	not-b		NF stage 29 and 30	NF stage 29 and 30	XB-IMG-135454	Automated curation, nucleotide BLAST
XB-GENE-6252631	not-b		NF stage 10.5	NF stage 29 and 30	XB-IMG-136078	Automated curation, nucleotide BLAST
XB-GENE-6252631	not-b		NF stage 12	NF stage 12	XB-IMG-144394	Automated curation, nucleotide BLAST
XB-GENE-6252631	not-b		NF stage 10.5	NF stage 10.5	XB-IMG-144530	Automated curation, nucleotide BLAST
XB-GENE-6252631	not-b		NF stage 10.5	NF stage 13	XB-IMG-144613	Automated curation, nucleotide BLAST
XB-GENE-6252631	not-b		NF stage 12	NF stage 12	XB-IMG-148906	Automated curation, nucleotide BLAST
XB-GENE-478530	hoxb2		NF stage 24	NF stage 24	XB-IMG-1889	Automated curation, nucleotide BLAST
XB-GENE-478530	hoxb2		NF stage 22	NF stage 22	XB-IMG-1890	Complete manual curation
XB-GENE-478530	hoxb2		NF stage 26	NF stage 26	XB-IMG-37262	Incomplete manual curation
XB-GENE-478530	hoxb2		NF stage 29 and 30	NF stage 29 and 30	XB-IMG-77466	Automated curation, nucleotide BLAST
XB-GENE-478530	hoxb2		NF stage 18	NF stage 18	XB-IMG-77466	Automated curation, nucleotide BLAST
XB-GENE-865189	foxe1		NF stage 18	NF stage 18	XB-IMG-76830	Automated curation, nucleotide BLAST
XB-GENE-865189	foxe1		NF stage 24	NF stage 24	XB-IMG-76830	Automated curation, nucleotide BLAST
XB-GENE-865189	foxe1		NF stage 27	NF stage 27	XB-IMG-76830	Automated curation, nucleotide BLAST
XB-GENE-865189	foxe1		NF stage 33 and 34	NF stage 33 and 34	XB-IMG-76830	Automated curation, nucleotide BLAST
XB-GENE-865189	foxe1		NF stage 35 and 36	NF stage 35 and 36	XB-IMG-76830	Automated curation, nucleotide BLAST
XB-GENE-865189	foxe1		NF stage 37 and 38	NF stage 37 and 38	XB-IMG-76830	Automated curation, nucleotide BLAST
XB-GENE-865189	foxe1		NF stage 18	NF stage 18	XB-IMG-76841	Automated curation, nucleotide BLAST
XB-GENE-865189	foxe1		NF stage 27	NF stage 27	XB-IMG-76842	Automated curation, nucleotide BLAST
XB-GENE-865189	foxe1		NF stage 33 and 34	NF stage 33 and 34	XB-IMG-76843	Automated curation, nucleotide BLAST
XB-GENE-865189	foxe1		NF stage 35 and 36	NF stage 35 and 36	XB-IMG-76844	Automated curation, nucleotide BLAST
XB-GENE-865189	foxe1		NF stage 37 and 38	NF stage 37 and 38	XB-IMG-76851	Automated curation, nucleotide BLAST
XB-GENE-865196	frs3		NF stage 13	NF stage 13	XB-IMG-134789	Automated curation, nucleotide BLAST
XB-GENE-865196	frs3		NF stage 15	NF stage 20	XB-IMG-134789	Automated curation, nucleotide BLAST
XB-GENE-865196	frs3		NF stage 25	NF stage 35 and 36	XB-IMG-134789	Automated curation, nucleotide BLAST
XB-GENE-865196	frs3		NF stage 13	NF stage 13	XB-IMG-134805	Automated curation, nucleotide BLAST
XB-GENE-865196	frs3		NF stage 20	NF stage 20	XB-IMG-134806	Automated curation, nucleotide BLAST
XB-GENE-865196	frs3		NF stage 28	NF stage 28	XB-IMG-134807	Automated curation, nucleotide BLAST
XB-GENE-865196	frs3		NF stage 35 and 36	NF stage 35 and 36	XB-IMG-134808	Automated curation, nucleotide BLAST
XB-GENE-865197	nkx6-3		NF stage 2 (2-cell)	NF stage 44	XB-IMG-139699	Automated curation, nucleotide BLAST
XB-GENE-865198	nog4		NF stage 10.5	NF stage 10.5	XB-IMG-42774	Automated curation, nucleotide BLAST
XB-GENE-865198	nog4		NF stage 12.5	NF stage 12.5	XB-IMG-42774	Automated curation, nucleotide BLAST
XB-GENE-865198	nog4		NF stage 15	NF stage 15	XB-IMG-42774	Automated curation, nucleotide BLAST
XB-GENE-865198	nog4		NF stage 18	NF stage 18	XB-IMG-42774	Automated curation, nucleotide BLAST
XB-GENE-865198	nog4		NF stage 24	NF stage 24	XB-IMG-42775	Automated curation, nucleotide BLAST
XB-GENE-865198	nog4		NF stage 26	NF stage 26	XB-IMG-42775	Automated curation, nucleotide BLAST
XB-GENE-865198	nog4		NF stage 12.5	NF stage 12.5	XB-IMG-84876	Automated curation, nucleotide BLAST
XB-GENE-865198	nog4		NF stage 18	NF stage 18	XB-IMG-84877	Automated curation, nucleotide BLAST
XB-GENE-865198	nog4		NF stage 26	NF stage 26	XB-IMG-84878	Automated curation, nucleotide BLAST
XB-GENE-865200	tnni2		NF stage 42	NF stage 42	XB-IMG-24355	Complete manual curation
XB-GENE-865200	tnni2		NF stage 22	NF stage 22	XB-IMG-45488	Complete manual curation
XB-GENE-865200	tnni2		NF stage 29 and 30	NF stage 35 and 36	XB-IMG-45488	Complete manual curation
XB-GENE-478643	dact1-b		NF stage 10	NF stage 10	XB-IMG-44493	Complete manual curation
XB-GENE-478643	dact1-b		NF stage 14	NF stage 14	XB-IMG-44493	Complete manual curation
XB-GENE-478643	dact1-b		NF stage 19	NF stage 19	XB-IMG-44493	Complete manual curation
XB-GENE-478643	dact1-b		NF stage 41	NF stage 41	XB-IMG-44493	Complete manual curation
XB-GENE-478643	dact1-b		NF stage 21	NF stage 21	XB-IMG-44493	Automated curation, nucleotide BLAST
XB-GENE-478643	dact1-b		NF stage 26	NF stage 26	XB-IMG-148909	Automated curation, nucleotide BLAST
XB-GENE-6251608	dact1-a		NF stage 10	NF stage 10	XB-IMG-44493	Complete manual curation
XB-GENE-6251608	dact1-a		NF stage 14	NF stage 14	XB-IMG-44493	Complete manual curation
XB-GENE-6251608	dact1-a		NF stage 19	NF stage 19	XB-IMG-44493	Complete manual curation
XB-GENE-6251608	dact1-a		NF stage 41	NF stage 41	XB-IMG-44493	Complete manual curation
XB-GENE-6251608	dact1-a		NF stage 21	NF stage 21	XB-IMG-44493	Automated curation, nucleotide BLAST
XB-GENE-6251608	dact1-a		NF stage 26	NF stage 26	XB-IMG-148909	Automated curation, nucleotide BLAST
XB-GENE-865202	prkcd-b		NF stage 11	NF stage 22	XB-IMG-135569	Automated curation, nucleotide BLAST
XB-GENE-865202	prkcd-b		NF stage 11	NF stage 22	XB-IMG-135569	Automated curation, nucleotide BLAST
XB-GENE-865202	prkcd-b		NF stage 11	NF stage 11	XB-IMG-135576	Automated curation, nucleotide BLAST
XB-GENE-865202	prkcd-b		NF stage 15	NF stage 15	XB-IMG-135577	Automated curation, nucleotide BLAST
XB-GENE-865202	prkcd-b		NF stage 22	NF stage 22	XB-IMG-135578	Automated curation, nucleotide BLAST
XB-GENE-6253884	prkcd-a		NF stage 11	NF stage 22	XB-IMG-135569	Automated curation, nucleotide BLAST
XB-GENE-6253884	prkcd-a		NF stage 11	NF stage 22	XB-IMG-135569	Automated curation, nucleotide BLAST
XB-GENE-6253884	prkcd-a		NF stage 11	NF stage 11	XB-IMG-135576	Automated curation, nucleotide BLAST
XB-GENE-6253884	prkcd-a		NF stage 15	NF stage 15	XB-IMG-135577	Automated curation, nucleotide BLAST
XB-GENE-6253884	prkcd-a		NF stage 22	NF stage 22	XB-IMG-135578	Automated curation, nucleotide BLAST
XB-GENE-478676	irs1		NF stage 4 (8-cell)	NF stage 4 (8-cell)	XB-IMG-74766	Automated curation, nucleotide BLAST
XB-GENE-478676	irs1		NF stage 12	NF stage 12	XB-IMG-74766	Automated curation, nucleotide BLAST
XB-GENE-478676	irs1		NF stage 13	NF stage 13	XB-IMG-74766	Automated curation, nucleotide BLAST
XB-GENE-478676	irs1		NF stage 15	NF stage 15	XB-IMG-74766	Automated curation, nucleotide BLAST
XB-GENE-478676	irs1		NF stage 17	NF stage 17	XB-IMG-74766	Automated curation, nucleotide BLAST
XB-GENE-478676	irs1		NF stage 23	NF stage 23	XB-IMG-74766	Automated curation, nucleotide BLAST
XB-GENE-478676	irs1		NF stage 28	NF stage 28	XB-IMG-74766	Automated curation, nucleotide BLAST
XB-GENE-478676	irs1		NF stage 32	NF stage 32	XB-IMG-74766	Automated curation, nucleotide BLAST
XB-GENE-478676	irs1		NF stage 35 and 36	NF stage 35 and 36	XB-IMG-74766	Automated curation, nucleotide BLAST
XB-GENE-478676	irs1		NF stage 40	NF stage 40	XB-IMG-74766	Automated curation, nucleotide BLAST
XB-GENE-478676	irs1		NF stage 17	NF stage 17	XB-IMG-74767	Automated curation, nucleotide BLAST
XB-GENE-478676	irs1		NF stage 23	NF stage 23	XB-IMG-74767	Automated curation, nucleotide BLAST
XB-GENE-478676	irs1		NF stage 35 and 36	NF stage 35 and 36	XB-IMG-74767	Automated curation, nucleotide BLAST
XB-GENE-478676	irs1		NF stage 28	NF stage 28	XB-IMG-74767	Automated curation, nucleotide BLAST
XB-GENE-478676	irs1		NF stage 32	NF stage 32	XB-IMG-74767	Automated curation, nucleotide BLAST
XB-GENE-478676	irs1		NF stage 40	NF stage 40	XB-IMG-74767	Automated curation, nucleotide BLAST
XB-GENE-865205	fgfr4-a		NF stage 19	NF stage 19	XB-IMG-22756	Complete manual curation
XB-GENE-865205	fgfr4-a		NF stage 18	NF stage 18	XB-IMG-24787	Complete manual curation
XB-GENE-865205	fgfr4-a		NF stage 35 and 36	NF stage 43	XB-IMG-26168	Complete manual curation
XB-GENE-865205	fgfr4-a		NF stage 13	NF stage 13	XB-IMG-30620	Complete manual curation
XB-GENE-865205	fgfr4-a		NF stage 29 and 30	NF stage 29 and 30	XB-IMG-30621	Incomplete manual curation
XB-GENE-865205	fgfr4-a		NF stage 10	NF stage 10	XB-IMG-75397	Automated curation, nucleotide BLAST
XB-GENE-865205	fgfr4-a		NF stage 11	NF stage 11	XB-IMG-75397	Automated curation, nucleotide BLAST
XB-GENE-865205	fgfr4-a		NF stage 57	NF stage 61	XB-IMG-82809	Automated curation, nucleotide BLAST
XB-GENE-865205	fgfr4-a		NF stage 29 and 30	NF stage 29 and 30	XB-IMG-84561	Automated curation, nucleotide BLAST
XB-GENE-865205	fgfr4-a		NF stage 33 and 34	NF stage 35 and 36	XB-IMG-133234	Automated curation, nucleotide BLAST
XB-GENE-865205	fgfr4-a		NF stage 35 and 36	NF stage 35 and 36	XB-IMG-144745	Automated curation, nucleotide BLAST
XB-GENE-6251918	fgfr4-b		NF stage 19	NF stage 19	XB-IMG-22756	Complete manual curation
XB-GENE-6251918	fgfr4-b		NF stage 18	NF stage 18	XB-IMG-24787	Complete manual curation
XB-GENE-6251918	fgfr4-b		NF stage 35 and 36	NF stage 43	XB-IMG-26168	Complete manual curation
XB-GENE-6251918	fgfr4-b		NF stage 13	NF stage 13	XB-IMG-30620	Complete manual curation
XB-GENE-6251918	fgfr4-b		NF stage 29 and 30	NF stage 29 and 30	XB-IMG-30621	Incomplete manual curation
XB-GENE-6251918	fgfr4-b		NF stage 10	NF stage 10	XB-IMG-75397	Automated curation, nucleotide BLAST
XB-GENE-6251918	fgfr4-b		NF stage 11	NF stage 11	XB-IMG-75397	Automated curation, nucleotide BLAST
XB-GENE-6251918	fgfr4-b		NF stage 57	NF stage 61	XB-IMG-82809	Automated curation, nucleotide BLAST
XB-GENE-6251918	fgfr4-b		NF stage 29 and 30	NF stage 29 and 30	XB-IMG-84561	Automated curation, nucleotide BLAST
XB-GENE-6251918	fgfr4-b		NF stage 33 and 34	NF stage 35 and 36	XB-IMG-133234	Automated curation, nucleotide BLAST
XB-GENE-6251918	fgfr4-b		NF stage 35 and 36	NF stage 35 and 36	XB-IMG-144745	Automated curation, nucleotide BLAST
XB-GENE-865206	ccnk		NF stage 10	NF stage 12.5	XB-IMG-43295	Complete manual curation
XB-GENE-865206	ccnk		NF stage 22	NF stage 44	XB-IMG-43295	Complete manual curation
XB-GENE-865207	rxra		NF stage 52	NF stage 52	XB-IMG-130761	Automated curation, nucleotide BLAST
XB-GENE-478765	six3-a		NF stage 21	NF stage 21	XB-IMG-1985	Complete manual curation
XB-GENE-478765	six3-a		NF stage 37 and 38	NF stage 37 and 38	XB-IMG-1985	Complete manual curation
XB-GENE-478765	six3-a		NF stage 14	NF stage 14	XB-IMG-2043	Complete manual curation
XB-GENE-478765	six3-a		NF stage 21	NF stage 21	XB-IMG-2209	Complete manual curation
XB-GENE-478765	six3-a		NF stage 22	NF stage 22	XB-IMG-23551	Complete manual curation
XB-GENE-478765	six3-a		NF stage 12.5	NF stage 12.5	XB-IMG-23824	Complete manual curation
XB-GENE-478765	six3-a		NF stage 13	NF stage 13	XB-IMG-23824	Complete manual curation
XB-GENE-478765	six3-a		NF stage 15	NF stage 15	XB-IMG-23824	Complete manual curation
XB-GENE-478765	six3-a		NF stage 13	NF stage 14	XB-IMG-26149	Complete manual curation
XB-GENE-478765	six3-a		NF stage 14	NF stage 15	XB-IMG-26316	Complete manual curation
XB-GENE-478765	six3-a		NF stage 14	NF stage 14	XB-IMG-26318	Complete manual curation
XB-GENE-478765	six3-a		NF stage 14	NF stage 14	XB-IMG-43330	Complete manual curation
XB-GENE-478765	six3-a		NF stage 32	NF stage 32	XB-IMG-43330	Complete manual curation
XB-GENE-478765	six3-a		NF stage 15	NF stage 15	XB-IMG-43336	Complete manual curation
XB-GENE-478765	six3-a		NF stage 33 and 34	NF stage 33 and 34	XB-IMG-43336	Complete manual curation
XB-GENE-478765	six3-a		NF stage 14	NF stage 14	XB-IMG-43338	Complete manual curation
XB-GENE-478765	six3-a		NF stage 33 and 34	NF stage 33 and 34	XB-IMG-43338	Automated curation, nucleotide BLAST
XB-GENE-478765	six3-a		NF stage 14	NF stage 14	XB-IMG-43339	Complete manual curation
XB-GENE-478765	six3-a		NF stage 33 and 34	NF stage 33 and 34	XB-IMG-43339	Complete manual curation
XB-GENE-478765	six3-a		NF stage 22	NF stage 44	XB-IMG-46016	Complete manual curation
XB-GENE-478765	six3-a		NF stage 20	NF stage 20	XB-IMG-46063	Incomplete manual curation
XB-GENE-478765	six3-a		NF stage 29 and 30	NF stage 35 and 36	XB-IMG-46063	Complete manual curation
XB-GENE-478765	six3-a		NF stage 39	NF stage 39	XB-IMG-46063	Incomplete manual curation
XB-GENE-478765	six3-a		NF stage 10	NF stage 12.5	XB-IMG-46749	Complete manual curation
XB-GENE-478765	six3-a		NF stage 20	NF stage 20	XB-IMG-46749	Complete manual curation
XB-GENE-478765	six3-a		NF stage 32	NF stage 32	XB-IMG-46749	Incomplete manual curation
XB-GENE-478765	six3-a		NF stage 17	NF stage 17	XB-IMG-46983	Complete manual curation
XB-GENE-478765	six3-a		NF stage 29 and 30	NF stage 29 and 30	XB-IMG-47482	Incomplete manual curation
XB-GENE-478765	six3-a		NF stage 20	NF stage 20	XB-IMG-48480	Complete manual curation
XB-GENE-478765	six3-a		NF stage 20	NF stage 20	XB-IMG-48481	Complete manual curation
XB-GENE-478765	six3-a		NF stage 20	NF stage 20	XB-IMG-48482	Complete manual curation
XB-GENE-478765	six3-a		NF stage 20	NF stage 20	XB-IMG-48483	Complete manual curation
XB-GENE-478765	six3-a		NF stage 20	NF stage 20	XB-IMG-49514	Automated curation, nucleotide BLAST
XB-GENE-478765	six3-a		NF stage 14	NF stage 14	XB-IMG-49757	Complete manual curation
XB-GENE-478765	six3-a		NF stage 19	NF stage 19	XB-IMG-76259	Automated curation, nucleotide BLAST
XB-GENE-478765	six3-a		NF stage 19	NF stage 19	XB-IMG-76262	Automated curation, nucleotide BLAST
XB-GENE-478765	six3-a		NF stage 35 and 36	NF stage 35 and 36	XB-IMG-76760	Automated curation, nucleotide BLAST
XB-GENE-478765	six3-a		NF stage 14	NF stage 14	XB-IMG-79336	Automated curation, nucleotide BLAST
XB-GENE-478765	six3-a		NF stage 19	NF stage 20	XB-IMG-79342	Automated curation, nucleotide BLAST
XB-GENE-478765	six3-a		NF stage 14	NF stage 14	XB-IMG-79810	Automated curation, nucleotide BLAST
XB-GENE-478765	six3-a		NF stage 33 and 34	NF stage 33 and 34	XB-IMG-79811	Automated curation, nucleotide BLAST
XB-GENE-478765	six3-a		NF stage 40	NF stage 40	XB-IMG-80470	Automated curation, nucleotide BLAST
XB-GENE-478765	six3-a		NF stage 17	NF stage 21	XB-IMG-80487	Automated curation, nucleotide BLAST
XB-GENE-478765	six3-a		NF stage 24	NF stage 37 and 38	XB-IMG-80487	Automated curation, nucleotide BLAST
XB-GENE-478765	six3-a		NF stage 21	NF stage 21	XB-IMG-80488	Automated curation, nucleotide BLAST
XB-GENE-478765	six3-a		NF stage 24	NF stage 37 and 38	XB-IMG-80488	Automated curation, nucleotide BLAST
XB-GENE-478765	six3-a		NF stage 22	NF stage 22	XB-IMG-80788	Automated curation, nucleotide BLAST
XB-GENE-478765	six3-a		NF stage 32	NF stage 33 and 34	XB-IMG-83433	Automated curation, nucleotide BLAST
XB-GENE-478765	six3-a		NF stage 20	NF stage 20	XB-IMG-85123	Automated curation, nucleotide BLAST
XB-GENE-478765	six3-a		NF stage 20	NF stage 32	XB-IMG-102254	Automated curation, nucleotide BLAST
XB-GENE-478765	six3-a		NF stage 15	NF stage 15	XB-IMG-135998	Automated curation, nucleotide BLAST
XB-GENE-1021810	six3-b		NF stage 21	NF stage 21	XB-IMG-1985	Complete manual curation
XB-GENE-1021810	six3-b		NF stage 37 and 38	NF stage 37 and 38	XB-IMG-1985	Complete manual curation
XB-GENE-1021810	six3-b		NF stage 14	NF stage 14	XB-IMG-2043	Complete manual curation
XB-GENE-1021810	six3-b		NF stage 21	NF stage 21	XB-IMG-2209	Complete manual curation
XB-GENE-1021810	six3-b		NF stage 22	NF stage 22	XB-IMG-23551	Complete manual curation
XB-GENE-1021810	six3-b		NF stage 12.5	NF stage 12.5	XB-IMG-23824	Complete manual curation
XB-GENE-1021810	six3-b		NF stage 13	NF stage 13	XB-IMG-23824	Complete manual curation
XB-GENE-1021810	six3-b		NF stage 15	NF stage 15	XB-IMG-23824	Complete manual curation
XB-GENE-1021810	six3-b		NF stage 13	NF stage 14	XB-IMG-26149	Complete manual curation
XB-GENE-1021810	six3-b		NF stage 14	NF stage 15	XB-IMG-26316	Complete manual curation
XB-GENE-1021810	six3-b		NF stage 14	NF stage 14	XB-IMG-26318	Complete manual curation
XB-GENE-1021810	six3-b		NF stage 14	NF stage 14	XB-IMG-43330	Complete manual curation
XB-GENE-1021810	six3-b		NF stage 32	NF stage 32	XB-IMG-43330	Complete manual curation
XB-GENE-1021810	six3-b		NF stage 15	NF stage 15	XB-IMG-43336	Complete manual curation
XB-GENE-1021810	six3-b		NF stage 33 and 34	NF stage 33 and 34	XB-IMG-43336	Complete manual curation
XB-GENE-1021810	six3-b		NF stage 14	NF stage 14	XB-IMG-43338	Complete manual curation
XB-GENE-1021810	six3-b		NF stage 33 and 34	NF stage 33 and 34	XB-IMG-43338	Automated curation, nucleotide BLAST
XB-GENE-1021810	six3-b		NF stage 14	NF stage 14	XB-IMG-43339	Complete manual curation
XB-GENE-1021810	six3-b		NF stage 33 and 34	NF stage 33 and 34	XB-IMG-43339	Complete manual curation
XB-GENE-1021810	six3-b		NF stage 22	NF stage 44	XB-IMG-46016	Complete manual curation
XB-GENE-1021810	six3-b		NF stage 20	NF stage 20	XB-IMG-46063	Incomplete manual curation
XB-GENE-1021810	six3-b		NF stage 29 and 30	NF stage 35 and 36	XB-IMG-46063	Complete manual curation
XB-GENE-1021810	six3-b		NF stage 39	NF stage 39	XB-IMG-46063	Incomplete manual curation
XB-GENE-1021810	six3-b		NF stage 10	NF stage 12.5	XB-IMG-46749	Complete manual curation
XB-GENE-1021810	six3-b		NF stage 20	NF stage 20	XB-IMG-46749	Complete manual curation
XB-GENE-1021810	six3-b		NF stage 32	NF stage 32	XB-IMG-46749	Incomplete manual curation
XB-GENE-1021810	six3-b		NF stage 17	NF stage 17	XB-IMG-46983	Complete manual curation
XB-GENE-1021810	six3-b		NF stage 29 and 30	NF stage 29 and 30	XB-IMG-47482	Incomplete manual curation
XB-GENE-1021810	six3-b		NF stage 20	NF stage 20	XB-IMG-48480	Complete manual curation
XB-GENE-1021810	six3-b		NF stage 20	NF stage 20	XB-IMG-48481	Complete manual curation
XB-GENE-1021810	six3-b		NF stage 20	NF stage 20	XB-IMG-48482	Complete manual curation
XB-GENE-1021810	six3-b		NF stage 20	NF stage 20	XB-IMG-48483	Complete manual curation
XB-GENE-1021810	six3-b		NF stage 20	NF stage 20	XB-IMG-49514	Automated curation, nucleotide BLAST
XB-GENE-1021810	six3-b		NF stage 14	NF stage 14	XB-IMG-49757	Complete manual curation
XB-GENE-1021810	six3-b		NF stage 19	NF stage 19	XB-IMG-76259	Automated curation, nucleotide BLAST
XB-GENE-1021810	six3-b		NF stage 19	NF stage 19	XB-IMG-76262	Automated curation, nucleotide BLAST
XB-GENE-1021810	six3-b		NF stage 35 and 36	NF stage 35 and 36	XB-IMG-76760	Automated curation, nucleotide BLAST
XB-GENE-1021810	six3-b		NF stage 14	NF stage 14	XB-IMG-79336	Automated curation, nucleotide BLAST
XB-GENE-1021810	six3-b		NF stage 19	NF stage 20	XB-IMG-79342	Automated curation, nucleotide BLAST
XB-GENE-1021810	six3-b		NF stage 14	NF stage 14	XB-IMG-79810	Automated curation, nucleotide BLAST
XB-GENE-1021810	six3-b		NF stage 33 and 34	NF stage 33 and 34	XB-IMG-79811	Automated curation, nucleotide BLAST
XB-GENE-1021810	six3-b		NF stage 40	NF stage 40	XB-IMG-80470	Automated curation, nucleotide BLAST
XB-GENE-1021810	six3-b		NF stage 17	NF stage 21	XB-IMG-80487	Automated curation, nucleotide BLAST
XB-GENE-1021810	six3-b		NF stage 24	NF stage 37 and 38	XB-IMG-80487	Automated curation, nucleotide BLAST
XB-GENE-1021810	six3-b		NF stage 21	NF stage 21	XB-IMG-80488	Automated curation, nucleotide BLAST
XB-GENE-1021810	six3-b		NF stage 24	NF stage 37 and 38	XB-IMG-80488	Automated curation, nucleotide BLAST
XB-GENE-1021810	six3-b		NF stage 22	NF stage 22	XB-IMG-80788	Automated curation, nucleotide BLAST
XB-GENE-1021810	six3-b		NF stage 32	NF stage 33 and 34	XB-IMG-83433	Automated curation, nucleotide BLAST
XB-GENE-1021810	six3-b		NF stage 20	NF stage 20	XB-IMG-85123	Automated curation, nucleotide BLAST
XB-GENE-1021810	six3-b		NF stage 20	NF stage 32	XB-IMG-102254	Automated curation, nucleotide BLAST
XB-GENE-1021810	six3-b		NF stage 15	NF stage 15	XB-IMG-135998	Automated curation, nucleotide BLAST
XB-GENE-478775	fga		NF stage 40	NF stage 40	XB-IMG-27943	Complete manual curation
XB-GENE-478775	fga		NF stage 40	NF stage 40	XB-IMG-27946	Incomplete manual curation
XB-GENE-478775	fga		NF stage 41	NF stage 41	XB-IMG-77158	Automated curation, nucleotide BLAST
XB-GENE-478775	fga		NF stage 37 and 38	NF stage 37 and 38	XB-IMG-77159	Automated curation, nucleotide BLAST
XB-GENE-478775	fga		NF stage 37 and 38	NF stage 37 and 38	XB-IMG-77168	Automated curation, nucleotide BLAST
XB-GENE-865212	t-a		NF stage 18	NF stage 18	XB-IMG-1057	Complete manual curation
XB-GENE-865212	t-a		NF stage 10	NF stage 10	XB-IMG-1811	Complete manual curation
XB-GENE-865212	t-a		NF stage 10	NF stage 10	XB-IMG-1812	Complete manual curation
XB-GENE-865212	t-a		NF stage 11	NF stage 11	XB-IMG-2566	Complete manual curation
XB-GENE-865212	t-a		NF stage 10.5	NF stage 10.5	XB-IMG-2682	Complete manual curation
XB-GENE-865212	t-a		NF stage 10	NF stage 10	XB-IMG-2699	Complete manual curation
XB-GENE-865212	t-a		NF stage 10	NF stage 10	XB-IMG-2762	Automated curation, no stage curation, no tissue curation
XB-GENE-865212	t-a		NF stage 10	NF stage 10	XB-IMG-2768	Complete manual curation
XB-GENE-865212	t-a		NF stage 10.5	NF stage 10.5	XB-IMG-2934	Stages Manually Curated, No Tissue Curation
XB-GENE-865212	t-a		NF stage 10	NF stage 10	XB-IMG-3223	Complete manual curation
XB-GENE-865212	t-a		NF stage 10	NF stage 10	XB-IMG-3227	Complete manual curation
XB-GENE-865212	t-a		NF stage 11.5	NF stage 11.5	XB-IMG-3227	Complete manual curation
XB-GENE-865212	t-a		NF stage 11	NF stage 11	XB-IMG-3251	Complete manual curation
XB-GENE-865212	t-a		NF stage 11	NF stage 11	XB-IMG-3253	Complete manual curation
XB-GENE-865212	t-a		NF stage 10	NF stage 10	XB-IMG-3269	Complete manual curation
XB-GENE-865212	t-a		NF stage 10	NF stage 10	XB-IMG-3269	Automated curation, nucleotide BLAST
XB-GENE-865212	t-a		NF stage 12	NF stage 12	XB-IMG-4644	Stages Manually Curated, No Tissue Curation
XB-GENE-865212	t-a		NF stage 12	NF stage 12	XB-IMG-4645	Stages Manually Curated, No Tissue Curation
XB-GENE-865212	t-a		NF stage 11	NF stage 11	XB-IMG-4646	Complete manual curation
XB-GENE-865212	t-a		NF stage 15	NF stage 15	XB-IMG-4647	Stages Manually Curated, No Tissue Curation
XB-GENE-865212	t-a		NF stage 15	NF stage 15	XB-IMG-4648	Stages Manually Curated, No Tissue Curation
XB-GENE-865212	t-a		NF stage 15	NF stage 15	XB-IMG-4649	Stages Manually Curated, No Tissue Curation
XB-GENE-865212	t-a		NF stage 15	NF stage 15	XB-IMG-4650	Stages Manually Curated, No Tissue Curation
XB-GENE-865212	t-a		NF stage 15	NF stage 15	XB-IMG-4651	Stages Manually Curated, No Tissue Curation
XB-GENE-865212	t-a		NF stage 32	NF stage 32	XB-IMG-4652	Stages Manually Curated, No Tissue Curation
XB-GENE-865212	t-a		NF stage 32	NF stage 32	XB-IMG-4653	Stages Manually Curated, No Tissue Curation
XB-GENE-865212	t-a		NF stage 32	NF stage 32	XB-IMG-4654	Complete manual curation
XB-GENE-865212	t-a		NF stage 32	NF stage 32	XB-IMG-4655	Complete manual curation
XB-GENE-865212	t-a		NF stage 32	NF stage 32	XB-IMG-4656	Complete manual curation
XB-GENE-865212	t-a		NF stage 32	NF stage 32	XB-IMG-4657	Stages Manually Curated, No Tissue Curation
XB-GENE-865212	t-a		NF stage 20	NF stage 20	XB-IMG-4658	Stages Manually Curated, No Tissue Curation
XB-GENE-865212	t-a		NF stage 20	NF stage 20	XB-IMG-4659	Stages Manually Curated, No Tissue Curation
XB-GENE-865212	t-a		NF stage 20	NF stage 20	XB-IMG-4660	Stages Manually Curated, No Tissue Curation
XB-GENE-865212	t-a		NF stage 21	NF stage 21	XB-IMG-4661	Stages Manually Curated, No Tissue Curation
XB-GENE-865212	t-a		NF stage 21	NF stage 21	XB-IMG-4662	Stages Manually Curated, No Tissue Curation
XB-GENE-865212	t-a		NF stage 21	NF stage 21	XB-IMG-4663	Stages Manually Curated, No Tissue Curation
XB-GENE-865212	t-a		NF stage 22	NF stage 22	XB-IMG-4664	Stages Manually Curated, No Tissue Curation
XB-GENE-865212	t-a		NF stage 22	NF stage 22	XB-IMG-4665	Stages Manually Curated, No Tissue Curation
XB-GENE-865212	t-a		NF stage 22	NF stage 22	XB-IMG-4666	Stages Manually Curated, No Tissue Curation
XB-GENE-865212	t-a		NF stage 24	NF stage 24	XB-IMG-4667	Stages Manually Curated, No Tissue Curation
XB-GENE-865212	t-a		NF stage 24	NF stage 24	XB-IMG-4668	Stages Manually Curated, No Tissue Curation
XB-GENE-865212	t-a		NF stage 24	NF stage 24	XB-IMG-4669	Stages Manually Curated, No Tissue Curation
XB-GENE-865212	t-a		NF stage 10	NF stage 10	XB-IMG-4673	Stages Manually Curated, No Tissue Curation
XB-GENE-865212	t-a		NF stage 10	NF stage 10	XB-IMG-4674	Stages Manually Curated, No Tissue Curation
XB-GENE-865212	t-a		NF stage 10	NF stage 10	XB-IMG-4675	Stages Manually Curated, No Tissue Curation
XB-GENE-865212	t-a		NF stage 14	NF stage 14	XB-IMG-4676	Stages Manually Curated, No Tissue Curation
XB-GENE-865212	t-a		NF stage 14	NF stage 14	XB-IMG-4677	Stages Manually Curated, No Tissue Curation
XB-GENE-865212	t-a		NF stage 14	NF stage 14	XB-IMG-4678	Stages Manually Curated, No Tissue Curation
XB-GENE-865212	t-a		NF stage 14	NF stage 14	XB-IMG-4679	Stages Manually Curated, No Tissue Curation
XB-GENE-865212	t-a		NF stage 14	NF stage 14	XB-IMG-4680	Stages Manually Curated, No Tissue Curation
XB-GENE-865212	t-a		NF stage 22	NF stage 22	XB-IMG-4681	Stages Manually Curated, No Tissue Curation
XB-GENE-865212	t-a		NF stage 22	NF stage 22	XB-IMG-4682	Complete manual curation
XB-GENE-865212	t-a		NF stage 22	NF stage 22	XB-IMG-4683	Complete manual curation
XB-GENE-865212	t-a		NF stage 20	NF stage 20	XB-IMG-4684	Stages Manually Curated, No Tissue Curation
XB-GENE-865212	t-a		NF stage 20	NF stage 20	XB-IMG-4685	Stages Manually Curated, No Tissue Curation
XB-GENE-865212	t-a		NF stage 20	NF stage 20	XB-IMG-4686	Stages Manually Curated, No Tissue Curation
XB-GENE-865212	t-a		NF stage 20	NF stage 20	XB-IMG-4687	Stages Manually Curated, No Tissue Curation
XB-GENE-865212	t-a		NF stage 20	NF stage 20	XB-IMG-4688	Stages Manually Curated, No Tissue Curation
XB-GENE-865212	t-a		NF stage 15	NF stage 15	XB-IMG-7171	Stages Manually Curated, No Tissue Curation
XB-GENE-865212	t-a		NF stage 18	NF stage 18	XB-IMG-7172	Stages Manually Curated, No Tissue Curation
XB-GENE-865212	t-a		NF stage 20	NF stage 20	XB-IMG-7173	Stages Manually Curated, No Tissue Curation
XB-GENE-865212	t-a		NF stage 11	NF stage 11	XB-IMG-7174	Stages Manually Curated, No Tissue Curation
XB-GENE-865212	t-a		NF stage 11	NF stage 11	XB-IMG-7175	Complete manual curation
XB-GENE-865212	t-a		NF stage 11	NF stage 11	XB-IMG-7176	Complete manual curation
XB-GENE-865212	t-a		NF stage 15	NF stage 15	XB-IMG-7177	Stages Manually Curated, No Tissue Curation
XB-GENE-865212	t-a		NF stage 15	NF stage 15	XB-IMG-7178	Complete manual curation
XB-GENE-865212	t-a		NF stage 15	NF stage 15	XB-IMG-7179	Complete manual curation
XB-GENE-865212	t-a		NF stage 15	NF stage 15	XB-IMG-7180	Complete manual curation
XB-GENE-865212	t-a		NF stage 15	NF stage 15	XB-IMG-7181	Stages Manually Curated, No Tissue Curation
XB-GENE-865212	t-a		NF stage 25	NF stage 25	XB-IMG-7182	Stages Manually Curated, No Tissue Curation
XB-GENE-865212	t-a		NF stage 25	NF stage 25	XB-IMG-7183	Stages Manually Curated, No Tissue Curation
XB-GENE-865212	t-a		NF stage 25	NF stage 25	XB-IMG-7184	Stages Manually Curated, No Tissue Curation
XB-GENE-865212	t-a		NF stage 25	NF stage 25	XB-IMG-7185	Stages Manually Curated, No Tissue Curation
XB-GENE-865212	t-a		NF stage 25	NF stage 25	XB-IMG-7186	Stages Manually Curated, No Tissue Curation
XB-GENE-865212	t-a		NF stage 25	NF stage 25	XB-IMG-7187	Stages Manually Curated, No Tissue Curation
XB-GENE-865212	t-a		NF stage 10	NF stage 11	XB-IMG-23166	Complete manual curation
XB-GENE-865212	t-a		NF stage 10	NF stage 11	XB-IMG-23231	Complete manual curation
XB-GENE-865212	t-a		NF stage 10.25	NF stage 10.25	XB-IMG-23247	Complete manual curation
XB-GENE-865212	t-a		NF stage 10.5	NF stage 10.5	XB-IMG-23281	Automated curation, nucleotide BLAST
XB-GENE-865212	t-a		NF stage 12	NF stage 12	XB-IMG-23319	Complete manual curation
XB-GENE-865212	t-a		NF stage 10	NF stage 10	XB-IMG-23466	Automated curation, no stage curation, no tissue curation
XB-GENE-865212	t-a		NF stage 11	NF stage 11	XB-IMG-23471	Complete manual curation
XB-GENE-865212	t-a		NF stage 11	NF stage 11	XB-IMG-23473	Complete manual curation
XB-GENE-865212	t-a		NF stage 10	NF stage 10	XB-IMG-23481	Complete manual curation
XB-GENE-865212	t-a		NF stage 10	NF stage 10	XB-IMG-23481	Automated curation, nucleotide BLAST
XB-GENE-865212	t-a		NF stage 11.5	NF stage 11.5	XB-IMG-23547	Complete manual curation
XB-GENE-865212	t-a		NF stage 11.5	NF stage 11.5	XB-IMG-23547	Automated curation, nucleotide BLAST
XB-GENE-865212	t-a		NF stage 10	NF stage 10	XB-IMG-23574	Complete manual curation
XB-GENE-865212	t-a		NF stage 10	NF stage 10	XB-IMG-23575	Complete manual curation
XB-GENE-865212	t-a		NF stage 10	NF stage 10	XB-IMG-23578	Complete manual curation
XB-GENE-865212	t-a		NF stage 11	NF stage 11	XB-IMG-23581	Complete manual curation
XB-GENE-865212	t-a		NF stage 10	NF stage 10	XB-IMG-23740	Annotations from AxelDB: Tissues annotated
XB-GENE-865212	t-a		NF stage 10.5	NF stage 13	XB-IMG-24103	Complete manual curation
XB-GENE-865212	t-a		NF stage 14	NF stage 14	XB-IMG-24115	Complete manual curation
XB-GENE-865212	t-a		NF stage 11	NF stage 11	XB-IMG-24248	Complete manual curation
XB-GENE-865212	t-a		NF stage 10	NF stage 10.25	XB-IMG-24452	Complete manual curation
XB-GENE-865212	t-a		NF stage 11	NF stage 11	XB-IMG-24452	Complete manual curation
XB-GENE-865212	t-a		NF stage 11	NF stage 11	XB-IMG-24453	Complete manual curation
XB-GENE-865212	t-a		NF stage 11	NF stage 11	XB-IMG-24454	Complete manual curation
XB-GENE-865212	t-a		NF stage 11	NF stage 11	XB-IMG-24455	Complete manual curation
XB-GENE-865212	t-a		NF stage 11	NF stage 11	XB-IMG-24457	Complete manual curation
XB-GENE-865212	t-a		NF stage 10.5	NF stage 10.5	XB-IMG-24565	Complete manual curation
XB-GENE-865212	t-a		NF stage 10.5	NF stage 10.5	XB-IMG-24577	Complete manual curation
XB-GENE-865212	t-a		NF stage 11	NF stage 11	XB-IMG-24605	Complete manual curation
XB-GENE-865212	t-a		NF stage 11.5	NF stage 11.5	XB-IMG-24614	Complete manual curation
XB-GENE-865212	t-a		NF stage 10	NF stage 10	XB-IMG-24711	Complete manual curation
XB-GENE-865212	t-a		NF stage 11.5	NF stage 11.5	XB-IMG-24711	Complete manual curation
XB-GENE-865212	t-a		NF stage 11	NF stage 11	XB-IMG-25019	Complete manual curation
XB-GENE-865212	t-a		NF stage 11	NF stage 11	XB-IMG-26309	Complete manual curation
XB-GENE-865212	t-a		NF stage 10.5	NF stage 10.5	XB-IMG-26342	Complete manual curation
XB-GENE-865212	t-a		NF stage 9	NF stage 13	XB-IMG-27973	Complete manual curation
XB-GENE-865212	t-a		NF stage 10	NF stage 10	XB-IMG-28103	Complete manual curation
XB-GENE-865212	t-a		NF stage 10	NF stage 10	XB-IMG-28104	Complete manual curation
XB-GENE-865212	t-a		NF stage 13	NF stage 13	XB-IMG-28105	Complete manual curation
XB-GENE-865212	t-a		NF stage 29 and 30	NF stage 29 and 30	XB-IMG-28106	Complete manual curation
XB-GENE-865212	t-a		NF stage 11.5	NF stage 11.5	XB-IMG-39381	Complete manual curation
XB-GENE-865212	t-a		NF stage 40	NF stage 40	XB-IMG-39811	Automated curation, nucleotide BLAST
XB-GENE-865212	t-a		NF stage 11	NF stage 11	XB-IMG-40325	Complete manual curation
XB-GENE-865212	t-a		NF stage 11	NF stage 11	XB-IMG-40672	Complete manual curation
XB-GENE-865212	t-a		neurula stage	neurula stage	XB-IMG-40708	Incomplete manual curation
XB-GENE-865212	t-a		NF stage 10	NF stage 10	XB-IMG-40709	Complete manual curation
XB-GENE-865212	t-a		NF stage 11	NF stage 11	XB-IMG-40843	Complete manual curation
XB-GENE-865212	t-a		NF stage 14	NF stage 14	XB-IMG-41187	Complete manual curation
XB-GENE-865212	t-a		NF stage 18	NF stage 18	XB-IMG-41187	Complete manual curation
XB-GENE-865212	t-a		NF stage 15	NF stage 15	XB-IMG-41188	Complete manual curation
XB-GENE-865212	t-a		NF stage 10	NF stage 10	XB-IMG-42238	Complete manual curation
XB-GENE-865212	t-a		NF stage 10	NF stage 10	XB-IMG-42239	Complete manual curation
XB-GENE-865212	t-a		NF stage 10.5	NF stage 10.5	XB-IMG-42240	Complete manual curation
XB-GENE-865212	t-a		NF stage 10	NF stage 10	XB-IMG-42243	Complete manual curation
XB-GENE-865212	t-a		NF stage 8	NF stage 8	XB-IMG-42253	Automated curation, nucleotide BLAST
XB-GENE-865212	t-a		NF stage 11.5	NF stage 11.5	XB-IMG-42420	Complete manual curation
XB-GENE-865212	t-a		NF stage 10.5	NF stage 11	XB-IMG-42608	Complete manual curation
XB-GENE-865212	t-a		NF stage 15	NF stage 16	XB-IMG-42620	Complete manual curation
XB-GENE-865212	t-a		NF stage 10.5	NF stage 12	XB-IMG-42807	Complete manual curation
XB-GENE-865212	t-a		NF stage 10.5	NF stage 12	XB-IMG-42868	Complete manual curation
XB-GENE-865212	t-a		NF stage 12	NF stage 12	XB-IMG-42986	Complete manual curation
XB-GENE-865212	t-a		NF stage 10	NF stage 10	XB-IMG-43414	Complete manual curation
XB-GENE-865212	t-a		NF stage 10.5	NF stage 12	XB-IMG-43704	Complete manual curation
XB-GENE-865212	t-a		NF stage 12	NF stage 12	XB-IMG-43798	Complete manual curation
XB-GENE-865212	t-a		NF stage 11.5	NF stage 11.5	XB-IMG-43874	Complete manual curation
XB-GENE-865212	t-a		NF stage 12	NF stage 12	XB-IMG-43874	Automated curation, nucleotide BLAST
XB-GENE-865212	t-a		NF stage 15	NF stage 15	XB-IMG-43874	Automated curation, nucleotide BLAST
XB-GENE-865212	t-a		NF stage 10	NF stage 12	XB-IMG-43947	Complete manual curation
XB-GENE-865212	t-a		NF stage 10	NF stage 12.5	XB-IMG-43954	Complete manual curation
XB-GENE-865212	t-a		NF stage 11	NF stage 11	XB-IMG-43957	Complete manual curation
XB-GENE-865212	t-a		NF stage 14	NF stage 14	XB-IMG-43957	Complete manual curation
XB-GENE-865212	t-a		NF stage 10.25	NF stage 10.25	XB-IMG-43958	Complete manual curation
XB-GENE-865212	t-a		NF stage 10.5	NF stage 10.5	XB-IMG-43959	Complete manual curation
XB-GENE-865212	t-a		NF stage 13	NF stage 15	XB-IMG-44080	Complete manual curation
XB-GENE-865212	t-a		NF stage 14	NF stage 15	XB-IMG-44081	Complete manual curation
XB-GENE-865212	t-a		NF stage 10	NF stage 12.5	XB-IMG-44082	Complete manual curation
XB-GENE-865212	t-a		NF stage 10	NF stage 12.5	XB-IMG-44100	Complete manual curation
XB-GENE-865212	t-a		NF stage 11	NF stage 11	XB-IMG-44335	Complete manual curation
XB-GENE-865212	t-a		NF stage 9	NF stage 10	XB-IMG-44527	Incomplete manual curation
XB-GENE-865212	t-a		NF stage 10.5	NF stage 10.5	XB-IMG-44928	Complete manual curation
XB-GENE-865212	t-a		NF stage 12	NF stage 12	XB-IMG-44928	Incomplete manual curation
XB-GENE-865212	t-a		NF stage 18	NF stage 18	XB-IMG-44928	Complete manual curation
XB-GENE-865212	t-a		NF stage 10.5	NF stage 10.5	XB-IMG-45067	Automated curation, nucleotide BLAST
XB-GENE-865212	t-a		NF stage 13	NF stage 13	XB-IMG-45106	Automated curation, nucleotide BLAST
XB-GENE-865212	t-a		NF stage 10.5	NF stage 10.5	XB-IMG-45131	Automated curation, nucleotide BLAST
XB-GENE-865212	t-a		NF stage 13	NF stage 13	XB-IMG-45463	Complete manual curation
XB-GENE-865212	t-a		NF stage 11	NF stage 11.5	XB-IMG-45499	Incomplete manual curation
XB-GENE-865212	t-a		NF stage 11	NF stage 11	XB-IMG-45617	Automated curation, nucleotide BLAST
XB-GENE-865212	t-a		NF stage 11	NF stage 11	XB-IMG-45649	Automated curation, nucleotide BLAST
XB-GENE-865212	t-a		NF stage 10	NF stage 12.5	XB-IMG-46666	Complete manual curation
XB-GENE-865212	t-a		NF stage 29 and 30	NF stage 29 and 30	XB-IMG-46950	Automated curation, nucleotide BLAST
XB-GENE-865212	t-a		NF stage 10	NF stage 10.5	XB-IMG-47068	Complete manual curation
XB-GENE-865212	t-a		NF stage 10.5	NF stage 10.5	XB-IMG-47180	Complete manual curation
XB-GENE-865212	t-a		NF stage 11.5	NF stage 11.5	XB-IMG-47737	Incomplete manual curation
XB-GENE-865212	t-a		NF stage 10.5	NF stage 10.5	XB-IMG-48084	Complete manual curation
XB-GENE-865212	t-a		NF stage 12	NF stage 12	XB-IMG-48084	Complete manual curation
XB-GENE-865212	t-a		NF stage 23	NF stage 23	XB-IMG-48084	Complete manual curation
XB-GENE-865212	t-a		NF stage 10.25	NF stage 10.25	XB-IMG-48508	Complete manual curation
XB-GENE-865212	t-a		NF stage 10	NF stage 10.5	XB-IMG-48509	Complete manual curation
XB-GENE-865212	t-a		NF stage 9	NF stage 10	XB-IMG-48791	Automated curation, nucleotide BLAST
XB-GENE-865212	t-a		NF stage 9	NF stage 10	XB-IMG-48793	Automated curation, nucleotide BLAST
XB-GENE-865212	t-a		NF stage 11	NF stage 11	XB-IMG-49533	Automated curation, nucleotide BLAST
XB-GENE-865212	t-a		NF stage 10.5	NF stage 10.5	XB-IMG-49537	Automated curation, nucleotide BLAST
XB-GENE-865212	t-a		NF stage 12	NF stage 12	XB-IMG-49537	Automated curation, nucleotide BLAST
XB-GENE-865212	t-a		NF stage 23	NF stage 23	XB-IMG-49537	Automated curation, nucleotide BLAST
XB-GENE-865212	t-a		NF stage 26	NF stage 31	XB-IMG-49537	Automated curation, nucleotide BLAST
XB-GENE-865212	t-a		NF stage 23	NF stage 31	XB-IMG-49538	Automated curation, nucleotide BLAST
XB-GENE-865212	t-a		NF stage 10.25	NF stage 10.25	XB-IMG-49565	Automated curation, nucleotide BLAST
XB-GENE-865212	t-a		NF stage 10.5	NF stage 10.5	XB-IMG-49597	Automated curation, nucleotide BLAST
XB-GENE-865212	t-a		NF stage 10	NF stage 11	XB-IMG-49616	Automated curation, nucleotide BLAST
XB-GENE-865212	t-a		NF stage 10.5	NF stage 10.5	XB-IMG-49617	Automated curation, nucleotide BLAST
XB-GENE-865212	t-a		NF stage 9	NF stage 12	XB-IMG-49618	Automated curation, nucleotide BLAST
XB-GENE-865212	t-a		NF stage 10.5	NF stage 10.5	XB-IMG-49619	Automated curation, nucleotide BLAST
XB-GENE-865212	t-a		NF stage 11	NF stage 11	XB-IMG-74152	Automated curation, nucleotide BLAST
XB-GENE-865212	t-a		NF stage 10	NF stage 10	XB-IMG-74488	Automated curation, nucleotide BLAST
XB-GENE-865212	t-a		NF stage 10	NF stage 10	XB-IMG-74489	Automated curation, nucleotide BLAST
XB-GENE-865212	t-a		NF stage 10.5	NF stage 10.5	XB-IMG-74598	Automated curation, nucleotide BLAST
XB-GENE-865212	t-a		NF stage 11	NF stage 11	XB-IMG-75036	Automated curation, nucleotide BLAST
XB-GENE-865212	t-a		NF stage 11	NF stage 11	XB-IMG-75044	Automated curation, nucleotide BLAST
XB-GENE-865212	t-a		NF stage 12.5	NF stage 12.5	XB-IMG-75227	Automated curation, nucleotide BLAST
XB-GENE-865212	t-a		NF stage 11.5	NF stage 11.5	XB-IMG-75388	Automated curation, nucleotide BLAST
XB-GENE-865212	t-a		NF stage 11.5	NF stage 11.5	XB-IMG-75388	Automated curation, nucleotide BLAST
XB-GENE-865212	t-a		NF stage 10.5	NF stage 10.5	XB-IMG-75389	Automated curation, nucleotide BLAST
XB-GENE-865212	t-a		NF stage 10.5	NF stage 10.5	XB-IMG-75392	Automated curation, nucleotide BLAST
XB-GENE-865212	t-a		NF stage 11	NF stage 11	XB-IMG-75411	Automated curation, nucleotide BLAST
XB-GENE-865212	t-a		NF stage 10	NF stage 10	XB-IMG-75412	Automated curation, nucleotide BLAST
XB-GENE-865212	t-a		NF stage 10.5	NF stage 11	XB-IMG-75412	Automated curation, nucleotide BLAST
XB-GENE-865212	t-a		NF stage 11	NF stage 11	XB-IMG-75414	Automated curation, nucleotide BLAST
XB-GENE-865212	t-a		NF stage 10.25	NF stage 10.25	XB-IMG-75414	Automated curation, nucleotide BLAST
XB-GENE-865212	t-a		NF stage 11.5	NF stage 11.5	XB-IMG-75416	Automated curation, nucleotide BLAST
XB-GENE-865212	t-a		NF stage 10.5	NF stage 10.5	XB-IMG-75820	Automated curation, nucleotide BLAST
XB-GENE-865212	t-a		NF stage 11	NF stage 11	XB-IMG-76210	Automated curation, nucleotide BLAST
XB-GENE-865212	t-a		NF stage 20	NF stage 20	XB-IMG-76974	Automated curation, nucleotide BLAST
XB-GENE-865212	t-a		NF stage 20	NF stage 20	XB-IMG-76982	Automated curation, nucleotide BLAST
XB-GENE-865212	t-a		NF stage 10.5	NF stage 10.5	XB-IMG-77079	Automated curation, nucleotide BLAST
XB-GENE-865212	t-a		NF stage 13	NF stage 13	XB-IMG-77079	Automated curation, nucleotide BLAST
XB-GENE-865212	t-a		NF stage 12	NF stage 12	XB-IMG-77107	Automated curation, nucleotide BLAST
XB-GENE-865212	t-a		NF stage 10	NF stage 11	XB-IMG-77107	Automated curation, nucleotide BLAST
XB-GENE-865212	t-a		NF stage 11	NF stage 11	XB-IMG-77269	Automated curation, nucleotide BLAST
XB-GENE-865212	t-a		NF stage 11	NF stage 11	XB-IMG-77289	Automated curation, nucleotide BLAST
XB-GENE-865212	t-a		NF stage 12.5	NF stage 12.5	XB-IMG-77375	Automated curation, nucleotide BLAST
XB-GENE-865212	t-a		NF stage 9	NF stage 9	XB-IMG-77397	Automated curation, nucleotide BLAST
XB-GENE-865212	t-a		NF stage 11	NF stage 11	XB-IMG-77488	Automated curation, nucleotide BLAST
XB-GENE-865212	t-a		NF stage 10.5	NF stage 10.5	XB-IMG-77489	Automated curation, nucleotide BLAST
XB-GENE-865212	t-a		NF stage 13	NF stage 13	XB-IMG-77623	Automated curation, nucleotide BLAST
XB-GENE-865212	t-a		NF stage 33 and 34	NF stage 33 and 34	XB-IMG-77623	Automated curation, nucleotide BLAST
XB-GENE-865212	t-a		NF stage 10.5	NF stage 11	XB-IMG-77756	Automated curation, nucleotide BLAST
XB-GENE-865212	t-a		NF stage 11	NF stage 11	XB-IMG-77770	Automated curation, nucleotide BLAST
XB-GENE-865212	t-a		NF stage 10.5	NF stage 11	XB-IMG-77787	Automated curation, nucleotide BLAST
XB-GENE-865212	t-a		NF stage 11	NF stage 11	XB-IMG-77795	Automated curation, nucleotide BLAST
XB-GENE-865212	t-a		NF stage 11	NF stage 11	XB-IMG-77814	Automated curation, nucleotide BLAST
XB-GENE-865212	t-a		NF stage 10.5	NF stage 12.5	XB-IMG-77824	Automated curation, nucleotide BLAST
XB-GENE-865212	t-a		NF stage 10.5	NF stage 10.5	XB-IMG-77830	Automated curation, nucleotide BLAST
XB-GENE-865212	t-a		NF stage 10.5	NF stage 11	XB-IMG-77848	Automated curation, nucleotide BLAST
XB-GENE-865212	t-a		NF stage 11.5	NF stage 11.5	XB-IMG-77851	Automated curation, nucleotide BLAST
XB-GENE-865212	t-a		NF stage 13	NF stage 13	XB-IMG-77916	Automated curation, nucleotide BLAST
XB-GENE-865212	t-a		NF stage 12.5	NF stage 12.5	XB-IMG-77997	Automated curation, nucleotide BLAST
XB-GENE-865212	t-a		NF stage 10.5	NF stage 10.5	XB-IMG-78025	Automated curation, nucleotide BLAST
XB-GENE-865212	t-a		NF stage 10	NF stage 10	XB-IMG-78263	Automated curation, nucleotide BLAST
XB-GENE-865212	t-a		NF stage 10	NF stage 10	XB-IMG-78264	Automated curation, nucleotide BLAST
XB-GENE-865212	t-a		NF stage 11	NF stage 11	XB-IMG-78265	Automated curation, nucleotide BLAST
XB-GENE-865212	t-a		NF stage 10	NF stage 10	XB-IMG-78266	Automated curation, nucleotide BLAST
XB-GENE-865212	t-a		NF stage 11	NF stage 11	XB-IMG-78301	Automated curation, nucleotide BLAST
XB-GENE-865212	t-a		NF stage 12	NF stage 12	XB-IMG-78501	Automated curation, nucleotide BLAST
XB-GENE-865212	t-a		NF stage 12	NF stage 12	XB-IMG-78504	Automated curation, nucleotide BLAST
XB-GENE-865212	t-a		NF stage 11	NF stage 11	XB-IMG-78539	Automated curation, nucleotide BLAST
XB-GENE-865212	t-a		NF stage 11	NF stage 11	XB-IMG-78629	Automated curation, nucleotide BLAST
XB-GENE-865212	t-a		NF stage 10.5	NF stage 10.5	XB-IMG-78630	Automated curation, nucleotide BLAST
XB-GENE-865212	t-a		NF stage 10.5	NF stage 10.5	XB-IMG-78631	Automated curation, nucleotide BLAST
XB-GENE-865212	t-a		NF stage 10.5	NF stage 10.5	XB-IMG-78635	Automated curation, nucleotide BLAST
XB-GENE-865212	t-a		NF stage 11	NF stage 11	XB-IMG-78728	Automated curation, nucleotide BLAST
XB-GENE-865212	t-a		NF stage 13	NF stage 13	XB-IMG-78728	Automated curation, nucleotide BLAST
XB-GENE-865212	t-a		NF stage 11	NF stage 11	XB-IMG-78777	Automated curation, nucleotide BLAST
XB-GENE-865212	t-a		NF stage 10.5	NF stage 10.5	XB-IMG-78793	Automated curation, nucleotide BLAST
XB-GENE-865212	t-a		NF stage 10	NF stage 10	XB-IMG-79005	Automated curation, nucleotide BLAST
XB-GENE-865212	t-a		NF stage 10.25	NF stage 10.25	XB-IMG-79200	Automated curation, nucleotide BLAST
XB-GENE-865212	t-a		NF stage 10.5	NF stage 10.5	XB-IMG-79439	Automated curation, nucleotide BLAST
XB-GENE-865212	t-a		NF stage 11	NF stage 11	XB-IMG-79440	Automated curation, nucleotide BLAST
XB-GENE-865212	t-a		NF stage 10	NF stage 10	XB-IMG-79501	Automated curation, nucleotide BLAST
XB-GENE-865212	t-a		NF stage 10.5	NF stage 11	XB-IMG-79504	Automated curation, nucleotide BLAST
XB-GENE-865212	t-a		NF stage 13	NF stage 13	XB-IMG-79504	Automated curation, nucleotide BLAST
XB-GENE-865212	t-a		NF stage 10	NF stage 10	XB-IMG-79701	Automated curation, nucleotide BLAST
XB-GENE-865212	t-a		NF stage 10	NF stage 10	XB-IMG-79703	Automated curation, nucleotide BLAST
XB-GENE-865212	t-a		NF stage 10	NF stage 10	XB-IMG-79785	Automated curation, nucleotide BLAST
XB-GENE-865212	t-a		NF stage 10	NF stage 10	XB-IMG-79869	Automated curation, nucleotide BLAST
XB-GENE-865212	t-a		NF stage 12	NF stage 12	XB-IMG-79869	Automated curation, nucleotide BLAST
XB-GENE-865212	t-a		NF stage 14	NF stage 14	XB-IMG-80102	Automated curation, nucleotide BLAST
XB-GENE-865212	t-a		NF stage 9	NF stage 10	XB-IMG-80164	Automated curation, nucleotide BLAST
XB-GENE-865212	t-a		NF stage 10.25	NF stage 10.25	XB-IMG-80164	Automated curation, nucleotide BLAST
XB-GENE-865212	t-a		NF stage 10.5	NF stage 10.5	XB-IMG-80164	Automated curation, nucleotide BLAST
XB-GENE-865212	t-a		NF stage 10.5	NF stage 10.5	XB-IMG-80201	Automated curation, nucleotide BLAST
XB-GENE-865212	t-a		NF stage 10.5	NF stage 10.5	XB-IMG-80202	Automated curation, nucleotide BLAST
XB-GENE-865212	t-a		NF stage 10.5	NF stage 10.5	XB-IMG-80204	Automated curation, nucleotide BLAST
XB-GENE-865212	t-a		NF stage 10.5	NF stage 10.5	XB-IMG-80206	Automated curation, nucleotide BLAST
XB-GENE-865212	t-a		NF stage 10.5	NF stage 10.5	XB-IMG-80577	Automated curation, nucleotide BLAST
XB-GENE-865212	t-a		NF stage 11	NF stage 11	XB-IMG-81492	Automated curation, nucleotide BLAST
XB-GENE-865212	t-a		NF stage 10.5	NF stage 10.5	XB-IMG-81894	Automated curation, nucleotide BLAST
XB-GENE-865212	t-a		NF stage 16	NF stage 16	XB-IMG-81894	Automated curation, nucleotide BLAST
XB-GENE-865212	t-a		NF stage 12	NF stage 12	XB-IMG-81914	Automated curation, nucleotide BLAST
XB-GENE-865212	t-a		NF stage 14	NF stage 14	XB-IMG-81949	Automated curation, nucleotide BLAST
XB-GENE-865212	t-a		NF stage 29 and 30	NF stage 29 and 30	XB-IMG-81949	Automated curation, nucleotide BLAST
XB-GENE-865212	t-a		NF stage 29 and 30	NF stage 29 and 30	XB-IMG-81951	Automated curation, nucleotide BLAST
XB-GENE-865212	t-a		NF stage 11	NF stage 11	XB-IMG-82429	Automated curation, nucleotide BLAST
XB-GENE-865212	t-a		NF stage 14	NF stage 14	XB-IMG-82480	Automated curation, nucleotide BLAST
XB-GENE-865212	t-a		NF stage 11	NF stage 11	XB-IMG-82775	Automated curation, nucleotide BLAST
XB-GENE-865212	t-a		NF stage 11.5	NF stage 11.5	XB-IMG-83482	Automated curation, nucleotide BLAST
XB-GENE-865212	t-a		NF stage 13	NF stage 13	XB-IMG-83482	Automated curation, nucleotide BLAST
XB-GENE-865212	t-a		NF stage 11	NF stage 11.5	XB-IMG-83997	Automated curation, nucleotide BLAST
XB-GENE-865212	t-a		NF stage 10.5	NF stage 10.5	XB-IMG-83998	Automated curation, nucleotide BLAST
XB-GENE-865212	t-a		NF stage 12	NF stage 12	XB-IMG-83998	Automated curation, nucleotide BLAST
XB-GENE-865212	t-a		NF stage 9	NF stage 10	XB-IMG-84438	Automated curation, nucleotide BLAST
XB-GENE-865212	t-a		NF stage 9	NF stage 10	XB-IMG-84439	Automated curation, nucleotide BLAST
XB-GENE-865212	t-a		NF stage 10	NF stage 10	XB-IMG-84474	Automated curation, nucleotide BLAST
XB-GENE-865212	t-a		NF stage 12	NF stage 12	XB-IMG-84725	Automated curation, nucleotide BLAST
XB-GENE-865212	t-a		NF stage 12.5	NF stage 12.5	XB-IMG-84857	Automated curation, nucleotide BLAST
XB-GENE-865212	t-a		NF stage 10.5	NF stage 10.5	XB-IMG-85042	Automated curation, nucleotide BLAST
XB-GENE-865212	t-a		NF stage 10.5	NF stage 10.5	XB-IMG-85047	Automated curation, nucleotide BLAST
XB-GENE-865212	t-a		NF stage 20	NF stage 20	XB-IMG-85123	Automated curation, nucleotide BLAST
XB-GENE-865212	t-a		NF stage 10	NF stage 10	XB-IMG-85125	Automated curation, nucleotide BLAST
XB-GENE-865212	t-a		NF stage 10.25	NF stage 10.25	XB-IMG-85156	Automated curation, nucleotide BLAST
XB-GENE-865212	t-a		NF stage 11	NF stage 11	XB-IMG-85156	Automated curation, nucleotide BLAST
XB-GENE-865212	t-a		NF stage 11	NF stage 11	XB-IMG-85316	Automated curation, nucleotide BLAST
XB-GENE-865212	t-a		NF stage 10.25	NF stage 10.25	XB-IMG-86698	Automated curation, nucleotide BLAST
XB-GENE-865212	t-a		NF stage 13	NF stage 13	XB-IMG-86699	Automated curation, nucleotide BLAST
XB-GENE-865212	t-a		NF stage 11	NF stage 11	XB-IMG-86766	Automated curation, nucleotide BLAST
XB-GENE-865212	t-a		NF stage 11.5	NF stage 11.5	XB-IMG-129450	Automated curation, nucleotide BLAST
XB-GENE-865212	t-a		NF stage 11	NF stage 11	XB-IMG-130229	Automated curation, nucleotide BLAST
XB-GENE-865212	t-a		NF stage 11	NF stage 11	XB-IMG-130237	Automated curation, nucleotide BLAST
XB-GENE-865212	t-a		NF stage 14	NF stage 14	XB-IMG-131698	Automated curation, nucleotide BLAST
XB-GENE-865212	t-a		NF stage 10	NF stage 10	XB-IMG-132351	Automated curation, nucleotide BLAST
XB-GENE-865212	t-a		NF stage 11	NF stage 11	XB-IMG-133322	Automated curation, nucleotide BLAST
XB-GENE-865212	t-a		NF stage 10	NF stage 10	XB-IMG-133440	Automated curation, nucleotide BLAST
XB-GENE-865212	t-a		NF stage 10	NF stage 10	XB-IMG-133441	Automated curation, nucleotide BLAST
XB-GENE-865212	t-a		NF stage 11	NF stage 11	XB-IMG-134586	Automated curation, nucleotide BLAST
XB-GENE-865212	t-a		NF stage 11	NF stage 11	XB-IMG-134587	Automated curation, nucleotide BLAST
XB-GENE-865212	t-a		NF stage 10.5	NF stage 10.5	XB-IMG-134921	Automated curation, nucleotide BLAST
XB-GENE-865212	t-a		NF stage 11	NF stage 11	XB-IMG-134964	Automated curation, nucleotide BLAST
XB-GENE-865212	t-a		NF stage 14	NF stage 14	XB-IMG-135455	Automated curation, nucleotide BLAST
XB-GENE-865212	t-a		NF stage 29 and 30	NF stage 29 and 30	XB-IMG-135456	Automated curation, nucleotide BLAST
XB-GENE-865212	t-a		NF stage 29 and 30	NF stage 29 and 30	XB-IMG-135457	Automated curation, nucleotide BLAST
XB-GENE-865212	t-a		NF stage 11	NF stage 11	XB-IMG-135570	Automated curation, nucleotide BLAST
XB-GENE-865212	t-a		NF stage 11	NF stage 11	XB-IMG-135750	Automated curation, nucleotide BLAST
XB-GENE-865212	t-a		NF stage 12.5	NF stage 12.5	XB-IMG-135750	Automated curation, nucleotide BLAST
XB-GENE-865212	t-a		NF stage 14	NF stage 14	XB-IMG-135750	Automated curation, nucleotide BLAST
XB-GENE-865212	t-a		NF stage 10.5	NF stage 10.5	XB-IMG-136144	Automated curation, nucleotide BLAST
XB-GENE-865212	t-a		NF stage 10.5	NF stage 10.5	XB-IMG-137981	Automated curation, nucleotide BLAST
XB-GENE-865212	t-a		NF stage 11	NF stage 11	XB-IMG-137998	Automated curation, nucleotide BLAST
XB-GENE-865212	t-a		NF stage 15	NF stage 15	XB-IMG-138112	Automated curation, nucleotide BLAST
XB-GENE-865212	t-a		NF stage 11	NF stage 11	XB-IMG-138778	Automated curation, nucleotide BLAST
XB-GENE-865212	t-a		NF stage 10.5	NF stage 10.5	XB-IMG-139680	Automated curation, nucleotide BLAST
XB-GENE-865212	t-a		NF stage 10.5	NF stage 10.5	XB-IMG-139961	Automated curation, nucleotide BLAST
XB-GENE-865212	t-a		NF stage 28	NF stage 28	XB-IMG-143224	Automated curation, nucleotide BLAST
XB-GENE-865212	t-a		NF stage 29 and 30	NF stage 29 and 30	XB-IMG-143225	Automated curation, nucleotide BLAST
XB-GENE-865212	t-a		NF stage 11.5	NF stage 11.5	XB-IMG-143226	Automated curation, nucleotide BLAST
XB-GENE-865212	t-a		NF stage 17	NF stage 17	XB-IMG-143227	Automated curation, nucleotide BLAST
XB-GENE-865212	t-a		NF stage 12	NF stage 12	XB-IMG-143228	Automated curation, nucleotide BLAST
XB-GENE-865212	t-a		NF stage 12.5	NF stage 12.5	XB-IMG-143229	Automated curation, nucleotide BLAST
XB-GENE-865212	t-a		NF stage 33 and 34	NF stage 33 and 34	XB-IMG-143230	Automated curation, nucleotide BLAST
XB-GENE-865212	t-a		NF stage 12.5	NF stage 12.5	XB-IMG-143231	Automated curation, nucleotide BLAST
XB-GENE-865212	t-a		NF stage 14	NF stage 14	XB-IMG-143232	Automated curation, nucleotide BLAST
XB-GENE-865212	t-a		NF stage 13	NF stage 13	XB-IMG-143233	Automated curation, nucleotide BLAST
XB-GENE-865212	t-a		NF stage 37 and 38	NF stage 37 and 38	XB-IMG-143234	Automated curation, nucleotide BLAST
XB-GENE-865212	t-a		NF stage 12	NF stage 12	XB-IMG-143235	Automated curation, nucleotide BLAST
XB-GENE-865212	t-a		NF stage 11.5	NF stage 11.5	XB-IMG-143236	Automated curation, nucleotide BLAST
XB-GENE-865212	t-a		NF stage 22	NF stage 22	XB-IMG-143237	Automated curation, nucleotide BLAST
XB-GENE-865212	t-a		NF stage 11	NF stage 11	XB-IMG-143238	Automated curation, nucleotide BLAST
XB-GENE-865212	t-a		NF stage 13	NF stage 13	XB-IMG-143239	Automated curation, nucleotide BLAST
XB-GENE-865212	t-a		NF stage 24	NF stage 24	XB-IMG-143240	Automated curation, nucleotide BLAST
XB-GENE-865212	t-a		NF stage 16	NF stage 16	XB-IMG-143241	Automated curation, nucleotide BLAST
XB-GENE-865212	t-a		NF stage 13	NF stage 13	XB-IMG-143242	Automated curation, nucleotide BLAST
XB-GENE-865212	t-a		NF stage 20	NF stage 20	XB-IMG-143243	Automated curation, nucleotide BLAST
XB-GENE-865212	t-a		NF stage 35 and 36	NF stage 35 and 36	XB-IMG-143244	Automated curation, nucleotide BLAST
XB-GENE-865212	t-a		NF stage 17	NF stage 17	XB-IMG-143245	Automated curation, nucleotide BLAST
XB-GENE-865212	t-a		NF stage 40	NF stage 40	XB-IMG-143246	Automated curation, nucleotide BLAST
XB-GENE-865212	t-a		NF stage 32	NF stage 32	XB-IMG-143247	Automated curation, nucleotide BLAST
XB-GENE-865212	t-a		NF stage 14	NF stage 14	XB-IMG-143248	Automated curation, nucleotide BLAST
XB-GENE-865212	t-a		NF stage 13	NF stage 13	XB-IMG-143249	Automated curation, nucleotide BLAST
XB-GENE-865212	t-a		NF stage 20	NF stage 20	XB-IMG-143250	Automated curation, nucleotide BLAST
XB-GENE-865212	t-a		NF stage 16	NF stage 16	XB-IMG-143251	Automated curation, nucleotide BLAST
XB-GENE-865212	t-a		NF stage 26	NF stage 26	XB-IMG-143252	Automated curation, nucleotide BLAST
XB-GENE-865212	t-a		NF stage 12	NF stage 12	XB-IMG-144394	Automated curation, nucleotide BLAST
XB-GENE-865212	t-a		NF stage 11	NF stage 11	XB-IMG-144425	Automated curation, nucleotide BLAST
XB-GENE-865212	t-a		NF stage 10.5	NF stage 10.5	XB-IMG-144486	Automated curation, nucleotide BLAST
XB-GENE-865212	t-a		NF stage 11	NF stage 11	XB-IMG-144605	Automated curation, nucleotide BLAST
XB-GENE-865212	t-a		NF stage 10.5	NF stage 13	XB-IMG-144613	Automated curation, nucleotide BLAST
XB-GENE-865212	t-a		NF stage 10.5	NF stage 10.5	XB-IMG-146072	Automated curation, nucleotide BLAST
XB-GENE-865212	t-a		NF stage 12	NF stage 12	XB-IMG-146690	Automated curation, nucleotide BLAST
XB-GENE-865212	t-a		NF stage 12	NF stage 12	XB-IMG-146692	Automated curation, nucleotide BLAST
XB-GENE-865212	t-a		NF stage 12	NF stage 12	XB-IMG-146693	Automated curation, nucleotide BLAST
XB-GENE-865212	t-a		NF stage 12	NF stage 12	XB-IMG-146694	Automated curation, nucleotide BLAST
XB-GENE-865212	t-a		NF stage 12	NF stage 12	XB-IMG-146695	Automated curation, nucleotide BLAST
XB-GENE-865212	t-a		NF stage 12	NF stage 12	XB-IMG-146696	Automated curation, nucleotide BLAST
XB-GENE-865212	t-a		NF stage 10.5	NF stage 10.5	XB-IMG-148426	Automated curation, nucleotide BLAST
XB-GENE-865212	t-a		NF stage 11	NF stage 11	XB-IMG-148675	Automated curation, nucleotide BLAST
XB-GENE-865212	t-a		NF stage 11	NF stage 11	XB-IMG-148688	Automated curation, nucleotide BLAST
XB-GENE-6255736	t-b		NF stage 18	NF stage 18	XB-IMG-1057	Complete manual curation
XB-GENE-6255736	t-b		NF stage 10	NF stage 10	XB-IMG-1811	Complete manual curation
XB-GENE-6255736	t-b		NF stage 10	NF stage 10	XB-IMG-1812	Complete manual curation
XB-GENE-6255736	t-b		NF stage 11	NF stage 11	XB-IMG-2566	Complete manual curation
XB-GENE-6255736	t-b		NF stage 10.5	NF stage 10.5	XB-IMG-2682	Complete manual curation
XB-GENE-6255736	t-b		NF stage 10	NF stage 10	XB-IMG-2699	Complete manual curation
XB-GENE-6255736	t-b		NF stage 10	NF stage 10	XB-IMG-2762	Automated curation, no stage curation, no tissue curation
XB-GENE-6255736	t-b		NF stage 10	NF stage 10	XB-IMG-2768	Complete manual curation
XB-GENE-6255736	t-b		NF stage 10.5	NF stage 10.5	XB-IMG-2934	Stages Manually Curated, No Tissue Curation
XB-GENE-6255736	t-b		NF stage 10	NF stage 10	XB-IMG-3223	Complete manual curation
XB-GENE-6255736	t-b		NF stage 10	NF stage 10	XB-IMG-3227	Complete manual curation
XB-GENE-6255736	t-b		NF stage 11.5	NF stage 11.5	XB-IMG-3227	Complete manual curation
XB-GENE-6255736	t-b		NF stage 11	NF stage 11	XB-IMG-3251	Complete manual curation
XB-GENE-6255736	t-b		NF stage 11	NF stage 11	XB-IMG-3253	Complete manual curation
XB-GENE-6255736	t-b		NF stage 10	NF stage 10	XB-IMG-3269	Complete manual curation
XB-GENE-6255736	t-b		NF stage 10	NF stage 10	XB-IMG-3269	Automated curation, nucleotide BLAST
XB-GENE-6255736	t-b		NF stage 12	NF stage 12	XB-IMG-4644	Stages Manually Curated, No Tissue Curation
XB-GENE-6255736	t-b		NF stage 12	NF stage 12	XB-IMG-4645	Stages Manually Curated, No Tissue Curation
XB-GENE-6255736	t-b		NF stage 11	NF stage 11	XB-IMG-4646	Complete manual curation
XB-GENE-6255736	t-b		NF stage 15	NF stage 15	XB-IMG-4647	Stages Manually Curated, No Tissue Curation
XB-GENE-6255736	t-b		NF stage 15	NF stage 15	XB-IMG-4648	Stages Manually Curated, No Tissue Curation
XB-GENE-6255736	t-b		NF stage 15	NF stage 15	XB-IMG-4649	Stages Manually Curated, No Tissue Curation
XB-GENE-6255736	t-b		NF stage 15	NF stage 15	XB-IMG-4650	Stages Manually Curated, No Tissue Curation
XB-GENE-6255736	t-b		NF stage 15	NF stage 15	XB-IMG-4651	Stages Manually Curated, No Tissue Curation
XB-GENE-6255736	t-b		NF stage 32	NF stage 32	XB-IMG-4652	Stages Manually Curated, No Tissue Curation
XB-GENE-6255736	t-b		NF stage 32	NF stage 32	XB-IMG-4653	Stages Manually Curated, No Tissue Curation
XB-GENE-6255736	t-b		NF stage 32	NF stage 32	XB-IMG-4654	Complete manual curation
XB-GENE-6255736	t-b		NF stage 32	NF stage 32	XB-IMG-4655	Complete manual curation
XB-GENE-6255736	t-b		NF stage 32	NF stage 32	XB-IMG-4656	Complete manual curation
XB-GENE-6255736	t-b		NF stage 32	NF stage 32	XB-IMG-4657	Stages Manually Curated, No Tissue Curation
XB-GENE-6255736	t-b		NF stage 20	NF stage 20	XB-IMG-4658	Stages Manually Curated, No Tissue Curation
XB-GENE-6255736	t-b		NF stage 20	NF stage 20	XB-IMG-4659	Stages Manually Curated, No Tissue Curation
XB-GENE-6255736	t-b		NF stage 20	NF stage 20	XB-IMG-4660	Stages Manually Curated, No Tissue Curation
XB-GENE-6255736	t-b		NF stage 21	NF stage 21	XB-IMG-4661	Stages Manually Curated, No Tissue Curation
XB-GENE-6255736	t-b		NF stage 21	NF stage 21	XB-IMG-4662	Stages Manually Curated, No Tissue Curation
XB-GENE-6255736	t-b		NF stage 21	NF stage 21	XB-IMG-4663	Stages Manually Curated, No Tissue Curation
XB-GENE-6255736	t-b		NF stage 22	NF stage 22	XB-IMG-4664	Stages Manually Curated, No Tissue Curation
XB-GENE-6255736	t-b		NF stage 22	NF stage 22	XB-IMG-4665	Stages Manually Curated, No Tissue Curation
XB-GENE-6255736	t-b		NF stage 22	NF stage 22	XB-IMG-4666	Stages Manually Curated, No Tissue Curation
XB-GENE-6255736	t-b		NF stage 24	NF stage 24	XB-IMG-4667	Stages Manually Curated, No Tissue Curation
XB-GENE-6255736	t-b		NF stage 24	NF stage 24	XB-IMG-4668	Stages Manually Curated, No Tissue Curation
XB-GENE-6255736	t-b		NF stage 24	NF stage 24	XB-IMG-4669	Stages Manually Curated, No Tissue Curation
XB-GENE-6255736	t-b		NF stage 10	NF stage 10	XB-IMG-4673	Stages Manually Curated, No Tissue Curation
XB-GENE-6255736	t-b		NF stage 10	NF stage 10	XB-IMG-4674	Stages Manually Curated, No Tissue Curation
XB-GENE-6255736	t-b		NF stage 10	NF stage 10	XB-IMG-4675	Stages Manually Curated, No Tissue Curation
XB-GENE-6255736	t-b		NF stage 14	NF stage 14	XB-IMG-4676	Stages Manually Curated, No Tissue Curation
XB-GENE-6255736	t-b		NF stage 14	NF stage 14	XB-IMG-4677	Stages Manually Curated, No Tissue Curation
XB-GENE-6255736	t-b		NF stage 14	NF stage 14	XB-IMG-4678	Stages Manually Curated, No Tissue Curation
XB-GENE-6255736	t-b		NF stage 14	NF stage 14	XB-IMG-4679	Stages Manually Curated, No Tissue Curation
XB-GENE-6255736	t-b		NF stage 14	NF stage 14	XB-IMG-4680	Stages Manually Curated, No Tissue Curation
XB-GENE-6255736	t-b		NF stage 22	NF stage 22	XB-IMG-4681	Stages Manually Curated, No Tissue Curation
XB-GENE-6255736	t-b		NF stage 22	NF stage 22	XB-IMG-4682	Complete manual curation
XB-GENE-6255736	t-b		NF stage 22	NF stage 22	XB-IMG-4683	Complete manual curation
XB-GENE-6255736	t-b		NF stage 20	NF stage 20	XB-IMG-4684	Stages Manually Curated, No Tissue Curation
XB-GENE-6255736	t-b		NF stage 20	NF stage 20	XB-IMG-4685	Stages Manually Curated, No Tissue Curation
XB-GENE-6255736	t-b		NF stage 20	NF stage 20	XB-IMG-4686	Stages Manually Curated, No Tissue Curation
XB-GENE-6255736	t-b		NF stage 20	NF stage 20	XB-IMG-4687	Stages Manually Curated, No Tissue Curation
XB-GENE-6255736	t-b		NF stage 20	NF stage 20	XB-IMG-4688	Stages Manually Curated, No Tissue Curation
XB-GENE-6255736	t-b		NF stage 15	NF stage 15	XB-IMG-7171	Stages Manually Curated, No Tissue Curation
XB-GENE-6255736	t-b		NF stage 18	NF stage 18	XB-IMG-7172	Stages Manually Curated, No Tissue Curation
XB-GENE-6255736	t-b		NF stage 20	NF stage 20	XB-IMG-7173	Stages Manually Curated, No Tissue Curation
XB-GENE-6255736	t-b		NF stage 11	NF stage 11	XB-IMG-7174	Stages Manually Curated, No Tissue Curation
XB-GENE-6255736	t-b		NF stage 11	NF stage 11	XB-IMG-7175	Complete manual curation
XB-GENE-6255736	t-b		NF stage 11	NF stage 11	XB-IMG-7176	Complete manual curation
XB-GENE-6255736	t-b		NF stage 15	NF stage 15	XB-IMG-7177	Stages Manually Curated, No Tissue Curation
XB-GENE-6255736	t-b		NF stage 15	NF stage 15	XB-IMG-7178	Complete manual curation
XB-GENE-6255736	t-b		NF stage 15	NF stage 15	XB-IMG-7179	Complete manual curation
XB-GENE-6255736	t-b		NF stage 15	NF stage 15	XB-IMG-7180	Complete manual curation
XB-GENE-6255736	t-b		NF stage 15	NF stage 15	XB-IMG-7181	Stages Manually Curated, No Tissue Curation
XB-GENE-6255736	t-b		NF stage 25	NF stage 25	XB-IMG-7182	Stages Manually Curated, No Tissue Curation
XB-GENE-6255736	t-b		NF stage 25	NF stage 25	XB-IMG-7183	Stages Manually Curated, No Tissue Curation
XB-GENE-6255736	t-b		NF stage 25	NF stage 25	XB-IMG-7184	Stages Manually Curated, No Tissue Curation
XB-GENE-6255736	t-b		NF stage 25	NF stage 25	XB-IMG-7185	Stages Manually Curated, No Tissue Curation
XB-GENE-6255736	t-b		NF stage 25	NF stage 25	XB-IMG-7186	Stages Manually Curated, No Tissue Curation
XB-GENE-6255736	t-b		NF stage 25	NF stage 25	XB-IMG-7187	Stages Manually Curated, No Tissue Curation
XB-GENE-6255736	t-b		NF stage 10	NF stage 11	XB-IMG-23166	Complete manual curation
XB-GENE-6255736	t-b		NF stage 10	NF stage 11	XB-IMG-23231	Complete manual curation
XB-GENE-6255736	t-b		NF stage 10.25	NF stage 10.25	XB-IMG-23247	Complete manual curation
XB-GENE-6255736	t-b		NF stage 10.5	NF stage 10.5	XB-IMG-23281	Automated curation, nucleotide BLAST
XB-GENE-6255736	t-b		NF stage 12	NF stage 12	XB-IMG-23319	Complete manual curation
XB-GENE-6255736	t-b		NF stage 10	NF stage 10	XB-IMG-23466	Automated curation, no stage curation, no tissue curation
XB-GENE-6255736	t-b		NF stage 11	NF stage 11	XB-IMG-23471	Complete manual curation
XB-GENE-6255736	t-b		NF stage 11	NF stage 11	XB-IMG-23473	Complete manual curation
XB-GENE-6255736	t-b		NF stage 10	NF stage 10	XB-IMG-23481	Complete manual curation
XB-GENE-6255736	t-b		NF stage 10	NF stage 10	XB-IMG-23481	Automated curation, nucleotide BLAST
XB-GENE-6255736	t-b		NF stage 11.5	NF stage 11.5	XB-IMG-23547	Complete manual curation
XB-GENE-6255736	t-b		NF stage 11.5	NF stage 11.5	XB-IMG-23547	Automated curation, nucleotide BLAST
XB-GENE-6255736	t-b		NF stage 10	NF stage 10	XB-IMG-23574	Complete manual curation
XB-GENE-6255736	t-b		NF stage 10	NF stage 10	XB-IMG-23575	Complete manual curation
XB-GENE-6255736	t-b		NF stage 10	NF stage 10	XB-IMG-23578	Complete manual curation
XB-GENE-6255736	t-b		NF stage 11	NF stage 11	XB-IMG-23581	Complete manual curation
XB-GENE-6255736	t-b		NF stage 10	NF stage 10	XB-IMG-23740	Annotations from AxelDB: Tissues annotated
XB-GENE-6255736	t-b		NF stage 10.5	NF stage 13	XB-IMG-24103	Complete manual curation
XB-GENE-6255736	t-b		NF stage 14	NF stage 14	XB-IMG-24115	Complete manual curation
XB-GENE-6255736	t-b		NF stage 11	NF stage 11	XB-IMG-24248	Complete manual curation
XB-GENE-6255736	t-b		NF stage 10	NF stage 10.25	XB-IMG-24452	Complete manual curation
XB-GENE-6255736	t-b		NF stage 11	NF stage 11	XB-IMG-24452	Complete manual curation
XB-GENE-6255736	t-b		NF stage 11	NF stage 11	XB-IMG-24453	Complete manual curation
XB-GENE-6255736	t-b		NF stage 11	NF stage 11	XB-IMG-24454	Complete manual curation
XB-GENE-6255736	t-b		NF stage 11	NF stage 11	XB-IMG-24455	Complete manual curation
XB-GENE-6255736	t-b		NF stage 11	NF stage 11	XB-IMG-24457	Complete manual curation
XB-GENE-6255736	t-b		NF stage 10.5	NF stage 10.5	XB-IMG-24565	Complete manual curation
XB-GENE-6255736	t-b		NF stage 10.5	NF stage 10.5	XB-IMG-24577	Complete manual curation
XB-GENE-6255736	t-b		NF stage 11	NF stage 11	XB-IMG-24605	Complete manual curation
XB-GENE-6255736	t-b		NF stage 11.5	NF stage 11.5	XB-IMG-24614	Complete manual curation
XB-GENE-6255736	t-b		NF stage 10	NF stage 10	XB-IMG-24711	Complete manual curation
XB-GENE-6255736	t-b		NF stage 11.5	NF stage 11.5	XB-IMG-24711	Complete manual curation
XB-GENE-6255736	t-b		NF stage 11	NF stage 11	XB-IMG-25019	Complete manual curation
XB-GENE-6255736	t-b		NF stage 11	NF stage 11	XB-IMG-26309	Complete manual curation
XB-GENE-6255736	t-b		NF stage 10.5	NF stage 10.5	XB-IMG-26342	Complete manual curation
XB-GENE-6255736	t-b		NF stage 9	NF stage 13	XB-IMG-27973	Complete manual curation
XB-GENE-6255736	t-b		NF stage 10	NF stage 10	XB-IMG-28103	Complete manual curation
XB-GENE-6255736	t-b		NF stage 10	NF stage 10	XB-IMG-28104	Complete manual curation
XB-GENE-6255736	t-b		NF stage 13	NF stage 13	XB-IMG-28105	Complete manual curation
XB-GENE-6255736	t-b		NF stage 29 and 30	NF stage 29 and 30	XB-IMG-28106	Complete manual curation
XB-GENE-6255736	t-b		NF stage 11.5	NF stage 11.5	XB-IMG-39381	Complete manual curation
XB-GENE-6255736	t-b		NF stage 40	NF stage 40	XB-IMG-39811	Automated curation, nucleotide BLAST
XB-GENE-6255736	t-b		NF stage 11	NF stage 11	XB-IMG-40325	Complete manual curation
XB-GENE-6255736	t-b		NF stage 11	NF stage 11	XB-IMG-40672	Complete manual curation
XB-GENE-6255736	t-b		neurula stage	neurula stage	XB-IMG-40708	Incomplete manual curation
XB-GENE-6255736	t-b		NF stage 10	NF stage 10	XB-IMG-40709	Complete manual curation
XB-GENE-6255736	t-b		NF stage 11	NF stage 11	XB-IMG-40843	Complete manual curation
XB-GENE-6255736	t-b		NF stage 14	NF stage 14	XB-IMG-41187	Complete manual curation
XB-GENE-6255736	t-b		NF stage 18	NF stage 18	XB-IMG-41187	Complete manual curation
XB-GENE-6255736	t-b		NF stage 15	NF stage 15	XB-IMG-41188	Complete manual curation
XB-GENE-6255736	t-b		NF stage 10	NF stage 10	XB-IMG-42238	Complete manual curation
XB-GENE-6255736	t-b		NF stage 10	NF stage 10	XB-IMG-42239	Complete manual curation
XB-GENE-6255736	t-b		NF stage 10.5	NF stage 10.5	XB-IMG-42240	Complete manual curation
XB-GENE-6255736	t-b		NF stage 10	NF stage 10	XB-IMG-42243	Complete manual curation
XB-GENE-6255736	t-b		NF stage 8	NF stage 8	XB-IMG-42253	Automated curation, nucleotide BLAST
XB-GENE-6255736	t-b		NF stage 11.5	NF stage 11.5	XB-IMG-42420	Complete manual curation
XB-GENE-6255736	t-b		NF stage 10.5	NF stage 11	XB-IMG-42608	Complete manual curation
XB-GENE-6255736	t-b		NF stage 15	NF stage 16	XB-IMG-42620	Complete manual curation
XB-GENE-6255736	t-b		NF stage 10.5	NF stage 12	XB-IMG-42807	Complete manual curation
XB-GENE-6255736	t-b		NF stage 10.5	NF stage 12	XB-IMG-42868	Complete manual curation
XB-GENE-6255736	t-b		NF stage 12	NF stage 12	XB-IMG-42986	Complete manual curation
XB-GENE-6255736	t-b		NF stage 10	NF stage 10	XB-IMG-43414	Complete manual curation
XB-GENE-6255736	t-b		NF stage 10.5	NF stage 12	XB-IMG-43704	Complete manual curation
XB-GENE-6255736	t-b		NF stage 12	NF stage 12	XB-IMG-43798	Complete manual curation
XB-GENE-6255736	t-b		NF stage 11.5	NF stage 11.5	XB-IMG-43874	Complete manual curation
XB-GENE-6255736	t-b		NF stage 12	NF stage 12	XB-IMG-43874	Automated curation, nucleotide BLAST
XB-GENE-6255736	t-b		NF stage 15	NF stage 15	XB-IMG-43874	Automated curation, nucleotide BLAST
XB-GENE-6255736	t-b		NF stage 10	NF stage 12	XB-IMG-43947	Complete manual curation
XB-GENE-6255736	t-b		NF stage 10	NF stage 12.5	XB-IMG-43954	Complete manual curation
XB-GENE-6255736	t-b		NF stage 11	NF stage 11	XB-IMG-43957	Complete manual curation
XB-GENE-6255736	t-b		NF stage 14	NF stage 14	XB-IMG-43957	Complete manual curation
XB-GENE-6255736	t-b		NF stage 10.25	NF stage 10.25	XB-IMG-43958	Complete manual curation
XB-GENE-6255736	t-b		NF stage 10.5	NF stage 10.5	XB-IMG-43959	Complete manual curation
XB-GENE-6255736	t-b		NF stage 13	NF stage 15	XB-IMG-44080	Complete manual curation
XB-GENE-6255736	t-b		NF stage 14	NF stage 15	XB-IMG-44081	Complete manual curation
XB-GENE-6255736	t-b		NF stage 10	NF stage 12.5	XB-IMG-44082	Complete manual curation
XB-GENE-6255736	t-b		NF stage 10	NF stage 12.5	XB-IMG-44100	Complete manual curation
XB-GENE-6255736	t-b		NF stage 11	NF stage 11	XB-IMG-44335	Complete manual curation
XB-GENE-6255736	t-b		NF stage 9	NF stage 10	XB-IMG-44527	Incomplete manual curation
XB-GENE-6255736	t-b		NF stage 10.5	NF stage 10.5	XB-IMG-44928	Complete manual curation
XB-GENE-6255736	t-b		NF stage 12	NF stage 12	XB-IMG-44928	Incomplete manual curation
XB-GENE-6255736	t-b		NF stage 18	NF stage 18	XB-IMG-44928	Complete manual curation
XB-GENE-6255736	t-b		NF stage 10.5	NF stage 10.5	XB-IMG-45067	Automated curation, nucleotide BLAST
XB-GENE-6255736	t-b		NF stage 13	NF stage 13	XB-IMG-45106	Automated curation, nucleotide BLAST
XB-GENE-6255736	t-b		NF stage 10.5	NF stage 10.5	XB-IMG-45131	Automated curation, nucleotide BLAST
XB-GENE-6255736	t-b		NF stage 13	NF stage 13	XB-IMG-45463	Complete manual curation
XB-GENE-6255736	t-b		NF stage 11	NF stage 11.5	XB-IMG-45499	Incomplete manual curation
XB-GENE-6255736	t-b		NF stage 11	NF stage 11	XB-IMG-45617	Automated curation, nucleotide BLAST
XB-GENE-6255736	t-b		NF stage 11	NF stage 11	XB-IMG-45649	Automated curation, nucleotide BLAST
XB-GENE-6255736	t-b		NF stage 10	NF stage 12.5	XB-IMG-46666	Complete manual curation
XB-GENE-6255736	t-b		NF stage 29 and 30	NF stage 29 and 30	XB-IMG-46950	Automated curation, nucleotide BLAST
XB-GENE-6255736	t-b		NF stage 10	NF stage 10.5	XB-IMG-47068	Complete manual curation
XB-GENE-6255736	t-b		NF stage 10.5	NF stage 10.5	XB-IMG-47180	Complete manual curation
XB-GENE-6255736	t-b		NF stage 11.5	NF stage 11.5	XB-IMG-47737	Incomplete manual curation
XB-GENE-6255736	t-b		NF stage 10.5	NF stage 10.5	XB-IMG-48084	Complete manual curation
XB-GENE-6255736	t-b		NF stage 12	NF stage 12	XB-IMG-48084	Complete manual curation
XB-GENE-6255736	t-b		NF stage 23	NF stage 23	XB-IMG-48084	Complete manual curation
XB-GENE-6255736	t-b		NF stage 10.25	NF stage 10.25	XB-IMG-48508	Complete manual curation
XB-GENE-6255736	t-b		NF stage 10	NF stage 10.5	XB-IMG-48509	Complete manual curation
XB-GENE-6255736	t-b		NF stage 9	NF stage 10	XB-IMG-48791	Automated curation, nucleotide BLAST
XB-GENE-6255736	t-b		NF stage 9	NF stage 10	XB-IMG-48793	Automated curation, nucleotide BLAST
XB-GENE-6255736	t-b		NF stage 11	NF stage 11	XB-IMG-49533	Automated curation, nucleotide BLAST
XB-GENE-6255736	t-b		NF stage 10.5	NF stage 10.5	XB-IMG-49537	Automated curation, nucleotide BLAST
XB-GENE-6255736	t-b		NF stage 12	NF stage 12	XB-IMG-49537	Automated curation, nucleotide BLAST
XB-GENE-6255736	t-b		NF stage 23	NF stage 23	XB-IMG-49537	Automated curation, nucleotide BLAST
XB-GENE-6255736	t-b		NF stage 26	NF stage 31	XB-IMG-49537	Automated curation, nucleotide BLAST
XB-GENE-6255736	t-b		NF stage 23	NF stage 31	XB-IMG-49538	Automated curation, nucleotide BLAST
XB-GENE-6255736	t-b		NF stage 10.25	NF stage 10.25	XB-IMG-49565	Automated curation, nucleotide BLAST
XB-GENE-6255736	t-b		NF stage 10.5	NF stage 10.5	XB-IMG-49597	Automated curation, nucleotide BLAST
XB-GENE-6255736	t-b		NF stage 10	NF stage 11	XB-IMG-49616	Automated curation, nucleotide BLAST
XB-GENE-6255736	t-b		NF stage 10.5	NF stage 10.5	XB-IMG-49617	Automated curation, nucleotide BLAST
XB-GENE-6255736	t-b		NF stage 9	NF stage 12	XB-IMG-49618	Automated curation, nucleotide BLAST
XB-GENE-6255736	t-b		NF stage 10.5	NF stage 10.5	XB-IMG-49619	Automated curation, nucleotide BLAST
XB-GENE-6255736	t-b		NF stage 11	NF stage 11	XB-IMG-74152	Automated curation, nucleotide BLAST
XB-GENE-6255736	t-b		NF stage 10	NF stage 10	XB-IMG-74488	Automated curation, nucleotide BLAST
XB-GENE-6255736	t-b		NF stage 10	NF stage 10	XB-IMG-74489	Automated curation, nucleotide BLAST
XB-GENE-6255736	t-b		NF stage 10.5	NF stage 10.5	XB-IMG-74598	Automated curation, nucleotide BLAST
XB-GENE-6255736	t-b		NF stage 11	NF stage 11	XB-IMG-75036	Automated curation, nucleotide BLAST
XB-GENE-6255736	t-b		NF stage 11	NF stage 11	XB-IMG-75044	Automated curation, nucleotide BLAST
XB-GENE-6255736	t-b		NF stage 12.5	NF stage 12.5	XB-IMG-75227	Automated curation, nucleotide BLAST
XB-GENE-6255736	t-b		NF stage 11.5	NF stage 11.5	XB-IMG-75388	Automated curation, nucleotide BLAST
XB-GENE-6255736	t-b		NF stage 11.5	NF stage 11.5	XB-IMG-75388	Automated curation, nucleotide BLAST
XB-GENE-6255736	t-b		NF stage 10.5	NF stage 10.5	XB-IMG-75389	Automated curation, nucleotide BLAST
XB-GENE-6255736	t-b		NF stage 10.5	NF stage 10.5	XB-IMG-75392	Automated curation, nucleotide BLAST
XB-GENE-6255736	t-b		NF stage 11	NF stage 11	XB-IMG-75411	Automated curation, nucleotide BLAST
XB-GENE-6255736	t-b		NF stage 10	NF stage 10	XB-IMG-75412	Automated curation, nucleotide BLAST
XB-GENE-6255736	t-b		NF stage 10.5	NF stage 11	XB-IMG-75412	Automated curation, nucleotide BLAST
XB-GENE-6255736	t-b		NF stage 11	NF stage 11	XB-IMG-75414	Automated curation, nucleotide BLAST
XB-GENE-6255736	t-b		NF stage 10.25	NF stage 10.25	XB-IMG-75414	Automated curation, nucleotide BLAST
XB-GENE-6255736	t-b		NF stage 11.5	NF stage 11.5	XB-IMG-75416	Automated curation, nucleotide BLAST
XB-GENE-6255736	t-b		NF stage 10.5	NF stage 10.5	XB-IMG-75820	Automated curation, nucleotide BLAST
XB-GENE-6255736	t-b		NF stage 11	NF stage 11	XB-IMG-76210	Automated curation, nucleotide BLAST
XB-GENE-6255736	t-b		NF stage 20	NF stage 20	XB-IMG-76974	Automated curation, nucleotide BLAST
XB-GENE-6255736	t-b		NF stage 20	NF stage 20	XB-IMG-76982	Automated curation, nucleotide BLAST
XB-GENE-6255736	t-b		NF stage 10.5	NF stage 10.5	XB-IMG-77079	Automated curation, nucleotide BLAST
XB-GENE-6255736	t-b		NF stage 13	NF stage 13	XB-IMG-77079	Automated curation, nucleotide BLAST
XB-GENE-6255736	t-b		NF stage 12	NF stage 12	XB-IMG-77107	Automated curation, nucleotide BLAST
XB-GENE-6255736	t-b		NF stage 10	NF stage 11	XB-IMG-77107	Automated curation, nucleotide BLAST
XB-GENE-6255736	t-b		NF stage 11	NF stage 11	XB-IMG-77269	Automated curation, nucleotide BLAST
XB-GENE-6255736	t-b		NF stage 11	NF stage 11	XB-IMG-77289	Automated curation, nucleotide BLAST
XB-GENE-6255736	t-b		NF stage 12.5	NF stage 12.5	XB-IMG-77375	Automated curation, nucleotide BLAST
XB-GENE-6255736	t-b		NF stage 9	NF stage 9	XB-IMG-77397	Automated curation, nucleotide BLAST
XB-GENE-6255736	t-b		NF stage 11	NF stage 11	XB-IMG-77488	Automated curation, nucleotide BLAST
XB-GENE-6255736	t-b		NF stage 10.5	NF stage 10.5	XB-IMG-77489	Automated curation, nucleotide BLAST
XB-GENE-6255736	t-b		NF stage 13	NF stage 13	XB-IMG-77623	Automated curation, nucleotide BLAST
XB-GENE-6255736	t-b		NF stage 33 and 34	NF stage 33 and 34	XB-IMG-77623	Automated curation, nucleotide BLAST
XB-GENE-6255736	t-b		NF stage 10.5	NF stage 11	XB-IMG-77756	Automated curation, nucleotide BLAST
XB-GENE-6255736	t-b		NF stage 11	NF stage 11	XB-IMG-77770	Automated curation, nucleotide BLAST
XB-GENE-6255736	t-b		NF stage 10.5	NF stage 11	XB-IMG-77787	Automated curation, nucleotide BLAST
XB-GENE-6255736	t-b		NF stage 11	NF stage 11	XB-IMG-77795	Automated curation, nucleotide BLAST
XB-GENE-6255736	t-b		NF stage 11	NF stage 11	XB-IMG-77814	Automated curation, nucleotide BLAST
XB-GENE-6255736	t-b		NF stage 10.5	NF stage 12.5	XB-IMG-77824	Automated curation, nucleotide BLAST
XB-GENE-6255736	t-b		NF stage 10.5	NF stage 10.5	XB-IMG-77830	Automated curation, nucleotide BLAST
XB-GENE-6255736	t-b		NF stage 10.5	NF stage 11	XB-IMG-77848	Automated curation, nucleotide BLAST
XB-GENE-6255736	t-b		NF stage 11.5	NF stage 11.5	XB-IMG-77851	Automated curation, nucleotide BLAST
XB-GENE-6255736	t-b		NF stage 13	NF stage 13	XB-IMG-77916	Automated curation, nucleotide BLAST
XB-GENE-6255736	t-b		NF stage 12.5	NF stage 12.5	XB-IMG-77997	Automated curation, nucleotide BLAST
XB-GENE-6255736	t-b		NF stage 10.5	NF stage 10.5	XB-IMG-78025	Automated curation, nucleotide BLAST
XB-GENE-6255736	t-b		NF stage 10	NF stage 10	XB-IMG-78263	Automated curation, nucleotide BLAST
XB-GENE-6255736	t-b		NF stage 10	NF stage 10	XB-IMG-78264	Automated curation, nucleotide BLAST
XB-GENE-6255736	t-b		NF stage 11	NF stage 11	XB-IMG-78265	Automated curation, nucleotide BLAST
XB-GENE-6255736	t-b		NF stage 10	NF stage 10	XB-IMG-78266	Automated curation, nucleotide BLAST
XB-GENE-6255736	t-b		NF stage 11	NF stage 11	XB-IMG-78301	Automated curation, nucleotide BLAST
XB-GENE-6255736	t-b		NF stage 12	NF stage 12	XB-IMG-78501	Automated curation, nucleotide BLAST
XB-GENE-6255736	t-b		NF stage 12	NF stage 12	XB-IMG-78504	Automated curation, nucleotide BLAST
XB-GENE-6255736	t-b		NF stage 11	NF stage 11	XB-IMG-78539	Automated curation, nucleotide BLAST
XB-GENE-6255736	t-b		NF stage 11	NF stage 11	XB-IMG-78629	Automated curation, nucleotide BLAST
XB-GENE-6255736	t-b		NF stage 10.5	NF stage 10.5	XB-IMG-78630	Automated curation, nucleotide BLAST
XB-GENE-6255736	t-b		NF stage 10.5	NF stage 10.5	XB-IMG-78631	Automated curation, nucleotide BLAST
XB-GENE-6255736	t-b		NF stage 10.5	NF stage 10.5	XB-IMG-78635	Automated curation, nucleotide BLAST
XB-GENE-6255736	t-b		NF stage 11	NF stage 11	XB-IMG-78728	Automated curation, nucleotide BLAST
XB-GENE-6255736	t-b		NF stage 13	NF stage 13	XB-IMG-78728	Automated curation, nucleotide BLAST
XB-GENE-6255736	t-b		NF stage 11	NF stage 11	XB-IMG-78777	Automated curation, nucleotide BLAST
XB-GENE-6255736	t-b		NF stage 10.5	NF stage 10.5	XB-IMG-78793	Automated curation, nucleotide BLAST
XB-GENE-6255736	t-b		NF stage 10	NF stage 10	XB-IMG-79005	Automated curation, nucleotide BLAST
XB-GENE-6255736	t-b		NF stage 10.25	NF stage 10.25	XB-IMG-79200	Automated curation, nucleotide BLAST
XB-GENE-6255736	t-b		NF stage 10.5	NF stage 10.5	XB-IMG-79439	Automated curation, nucleotide BLAST
XB-GENE-6255736	t-b		NF stage 11	NF stage 11	XB-IMG-79440	Automated curation, nucleotide BLAST
XB-GENE-6255736	t-b		NF stage 10	NF stage 10	XB-IMG-79501	Automated curation, nucleotide BLAST
XB-GENE-6255736	t-b		NF stage 10.5	NF stage 11	XB-IMG-79504	Automated curation, nucleotide BLAST
XB-GENE-6255736	t-b		NF stage 13	NF stage 13	XB-IMG-79504	Automated curation, nucleotide BLAST
XB-GENE-6255736	t-b		NF stage 10	NF stage 10	XB-IMG-79701	Automated curation, nucleotide BLAST
XB-GENE-6255736	t-b		NF stage 10	NF stage 10	XB-IMG-79703	Automated curation, nucleotide BLAST
XB-GENE-6255736	t-b		NF stage 10	NF stage 10	XB-IMG-79785	Automated curation, nucleotide BLAST
XB-GENE-6255736	t-b		NF stage 10	NF stage 10	XB-IMG-79869	Automated curation, nucleotide BLAST
XB-GENE-6255736	t-b		NF stage 12	NF stage 12	XB-IMG-79869	Automated curation, nucleotide BLAST
XB-GENE-6255736	t-b		NF stage 14	NF stage 14	XB-IMG-80102	Automated curation, nucleotide BLAST
XB-GENE-6255736	t-b		NF stage 9	NF stage 10	XB-IMG-80164	Automated curation, nucleotide BLAST
XB-GENE-6255736	t-b		NF stage 10.25	NF stage 10.25	XB-IMG-80164	Automated curation, nucleotide BLAST
XB-GENE-6255736	t-b		NF stage 10.5	NF stage 10.5	XB-IMG-80164	Automated curation, nucleotide BLAST
XB-GENE-6255736	t-b		NF stage 10.5	NF stage 10.5	XB-IMG-80201	Automated curation, nucleotide BLAST
XB-GENE-6255736	t-b		NF stage 10.5	NF stage 10.5	XB-IMG-80202	Automated curation, nucleotide BLAST
XB-GENE-6255736	t-b		NF stage 10.5	NF stage 10.5	XB-IMG-80204	Automated curation, nucleotide BLAST
XB-GENE-6255736	t-b		NF stage 10.5	NF stage 10.5	XB-IMG-80206	Automated curation, nucleotide BLAST
XB-GENE-6255736	t-b		NF stage 10.5	NF stage 10.5	XB-IMG-80577	Automated curation, nucleotide BLAST
XB-GENE-6255736	t-b		NF stage 11	NF stage 11	XB-IMG-81492	Automated curation, nucleotide BLAST
XB-GENE-6255736	t-b		NF stage 10.5	NF stage 10.5	XB-IMG-81894	Automated curation, nucleotide BLAST
XB-GENE-6255736	t-b		NF stage 16	NF stage 16	XB-IMG-81894	Automated curation, nucleotide BLAST
XB-GENE-6255736	t-b		NF stage 12	NF stage 12	XB-IMG-81914	Automated curation, nucleotide BLAST
XB-GENE-6255736	t-b		NF stage 14	NF stage 14	XB-IMG-81949	Automated curation, nucleotide BLAST
XB-GENE-6255736	t-b		NF stage 29 and 30	NF stage 29 and 30	XB-IMG-81949	Automated curation, nucleotide BLAST
XB-GENE-6255736	t-b		NF stage 29 and 30	NF stage 29 and 30	XB-IMG-81951	Automated curation, nucleotide BLAST
XB-GENE-6255736	t-b		NF stage 11	NF stage 11	XB-IMG-82429	Automated curation, nucleotide BLAST
XB-GENE-6255736	t-b		NF stage 14	NF stage 14	XB-IMG-82480	Automated curation, nucleotide BLAST
XB-GENE-6255736	t-b		NF stage 11	NF stage 11	XB-IMG-82775	Automated curation, nucleotide BLAST
XB-GENE-6255736	t-b		NF stage 11.5	NF stage 11.5	XB-IMG-83482	Automated curation, nucleotide BLAST
XB-GENE-6255736	t-b		NF stage 13	NF stage 13	XB-IMG-83482	Automated curation, nucleotide BLAST
XB-GENE-6255736	t-b		NF stage 11	NF stage 11.5	XB-IMG-83997	Automated curation, nucleotide BLAST
XB-GENE-6255736	t-b		NF stage 10.5	NF stage 10.5	XB-IMG-83998	Automated curation, nucleotide BLAST
XB-GENE-6255736	t-b		NF stage 12	NF stage 12	XB-IMG-83998	Automated curation, nucleotide BLAST
XB-GENE-6255736	t-b		NF stage 9	NF stage 10	XB-IMG-84438	Automated curation, nucleotide BLAST
XB-GENE-6255736	t-b		NF stage 9	NF stage 10	XB-IMG-84439	Automated curation, nucleotide BLAST
XB-GENE-6255736	t-b		NF stage 10	NF stage 10	XB-IMG-84474	Automated curation, nucleotide BLAST
XB-GENE-6255736	t-b		NF stage 12	NF stage 12	XB-IMG-84725	Automated curation, nucleotide BLAST
XB-GENE-6255736	t-b		NF stage 12.5	NF stage 12.5	XB-IMG-84857	Automated curation, nucleotide BLAST
XB-GENE-6255736	t-b		NF stage 10.5	NF stage 10.5	XB-IMG-85042	Automated curation, nucleotide BLAST
XB-GENE-6255736	t-b		NF stage 10.5	NF stage 10.5	XB-IMG-85047	Automated curation, nucleotide BLAST
XB-GENE-6255736	t-b		NF stage 20	NF stage 20	XB-IMG-85123	Automated curation, nucleotide BLAST
XB-GENE-6255736	t-b		NF stage 10	NF stage 10	XB-IMG-85125	Automated curation, nucleotide BLAST
XB-GENE-6255736	t-b		NF stage 10.25	NF stage 10.25	XB-IMG-85156	Automated curation, nucleotide BLAST
XB-GENE-6255736	t-b		NF stage 11	NF stage 11	XB-IMG-85156	Automated curation, nucleotide BLAST
XB-GENE-6255736	t-b		NF stage 11	NF stage 11	XB-IMG-85316	Automated curation, nucleotide BLAST
XB-GENE-6255736	t-b		NF stage 10.25	NF stage 10.25	XB-IMG-86698	Automated curation, nucleotide BLAST
XB-GENE-6255736	t-b		NF stage 13	NF stage 13	XB-IMG-86699	Automated curation, nucleotide BLAST
XB-GENE-6255736	t-b		NF stage 11	NF stage 11	XB-IMG-86766	Automated curation, nucleotide BLAST
XB-GENE-6255736	t-b		NF stage 11.5	NF stage 11.5	XB-IMG-129450	Automated curation, nucleotide BLAST
XB-GENE-6255736	t-b		NF stage 11	NF stage 11	XB-IMG-130229	Automated curation, nucleotide BLAST
XB-GENE-6255736	t-b		NF stage 11	NF stage 11	XB-IMG-130237	Automated curation, nucleotide BLAST
XB-GENE-6255736	t-b		NF stage 14	NF stage 14	XB-IMG-131698	Automated curation, nucleotide BLAST
XB-GENE-6255736	t-b		NF stage 10	NF stage 10	XB-IMG-132351	Automated curation, nucleotide BLAST
XB-GENE-6255736	t-b		NF stage 11	NF stage 11	XB-IMG-133322	Automated curation, nucleotide BLAST
XB-GENE-6255736	t-b		NF stage 10	NF stage 10	XB-IMG-133440	Automated curation, nucleotide BLAST
XB-GENE-6255736	t-b		NF stage 10	NF stage 10	XB-IMG-133441	Automated curation, nucleotide BLAST
XB-GENE-6255736	t-b		NF stage 11	NF stage 11	XB-IMG-134586	Automated curation, nucleotide BLAST
XB-GENE-6255736	t-b		NF stage 11	NF stage 11	XB-IMG-134587	Automated curation, nucleotide BLAST
XB-GENE-6255736	t-b		NF stage 10.5	NF stage 10.5	XB-IMG-134921	Automated curation, nucleotide BLAST
XB-GENE-6255736	t-b		NF stage 11	NF stage 11	XB-IMG-134964	Automated curation, nucleotide BLAST
XB-GENE-6255736	t-b		NF stage 14	NF stage 14	XB-IMG-135455	Automated curation, nucleotide BLAST
XB-GENE-6255736	t-b		NF stage 29 and 30	NF stage 29 and 30	XB-IMG-135456	Automated curation, nucleotide BLAST
XB-GENE-6255736	t-b		NF stage 29 and 30	NF stage 29 and 30	XB-IMG-135457	Automated curation, nucleotide BLAST
XB-GENE-6255736	t-b		NF stage 11	NF stage 11	XB-IMG-135570	Automated curation, nucleotide BLAST
XB-GENE-6255736	t-b		NF stage 11	NF stage 11	XB-IMG-135750	Automated curation, nucleotide BLAST
XB-GENE-6255736	t-b		NF stage 12.5	NF stage 12.5	XB-IMG-135750	Automated curation, nucleotide BLAST
XB-GENE-6255736	t-b		NF stage 14	NF stage 14	XB-IMG-135750	Automated curation, nucleotide BLAST
XB-GENE-6255736	t-b		NF stage 10.5	NF stage 10.5	XB-IMG-136144	Automated curation, nucleotide BLAST
XB-GENE-6255736	t-b		NF stage 10.5	NF stage 10.5	XB-IMG-137981	Automated curation, nucleotide BLAST
XB-GENE-6255736	t-b		NF stage 11	NF stage 11	XB-IMG-137998	Automated curation, nucleotide BLAST
XB-GENE-6255736	t-b		NF stage 15	NF stage 15	XB-IMG-138112	Automated curation, nucleotide BLAST
XB-GENE-6255736	t-b		NF stage 11	NF stage 11	XB-IMG-138778	Automated curation, nucleotide BLAST
XB-GENE-6255736	t-b		NF stage 10.5	NF stage 10.5	XB-IMG-139680	Automated curation, nucleotide BLAST
XB-GENE-6255736	t-b		NF stage 10.5	NF stage 10.5	XB-IMG-139961	Automated curation, nucleotide BLAST
XB-GENE-6255736	t-b		NF stage 28	NF stage 28	XB-IMG-143224	Automated curation, nucleotide BLAST
XB-GENE-6255736	t-b		NF stage 29 and 30	NF stage 29 and 30	XB-IMG-143225	Automated curation, nucleotide BLAST
XB-GENE-6255736	t-b		NF stage 11.5	NF stage 11.5	XB-IMG-143226	Automated curation, nucleotide BLAST
XB-GENE-6255736	t-b		NF stage 17	NF stage 17	XB-IMG-143227	Automated curation, nucleotide BLAST
XB-GENE-6255736	t-b		NF stage 12	NF stage 12	XB-IMG-143228	Automated curation, nucleotide BLAST
XB-GENE-6255736	t-b		NF stage 12.5	NF stage 12.5	XB-IMG-143229	Automated curation, nucleotide BLAST
XB-GENE-6255736	t-b		NF stage 33 and 34	NF stage 33 and 34	XB-IMG-143230	Automated curation, nucleotide BLAST
XB-GENE-6255736	t-b		NF stage 12.5	NF stage 12.5	XB-IMG-143231	Automated curation, nucleotide BLAST
XB-GENE-6255736	t-b		NF stage 14	NF stage 14	XB-IMG-143232	Automated curation, nucleotide BLAST
XB-GENE-6255736	t-b		NF stage 13	NF stage 13	XB-IMG-143233	Automated curation, nucleotide BLAST
XB-GENE-6255736	t-b		NF stage 37 and 38	NF stage 37 and 38	XB-IMG-143234	Automated curation, nucleotide BLAST
XB-GENE-6255736	t-b		NF stage 12	NF stage 12	XB-IMG-143235	Automated curation, nucleotide BLAST
XB-GENE-6255736	t-b		NF stage 11.5	NF stage 11.5	XB-IMG-143236	Automated curation, nucleotide BLAST
XB-GENE-6255736	t-b		NF stage 22	NF stage 22	XB-IMG-143237	Automated curation, nucleotide BLAST
XB-GENE-6255736	t-b		NF stage 11	NF stage 11	XB-IMG-143238	Automated curation, nucleotide BLAST
XB-GENE-6255736	t-b		NF stage 13	NF stage 13	XB-IMG-143239	Automated curation, nucleotide BLAST
XB-GENE-6255736	t-b		NF stage 24	NF stage 24	XB-IMG-143240	Automated curation, nucleotide BLAST
XB-GENE-6255736	t-b		NF stage 16	NF stage 16	XB-IMG-143241	Automated curation, nucleotide BLAST
XB-GENE-6255736	t-b		NF stage 13	NF stage 13	XB-IMG-143242	Automated curation, nucleotide BLAST
XB-GENE-6255736	t-b		NF stage 20	NF stage 20	XB-IMG-143243	Automated curation, nucleotide BLAST
XB-GENE-6255736	t-b		NF stage 35 and 36	NF stage 35 and 36	XB-IMG-143244	Automated curation, nucleotide BLAST
XB-GENE-6255736	t-b		NF stage 17	NF stage 17	XB-IMG-143245	Automated curation, nucleotide BLAST
XB-GENE-6255736	t-b		NF stage 40	NF stage 40	XB-IMG-143246	Automated curation, nucleotide BLAST
XB-GENE-6255736	t-b		NF stage 32	NF stage 32	XB-IMG-143247	Automated curation, nucleotide BLAST
XB-GENE-6255736	t-b		NF stage 14	NF stage 14	XB-IMG-143248	Automated curation, nucleotide BLAST
XB-GENE-6255736	t-b		NF stage 13	NF stage 13	XB-IMG-143249	Automated curation, nucleotide BLAST
XB-GENE-6255736	t-b		NF stage 20	NF stage 20	XB-IMG-143250	Automated curation, nucleotide BLAST
XB-GENE-6255736	t-b		NF stage 16	NF stage 16	XB-IMG-143251	Automated curation, nucleotide BLAST
XB-GENE-6255736	t-b		NF stage 26	NF stage 26	XB-IMG-143252	Automated curation, nucleotide BLAST
XB-GENE-6255736	t-b		NF stage 12	NF stage 12	XB-IMG-144394	Automated curation, nucleotide BLAST
XB-GENE-6255736	t-b		NF stage 11	NF stage 11	XB-IMG-144425	Automated curation, nucleotide BLAST
XB-GENE-6255736	t-b		NF stage 10.5	NF stage 10.5	XB-IMG-144486	Automated curation, nucleotide BLAST
XB-GENE-6255736	t-b		NF stage 11	NF stage 11	XB-IMG-144605	Automated curation, nucleotide BLAST
XB-GENE-6255736	t-b		NF stage 10.5	NF stage 13	XB-IMG-144613	Automated curation, nucleotide BLAST
XB-GENE-6255736	t-b		NF stage 10.5	NF stage 10.5	XB-IMG-146072	Automated curation, nucleotide BLAST
XB-GENE-6255736	t-b		NF stage 12	NF stage 12	XB-IMG-146690	Automated curation, nucleotide BLAST
XB-GENE-6255736	t-b		NF stage 12	NF stage 12	XB-IMG-146692	Automated curation, nucleotide BLAST
XB-GENE-6255736	t-b		NF stage 12	NF stage 12	XB-IMG-146693	Automated curation, nucleotide BLAST
XB-GENE-6255736	t-b		NF stage 12	NF stage 12	XB-IMG-146694	Automated curation, nucleotide BLAST
XB-GENE-6255736	t-b		NF stage 12	NF stage 12	XB-IMG-146695	Automated curation, nucleotide BLAST
XB-GENE-6255736	t-b		NF stage 12	NF stage 12	XB-IMG-146696	Automated curation, nucleotide BLAST
XB-GENE-6255736	t-b		NF stage 10.5	NF stage 10.5	XB-IMG-148426	Automated curation, nucleotide BLAST
XB-GENE-6255736	t-b		NF stage 11	NF stage 11	XB-IMG-148675	Automated curation, nucleotide BLAST
XB-GENE-6255736	t-b		NF stage 11	NF stage 11	XB-IMG-148688	Automated curation, nucleotide BLAST
XB-GENE-865215	fzd6		NF stage 10.5	NF stage 10.5	XB-IMG-38073	Stages Manually Curated, No Tissue Curation
XB-GENE-865215	fzd6		NF stage 10.5	NF stage 11	XB-IMG-38074	Complete manual curation
XB-GENE-865215	fzd6		NF stage 23	NF stage 23	XB-IMG-38075	Complete manual curation
XB-GENE-865215	fzd6		NF stage 23	NF stage 23	XB-IMG-38076	Complete manual curation
XB-GENE-865215	fzd6		NF stage 23	NF stage 23	XB-IMG-38077	Complete manual curation
XB-GENE-865215	fzd6		NF stage 23	NF stage 23	XB-IMG-38078	Complete manual curation
XB-GENE-865215	fzd6		NF stage 33 and 34	NF stage 33 and 34	XB-IMG-38079	Stages Manually Curated, No Tissue Curation
XB-GENE-865215	fzd6		NF stage 33 and 34	NF stage 33 and 34	XB-IMG-38080	Stages Manually Curated, No Tissue Curation
XB-GENE-865215	fzd6		NF stage 25	NF stage 25	XB-IMG-80238	Automated curation, nucleotide BLAST
XB-GENE-865215	fzd6		NF stage 35 and 36	NF stage 35 and 36	XB-IMG-80239	Automated curation, nucleotide BLAST
XB-GENE-865215	fzd6		NF stage 25	NF stage 25	XB-IMG-80242	Automated curation, nucleotide BLAST
XB-GENE-865215	fzd6		NF stage 35 and 36	NF stage 35 and 36	XB-IMG-80242	Automated curation, nucleotide BLAST
XB-GENE-478863	mycn-a		NF stage 11	NF stage 42	XB-IMG-80085	Automated curation, nucleotide BLAST
XB-GENE-478863	mycn-a		NF stage 41	NF stage 41	XB-IMG-84324	Automated curation, nucleotide BLAST
XB-GENE-6464367	mycn-b		NF stage 11	NF stage 42	XB-IMG-80085	Automated curation, nucleotide BLAST
XB-GENE-6464367	mycn-b		NF stage 41	NF stage 41	XB-IMG-84324	Automated curation, nucleotide BLAST
XB-GENE-6486002	hoxa10		NF stage 31	NF stage 31	XB-IMG-142444	Automated curation, nucleotide BLAST
XB-GENE-6486002	hoxa10		NF stage 39	NF stage 39	XB-IMG-142445	Automated curation, nucleotide BLAST
XB-GENE-6486002	hoxa10		NF stage 37 and 38	NF stage 37 and 38	XB-IMG-142446	Automated curation, nucleotide BLAST
XB-GENE-6486002	hoxa10		NF stage 13	NF stage 13	XB-IMG-142447	Automated curation, nucleotide BLAST
XB-GENE-6486002	hoxa10		NF stage 29 and 30	NF stage 29 and 30	XB-IMG-142448	Automated curation, nucleotide BLAST
XB-GENE-6486002	hoxa10		NF stage 31	NF stage 31	XB-IMG-142449	Automated curation, nucleotide BLAST
XB-GENE-6486002	hoxa10		NF stage 32	NF stage 32	XB-IMG-142450	Automated curation, nucleotide BLAST
XB-GENE-6486002	hoxa10		NF stage 35 and 36	NF stage 35 and 36	XB-IMG-142451	Automated curation, nucleotide BLAST
XB-GENE-6486002	hoxa10		NF stage 17	NF stage 17	XB-IMG-142452	Automated curation, nucleotide BLAST
XB-GENE-6486002	hoxa10		NF stage 20	NF stage 20	XB-IMG-142453	Automated curation, nucleotide BLAST
XB-GENE-6486002	hoxa10		NF stage 39	NF stage 39	XB-IMG-142454	Automated curation, nucleotide BLAST
XB-GENE-6486002	hoxa10		NF stage 14	NF stage 14	XB-IMG-142455	Automated curation, nucleotide BLAST
XB-GENE-6486002	hoxa10		NF stage 20	NF stage 20	XB-IMG-142456	Automated curation, nucleotide BLAST
XB-GENE-6486002	hoxa10		NF stage 20	NF stage 20	XB-IMG-142457	Automated curation, nucleotide BLAST
XB-GENE-6486002	hoxa10		NF stage 37 and 38	NF stage 37 and 38	XB-IMG-142458	Automated curation, nucleotide BLAST
XB-GENE-6486002	hoxa10		NF stage 33 and 34	NF stage 33 and 34	XB-IMG-142459	Automated curation, nucleotide BLAST
XB-GENE-6486002	hoxa10		NF stage 37 and 38	NF stage 37 and 38	XB-IMG-142460	Automated curation, nucleotide BLAST
XB-GENE-6486002	hoxa10		NF stage 14	NF stage 14	XB-IMG-142461	Automated curation, nucleotide BLAST
XB-GENE-6486002	hoxa10		NF stage 10.5	NF stage 10.5	XB-IMG-142462	Automated curation, nucleotide BLAST
XB-GENE-6486002	hoxa10		NF stage 14	NF stage 14	XB-IMG-142463	Automated curation, nucleotide BLAST
XB-GENE-6486002	hoxa10		NF stage 35 and 36	NF stage 35 and 36	XB-IMG-142464	Automated curation, nucleotide BLAST
XB-GENE-6486002	hoxa10		NF stage 35 and 36	NF stage 35 and 36	XB-IMG-142465	Automated curation, nucleotide BLAST
XB-GENE-6486002	hoxa10		NF stage 10.5	NF stage 10.5	XB-IMG-142466	Automated curation, nucleotide BLAST
XB-GENE-6486002	hoxa10		NF stage 35 and 36	NF stage 35 and 36	XB-IMG-142467	Automated curation, nucleotide BLAST
XB-GENE-6486002	hoxa10		NF stage 12	NF stage 12	XB-IMG-142468	Automated curation, nucleotide BLAST
XB-GENE-6486002	hoxa10		NF stage 33 and 34	NF stage 33 and 34	XB-IMG-142469	Automated curation, nucleotide BLAST
XB-GENE-6486002	hoxa10		NF stage 22	NF stage 22	XB-IMG-142470	Automated curation, nucleotide BLAST
XB-GENE-6486002	hoxa10		NF stage 17	NF stage 17	XB-IMG-142471	Automated curation, nucleotide BLAST
XB-GENE-6486002	hoxa10		NF stage 10	NF stage 10	XB-IMG-142472	Automated curation, nucleotide BLAST
XB-GENE-6486002	hoxa10		NF stage 33 and 34	NF stage 33 and 34	XB-IMG-142473	Automated curation, nucleotide BLAST
XB-GENE-6486002	hoxa10		NF stage 15	NF stage 15	XB-IMG-142474	Automated curation, nucleotide BLAST
XB-GENE-6486002	hoxa10		NF stage 12.5	NF stage 12.5	XB-IMG-142475	Automated curation, nucleotide BLAST
XB-GENE-6486002	hoxa10		NF stage 15	NF stage 15	XB-IMG-142476	Automated curation, nucleotide BLAST
XB-GENE-6486002	hoxa10		NF stage 12	NF stage 12	XB-IMG-142477	Automated curation, nucleotide BLAST
XB-GENE-6486002	hoxa10		NF stage 11	NF stage 11	XB-IMG-142478	Automated curation, nucleotide BLAST
XB-GENE-6486002	hoxa10		NF stage 32	NF stage 32	XB-IMG-142479	Automated curation, nucleotide BLAST
XB-GENE-6486002	hoxa10		NF stage 13	NF stage 13	XB-IMG-142480	Automated curation, nucleotide BLAST
XB-GENE-6486002	hoxa10		NF stage 10.5	NF stage 10.5	XB-IMG-142481	Automated curation, nucleotide BLAST
XB-GENE-6486002	hoxa10		NF stage 37 and 38	NF stage 37 and 38	XB-IMG-142482	Automated curation, nucleotide BLAST
XB-GENE-6486002	hoxa10		NF stage 33 and 34	NF stage 33 and 34	XB-IMG-142483	Automated curation, nucleotide BLAST
XB-GENE-6486002	hoxa10		NF stage 29 and 30	NF stage 29 and 30	XB-IMG-142484	Automated curation, nucleotide BLAST
XB-GENE-6486002	hoxa10		NF stage 26	NF stage 26	XB-IMG-142485	Automated curation, nucleotide BLAST
XB-GENE-6486002	hoxa10		NF stage 14	NF stage 14	XB-IMG-142486	Automated curation, nucleotide BLAST
XB-GENE-6486002	hoxa10		NF stage 15	NF stage 15	XB-IMG-142487	Automated curation, nucleotide BLAST
XB-GENE-6486002	hoxa10		NF stage 10	NF stage 10	XB-IMG-142488	Automated curation, nucleotide BLAST
XB-GENE-6486002	hoxa10		NF stage 12.5	NF stage 12.5	XB-IMG-142489	Automated curation, nucleotide BLAST
XB-GENE-6486002	hoxa10		NF stage 24	NF stage 24	XB-IMG-142490	Automated curation, nucleotide BLAST
XB-GENE-6486002	hoxa10		NF stage 15	NF stage 15	XB-IMG-142491	Automated curation, nucleotide BLAST
XB-GENE-6486002	hoxa10		NF stage 11	NF stage 11	XB-IMG-142492	Automated curation, nucleotide BLAST
XB-GENE-6486002	hoxa10		NF stage 23	NF stage 23	XB-IMG-142493	Automated curation, nucleotide BLAST
XB-GENE-6486002	hoxa10		NF stage 28	NF stage 28	XB-IMG-142494	Automated curation, nucleotide BLAST
XB-GENE-6486002	hoxa10		NF stage 20	NF stage 20	XB-IMG-142495	Automated curation, nucleotide BLAST
XB-GENE-865226	foxf1-a		NF stage 25	NF stage 25	XB-IMG-2641	Complete manual curation
XB-GENE-865226	foxf1-a		NF stage 29 and 30	NF stage 29 and 30	XB-IMG-2641	Complete manual curation
XB-GENE-865226	foxf1-a		NF stage 45	NF stage 45	XB-IMG-2641	Complete manual curation
XB-GENE-865226	foxf1-a		NF stage 35 and 36	NF stage 35 and 36	XB-IMG-2644	Complete manual curation
XB-GENE-865226	foxf1-a		NF stage 27	NF stage 27	XB-IMG-26190	Complete manual curation
XB-GENE-865226	foxf1-a		NF stage 20	NF stage 22	XB-IMG-40210	Automated curation, no stage curation, no tissue curation
XB-GENE-865226	foxf1-a		NF stage 20	NF stage 20	XB-IMG-40211	Automated curation, no stage curation, no tissue curation
XB-GENE-865226	foxf1-a		NF stage 20	NF stage 20	XB-IMG-76974	Automated curation, nucleotide BLAST
XB-GENE-865226	foxf1-a		NF stage 28	NF stage 29 and 30	XB-IMG-76975	Automated curation, nucleotide BLAST
XB-GENE-865226	foxf1-a		NF stage 20	NF stage 20	XB-IMG-76981	Automated curation, nucleotide BLAST
XB-GENE-865226	foxf1-a		NF stage 33 and 34	NF stage 35 and 36	XB-IMG-77880	Automated curation, nucleotide BLAST
XB-GENE-865226	foxf1-a		NF stage 19	NF stage 19	XB-IMG-80073	Automated curation, nucleotide BLAST
XB-GENE-865226	foxf1-a		NF stage 23	NF stage 23	XB-IMG-80073	Automated curation, nucleotide BLAST
XB-GENE-865226	foxf1-a		NF stage 26	NF stage 26	XB-IMG-80073	Automated curation, nucleotide BLAST
XB-GENE-865226	foxf1-a		NF stage 27	NF stage 27	XB-IMG-80073	Automated curation, nucleotide BLAST
XB-GENE-865226	foxf1-a		NF stage 29 and 30	NF stage 29 and 30	XB-IMG-80073	Automated curation, nucleotide BLAST
XB-GENE-865226	foxf1-a		NF stage 35 and 36	NF stage 39	XB-IMG-80073	Automated curation, nucleotide BLAST
XB-GENE-865226	foxf1-a		NF stage 41	NF stage 41	XB-IMG-80073	Automated curation, nucleotide BLAST
XB-GENE-865226	foxf1-a		NF stage 31	NF stage 31	XB-IMG-80073	Automated curation, nucleotide BLAST
XB-GENE-865226	foxf1-a		NF stage 28	NF stage 29 and 30	XB-IMG-81267	Automated curation, nucleotide BLAST
XB-GENE-865226	foxf1-a		NF stage 39	NF stage 39	XB-IMG-81268	Automated curation, nucleotide BLAST
XB-GENE-865226	foxf1-a		NF stage 32	NF stage 33 and 34	XB-IMG-81269	Automated curation, nucleotide BLAST
XB-GENE-865226	foxf1-a		NF stage 15	NF stage 15	XB-IMG-82088	Automated curation, nucleotide BLAST
XB-GENE-865226	foxf1-a		NF stage 35 and 36	NF stage 35 and 36	XB-IMG-82090	Automated curation, nucleotide BLAST
XB-GENE-865226	foxf1-a		NF stage 40	NF stage 40	XB-IMG-82090	Automated curation, nucleotide BLAST
XB-GENE-865226	foxf1-a		NF stage 25	NF stage 25	XB-IMG-134815	Automated curation, nucleotide BLAST
XB-GENE-865226	foxf1-a		NF stage 33 and 34	NF stage 35 and 36	XB-IMG-148911	Automated curation, nucleotide BLAST
XB-GENE-6254084	foxf1-b		NF stage 25	NF stage 25	XB-IMG-2641	Complete manual curation
XB-GENE-6254084	foxf1-b		NF stage 29 and 30	NF stage 29 and 30	XB-IMG-2641	Complete manual curation
XB-GENE-6254084	foxf1-b		NF stage 45	NF stage 45	XB-IMG-2641	Complete manual curation
XB-GENE-6254084	foxf1-b		NF stage 35 and 36	NF stage 35 and 36	XB-IMG-2644	Complete manual curation
XB-GENE-6254084	foxf1-b		NF stage 27	NF stage 27	XB-IMG-26190	Complete manual curation
XB-GENE-6254084	foxf1-b		NF stage 20	NF stage 22	XB-IMG-40210	Automated curation, no stage curation, no tissue curation
XB-GENE-6254084	foxf1-b		NF stage 20	NF stage 20	XB-IMG-40211	Automated curation, no stage curation, no tissue curation
XB-GENE-6254084	foxf1-b		NF stage 20	NF stage 20	XB-IMG-76974	Automated curation, nucleotide BLAST
XB-GENE-6254084	foxf1-b		NF stage 28	NF stage 29 and 30	XB-IMG-76975	Automated curation, nucleotide BLAST
XB-GENE-6254084	foxf1-b		NF stage 20	NF stage 20	XB-IMG-76981	Automated curation, nucleotide BLAST
XB-GENE-6254084	foxf1-b		NF stage 33 and 34	NF stage 35 and 36	XB-IMG-77880	Automated curation, nucleotide BLAST
XB-GENE-6254084	foxf1-b		NF stage 19	NF stage 19	XB-IMG-80073	Automated curation, nucleotide BLAST
XB-GENE-6254084	foxf1-b		NF stage 23	NF stage 23	XB-IMG-80073	Automated curation, nucleotide BLAST
XB-GENE-6254084	foxf1-b		NF stage 26	NF stage 26	XB-IMG-80073	Automated curation, nucleotide BLAST
XB-GENE-6254084	foxf1-b		NF stage 27	NF stage 27	XB-IMG-80073	Automated curation, nucleotide BLAST
XB-GENE-6254084	foxf1-b		NF stage 29 and 30	NF stage 29 and 30	XB-IMG-80073	Automated curation, nucleotide BLAST
XB-GENE-6254084	foxf1-b		NF stage 35 and 36	NF stage 39	XB-IMG-80073	Automated curation, nucleotide BLAST
XB-GENE-6254084	foxf1-b		NF stage 41	NF stage 41	XB-IMG-80073	Automated curation, nucleotide BLAST
XB-GENE-6254084	foxf1-b		NF stage 31	NF stage 31	XB-IMG-80073	Automated curation, nucleotide BLAST
XB-GENE-6254084	foxf1-b		NF stage 28	NF stage 29 and 30	XB-IMG-81267	Automated curation, nucleotide BLAST
XB-GENE-6254084	foxf1-b		NF stage 39	NF stage 39	XB-IMG-81268	Automated curation, nucleotide BLAST
XB-GENE-6254084	foxf1-b		NF stage 32	NF stage 33 and 34	XB-IMG-81269	Automated curation, nucleotide BLAST
XB-GENE-6254084	foxf1-b		NF stage 15	NF stage 15	XB-IMG-82088	Automated curation, nucleotide BLAST
XB-GENE-6254084	foxf1-b		NF stage 35 and 36	NF stage 35 and 36	XB-IMG-82090	Automated curation, nucleotide BLAST
XB-GENE-6254084	foxf1-b		NF stage 40	NF stage 40	XB-IMG-82090	Automated curation, nucleotide BLAST
XB-GENE-6254084	foxf1-b		NF stage 25	NF stage 25	XB-IMG-134815	Automated curation, nucleotide BLAST
XB-GENE-6254084	foxf1-b		NF stage 33 and 34	NF stage 35 and 36	XB-IMG-148911	Automated curation, nucleotide BLAST
XB-GENE-478934	tll2		NF stage 18	NF stage 18	XB-IMG-44588	Automated curation, nucleotide BLAST
XB-GENE-478934	tll2		NF stage 22	NF stage 22	XB-IMG-44588	Automated curation, nucleotide BLAST
XB-GENE-856383	odc1		NF stage 42	NF stage 45	XB-IMG-903	Complete manual curation
XB-GENE-856383	odc1		NF stage 5 (16-cell)	NF stage 5 (16-cell)	XB-IMG-46025	Complete manual curation
XB-GENE-856383	odc1		NF stage 33 and 34	NF stage 33 and 34	XB-IMG-46025	Automated curation, nucleotide BLAST
XB-GENE-856383	odc1		NF stage 17	NF stage 17	XB-IMG-46025	Automated curation, nucleotide BLAST
XB-GENE-856383	odc1		NF stage 5 (16-cell)	NF stage 17	XB-IMG-74517	Automated curation, nucleotide BLAST
XB-GENE-856383	odc1		NF stage 33 and 34	NF stage 33 and 34	XB-IMG-74517	Automated curation, nucleotide BLAST
XB-GENE-6466680	hoxd4		NF stage 24	NF stage 24	XB-IMG-1889	Automated curation, nucleotide BLAST
XB-GENE-6466680	hoxd4		NF stage 22	NF stage 22	XB-IMG-1890	Automated curation, nucleotide BLAST
XB-GENE-6466680	hoxd4		NF stage 12	NF stage 12	XB-IMG-9450	Stages Manually Curated, No Tissue Curation
XB-GENE-6466680	hoxd4		NF stage 12	NF stage 12	XB-IMG-9451	Stages Manually Curated, No Tissue Curation
XB-GENE-6466680	hoxd4		NF stage 12	NF stage 12	XB-IMG-9452	Stages Manually Curated, No Tissue Curation
XB-GENE-6466680	hoxd4		NF stage 15	NF stage 15	XB-IMG-9453	Stages Manually Curated, No Tissue Curation
XB-GENE-6466680	hoxd4		NF stage 15	NF stage 15	XB-IMG-9454	Stages Manually Curated, No Tissue Curation
XB-GENE-6466680	hoxd4		NF stage 15	NF stage 15	XB-IMG-9455	Stages Manually Curated, No Tissue Curation
XB-GENE-6466680	hoxd4		NF stage 15	NF stage 15	XB-IMG-9456	Stages Manually Curated, No Tissue Curation
XB-GENE-6466680	hoxd4		NF stage 15	NF stage 15	XB-IMG-9457	Stages Manually Curated, No Tissue Curation
XB-GENE-6466680	hoxd4		NF stage 27	NF stage 27	XB-IMG-9458	Stages Manually Curated, No Tissue Curation
XB-GENE-6466680	hoxd4		NF stage 27	NF stage 27	XB-IMG-9459	Stages Manually Curated, No Tissue Curation
XB-GENE-6466680	hoxd4		NF stage 27	NF stage 27	XB-IMG-9460	Stages Manually Curated, No Tissue Curation
XB-GENE-6466680	hoxd4		NF stage 27	NF stage 27	XB-IMG-9461	Stages Manually Curated, No Tissue Curation
XB-GENE-6466680	hoxd4		NF stage 27	NF stage 27	XB-IMG-9462	Stages Manually Curated, No Tissue Curation
XB-GENE-6466680	hoxd4		NF stage 27	NF stage 27	XB-IMG-9463	Stages Manually Curated, No Tissue Curation
XB-GENE-6466680	hoxd4		NF stage 10	NF stage 10	XB-IMG-9464	Stages Manually Curated, No Tissue Curation
XB-GENE-6466680	hoxd4		NF stage 10	NF stage 10	XB-IMG-9465	Stages Manually Curated, No Tissue Curation
XB-GENE-6466680	hoxd4		NF stage 10	NF stage 10	XB-IMG-9466	Stages Manually Curated, No Tissue Curation
XB-GENE-6466680	hoxd4		NF stage 13	NF stage 13	XB-IMG-9467	Stages Manually Curated, No Tissue Curation
XB-GENE-6466680	hoxd4		NF stage 13	NF stage 13	XB-IMG-9468	Stages Manually Curated, No Tissue Curation
XB-GENE-6466680	hoxd4		NF stage 13	NF stage 13	XB-IMG-9469	Stages Manually Curated, No Tissue Curation
XB-GENE-6466680	hoxd4		NF stage 13	NF stage 13	XB-IMG-9470	Stages Manually Curated, No Tissue Curation
XB-GENE-6466680	hoxd4		NF stage 13	NF stage 13	XB-IMG-9471	Stages Manually Curated, No Tissue Curation
XB-GENE-6466680	hoxd4		NF stage 20	NF stage 20	XB-IMG-9472	Stages Manually Curated, No Tissue Curation
XB-GENE-6466680	hoxd4		NF stage 20	NF stage 20	XB-IMG-9473	Stages Manually Curated, No Tissue Curation
XB-GENE-6466680	hoxd4		NF stage 20	NF stage 20	XB-IMG-9474	Stages Manually Curated, No Tissue Curation
XB-GENE-6466680	hoxd4		NF stage 20	NF stage 20	XB-IMG-9475	Stages Manually Curated, No Tissue Curation
XB-GENE-6466680	hoxd4		NF stage 20	NF stage 20	XB-IMG-9476	Stages Manually Curated, No Tissue Curation
XB-GENE-6466680	hoxd4		NF stage 20	NF stage 20	XB-IMG-9477	Stages Manually Curated, No Tissue Curation
XB-GENE-6466680	hoxd4		NF stage 11	NF stage 13	XB-IMG-40324	Complete manual curation
XB-GENE-6466680	hoxd4		NF stage 11	NF stage 13	XB-IMG-40325	Complete manual curation
XB-GENE-6466680	hoxd4		NF stage 22	NF stage 22	XB-IMG-46056	Complete manual curation
XB-GENE-6466680	hoxd4		NF stage 32	NF stage 32	XB-IMG-142167	Automated curation, nucleotide BLAST
XB-GENE-6466680	hoxd4		NF stage 28	NF stage 28	XB-IMG-142168	Automated curation, nucleotide BLAST
XB-GENE-6466680	hoxd4		NF stage 32	NF stage 32	XB-IMG-142169	Automated curation, nucleotide BLAST
XB-GENE-6466680	hoxd4		NF stage 29 and 30	NF stage 29 and 30	XB-IMG-142170	Automated curation, nucleotide BLAST
XB-GENE-6466680	hoxd4		NF stage 26	NF stage 26	XB-IMG-142171	Automated curation, nucleotide BLAST
XB-GENE-6466680	hoxd4		NF stage 31	NF stage 31	XB-IMG-142172	Automated curation, nucleotide BLAST
XB-GENE-6466680	hoxd4		NF stage 29 and 30	NF stage 29 and 30	XB-IMG-142173	Automated curation, nucleotide BLAST
XB-GENE-6466680	hoxd4		NF stage 31	NF stage 31	XB-IMG-142174	Automated curation, nucleotide BLAST
XB-GENE-865230	ppt2-a		NF stage 10	NF stage 10	XB-IMG-15463	Stages Manually Curated, No Tissue Curation
XB-GENE-865230	ppt2-a		NF stage 10	NF stage 10	XB-IMG-15464	Stages Manually Curated, No Tissue Curation
XB-GENE-865230	ppt2-a		NF stage 10	NF stage 10	XB-IMG-15465	Stages Manually Curated, No Tissue Curation
XB-GENE-865230	ppt2-a		NF stage 15	NF stage 15	XB-IMG-15466	Stages Manually Curated, No Tissue Curation
XB-GENE-865230	ppt2-a		NF stage 15	NF stage 15	XB-IMG-15467	Stages Manually Curated, No Tissue Curation
XB-GENE-865230	ppt2-a		NF stage 15	NF stage 15	XB-IMG-15468	Stages Manually Curated, No Tissue Curation
XB-GENE-865230	ppt2-a		NF stage 15	NF stage 15	XB-IMG-15469	Stages Manually Curated, No Tissue Curation
XB-GENE-865230	ppt2-a		NF stage 15	NF stage 15	XB-IMG-15470	Stages Manually Curated, No Tissue Curation
XB-GENE-865230	ppt2-a		NF stage 20	NF stage 20	XB-IMG-15471	Stages Manually Curated, No Tissue Curation
XB-GENE-865230	ppt2-a		NF stage 20	NF stage 20	XB-IMG-15472	Stages Manually Curated, No Tissue Curation
XB-GENE-865230	ppt2-a		NF stage 20	NF stage 20	XB-IMG-15473	Stages Manually Curated, No Tissue Curation
XB-GENE-865230	ppt2-a		NF stage 20	NF stage 20	XB-IMG-15474	Stages Manually Curated, No Tissue Curation
XB-GENE-865230	ppt2-a		NF stage 20	NF stage 20	XB-IMG-15475	Stages Manually Curated, No Tissue Curation
XB-GENE-865230	ppt2-a		NF stage 20	NF stage 20	XB-IMG-15476	Stages Manually Curated, No Tissue Curation
XB-GENE-865230	ppt2-a		NF stage 20	NF stage 20	XB-IMG-15477	Stages Manually Curated, No Tissue Curation
XB-GENE-6255702	ppt2-b		NF stage 10	NF stage 10	XB-IMG-15463	Stages Manually Curated, No Tissue Curation
XB-GENE-6255702	ppt2-b		NF stage 10	NF stage 10	XB-IMG-15464	Stages Manually Curated, No Tissue Curation
XB-GENE-6255702	ppt2-b		NF stage 10	NF stage 10	XB-IMG-15465	Stages Manually Curated, No Tissue Curation
XB-GENE-6255702	ppt2-b		NF stage 15	NF stage 15	XB-IMG-15466	Stages Manually Curated, No Tissue Curation
XB-GENE-6255702	ppt2-b		NF stage 15	NF stage 15	XB-IMG-15467	Stages Manually Curated, No Tissue Curation
XB-GENE-6255702	ppt2-b		NF stage 15	NF stage 15	XB-IMG-15468	Stages Manually Curated, No Tissue Curation
XB-GENE-6255702	ppt2-b		NF stage 15	NF stage 15	XB-IMG-15469	Stages Manually Curated, No Tissue Curation
XB-GENE-6255702	ppt2-b		NF stage 15	NF stage 15	XB-IMG-15470	Stages Manually Curated, No Tissue Curation
XB-GENE-6255702	ppt2-b		NF stage 20	NF stage 20	XB-IMG-15471	Stages Manually Curated, No Tissue Curation
XB-GENE-6255702	ppt2-b		NF stage 20	NF stage 20	XB-IMG-15472	Stages Manually Curated, No Tissue Curation
XB-GENE-6255702	ppt2-b		NF stage 20	NF stage 20	XB-IMG-15473	Stages Manually Curated, No Tissue Curation
XB-GENE-6255702	ppt2-b		NF stage 20	NF stage 20	XB-IMG-15474	Stages Manually Curated, No Tissue Curation
XB-GENE-6255702	ppt2-b		NF stage 20	NF stage 20	XB-IMG-15475	Stages Manually Curated, No Tissue Curation
XB-GENE-6255702	ppt2-b		NF stage 20	NF stage 20	XB-IMG-15476	Stages Manually Curated, No Tissue Curation
XB-GENE-6255702	ppt2-b		NF stage 20	NF stage 20	XB-IMG-15477	Stages Manually Curated, No Tissue Curation
XB-GENE-479031	nkx3-1-a		NF stage 18	NF stage 18	XB-IMG-1436	Complete manual curation
XB-GENE-479031	nkx3-1-a		NF stage 28	NF stage 28	XB-IMG-1436	Complete manual curation
XB-GENE-479031	nkx3-1-a		NF stage 33 and 34	NF stage 33 and 34	XB-IMG-1436	Complete manual curation
XB-GENE-479031	nkx3-1-a		NF stage 28	NF stage 28	XB-IMG-1437	Complete manual curation
XB-GENE-479031	nkx3-1-a		NF stage 32	NF stage 32	XB-IMG-1437	Complete manual curation
XB-GENE-479031	nkx3-1-a		NF stage 40	NF stage 40	XB-IMG-1437	Complete manual curation
XB-GENE-479031	nkx3-1-a		NF stage 28	NF stage 28	XB-IMG-47205	Automated curation, nucleotide BLAST
XB-GENE-479031	nkx3-1-a		NF stage 37 and 38	NF stage 37 and 38	XB-IMG-48692	Complete manual curation
XB-GENE-479031	nkx3-1-a		NF stage 35 and 36	NF stage 42	XB-IMG-48693	Complete manual curation
XB-GENE-479031	nkx3-1-a		NF stage 37 and 38	NF stage 37 and 38	XB-IMG-48695	Complete manual curation
XB-GENE-479031	nkx3-1-a		NF stage 37 and 38	NF stage 40	XB-IMG-48696	Complete manual curation
XB-GENE-479031	nkx3-1-a		NF stage 37 and 38	NF stage 37 and 38	XB-IMG-77465	Automated curation, nucleotide BLAST
XB-GENE-479031	nkx3-1-a		NF stage 28	NF stage 28	XB-IMG-78813	Automated curation, nucleotide BLAST
XB-GENE-479031	nkx3-1-a		NF stage 22	NF stage 22	XB-IMG-78814	Automated curation, nucleotide BLAST
XB-GENE-479031	nkx3-1-a		NF stage 28	NF stage 28	XB-IMG-78815	Automated curation, nucleotide BLAST
XB-GENE-479031	nkx3-1-a		NF stage 20	NF stage 20	XB-IMG-78816	Automated curation, nucleotide BLAST
XB-GENE-479031	nkx3-1-a		NF stage 29 and 30	NF stage 29 and 30	XB-IMG-83730	Automated curation, nucleotide BLAST
XB-GENE-479031	nkx3-1-a		NF stage 37 and 38	NF stage 37 and 38	XB-IMG-143050	Automated curation, nucleotide BLAST
XB-GENE-479031	nkx3-1-a		NF stage 35 and 36	NF stage 35 and 36	XB-IMG-143051	Automated curation, nucleotide BLAST
XB-GENE-479031	nkx3-1-a		NF stage 33 and 34	NF stage 33 and 34	XB-IMG-143052	Automated curation, nucleotide BLAST
XB-GENE-479031	nkx3-1-a		NF stage 33 and 34	NF stage 33 and 34	XB-IMG-143053	Automated curation, nucleotide BLAST
XB-GENE-479031	nkx3-1-a		NF stage 35 and 36	NF stage 35 and 36	XB-IMG-143054	Automated curation, nucleotide BLAST
XB-GENE-479031	nkx3-1-a		NF stage 37 and 38	NF stage 37 and 38	XB-IMG-143055	Automated curation, nucleotide BLAST
XB-GENE-6252708	nkx3-1-b		NF stage 18	NF stage 18	XB-IMG-1436	Complete manual curation
XB-GENE-6252708	nkx3-1-b		NF stage 28	NF stage 28	XB-IMG-1436	Complete manual curation
XB-GENE-6252708	nkx3-1-b		NF stage 33 and 34	NF stage 33 and 34	XB-IMG-1436	Complete manual curation
XB-GENE-6252708	nkx3-1-b		NF stage 28	NF stage 28	XB-IMG-1437	Complete manual curation
XB-GENE-6252708	nkx3-1-b		NF stage 32	NF stage 32	XB-IMG-1437	Complete manual curation
XB-GENE-6252708	nkx3-1-b		NF stage 40	NF stage 40	XB-IMG-1437	Complete manual curation
XB-GENE-6252708	nkx3-1-b		NF stage 28	NF stage 28	XB-IMG-47205	Automated curation, nucleotide BLAST
XB-GENE-6252708	nkx3-1-b		NF stage 37 and 38	NF stage 37 and 38	XB-IMG-48692	Complete manual curation
XB-GENE-6252708	nkx3-1-b		NF stage 35 and 36	NF stage 42	XB-IMG-48693	Complete manual curation
XB-GENE-6252708	nkx3-1-b		NF stage 37 and 38	NF stage 37 and 38	XB-IMG-48695	Complete manual curation
XB-GENE-6252708	nkx3-1-b		NF stage 37 and 38	NF stage 40	XB-IMG-48696	Complete manual curation
XB-GENE-6252708	nkx3-1-b		NF stage 37 and 38	NF stage 37 and 38	XB-IMG-77465	Automated curation, nucleotide BLAST
XB-GENE-6252708	nkx3-1-b		NF stage 28	NF stage 28	XB-IMG-78813	Automated curation, nucleotide BLAST
XB-GENE-6252708	nkx3-1-b		NF stage 22	NF stage 22	XB-IMG-78814	Automated curation, nucleotide BLAST
XB-GENE-6252708	nkx3-1-b		NF stage 28	NF stage 28	XB-IMG-78815	Automated curation, nucleotide BLAST
XB-GENE-6252708	nkx3-1-b		NF stage 20	NF stage 20	XB-IMG-78816	Automated curation, nucleotide BLAST
XB-GENE-6252708	nkx3-1-b		NF stage 29 and 30	NF stage 29 and 30	XB-IMG-83730	Automated curation, nucleotide BLAST
XB-GENE-6252708	nkx3-1-b		NF stage 37 and 38	NF stage 37 and 38	XB-IMG-143050	Automated curation, nucleotide BLAST
XB-GENE-6252708	nkx3-1-b		NF stage 35 and 36	NF stage 35 and 36	XB-IMG-143051	Automated curation, nucleotide BLAST
XB-GENE-6252708	nkx3-1-b		NF stage 33 and 34	NF stage 33 and 34	XB-IMG-143052	Automated curation, nucleotide BLAST
XB-GENE-6252708	nkx3-1-b		NF stage 33 and 34	NF stage 33 and 34	XB-IMG-143053	Automated curation, nucleotide BLAST
XB-GENE-6252708	nkx3-1-b		NF stage 35 and 36	NF stage 35 and 36	XB-IMG-143054	Automated curation, nucleotide BLAST
XB-GENE-6252708	nkx3-1-b		NF stage 37 and 38	NF stage 37 and 38	XB-IMG-143055	Automated curation, nucleotide BLAST
XB-GENE-479040	rap1b		NF stage 11	NF stage 11	XB-IMG-5311	Stages Manually Curated, No Tissue Curation
XB-GENE-479040	rap1b		NF stage 11	NF stage 11	XB-IMG-5312	Stages Manually Curated, No Tissue Curation
XB-GENE-479040	rap1b		NF stage 11	NF stage 11	XB-IMG-5313	Stages Manually Curated, No Tissue Curation
XB-GENE-479040	rap1b		NF stage 14	NF stage 14	XB-IMG-5314	Stages Manually Curated, No Tissue Curation
XB-GENE-479040	rap1b		NF stage 14	NF stage 14	XB-IMG-5315	Stages Manually Curated, No Tissue Curation
XB-GENE-479040	rap1b		NF stage 14	NF stage 14	XB-IMG-5316	Stages Manually Curated, No Tissue Curation
XB-GENE-479040	rap1b		NF stage 14	NF stage 14	XB-IMG-5317	Stages Manually Curated, No Tissue Curation
XB-GENE-479040	rap1b		NF stage 14	NF stage 14	XB-IMG-5318	Stages Manually Curated, No Tissue Curation
XB-GENE-479040	rap1b		NF stage 20	NF stage 20	XB-IMG-5319	Stages Manually Curated, No Tissue Curation
XB-GENE-479040	rap1b		NF stage 20	NF stage 20	XB-IMG-5320	Stages Manually Curated, No Tissue Curation
XB-GENE-479040	rap1b		NF stage 20	NF stage 20	XB-IMG-5321	Stages Manually Curated, No Tissue Curation
XB-GENE-479040	rap1b		NF stage 20	NF stage 20	XB-IMG-5322	Stages Manually Curated, No Tissue Curation
XB-GENE-479040	rap1b		NF stage 20	NF stage 20	XB-IMG-5323	Stages Manually Curated, No Tissue Curation
XB-GENE-479040	rap1b		NF stage 20	NF stage 20	XB-IMG-5324	Stages Manually Curated, No Tissue Curation
XB-GENE-479040	rap1b		NF stage 12	NF stage 12	XB-IMG-19417	Stages Manually Curated, No Tissue Curation
XB-GENE-479040	rap1b		NF stage 12	NF stage 12	XB-IMG-19418	Stages Manually Curated, No Tissue Curation
XB-GENE-479040	rap1b		NF stage 12	NF stage 12	XB-IMG-19419	Stages Manually Curated, No Tissue Curation
XB-GENE-479040	rap1b		NF stage 15	NF stage 15	XB-IMG-19420	Stages Manually Curated, No Tissue Curation
XB-GENE-479040	rap1b		NF stage 15	NF stage 15	XB-IMG-19421	Stages Manually Curated, No Tissue Curation
XB-GENE-479040	rap1b		NF stage 15	NF stage 15	XB-IMG-19422	Stages Manually Curated, No Tissue Curation
XB-GENE-479040	rap1b		NF stage 15	NF stage 15	XB-IMG-19423	Stages Manually Curated, No Tissue Curation
XB-GENE-479040	rap1b		NF stage 15	NF stage 15	XB-IMG-19424	Stages Manually Curated, No Tissue Curation
XB-GENE-479040	rap1b		NF stage 20	NF stage 20	XB-IMG-19425	Stages Manually Curated, No Tissue Curation
XB-GENE-479040	rap1b		NF stage 20	NF stage 20	XB-IMG-19426	Stages Manually Curated, No Tissue Curation
XB-GENE-479040	rap1b		NF stage 20	NF stage 20	XB-IMG-19427	Stages Manually Curated, No Tissue Curation
XB-GENE-479040	rap1b		NF stage 20	NF stage 20	XB-IMG-19428	Stages Manually Curated, No Tissue Curation
XB-GENE-479040	rap1b		NF stage 20	NF stage 20	XB-IMG-19429	Stages Manually Curated, No Tissue Curation
XB-GENE-479040	rap1b		NF stage 20	NF stage 20	XB-IMG-19430	Stages Manually Curated, No Tissue Curation
XB-GENE-479040	rap1b		NF stage 10	NF stage 10	XB-IMG-19431	Stages Manually Curated, No Tissue Curation
XB-GENE-479040	rap1b		NF stage 10	NF stage 10	XB-IMG-19432	Stages Manually Curated, No Tissue Curation
[truncated: 43,792 more rows]
