# Supplementary material for: A molecular atlas of the developing ectoderm defines neural, neural crest, placode, and nonneural progenitor identity in vertebrates
Source: PLoS Biol. 2017 Oct 19;15(10):e2004045. doi: 10.1371/journal.pbio.2004045 (PMC5663519; doi:10.1371/journal.pbio.2004045)
Supplement: S1 Application — (ZIP) [file pbio.2004045.s013.zip › EctoMAP_1.3/load/data_annotation_hugo_name.txt]

c19orf68
a1cf
a2m
a2ml1
a4galt
aaas
aacs
aadac
aadacl4
aadat
aaed1
aagab
aak1
aamdc
aanat
aar2
aarsd1
aasdh
aasdhppt
aass
aatf
aatk
abat
abca1
abca2
abca3
abca4
abca5
abca8
abcb11
abcb5
abcb6
abcb9
abcc2
abcc3
abcc4
abcd3
abcd4
abce1
abcf1
abcg2
abcg4
abcg5
abcg8
abhd11
abhd12
abhd14a
abhd16a
abhd17a
abhd17b
abhd17c
abhd2
abhd4
abhd5
abhd8
abi1
abi2
abi3
abl1
abl2
abo
abr
abra
abtb1
abtb2
acaa1
acaa2
acaca
acacb
acad10
acad11
acad8
acadl
acadm
acads
acadsb
acap3
acat1
acat2
acbd3
acbd5
acbd6
accs
ace2
acer1
acer3
ache
ackr3
acmsd
aco1
aco2
acot11
acot12
acot13
acot2
acot8
acox2
acoxl
acpp
acrc
acsbg1
acsf3
acsl4
acsl6
acsm3
acss1
acss2
acss3
acta2
actc1
actg1
actn1
actn3
actn4
actr10
actr1a
actr2
actr3
actr5
actr6
actr8
acvr1
acvr1b
acvr1c
acvr2a
acvr2b
acvrl1
acy1
acy3
ada
adad2
adal
adam10
adam11
adam17
adam19
adam23
adam28
adam9
adamts1
adamts10
adamts12
adamts14
adamts15
adamts16
adamts17
adamts18
adamts19
adamts2
adamts20
adamts3
adamts5
adamts6
adamts7
adamts9
adamtsl1
adamtsl2
adamtsl3
adamtsl4
adamtsl5
adap1
adat1
adat2
adck2
adck4
adcy1
adcy4
adcy7
add3
adgb
adh1b
adh1c
adh6
adhfe1
adi1
adk
adm
adm2
bmp2
adnp
adnp2
ado
adora1
adora2a
adora2b
adprh
adprhl2
adprm
adra2b
adrbk2
adrm1
adsl
adss
adssl1
adtrp
aen
afap1
afap1l1
aff1
aff2
aff3
aff4
afg3l1p
afg3l2
afmid
aga
agbl1
agbl2
agbl3
agbl4
agbl5
agfg1
aggf1
agk
agl
agmo
ago1
ago2
agpat1
agpat5
agpat6
agpat9
agps
agr2
agr3
agrp
agt
agtr1
agtr2
agtrap
agxt
ahctf1
ahcy
ahcyl1
ahdc1
ahi1
ahnak
ahsa1
aicda
aifm1
aifm2
aim1
aim1l
aimp1
aimp2
aip
aipl1
ak3
ak4
ak5
ak6
ak7
ak8
nf1
akap10
akap11
akap13
ndufa1
akap2
akap6
akap7
akap8
akap8l
akap9
akirin1
akirin2
aknad1
akr1a1
akr1b1
akr1c2
akr1d1
akr7a2
akt1
akt1s1
akt2
alas1
alas2
alb
alcam
aldh16a1
aldh18a1
aldh1a1
aldh1a2
aldh1a3
aldh1b1
aldh1l1
aldh1l2
aldh2
aldh3a2
aldh3b1
aldh5a1
aldh6a1
aldh7a1
aldh8a1
aldh9a1
aldob
alg1
alg10
alg12
alg13
alg2
alg3
alg5
alg6
alg8
alg9
alk
alkbh1
alkbh2
alkbh3
alkbh4
alkbh5
alkbh6
alkbh7
alkbh8
allc
alox5
alox5ap
alpi
alpk1
alpk2
als2
als2cl
alx4
alyref
amacr
ambn
ambra1
amd1
amdhd1
amdhd2
amelx
amer1
amer2
amfr
amh
amhr2
amigo1
amigo2
amigo3
ammecr1l
amn
amot
amotl1
amotl2
ampd1
ampd2
ampd3
amph
amt
amy2b
anapc1
anapc11
anapc13
anapc15
anapc16
anapc4
anapc5
anapc7
angel1
angpt4
angptl1
angptl4
angptl5
angptl7
ank3
ankar
ankdd1a
ankdd1b
ankef1
ankfy1
ankh
ankhd1
ankib1
ankk1
ankle2
ankmy2
ankra2
ankrd1
ankrd10
ankrd12
ankrd13a
ankrd13c
ankrd16
ankrd17
ankrd22
ankrd29
ankrd31
ankrd32
ankrd34a
ankrd34b
ankrd35
ankrd37
ankrd39
ankrd40
ankrd42
ankrd45
ankrd46
ankrd50
ankrd54
ankrd55
ankrd6
ankrd65
ankrd7
ankrd9
anks3
anks4b
ankub1
ankzf1
anln
ano10
ano2
ano4
ano5
ano6
anp32a
anp32b
anp32c
anp32e
anpep
antxr1
antxr2
anxa1
anxa10
anxa13
anxa2
anxa3
anxa4
anxa5
anxa6
anxa7
anxa8
anxa9
aoah
aox1
ap1b1
ap1g1
ap1g2
ap1m1
ap1m2
ap2a1
ap2s1
ap3d1
ap3m2
ap3s1
ap4b1
ap4e1
ap4m1
ap4s1
ap5m1
ap5s1
apaf1
apba1
apba2
apba3
apbb1ip
apbb3
apc
apc2
apeh
apex1
apex2
aph1a
api5
apip
apitd1
aplf
apln
aplnr
aplp1
apoa1
apoa1bp
apoa5
apob
apobec2
apobec4
apoe
apold1
apom
apoo
apool
apopt1
appbp2
appl2
aprt
aqp1
aqp10
aqp11
aqp12a
aqp2
aqp3
aqp4
aqp5
aqp7
aqp8
aqr
ar
arap3
arc
arcn1
arel1
arf1
arf3
arf4
arf5
arfgap1
arfgef2
arfip2
arg1
arg2
arglu1
arhgap1
arhgap11a
arhgap17
arhgap19
arhgap20
arhgap21
arhgap22
arhgap23
arhgap24
arhgap26
arhgap27
arhgap28
arhgap29
arhgap31
arhgap33
arhgap35
arhgap4
arhgap40
arhgap42
arhgap5
arhgdia
arhgdib
arhgdig
arhgef1
arhgef11
arhgef12
arhgef16
arhgef17
arhgef26
arhgef28
arhgef37
arhgef6
arhgef7
arhgef9
arid2
arid3b
arid4b
arid5b
arih1
arih2
arl1
arl10
arl13a
arl13b
arl14ep
arl16
arl2
arl2bp
arl3
arl4a
arl4c
arl6
arl6ip1
arl6ip4
arl6ip5
arl6ip6
arl8a
arl8b
arl9
armc1
armc10
armc2
armc3
armc4
armc5
armc6
armc7
armc8
armc9
arnt
arnt2
arpc1b
arpc4
arpc5
arpc5l
arpin
arpp19
arr3
arrdc3
arrdc4
arsa
arsb
arsd
arsi
arsj
art5
as3mt
asah1
asah2
asap1
asap2
asap3
asb1
asb11
asb13
asb14
asb15
asb16
asb2
asb3
asb4
asb5
asb6
asb7
asb9
ascc1
ascc2
ash1l
ash2l
asic2
asic4
asic5
asip
asl
asmt
asmtl
asna1
asns
asnsd1
aspa
aspg
asph
asphd2
aspn
aspscr1
asrgl1
ass1
aste1
astn1
astn2
asxl1
asxl2
asxl3
asz1
atad1
atad2b
atad3a
atad5
atat1
atcay
ate1
atf1
atf2
atf3
atf4
atf5
atf7
atf7ip
atf7ip2
atg101
atg13
atg14
atg16l1
atg2a
atg2b
atg3
atg4a
atg4b
atg4c
atg4d
atg5
atg9a
athl1
atic
atl1
atl2
atl3
atmin
atn1
atoh1
atoh7
atoh8
atox1
atp10a
atp10b
atp10d
atp11b
atp12a
atp13a1
atp13a4
atp1a1
atp1a2
atp1b1
atp1b3
atp1b4
atp2a3
atp2b4
atp2b3
atp2b2
atp2c2
atp4b
atp5a1
atp5b
atp5c1
atp5d
atp5f1
atp5h
atp5j
atp5j2
atp5l
atp5o
atp5s
atp6ap1l
atp6ap2
atp6v0a1
atp6v0a2
atp6v0b
atp6v0c
atp6v0d1
atp6v0d2
atp6v1c2
atp6v1d
atp6v1e1
atp6v1h
atp7a
atp7b
atp8a2
atp8b3
atp8b4
atp9a
atp9b
atpaf1
atpaf2
atr
atrip
atrnl1
atrx
atxn1
atxn10
atxn1l
atxn2
atxn3
atxn7l1
auh
aunip
aup1
aurka
aurkb
auts2
aven
avil
avl9
avp
avpi1
avpr1a
avpr1b
avpr2
awat1
axin1
axin2
axl
azin1
azin2
b3galnt2
b3galt1
b3galt2
b3galt4
b3galt6
b3galtl
b3gat1
b3gat3
b3gnt2
b3gnt4
b3gnt5
b3gnt7
b3gnt9
b3gntl1
b4galnt1
b4galnt3
b4galnt4
b4galt1
b4galt2
b4galt3
b4galt6
b4galt7
b9d1
b9d2
baalc
baat
babam1
bace1
bace2
bach1
bach2
banf2
bag1
bag2
bag4
bag5
bahd1
baiap2
baiap2l1
baiap2l2
baiap3
bambi
banf1
banp
barhl1
barhl2
barx2
basp1
batf
baz1a
baz1b
baz2a
baz2b
bbip1
bbox1
bbs1
bbs10
bbs12
bbs2
bbs4
bbs5
bbs7
bbs9
pitx3
bcam
bcap29
bcar1
bcar3
bcas1
bccip
bcdin3d
bche
bckdha
bckdhb
bcl10
bcl11b
bcl2l10
bcl2l13
bcl6
bcl7a
bcl7b
bcl9
bcl9l
bclaf1
bco2
bcor
bcorl1
bcr
bdh1
bdh2
bdkrb2
bdnf
nhs
bend3
bend4
bend7
best1
best3
best4
bet1l
bfar
bfsp1
bfsp2
bglap
bgn
bhlha15
bhlha9
bhlhe40
bhlhe41
bhmt
bicc1
bicd1
bicd2
bin2
bin3
birc2
birc5
birc6
bivm
blk
blm
blmh
bloc1s2
bloc1s3
bloc1s5
blvrb
blzf1
bmf
bmp10
bmp15
bmp2k
bmp3
bmp4
bmp5
bmp6
bmp7
bmper
bmpr1a
bmpr1b
bmpr2
bms1
bnc2
bnip1
bnip3
boc
bod1l1
bok
bola1
bola2
bola3
bop1
bpgm
bphl
bpnt1
bptf
brap
brat1
brca1
brca2
brcc3
brd2
brd4
brd7
brd9
bre
brf1
brf2
bri3
bri3bp
bricd5
brix1
brk1
brms1l
brox
brpf1
brs3
brsk1
brwd1
brwd3
bsg
bsn
bspry
bst1
bsx
btaf1
btbd1
btbd10
btbd11
btbd17
btbd19
btbd6
btbd7
btd
btf3
btf3l4
btg1
btg2
btg3
btg4
btk
btn1a1
btn2a2
btnl8
btrc
bub1
bub3
bud13
bves
bysl
bzrap1
bzw1
bzw2
c10orf32
c10orf35
c11orf30
snora57
c11orf49
c11orf54
c11orf57
c11orf68
c11orf73
c11orf74
c11orf87
c12orf4
c12orf45
c12orf49
c12orf57
c14orf1
c14orf119
c14orf159
c14orf166
c14orf79
c14orf93
c15orf26
c15orf40
c15orf41
c15orf57
c15orf59
c16orf13
c16orf45
c16orf52
c16orf72
c16orf87
c16orf91
c17orf62
c17orf67
c18orf25
c18orf54
c18orf8
c19orf12
c19orf24
c19orf40
c19orf43
c19orf44
c19orf54
c19orf60
c19orf66
c1d
c1galt1
c1galt1c1
c1orf109
c1orf116
c1orf131
c1orf159
c1orf21
c1orf216
c1orf228
c1orf27
c1orf35
c1orf43
c1orf50
c1orf52
c1orf74
c1qbp
c1ql4
c1qtnf1
c1qtnf3
c1qtnf4
c1qtnf5
c1r
c1s
c2
c20orf27
c21orf2
c21orf33
c21orf59
c21orf62
c21orf91
c2cd2
c2cd2l
c2cd3
c2cd4c
c2orf40
c2orf42
c2orf44
c2orf47
c2orf49
c2orf50
c2orf69
c2orf70
c2orf73
c3
c3orf17
c3orf38
smco1
timm17a
c3orf58
c4a
c4orf29
c4orf32
c4orf33
c4orf47
c5ar1
c5orf24
c5orf30
c6
c6orf106
c6orf120
c6orf136
c6orf165
c6orf203
c6orf62
c7
c7orf25
c7orf26
c7orf55
c7orf57
c7orf60
c8a
c8b
c8g
c8orf33
c8orf4
c8orf76
c9orf114
c9orf117
c9orf142
c9orf156
c9orf16
c9orf72
c9orf78
c9orf85
c9orf9
ca10
ca12
ca13
ca2
ca3
ca4
ca5b
ca6
ca7
ca8
cables1
cables2
cabp7
cacfd1
cacna1a
cacna1e
cacna1f
cacna1g
cacna1i
cacna2d1
cacna2d2
cacnb1
cacnb2
cacnb3
cacnb4
cacng1
cacng2
cacng3
cacng6
cacng8
cactin
cacul1
cacybp
cad
cadps2
calcoco2
calcr
calcrl
calhm1
calhm2
calhm3
calml4
caln1
calu
camk1d
camk2a
camk2d
camk4
camlg
camta1
camta2
cand1
cant1
canx
cap2
capg
capn10
capn14
capn15
capn2
capn5
capn8
capn9
capns1
capns2
caprin2
caps
caps2
capsl
capza1
capza2
card14
carf
carhsp1
carkd
cars
cartpt
casc3
casc5
cask
caskin1
casp1
casp10
casp6
casp9
casr
cass4
cast
casz1
cav2
cacna1h
cbfa2t3
cbl
cbln1
cbln2
cbln4
cbr1
cbr4
cbs
cbwd2
cbx1
cbx3
cbx4
cbx6
cbx7
cbx8
cby1
cc2d1a
cc2d1b
cc2d2a
ccbe1
ccbl2
ccdc102a
ccdc103
ccdc106
ccdc108
ccdc109b
ccdc112
ccdc113
ccdc12
ccdc124
ccdc125
ccdc126
ccdc127
ccdc129
ccdc13
ccdc130
ccdc132
ccdc134
ccdc136
ccdc138
ccdc141
ccdc146
ccdc148
ccdc149
ccdc15
ccdc153
ccdc157
ccdc167
ccdc169
ccdc17
ccdc171
ccdc173
ccdc174
ccdc175
ccdc176
ccdc177
ccdc178
ccdc22
ccdc27
ccdc28a
ccdc28b
ccdc3
ccdc30
ccdc33
ccdc34
ccdc37
ccdc39
ccdc40
ccdc43
ccdc47
ccdc50
ccdc51
ccdc53
ccdc57
ccdc59
ccdc6
ccdc62
ccdc63
ccdc64
ccdc64b
ccdc65
ccdc66
ccdc67
ccdc68
ccdc71l
ccdc73
ccdc78
ccdc79
ccdc81
ccdc82
ccdc84
ccdc85a
ccdc85b
ccdc85c
ccdc88a
ccdc9
ccdc90b
ccdc92
ccdc93
ccdc94
ccdc96
ccdc97
cchcr1
cck
ccm2
ccna1
ccna2
ccnb1
ccnb1ip1
ccnb2
ccnb3
ccnc
ccnd1
ccnd2
ccndbp1
ccne1
ccne2
ccnf
ccng1
ccng2
ccnh
ccni
ccnj
ccnk
ccnl1
ccno
ccnt1
ccnt2
ccny
ccnyl1
ccpg1
ccr3
ccr6
ccr7
cx3cr1
ccs
ccser1
ccser2
cct2
cct4
cct6a
cct8
cd164
cd180
cd22
cd226
cd247
cd274
cd276
cd28
cd37
cd38
cd3e
cd3g
cd4
cd40
cd40lg
cd44
cd53
cd79a
cd81
cd82
cd8a
cd8b
cd9
cd93
cd99l2
cdadc1
cdan1
cdc123
cdc14a
cdc14b
cdc16
cdc20b
cdc25a
cdc25b
cdc25c
cdc27
cdc34
cdc37l1
cdc40
cdc42bpa
cdc42ep1
cdc42ep2
cdc42ep3
cdc42ep4
cdc42se1
cdc42se2
cdc45
cdc5l
cdc7
cdc73
cdca2
cdca3
cdca5
cdca7
cdca7l
cdca8
cdcp1
cdcp2
cdh1
cdh10
cdh11
cdh12
cdh13
cdh15
cdh16
cdh17
cdh18
cdh19
cdh20
cdh22
cdh23
cdh24
cdh26
cdh3
cdh5
cdh6
cdh7
cdh8
cdh9
cdhr2
cdhr3
cdhr4
cdip1
cdk1
cdk10
cdk12
cdk13
cdk14
cdk15
cdk2ap1
cdk5r1
cdk5r2
cdk5rap1
cdk5rap2
cdk5rap3
cdk6
cdk7
cdk9
cdkal1
cdkl2
cdkl5
cdkn1a
cdkn2aip
cdkn2aipnl
cdkn2b
cdkn2c
cdnf
cdo1
cdr2
cdr2l
cds1
cds2
cdt1
cdv3
cdx1
cdx2
cdx4
cdyl
cdyl2
ceacam8
cebpa
cebpb
cebpd
cebpe
cebpg
cebpz
cecr1
cecr6
cel
cela1
cela3a
celf2
celsr2
cenpa
cenpe
cenpf
cenph
cenpi
cenpl
cenpm
cenpn
ptrhd1
cenpp
cenpt
cenpu
cenpv
cep104
cep120
cep135
cep152
cep164
cep19
cep192
cep350
cep41
cep44
cep55
cep57
cep57l1
cep76
cep78
cep85
cep85l
cep89
cep97
cept1
cer1
cerk
cerkl
cers1
cers2
cers3
ces2
cetn1
cetp
cfap45
cfap58
cfap97
cfd
cfdp1
cfl1
cfl2
cflar
cftr
cga
cgref1
cgrrf1
chac1
chac2
chad
chadl
chaf1b
chat
chchd1
chchd10
chchd3
chchd4
chchd6
chchd7
chd2
chd3
chd5
chd6
chd8
chd9
chek1
chek2
cherp
chga
chgb
chic2
chit1
chka
chml
chmp1a
chmp1b
chmp2b
chmp3
chmp4b
chmp4c
chmp6
chmp7
chn1
chodl
chordc1
chp1
chpt1
chrac1
chrm2
chrm4
chrm5
chrna1
chrna10
chrna5
chrna9
chrnb2
chrnb3
chrnb4
chrnd
chrne
chrng
chst1
chst10
chst11
chst12
chst13
chst14
chst15
chst2
chst3
chst4
chst6
chst7
chst8
chsy1
chsy3
chtf18
chtf8
chtop
chuk
churc1
ciao1
ciapin1
cib1
cib2
cidea
cideb
ciita
cilp
cinp
cipc
cirbp
cirh1a
cisd1
cisd2
cisd3
cish
cit
cited1
cited2
cited4
ckap2
ckap4
ckm
ckmt1b
clcf1
clcn3
clcn4
clcn5
clcn6
clcn7
cldn1
cldn10
cldn12
cldn14
cldn15
cldn16
cldn2
cldn22
cldn23
cldn24
cldn3
cldn4
cldn5
cldn6
cldn8
cldnd1
clec11a
clec14a
clec16a
clec19a
clec3a
clec3b
clgn
clhc1
clic1
clic3
clic4
clic5
clic6
clint1
clip2
clip3
clip4
clk1
clmp
cln3
cln5
cln6
clock
clp1
clpb
clpp
clptm1
clptm1l
clpx
clrn1
clrn2
clrn3
clspn
clstn2
clstn3
cltb
cltc
clu
cluap1
cluh
clul1
clvs2
clybl
cmahp
cmbl
cmc1
cmip
cmklr1
cmpk2
cmss1
cmtm5
cmtm6
cmtm7
cmya5
cndp1
cndp2
cnep1r1
cnfn
cnga1
cnga2
cnga4
cngb3
cnih1
cnih2
cnih3
cnih4
cnksr1
cnksr3
cnn1
cnn3
cnnm1
cnnm2
cnnm3
cnot1
cnot11
cnot2
cnot7
cnot8
cnppd1
cnpy2
cnr1
cnr2
cnrip1
cnst
cntd2
cntln
cntn1
cntn4
cntn5
cntnap1
cntnap2
cntnap4
cntrl
coa5
coa6
coa7
mlx
cobl
cobll1
coch
cog1
cog2
cog3
cog6
cog7
cog8
col5a3
col11a2p1
col12a1
col17a1
col18a1
col19a1
col1a2
col21a1
col22a1
col24a1
col25a1
col3a1
col4a1
col4a3bp
col4a5
col4a6
col5a1
col5a2
col11a1
col6a1
col8a1
col8a2
col9a1
col9a2
col9a3
colec10
colec11
colec12
colq
commd1
commd10
commd2
commd6
commd8
commd9
comp
comt
copa
copb2
cope
copg1
copg2
cops2
cops3
cops4
cops5
cops6
cops8
copz1
copz2
coq10a
coq3
coq4
coq5
coq6
coq7
coq9
corin
coro2a
coro6
coro7
cotl1
cox10
cox17
cox18
cox19
cox4i1
cox5a
cox5b
cox6a2
cox6b1
cox6c
cox7a2
cox7b
cox7c
cp
cpa3
cpa6
cpamd8
cpb2
cpd
cpe
cpeb1
cpeb2
cpeb3
cpeb4
cped1
cplx1
cplx2
cplx3
cplx4
cpm
cpn1
cpne1
cpne2
cpne3
cpne4
cpne5
cpne7
cpne8
cpne9
cpo
cpox
cpped1
cps1
cpsf2
cpsf3
cpsf4
cpsf4l
cpsf6
cpt1a
cpt1b
cpt2
cptp
cpvl
cpxm2
cpz
crabp1
cracr2b
cramp1l
crat
crb1
crb3
crbn
crcp
creb3l2
creb5
crebl2
crebzf
creg2
creld1
crem
crhbp
crhr1
crhr2
crim1
crip1
crip2
crip3
cript
crispld1
crispld2
crkl
crlf1
crlf3
crls1
crnkl1
crocc
crot
crp
crtac1
crtam
crtap
crtc1
crtc3
crx
cry2
cryab
cryba1
cryba4
crybb1
crybb2
crybb3
crygb
cryl1
cryz
cryzl1
cs
csad
csdc2
csde1
cse1l
csf3
csgalnact1
csgalnact2
csk
csnk1e
csnk1g1
csnk1g2
csnk1g3
csnk2b
cspg4
cspg5
cspp1
csrnp1
csrnp2
csrp1
csrp2
csrp2bp
csrp3
cst7
cstf1
cstf2
ctage5
ctbp1
ctbp2
ctbs
ctdnep1
ctdp1
ctdsp1
ctdsp2
ctdspl
ctdspl2
ctgf
cth
cthrc1
ctif
ctla4
ctnna1
ctnna2
ctnnal1
ctnnbip1
ctnnbl1
ctns
ctps2
ctr9
ctrb1
ctrb2
ctrc
ctsa
ctsb
ctsc
ctsd
ctse
ctsf
ctsh
ctsl
ctso
ctss
ctsv
ctsw
cttn
cttnbp2
cttnbp2nl
ctu1
ctu2
cubn
cuedc1
cuedc2
sumo3
rapgef1
hmcn2
rtn3
evpl
zfp1
tsta3
eif4a3
fdx1l
mpst
rccd1
rap1a
mep1b
usf2
nucb2
kalrn
st6galnac4
dusp8
ppp2r1a
znf717
has2
pacs2
hoxc9
lclat1
prdm12
fgd1
farsb
dync2h1
myo10
sidt1
clns1a
fyttd1
yars
rbm12b
ints4
rsf1
ncoa3
tram1
spred1
stau2
pfkfb1
ndufs2
mta1
becn1
mx1
eif2s1
pigu
pou3f1
pgk1
rpusd2
znf674
uncx
rtkn
pck2
pdha1
tctn2
dsp
shoc2
snrk
huwe1
hpca
t
slc25a5
fzd8
mcm3ap
sephs2
gphn
rps24
lsr
spint1
fam92b
dnah8
kdelc2
polr2a
cwf19l2
epc1
prss23
rad51
iglon5
thrap3
fubp3
odf2
ppme1
fam122a
ssr2
def8
dido1
gpr161
sfxn2
tceb1
urgcp
lmo4
mllt10
atrn
col6a3
ethe1
ttk
rnf111
med27
myh4
zbtb44
sgk1
iqgap2
hist1h2bj
nsun6
hnrnpa3
c5
slc9a3
hoxc6
rest
ext1
myb
magi3
rictor
trit1
trim33
hoxd10
gpr107
sptbn1
il17ra
nup98
ptgs2
tfam
rpl21
hist1h2aa
gbx2
fpgs
rab3a
ptgds
ino80
pdp1
cecr5
rab18
ifrd1
frmd4a
hspa1l
smg9
ndst2
kdm6a
phox2a
fst
epha2
irg1
gatad2a
smad7
fam107a
rtf1
cnot10
ivd
ppp4c
krt8
ola1
naglu
crk
ppp1r3g
slc11a2
med31
zbtb8b
atp2a1
mpp5
slc10a3
arhgap12
lhx5
sltm
celsr1
ppp1ca
nuak1
fzd7
rpl35a
sptan1
etfb
vps18
slc16a12
nsun3
pacsin2
sh2d3c
hells
flnb
ndnf
r3hdm2
plxnb3
pex7
fam129b
tuba4a
zdhhc15
slc25a22
psmc3ip
prrc2b
itpr2
flna
pcdh7
gorab
g6pd
pkdcc
prex1
st14
kctd14
parvb
aldoa
zic4
nkx6-2
dgcr8
ppap2b
syncrip
myh10
hp1bp3
znf276
h2afy2
gng2
dhx8
cxxc1
nr2f2
tufm
wnt2b
plec
xrcc1
ventx
ugdh
hist1h4f
ttc19
eed
xpo6
znf326
tsfm
sgta
timm23
wnk1
pih1d2
lrrc8a
mdfic
slc22a5
farsa
lrrc31
cenpj
lrrc16b
pola1
rtn4
ran
maea
hmx1
meaf6
sox11
tbc1d1
fat1
foxa1
rpl31
fat4
plp2
dnah6
kdm4b
zbtb10
tnks2
efnb2
lhx1
rab8a
snx18
e2f5
b3gnt3
ythdf1
gdf1
nfyb
trpm5
ppp4r2
foxd4l1
fbxw2
tle4
prkcd
abcf2
rpl7
mettl17
hoxb9
lmx1b
mif
gin1
gnas
fcho2
srek1ip1
stag2
ywhaq
tuba1b
npr2
pak1
strip1
gstm1
lrpap1
kiaa0232
nup214
ddx10
sipa1l3
c4orf27
smek2
mmaa
nr2f1
larp7
hist1h2ah
sec31a
marcks
vasp
nmt2
tfdp2
fut10
pgpep1
mllt1
carm1
polrmt
frem1
capn7
slc28a3
ngdn
rasl10a
ewsr1
ubc
cabin1
slc25a1
cux2
psmc4
fam174a
xrcc4
fam169a
cenpk
nipbl
tars
mtmr12
hes4
krt19
ythdc1
sike1
gbe1
hnrnpa2b1
sufu
gatsl3
cstf3
prpf8
idh1
rabif
pomt1
cntn2
uqcrq
trim23
nkain1
ipo7
ppp1r14c
ctc1
hif1a
khdrbs1
ints2
atp8b1
mak
mrps23
med14
lancl3
psmd6
rbm26
dgkh
wwc3
adam15
pdgfd
eef2
nox4
lamtor1
rplp0
cdc42
slc2a12
rpl23a
jam2
grik1
me3
itsn1
acot9
map3k15
lyrm9
mettl16
ccdc80
rn7sk
taf8
eps8l3
tbrg1
hmgn2
sesn2
jak1
rffl
fxr1
rhov
rfc2
ccbl1
ddx5
ofd1
mrps9
txndc9
mitd1
kat2a
tmco3
pcca
scel
bloc1s1
ptges3
gdf11
cxorf58
rhoa
golt1b
ipo8
ublcp1
f8
mcm2
slit3
pdlim4
smad1
grm6
gramd4
sema3e
otud7a
pcbd1
greb1
uqcrfs1
fnta
wwc2
znf484
sfrp1
hsp90b1
xpot
nodal
nacc1
wash1
nr1i3
irf6
tecr
hsd17b10
rasal3
htra4
fth1
mtx3
dis3l
sema6d
mphosph10
trip4
neo1
c15orf27
lmf2
phtf2
utp20
tgfbi
pura
sbf2
harbi1
pgm2l1
eif4e2
rpe
ftmt
dnaja1
tppp3
nphp3
gnao1
pdf
wdr47
ndufa4
dvl2
rps7
gata2
atp5i
c1orf123
glis1
wdr12
znf217
npl
raf1
ubr2
rnu12-2p
rbfox2
tmco1
tox4
terf2ip
rad54l2
nprl2
nr2c2
urb1
thoc7
c3orf67
kctd1
rcor2
gata6
hbs1l
mpp1
dhodh
lonp2
hddc3
inadl
dmap1
scp2
dda1
dars2
kcnn2
frrs1
pitx2
irak2
c1orf95
hoxc13
elac2
zc3h6
acad9
slc24a3
heatr1
tbp
pgbd5
rnaset2
jarid2
sdk2
uck1
ddx26b
trmt11
rps12
mical3
rpf2
ephb4
abhd15
znf451
eif4g2
pak1ip1
ppp1r2
ppp3r1
mccc1
mfsd1
tsc22d2
fbxo45
hoxa4
rnaseh1
dyrk1b
pex13
vegfa
thada
mcfd2
galm
rps6ka2
hace1
fgd4
gnai3
ncl
zan
eif4a2
nbas
scarna3
ndufb3
thbs1
exosc8
ktn1
ppp2cb
gbp1
dync1li1
uba5
tekt1
ttc30a
trak1
ctnnd2
eya2
med10
foxd3
ndufb2
kif13a
nup188
fam65b
sox2
smarcd1
nudcd1
dennd3
tigd5
jrk
mtpap
parg
klhl7
casd1
sh3kbp1
sept7
spire2
nup153
hps3
napg
vps39
ddx3x
triqk
gpaa1
hmgn1
pabpc1
rplp1
tbrg4
fam204a
rcsd1
ptpn6
polr3a
hmx2
slit1
cox15
cacna1d
prmt1
ssrp1
atg7
atp6v0e1
stim1
kif21a
fam120c
scarna16
utp3
rfc1
pcf11
gbp5
ubr4
strbp
egr2
fam175b
pdcd11
c10orf2
hps6
got1
thyn1
ppa1
nsf
ppih
lrrc47
urb2
kiaa0930
fbxo42
cdk16
fbxw5
dicer1
a4gnt
dennd1a
plxnb2
gpkow
sf3b3
trmt2b
gbp3
sbf1
ogt
mllt4
trim71
nkx6-1
mapk10
foxd2
ptpn13
skiv2l
dhx16
hnrnpd
med21
supt5h
trappc9
myh2
pbrm1
syne2
etv1
meis2
tll2
pogz
zbtb7b
arid4a
ppp1r13b
rft1
pds5a
adck1
gps1
slc2a8
golga2
nr6a1
mars2
nlgn3
zmym3
kank2
gltscr2
dennd4a
plekhg3
knstrn
srsf2
wnt8a
ensa
kirrel
pias3
lmna
tln1
snf8
snai1
cyth1
tmprss2
krt5
ndufaf4
ibtk
tigd3
cep112
cmtm3
cryba2
snord89
ttn
hspa8
gemin5
ssr3
rab26
ldlrad3
zfp36l1
kdm2a
b4galt5
chrd
lsm12
itih3
terf1
tpx2
papss2
fam91a1
mgrn1
wnk4
romo1
slc25a19
fgf4
cep95
rab11fip4
stk16
orc4
slc4a10
myo3b
slc25a12
hist2h3c
slc19a1
actb
hist1h2bk
pelo
stau1
dlat
kiaa1217
mettl2b
ptprk
hist2h2bf
yes1
xpo7
znf622
keap1
eprs
rgl3
timp3
mrps22
nagk
esyt2
srrm2
nmd3
iqsec1
smarce1
eif4g3
rfx2
bcl2l11
ppfibp1
stard4
mttp
gnl3
gucy1a2
exoc1
ddx31
stk10
eef1a1
hpse
fbxo18
med7
ntf4
sulf2
capzb
set
phyhd1
iqsec2
ubl4a
slc31a2
dopey2
otud4
ssh2
lims1
hira
pik3ca
pak6
pdxdc1
taok2
pi4kb
gramd1c
rragc
ptpru
sypl2
ubap2l
lix1l
vps41
ribc1
fut8
abcc5
ncdn
lama1
ttc39b
c20orf24
slc25a18
mrpl4
znf384
ikbkg
maml1
ncaph
slc22a31
twist1
timeless
prpf3
iqcg
mis12
depdc1
zgpat
mt-nd3
trub1
hpn
msn
hnrnph1
gyg1
cul2
cul3
cul4a
cul4b
cul9
cuta
cutc
cux1
cuzd1
cwc15
cwc22
cwc25
cwc27
cxadr
cxcl12
cxcl13
cxcl14
cxcl2
cxcr3
cxcr4
cxcr5
cxcr6
cxorf38
cxorf40a
cxxc4
cyb5a
cyb5b
cyb5d1
cyb5d2
cyb5r2
cyb5r3
cyb5r4
cyba
cybb
cybrd1
cycs
cyfip1
cyfip2
cyp19a1
cyp1a1
cyp20a1
cyp21a2
cyp26a1
cyp26b1
cyp27a1
cyp27b1
cyp2a6
cyp2c18
cyp2c9
cyp2c8
cyp2d6
cyp2e1
cyp2f1
cyp2u1
cyp46a1
cyp4b1
cyp51a1
cyp7a1
cyp7b1
cyr61
cysltr1
cystm1
cyth2
cyth3
cyth4
cytip
cyyr1
d2hgdh
dab2ip
dach2
dact1
dact3
dad1
dag1
daglb
dalrd3
dand5
dao
dap
dap3
dapk1
dapk2
dapk3
dapl1
dapp1
dars
daw1
daxx
dazap1
dazap2
dazl
ccar2
dbf4
dbf4b
dbh
dbndd1
dbnl
dbp
dbr1
dbx1
dbx2
dcaf10
dcaf11
dcaf12
dcaf13
dcaf17
dcaf4
dcaf5
dcaf7
dcaf8
dcakd
dcbld1
dcbld2
dcc
dcdc2
dcdc2b
dchs1
dchs2
dck
dclk2
dclk3
dclre1b
dclre1c
dcp1b
dcp2
dcps
dcstamp
dct
dctd
dctn1
dctn4
dctn5
dctn6
dctpp1
dcun1d1
dcun1d3
dcun1d5
dcx
dcxr
ddah1
ddah2
ddb1
ddb2
ddc
ddhd1
ddit3
ddit4
ddit4l
ddo
ddost
ddr1
ddt
ddx11
ddx17
ddx18
ddx20
ddx21
ddx23
ddx24
ddx25
ddx27
ddx28
ddx39b
ddx4
ddx41
ddx42
ddx43
ddx46
ddx49
ddx51
ddx52
ddx54
ddx55
ddx56
ddx58
ddx6
ddx60
deaf1
decr1
nme4
dedd
dedd2
def6
degs1
degs2
dek
dennd2a
dennd2c
dennd2d
dennd4c
dennd5a
dennd6a
dennd6b
denr
depdc1b
depdc7
derl1
des
desi1
desi2
det1
dffa
dffb
dfna5
ush1c
dfnb31
dfnb59
dgat1
dgat2
dgat2l6
dgcr14
dgcr2
dgcr6
dgkd
dgke
dgkq
dhcr24
dhdh
dhfr
dhh
dhps
dhrs12
dhrs13
dhrs3
dhrs4
dhrs7
dhrs7b
dhrs7c
dhrs9
dhrsx
dhtkd1
dhx15
dhx29
dhx32
dhx33
dhx34
dhx35
dhx36
dhx38
dhx40
dhx57
dhx58
diablo
diaph1
diaph2
diaph3
diexf
dimt1
dio2
dio3
dip2a
dip2b
dip2c
diras1
diras2
diras3
dirc2
dis3
dis3l2
disp1
disp2
dixdc1
dkc1
dkk1
dkk2
dkk3
dlc1
dld
dlec1
dlg2
dlg3
dlg5
dlgap1
dlgap3
dlgap5
dlk2
dll1
dlst
dlx2
dlx3
dlx4
dlx5
dlx6
dmbx1
dmgdh
dmpk
dmrt2
dmrt3
dmrta1
dmrta2
dmtf1
dmtn
dmxl1
dmxl2
dna2
dnaaf2
dnaaf3
dnah1
dnah10
dnah11
dnah12
dnah3
dnah5
dnah7
dnai2
dnaja2
dnaja3
dnaja4
dnajb1
dnajb11
dnajb12
dnajb13
dnajb14
dnajb4
dnajb5
dnajb6
dnajb9
dnajc1
dnajc10
dnajc11
dnajc13
dnajc14
dnajc15
dnajc17
dnajc18
dnajc19
dnajc2
dnajc21
dnajc22
dnajc24
dnajc25
dnajc27
dnajc28
dnajc3
dnajc30
dnajc4
dnajc5g
dnajc6
dnajc7
dnajc8
dnajc9
dnal1
dnali1
dnase2
dnase2b
dnd1
dner
dnlz
dnm1
dnm1l
dnm2
dnm3
dnmbp
dnmt1
dnpep
dntt
dnttip1
dock1
dock10
dock11
dock2
dock3
dock4
dock5
dock7
dock8
dok1
dok2
dok4
dok6
dok7
dolk
dolpp1
donson
dot1l
dpcd
dpf1
dpf2
dph2
dph5
dpm1
dpm2
dpp10
dpp3
dpp4
dpp6
dpp9
dpt
dpy19l3
dpy19l4
dpy30
dpys
dpysl2
dpysl3
dpysl4
dpysl5
dr1
dram1
drap1
draxin
drc1
drd1
drd4
drg1
drg2
drgx
drosha
drp2
dsc3
dscc1
dsel
dsg4
dst
dstn
dstyk
dtd1
dtd2
dtl
dtwd1
dtwd2
dtx1
dtx3
dtx3l
dtymk
duox1
duoxa1
dupd1
dus2
dus3l
dus4l
dusp1
dusp10
dusp11
dusp12
dusp13
dusp16
dusp18
dusp19
dusp22
dusp23
dusp26
dusp28
dusp3
dusp4
dusp5
dusp6
dusp7
dusp9
dvl1
dxo
dydc2
dync1h1
dync1li2
dync2li1
dynll1
dynll2
dynlt1
dynlt3
dyrk1a
dyrk2
dyrk3
dysf
dyx1c1
dzank1
dzip1l
e2f1
e2f3
e2f4
e2f6
e2f8
e4f1
eaf1
eaf2
eapp
ears2
ebf1
ebf2
ebi3
ecd
ecel1
ech1
echdc1
echdc2
eci1
eci2
ecsit
ect2
eda2r
edar
edc3
edc4
thap11
edem2
edem3
edf1
edn2
ednra
ednrb
eea1
eef1a2
eef1b2
eef1g
eef2k
eefsec
efcab1
rint1
efcab11
efcab2
efcab5
efcab6
efemp1
efemp2
efhb
efhc1
efhc2
efhd1
efhd2
efna2
efr3a
efr3b
efs
eftud1
eftud2
egf
egfl6
egfl7
egflam
egfr
egln1
egln2
egln3
egr1
egr3
egr4
ehbp1
ehbp1l1
ehd1
ehd2
ehd4
ehhadh
ehmt2
ei24
eif1
eif1ad
eif1ax
eif2a
eif2ak1
eif2ak2
eif2ak4
eif2b1
eif2b3
eif2b4
eif2b5
eif2d
eif2s3
eif3a
eif3b
eif3d
eif3e
eif3h
eif3i
eif3j
eif3k
eif3l
eif3m
eif3g
eif4b
eif4e
eif4e3
eif4ebp2
eif4g1
eif5a
eif5b
eif6
elac1
elavl2
elf2
elf3
elfn1
elfn2
elk1
elk4
ell
ell2
elmo1
elmo3
elmod1
elmod2
elmod3
elovl1
elovl2
elovl5
elovl6
elp2
elp3
elp6
emb
emc1
emc10
emc2
emc4
emc6
emc7
emc8
emd
emg1
emilin1
emilin2
emilin3
eml3
eml5
eml6
emp1
emp2
emp3
emx1
en1
en2
enah
enam
enc1
endod1
endog
endou
endov
eng
engase
enkd1
eno4
enoph1
enosf1
enox1
enpep
enpp1
enpp3
enpp4
enpp6
enpp7
entpd2
entpd3
entpd5
entpd6
entpd7
entpd8
eny2
eogt
eomes
ep400
epas1
epb41l2
epb41l4a
epc2
epcam
epdr1
epg5
epgn
epha10
epha3
ephx3
ephx4
epm2a
epn1
epn3
epo
epor
eps15
eps8
eps8l2
epsti1
epyc
eral1
erap1
erbb2
erbb2ip
erbb3
erc2
ercc1
ercc2
ercc3
ercc4
ercc5
ercc6
ercc6l
ercc6l2
ercc8
ereg
erf
ergic2
ergic3
erh
eri1
eri2
eri3
erlec1
erlin2
ermn
ermp1
ero1l
ero1lb
erp27
erp29
errfi1
esam
esco1
esco2
esf1
esm1
espl1
espn
esr1
esr2
esrp1
esrra
esrrb
esrrg
esyt1
etaa1
etf1
etfdh
etnppl
ets2
etv2
etv4
evc
evc2
evi2a
evi2b
evl
evx1
evx2
exd3
exoc2
exoc3
exoc3l1
exoc3l4
exoc5
exoc6
exoc8
exog
exosc1
exosc10
exosc4
exosc5
exosc9
ext2
extl2
extl3
eya1
eya3
eya4
ezh1
ezh2
ezr
f12
f13a1
f13b
f2
f2r
f2rl2
f2rl3
f3
f5
f7
f8a1
f9
fa2h
faah2
fabp1
fabp2
fabp3
fabp7
fadd
fads2
fads6
faf1
faf2
fah
fahd2a
fam101a
fam101b
fam104a
fam105a
fam109a
fam110c
fam110d
fam117b
fam118b
fam120b
fam124a
fam124b
fam132a
fam132b
fam133b
fam134a
fam134b
fam135b
fam136a
fam13a
fam13b
fam149b1
fam150b
fam151a
fam151b
fam155a
fam159a
fam159b
fam160a1
fam160a2
fam160b1
fam160b2
fam161a
fam161b
fam163b
fam167a
fam168a
fam171a1
fam171a2
fam172a
fam173a
fam175a
fam177a1
fam177b
fam178a
fam179a
fam181a
fam181b
fam184a
fam185a
fam189a1
fam189b
fam192a
fam193a
fam193b
fam195a
fam195b
fam196a
fam198a
fam198b
fam199x
fam19a3
fam19a4
fam207a
fam20b
fam210a
fam210b
fam212a
fam212b
fam213a
fam213b
fam214a
fam214b
fam217b
fam219b
fam21a
fam221a
fam222a
fam227b
fam228b
fam26d
fam32a
fam3a
fam3b
fam3c
fam43a
fam43b
fam46a
fam46b
fam46c
fam46d
fam49a
fam49b
fam50a
fam53a
fam53c
fam58a
fam63a
fam63b
fam64a
fam65a
fam69a
fam69b
fam69c
fam72a
fam73a
fam73b
fam76b
fam78b
fam81b
fam83a
fam83b
fam83c
fam83e
fam83f
fam83g
fam83h
fam84a
fam89a
fam8a1
fam92a1
fam98a
fam98b
fan1
fanca
fancb
fancc
fancd2
fancd2os
fancf
fancg
fancl
fancm
fank1
fap
far1
farp1
fas
fastkd2
fastkd3
fastkd5
fat3
faxdc2
fbf1
fbl
fbln5
fbln7
fbn1
fbn3
fbp1
fbp2
fbxl12
fbxl14
fbxl17
fbxl18
fbxl20
fbxl22
fbxl3
fbxl5
fbxl7
fbxl8
fbxo10
fbxo15
fbxo21
fbxo22
fbxo24
fbxo25
fbxo27
fbxo3
fbxo30
fbxo31
fbxo32
fbxo33
fbxo34
fbxo36
fbxo4
fbxo40
fbxo41
fbxo43
fbxo5
fbxo7
fbxo8
fbxo9
fbxw4
fbxw7
fbxw8
fbxw9
fcf1
fcgbp
fcho1
fchsd1
fcn2
fdps
fdx1
fdxr
fech
fem1b
fem1c
fen1
fer
fer1l6
ferd3l
fermt1
fermt2
fermt3
fetub
fev
fez2
fezf1
fezf2
ffar4
fga
fgb
fgd5
fgd6
fgf1
fgf10
fgf11
fgf14
fgf16
fgf2
fgf20
fgf22
fgf23
fgf3
fgf6
fgf8
fgf9
fgfbp1
fgfbp2
fgfbp3
fgfr1
fgfr1op
fgfr2
fgfr4
fgfrl1
fgg
fggy
fgl1
fgl2
fhdc1
fhit
fhl2
fhl3
fhl5
fhod1
fibin
fibp
ficd
fig4
figla
fign
filip1
fip1l1
fis1
fitm1
fitm2
fjx1
fkbp10
fkbp11
fkbp14
fkbp15
fkbp2
fkbp3
fkbp6
fkbp7
fkbp8
fkbp9
fkbpl
fkrp
fktn
flcn
fli1
flii
flnc
flot1
flot2
flrt1
flrt2
flrt3
flt1
flt3lg
flvcr1
flvcr2
fmn1
fmn2
fmnl1
fmnl2
fmo1
fmo2
fmo3
fmo5
fmod
fmr1
fn1
fn3k
fn3krp
fnbp1
fndc1
fndc3b
fndc4
fnip1
fnip2
fntb
focad
folh1
folr1
fos
fosl1
foxa2
foxb1
foxb2
foxc1
foxc2
foxd1
foxe1
foxe3
foxf1
foxf2
foxg1
foxh1
foxi1
foxi2
foxj1
foxj2
foxj3
foxk2
foxl1
foxl2
foxm1
foxn1
foxn2
foxn4
foxo1
foxo3
foxo4
foxp3
foxp4
foxq1
foxr1
foxred1
foxred2
fpgt
fras1
frat1
frem2
frg1
frk
frmd3
frmd5
frmd8
frmpd1
frmpd3
frs2
frs3
fry
fryl
frzb
fsbp
fscn1
fscn2
fsd1
fsd1l
fsd2
fshr
fsip1
fstl1
fstl3
fstl4
fstl5
ftcd
fto
ftsj2
ftsj3
fubp1
fuca2
fuk
fundc1
furin
fut1
fut11
fut2
fut5
fut9
fuz
fxyd2
fxyd5
fxyd7
fyb
fyn
fzd1
fzd10
fzd2
fzd3
fzd5
fzd6
fzd9
fzr1
g0s2
g2e3
g3bp1
g3bp2
g6pc
g6pc2
g6pc3
gaa
gab2
gab3
gabarapl1
gabarapl2
gabbr1
gabbr2
gabpa
gabra1
gabra2
gabra3
gabra5
gabra6
gabrb3
gabrd
gabrr1
gabrr2
gabrr3
gad1
gad2
gadd45a
gadd45b
gadd45g
gadd45gip1
gak
gal3st1
gal3st4
galc
gale
galk1
galk2
galns
galnt10
galnt11
galnt12
galnt15
galnt3
galnt4
galnt7
galnt9
galntl6
galr1
galr2
galt
gamt
gan
ganc
gar1
garnl3
gars
gas1
gas2l1
gas2l2
gas2l3
gas8
gata1
gata4
gatad1
gatad2b
srsf9
gatm
gba3
gbas
gbf1
gbp6
gc
gca
gcc1
gcc2
gcdh
gcg
gcgr
gch1
gchfr
gck
gclc
gclm
gcm1
gcm2
gcn1l1
gcnt2
gcnt3
gcnt4
gcnt7
gda
gdap1
gdap1l1
gde1
gdf10
gdf15
gdf2
gdf3
gdf5
gdf6
gdf7
gdf9
gdi1
gdi2
gdnf
gdpd2
gdpd5
gdpgp1
gem
gemin2
gemin4
gemin6
gemin7
gemin8
gen1
gfer
gfi1
gfi1b
gfm1
gfm2
gfod1
gfod2
gfpt1
gfpt2
gfra2
gfra3
gfral
gga1
gga3
ggact
ggcx
ggh
ggnbp2
ggps1
ggt1
ggt7
gh1
ghdc
ghitm
ghr
ghsr
gid4
gid8
gif
gigyf1
gins1
gins2
gins4
gip
gipc1
gipc2
gipc3
gipr
gja1
gja3
gja4
gja5
gjb1
gjb5
gjb7
gjc1
gjc2
gjd2
gjd3
gjd4
gk
gk5
gkn1
gla
glb1
glb1l
glb1l2
glcci1
glce
gldc
gldn
glg1
gli1
gli2
gli3
glipr1l1
glis2
glmn
glod4
glod5
glp1r
glp2r
glra1
glra2
glra3
glrb
glrx2
glrx3
glrx5
gls
gls2
glt1d1
gltscr1
gltscr1l
glud1
glul
glyctk
glyr1
gm2a
gmcl1
gmeb1
gmeb2
gmip
gmnc
gmnn
gmpr
gmpr2
gmps
gna11
gnai1
gnai2
gnaq
gnat1
gnaz
gnb1
gnb1l
gnb3
gnb5
gne
gng10
gng12
gng13
gng3
gng4
gng5
gng7
gng8
gngt2
gnl1
gnl2
gnpat
gnpda1
gnpda2
gnpnat1
gnptab
gnptg
gnrh1
gnrh2
gnrhr
gnrhr2
gns
golga1
golga3
golga4
golga5
golga7
golga7b
golm1
golph3
golph3l
gon4l
gopc
gorasp1
gorasp2
gosr1
gosr2
got2
gp5
gpa33
gpalpp1
gpank1
gpatch1
gpatch11
gpatch2
gpatch3
gpatch4
gpatch8
gpbar1
gpbp1l1
gpc1
gpcpd1
gpd1l
gpd2
gper1
gpha2
gphb5
gpi
gpm6a
gpm6b
gpn2
gpnmb
gpr1
gpr101
gpr12
gpr132
gpr135
gpr137b
gpr137c
gpr139
gpr141
gpr142
gpr149
gpr151
gpr153
gpr156
gpr157
gpr158
gpr162
gpr17
gpr173
gpr174
gpr176
gpr179
gpr180
gpr19
gpr20
gpr21
gpr22
gpr25
gpr26
gpr37
gpr37l1
gpr4
gpr45
gpr52
gpr6
gpr61
gpr63
gpr65
gpr68
gpr75
gpr78
gpr82
gpr83
gpr84
gpr85
gpr87
gpr88
gpr89b
gprc5a
gprc5b
gprc6a
gprin3
gpsm1
gpt2
gpx1
gpx3
gpx7
gramd1a
grap2
grasp
grb10
grb14
grb7
grem1
grhl2
grhl3
grhpr
gria1
gria2
gria3
grik4
grik5
grin2a
grin2b
grin2c
grin2d
grin3a
grin3b
grina
gcom1
grip1
grip2
grk1
grk4
grk5
grk6
grk7
grm1
grm2
grm3
grm5
grm7
grn
grp
grpel1
grpel2
grpr
grtp1
grwd1
grxcr1
grxcr2
gsc
gsc2
gse1
gsg1l
gsk3a
gsk3b
gskip
gsn
gspt1
gsr
gss
gstcd
gstk1
gsto1
gstp1
gstt1
gstz1
gsx1
gsx2
gtf2a1
gtf2a1l
gtf2a2
gtf2b
gtf2e1
gtf2f1
gtf2f2
gtf2h2
gtf2h3
gtf2h5
gtf2i
gtf2ird1
gtf3a
gtf3c1
gtf3c2
gtf3c3
gtf3c4
gtf3c5
gtf3c6
gtpbp10
gtpbp3
gtpbp4
gtpbp6
gtse1
guca1a
guca1b
guca1c
gucd1
gucy1a3
gucy1b3
gucy2c
gucy2d
gucy2f
guf1
guk1
gusb
gxylt1
gxylt2
gyg2
gzf1
gzma
gzmh
h1f0
h1foo
h1fx
h2afv
h2afx
h2afy
h2afz
h6pd
haao
hacl1
hadh
hadha
hagh
haghl
hal
hand2
hao1
hapln1
hapln2
hapln3
hapln4
has1
has3
hat1
haus1
haus2
haus4
haus6
haus7
haus8
hba1
hbd
hbegf
hbg1
hbp1
hbz
hcar3
hccs
hcfc1
hcfc2
hcn1
hcn2
hcn4
hcrtr2
hdac1
hdac10
hdac2
hdac3
hdac4
hdac5
hdac7
hdac8
hdac9
hdc
hddc2
hdgf
hdhd1
hdhd2
hdlbp
hdx
heatr3
heatr4
heatr5a
heatr5b
hebp1
hebp2
heca
hectd1
hectd2
hectd3
hectd4
helb
helq
helz
hemk1
henmt1
hepacam
hepacam2
hephl1
herc1
herc2
herc3
herc4
herc6
herpud1
herpud2
hes1
hes2
hes3
hes5
hes6
hes7
hexb
hexdc
hey1
hey2
hfe2
hfm1
hgd
hgf
hgs
hgsnat
hhat
hhatl
hhex
hhipl1
hhipl2
hhla1
hhla2
hiat1
hiatl1
hibadh
hibch
hic1
hic2
hid1
hif1an
higd1a
higd1b
higd1c
higd2a
hinfp
hint1
hint2
hint3
hip1
hip1r
hipk3
hivep1
hivep2
hivep3
hk1
hk2
hkdc1
hlcs
hltf
hmbox1
hmces
hmg20a
hmg20b
hmga2
hmgb3
hmgcll1
hmgxb4
hmmr
hmx3
hn1
hn1l
hnf1b
hnf4a
hnf4
hnf4g
hnrnpa0
hnrnpa1
hnrnpab
hnrnpl
hnrnpll
hnrnpul1
hnrnpul2
hoga1
homer1
homez
hook1
hook2
hook3
hopx
hormad1
hoxa1
hoxa11
hoxa13
hoxa3
hoxa5
hoxa6
hoxa7
hoxa9
hoxb1
hoxb2
hoxb3
hoxb4
hoxb5
hoxb6
hoxb7
hoxb8
hoxc11
hoxc12
hoxc4
hoxc5
hoxc8
hoxd1
hoxd11
hoxd13
hoxd3
hoxd4
hoxd8
hoxd9
hpcal4
hpd
hpdl
hpgd
hpgds
hprt1
hps1
hps4
hps5
hpse2
hrasls
hrh2
hrh3
hs1bp3
hs2st1
hs3st1
hs3st2
hs3st5
hs6st1
hs6st2
hs6st3
hsbp1
hscb
hsd11b1l
hsd11b2
hsd17b11
hsd17b12
hsd17b13
hsd17b2
hsd17b3
hsd17b4
hsd17b6
hsd17b7
hsd17b8
hsdl2
hsf1
hsf2
hsf2bp
hsf4
hsp90aa1
hsp90ab1
hspa12a
hspa12b
hspa13
hspa14
hspa2
hspa4
hspa5
hspa9
hspb1
hspb11
hspb2
hspb3
hspb6
hspb8
hspbap1
hspbp1
hspe1
hsph1
htatip2
htatsf1
htr1a
htr1d
htr1f
htr2a
htr2c
htr3a
htr3b
htr5a
htr6
htra3
htt
hunk
hus1
hvcn1
hyal1
hyal2
hyal4
hydin
hyi
hykk
hyou1
hypk
iah1
iars
iars2
iba57
ibsp
ick
icmt
ict1
id2
id4
ide
idh2
idh3a
idh3b
idh3g
idi1
idnk
ido1
ids
idua
ier2
ier5
ier5l
iffo1
iffo2
ifi30
ifi35
ifit5
ifitm1
mob2
ifitm3
ifnar1
ifnar2
ifng
ifngr1
ifngr2
ifnl3
ift122
ift140
ift172
ift43
ift46
ift52
ift57
ift74
ift80
ift81
ift88
igbp1
igdcc3
igdcc4
igf1
igf1r
igf2
igf2bp3
igf2r
igfals
igfbp1
igfbp2
igfbp4
igfbp5
igfbpl1
igsf10
igsf21
igsf3
igsf5
igsf9
igsf9b
ihh
ik
ikbkap
ikbkb
ikzf1
ikzf2
ikzf3
ikzf5
il10ra
il11ra
il12b
il13ra1
il13ra2
il15
il15ra
il17b
il17c
il17d
il17rel
il1r2
il1rap
il1rapl1
il1rapl2
nck1
il22
il27ra
il2rg
il34
il4
il4r
il5ra
il6r
il6st
il7r
ildr2
ilk
ilkap
ilvbl
immp1l
immt
imp3
imp4
impa1
impa2
impact
impad1
impdh2
impg1
impg2
ina
incenp
ing1
ing2
ing3
inha
inhba
inhbb
inhbc
inip
ino80d
inpp1
inpp4b
inpp5a
sec16a
inpp5f
inpp5j
inppl1
insl5
insm1
insm2
insr
insrr
ints1
ints10
ints12
ints3
ints5
ints7
ints8
intu
invs
ip6k2
ipmk
ipo11
ipo13
ipo4
ipo5
ipo9
ipp
ippk
iqca1
iqcb1
iqcd
iqce
iqch
iqck
iqgap1
iqgap3
iqub
irak1bp1
irak4
irf1
irf2bp2
irf2bpl
irf3
irf4
irf5
irf7
irf8
irs1
irs2
irs4
irx1
irx2
irx3
irx4
irx5
irx6
isca1
isca2
iscu
isg20l2
isl1
islr2
ism2
isoc2
ispd
ist1
isy1
itch
itfg1
itfg2
itga1
itga10
itga11
itga2
itga2b
itga3
itga4
itga5
itga6
itga7
itga8
itga9
itgav
itgax
itgb1bp2
itgb2
itgb4
itgb6
itgb7
itgb8
itgbl1
itih5
itln1
itm2a
itm2b
itpk1
itpkb
itpkc
itpr3
itprip
itpripl2
iws1
iyd
jade1
jade2
jade3
jag1
jag2
jagn1
jak2
jak3
jakmip2
jakmip3
jam3
jazf1
jkamp
jmjd1c
kdm6b
jmjd4
jmjd6
jmy
josd1
josd2
jph1
jph2
jph3
jsrp1
jun
junb
jund
jup
anos1
kank1
kank3
kank4
kansl1l
kars
kat2b
kat5
kat6a
katna1
katnal1
katnal2
katnbl1
kazn
kbtbd11
kbtbd12
kbtbd2
kbtbd3
kbtbd4
kbtbd7
kbtbd8
kcmf1
kcna1
kcna10
kcna2
kcna4
kcna5
kcnab1
kcnab2
kcnb2
kcnc1
kcnd2
kcnd3
kcne3
kcnf1
kcng1
kcng2
kcng3
kcng4
kcnh1
kcnh4
kcnh7
kcnip1
kcnip2
kcnip3
kcnip4
kcnj1
kcnj10
kcnj13
kcnj14
kcnj15
kcnj2
kcnj4
kcnj5
kcnk1
kcnk12
kcnk13
kcnk16
kcnk17
kcnk4
kcnk6
kcnk7
kcnma1
kcnmb3
kcnmb4
kcnn1
kcnq1
kcnq2
kcnq3
kcnq4
kcnq5
kcnrg
kcns1
kcns2
kcns3
kcnv2
kcp
kctd10
kctd12
kctd15
kctd16
kctd17
kctd2
kctd3
kctd4
kctd5
kctd7
kctd8
kctd9
kdelr1
kdelr3
kdm1a
kdm1b
kdm3a
kdm3b
kdm5a
kdm5b
kdm5c
kdm7a
kdm8
kdsr
kera
khdrbs2
khdrbs3
kiaa0020
kiaa0100
kiaa0101
kiaa0141
kiaa0195
kiaa0196
kiaa0226l
kiaa0319
kiaa0319l
kiaa0355
kiaa0368
kiaa0391
kiaa0408
kiaa0430
kiaa0513
kiaa0556
kiaa0586
kiaa0753
kiaa0825
kiaa0895
kiaa0895l
kiaa0922
kiaa1024
kiaa1024l
kiaa1033
kiaa1107
kiaa1143
kiaa1161
kiaa1191
kiaa1211
kiaa1211l
nwd2
kiaa1324
kiaa1328
kiaa1429
kiaa1456
kiaa1462
kiaa1467
kiaa1468
kiaa1522
kiaa1524
kiaa1598
kiaa1671
kiaa1755
tgm2
kiaa1841
kiaa2022
kiaa2026
kidins220
kif11
kif13b
kif14
kif16b
kif18a
kif1a
kif1b
kif1c
kif20a
kif20b
kif26a
kif26b
kif27
kif2c
kif3b
kif3c
kif5a
kif5b
kif5c
kif6
kif7
kifap3
kifc1
kin
kiss1
kiss1r
kitlg
kl
klb
klf10
klf11
klf12
klf13
klf15
klf3
klf4
klf5
klf6
klf7
klf9
klhdc1
klhdc10
klhdc2
klhdc3
klhdc4
klhdc9
klhl10
klhl11
klhl12
klhl14
klhl15
klhl17
klhl18
klhl2
klhl20
klhl22
klhl23
klhl24
klhl25
klhl26
klhl28
klhl29
klhl30
klhl31
klhl32
klhl34
klhl35
klhl36
klhl38
klhl4
klhl40
klhl41
klhl42
klhl5
klhl6
klhl8
klkb1
kmo
kmt2a
kmt2c
kncn
kndc1
kng1
knop1
kntc1
kpna1
kpna2
kpna3
kpna4
kpna6
kpna7
kpnb1
kptn
krcc1
kremen1
kremen2
krit1
krr1
krt12
krt15
krt16
krt17
krt18
krt24
krt72
krt80
ksr1
ksr2
kti12
kxd1
l2hgdh
l3mbtl1
l3mbtl3
lacc1
lace1
lactb
lactb2
lad1
lage3
lama2
lama3
lama4
lamb1
lamb3
lamb4
lamc1
lamc2
lamp2
lamp5
lamtor2
lancl1
lancl2
laptm5
larp1
larp4
larp4b
larp6
lars
lars2
lasp1
lats1
lats2
lbh
lbx1
lcat
lcmt1
lcmt2
lcor
lcp1
lcp2
lct
lctl
ldb1
ldb2
ldb3
ldhd
ldlrad1
ldlrad2
ldlrad4
lect1
lef1
lefty1
lemd3
leng1
leo1
lep
lepr
leprot
leprotl1
letm1
letm2
letmd1
lfng
lgals2
lgals3
lgals4
lgals8
lgals9
lgals9b
lgi1
lgi2
lgi4
lgmn
lgr4
lgr5
lhb
lhcgr
lhpp
lhx2
lhx4
lhx6
lif
lifr
lig1
lig3
lig4
lima1
limch1
limd1
limk1
limk2
lin28a
lin28b
lin37
lin52
lin54
lin9
lingo1
lingo2
lingo3
lins
lipa
lipc
lipe
lipg
liph
lipt1
litaf
lix1
llph
lman1
lman2
lman2l
lmbr1
lmbr1l
lmbrd1
lmbrd2
lmcd1
lmf1
lmod1
lmod2
lmod3
lmtk2
lmtk3
lmx1a
lnp1
lnx1
lnx2
proser2
qser1
rab6a
c3orf49
cald1
itgb1bp1
c19orf26
sbk1
pacrg
akap12
grap
sap130
eepd1
stbd1
mgst2
rasa1
nol8
tmem204
pdap1
sult2b1
erich1
dock9
clasrp
tmed8
fbrs
wdr88
ppp1r35
dohh
casp8ap2
tceanc2
slc38a4
ube2k
pkn3
areg
traf3ip3
lrrc73
nfkbie
gna13
col6a2
gpx8
zc3h4
numa1
cog4
suv420h2
kiaa2018
bpifc
cnot3
pwp2
fam208b
bcl7c
ocm
swsap1
gpr34
arhgef25
spag17
tmem25
gnat2
abcc10
ino80b
dmp1
rrnad1
xirp1
slc26a4
cacna1s
c22orf23
kifc2
kcnh6
dnhd1
kansl1
spag7
gpr150
rnf14
ccdc88c
chaf1a
tep1
angpt2
ccdc137
pax6
amn1
dpy19l1
lgals1
c1qtnf9b
c3orf84
smek1
rdh11
ahrr
c10orf88
spata13
dusp15
tmem121
ccdc89
scarf2
vwa1
slc26a10
c16orf59
cst3
ttc6
slc16a9
gpr27
neu1
ergic1
ccdc38
hax1
maneal
uts2r
rtn4r
spam1
ildr1
ttf2
epb42
nxnl2
prrg4
il17rc
atg9b
lrrc2
rgs3
itpka
ccdc61
rfx6
bcan
kcnk18
gli4
notch2
prkd3
rit1
chst9
panx2
nrk
ttll12
mettl20
lrrc61
zbed6
cacng4
cab39
shkbp1
b3gnt6
nccrp1
rxfp4
lrmp
h2afj
sycn
coq2
cyp39a1
smc2
tmem159
asb8
dagla
rps6ka4
neu4
rem1
ube2ql1
kcnv1
adrb3
arhgef4
zfand2b
gal3st2
slc10a2
p2ry8
clcnkb
npbwr2
plin3
hmgb1
heatr6
ism1
dclk1
crygc
slc39a6
crb2
bad
stx5
smpd1
ripply2
slc46a2
kif15
calca
ppm1k
faah
adh7
hist1h2ad
ppapdc1a
trappc6a
dpagt1
plk5
thg1l
dsn1
exo1
pde6b
cwf19l1
carns1
cyp8b1
cyb5r1
cercam
hspa1a
dnajc16
lrrc66
ppp2r5b
lcorl
c14orf169
ucn3
slc22a8
map3k3
kcnd1
cadm4
c15orf61
b4galt4
arpc1a
asb18
paaf1
itih6
haus3
pou4f1
rnf7
adra1b
hars2
mtr
pde4a
c17orf70
nthl1
oxsr1
ssbp4
pnliprp3
calr3
tmem56
shisa8
rab3il1
pifo
tmem136
hnrnpm
fes
ptpn9
cd302
shb
plscr2
kbtbd13
c1orf198
fbxl21
rsph1
gje1
vit
lingo4
mmp8
slc10a1
ffar1
bcl3
c9orf69
depdc4
lrch3
hsd17b1
hsdl1
pdzd7
gnl3l
hs3st6
kcnj9
ppp1r15a
arhgap36
hars
cradd
adpgk
cyp26c1
mmp13
c1qtnf2
syn2
tmem216
edaradd
gys1
pcdhac2
cadm3
fbxl4
lrtomt
arl11
serpinb4
ttc16
krt9
gpr55
cxorf23
c1orf158
chrm1
gltpd2
cyp1b1
serpinb11
pcbp1
trim16
ascl3
hsd3b1
myh11
rapgef3
col27a1
lrrc74a
gtpbp8
ano9
ptpdc1
fosb
gh2
l3mbtl2
rgs14
tdrd10
c5orf28
c11orf65
cxorf21
kif18b
krt78
pcdhgc4
c1orf177
pygm
msmb
lrrc19
fh
nim1k
exosc3
onecut3
ptchd2
sharpin
cbx2
kcna7
slain2
aebp2
rgs9bp
cox11
med24
mogat3
rergl
traf5
lrfn2
col16a1
kcnt2
or6f1
p2ry6
tmem132e
slc6a12
c17orf75
pkd1l1
fndc3a
tmem41a
dnmt3a
c8orf34
git1
kcnh3
rnf112
kif9
cltcl1
star
astl
lrrc3
kcnk15
crisp2
lonp1
snx12
plekhg7
ccdc180
fndc7
dnase1
smad6
lrrc3c
cand2
matn4
scaf1
c11orf95
ell3
tspan4
myh13
htra2
kcna6
sctr
trim13
etv3l
abcc6
trim14
drd2
ap5b1
rnasek
polg2
rom1
arhgef10
tnrc6a
atg12
siae
ubxn10
pla2g7
xrra1
slc12a4
b4galnt2
pllp
znrf1
chrna7
syt5
slc23a1
ces3
aifm3
smc1a
msantd2
rasip1
vars2
myh14
tmem45a
slc12a9
map3k13
il4i1
ca11
adra2a
tbc1d24
htr4
c16orf93
gpc2
c16orf70
ascl2
gpt
mrps5
c14orf28
maob
prkg1
efnb1
zmat4
cyp2w1
capn6
c10orf71
fam109b
rab34
map1b
slc1a6
mb
wfdc2
arsh
slc27a3
slc16a2
znfx1
mas1l
zp4
eps8l1
ap3b1
cnga3
znf474
mthfd1
mrps25
prodh
neurl2
hmgcl
ch25h
efcab8
rcc2
purb
myh3
clca3p
slc13a4
tab3
drd5
ndufa2
eif3f
chrna6
chfr
angptl6
eml2
qprt
nt5c1b
tbc1d25
cyp11a1
mrpl27
fam126b
c17orf98
pigr
pnkd
fabp4
c2orf68
tubb4b
ermard
ccdc42
leng8
slc7a13
las1l
hpx
scin
slc34a3
otol1
muc3a
artn
htr1b
c9orf172
slc39a2
tars2
taf1c
znf789
ccdc88b
kcnj12
lvrn
steap3
nt5dc4
vps53
mrpl19
otop2
tctn3
epx
sftpd
arhgap30
fam83d
znf165
mras
mbnl3
ca1
syt15
ggt6
mecom
gna15
tmem14a
adprhl1
peak1
nrg1
rtp3
ireb2
c15orf39
cgnl1
c6orf58
acap1
lrriq4
mei4
plcxd2
slc7a11
stard6
abca9
abcg1
znf513
lrrc32
cyp2a13
c3orf33
cyp24a1
pbxip1
khnyn
col4a4
elovl3
inpp5b
or52d1
sspo
ube2d4
znf37a
tph1
spata18
pfdn1
pskh2
fam131b
gprin2
ppara
mcat
pomk
aars
ptrh1
helz2
cdc42bpg
xdh
ggt5
phlpp1
capn3
gpr171
btc
mlkl
clec4m
cyp2g1p
fuca1
rnf224
map3k5
cpsf7
slc35d1
ttll3
kcnc3
mcf2l
thrsp
prpsap1
clec4e
prr29
hexim1
map7
lbr
slc6a16
creld2
pgpep1l
rxrg
sco2
necab3
ttll2
mylk4
ifitm5
cep250
cmtm4
dtx4
pafah1b3
cars2
jmjd8
tdrd5
c3ar1
hsd17b14
ankle1
tubb1
thoc6
nmur1
depdc5
atp11c
palmd
trat1
pcdh8
gpr182
grik3
prr14l
slc4a9
rtn4rl2
cxorf57
znf684
klk15
c2orf72
shbg
arhgef40
zdhhc16
cyp17a1
alpl
fasn
lrrcc1
epb41l5
xk
vwce
ebna1bp2
fam13c
sbk2
nlrc5
dnaaf1
obscn
pde3a
gareml
bet1
itsn2
sprn
nol12
ptpn18
parp1
abcb10
tgm3
fer1l4
c7orf62
dpp8
chrm3
leng9
smad3
nrd1
atp1a3
mtus1
hmbs
erich2
cnnm4
mical2
fam26e
trappc3l
slc26a3
stim2
mrpl16
fam26f
trim69
dse
pcdhga11
ube2z
hmgxb3
sdr42e2
mlh3
grid1
dlgap2
scn8a
slc35c2
parp14
tprn
gpr183
phf20l1
mansc1
sema5b
ptgfr
pamr1
ccdc77
kcnk2
tbata
ccdc24
ccdc60
fbxo6
tpr
sh2d3a
tspan10
abhd14b
csmd3
fez1
npvf
pbx2
agmat
tnk1
ddx47
fam114a2
scn1a
med1
qpct
tspan15
slc43a1
cpsf3l
slain1
tmco4
kcnn4
myoz3
scn3a
wdr45
gba2
slc41a3
ccar1
ints6
c10orf76
cdipt
cpn2
pcmtd1
nrip3
thbs4
c2orf71
acot7
sdf2l1
plb1
masp1
siglec10
mcm6
qtrt1
camsap1
pigc
chrna3
cd248
tmem26
snx17
ccdc172
tsc2
atp6v1f
fam114a1
trh
otog
chd4
slc16a14
cd14
rdx
rpl9
ankrd66
mms22l
caprin1
fam84b
rhbdf2
lrrk2
teddm1
pfkm
xiap
ap3b2
sclt1
arsk
plch2
unc13a
top2a
prr35
panx3
ugt2b4
pi4k2b
ak9
nhlrc4
pld6
or13f1
scn5a
ugt1a6
vwa5a
crygn
espnl
arhgap18
pld1
nudt2
fam196b
oxr1
ttc14
nptn
tmco6
bpifb2
cela3b
dthd1
ints9
mcoln3
fkbp4
hecw1
ncoa7
lgsn
spin1
fbxl15
lrrc38
scnn1d
anks6
heg1
ltbp4
lias
atp13a5
ddx1
entpd1
rbm7
raph1
pitpnb
vipr1
nup62
rasd2
srrm4
pdcd4
col1a1
angptl3
cyp4f2
rnf113a
wdr33
polr3k
nras
mllt3
mpg
fam122b
rbfa
medag
znf250
mfsd8
naip
rbm12
vav2
dhx37
znf618
sf3a1
cep170
brpf3
cd34
loh12cr1
lonrf1
lonrf2
lonrf3
lox
loxhd1
loxl1
loxl2
lpar1
lpar2
lpar3
lpar4
lpar5
lpar6
lpcat1
lpcat2
lpcat3
lpcat4
lpgat1
lpin1
lpin2
lpin3
lpl
lrat
lrba
lrch2
lrch4
lrfn1
lrfn3
lrfn5
lrg1
lrguk
lrig1
lrig2
lrig3
lrit1
lrit2
lrit3
lrp10
lrp2
lrp2bp
lrp3
lrp4
lrp5
lrp6
lrp8
lrpprc
lrr1
lrrc10
lrrc10b
lrrc14
lrrc14b
lrrc15
lrrc17
lrrc18
lrrc20
lrrc23
lrrc24
lrrc28
lrrc30
lrrc34
lrrc36
lrrc39
lrrc3b
lrrc4
lrrc40
lrrc41
lrrc42
lrrc45
lrrc46
lrrc48
lrrc49
lrrc4b
lrrc4c
lrrc52
lrrc56
lrrc57
lrrc59
lrrc6
lrrc69
lrrc7
lrrc70
lrrc71
lrrc72
lrrc8c
lrrc8d
lrrc8e
lrrc9
lrrd1
lrrfip2
lrriq3
lrrk1
lrrn1
lrrn3
lrrn4
lrrn4cl
lrrtm1
lrrtm3
lrrtm4
lrsam1
lrtm2
lsamp
lsg1
lsm1
lsm10
lsm11
lsm14b
lsm2
lsm5
lsm6
lsm7
lsp1
lss
lta4h
ltb
ltbp1
ltbp3
ltn1
ltv1
luc7l
luc7l2
lum
lurap1l
luzp1
lxn
ly6g6c
ly6g6d
lyar
lyg2
lypd6
lypd6b
lypla2
lyrm1
lyrm2
lyrm4
lyrm5
lysmd1
lysmd2
lysmd3
lysmd4
lyst
lyve1
lzic
lztfl1
lzts1
lzts2
m6pr
maats1
mab21l1
mab21l2
macc1
macf1
macrod1
mad1l1
mad2l1
mad2l2
madd
mael
maf
mafa
mafb
maff
mafg
mafk
mag
magi2
magoh
magt1
mak16
mal
mal2
mall
malsu1
mamdc2
mamdc4
maml3
man1a1
man1a2
man1b1
man2a1
man2a2
man2b2
man2c1
manba
manbal
manea
manf
mansc4
maoa
map1a
map1lc3a
map1lc3b
map1lc3c
map2k1
map2k4
map2k5
map2k7
map3k1
map3k10
map3k14
map3k19
map3k2
map3k4
map3k8
map3k9
map4k1
map4k3
map4k4
map4k5
map6
map7d2
map9
mapk1
mapk11
mapk12
mapk14
mapk15
mapk4
mapk6
mapk7
mapk8ip1
mapk8ip2
mapk8ip3
mapkapk5
mapt
march10
march2
march4
march5
march6
march7
march8
march9
marcksl1
mark2
mark4
mars
marveld1
marveld2
marveld3
masp2
mast2
mastl
mat1a
mat2b
matk
matn1
matn2
matn3
matr3
mau2
max
mb21d2
mbd2
mbd4
mbd5
mbd6
mbip
mblac1
mblac2
mbnl2
mboat4
mboat7
mbp
mbtd1
mbtps1
mbtps2
mc1r
mc2r
mc3r
mc4r
mc5r
mcam
mccc2
mcee
mcf2
mchr1
mchr2
mcl1
mcm10
mcm3
mcm4
mcm5
mcm7
mcm8
mcm9
mcmbp
mcoln2
mcrs1
mctp1
mctp2
mcts1
mcu
mcur1
mdh1
mdh1b
mdh2
mdm1
mdm2
mdm4
mdn1
me1
mea1
mecp2
mecr
med11
med12
med13
med13l
med17
med19
med20
med22
med23
med25
med26
med28
med29
med30
med4
med6
med8
mef2a
mef2bnb
mef2c
megf10
megf11
megf8
meig1
meiob
meis1
memo1
men1
meox2
mep1a
mertk
mesdc1
mesdc2
mest
met
metap1
metap1d
metap2
metrnl
mettl1
mettl11b
mettl12
mettl13
mettl14
mettl21a
mettl21b
mettl21c
mettl22
mettl23
mettl24
mettl3
mettl4
mettl5
mettl6
mettl7a
mettl9
mex3a
mex3b
mex3c
mex3d
mfap1
mfap3
mfap3l
mfhas1
mfi2
mfn1
mfrp
mfsd10
mfsd12
mfsd2a
mfsd2b
mfsd4
mfsd5
mfsd6
mfsd6l
mfsd7
mfsd9
mga
mgam
mgat1
mgat2
mgat4a
mgat4b
mgat4c
mgat5b
serpind1
ptpn11
apcs
cep68
fam19a5
cabp4
fra10ac1
nkap
fau
mgea5
mgme1
mgp
mgst1
mgst3
mia
mia3
mib1
micall1
micall2
micu1
micu2
mid1ip1
mief1
mief2
mien1
mier1
mier2
mier3
mif4gd
miip
mina
minpp1
mios
miox
mip
mipep
mipol1
mis18a
mixl1
mki67
mkks
mkln1
mknk2
mkrn3
mks1
mlc1
mlec
mlh1
mllt11
mllt6
mlnr
mlst8
mlycd
mmab
mmachc
mmadhc
mme
mmel1
mmgt1
mmp1
mmp11
mmp14
mmp15
mmp16
mmp17
mmp19
mmp2
mmp20
mmp23b
mmp24
mmp25
mmp28
mmp3
mmp7
mmp9
mmrn1
mmrn2
mn1
mnat1
mnd1
mns1
mnt
mob1a
mob1b
mob3a
mob3b
mob4
mocs2
mogat1
mogat2
mogs
mok
mon2
morc1
morc2
morf4l1
morn1
morn2
morn3
pi4k2a
morn5
mos
mospd1
mospd2
mospd3
mov10
mov10l1
mpc1
mpc2
mpdz
mphosph6
mphosph8
mphosph9
mpi
mplkip
mpnd
mpp2
mpp6
mppe1
mprip
mpv17l2
mpz
mpzl2
mpzl3
mrap2
mrc2
mre11a
mri1
mrpl1
mrpl10
mrpl11
mrpl13
mrpl14
mrpl15
mrpl17
mrpl18
mrpl20
mrpl21
mrpl22
mrpl23
mrpl28
mrpl3
mrpl30
mrpl32
mrpl33
mrpl34
mrpl35
mrpl36
mrpl37
mrpl38
mrpl39
mrpl40
mrpl41
mrpl42
mrpl43
mrpl44
mrpl45
mrpl46
mrpl47
mrpl48
mrpl51
mrpl53
mrpl54
mrps10
mrps11
mrps12
mrps14
mrps15
mrps16
mrps17
mrps18b
mrps18c
mrps2
mrps24
mrps27
mrps30
mrps31
mrps34
mrps35
mrps36
mrps6
mrps7
mrrf
mrs2
mrto4
mrvi1
ms4a1
msantd1
msantd3
msantd4
msc
msgn1
msh2
msh3
msh4
msh5
msh6
msi2
msl1
msl2
msl3
msln
msmo1
msr1
msrb1
mss51
stk26
mstn
msx1
msx2
mtap
mtbp
mtch2
mtdh
mterf1
mterf4
mtf1
mtf2
mtfmt
mtfp1
mtfr1
mtfr1l
mtfr2
mtg1
mtg2
mthfd1l
mthfd2
mthfd2l
mthfr
mthfs
mthfsd
mtif3
mtm1
mtmr1
mtmr10
mtmr11
mtmr14
mtmr2
mtmr4
mtmr6
mtmr7
asb12
mtmr9
mtnr1b
mtor
mtrf1
mtrf1l
mtrr
mtss1
mtss1l
mturn
mtus2
mtx2
mtx1
muc19
muc2
mul1
mum1
murc
mus81
musk
mustn1
mut
mutyh
mvb12b
mvd
mvk
mx2
mxd3
mxd4
mxi1
mxra5
mxra7
mxra8
myadm
myadml2
mybbp1a
mybl1
mybl2
mybpc1
mybph
mycbp
mycbpap
mycl
mycn
myct1
myeov2
myf5
myf6
myh6
myh7
myh9
myl10
myl12b
myl2
myl3
myl4
myl7
myl9
mylip
mylpf
myo15a
myo16
myo18b
myo19
myo1a
myo1f
myo1h
myo3a
myo5a
myo5b
myo5c
myo6
myo7a
myo7b
myo9a
myo9b
myoc
myod1
myof
myog
myom1
myom2
myom3
myot
myoz1
myoz2
myrip
myt1
myzap
mzt1
mzt2b
n4bp1
n4bp2
n4bp2l1
n4bp2l2
n4bp3
n6amt2
naa10
naa15
naa16
naa20
naa25
naa30
naa35
naa38
naa40
naa50
naa60
naalad2
nab2
naca
nacc2
nadk2
nadsyn1
nae1
naf1
naga
nagpa
nags
naif1
nalcn
nampt
nanos1
nanp
nans
napa
napb
napepld
naprt
narf
narfl
nars
nars2
nat10
nat14
nat16
nat6
nat8l
nav1
nav3
nbeal1
nbeal2
nbl1
nbn
nbr1
ncald
ncam1
ncan
ncapd2
ncapd3
ncapg
ncapg2
ncaph2
ncbp1
ncbp2
nceh1
ncf2
ncf4
nck2
nckap1
nckap1l
nckap5l
nckipsd
ncoa1
ncoa5
ncoa6
ncor1
ncs1
ndc1
ndc80
nde1
ndfip1
ndp
ndrg1
ndrg4
ndst1
ndst3
ndst4
ndufa10
ndufa11
ndufa12
ndufa13
ndufa3
ndufa5
ndufa6
rps28p9
ndufa8
ndufa9
ndufab1
ndufaf1
ndufaf2
ndufaf3
ndufaf5
ndufaf6
ndufaf7
ndufb1
ndufb4
ndufb5
ndufb6
ndufb7
ndufb9
ndufc1
ndufs1
ndufs3
ndufs4
ndufs5
ndufs6
ndufs7
ndufv1
ndufv2
nebl
necap2
nedd8
nedd9
nefh
nefl
nefm
neil1
neil2
neil3
nek1
nek10
nek2
nek3
nek4
nek5
nek7
nek8
nek9
nelfa
nelfb
nelfcd
nemf
nenf
nes
neto1
neto2
neurl1
neurl1b
neurl3
neurod1
neurod2
neurod4
neurod6
neurog1
neurog3
nexn
nf2
nfasc
nfat5
nfatc1
nfatc2
nfatc3
nfatc4
nfe2
nfe2l2
nfe2l3
nfia
nfkb1
nfkb2
nfkbia
nfkbid
nfkbiz
nfs1
nfu1
nfx1
nfxl1
nfya
ngb
ngfr
nhlh1
nhlrc1
nhlrc2
nhlrc3
nhp2
nhp2l1
nhsl2
nicn1
nid1
nid2
s100a9
nifk
nin
ninj2
nip7
nipa1
nipa2
nipal1
nipal3
nipsnap1
nipsnap3a
nit1
nit2
nkain3
nkd1
nkiras1
nkiras2
nkrf
nktr
nkx1-1
nkx1-2
nkx2-1
nkx2-2
nkx2-3
nkx2-4
nkx2-6
nkx2-8
nkx3-1
nkx3-2
nkx3.1
nkx6-3
nle1
nlgn1
nlgn2
nln
nlrc3
nlrc4
nlrx1
nme3
nme5
nme6
nme7
nme9
nmi
nmnat1
nmnat2
nmrk1
nmt1
nmur2
nnmt
nnt
noa1
nob1
noc2l
noc3l
noc4l
nod1
nog
nol10
nol4
nol6
nol9
nolc1
nom1
nomo3
nono
nop10
nop14
nop16
nop2
nop56
nop9
nos1
nos1ap
nos2
nos3
nosip
nostrin
noto
notch1
notum
nov
nox1
nox5
noxa1
noxo1
noxred1
npas2
npas3
npas4
npat
npb
npbwr1
npc1
npc1l1
npc2
npdc1
npepps
npff
npffr2
nphp1
nphp4
nphs2
nploc4
npm3
npnt
nppa
nppb
nppc
npr3
nprl3
npsr1
nptx1
nptx2
nptxr
npy1r
npy2r
npy4r
npy5r
nqo1
nr0b1
nr0b2
nr1d1
nr1d2
nr1h2
nr1h4
nr1h5p
nr2e1
nr2e3
nr2f6
nr3c2
nr4a1
nr4a2
nr4a3
nr5a1
nr5a2
nrap
nrbf2
nrcam
nrde2
nrf1
nrg3
nrip1
nrl
nrm
nrn1
nrn1l
nrros
nrsn1
nrxn1
nrxn2
nsa2
nsd1
nsdhl
nsl1
nsmaf
nsmce1
nsmce4a
nsmf
nsun2
nsun4
nsun5
nt5c1a
nt5c2
nt5c3a
nt5c3b
nt5dc3
nt5e
nt5m
ntan1
ntf3
ntmt1
ntn1
ntng2
ntpcr
ntrk1
ntrk3
nts
nuak2
nub1
nubpl
nucks1
nudc
nudcd2
nudcd3
nudt1
nudt12
nudt13
nudt15
nudt16
nudt18
nudt19
nudt21
nudt22
nudt4
nudt5
nudt6
nudt7
nuf2
nufip1
numb
numbl
nup107
nup133
nup155
nup37
nup43
nup50
nup85
nup88
nup93
nupl2
nus1
nusap1
nutf2
nvl
nwd1
nxf1
nxn
nxnl1
nxph1
nxph2
nxph3
nxt2
nyap2
nyx
oaf
oat
oaz1
oaz2
obfc1
oca2
ocel1
ociad1
ocln
ocm2
ocrl
odam
odc1
odf2l
odf3
odf3l2
ogdhl
ogfod1
ogfod2
ogfod3
ogfrl1
ogg1
ogn
oit3
olah
olfm1
olfm4
olfml1
olfml2a
olfml2b
olfml3
olig1
olig2
olig3
omg
omp
onecut2
opa1
opa3
opcml
ophn1
oplah
opn1lw
opn1sw
opn4
opn5
oprd1
oprm1
optc
optn
orai1
oraov1
orc1
orc2
orc3
orc5
orc6
ormdl1
ormdl2
os9
osbp
osbp2
osbpl10
osbpl3
osbpl6
osbpl8
oscp1
oser1
osgep
osgepl1
osgin1
osgin2
osmr
osr2
ostc
ostf1
ostm1
ostn
otc
otoa
otof
otogl
otop1
otor
otos
otp
otub1
otub2
otud1
otud3
otud6b
otud7b
otx1
ovca2
ovch1
ovol2
ovol3
oxa1l
oxct1
oxnad1
oxsm
oxt
p2rx1
p2rx2
p2rx4
p2rx5
p2ry1
p2ry10
p2ry11
p2ry12
p2ry13
p2ry14
p2ry2
p4ha1
p4hb
p4htm
pa2g4
pabpc4
pabpn1l
pacrgl
paf1
pafah1b1
pafah1b2
pafah2
pah
paics
paip1
paip2b
pak7
palb2
pald1
palm
palm2
palm3
pam16
pan2
pan3
pank1
pank2
pank3
pank4
panx1
paox
papd4
papln
papola
papolg
pappa
pappa2
paqr4
paqr9
pard3
pard6b
pard6g
park7
parl
parm1
parn
parp12
parp16
parp2
parp3
parp4
parp6
parp8
parp9
parpbp
pars2
parva
patl1
patl2
patz1
pawr
pax2
pax9
pbdc1
pbk
pbx3
pcbd2
pcbp2
pccb
pcdh1
pcdh10
pcdh12
pcdh15
pcdh18
pcdh20
pcdh9
pcdha13
pcdhgb7
pcgf2
pcgf5
pcgf6
pcid2
pcif1
pck1
pcmt1
pcnp
pcnt
pcnxl4
pcolce
pcolce2
pcsk1
pcsk2
pcsk4
pcsk5
pcsk6
pcsk7
pcsk9
pcyox1
pcyox1l
pcyt1a
pcyt1b
pcyt2
pdc
pdcd10
pdcd1lg2
pdcd2
pdcd2l
pdcd5
pdcd6
pdcd6ip
pdcl
pdcl3
pddc1
pde10a
pde11a
pde1a
pde1b
pde1c
pde2a
pde4b
pde4c
pde4d
pde4dip
pde5a
pde6a
pde6c
pde6d
pde6h
pde7a
pde7b
pde8a
pde8b
pdgfa
ppp2r1b
pdgfc
pdgfrb
pdgfrl
pdia2
pdia3
pdia6
pdilt
pdk1
pdk3
pdk4
pdlim1
pdlim2
pdlim5
pdlim7
pdp2
pdpk1
pdrg1
pds5b
pdss1
pdss2
pdx1
pdzd11
pdzd2
pdzd3
pdzd4
pdzd8
pdzk1
pdzk1ip1
pdzrn3
pebp4
pecr
pef1
peli1
peli2
pemt
per3
perp
pes1
gatb
pex10
pex11a
pex11b
pex11g
pex14
pex16
pex19
pex2
pex26
pex3
pex5
pex5l
pex6
pfas
pfdn2
pfdn4
pfdn5
pfkfb2
pfkfb3
pfkp
pfn4
pga4
pgam1
pgam2
pgam5
pgap1
pgap3
pgc
pgd
pgls
pglyrp1
pglyrp2
pgm1
pgm2
pgm3
pgm5
pgp
pgr
pgrmc1
pgrmc2
pgs1
phactr1
phactr2
phax
phb2
phc3
phf12
phf14
phf19
phf20
phf21a
phf3
phf5a
phf6
phf8
phgdh
phip
phka1p1
phkb
phkg1
phkg2
phlda1
phldb3
phospho2
phpt1
phrf1
phtf1
phyh
phyhip
phyhipl
pi15
pi4ka
pias1
pias2
pias4
pibf1
picalm
pid1
pidd1
piga
pigb
pigf
pigg
pigh
pigk
pigl
pigm
pign
pigo
pigp
pigs
pigt
pigv
pigw
pih1d1
pih1d3
pik3c2b
pik3c3
pik3cb
pik3cg
pik3ip1
pik3r1
pik3r2
pik3r3
pik3r4
pik3r5
pik3r6
pikfyve
pim1
pim3
pin1
pin4
pinx1
pip4k2a
pip4k2b
pip4k2c
pip5k1a
pip5k1c
pip5kl1
pir
pisd
pitpna
pitpnm2
pitpnm3
pitrm1
pitx1
piwil1
piwil2
piwil3
piwil4
pja2
pkd1
pkd1l2
pkd1l3
pkd2
pkd2l1
pkhd1
pkia
pklr
pkmyt1
pkn1
pkn2
pkp3
pkp4
pla2g12a
pla2g12b
pla2g15
pla2g16
pla2g1b
pla2g2d
pla2g4f
plaa
plac9
plag1
plat
plbd2
plcb1
plcb2
plcb3
plcb4
plcd3
plcd4
plce1
plcg2
plch1
plcl1
plcl2
plcxd1
plcxd3
pld2
pld3
plek
plekha1
plekha2
plekha3
plekha6
plekha8
plekhd1
plekhf1
plekhf2
plekhg4
plekhg5
plekhh2
plekhj1
plekhm1
plekhm2
plekhm3
plekhn1
plekho1
plekho2
plg
plgrkt
plin1
plk1
plk2
plk3
plk4
plod2
plod3
plrg1
pls1
pls3
pltp
plvap
plxdc1
plxdc2
plxna2
plxna3
plxna4
plxnb1
plxnc1
plxnd1
pm20d1
pmch
pmel
pmepa1
pmf1
pmm1
pmp2
pmp22
pmpca
pmpcb
pms1
pms2
pnck
pnliprp2
pnmt
pnn
pno1
pnoc
pnp
pnpla2
pnpla4
pnpla6
pnpla8
pnpo
pnpt1
poc1a
poc1b
poc5
podn
podxl
podxl2
pof1b
pofut1
pofut2
pola2
polb
pold1
pold2
pold3
poldip2
poldip3
pole
pole2
pole3
pole4
fanci
polg
polh
poli
poll
polm
polq
polr1a
polr1b
polr1c
polr1d
polr1e
polr2b
polr2c
polr2d
polr2e
polr2f
polr2g
polr2j
polr2k
polr3b
polr3c
polr3d
polr3e
polr3f
polr3gl
polr3h
pomc
pomgnt1
pomgnt2
pomp
pomt2
pop4
pop5
popdc2
popdc3
por
porcn
postn
pot1
pou1f1
pou2af1
pou2f3
pou3f2
pou3f3
pou3f4
pou4f2
pou4f3
pou5f1
pou6f1
pou6f2
pp2d1
ppa2
ppan
ppap2c
ppapdc1b
ppapdc2
ppapdc3
ppard
ppargc1a
ppargc1b
ppat
ppcs
ppdpf
ppef1
ppef2
ppfia1
ppfia2
ppfia3
ppfibp2
pphln1
ppib
ppic
ppid
ppie
ppif
ppig
ppil1
ppil2
ppil3
ppil4
ppil6
ppip5k1
ppip5k2
ppl
ppm1a
ppm1b
ppm1d
ppm1e
ppm1f
ppm1g
ppm1h
ppm1j
ppox
ppp1cb
ppp1r10
ppp1r11
ppp1r12a
ppp1r12b
ppp1r13l
ppp1r16b
ppp1r17
ppp1r1c
ppp1r27
ppp1r36
ppp1r3a
ppp1r3b
ppp1r3c
ppp1r3d
ppp1r3e
ppp1r42
ppp1r7
ppp1r8
ppp1r9a
ppp1r9b
ppp2r2b
ppp2r3a
ppp2r3b
ppp2r3c
ppp2r4
ppp2r5a
ppp3cb
ppp3cc
ppp4r1l
ppp4r4
ppp5c
ppp6r2
ppp6r3
pprc1
ppt1
pptc7
ppwd1
pqlc1
pqlc3
pradc1
prc1
prcc
prcp
prdm10
prdm13
prdm14
prdm15
prdm16
prdm2
prdm4
prdm5
prdm6
prdm8
prdx2
prdx3
prdx4
prdx5
prdx6
preb
prelid1
prelid2
prelp
prep
prepl
prg4
prickle1
prickle2
prickle3
prim1
prim2
prkaa1
prkaa2
prkab1
prkab2
prkacb
prkag3
prkar2a
prkar2b
prkce
prkcb
prkch
prkci
prkcq
prkcz
prkd1
prkdc
prkg2
prkrip1
prkrir
prkx
prl
prlh
prlhr
prlr
prmt2
prmt5
prmt6
prmt7
prmt8
prmt9
proc
proca1
prodh2
prok1
prok2
prokr1
prokr2
prom1
prom2
pros1
prosc
prox1
proz
prpf18
prpf19
prpf31
prpf38a
prpf38b
prpf39
prpf4
prpf6
prph2
prps1
prps2
prpsap2
prr11
prr12
prr14
prr15
prr15l
prr16
prr18
prr7
prrc1
prrc2a
prrc2c
prrg1
prrg3
prrt1
prrt3
prrx1
prrx2
prss1
prss12
prss16
prss2
prss3
prss35
prss56
prtfdc1
prtn3
prx
psap
psat1
psca
psd4
psen1
psen2
psenen
psip1
pskh1
psma2
psma3
psma4
psma6
psmb1
psmb11
psmb2
psmb3
psmb5
psmb7
psmb8
psmb9
psmc1
psmc2
psmc3
psmc5
psmc6
psmd1
psmd10
psmd11
psmd13
psmd14
psmd2
psmd3
psmd5
psmd7
psmd8
psmd9
psme1
psme3
psme4
psmg1
psmg2
psmg3
psmg4
pspc1
psph
pspn
pstk
pstpip2
ptafr
ptar1
ptbp2
ptbp3
ptcd1
ptcd2
ptcd3
ptch2
ptchd1
ptchd3
ptdss1
ptdss2
pter
ptf1a
ptger1
ptger2
ptger3
ptger4
ptges
ptges2
ptgfrn
ptgir
ptgis
ptgr1
ptgr2
ptgs1
pth
pth1r
pth2r
pthlh
ptk2
ptk2b
ptk6
ptk7
ptn
ptp4a1
ptp4a2
ptp4a3
faim
ptpn1
ptpn12
ptpn14
ptpn2
ptpn21
ptpn22
ptpn23
ptpra
ptprc
ptprg
ptprm
ptprn
ptprn2
ptprs
ptprz1
ptrf
ptrh2
pttg1ip
ptx3
ptx4
pum2
purg
pus1
pus10
pus3
pus7
pus7l
pusl1
pvalb
pvrl1
pvrl3
pvrl4
pwp1
pwwp2a
pwwp2b
pxdc1
pxdn
pxk
pxmp2
pxmp4
pxn
pxylp1
pycr1
pygl
pyroxd2
pyurf
pyy
pzp
qars
qdpr
qpctl
qrfp
qrfpr
qrich1
qrsl1
qsox1
qsox2
r3hcc1
r3hcc1l
r3hdm4
r3hdml
rab11a
rab11b
rab11fip5
rab12
rab14
rab15
rab19
rab1a
rab21
rab23
rab24
rab25
rab28
rab2a
rab2b
rab30
rab32
rab33a
rab33b
rab35
rab36
rab37
rab38
rab39b
rab3b
rab3d
rab3gap1
rab3gap2
rab44
rab4b
rab5b
rab7a
rab7b
rab9b
rabac1
rabep1
rabepk
rabgap1l
rabgef1
rabggta
rabggtb
rabl2b
rabl6
rac1
rac3
racgap1
rad1
rad17
rad18
rad21
rad23b
rad50
rad51ap1
rad51c
rad51d
rad52
rad54b
rad9a
rad9b
rag1
rag2
rai1
rai14
rai2
ralb
ralbp1
ralgapa1
ralgapa2
ralgapb
ralgds
raly
ralyl
ramp2
ranbp2
ranbp3
ranbp9
rangrf
rap1b
rap2a
rap2b
rapgef2
rapgef4
rapgef5
rapgef6
rapgefl1
rapsn
rara
rarb
rarg
rars
rars2
rasa2
rasa4
rasal1
rasal2
rasd1
rasef
rasgef1b
rasgrf2
rasgrp1
rasgrp3
rasgrp4
rasl10b
rasl11a
rasl11b
rassf2
rassf4
rassf5
rassf6
rassf7
rassf8
raver1
raver2
rax
rax2
rb1
rb1cc1
rbbp4
rbbp5
rbbp7
rbbp8nl
rbfox1
rbks
rbl2
rbm11
rbm14
rbm15
rbm15b
rbm17
rbm18
rbm19
rbm20
rbm22
rbm23
rbm24
rbm25
rbm27
rbm28
rbm33
rbm34
rbm38
rbm39
rbm42
rbm45
rbm46
rbm47
rbm48
rbm4b
rbm6
rbms1
rbms2
rbms3
rbmx
rbmx2
rbp2
rbp3
rbp5
rbpj
rbpms
rbpms2
rc3h1
rcan1
rcan2
rcan3
rcbtb1
rcbtb2
rcc1
rce1
rchy1
rcn3
rcor1
rcor3
rcvrn
rd3
rd3l
rdh10
rdh13
rdh14
rdh16
rdh8
rdm1
rec8
reck
recql
recql4
recql5
reep3
reep5
reep6
rel
rela
relb
rell2
reln
rem2
ren
renbp
rep15
rer1
rere
rerg
retsat
rev1
rev3l
rexo1
rexo2
rexo4
rfc3
rfc4
rfc5
rfesd
rfk
rfng
rftn1
rfwd2
rfwd3
rfx3
rfx4
rfxank
rfxap
rgl2
rgma
rgmb
rgr
rgs10
rgs13
rgs16
rgs17
rgs18
rgs2
rgs22
rgs4
rgs5
rgs7bp
rgs8
rhag
rhbdd1
rhbdd2
rhbdd3
rhbdl2
rhbdl3
rhbg
rhcg
rhd
rheb
rhebl1
rhno1
rhob
rhobtb2
rhoc
rhof
rhog
rhoh
rhot2
rhou
rhpn1
rhpn2
ribc2
ric3
rif1
rilp
rilpl2
rimbp2
rimkla
rimklb
rims3
rin1
rin2
rin3
ring1
riok1
riok2
riok3
ripk1
ripk2
ripk4
rlbp1
rlf
rln3
rltpr
rmdn2
rmdn3
rmi1
rmi2
rmnd5a
rnaseh2a
rnaseh2b
rnaseh2c
rnd1
rnd3
rnf10
rnf103
rnf11
rnf114
rnf115
rnf121
rnf123
rnf125
rnf126
rnf128
rnf13
rnf130
rnf135
rnf138
rnf139
rnf141
rnf144a
rnf144b
rnf145
rnf146
rnf149
rnf150
rnf151
rnf152
rnf157
rnf165
rnf166
rnf167
rnf168
rnf170
rnf180
rnf181
rnf186
rnf19a
rnf19b
rnf2
rnf20
rnf207
rnf212
rnf213
rnf214
rnf216
rnf217
rnf219
rnf220
rnf223
rnf24
rnf25
rnf26
rnf34
rnf38
rnf4
rnf40
rnf41
rnf43
rnf44
rnf5
rnft1
rnft2
rnls
rnmtl1
rnpc3
rnpep
robo1
robo3
rock1
rogdi
ropn1l
ror1
ror2
rorb
ros1
rp1
rp1l1
rp2
rp9
rpa1
rpa2
rpa3
rpain
rpap2
rpap3
rpe65
rpf1
rpgrip1
rpgrip1l
rph3al
rpia
rpl10a
rpl14
rpl15
rpl17
rpl19
rpl22l1
rpl23
rpl24
rpl27a
rpl29
rpl3
rpl35
rpl36
rpl37a
rpl38
rpl39
rpl3l
rpl5
rpl8
rpn1
rpn2
rpp14
rpp21
rpp30
rpp38
rpp40
map7d1
rprd1a
rprd1b
rprd2
rps10
rps13
rps16
rps19bp1
rps23
rps25
rps26
rps29
rps3a
rps4x
rps5
rps6
rps6ka1
rps6ka5
rps6kc1
rps6kl1
rps8
rptor
rpusd1
rpusd3
rqcd1
rrad
rraga
rragd
rreb1
rrm1
rrm2
rrm2b
rrn3
rrp12
rrp15
rrp1b
rrp7a
rrp9
rrs1
rs1
rsad1
rsad2
rsbn1
rsbn1l
rsg1
rsl1d1
rsph10b
rsph3
rsph6a
rsph9
rspo1
rspo2
rspo3
rspry1
rsrc2
rsu1
rtca
rtcb
rtfdc1
rtkn2
rtn1
rtn2
rtn4ip1
rtn4rl1
rttn
rufy1
rufy3
rundc1
rundc3a
rundc3b
runx1
runx1t1
runx2
runx3
rusc2
ruvbl1
rwdd2a
rwdd2b
rwdd3
rwdd4
rxfp3
rxra
rxrb
rybp
ryr1
s100a11
s100p
s100pbp
s1pr1
s1pr2
s1pr3
s1pr4
s1pr5
saal1
sacm1l
sacs
sae1
safb
sall1
sall2
samd11
samd12
samd13
samd15
samd4a
samd7
samd8
samd9l
samsn1
sap18
sar1a
sar1b
sarm1
sarnp
sars
sars2
sart1
sart3
sash3
sass6
satb1
satb2
satl1
sav1
saysd1
sbds
sbno1
sbno2
sbspon
scaf4
scaf8
scamp2
scamp4
scamp5
scap
scaper
scara3
scara5
scarb1
scarb2
scarf1
sccpdh
scd
scfd1
scfd2
scg2
scg3
scg5
scgn
scimp
scly
scml2
scml4
scn1b
scn2a
scn2b
scn3b
scnm1
scnn1b
scnn1g
scoc
scpep1
scrib
scrn1
scrn2
scrn3
scube1
scube2
scyl1
scyl2
scyl3
sdad1
sdc1
sdc2
sdc3
sdccag3
sde2
sdf2
sdf4
sdha
sdhaf2
sdhc
sdhd
sdr16c5
sdr39u1
sdr42e1
sds
sdsl
sebox
sec11a
sec11c
sec13
sec14l1
sec14l3
sec22b
sec22c
sec23a
sec23b
sec23ip
sec24a
sec24b
sec24d
sec61a1
sec61b
sec61g
secisbp2
secisbp2l
seh1l
sel1l3
sema3a
sema3b
sema3c
sema3d
sema3f
sema4a
sema4b
sema4c
sema4g
sema6a
sema6b
sema6c
senp1
senp5
senp6
senp7
senp8
sepp1
sepsecs
sept10
sept11
sept12
sept2
sept3
sept4
sept8
sept9
serac1
serf2
serhl
serinc2
serinc3
serinc4
serinc5
serp2
serpina10
serpina3
serpinb1
serpinc1
serpine1
serpine3
serpinf1
serpinf2
serpini1
serpini2
sertad1
sertad2
sertad3
sertad4
sesn1
sesn3
setd1b
setd3
setd4
setd5
setd6
setd7
setd9
setdb1
setdb2
setmar
setx
sez6
sez6l
sf1
sf3a2
sf3b1
sf3b2
sf3b4
sf3b5
sf3b6
sfmbt1
sfmbt2
sfpq
sfrp2
sfrp4
sfrp5
sfswap
sft2d1
sft2d2
sftpb
sftpc
sfxn1
sfxn3
sfxn5
sgca
sgcb
sgcz
sgip1
sgk2
sgk3
sgms1
sgms2
sgol1
sgpl1
sgpp2
sgsh
sgsm1
sgsm2
sh2b3
sh2d1a
sh2d4a
sh2d4b
sh3bgr
sh3bgrl2
sh3bgrl3
sh3bp1
sh3bp4
sh3bp5
sh3bp5l
sh3d19
sh3gl1
sh3glb1
sh3pxd2a
sh3pxd2b
sh3rf1
sh3rf2
sh3rf3
sh3tc1
sh3tc2
sh3yl1
shank1
shc2
shc3
shcbp1
shd
she
shf
shfm1
shh
shisa2
shisa4
shisa7
shisa9
shmt1
shmt2
shox
shox2
shprh
shq1
shroom2
shroom4
siah1
siah2
siah3
sidt2
sigirr
siglec1
siglec15
sigmar1
sik1
sik2
sik3
sil1
sim1
sim2
simc1
sin3b
sipa1
sipa1l1
sipa1l2
sirt1
sirt3
sirt4
sirt5
sirt6
sirt7
six1
six2
six3
six4
six6
ska1
ska3
skap1
skap2
skida1
skil
skiv2l2
skor1
skor2
skp1
skp2
sla
sla2
slbp
slc10a4
slc10a7
slc11a1
slc12a1
slc12a2
slc12a3
slc12a5
slc12a6
slc13a1
slc13a2
slc13a5
slc14a2
slc15a4
slc16a1
slc16a10
slc16a6
slc16a7
slc17a5
slc17a6
slc17a7
slc17a8
slc18a2
slc18a3
slc18b1
slc19a2
slc19a3
slc1a1
slc1a2
slc1a3
slc1a4
slc1a5
slc1a7
slc20a1
slc20a2
slc22a15
slc22a16
slc22a23
slc23a2
slc23a3
slc24a1
slc24a2
slc24a4
slc24a5
slc25a10
slc25a11
slc25a13
slc25a15
slc25a16
slc25a17
slc25a20
slc25a21
slc25a23
slc25a24
slc25a25
slc25a26
slc25a27
slc25a28
slc25a29
slc25a3
slc25a30
slc25a32
slc25a34
slc25a36
slc25a37
slc25a38
slc25a39
slc25a4
slc25a40
slc25a43
slc25a44
slc25a45
slc25a47
slc25a48
slc25a51
slc26a1
slc26a11
slc26a2
slc26a5
slc26a7
slc26a9
slc27a2
slc27a4
slc28a2
slc2a11
slc2a13
slc2a2
slc2a5
slc2a6
slc2a7
slc2a9
slc30a1
slc30a4
slc30a5
slc30a6
slc30a7
slc30a8
slc30a9
slc32a1
slc35a1
slc35a3
slc35a4
slc35a5
slc35b1
slc35b2
slc35b4
slc35c1
slc35d2
slc35d3
slc35e1
slc35e2b
slc35e3
slc35e4
slc35f1
slc35f2
slc35f5
slc35g1
slc35g2
slc36a4
slc37a3
slc38a1
slc38a11
slc38a3
slc38a5
slc38a6
slc38a7
slc38a8
slc38a9
slc39a1
slc39a10
slc39a11
slc39a13
slc39a14
slc39a3
slc39a5
slc39a7
slc39a8
slc39a9
slc3a2
slc40a1
slc41a1
slc43a2
slc44a1
slc44a2
slc44a4
slc44a5
slc45a1
slc45a2
slc45a3
slc45a4
slc46a1
slc46a3
slc48a1
slc4a11
slc4a1ap
slc4a4
slc4a8
slc50a1
slc52a1
slc5a1
slc5a11
slc5a12
slc5a2
slc5a5
slc5a7
slc5a9
slc6a1
slc6a14
slc6a15
slc6a17
slc6a19
slc6a2
slc6a3
slc6a6
slc6a7
slc6a8
slc6a9
slc7a1
slc7a14
slc7a2
slc7a3
slc7a4
slc7a5
slc7a6
slc7a6os
slc7a7
slc7a8
slc8a1
slc8a2
slc8a3
slc8b1
slc9a1
slc9a2
slc9a3r1
slc9a3r2
slc9a6
slc9a7
slc9a8
slc9b2
slco2a1
slco3a1
slco4a1
slco4c1
slco5a1
slirp
slit2
slitrk1
slitrk2
slitrk3
slitrk4
slitrk5
slitrk6
slk
slmap
slu7
slx1a
slx4
slx4ip
smad2
smad9
smagp
smarca2
smarca5
smarcal1
smarcb1
smarcc1
smarcc2
smarcd2
smc1b
smc3
smc4
smc5
smco4
smcr8
smdt1
smg1
smg5
smg6
smg7
smg8
smim15
smim18
smim20
smim8
smn2
smndc1
smo
smoc1
smox
smpd2
smpd3
smpd4
smpdl3a
smpdl3b
smpx
sms
smu1
smug1
smyd1
smyd3
smyd4
snai3
snap23
snap25
snap29
snap91
snapc1
snapc3
snapc4
snapc5
snca
sncaip
sncb
sncg
sned1
snip1
snn
snrnp200
snrnp25
snrnp27
snrnp35
snrnp40
snrnp48
snrnp70
snrpa
snrpb
snrpc
snrpd1
snrpd2
snrpf
snrpg
snta1
sntb1
sntb2
sntg2
snupn
snw1
snx1
snx10
snx13
snx14
snx15
snx19
snx2
snx21
snx22
snx24
snx25
snx27
snx29
snx3
snx30
snx31
snx33
snx5
snx6
snx8
snx9
soat1
soat2
sobp
socs1
socs2
socs3
socs4
socs5
socs6
socs7
sod1
sod3
sorbs1
sorcs2
sord
sorl1
sort1
sos1
sos2
sostdc1
sowaha
sowahb
sowahc
sowahd
sox10
sox13
sox14
sox17
sox18
sox21
sox5
sox6
sox7
sox8
sox9
sp1
sp3
sp4
sp5
sp6
sp7
sp8
sp9
spa17
spaca5
spag1
spag16
spag5
spag6
spag9
sparc
spata1
spata17
spata2
spata20
spata22
spata2l
spata4
spata5
spata5l1
spata6l
spata7
spats2
spats2l
spc24
spc25
spcs3
spdef
spdl1
spdya
specc1
spef1
speg
spen
spg11
spg20
spg21
spg7
sphk1
sphk2
sphkap
spi1
spib
spic
spice1
spink1
spink2
spint2
spire1
spns2
spo11
spock3
spon1
spon2
spop
spopl
sppl2a
sppl3
spr
spred2
spred3
sprtn
spry1
spry2
spry3
spry4
spryd7
spsb1
spsb3
sptb
sptbn4
sptlc1
sptlc2
sptlc3
sptssa
spty2d1
sqle
sqrdl
sqstm1
sra1
srbd1
srcap
ssc4d
srd5a1
srd5a2
srd5a3
srebf1
srebf2
srek1
srgap1
srgap3
sri
srl
srm
srms
srp14
srp19
srp54
srp68
srp72
srpk1
srpk2
srpk3
srpr
srpx
srpx2
srr
srrd
srrm1
srrm3
srrt
srsf1
srsf11
srsf5
srsf6
ss18
ss18l1
ss18l2
ssfa2
ssh1
ssh3
ssna1
sssca1
sst
sstr1
sstr2
sstr3
sstr4
sstr5
ssu72
ssx2ip
st13
st18
st3gal1
st3gal2
st3gal3
st3gal6
st6gal1
st6gal2
st6galnac2
st6galnac5
st6galnac6
st7l
st8sia2
st8sia3
st8sia4
stab2
stac
stac3
stag1
stag3
stam2
stambp
stambpl1
stap2
stard10
stard13
stard3
stard3nl
stard5
stard7
stard8
stard9
stat2
stc1
stc2
steap1
steap2
steap4
stil
stk11
stk11ip
stk17a
stk19
stk24
stk25
stk31
stk32b
stk32c
stk33
stk35
stk36
stk38
stk38l
stk39
stk4
stk40
stmn1
stmnd1
stoml1
stoml3
ston1
stox1
stpg1
stpg2
stra6
stra8
strada
stradb
strap
strc
strip2
strn
strn3
sts
stt3a
stt3b
stub1
stx11
stx12
stx19
stx2
stx6
stx8
stxbp1
stxbp2
stxbp3
stxbp4
stxbp5
stxbp5l
stxbp6
styxl1
sub1
suclg2
suds3
sugp2
sugt1
sulf1
sult1c2
sult1e1
sult4a1
sumf1
sumf2
sumo1
sumo2
sun1
sun2
suox
supt16h
supt3h
supt4h1
supt6h
supv3l1
surf1
surf2
surf4
surf6
susd1
suv420h1
suz12
sv2a
sv2b
sv2c
svil
svip
svop
svopl
swap70
swi5
syap1
syce2
sycp1
sycp2l
sycp3
syde2
syf2
syn3
sync
syndig1
syngap1
syngr1
syngr3
syngr4
synj1
synj2
synj2bp
synpo2
synpo2l
synrg
sys1
syt1
syt12
syt13
syt17
syt2
syt3
syt4
syt8
sytl1
sytl3
sytl4
sytl5
syvn1
tas2r13
tas2r15p
tas2r16
tas2r19
tas2r2p
tas2r22
tas2r42
tas2r3
tas2r33
tas2r36
tas2r37
tas2r6p
tas2r8
taar1
tab1
tab2
tac3
tacc1
taco1
tacr1
tacr3
tada1
tada2a
taf1
taf11
taf12
taf1a
taf1b
taf4b
taf5
taf5l
taf6
taf6l
taf7
taf9b
tagap
tagln
tagln2
tal1
tal2
tamm41
tanc1
tango2
tango6
tank
taok3
tap1
tap2
tapbp
tapbpl
tapt1
tarbp1
tarbp2
tardbp
tarsl2
tasp1
tat
tatdn1
tatdn3
tax1bp3
tbc1d10a
tbc1d10b
tbc1d12
tbc1d13
tbc1d14
tbc1d15
tbc1d16
tbc1d17
tbc1d19
tbc1d22a
tbc1d22b
tbc1d23
tbc1d2b
tbc1d30
tbc1d5
tbc1d8
tbc1d8b
tbc1d9
tbc1d9b
tbca
tbcb
tbcc
tbccd1
tbce
tbcel
tbck
tbk1
tbkbp1
tbl1x
tbl1xr1
tbl2
tbl3
tbpl2
tbr1
tbx1
tbx15
tbx18
tbx2
tbx20
tbx21
tbx4
tbxa2r
tbxas1
tc2n
tcaim
tcap
tcea3
tceb2
tceb3
tcf15
tcf19
tcf20
tcf21
tcf25
tcf7
tcf7l1
tcf7l2
tchp
tcirg1
tcn2
tcp1
tcp11l1
tcp11l2
tcta
tcte1
tctex1d2
tctex1d4
tctn1
tdg
tdgf1
tdo2
tdp1
tdp2
tdrd12
tdrd15
tdrd3
tdrd7
tdrd9
tdrkh
tdrp
tec
tecpr1
tecpr2
tecta
tek
tekt3
tekt4
telo2
tenm1
tenm2
tenm4
tepp
tert
tes
tesc
tespa1
tet2
tet3
tex10
tex11
tex12
tex14
tex15
tex2
tex26
tex261
tex264
tex30
tex33
tex9
tfap2b
tfap2d
tfap2e
tfb1m
tfb2m
tfeb
tfec
tfip11
tg
tgds
tgfa
tgfb1
tgfb2
tgfbr1
tgfbr2
tgfbr3
tgfbrap1
tgif1
tgm1
tgm4
tgm5
tgm6
tgs1
tha1p
thap2
thap4
thap5
thap7
thbd
thbs2
them6
themis
themis2
thnsl1
thnsl2
thoc1
thoc2
thoc3
thoc5
thop1
thpo
thra
thsd1
thsd4
thsd7a
thsd7b
thtpa
thumpd1
thumpd2
thumpd3
thy1
tiam1
ticrr
tie1
tifa
timm10
timm13
timm21
timm22
timm44
timm50
timm8a
timm8b
timm9
tinagl1
tinf2
tiparp
tipin
tiprl
tjp1
tjp2
tk1
tk2
tktl2
tlcd2
tldc2
tle1
tlk2
tll1
tlr1
tlr2
tlr3
tlr5
tlr6
tlr7
tlr9
tlx2
tlx3
tm2d1
tm2d2
tm2d3
tm4sf18
tm4sf20
tm4sf4
tm6sf1
tm6sf2
tm7sf2
tm9sf2
tm9sf3
tm9sf4
tma16
tmbim1
tmbim4
tmbim6
tmc1
tmc3
tmc5
tmc6
tmc8
tmcc1
tmcc2
tmcc3
tmed10
tmed4
tmed5
tmed6
tmed7
tmed9
tmem100
tmem104
tmem106c
tmem11
tmem110
tmem114
tmem115
tmem116
tmem119
tmem120a
tmem120b
tmem123
tmem125
tmem126a
tmem127
tmem129
tmem132a
tmem132b
tmem132c
tmem132d
tmem138
tmem140
tmem141
tmem143
tmem144
tmem145
tmem14c
tmem150a
tmem150b
tmem150c
tmem151b
tmem154
tmem158
tmem161a
tmem161b
tmem163
tmem164
tmem167a
tmem167b
tmem168
tmem169
tmem17
tmem170a
tmem170b
tmem171
tmem173
tmem177
tmem178a
tmem179
tmem18
tmem180
tmem182
tmem183a
tmem184a
tmem184c
tmem185a
tmem186
tmem187
tmem189
tmem19
tmem194a
tmem196
tmem199
tmem2
tmem200a
tmem200c
tmem205
tmem206
tmem208
tmem209
tmem211
tmem212
tmem214
tmem215
tmem218
tmem220
tmem222
tmem223
tmem229a
tmem229b
tmem231
tmem238
tmem241
tmem244
tmem246
tmem248
tmem252
tmem255a
tmem258
tmem259
tmem263
tmem27
tmem30a
tmem30b
tmem30c
tmem33
tmem35
tmem38a
tmem38b
tmem39a
tmem41b
tmem43
tmem44
tmem45b
tmem47
tmem5
tmem50b
tmem52
tmem52b
tmem53
tmem55a
tmem55b
tmem57
tmem59
tmem59l
tmem60
tmem62
tmem63c
tmem64
tmem67
tmem68
tmem69
tmem70
tmem72
tmem74
tmem80
tmem82
tmem87a
tmem88
tmem92
tmem97
tmem98
tmf1
tmigd1
tmlhe
tmod1
tmod2
tmod3
tmod4
tmpo
tmprss12
tmprss13
tmprss15
tmprss4
tmprss6
tmprss9
tmtc2
tmtc3
tmtc4
tmx1
tmx2
tmx3
tmx4
tnc
tnf
tnfaip1
tnfaip2
tnfaip6
tnfaip8
tnfaip8l2
tnfaip8l3
tnfrsf10b
tnfrsf11a
tnfrsf19
tnfrsf1a
tnfrsf21
tnfrsf8
tnfrsf9
tnfsf10
tnfsf11
tnip1
tnip2
tnip3
tnk2
tnmd
tnn
tnnc1
tnnc2
tnni1
tnni3
tnni3k
tnnt2
tnpo2
tnpo3
tnr
tnrc6b
tnrc6c
tns1
tob1
tob2
toe1
tollip
tom1l1
tom1l2
tomm20
tomm40
tomm40l
tomm5
tomm6
tomm70a
tonsl
top1
top2b
top3a
top3b
topaz1
topbp1
topors
tor1aip1
tor1aip2
tor1b
tor2a
tor3a
tor4a
tox
tox2
tox3
tp53
tp53bp1
tp53bp2
tp53i3
tp53inp1
tp53inp2
tp53rk
tp63
tp73
tpcn1
tpcn2
tpd52
tpd52l1
tpd52l2
tpgs1
tpgs2
tph2
tpi1
tpk1
tpmt
tpo
tpp2
tprg1
tprg1l
tprkb
tpsab1
tpst1
tpst2
tpt1
tra2b
trabd2a
trabd2b
trac
tradd
traf3
traf3ip1
traf4
traf6
traf7
trafd1
traip
trak2
tram2
trank1
trap1
trappc1
trappc10
trappc11
trappc12
trappc2
trappc2l
trappc4
trappc5
trappc6b
trdmt1
treh
trem2
trerf1
trex2
trhde
trhr
triap1
trib1
trib2
tril
trim24
trim29
trim3
trim32
trim37
trim44
trim45
trim50
trim63
triobp
trip11
trip13
trmt10a
trmt10c
trmt12
trmt13
trmt1l
trmt2a
trmt5
trmt6
trmt61a
trmt61b
trmu
trnt1
trove2
trpa1
trpc1
trpc4
trpc4ap
trpc5
trpm1
trpm3
trpm6
trpm8
trps1
trpt1
trpv1
trpv3
trpv4
trrap
trub2
tsc1
tsc22d1
tsen15
tsen34
tsen54
tsga10
tshz2
tshz3
tsku
tsnax
tspan1
tspan13
tspan14
tspan18
tspan2
tspan3
tspan31
tspan32
tspan33
tspan6
tspan7
tspan8
tspan9
tspear
tspo
tsr3
tst
tstd2
tstd3
ttc13
ttc17
ttc21b
ttc22
ttc23l
ttc24
ttc25
ttc26
ttc27
ttc28
ttc29
ttc3
ttc32
ttc34
ttc37
ttc39a
ttc39c
ttc4
ttc5
ttc7a
ttc7b
ttc8
ttc9
ttc9b
ttc9c
tti2
ttl
ttll11
ttll4
ttll5
ttpa
ttpal
ttr
ttyh2
ttyh3
tuba1c
tuba3c
tuba3e
tuba4b
tuba8
tubal3
tubb
tubb2b
tubb3
tubb4a
tubb6
tubd1
tube1
tubg1
tubgcp2
tubgcp3
tubgcp4
tubgcp5
tubgcp6
tuft1
tulp1
tulp2
tulp4
tusc2
tusc3
tusc5
tut1
tvp23b
twf1
twf2
twist2
twistnb
twsg1
txlna
txlng
txn
txn2
txndc11
txndc15
txndc16
txndc17
txndc5
txnip
txnl1
txnl4a
txnl4b
txnrd2
txnrd3
tyk2
tymp
tyms
tyr
tyro3
tyrp1
tysnd1
tyw1
tyw3
tyw5
u2surp
uaca
uap1l1
uba2
uba3
uba6
ubac1
ubac2
ubald2
ubap1
ubap2
ube2b
ube2c
ube2d1
ube2d3
ube2f
ube2g1
ube2g2
ube2h
ube2i
ube2j1
ube2j2
ube2l3
ube2m
ube2n
ube2q2
ube2r2
ube2u
ube2v1
ube2v2
ube2w
ube3a
ube3b
ube3c
ube3d
ube4a
ubfd1
ubiad1
ubl3
ubn1
ubn2
ubox5
ubqln1
ubqln4
ubr1
ubr3
ubr5
ubr7
ubtd1
ubtd2
ubtf
ubxn11
ubxn2a
ubxn4
ubxn6
ubxn7
ubxn8
uchl3
uchl5
ucma
ucp1
ufd1l
ufl1
ufm1
ufsp2
ugcg
uggt1
uggt2
ugp2
ugt8
uhrf1bp1l
uimc1
ulk1
ulk2
ulk3
ulk4
umod
umps
unc119
unc13c
unc13d
unc45a
unc45b
unc50
unc5a
unc5b
unc5c
unc5d
unc79
unc93a
unc93b1
ung
unk
uox
upb1
upf1
upf2
upf3a
upf3b
upk3a
upk3b
upp1
upp2
uqcc1
uqcc2
uqcrc1
uqcrc2
uri1
usb1
use1
ush1g
usmg5
usp1
usp12
usp13
usp14
usp15
usp16
usp18
usp19
usp2
usp20
usp21
usp22
usp24
usp28
usp3
usp30
usp31
usp32
usp33
usp34
usp35
usp38
usp39
usp4
usp40
usp42
usp45
usp46
usp47
usp48
usp49
usp5
usp53
usp54
usp7
usp9x
uspl1
ust
utp11l
utp14a
utp15
utp18
utp23
utp6
utrn
uts2
uts2b
uvrag
uvssa
uxs1
vac14
vamp7
vamp8
vars
vash1
vash2
vasn
vat1
vat1l
vcam1
vcan
vcl
vcp
vcpip1
vcpkmt
vdac2
vdac3
vdr
vegfb
veph1
vezf1
vezt
vgll1
vgll2
vgll3
vhl
vill
vim
vimp
vip
vipas39
vldlr
vma21
vmac
vmp1
vnn1
vopp1
vprbp
vps11
vps13a
vps13b
vps13c
vps13d
vps16
vps25
vps26a
vps26b
vps33a
vps33b
vps35
vps36
vps37a
vps37b
vps37d
vps45
vps4a
vps4b
vps51
vps52
vps54
vps72
vps8
vps9d1
vrk1
vsig1
vsig10
vsig2
vsnl1
vstm2b
vstm4
vstm5
vsx1
vsx2
vta1
vti1a
vti1b
vtn
vwa3a
vwa3b
vwa5b2
vwa7
vwa9
vwc2
vwc2l
vwde
wac
wapal
wars2
wasf1
wasf2
wasf3
wbp1
wbp11
wbp1l
wbp2
wbp2nl
wbp4
wbscr16
wbscr22
wbscr27
ap1s3
wdfy2
wdfy3
wdhd1
wdpcp
wdr1
wdr11
wdr17
wdr18
wdr24
wdr25
wdr26
wdr3
wdr34
wdr35
wdr36
wdr37
wdr38
wdr41
wdr44
wdr45b
wdr46
wdr48
wdr49
wdr59
wdr6
wdr60
wdr61
cfap57
wdr66
wdr7
wdr70
wdr72
wdr73
wdr74
wdr75
wdr76
wdr77
wdr78
wdr81
wdr82
wdr83
wdr83os
wdr86
wdr89
wdr90
wdr92
wdr93
cfap43
wdtc1
wdyhv1
wfdc1
wfikkn1
wfikkn2
wfs1
whamm
whsc1
whsc1l1
wibg
wipf1
wipf3
wisp1
wisp3
wiz
wnk3
wnt1
wnt10a
wnt10b
wnt11
wnt16
wnt2
wnt3
wnt3a
wnt5b
wnt6
wnt8b
wrap73
wrn
wrnip1
wsb1
wsb2
wscd1
wscd2
wt1
wtip
wwp1
wwp2
wwtr1
axin
xbp1
xcr1
bpi
c7orf43
bcap31
abcd1
wnt7a
syp
tra2a
stx3
or52n4
gkap1
stx7
pnrc2
srsf10
ifnlr1
gab1
hla-dqa1
mkrn1
gapdh
ppp1r16a
cul1
pom121
fchsd2
tpra1
phc2
fam78a
cxorf56
cmpk1
mboat1
taok1
calr
cct5
kmt2b
isoc1
gdap2
arhgap6
asf1a
llgl1
gabrg2
znf503
anxa11
ncoa4
cdhr1
col20a1
rasgef1a
ret
zfyve27
shroom3
ffar2
ilf3
tmed1
yipf2
c19orf52
smarca4
ldlr
tspan16
ccdc151
prkcsh
elavl3
znf653
cnn2
elof1
acp5
lyl1
nfix
best2
trmt1
rfx1
khsrp
dennd1c
arrb2
c17orf49
ap1s1
kcnab3
efnb3
mink1
tm4sf5
arhgef15
pfn1
dlg4
plscr3
eif4a1
plac8
cldn7
ybx2
gps2
neurl4
atp1b2
bahcc1
eps15l1
klf2
homer3
aes
tle2
ncln
celf5
cecr2
slc25a42
ngrn
sugp1
cilp2
ano8
pcgf3
clta
pax5
zcchc7
kiaa1958
gabpb2
htr2b
eif3c
cabp5
spns1
sult1b1
ccdc101
sult1a1
gdpd3
mvp
kif22
maz
hist1h2bm
znf208
znf527
znf721
doc2a
ino80e
hirip3
dusp14
sez6l2
nme2
znf568
nlk
b2m
pycard
znf646
znf668
stx4
stx1b
hsd3b7
setd1a
fbxl19
prss53
bckdk
kat8
fus
prf1
mfap4
gbp4
gbp7
adar
tsr2
pdhb
kctd6
appl1
hesx1
il17rd
fam208a
dcp1a
tkt
fgd3
susd3
c9orf89
ninj1
bod1
wnk2
fam120a
phf2
barx1
cnbp
tsen2
yipf4
hrh1
vgll4
pparg
mkrn2
lsm14a
pepd
slc7a9
fam60a
nrp1
mcidas
nup205
slc16a3
dus1l
csnk1d
hlf
mmd
ankfn1
rims1
cd109
hmgn3
ddr2
fzd4
fbxl16
nmral1
hmox2
atxn2l
coro1a
znf432
znf805
trim72
esd
map2k6
kcnj16
arid1a
ppp2ca
braf
mrps33
kiaa1147
wee2
ssbp1
dgki
mtpn
fam180a
cnot4
large
hipk2
etv6
bcl2l14
bid
mical1
spcs1
nt5dc2
gria4
gpbp1
rab3c
elovl7
cep63
zeb1
edn1
rnf182
dtnbp1
zer1
gle1
sh3glb2
tspyl2
fam102a
atp6v1g1
akna
irak1
mlxip
psma5
kcnc4
dhrs11
hoxc10
iqsec3
slc6a13
erc1
cacna1c
cacna2d4
adipor2
dnase1l3
abhd6
tti1
blcap
src
tgif2
dlgap4
ptprt
vamp2
cdk5
gbx1
agap3
smarcd3
asic3
gja9
cyp4f22
ptma
cops7b
kiaa0226
greb1l
cul5
csf3r
tor1a
fibcd1
moxd1
tbpl1
ecm2
dhx9
dpep1
rpl13
ankrd11
kif2a
slc16a13
mt-nd5
mt-cyb
glis3
sptbn2
fam173b
galnt1
nxpe2
slc37a2
trim8
rps19
cd72
or2c3
ak2
vav1
rpl11
cap1
ak1
epha8
c1qb
slc2a1
rgp1
dctn3
creb3
tpm2
fam3d
arrb1
or52r1
znf333
b3gat2
slc37a4
phldb1
mms19
fgf12
sypl1
cdc42bpb
rpl37
mt-co3
ramp3
cldn11
sec62
suclg1
adra1d
npm1
gfra4
c20orf194
nanos2
ddrgk1
atp6v1b1
exoc6b
adamdec1
adam33
smyd5
cct7
reep1
tacc3
fgfr3
poln
rgs12
hgfac
adra2c
acox3
tada2b
ppp2r2c
jakmip1
crmp1
stx18
lap3
slc34a2
cckar
rell1
nsun7
apbb2
uchl1
phox2b
atp8a1
ociad2
pdgfra
kit
serbp1
kdr
nmu
mtnr1a
cyp4v2
fam149a
sorbs2
pdlim3
trim9
acsl1
casp3
irf2
stox2
vegfc
hmgb2
rxfp1
trim2
arhgap10
hhip
anapc10
znf330
ccrn4l
larp1b
kiaa1109
trpc3
rpl34
pigy
cfi
neurog2
ank2
papss1
arhgef38
ppp3ca
adh5
tspan5
rap1gds1
smarcad1
grid2
uso1
naaa
nup54
cnot6l
gtf2e2
tmprss11f
ugt2a1
ybx1
uhrf1
sppl2b
lmnb2
tjp3
aptx
paqr3
fgf5
rpl27
nfic
tcf3
mbd3
arrdc2
c19orf25
rps15
midn
hmha1
arid3a
med16
ptbp1
misp
acsbg2
zap70
btbd2
arhgef18
lsm4
mast3
cib3
tpm4
elavl1
znf420
isyna1
uba52
svep1
sh3gl2
plin2
acer2
eef1e1
nfib
ptprd
uhrf2
pip5k1b
fam189a2
c9orf41
gcnt1
gna14
hnrnpk
ntrk2
agtpbp1
ptch1
habp4
cks2
sema4d
syk
nfil3
tm9sf1
irf9
psme2
bcl2l2
pabpn1
zfhx2
mrpl52
ighv4-31
ighv1-3
or4q3
or4e2
ltb4r2
snora79
or11l1
or5v1
hnrnpc
ndrg2
smtn
mtmr3
emid1
tbx3
tbx5
coro1c
gltp
git2
slc6a4
msi1
cox6a1
cabp1
unc119b
c12orf43
eif4enif1
specc1l
med15
tbx6
ypel1
sept5
arvcf
ranbp1
fbrsl1
ncor2
tmed2
rilpl1
setd8
clip1
orai2
kdm2b
camkk2
atp2a2
arpc3
gpn3
vps29
ppp1cc
rpl6
rph3a
pebp1
lztr1
lyrm7
slc27a6
fbn2
ctxn3
march3
lmnb1
gramd3
pggt1b
trim36
mcc
slc25a46
efna5
pam
chd1
lnpep
glrx
cetn3
edil3
ssbp2
znf366
tnpo1
tmem174
hmgcr
f2rl1
s100z
scamp1
lhfpl2
sgtb
ppap2a
arl15
hmgcs1
ttc33
dab2
c9
spef2
malt1
nedd4l
tcf4
rab27b
me2
smad4
dym
c18orf32
ier3ip1
celf4
tmem8b
loxl3
ccdc142
snora27
ctxn1
caskin2
rnf31
or6b1
ppp1r14a
uqcr10
hnf1a
slc37a1
pknox1
u2af1
pdxk
agpat3
nr1i2
hao2
atp6v1a
taf13
qtrtd1
gap43
igsf11
upk1b
pou2f1
dusp27
gja8
tmprss3
tff1
umodl1
dscam
wrb
erg
kcnj6
dscr3
morc3
cbr3
son
luc7l3
app
ncam2
robo2
usp25
filip1l
figf
ap1s2
shpk
ankrd13b
nufip2
myo18a
aldoc
nlgn4x
akap17a
arx
stx1a
mlxipl
mpo
gdpd1
sat1
rps6ka3
cnksr2
myo1c
sh2b2
ift22
ift20
rap1gap2
c17orf85
camk1g
ngf
syt6
hipk1
srsf3
trappc3
pum1
scmh1
ythdf2
msra
id3
phactr4
med18
fgr
dhdds
znf593
pdik1l
slc30a2
adipor1
mapkapk2
srgap2
klhdc8a
dcaf6
mapk13
anks1a
pkp1
kif21b
gpr143
mid1
tekt2
hnrnpr
atpif1
srsf4
epb41
sf3a3
bsdc1
lck
tmem39b
nfyc
smap2
zmpste24
gjb3
man1c1
ldlrap1
tmem50a
ypel2
rps6kb1
brip1
bcas3
ap2b1
taf15
dtx2
reps2
doc2b
slc47a1
fam57a
vkorc1l1
chchd2
wbscr17
snora8
ncf1
eif4h
camkk1
derl2
cblb
lgals9c
tfg
rab9a
tlr8
frmpd4
dmd
c17orf105
rasa3
gas6
inpp4a
rgn
tfdp1
lamp1
atp11a
rab20
abhd13
kdelc1
zic2
slc15a1
dzip1
ndfip2
lhfpl5
tbc1d4
dach1
mettl18
pcdh17
elf1
lrch1
sucla2
fmnl3
adcy6
prkag2
gnb2l1
prph
rdh5
cd63
ankrd52
myl6
zc3h10
ikzf4
cdk2
dgka
tmem198
stat6
lrp1
arhgap9
dctn2
agap2
tfcp2
galnt6
col2a1
ppp1r1a
adam7
gtsf1
cbx5
calcoco1
atp5g1
map3k12
pcbp3
c12orf10
spryd3
krt79
faim2
gpd1
cers5
alg11
tpte2
lhfp
rxfp2
flt3
cdk8
nupl1
sgcg
zdhhc20
gjb2
c11orf70
yap1
trpc6
maml2
tmem135
trpc2
lrif1
or51e1
or51g2
znf347
tpp1
trpm4
alox15b
alox12b
aloxe3
art1
sytl2
serpinh1
rps3
spcs2
rnf169
ucp2
p4ha3
hist1h2am
dlx1
tff2
cd200
mpzl1
cryaa
casq2
sirt2
grm4
pacsin1
chia
tpbgl
hlx
tmem54
abi3bp
rangap1
gtf2h4
ebpl
ankrd49
slco2b1
slc15a5
plekha5
slco1c1
abcc9
pyroxd1
st8sia1
bcat1
fgfr1op2
pkp2
ttll1
wnt7b
fbln1
pnpla3
phf21b
parvg
mpped1
ttc38
wdr91
tulp3
itk
nipal4
rmnd1
parp11
slc36a1
cd74
ccdc69
fabp6
ric8b
cry1
ldhb
vdac1
rps14
flt4
ltc4s
hand1
sap30l
gabrb2
pcdhga3
slc22a4
p4ha2
leap2
shroom1
kif3a
nr3c1
tcerg1
csnk1a1
ablim3
adrb2
nkx2-5
rpl26
stk32a
dbn1
znf346
tspan17
cdc23
reep2
slc5a8
glt8d2
dguok
slc41a2
elk3
cdk17
nedd1
alx1
rassf9
atp2b1
dcn
nr2c1
ntn4
c12orf66
rpl18a
wif1
rassf3
rab3ip
ptprb
ptprr
nap1l1
e2f7
slc38a2
nell2
tmem117
mcoln1
foxp2
cav1
st7
wasl
trabd
brd1
cbll1
lhfpl3
cd36
pclo
kiaa1324l
suv39h2
fam107b
sephs1
gata3
taf3
itih2
net1
cpa1
ahcyl2
snd1
impdh1
shank3
chkb
etfa
isl2
pstpip1
alpk3
rab8b
rps27
tpm1
tln2
pkm
ubl7
sin3a
rora
rpp25
lman1l
clk3
rps17
ppcdc
commd4
duox2
bnip2
myo1e
aqp9
tcf12
rfx7
nedd4
pygo1
rab27a
rsl24d1
onecut1
myef2
shc4
fgf7
trpm7
usp8
gabpb1
homer2
fam103a1
bnc1
sh3gl3
znf710
mfge8
acan
synm
rpl4
coro2b
paqr5
kif23
casc4
rasgrf1
adra1a
slc4a5
add2
mxd1
tia1
pcna
prnp
gpat2
mat2a
pax8
camk2b
ppia
ogdh
entpd4
ppp2r2a
bnip3l
or1j1
or8d1
slc18a1
rpl22
atp6v1b2
npm2
reep4
bmp1
ank1
znf180
or2t2
xab2
notch3
evi5l
prkaca
asf1b
ddx39a
olfm2
cdc37
kri1
cdkn2d
pelp1
per1
dnah2
psmb6
or10g4
tfr2
mpdu1
sspn
ikbip
csf1r
il1b
ap3s2
usp44
gtf2h1
ptprj
uevld
ldha
tsg101
plekha7
pik3c2a
c11orf58
pde3b
psma1
copb1
rras2
tub
nav2
slc6a5
dhcr7
gas2
galnt18
micalcl
rassf10
arntl
znf143
wee1
tp53i11
prr5l
ehf
elf5
cat
pacsin3
arfgap2
ano1
fgf19
mdk
dgkz
gyltl1b
shank2
lmo2
acp2
mybpc3
celf1
rps2
rcn1
mpped2
lin7c
th
ins
tnnt3
tnni2
brsk2
ano3
muc6
ap2a2
polr2l
cd151
rplp2
sac3d1
capn1
zfp36l2
taldo1
spdyc
zfpl1
fut4
hras
ppp1r14b
stip1
mta2
ganab
ubxn1
snord22
snord30
slc29a2
pc
pacs1
vrk3
ctcf
dpep2
papd5
cyld
mt4
cbfb
gcsh
dynlrb2
terf2
usp10
snrpe
aktip
mylk3
slc9a5
pdpr
csnk2a2
ndrg3
cngb1
kifc3
katnb1
wdr63
ttll7
st6galnac3
lhx8
negr1
wls
il12rb2
tctex1d1
mysm1
pif1
cdc20
ptprf
kdm4a
nasp
tesk2
klf17
bend5
elavl4
osbpl9
ssbp3
ralgps2
znf91
snx7
fnbp1l
ccdc18
evi5
lrrc8b
clca1
faslg
vamp4
uap1
pbx1
dbt
olfm3
amy2a
fam102b
dennd1b
lhx9
atp6v1g3
cfh
pmm2
gsg1
rpsa
hmox1
mkl1
ep300
rgs1
atf6
uck2
pla2g4a
hmcn1
gtpbp1
dnal4
pdgfb
sgsm3
tef
tom1
pla2g6
tmem184b
rac2
csf2rb
ift27
pfkfb4
mst1
gmppb
ip6k1
rbm5
mon1a
mst1r
camkv
ifrd2
rassf1
mapkapk3
cyb561d2
bap1
fbln2
itpr1
edem1
oxtr
rho
lsm3
uroc1
mgll
celsr3
lamb2
klhdc8b
cidec
lhfpl4
tada3
camk1
il17re
foxp1
mitf
frmd4b
atxn7
synpr
cadps
trmt112
slc22a6
mettl15
elp4
nell1
trim66
ptpmt1
nap1l4
brdt
pick1
slc26a6
pde12
mtif2
calm2
rhoq
cox7a2l
eml4
syt14
angel2
lyplal1
slc30a10
aida
capn11
fbxo28
ephx1
tmem63a
h3f3a
adck3
galnt14
capn13
ypel5
wdr43
fosl2
supt7l
mocs1
btbd9
kcnk5
tjap1
gtpbp2
tmem63b
mrps18a
btbd3
snrpb2
aftph
lgalsl
xpo1
bcl11a
pax1
rrbp1
actn2
srsf7
wtap
sod2
spast
hnrnpu
plekhg1
arv1
ccdc170
sult6b1
trim67
phf10
arid1b
zdhhc14
tmem181
qki
pcnxl2
acta1
serinc1
lrp11
atp5g3
reps1
nhsl1
rwdd1
nt5dc1
kiaa1919
cdk19
prdm1
grik2
epha7
map3k7
gja10
srsf12
cyp3a4
dopey1
tpbg
mcph1
lrrc1
fam135a
smap1
csmd1
ephb3
polr2h
clcn2
fam131a
ece2
camk2n2
htr3c
dvl3
ap2m1
abcf3
muc4
tfrc
slc51a
lpp
hrg
ahsg
dlg1
acap2
atp13a3
actl6a
gnb4
tnik
golim4
ppm1l
arl14
schip1
rarres1
rsrc1
vn2r1p
slc33a1
mbnl1
pfn2
plscr1
zic1
cpb1
tm4sf1
serpine2
epha4
pax3
ing5
farp2
pask
lamtor3
inpp5d
ngef
gigyf2
plekhb2
fam168b
gpc5
adipoq
per2
vamp1
rbp1
mff
trip12
pak2
tf
ryk
ephb1
cldn18
myt1l
tssc1
mboat2
grhl1
hpcal1
rock2
smc6
laptm4a
fkbp1b
il17f
tdh
xkr6
fbxo16
stmn4
chrna2
ephx2
rab10
or13c8
ept1
kcnk3
ccdc25
tas2r5
tas2r7
dtnb
mapre3
znf784
nrbp1
krtcap3
xpo5
glo1
syne1
agpat4
sash1
ndnl2
crisp1
tmem65
khk
znf3
znf519
znf585b
znf470
znf665
snora9
ndufb10
map4
setd2
tmie
adcyap1r1
sepn1
myd88
prkag1
xrcc2
paxip1
insig1
cnpy1
rnf32
mnx1
vipr2
adarb2
itgb1
mpp7
mkx
enkur
msrb2
bmi1
arl5b
mrc1
stam
st8sia6
c1ql3
adam22
abcb1
acbd7
pex1
tfpi2
gngt1
pon2
dync1i1
tac1
tmem106b
dgkb
fam126a
ahr
hoxa2
hoxa10
tax1bp1
chn2
ankrd28
kcnh8
rab5a
ube2e2
ube2e1
thrb
slc4a7
azi2
cyp3a5
atp2c1
nek11
ctnnb1
eif1b
zdhhc3
blvra
fignl1
rala
pdia4
c18orf21
ankrd33b
trio
tmem245
chmp5
march11
cox4i2
bcl2
serpinb5
serpinb6
prpf4b
ssr1
slc35b3
tfap2a
tbc1d7
sox4
gpld1
lrrc16a
sall3
rnmt
slmo1
gnal
piezo2
ppp4r1
rab31
vapa
apcdd1
epb41l3
smchd1
abhd3
rbbp8
cdh2
trappc8
snai2
oprk1
rgs20
tcea1
lypla1
xkr4
lyn
penk
fam110b
sdcbp
clvs1
bhlhe23
dnajc5b
trim55
arfgef1
prex2
ncoa2
stmn2
znf704
pag1
calb1
necab1
stk3
atp6v1c1
lrp12
angpt1
pkhd1l1
ebag9
sybu
tnfrsf11b
enpp2
col14a1
trpv5
myc
kcnk9
zc3h3
eppk1
tbc1d20
cpsf1
chpf2
znf33a
znf33b
znf184
slc39a12
ggct
exosc7
tns3
ptpn3
tmeff1
ephb6
sorcs3
habp2
acsl5
casp7
gfra1
vax1
emx2
rab11fip2
casp2
phc1
slc2a3
pten
mlf2
rhobtb1
styk1
htra1
ppp2r2d
tcerg1l
ebf3
mgmt
adam12
mmp21
blnk
gsto2
kazald1
tlx1
ankrd2
loxl4
ttc31
rbp4
ifit1
htr7
mypn
hnrnph3
rufy2
spock2
sec31b
camk2g
slc29a3
zdhhc5
ctnnd1
mapk8
mfn2
kiaa2013
gramd1b
ntm
adamts8
tirap
st3gal4
kirrel3
ets1
arhgap32
aplp2
pknox2
ubash3b
scn4b
fxyd6
dscaml1
apoa4
cadm1
layn
inmt
zbtb16
agrn
eno1
ski
nadk
cdk11b
mib2
tmem240
ccnl2
pla2g2e
wnt4
cldn19
tmem51
rcn2
ajap1
klhl21
phf13
vamp3
trim28
chmp2a
znf628
cd5l
znf865
u2af2
epn2
tnnt1
ppp1r12c
tfpt
tmc4
rpl18
rpl28
znf526
cic
pvrl2
rras
kcnj11
ric8a
phlda2
ttyh1
tead4
kras
nucb1
ruvbl2
ptprh
tmem86a
ppp6r1
bcat2
gprc5c
kdelr2
cacng7
pitpnc1
rps9
plaur
siglec12
lim2
ece1
rap1gap
ddi2
padi2
atp13a2
zbtb17
uqcrh
pax7
aldh4a1
ddx19b
cela2a
tmem147
atp4a
upk1a
kirrel2
fxyd1
klk1
uros
atp6v0e2
il11
ube2s
bax
fgf21
pnkp
trim62
rpl10
otud5
tfe3
uba1
mon1b
was
wdr13
abt1
hdac6
anapc2
grin1
araf
cfp
rnf208
glipr2
alad
wdr31
rnf183
slc31a1
traf2
ambp
nrarp
fut7
fcn1
ralgps1
angptl2
kcnt1
card9
wdr5
brd3
traf1
rpl7a
aif1l
nek6
scai
gapvd1
mapkap1
mid2
tsc22d3
klf8
plp1
rpl36a
ssr4
fam155b
p2ry4
rlim
uprt
abcb7
smarca1
vbp1
ammecr1
chrdl1
pak3
lhfpl1
pcdh19
sox3
mamld1
commd5
ube2a
sept6
xpnpep2
zdhhc9
pcdh11x
rps6ka6
tbx22
klhl13
rap2c
gpc4
gpc3
fhl1
map7d3
fgf13
fbxo46
eml1
mypop
phf1
rps18
pfdn6
hla-drb1
notch4
egfl8
atf6b
ppt2
atp6v1g2
bag6
wdr62
c19orf47
atp5sl
meis3
arf6
pak4
gmfg
samd4b
plekhg2
eif2b2
nrxn3
sel1l
kcnk10
foxn3
calm1
serpina1
mis18bp1
cdkl1
mdga2
styx
gmfb
yy1
wars
begain
ppp2r5c
wdr20
eif5
mark3
ckb
klc1
inf2
siva1
cdca4
sgpp1
ppp2r5e
rhoj
kcnh5
syt16
daam1
slc35f4
otx2
mapkbp1
ttbk2
dpf3
rgs6
exd2
nova1
ppp1r14d
exd1
tas2r9
tas2r4
or12d3
or2w3
or6a2
ripk3
mrps21
crabp2
ca14
vangl2
ctxn2
casq1
pea15
bnipl
prune
fcrl2
paqr6
adamts4
zdhhc21
ufc1
rbm8a
kcnn3
rab13
creb3l4
rorc
ilf2
npr1
dennd4b
celf3
cgn
selenbp1
rfx5
cks1b
shc1
psmd4
flad1
efna3
efna1
clk2
arhgef3
timp1
snora17
exosc2
l1cam
ppp6c
kif4a
slc9a4
nova2
sympk
etv3
cct3
tpm3
c2cd4d
mapre1
hck
sox12
hm13
stat3
rab5c
acly
hap1
tns4
cdc6
wipf2
ppp1r1b
ubp1
stac2
arl5c
srcin1
sp2
nfe2l1
pabpc1l
sdc4
phb
kat7
slc4a1
tmub2
tmem101
c1ql1
myo1d
mylk
limd2
tanc2
cyb561
ace
wnt9b
rprml
itgb3
snord12
wisp2
slc2a10
sall4
dok5
tfap2c
rae1
gata5
rps21
osbpl2
psma7
taf4
cdh4
phactr3
npepl1
stx16
rab22a
ogfr
slc17a9
birc7
deptor
pcmtd2
oprl1
rgs19
zbtb46
arfrp1
stmn3
pdyn
fam110a
csnk2a1
xkr7
bcl2l1
abca10
pde6g
slc38a10
syngr2
rbfox3
timp2
aoc3
dynlrb1
arhgap39
samhd1
rbl1
ube2o
cbfa2t2
acsf2
eme1
otop3
slc16a5
grb2
llgl2
sap30bp
h3f3b
acox1
cygb
mfsd11
sec14l5
znf850
myocd
rab40b
tbcd
hs3st3a1
arhgap44
ndel1
fam20a
prkar1a
wipi1
rgs11
prkca
psmd12
smurf2
pecam1
ern1
rhot1
adap2
rps11
rpl13a
c2orf76
esyt3
cep70
osbpl11
snx4
itgb5
clasp1
tfcp2l1
sec22a
slc15a2
ptpn4
cyp27c1
bin1
arpc2
aamp
chpf
obsl1
slc4a3
mgat5
r3hdm1
dnajb2
gmppa
nhej1
grsf1
bcs1l
usp37
hnmt
lrp1b
gtdc1
zeb2
neb
prpf40a
rprm
wdsub1
ssb
dync1i2
cir1
gpr155
kiaa1715
sestd1
ube2e3
nup35
nbpf10
mlph
agap1
ramp1
mreg
abca12
bard1
myl1
adarb1
c3orf70
c9orf64
casp8
tmem237
nop58
pard3b
nrp2
creb1
crygd
trpm2
nab1
stat1
tmeff2
card11
hspd1
tnrc18
smurf1
bud31
hbe1
rhbdf1
hbap1
nubp1
pla2g10
mkl2
xylt1
rps15a
tmc7
gpr146
hist2h3d
unkl
get4
tmem130
crym
ntn3
rnps1
eme2
ern2
pigq
rab11fip3
crebbp
tfap4
rbbp6
snora78
tmem8a
c16orf58
itgam
tas2r20
vapb
usp36
pirt
tmem37
arl5a
cers6
med9
prss27
ebf4
add1
st3gal5
eif2ak3
cytl1
ablim2
trmt44
wdr19
shisa3
tmem165
pcm1
helt
sap30
tmem192
march1
arfip1
adad1
ap1ar
bank1
ankrd24
psd3
gpx4
znf630
tmprss11a
stap1
melk
thap1
nr2c2ap
kdm4c
rcl1
prune2
c9orf3
acin1
pla2g3
tmem232
rnf185
lrrc43
p2rx7
susd2
srfbp1
polk
rhobtb3
mast4
c5orf42
ugt3a2
agxt2
st8sia5
kiaa1407
acp6
gart
epha6
cadm2
pipox
tsr1
dph1
itgae
inpp5k
lrwd1
hsd11b1
abhd10
foxo6
zcchc17
uhrf1bp1
cdk18
ikbke
il10
rpgr
c4bpa
tomm7
lhx3
spocd1
pex12
zpld1
bbx
tmsb4x
il18rap
dph3
tmem131
dcun1d2
f10
col4a2
gpr18
lmo7
ccdc122
prpf40b
spryd4
cab39l
nbea
rnf17
atm
dennd5b
kiaa1549
atp6v0a4
akr1c1
tmtc1
tcof1
vwf
pcdha8
gabrp
tenm3
fbxo38
brd8
ccdc87
txnrd1
lin7a
cep290
kcnc2
pdzrn4
cog5
usp6nl
exoc4
golgb1
il16
aebp1
arhgap25
adam21
rab11fip1
sorbs3
ddhd2
ubl5
icam5
man2b1
stx10
dcaf15
or9q2
pdhx
ckap5
creb3l1
nup160
fnbp4
ovch2
syt7
slc7a10
chid1
cdhr5
ovol1
bscl2
phlpp2
urod
prdx1
dab1
cachd1
rad54l
mknk1
dpyd
ntng1
vav3
c1orf53
ddx59
clcc1
gpsm2
ivns1abp
mei1
serhl2
c1orf112
selp
sell
mgat3
gcat
plxna1
ehd3
fam96b
dnah14
ush2a
slc3a1
camkmt
fbxo11
rps27a
vrk2
ascc3
tmem87b
galnt2
trdn
ninl
arhgef33
c6orf118
mocs3
nmbr
pkib
col10a1
sec63
pnisr
pm20d2
rngtt
ccdc150
serp1
slc9a9
sag
ankmy1
acp1
cd2ap
tdrd6
abcb8
snap47
dhx30
fam188a
npy
fars2
gmds
c5orf22
gadl1
erp44
fhod3
adcyap1
osbpl1a
dsg2
sntg1
ythdf3
zfhx4
snx16
taf2
tsnare1
eef1d
cyc1
scnn1a
dnttip2
tacc2
ptpre
pik3ap1
psd
npffr1
ube4b
c10orf54
col13a1
plod1
c10orf11
echs1
robo4
nfrkb
cdon
ttc12
tnfrsf25
pou2f2
napsa
prkcg
tmprss5
hspg2
ndor1
slc47a2
dph7
zmynd19
rabgap1
tnfsf15
phka2
pasd1
frmd7
lta
tnxb
acyp1
tshr
ptgdr
frmd6
znf839
fcrl3
jmjd7-pla2g4b
sptbn5
pla2g4d
jmjd7
rpap1
pcnx
cox16
gpx2
bub1b
dll4
or2g3
ctsk
mrpl24
pear1
mef2d
ncstn
slamf8
nudt17
prss8
tgfb1i1
rhbdl1
slc5a10
grid2ip
adcy9
nubp2
fam20c
il21r
ccp110
c16orf62
abcc1
itfg3
gulp1
mpp4
map2
erbb4
lrrfip1
fastkd1
ifih1
pla2r1
kcnj3
galnt13
kynu
vil1
tuba1a
sycp2
lama5
znf385c
snx11
scn4a
slc13a3
atxn7l3
bpifb6
fam134c
kif19
fam65c
kcnb1
vstm2l
epb41l1
plcg1
eif2s2
trim65
exoc7
st6galnac1
dnah9
slco1b3
mynn
stat5b
acadvl
sult1c3
fdft1
paqr8
stoml2
gp1ba
wrap53
or52m1
magi1
cntfr
mast1
gripap1
thbs3
cyp2r1
insc
sdhb
samm50
slc22a13
fam188b
plcd1
taz
ptpro
ccdc83
haus5
srf
adamts13
ehmt1
arrdc1
cntnap5
arhgef2
hadhb
slc5a6
lrrc58
nphs1
sardh
nisch
osr1
rpl12
bcas2
arhgef10l
st5
fblim1
tectb
vwa5b1
cdk4
klhdc7a
senp3
clec10a
msto1
trim25
moxd2p
ctsz
rnf8
sgce
col28a1
ica1
arhgef5
puf60
atad2
tial1
bag3
prmt3
rabl3
vps28
setbp1
clcn1
hcn3
xirp2
xkr5
xkr8
xkr9
xpa
xpc
xpnpep3
xpo4
xpr1
xrcc3
xrcc5
xrcc6
xrcc6bp1
xrn1
xrn2
xylb
xylt2
yae1d1
yaf2
ydjc
yeats2
yeats4
yif1b
yipf1
yipf5
yipf6
yjefn3
ykt6
ylpm1
yme1l1
yod1
yrdc
ythdc2
ywhab
ywhae
ywhag
ywhah
ywhaz
zadh2
zar1
zbbx
zbed4
zbp1
zbtb1
zbtb11
zbtb12
zbtb14
zbtb18
zbtb2
zbtb20
zbtb21
zbtb22
zbtb24
zbtb25
zbtb26
zbtb3
zbtb33
zbtb34
zbtb37
zbtb38
zbtb39
zbtb40
zbtb41
zbtb43
zbtb45
zbtb47
zbtb48
zbtb49
zbtb5
zbtb6
zbtb7c
zbtb8a
zbtb8os
zbtb9
zc2hc1a
zc2hc1c
zc3h11a
zc3h12a
zc3h12b
zc3h12c
zc3h13
zc3h14
zc3h15
zc3h7a
zc3h7b
zc3hc1
zc4h2
zcchc10
zcchc11
zcchc14
zcchc2
zcchc24
zcchc4
zcchc6
zcchc8
zcchc9
zcrb1
zcwpw1
zdhhc1
zdhhc12
zdhhc13
zdhhc17
zdhhc2
zdhhc22
zdhhc23
zdhhc24
zdhhc4
zdhhc6
zdhhc7
zdhhc8
zfand1
zfand2a
zfand3
zfand5
zfand6
zfat
zfc3h1
zfhx3
zfp36
zfp64
zfp91
zfpm1
zfpm2
zfr
zfx
zfyve1
zfyve16
zfyve19
rbsn
zfyve21
zfyve26
zfyve28
zfyve9
zhx1
zhx2
zhx3
zic3
zic5
zmat2
zmat3
zmat5
zmiz1
zmiz2
zmym2
zmym4
zmym6nb
zmynd10
zmynd11
zmynd12
zmynd8
znf106
znf131
znf142
znf148
znf160
znf185
znf207
znf219
znf236
znf277
znf280d
znf281
znf292
znf300
znf319
znf329
znf335
znf341
znf362
znf365
znf367
znf383
znf385a
znf385b
znf385d
znf395
znf408
znf410
znf414
znf423
znf438
znf462
znf507
znf512b
znf518a
znf518b
znf532
znf534
znf536
znf554
znf574
znf592
znf598
znf605
znf608
znf609
znf638
znf639
znf644
znf652
znf654
znf687
znf703
znf706
znf711
znf740
znf750
znf770
znf800
znf804a
znf804b
znf821
znf827
znf830
znhit1
znhit2
znhit3
znrf2
znrf3
zp2
zp3
zpbp2
zpr1
zranb1
zranb2
zranb3
zrsr2
zswim1
zswim3
zswim4
zswim5
zswim6
zswim7
zufsp
zw10
zwilch
zxdc
zyg11b
zzef1
zzz3
