# Supplementary material for: A molecular atlas of the developing ectoderm defines neural, neural crest, placode, and nonneural progenitor identity in vertebrates
Source: PLoS Biol. 2017 Oct 19;15(10):e2004045. doi: 10.1371/journal.pbio.2004045 (PMC5663519; doi:10.1371/journal.pbio.2004045)
Supplement: S1 Application — (ZIP) [file pbio.2004045.s013.zip › EctoMAP_1.3/load/genenames.txt]

42sp43.l[42sp43(4e-134)]
42sp50.l[42sp50(0.0)]
6330408a02rik-like.1.s[c19orf68(0.0)]
6330408a02rik-like.2.s[c19orf68(0.0)]
a1cf-like.l[a1cf(0.0)]
a2m.l[a2m(2e-31)]
a2m.s[a2m(0.0)]
a2ml1.l[a2ml1(4e-68)]
a2ml1.s[a2ml1(4e-78)]
a4galt.l[a4galt(0.0)]
aaas.l[aaas(3e-49)]
aacs.l[aacs(0.0)]
aacs.s[aacs(0.0)]
aadac.l[aadac(0.0)]
aadac.s[aadac(0.0)]
aadacl4.l[aadacl4(0.0)]
aadacl4.s[aadacl4(0.0)]
aadat.l[aadat(0.0)]
aadat.s[aadat(0.0)]
aaed1.l
aaed1.s[c9orf21(1e-158)]
aagab-like.l[aagab(0.0)]
aagab-like.s[aagab(0.0)]
aak1.l[aak1(9e-42)]
aak1.s[aak1(0.0)]
aamdc.s
aanat-like.l[aanat(0.0)]
aanat-like.s[aanat(0.0)]
aar2.1[c20orf4(0.0)]
aarsd1.l[aarsd1(6e-142)]
aasdh-like.l[aasdh(1e-178)]
aasdhppt.s[aasdhppt(0.0)]
aass.l[aass(0.0)]
aatf.s[aatf(3e-67)]
aatk-like.l[aatk(9e-122)]
aatk-like.s[aatk(3e-65)]
abat.l[abat(0.0)]
abat.s[abat(5e-56)]
abca1.l[abca1(0.0)]
abca1.s[abca1(0.0)]
abca2.l[abca2(0.0)]
abca3-like.l[abca3(1e-49)]
abca3-like.s[abca3(0.0)]
abca4.l[abca4(0.0)]
abca5.l[abca5(0.0)]
abca5.s[abca5(0.0)]
abca8.l[abca8(0.0)|bcl2l1(1e-140)]
abcb11.l
abcb5.l[ensxetg00000007433(0.0)]
abcb6.l[abcb6(0.0)]
abcb9.l[abcb9(0.0)]
abcc2-like.l[abcc2(0.0)]
abcc3.l[abcc3(0.0)]
abcc3.s[abcc3(0.0)]
abcc4.l[abcc4(0.0)]
abcc4.s[abcc4(0.0)]
abcd2-like.l
abcd2-like.s
abcd3.s[abcd3(2e-35)]
abcd4-like.l[abcd4(0.0)]
abce1.l[abce1(0.0)]
abce1.s[abce1(0.0)]
abcf1-like.l[abcf1(4e-78)]
abcg2.l[abcg2(0.0)]
abcg2.s[abcg2(0.0)]
abcg4-like.1[abcg4(2e-113)]
abcg4-like.l[abcg4(2e-113)]
abcg5.s[abcg5(0.0)]
abcg8.s[abcg8(0.0)]
abhd11.l[abhd11(0.0)]
abhd12.l[abhd12(0.0)]
abhd12.s[abhd12(2e-78)]
abhd14a.l[ensxetg00000031804(0.0)]
abhd14a.s[ensxetg00000001631(4e-95)|ensxetg00000031804(0.0)]
abhd16a.l[abhd16a(1e-64)]
abhd16a.s[abhd16a(0.0)]
abhd17a.l[fam108a1(2e-69)]
abhd17a.s[fam108a1(0.0)]
abhd17b.l[fam108b1(4e-66)]
abhd17b.s[fam108b1(1e-71)]
abhd17c.l[fam108c1(0.0)]
abhd17c.s[fam108c1(0.0)]
abhd2.l[abhd2(0.0)]
abhd2.s[abhd2(2e-80)]
abhd4.1[abhd4(0.0)]
abhd4.l[abhd4(0.0)]
abhd5.l[abhd5(0.0)]
abhd5.s[abhd5(0.0)]
abhd8.1[abhd8(0.0)]
abhd8.l[abhd8(0.0)]
abi1.l[abi1(2e-153)]
abi2.l[abi2(0.0)]
abi2.s[abi2(0.0)]
abi3.l[abi3(0.0)]
abi3.s
abl1-like.1[abl1(2e-77)]
abl1-like.s[abl1(0.0)|exosc2(3e-157)]
abl2.l[abl2(3e-57)]
abl2.s[abl2(0.0)]
abo-like.2.l[abo(3e-82)]
abr.l[abr(3e-125)]
abr.s[abr(3e-125)]
abra.l[abra(0.0)]
abra.s[abra(0.0)]
abtb1.l[abtb1(0.0)]
abtb1.s[abtb1(0.0)]
abtb2-like.2.l[abtb2(0.0)]
abtb2-like.2.s[abtb2(3e-173)|nat10(8e-72)]
acaa1.l[acaa1(2e-114)]
acaa2.l[acaa2(0.0)]
acaa2.s[acaa2(8e-110)]
acaca-like.l[acaca(0.0)]
acaca-like.s[acaca(0.0)]
acacb.l[acacb(0.0)]
acad10.l[acad10(0.0)]
acad11.l[acad11(0.0)]
acad8.l[acad8(0.0)]
acadl.l[acadl(0.0)]
acadm.l[acadm(0.0)]
acadm.s[acadm(2e-137)]
acads.l[acads(0.0)]
acadsb.l[acadsb(0.0)]
acap3.l[acap3(0.0)]
acap3.s[acap3(0.0)]
acat1.1[acat1(0.0)]
acat1.s[acat1(0.0)]
acat2.l[acat2(0.0)]
acat2.s[acat2(0.0)]
acbd3.l[acbd3(2e-47)]
acbd3.s[acbd3(0.0)]
acbd5.l[acbd5(0.0)]
acbd6.l[acbd6(0.0)]
acbd6.s[acbd6(8e-152)]
accs.l[ensxetg00000033705(2e-106)]
accs.s[ensxetg00000033705(3e-48)]
ace2.l[ace2(0.0)]
ace2.s[ace2(0.0)]
acer1.l[acer1(3e-64)]
acer3.l[acer3(1e-84)]
acer3.s[acer3(0.0)]
ache.1[ache(0.0)]
ache.l[ache(0.0)]
ackr3.l[cxcr7(0.0)]
ackr3.s[cxcr7(0.0)]
acmsd-like.l[acmsd(0.0)]
acmsd-like.s[acmsd(0.0)]
aco1.l[aco1(0.0)]
aco2.l[aco2(1e-106)]
aco2.s[aco2(2e-98)]
acot11-like.l[acot11(0.0)]
acot12.l[acot12(0.0)]
acot12.s[acot12(6e-68)]
acot13.s[acot13(0.0)]
acot2.l[acot2(0.0)]
acot2.s[acot2(0.0)]
acot8.s[acot8(0.0)]
acox2.l[acox2(0.0)|arpc4(7e-26)]
acoxl.l[acoxl(0.0)]
acpp.l
acrc.l[igbp1(0.0)]
acsbg1.l[acsbg1(0.0)]
acsf3.1[acsf3(5e-72)]
acsf3.s[acsf3(0.0)]
acsl4.l[acsl4(1e-119)]
acsl4.s[acsl4(0.0)]
acsl6.l[acsl6(0.0)]
acsm3.l[acsm3(8e-52)]
acss1.l[acss1(0.0)]
acss1.s[acss1(0.0)]
acss2-like.l[acss2.1(0.0)]
acss3.l[acss3(0.0)]
act3.l[act3(0.0)]
act3.s[act3(0.0)]
acta2.l[acta2(0.0)]
acta2.s[acta2(0.0)]
actc1.l[actc1(0.0)]
actc1.s[actc1(0.0)]
actg1.l[actg1(0.0)]
actg1.s[actg1(0.0)]
actn1.l[actn1(0.0)]
actn1.s[actn1(0.0)]
actn3.l[actn3(3e-63)]
actn3.s[actn3(0.0)]
actn4.l[actn4(0.0)]
actn4.s[actn4(5e-75)]
actr10.l[actr10(3e-171)]
actr10.s[actr10(0.0)]
actr1a.l[actr1a(0.0)]
actr1a.s[actr1a(1e-64)]
actr2.l[actr2(2e-79)]
actr2.s[actr2(0.0)]
actr3.l[actr3(2e-42)]
actr3.s[actr3(0.0)]
actr5.s[actr5(0.0)]
actr6.l[actr6(4e-169)]
actr8.1
acvr1.l[acvr1(3e-91)]
acvr1.s[acvr1(0.0)]
acvr1b.l[acvr1b(0.0)]
acvr1b.s[acvr1b(0.0)]
acvr1c.l[acvr1c(0.0)]
acvr1c.s[acvr1c(0.0)]
acvr2a.l[acvr2a(0.0)]
acvr2a.s[acvr2a(0.0)]
acvr2b.l[acvr2b(0.0)]
acvr2b.s[acvr2b(0.0)]
acvrl1.l[acvrl1(0.0)]
acvrl1.s[acvrl1(0.0)]
acy1.1.s[acy1.1(7e-170)]
acy3.l[acy3(1e-87)]
ada.2.s[ada.2(0.0)]
adad2.s[adad2(2e-96)]
adal.l[adal(0.0)]
adal.s[adal(0.0)]
adam10.l[adam10(0.0)]
adam10.s[adam10(0.0)]
adam11.l[adam11(2e-85)]
adam11.s[adam11(0.0)]
adam17.l[adam17(0.0)]
adam17.s[adam17(0.0)]
adam19.s[adam19(4e-133)]
adam23.l[adam23(0.0)]
adam23.s[adam23(2e-173)]
adam28.l[adam28(0.0)]
adam28.s[adam28(0.0)]
adam9.l[adam9(2e-53)]
adam9.s[adam9(2e-116)]
adamts1.l[adamts1(0.0)]
adamts1.s[adamts1(4e-168)]
adamts10-like.l[adamts10(0.0)]
adamts10-like.s[adamts10(0.0)]
adamts12.l[adamts12(0.0)]
adamts14.l[adamts14(0.0)]
adamts14.s[adamts14(0.0)]
adamts15.l[adamts15(0.0)]
adamts15.s[adamts15(0.0)]
adamts16.l[adamts16(3e-90)]
adamts17-like.l[adamts17(0.0)]
adamts17-like.s[adamts17(0.0)]
adamts18.l[adamts18(0.0)]
adamts18.s[adamts18(0.0)]
adamts19.l[adamts19(0.0)]
adamts2.l[adamts2(3e-163)]
adamts2.s[adamts2(0.0)]
adamts20.l[adamts20(0.0)]
adamts3.l[adamts3(0.0)]
adamts3.s[adamts3(0.0)]
adamts5.l[adamts5(0.0)]
adamts5.s[adamts5(0.0)]
adamts6.1[adamts6(0.0)]
adamts6.l[adamts6(2e-144)]
adamts7-like.l[adamts7(5e-140)]
adamts9.l[adamts9(6e-32)]
adamts9.s[adamts9(1e-173)]
adamtsl1.l[adamtsl1(2e-102)]
adamtsl1.s[adamtsl1(7e-131)]
adamtsl2.l[adamtsl2(0.0)]
adamtsl2.s[adamtsl2(0.0)]
adamtsl3.l[adamtsl3(0.0)]
adamtsl3.s[adamtsl3(0.0)]
adamtsl4.l[adamtsl4(6e-42)]
adamtsl4.s[adamtsl4(4e-45)]
adamtsl5.l[adamtsl5(0.0)]
adamtsl5.s[adamtsl5(1e-67)]
adap1.l[xb-gene-5838973(0.0)|adap1(1e-44)]
adat1.s[adat1(0.0)]
adat2.l[adat2(4e-169)]
adck2.s[adck2(0.0)]
adck4-like.l[adck4(0.0)]
adcy1.1[adcy1(0.0)]
adcy1.l[adcy1(0.0)]
adcy4-like.l[adcy4(0.0)]
adcy4-like.s[adcy4(0.0)]
adcy7.l[adcy7(0.0)]
add3.l[add3(0.0)]
add3.s[add3(0.0)]
adgb.l[adgb(0.0)]
adh1b.l[adh1b(0.0)]
adh1b.s[adh1b(0.0)]
adh1c.l[adh1c(0.0)]
adh1c.s[adh1c(0.0)]
adh6.l[adh6(0.0)]
adh6.s[adh6(0.0)]
adhfe1.s[adhfe1(0.0)]
adi1.l[adi1(2e-55)]
adi1.s
adk.1[adk(9e-40)]
adm.l[adm(0.0)]
adm.s[adm(0.0)]
adm2.l
adm2.s
admp.l[admp(1e-80)]
admp.s[admp(6e-79)]
admp2.l
admp2.s
adnp.l[adnp(0.0)]
adnp.s[adnp(0.0)]
adnp2.l[adnp2(8e-177)]
adnp2.s[adnp2(7e-68)]
ado.l[ado(0.0)]
ado.s[ado(0.0)]
adora1.l[adora1(0.0)]
adora1.s[adora1(0.0)]
adora2a.l[adora2a(1e-44)]
adora2a.s[adora2a(0.0)]
adora2b.l[adora2b(0.0)]
adora2b.s[adora2b(0.0)]
adprh-like.2.1[adprh(5e-53)]
adprhl2.l[adprhl2(0.0)]
adprhl2.s[adprhl2(0.0)]
adprm.l[c17orf48(0.0)]
adra2b.l[adra2b(0.0)]
adra2b.s[adra2b(0.0)]
adrbk2.l[adrbk2(3e-36)]
adrbk2.s[adrbk2(0.0)]
adrm1.l[adrm1(0.0)]
adrm1.s[adrm1(0.0)]
adsl.l[adsl(0.0)]
adss.l[adss(0.0)]
adssl1.l[adssl1(0.0)]
adssl1.s[adssl1(0.0)]
adtrp.1
adtrp.l
aen.l[aen(0.0)]
aen.s
afap1.l[afap1(1e-31)]
afap1.s[afap1(0.0)]
afap1l1.l[afap1l1(6e-43)]
afap1l1.s[afap1l1(0.0)]
aff1.1[aff1(2e-28)]
aff1.l[aff1(0.0)]
aff2-like.2.l[aff2(0.0)]
aff2-like.2.s[aff2(0.0)]
aff3-like.1.l
aff3-like.1.s
aff3-like.2.l[aff3(0.0)]
aff3-like.2.s[aff3(0.0)]
aff4.l[aff4(2e-57)]
aff4.s[aff4(0.0)]
afg3l1p.1[afg3l1p(0.0)]
afg3l1p.s[afg3l1p(0.0)]
afg3l2.l[afg3l2(0.0)]
afmid.l[afmid(0.0)]
aga.l[aga(0.0)]
agbl1-like.l[agbl1(0.0)]
agbl1-like.s[agbl1(0.0)]
agbl2.l[agbl2(6e-32)]
agbl3.s[agbl3(2e-53)]
agbl4.l
agbl5.l[agbl5(5e-61)]
agbl5.s[agbl5(0.0)]
agfg1.l[agfg1(0.0)]
agfg1.s[agfg1(0.0)]
aggf1.l[aggf1(6e-110)]
aggf1.s[aggf1(6e-107)]
agk.1[agk(3e-43)]
agk.s[agk(0.0)]
agl.l[agl(0.0)]
agl.s[agl(0.0)]
agmo.l[agmo(5e-61)]
agmo.s[agmo(1e-35)]
ago1.l[eif2c1(0.0)]
ago1.s[eif2c1(3e-34)]
ago2.l[eif2c2(0.0)]
ago2.s[eif2c2(0.0)]
ago3-like.l[eif2c3(0.0)]
ago3-like.s[eif2c3(0.0)]
agpat1.l[agpat1(1e-47)]
agpat1.s[agpat1(8e-40)]
agpat5.l[agpat5(1e-128)]
agpat5.s[agpat5(0.0)]
agpat6.l[agpat6(0.0)]
agpat6.s[agpat6(0.0)]
agpat9.l[chchd2(7e-81)]
agpat9.s[chchd2(0.0)]
agps.l[agps(0.0)]
agps.s[agps(0.0)]
agr2.l[agr2(0.0)]
agr2.s[agr2(0.0)]
agr3.l[agr3(0.0)]
agrp.l
agrp.s
agt.l[agt(0.0)]
agt.s[agt(0.0)]
agtr1.l[agtr1(0.0)]
agtr1.s[agtr1(3e-42)]
agtr2.l[agtr2(0.0)]
agtrap.l[agtrap(2e-60)]
agxt.l[agxt(0.0)]
agxt.s[agxt(0.0)]
ahctf1.l[ahctf1(9e-25)|ahctf1(0.0)]
ahctf1.s[ahctf1(0.0)|ahctf1(0.0)]
ahcy.l[ahcy(0.0)]
ahcy.s[ahcy(0.0)]
ahcyl1.s[ahcyl1(0.0)]
ahdc1.l[ahdc1(1e-137)]
ahdc1.s[ahdc1(8e-139)]
ahi1-like.l[ahi1(0.0)]
ahnak-like.l[ahnak(1e-23)]
ahnak-like.s[ahnak(1e-25)]
ahsa1.l[ahsa1(0.0)]
ahsa1.s[ahsa1(1e-22)]
aicda.l[aicda(0.0)]
aicda.s[aicda(0.0)]
aifm1.l[aifm1(1e-21)]
aifm2.l[aifm2(2e-141)]
aifm2.s[aifm2(0.0)]
aifm3-like.l[ensxetg00000033610(0.0)|xtr-mir-22(8e-38)]
aim1-like.1.l[aim1(0.0)]
aim1-like.1.s[aim1(0.0)]
aim1l.l[aim1l(3e-73)]
aim1l.s[aim1l(0.0)]
aimp1.l[aimp1(0.0)]
aimp1.s[aimp1(3e-84)]
aimp2.l[aimp2(0.0)]
aimp2.s[aimp2(0.0)]
aip.l[aip(0.0)]
aipl1.l[aipl1(0.0)]
aipl1.s[aipl1(0.0)]
ak3.1[ak3(0.0)]
ak3.l[ak3(0.0)]
ak4.l[ak4(0.0)]
ak4.s[ak4(0.0)]
ak5.l[ak5(0.0)]
ak6.l[taf9(0.0)]
ak6.s[taf9(0.0)]
ak7.s[ak7(0.0)]
ak8.l[ak8(7e-126)]
akap1-like.l
akap1-like.s[nf1(9e-63)]
akap10.l[akap10(0.0)]
akap10.s[akap10(0.0)]
akap11.l[akap11(0.0)]
akap11.s[akap11(0.0)]
akap13-like.l[ensxetg00000007624(0.0)|akap13(9e-163)]
akap13-like.s[ensxetg00000007624(0.0)|akap13(3e-157)]
akap14-like.l
akap14-like.s[ndufa1(2e-83)|nkap(2e-77)]
akap2.1[akap2(0.0)]
akap2.l[akap2(0.0)]
akap6-like.l[akap6(0.0)]
akap6-like.s[akap6(0.0)]
akap7.l[akap7(3e-138)]
akap8.l
akap8l.l[akap8l(0.0)]
akap9.l[akap9(9e-34)]
akap9.s[akap9(1e-110)]
akirin1.1[akirin1(0.0)]
akirin1.l[akirin1(2e-69)]
akirin2.l[akirin2(1e-121)]
akirin2.s[akirin2(0.0)]
aknad1.l
akr1a1.l[akr1a1(3e-169)]
akr1a1.s[akr1a1(0.0)]
akr1b1.1[akr1b1(0.0)]
akr1b1.s[akr1b1(0.0)]
akr1c2.1[akr1cl1(0.0)|akr1c2(0.0)]
akr1c2.s[akr1c2(0.0)]
akr1d1.1[akr1d1(0.0)]
akr1d1.s[akr1d1(0.0)]
akr7a2.l[akr7a2(0.0)]
akr7a2.s[akr7a2(0.0)]
akt1.l[akt1(0.0)]
akt1.s[akt1(0.0)]
akt1s1.l[akt1s1(6e-170)]
akt1s1.s[akt1s1(0.0)]
akt2.l[akt2(2e-39)]
akt2.s[akt2(0.0)]
alas1.l[alas1(0.0)]
alas1.s[alas1(0.0)]
alas2.1[alas2(2e-129)]
alas2.s[alas2(0.0)]
alb-like.1.l[alb(0.0)]
alb-like.1.s[alb(0.0)]
alb-like.2.l
alcam.l[alcam(1e-75)]
alcam.s[alcam(0.0)]
aldh16a1.l[aldh16a1(0.0)]
aldh16a1.s[aldh16a1(0.0)]
aldh18a1.l[aldh18a1(0.0)]
aldh1a1.l[aldh1a1(2e-100)]
aldh1a1.s[aldh1a1(0.0)]
aldh1a2.l[aldh1a2(2e-35)]
aldh1a2.s[aldh1a2(2e-36)]
aldh1a3-like.l[aldh1a3(0.0)]
aldh1a3-like.s[aldh1a3(0.0)]
aldh1b1-like.l[aldh1b1(0.0)]
aldh1l1.l[aldh1l1(3e-49)]
aldh1l2.l[aldh1l2(0.0)]
aldh1l2.s[aldh1l2(0.0)]
aldh2.l[aldh2(0.0)]
aldh3a2.l[aldh3a2(0.0)]
aldh3a2.s[aldh3a2(0.0)]
aldh3b1-like.1.l[aldh3b1(0.0)]
aldh3b1-like.2.l[aldh3b2(0.0)]
aldh5a1.l[aldh5a1(0.0)]
aldh5a1.s[aldh5a1(1e-167)]
aldh6a1.l[aldh6a1(5e-179)]
aldh6a1.s[aldh6a1(0.0)]
aldh7a1.l[aldh7a1(0.0)]
aldh7a1.s[aldh7a1(0.0)]
aldh8a1.l[aldh8a1(0.0)]
aldh9a1.s[aldh9a1(0.0)]
aldob.l[aldob(0.0)]
aldob.s[aldob(0.0)]
alg1.l[alg1(0.0)]
alg10.l[alg10(0.0)]
alg10.s[alg10(0.0)]
alg12.l[alg12(0.0)]
alg13.l[alg13(0.0)]
alg13.s[alg13(2e-145)]
alg14-like.l
alg14-like.s
alg2.l[alg2(1e-71)]
alg3.s[alg3(0.0)]
alg5.l[alg5(0.0)]
alg5.s[alg5(2e-116)]
alg6.l[alg6(6e-127)]
alg6.s[alg6(4e-127)]
alg8.s[alg8(0.0)]
alg9-like.l[alg9(0.0)|fdxacb1(4e-58)]
alk-like.1.l[alk(0.0)]
alk-like.1.s[alk(0.0)]
alkbh1.l[alkbh1(0.0)]
alkbh2.l[alkbh2(6e-44)]
alkbh3-like.l[alkbh3(2e-141)]
alkbh4-like.l[alkbh4(0.0)]
alkbh5.l[alkbh5(0.0)]
alkbh5.s[alkbh5(4e-143)]
alkbh6.l[alkbh6(4e-54)]
alkbh7-like.l[alkbh7(0.0)]
alkbh8.s[alkbh8(0.0)]
allc.l[allc(0.0)]
alox5-like.l[alox5(0.0)]
alox5-like.s[alox5(3e-88)]
alox5ap.l[alox5ap(0.0)]
alox5ap.s[alox5ap(0.0)]
alpi.1.1[alpi.1(9e-26)]
alpi.2.1[alpi.2(0.0)]
alpk1.l[alpk1(0.0)]
alpk2.l
alpk2.s
als2-like.l[als2(0.0)]
als2.l
als2.s
als2cl-like.l[als2cl(0.0)]
als2cr12-like.l
alx4.l[alx4(5e-167)]
alx4.s[alx4(0.0)]
alyref.1[thoc4(0.0)]
alyref.l[thoc4(0.0)]
amacr.l[amacr(0.0)]
ambn.l[ambn(0.0)]
ambn.s[ambn(2e-66)]
ambra1-like.s[ambra1(4e-124)]
amd1.l[amd1(2e-55)]
amd1.s[amd1(0.0)]
amdhd1.l[amdhd1(0.0)]
amdhd2.l[amdhd2(6e-22)]
amdhd2.s[amdhd2(4e-26)]
amelx.l[amelx(0.0)]
amelx.s[amelx(4e-166)]
amer1.l[amer1(4e-54)]
amer1.s[amer1(6e-53)]
amer2.l[amer2(0.0)]
amer2.s[amer2(0.0)]
amfr.l[amfr(9e-129)]
amfr.s[amfr(0.0)]
amh.l
amh.s
amhr2.l[amhr2(0.0)]
amhr2.s[amhr2(8e-174)]
amigo1.s[amigo1(7e-55)]
amigo2-like.1[amigo2(0.0)]
amigo2-like.l[amigo2(0.0)]
amigo3.l
amigo3.s
ammecr1l.l[ammecr1l(1e-89)|polr2d(1e-24)]
ammecr1l.s[ammecr1l(0.0)]
amn.l[amn(0.0)]
amot.l[amot(0.0)]
amot.s[amot(0.0)]
amotl1.l[amotl1(0.0)]
amotl1.s[amotl1(0.0)]
amotl2-like.l[amotl2(0.0)]
amotl2-like.s[amotl2(0.0)]
ampd1.l[ampd1(2e-69)]
ampd1.s[ampd1(9e-57)]
ampd2-like.s[ampd2(2e-74)]
ampd3.l[ampd3(0.0)]
ampd3.s[ampd3(0.0)]
amph.l[amph(1e-52)]
amt.l[amt(3e-140)]
amy2b.s[amy2b(0.0)]
anapc1.s[anapc1(0.0)]
anapc11.l
anapc13.1.l[anapc13.1(5e-125)]
anapc15.l[c11orf51(1e-92)]
anapc15.s[c11orf51(6e-161)]
anapc16.l[anapc16(1e-52)]
anapc16.s[anapc16(0.0)]
anapc4.l[anapc4(0.0)]
anapc5.l[anapc5(7e-145)]
anapc7.l[anapc7(1e-75)]
anapc7.s[anapc7(0.0)]
angel1.l[angel1(0.0)]
angel1.s
angpt4.l[angpt4(0.0)]
angpt4.s[angpt4(0.0)]
angptl1.l[angptl1(5e-77)]
angptl1.s[angptl1(3e-93)]
angptl4.l[angptl4(0.0)]
angptl4.s[angptl4(0.0)]
angptl5.l[angptl5(0.0)]
angptl7.l[angptl7(0.0)]
angptl7.s[angptl7(0.0)]
ank3.l[ank3(9e-140)]
ank3.s[ank3(4e-32)]
ankar.l[ankar(7e-104)]
ankdd1a-like.l[ankdd1a(0.0)]
ankdd1a-like.s[ankdd1a(0.0)]
ankdd1b.l[ankdd1b(0.0)]
ankdd1b.s[ankdd1b(4e-106)]
ankef1.l[ankrd5(0.0)]
ankfy1.l[ankfy1(0.0)]
ankfy1.s[ankfy1(0.0)]
ankh.s[ankh(0.0)]
ankhd1.l[ankhd1(0.0)]
ankhd1.s[ankhd1(0.0)]
ankib1.l[ankib1(0.0)]
ankib1.s[ankib1(2e-48)]
ankk1.l[ankk1(0.0)]
ankle2-like.l[ankle2(0.0)]
ankle2-like.s[ankle2(3e-146)]
ankmy2-like.s[ankmy2(3e-103)]
ankra2.l[ankra2(3e-120)]
ankrd1.l[ankrd1(0.0)]
ankrd1.s[ankrd1(0.0)]
ankrd10.l[ankrd10(0.0)]
ankrd10.s[ankrd10(0.0)]
ankrd12.l[ankrd12(6e-148)]
ankrd12.s[ankrd12(1e-159)]
ankrd13a.l[ankrd13a(0.0)]
ankrd13a.s[ankrd13a(0.0)]
ankrd13c.l[ankrd13c(0.0)]
ankrd13c.s[ankrd13c(0.0)]
ankrd16-like.l[ankrd16(0.0)]
ankrd17.l[ankrd17(5e-174)]
ankrd17.s[ankrd17(1e-115)]
ankrd22.l[ankrd22(0.0)]
ankrd22.s[ankrd22(0.0)]
ankrd27-like.l
ankrd29-like.l[ankrd29(0.0)]
ankrd31.l
ankrd31.s
ankrd32.l[ankrd32(0.0)]
ankrd34a.l[ankrd34a(0.0)]
ankrd34a.s[ankrd34a(0.0)]
ankrd34b.l[ankrd34b(0.0)]
ankrd34b.s[ankrd34b(7e-156)]
ankrd35.l[ankrd35(0.0)]
ankrd35.s[ankrd35(2e-31)]
ankrd37.l[ankrd37(0.0)]
ankrd37.s[ankrd37(0.0)]
ankrd39.l[ankrd39(3e-125)]
ankrd39.s[ankrd39(5e-22)]
ankrd40.l[ankrd40(2e-126)]
ankrd40.s[ankrd40(0.0)]
ankrd42-like.l[ankrd42(0.0)]
ankrd45-like.l[ankrd45(3e-169)]
ankrd45-like.s[ankrd45(0.0)]
ankrd46.l[ankrd46(0.0)]
ankrd46.s[ankrd46(0.0)]
ankrd50.l[ankrd50(0.0)]
ankrd50.s[ankrd50(0.0)]
ankrd54.l[ankrd54(0.0)]
ankrd54.s[ankrd54(0.0)]
ankrd55.1[ankrd55(0.0)]
ankrd55.l[ankrd55(0.0)]
ankrd6.l[ensxetg00000019116(2e-101)|ankrd6(4e-54)]
ankrd6.s[ensxetg00000019116(9e-91)]
ankrd60-like.s
ankrd65.l
ankrd7.l[ankrd26(4e-66)]
ankrd7.s[ankrd26(2e-24)]
ankrd9.l[ankrd9(0.0)]
anks3-like.l[anks3(0.0)]
anks4b.l[anks4b(0.0)]
anks4b.s[anks4b(0.0)]
ankub1.l[ankub1(0.0)]
ankzf1.l[ankzf1(4e-58)]
anln-like.1.l
anln-like.2.l[anln(3e-144)]
ano10.l[ano10(0.0)]
ano2.l[ano2(1e-47)]
ano2.s[ano2(2e-46)]
ano4-like.1.s
ano4-like.2.l[ano4(0.0)]
ano4-like.2.s[ano4(0.0)]
ano5.l[ano5(0.0)]
ano5.s[ano5(0.0)]
ano6.l[ano6(0.0)]
anp32a.l[anp32a(2e-92)]
anp32a.s[anp32a(5e-96)]
anp32b.l[anp32b(0.0)]
anp32c.l[anp32c(5e-76)]
anp32c.s[anp32c(0.0)]
anp32e.l[anp32e(1e-34)]
anp32e.s[anp32e(2e-89)]
anpep.l[anpep(0.0)]
anpep.s[anpep(8e-60)]
antxr1.l[antxr1(0.0)]
antxr1.s[antxr1(0.0)]
antxr2.l[antxr2(0.0)]
antxr2.s[antxr2(0.0)]
anxa1-like.1.l[anxa1(0.0)]
anxa1-like.1.s[anxa1(0.0)]
anxa10.l[anxa10(2e-40)]
anxa10.s[anxa10(0.0)]
anxa13.l[anxa13(0.0)]
anxa13.s[anxa13(0.0)]
anxa2.l[anxa2(0.0)]
anxa2.s[anxa2(0.0)]
anxa3.l[anxa3(5e-167)]
anxa3.s[anxa3(0.0)]
anxa4.l[anxa4(2e-72)]
anxa4.s[anxa4(0.0)]
anxa5.l[anxa5(0.0)]
anxa5.s[anxa5(0.0)]
anxa6.l[anxa6(4e-97)]
anxa6.s[anxa6(5e-90)]
anxa7.1[anxa7(0.0)]
anxa7.l[anxa7(0.0)]
anxa8.l[anxa8(7e-158)]
anxa8.s[anxa8(0.0)]
anxa9.l[ensxetg00000031026(3e-81)]
aoah.l
aox1.l
ap1b1.l[ap1b1(0.0)]
ap1b1.s[ap1b1(0.0)]
ap1g1-like.1[ap1g1(4e-148)]
ap1g1-like.s[ap1g1(2e-143)]
ap1g2.l[ap1g2(0.0)]
ap1g2.s[ap1g2(0.0)]
ap1m1.l[ap1m1(2e-38)]
ap1m1.s[ap1m1(0.0)]
ap1m2.1[ap1m2(0.0)]
ap1m2.l[ap1m2(4e-36)]
ap2a1.l[ap2a1(9e-67)]
ap2a1.s[ap2a1(0.0)]
ap2s1.l[ap2s1(4e-93)]
ap2s1.s[ap2s1(2e-115)]
ap3d1.l[ap3d1(0.0)]
ap3d1.s[ap3d1(0.0)]
ap3m2.l[ap3m2(0.0)]
ap3m2.s[ap3m2(0.0)]
ap3s1.l[ap3s1(0.0)]
ap3s1.s[ap3s1(0.0)]
ap4b1.l[ap4b1(0.0)]
ap4e1.l[ap4e1(1e-46)]
ap4e1.s[ap4e1(0.0)]
ap4m1.1[ap4m1(0.0)]
ap4m1.l[ap4m1(2e-45)]
ap4s1.l[ap4s1(7e-28)|strn3(7e-127)]
ap5m1.l[mudeng(0.0)]
ap5s1.l[c20orf29(0.0)]
apaf1.l[apaf1(0.0)]
apba1-like.l[apba1(0.0)]
apba1-like.s[apba1(0.0)]
apba2-like.l[apba2(0.0)]
apba2-like.s[apba2(0.0)]
apba3-like.l[apba3(0.0)]
apba3-like.s[apba3(0.0)]
apbb1ip.l[apbb1ip(0.0)]
apbb1ip.s[apbb1ip(0.0)]
apbb3.l[apbb3(0.0)]
apc.l[apc(0.0)]
apc.s[apc(0.0)]
apc2.l[apc2(1e-40)]
apc2.s[apc2(2e-42)]
apeh.l[apeh(0.0)]
apex1.l[apex1(5e-49)]
apex1.s[apex1(4e-30)]
apex2.1[apex2(3e-46)]
aph1a.l[aph1a(2e-95)]
aph1a.s[aph1a(0.0)]
api5.l[api5(0.0)]
api5.s[api5(0.0)]
apip.l[apip(0.0)]
apip.s[apip(0.0)]
apitd1.l[apitd1(8e-54)]
aplf.l[aplf(3e-165)]
apln.l[apln(0.0)]
apln.s[apln(3e-85)]
aplnr.l
aplnr.s
aplp1.l[aplp1(2e-55)]
aplp1.s[aplp1(2e-31)]
apmap-like.s[c20orf3(0.0)]
apoa1.l[apoa1(0.0)]
apoa1.s[apoa1(0.0)]
apoa1bp.l[apoa1bp(1e-37)]
apoa5.l[apoa5(0.0)]
apoa5.s[apoa5(0.0)]
apob.l[apob(0.0)]
apob.s[apob(0.0)]
apobec2.l[apobec2(0.0)]
apobec2.s[apobec2(0.0)]
apobec4.s[apobec4(0.0)]
apoc1-like.l
apoe.l[apoe(0.0)]
apoe.s[apoe(0.0)]
apold1.l[apold1(0.0)]
apold1.s[apold1(0.0)]
apom.l[apom(0.0)]
apoo.l[apoo(0.0)]
apool.l[apool(0.0)]
apopt1.l[klc1(1e-148)]
appbp2.l[appbp2(2e-56)]
appbp2.s[appbp2(0.0)]
appl2.l[appl2(0.0)]
aprt.1[aprt(0.0)]
aqp1.l
aqp1.s
aqp10.1
aqp10.l[aqp10(0.0)]
aqp11.l[ensxetg00000030889(4e-177)]
aqp12a.l[ensxetg00000033558(0.0)]
aqp12a.s[ensxetg00000033558(0.0)]
aqp2.l[aqp2(2e-49)]
aqp2.s[aqp2(2e-43)]
aqp3.l[aqp3(0.0)]
aqp3.s[aqp3(0.0)]
aqp4.l[aqp4(0.0)]
aqp4.s[aqp4(0.0)]
aqp5.l[aqp5(0.0)]
aqp5.s[aqp5(0.0)]
aqp7.l[aqp7(0.0)]
aqp7.s[aqp7(0.0)]
aqp8.l[aqp8(0.0)]
aqp8.s[aqp8(0.0)]
aqr.l[aqr(2e-86)]
ar.1[ar(0.0)]
arap3.l[arap3(4e-179)]
arap3.s[arap3(3e-114)]
arc.l[arc(0.0)]
arc2.l[arc2(8e-55)]
arc3.l[arc3(5e-51)]
arcn1.l[arcn1(0.0)]
arel1.l[kiaa0317(0.0)]
arf1.l[arf1(1e-38)]
arf1.s[arf1(4e-56)]
arf3.l[arf3(0.0)]
arf3.s[arf3(0.0)]
arf4.1[arf4(0.0)]
arf4.s[arf4(0.0)]
arf5.l[arf5(2e-89)]
arf5.s[arf5(1e-92)]
arfgap1.l[arfgap1(2e-115)]
arfgap1.s[arfgap1(1e-147)]
arfgef2-like.l[arfgef2(0.0)|cse1l(0.0)]
arfgef2-like.s[arfgef2(0.0)]
arfip2.l[arfip2(0.0)]
arg1.l[arg1(0.0)]
arg2.l[arg2(0.0)]
arg2.s[arg2(0.0)]
arglu1.l[arglu1(0.0)]
arglu1.s[arglu1(0.0)]
arhgap1.l[arhgap1(0.0)]
arhgap1.s[arhgap1(0.0)]
arhgap11a.1.l[arhgap11a.1(0.0)]
arhgap17-like.l[arhgap17(0.0)]
arhgap17-like.s[arhgap17(0.0)]
arhgap19-like.l[arhgap19(0.0)]
arhgap20.l[arhgap20(0.0)]
arhgap20.s[arhgap20(0.0)]
arhgap21.l[arhgap21(0.0)]
arhgap21.s[arhgap21(0.0)]
arhgap22-like.l[arhgap22(3e-142)]
arhgap23.l[arhgap23(0.0)]
arhgap23.s[arhgap23(0.0)]
arhgap24-like.1[arhgap24(0.0)]
arhgap24-like.l[arhgap24(0.0)]
arhgap26.l[arhgap26(0.0)]
arhgap26.s[arhgap26(0.0)]
arhgap27-like.l[arhgap27(0.0)]
arhgap27-like.s[arhgap27(0.0)]
arhgap28-like.1[arhgap28(3e-161)]
arhgap28-like.l[arhgap28(3e-161)]
arhgap29.l[arhgap29(1e-43)]
arhgap29.s[arhgap29(0.0)]
arhgap31.l[arhgap31(1e-100)]
arhgap31.s[arhgap31(9e-26)]
arhgap33.l[arhgap33(0.0)]
arhgap33.s[arhgap33(3e-77)]
arhgap35-like.l[arhgap35(0.0)]
arhgap35-like.s[arhgap35(1e-179)]
arhgap4.l[arhgap4(0.0)]
arhgap4.s[arhgap4(5e-65)]
arhgap40-like.1[arhgap40(0.0)]
arhgap40-like.s[arhgap40(1e-26)]
arhgap42.l[arhgap42(1e-139)]
arhgap42.s[arhgap42(0.0)]
arhgap5-like.l[arhgap5(9e-67)]
arhgap5-like.s[arhgap5(0.0)]
arhgdia.l[arhgdia(3e-116)]
arhgdib.l[arhgdib(0.0)]
arhgdib.s[arhgdib(0.0)]
arhgdig.l[arhgdig(0.0)]
arhgdig.s[arhgdig(3e-71)]
arhgef1-like.l[arhgef1(0.0)]
arhgef1-like.s[arhgef1(0.0)]
arhgef11-like.l[arhgef11(8e-75)]
arhgef11-like.s[arhgef11(3e-71)]
arhgef12.l[arhgef12(0.0)]
arhgef12.s[arhgef12(6e-88)]
arhgef16.l[arhgef16(0.0)]
arhgef16.s[arhgef16(0.0)]
arhgef17.s
arhgef26.l[arhgef26(1e-40)]
arhgef26.s[arhgef26(0.0)]
arhgef28-like.l[rgnef(9e-97)]
arhgef28-like.s[rgnef(4e-94)]
arhgef37.l[arhgef37(1e-77)]
arhgef37.s[arhgef37(5e-72)]
arhgef6.l[arhgef6(0.0)]
arhgef6.s[arhgef6(0.0)]
arhgef7-like.l[arhgef7(0.0)]
arhgef7-like.s[arhgef7(2e-116)]
arhgef9.l[arhgef9(0.0)]
arhgef9.s[arhgef9(3e-109)]
arid2-like.l[arid2(2e-38)]
arid2-like.s[arid2(0.0)]
arid3b.l[arid3b(2e-133)]
arid3b.s[arid3b(1e-130)]
arid4b.1[arid4b(0.0)]
arid4b.l[arid4b(0.0)]
arid5b-like.1.l[arid5b(0.0)]
arid5b-like.1.s[arid5b(0.0)]
arid5b-like.2.l[arid5b(6e-177)]
arih1.l[arih1(0.0)]
arih1.s[arih1(2e-77)]
arih2.l[arih2(0.0)]
arih2.s[arih2(0.0)]
arl1.l[arl1(0.0)]
arl1.s[arl1(0.0)]
arl10.l[arl10(0.0)]
arl10.s[arl10(0.0)]
arl10b.l[xb-gene-947799(0.0)]
arl10b.s[xb-gene-947799(5e-131)]
arl13a-like.l[arl13a(3e-27)]
arl13b.l[arl13b(0.0)]
arl13b.s[arl13b(6e-22)|stx19(0.0)]
arl14ep.l[c11orf46(1e-90)]
arl14ep.s[c11orf46(2e-158)]
arl14epl-like.l[ensxetg00000032499(5e-167)]
arl14epl-like.s[ensxetg00000032499(3e-160)]
arl16.l[arl16(0.0)]
arl2.l[arl2(3e-75)]
arl2bp.l[arl2bp(0.0)]
arl2bp.s[arl2bp(7e-31)]
arl3.1[arl3.1(0.0)]
arl3.2.l[arl3.2(0.0)]
arl3.2.s[arl3.2(1e-93)]
arl3.s[arl3.1(0.0)]
arl4a.l[arl4a(8e-53)]
arl4a.s[arl4a(0.0)]
arl4c.l[arl4c(0.0)]
arl6.l[arl6(5e-73)]
arl6ip1.l[arl6ip1(0.0)]
arl6ip1.s[arl6ip1(0.0)]
arl6ip4.l[arl6ip4(0.0)]
arl6ip5.l[arl6ip5(1e-151)]
arl6ip5.s[arl6ip5(8e-157)]
arl6ip6-like.l[arl6ip6(2e-111)]
arl6ip6-like.s[arl6ip6(2e-96)]
arl8a.1[arl8a(1e-28)]
arl8a.s[arl8a(1e-122)]
arl8b.l[arl8b(0.0)]
arl8b.s[arl8b(4e-26)]
arl9.l[arl9(0.0)]
armc1.l[armc1(0.0)]
armc1.s[armc1(0.0)]
armc10-like.l[armc10(0.0)]
armc2.l[armc2(6e-144)]
armc3.l[armc3(0.0)]
armc4.s[armc4(0.0)]
armc5.l[armc5(5e-82)]
armc6.l[armc6(2e-63)]
armc7.l[armc7(5e-121)]
armc8.l[armc8(0.0)]
armc8.s[armc8(1e-37)]
armc9.1[armc9(0.0)]
arnt.l[arnt(6e-46)]
arnt.s[arnt(0.0)]
arnt2.l[arnt2(0.0)]
arnt2.s[arnt2(0.0)]
arpc1b.l[arpc1b(0.0)]
arpc1b.s[arpc1b(0.0)]
arpc4.s[arpc4(0.0)]
arpc5.l[arpc5(7e-127)]
arpc5.s[arpc5(0.0)]
arpc5l.l[arpc5l(8e-130)]
arpc5l.s[arpc5l(0.0)]
arpin.l[c15orf38(0.0)]
arpp19.l[arpp19(0.0)]
arpp19.s[arpp19(0.0)]
arr3.l[arr3(0.0)]
arrdc3.l[arrdc3(7e-35)]
arrdc3.s[arrdc3(1e-42)]
arrdc4.l[arrdc4(0.0)]
arrdc4.s[arrdc4(0.0)]
arsa.l[arsa.1(0.0)]
arsa.s[arsa.1(0.0)]
arsb.l[arsb(0.0)]
arsd.l[arsd(0.0)]
arsg-like.l
arsi.s[arsi(0.0)]
arsj.l[arsj(0.0)]
arsj.s[arsj(0.0)]
art5.l
art5.s[ensxetg00000025453(1e-124)]
as3mt.1[ensxetg00000031996(2e-109)]
asah1.l[asah1(0.0)]
asah2.l[asah2(0.0)]
asap1.l[asap1(8e-38)]
asap1.s[asap1(3e-117)]
asap2-like.l[asap2(3e-67)]
asap2-like.s[asap2(3e-72)]
asap3.l[asap3(6e-52)]
asap3.s[asap3(2e-98)]
asb1-like.l[asb1(0.0)]
asb11.l[asb11(0.0)]
asb13-like.l[asb13(0.0)]
asb14.1[appl1(1e-49)]
asb15.l[asb15(0.0)]
asb16.l[asb16(0.0)]
asb2-like.l[asb2(0.0)]
asb2-like.s[asb2(0.0)]
asb3.s[asb3(0.0)]
asb4.s[asb4(8e-76)]
asb5.l[asb5(3e-57)]
asb5.s[asb5(1e-43)]
asb6.1[asb6(6e-76)]
asb6.s[asb6(1e-39)]
asb7.l[asb7(3e-40)]
asb7.s[asb7(7e-53)]
asb9.l[asb9(7e-83)]
ascc1.l[ascc1(0.0)]
ascc2.s[ascc2(0.0)]
ash1l.l[ash1l(0.0)]
ash1l.s[ash1l(0.0)]
ash2l.l[ash2l(1e-97)]
ash2l.s[ash2l(1e-91)]
asic2-like.2.l[asic2(0.0)]
asic2-like.2.s[asic2(3e-129)]
asic4.l[accn4(0.0)]
asic4.s[accn4(0.0)]
asic5.s[accn5(0.0)]
asip.l
asip.s
asl.l[asl(0.0)]
asmt.l
asmt.s[asmt(0.0)]
asmtl.l[asmtl(0.0)]
asna1.1[asna1(0.0)]
asna1.l[asna1(3e-51)]
asns.l[asns(0.0)]
asnsd1-like.l[asnsd1(4e-161)]
aspa.l[aspa(0.0)]
aspg.l[aspg(0.0)]
asph.s[asph(7e-48)]
asphd2.l[asphd2(0.0)]
asphd2.s[asphd2(0.0)]
aspn.l[aspn(0.0)]
aspn.s[aspn(1e-21)]
aspscr1.s[aspscr1(9e-132)]
asrgl1.1[asrgl1(0.0)]
ass1.s[ass1(3e-108)]
aste1.l[aste1(0.0)]
astn1.l[astn1(0.0)]
astn1.s[astn1(0.0)]
astn2.l[astn2(9e-66)]
astn2.s[astn2(2e-52)]
asxl1-like.l[asxl1(0.0)|kif3b(4e-46)|pofut1(0.0)]
asxl1-like.s[asxl1(0.0)|kif3b(0.0)]
asxl2.s[asxl2(1e-52)]
asxl3.l[asxl3(0.0)]
asxl3.s[asxl3(0.0)]
asz1.l[asz1(0.0)]
atad1.l[atad1(0.0)]
atad1.s[atad1(5e-87)]
atad2b-like.l[atad2b(4e-86)]
atad2b-like.s[atad2b(2e-121)]
atad3a.l[atad3a(0.0)]
atad3a.s[atad3a(1e-171)]
atad5.l[atad5(2e-138)]
atad5.s[atad5(1e-140)]
atat1.l[atat1(0.0)|c6orf136(0.0)]
atat1.s[atat1(0.0)]
atcay.l[atcay(0.0)]
atcay.s[atcay(2e-156)]
ate1-like.l[ate1(0.0)]
ate1-like.s[ate1(0.0)]
atf1.l[atf1(0.0)]
atf1.s[atf1(0.0)]
atf2.l[atf2(0.0)]
atf2.s[atf2(0.0)]
atf3.l[atf3(0.0)]
atf3.s[atf3(0.0)]
atf4.l[atf4(9e-123)]
atf4.s[atf4(0.0)]
atf5.l[atf5(0.0)]
atf7.l[atf7(3e-23)]
atf7.s[atf7(0.0)]
atf7ip-like.l[atf7ip(0.0)]
atf7ip-like.s[atf7ip(0.0)]
atf7ip2.l
atf7ip2.s
atg10-like.l
atg101.l
atg101.s
atg13.l[atg13(1e-33)]
atg13.s[atg13(0.0)]
atg14.l[atg14(4e-89)]
atg16l1.l[atg16l1(7e-105)]
atg16l1.s[atg16l1(1e-93)]
atg2a.l[atg2a(1e-44)]
atg2b.l[atg2b(0.0)]
atg2b.s[atg2b(3e-61)]
atg3.l[atg3(8e-74)]
atg3.s[atg3(0.0)]
atg4a.l[atg4a(1e-96)]
atg4a.s[atg4a(0.0)]
atg4b.l[atg4b(2e-68)]
atg4b.s[atg4b(1e-75)]
atg4c.l[atg4c(0.0)]
atg4c.s[atg4c(0.0)]
atg4d.l[atg4d(8e-40)]
atg4d.s[atg4d(6e-53)]
atg5.l[atg5(0.0)]
atg9a.l[atg9a(0.0)]
atg9a.s[atg9a(0.0)]
athl1.1[athl1(1e-116)]
atic.l[atic(3e-96)]
atic.s[atic(0.0)]
atl1.l[atl1(0.0)]
atl1.s[atl1(0.0)]
atl2-like.l[atl2(0.0)]
atl2-like.s[atl2(0.0)]
atl3.l[atl3(0.0)]
atmin.l[atmin(0.0)]
atn1-like.l[atn1(0.0)]
atn1-like.s[atn1(0.0)]
atoh1.l[atoh1(3e-71)]
atoh1.s[atoh1(3e-42)]
atoh7.l[atoh7(9e-150)]
atoh7.s[atoh7(3e-167)]
atoh8.l
atoh8.s
atox1.l[atox1(9e-71)]
atox1.s
atp10a.l[atp10a(1e-169)]
atp10b.s[atp10b(1e-81)]
atp10d.l[atp10d(0.0)]
atp11b-like.l[atp11b(5e-88)]
atp12a-like.1.l[atp12a(0.0)]
atp13a-like.l[atp13a-like(0.0)]
atp13a-like.s[atp13a-like(1e-62)]
atp13a1.l[atp13a1(0.0)|chchd5(3e-114)]
atp13a4.l[atp13a4(2e-74)]
atp13a4.s[atp13a4(4e-77)]
atp1a1.l[atp1a1(0.0)]
atp1a1.s[atp1a1(0.0)]
atp1a2.l[atp1a2(0.0)]
atp1a2.s[atp1a2(0.0)]
atp1b1.l[atp1b1(0.0)]
atp1b1.s[atp1b1(2e-70)]
atp1b3.l[atp1b3(4e-101)]
atp1b3.s[atp1b3(8e-95)]
atp1b4-like.l[atp1b4(0.0)]
atp1b4-like.s[atp1b4(0.0)]
atp2a3.l[atp2a3(0.0)]
atp2a3.s[atp2a3(0.0)]
atp2b2-like.l[atp2b4(2e-156)]
atp2b2-like.s[atp2b4(8e-161)]
atp2b3.1[atp2b3(4e-88)]
atp2b3.s[atp2b3(2e-142)]
atp2b4-like.l[atp2b2(2e-78)]
atp2b4-like.s[atp2b2(1e-101)]
atp2c2.l[atp2c2(0.0)]
atp2c2.s[atp2c2(0.0)]
atp4b.l[atp4b(0.0)]
atp4b.s[atp4b(0.0)]
atp5a1.l[atp5a1(3e-51)]
atp5a1.s[atp5a1(7e-48)]
atp5b.l[atp5b(0.0)]
atp5b.s[atp5b(0.0)]
atp5c1.l[atp5c1(0.0)]
atp5c1.s[atp5c1(1e-35)]
atp5d.l[atp5d(0.0)]
atp5d.s[atp5d(0.0)]
atp5f1.l[atp5f1(0.0)]
atp5f1.s[atp5f1(0.0)]
atp5h.l[atp5h(4e-132)]
atp5h.s[atp5h(3e-124)]
atp5j.l[atp5j(3e-145)]
atp5j.s[atp5j(3e-151)]
atp5j2.l[atp5j2(1e-125)]
atp5j2.s[atp5j2(3e-135)]
atp5l.l[atp5l(0.0)]
atp5o.l[atp5o(3e-35)]
atp5o.s[atp5o(0.0)]
atp5s.l[atp5s(0.0)]
atp6ap1l.l[atp6ap1l(0.0)]
atp6ap2.l[atp6ap2(0.0)]
atp6ap2.s[atp6ap2(0.0)]
atp6v0a1.l[atp6v0a1(0.0)]
atp6v0a1.s[atp6v0a1(0.0)]
atp6v0a2.l[atp6v0a2(0.0)]
atp6v0b.l[atp6v0b(5e-55)]
atp6v0b.s[atp6v0b(1e-51)]
atp6v0c.l[atp6v0c(0.0)]
atp6v0c.s[atp6v0c(0.0)]
atp6v0d1.l[atp6v0d1(0.0)]
atp6v0d2.l[atp6v0d2(0.0)]
atp6v0d2.s[atp6v0d2(2e-54)]
atp6v1c2.l[atp6v1c2(0.0)]
atp6v1c2.s[atp6v1c2(0.0)]
atp6v1d.l[atp6v1d(0.0)]
atp6v1d.s[atp6v1d(0.0)]
atp6v1e1.1[atp6v1e1(1e-31)]
atp6v1e1.s[atp6v1e1(1e-39)]
atp6v1h.l[atp6v1h(0.0)]
atp6v1h.s[atp6v1h(0.0)]
atp7a.l[ensxetg00000030147(0.0)|atp7a(4e-70)]
atp7b.l[atp7b(0.0)]
atp7b.s[atp7b(0.0)]
atp8a2.l[atp8a2(0.0)]
atp8b2-like.l[xb-gene-994120(2e-21)]
atp8b3.l[atp8b3(0.0)]
atp8b4.l[atp8b4(2e-111)]
atp8b4.s[atp8b4(0.0)]
atp9a.l[atp9a(3e-66)]
atp9a.s[atp9a(0.0)]
atp9b.l[atp9b(0.0)]
atpaf1.s[atpaf1(0.0)]
atpaf2.l[atpaf2(0.0)]
atpaf2.s[atpaf2(0.0)]
atr.l[atr(9e-68)]
atrip.l[atrip(0.0)]
atrip.s[atrip(0.0)]
atrnl1.l
atrx-like.l[atrx(9e-61)]
atrx-like.s[atrx(3e-59)]
atxn1-like.l[atxn1(0.0)|gmpr(4e-151)]
atxn1-like.s[atxn1(0.0)]
atxn10.l[atxn10(2e-65)]
atxn1l-like.l[atxn1l(0.0)]
atxn1l-like.s[atxn1l(0.0)]
atxn2.l[atxn2(0.0)]
atxn2.s[atxn2(0.0)]
atxn3.l[atxn3(2e-60)]
atxn3.s[atxn3(0.0)]
atxn7l1-like.l[atxn7l1(0.0)]
atxn7l1-like.s[atxn7l1(0.0)]
auh.l[auh(2e-165)]
auh.s[auh(0.0)]
aunip.l
aup1.s[aup1(8e-114)]
aurka.l[aurka(3e-172)]
aurka.s[aurka(0.0)]
aurkb.1[aurkb(0.0)]
aurkb.l[aurkb(0.0)]
auts2.l
auts2.s
avd.2.l
aven.l[aven(3e-99)]
avil.l[avil(2e-83)]
avil.s[avil(0.0)]
avl9.l[avl9(0.0)]
avp.l[avp(0.0)]
avp.s[avp(0.0)]
avpi1.l[avpi1(0.0)]
avpi1.s[avpi1(0.0)]
avpr1a.l[avpr1a(0.0)]
avpr1a.s[avpr1a(0.0)]
avpr1b.l[avpr1b(0.0)]
avpr1b.s[avpr1b(0.0)]
avpr2.1[avpr2(0.0)]
avpr2.2.s[avpr2.2(0.0)]
avpr2.s[avpr2(0.0)]
awat1.l[awat1(1e-22)]
awat1.s[awat1(0.0)]
axin1.l[axin1(8e-112)]
axin1.s[axin1(8e-109)]
axin2.l[axin2(7e-56)|cep112(0.0)]
axin2.s[axin2(0.0)]
axl.l[axl(0.0)]
axl.s[axl(0.0)]
azin1.l[azin1(0.0)]
azin1.s[azin1(0.0)]
azin2.1[adc(0.0)]
b3galnt2.l[b3galnt2(1e-84)]
b3galt1.l[b3galt1(0.0)]
b3galt1.s[b3galt1(0.0)]
b3galt2-like.2.l[b3galt2(0.0)]
b3galt4.l[b3galt4(0.0)]
b3galt6.l[b3galt6(0.0)]
b3galt6.s[b3galt6(0.0)]
b3galtl.l[b3galtl(0.0)]
b3galtl.s[b3galtl(0.0)]
b3gat1.l[b3gat1(0.0)]
b3gat1.s[b3gat1(0.0)]
b3gat3.l[b3gat3(0.0)]
b3gnt1.l[b3gnt1(3e-138)]
b3gnt2.l[b3gnt2(0.0)]
b3gnt2.s[b3gnt2(0.0)]
b3gnt4.l[b3gnt4(0.0)]
b3gnt4.s[b3gnt4(0.0)]
b3gnt5.l[b3gnt5(0.0)]
b3gnt5.s[b3gnt5(5e-25)]
b3gnt7.1[b3gnt7(0.0)]
b3gnt7.s[b3gnt7(0.0)]
b3gnt9-like.l[b3gnt9(0.0)]
b3gntl1.l[b3gntl1(3e-119)]
b4galnt1.l[b4galnt1(0.0)]
b4galnt1.s[b4galnt1(0.0)]
b4galnt3-like.1[b4galnt3(7e-34)]
b4galnt3-like.s[b4galnt3(1e-30)]
b4galnt4.l[b4galnt4(9e-62)]
b4galnt4.s[b4galnt4(2e-60)]
b4galt1.1.l[b4galt1.1(2e-78)]
b4galt1.1.s[b4galt1.1(9e-76)]
b4galt1.2.l[b4galt1.2(5e-32)]
b4galt1.2.s[b4galt1.2(0.0)]
b4galt2-like.l[b4galt2(0.0)]
b4galt2-like.s[b4galt2(0.0)]
b4galt3-like.1.l[xb-gene-988039(0.0)]
b4galt3-like.1.s[xb-gene-988039(0.0)]
b4galt3-like.2.l[b4galt3(0.0)]
b4galt3-like.2.s[b4galt3(0.0)]
b4galt6.l[b4galt6(1e-154)]
b4galt6.s[b4galt6(1e-140)]
b4galt7.l[b4galt7(0.0)]
b4galt7.s[b4galt7(0.0)]
b9d1.l[b9d1(0.0)]
b9d1.s[b9d1(2e-173)]
b9d2-like.l[b9d2(0.0)]
baalc.l
baalc.s
baat.s[baat(0.0)]
babam1.l[babam1(1e-99)]
bace1.l[bace1(9e-25)]
bace1.s[bace1(0.0)]
bace2.l[bace2(0.0)]
bace2.s[bace2(0.0)]
bach1.l[bach1(0.0)]
bach1.s[bach1(6e-45)]
bach2.l[bach2(0.0)]
bach2.s[bach2(0.0)]
baf-l.l[baf-l(2e-57)]
bag1.l[bag1(0.0)]
bag2.l[bag2(0.0)]
bag2.s[bag2(0.0)]
bag4-like.l[bag4(0.0)]
bag4-like.s[bag4(0.0)]
bag5.l[bag5(0.0)]
bag5.s[bag5(0.0)]
bahd1.l[bahd1(2e-35)]
bahd1.s[bahd1(3e-36)]
bai1.s[bai1(0.0)]
bai3-like.l[ensxetg00000027059(0.0)]
bai3-like.s[ensxetg00000027059(0.0)]
bai3.l[bai3(0.0)]
bai3.s[bai3(0.0)]
baiap2.l[baiap2(0.0)]
baiap2.s[baiap2(0.0)]
baiap2l1.l[baiap2l1(1e-81)]
baiap2l1.s[baiap2l1(7e-85)]
baiap2l2.l[baiap2l2(0.0)]
baiap2l2.s[baiap2l2(0.0)]
baiap3.l[baiap3(5e-178)]
baiap3.s[baiap3(0.0)]
bambi.l[bambi(0.0)]
bambi.s[bambi(0.0)]
banf1-like.l[banf1(2e-44)]
banf1-like.s[banf1(4e-107)]
banp.1[banp(1e-128)]
banp.l[banp(0.0)]
barhl1.l[barhl1(0.0)]
barhl1.s[barhl1(0.0)]
barhl2.l[barhl2(0.0)]
barhl2.s[barhl2(0.0)]
barx2.l[barx2(0.0)]
barx2.s[barx2(0.0)]
basp1.l[basp1(0.0)]
basp1.s[basp1(0.0)]
batf-like.l[batf(9e-137)]
batf-like.s
baz1a.l[baz1a(2e-91)]
baz1a.s[baz1a(2e-36)]
baz1b.l[baz1b(0.0)]
baz1b.s[baz1b(0.0)]
baz2a.l[baz2a(0.0)]
baz2b.l[baz2b(0.0)]
baz2b.s[baz2b(0.0)]
bbip1.l
bbip1.s[ensxetg00000031091(2e-61)]
bbox1.s[bbox1(0.0)]
bbs1.l[bbs1(0.0)]
bbs10-like.l[bbs10(0.0)]
bbs12-like.l[bbs12(0.0)]
bbs2.s[bbs2(0.0)]
bbs4.s[arih1(0.0)|bbs4(0.0)]
bbs5.l[bbs5(0.0)|kbtbd10(0.0)]
bbs7.l[bbs7(0.0)]
bbs9.l[bbs9(0.0)]
bc014685.l[bc014685(0.0)]
bc014685.s[bc014685(0.0)|pitx3(4e-24)]
bcam.l[bcam(0.0)]
bcam.s[bcam(0.0)]
bcap29.l[bcap29(0.0)]
bcap29.s[bcap29(0.0)]
bcar1.l[bcar1(0.0)]
bcar1.s[bcar1(0.0)]
bcar3.l[bcar3(0.0)]
bcar3.s[bcar3(5e-119)]
bcas1.l
bcas1.s
bccip.l[bccip(2e-78)]
bccip.s[bccip(0.0)]
bcdin3d.l
bche.l[ensxetg00000031068(0.0)]
bckdha.l[bckdha(0.0)]
bckdha.s[bckdha(0.0)]
bckdhb.1[bckdhb(1e-53)]
bckdhb.s[bckdhb(0.0)]
bcl10.l[bcl10(5e-55)]
bcl10.s[bcl10(0.0)]
bcl11b.l[bcl11b(0.0)]
bcl11b.s[bcl11b(0.0)]
bcl2l10.l
bcl2l10.s
bcl2l13.1[bcl2l13(0.0)]
bcl6.l[bcl6(0.0)]
bcl6.s[bcl6(2e-174)]
bcl7a.l[bcl7a(0.0)]
bcl7a.s[bcl7a(2e-70)]
bcl7b.l[bcl7b(0.0)]
bcl7b.s[bcl7b(0.0)]
bcl9.l[bcl9(0.0)]
bcl9.s[bcl9(1e-159)]
bcl9l.1[bcl9l(0.0)]
bcl9l.l[bcl9l(0.0)]
bclaf1.s[bclaf1(4e-67)]
bcmo1.l
bco2.l[bco2(0.0)]
bcor.1[bcor(0.0)]
bcor.l[bcor(1e-93)]
bcorl1.l[bcorl1(0.0)]
bcorl1.s[bcorl1(0.0)]
bcr.l[bcr(3e-96)]
bcr.s[bcr(3e-76)|specc1l(0.0)]
bdh1.l[bdh1(0.0)]
bdh1.s[bdh1(0.0)]
bdh2-like.l[bdh2(0.0)]
bdkrb2.l[bdkrb2(0.0)]
bdkrb2.s[bdkrb2(0.0)]
bdnf.l[bdnf(0.0)]
bdnf.s[bdnf(0.0)]
bean1-like.l
bean1-like.s
bend2-like.s[nhs(0.0)]
bend3.l[bend3(0.0)]
bend3.s[bend3(0.0)]
bend4-like.l[bend4(0.0)]
bend4-like.s[bend4(4e-120)]
bend7.l[bend7(2e-154)]
bend7.s[bend7(0.0)]
best1.l[best1(0.0)]
best1.s[best1(0.0)]
best3.l[best3(0.0)]
best3.s[best3(0.0)]
best4.l[best4(0.0)]
best4.s[best4(0.0)]
bet1l-like.s[bet1l(1e-123)]
bfar.l[ensxetg00000010995(0.0)|bfar(0.0)]
bfsp1.l[bfsp1(0.0)]
bfsp2.l[bfsp2(0.0)]
bfsp2.s[bfsp2(0.0)]
bglap.s[bglap(9e-47)]
bglap2.l
bglap2.s
bgn.1[bgn(0.0)]
bgn.s[bgn(4e-95)]
bhlha15.l[bhlha15(0.0)]
bhlha15.s[bhlha15(0.0)]
bhlha9.l
bhlha9.s
bhlhe40.l[bhlhe40(0.0)]
bhlhe40.s[bhlhe40(3e-56)]
bhlhe41.l[bhlhe41(0.0)]
bhlhe41.s[bhlhe41(0.0)]
bhmt.l[bhmt(0.0)]
bicc1.l[bicc1(0.0)]
bicc1.s[bicc1(0.0)]
bicd1.l[bicd1(7e-159)]
bicd1.s[bicd1(1e-160)]
bicd2-like.1.l[ensxetg00000023941(0.0)]
bin2.l
bin2.s
bin3.l[bin3(0.0)]
bin3.s[bin3(1e-118)]
birc2.l[birc2(3e-89)]
birc2.s[birc2(0.0)]
birc5.1.l[birc5.1(0.0)]
birc5.1.s[birc5.1(0.0)]
birc5.2.1[birc5.2(2e-167)]
birc5.2.s[birc5.2(3e-86)]
birc6-like.2.l[birc6(2e-131)]
birc6-like.2.s[birc6(0.0)]
bivm.l[ercc5(0.0)]
bivm.s[ercc5(0.0)]
blk.l[blk(0.0)]
blm.l[blm(2e-35)]
blm.s[blm(2e-41)]
blmh.l[blmh(3e-99)]
blmh.s[blmh(6e-117)]
bloc1s2.l[bloc1s2(0.0)]
bloc1s2.s[bloc1s2(0.0)]
bloc1s3.l[bloc1s3(0.0)]
bloc1s4.l[cno(3e-132)]
bloc1s5.l[bloc1s5(4e-167)]
blvrb.l[blvrb(0.0)]
blzf1.l[blzf1(0.0)]
blzf1.s[blzf1(0.0)]
bmf.l[bmf(7e-38)]
bmf.s[bmf(1e-111)]
bmp10.l[bmp10(0.0)]
bmp10.s[bmp10(0.0)]
bmp15.l[bmp15(0.0)]
bmp15.s[bmp15(8e-58)]
bmp2.l[bmp2(7e-55)]
bmp2.s[bmp2(0.0)]
bmp2k.l[bmp2k(8e-108)]
bmp2k.s[bmp2k(1e-61)]
bmp3.l[bmp3(0.0)]
bmp3.s[bmp3(7e-67)]
bmp4.l[bmp4(0.0)]
bmp4.s[bmp4(0.0)]
bmp5.l[bmp5(0.0)]
bmp5.s[bmp5(0.0)]
bmp6.l[bmp6(0.0)]
bmp6.s[bmp6(0.0)]
bmp7.1.l[bmp7.1(2e-54)]
bmp7.1.s[bmp7.1(0.0)]
bmp8.l[bmp8(0.0)]
bmp8.s[bmp8(2e-152)]
bmper.l[bmper(0.0)]
bmpr1a.1[bmpr1a(0.0)]
bmpr1a.l[bmpr1a(9e-72)]
bmpr1b.l[bmpr1b(0.0)]
bmpr1b.s[bmpr1b(2e-105)]
bmpr2.l[bmpr2(0.0)]
bmpr2.s[bmpr2(0.0)]
bms1.1[bms1(1e-88)]
bms1.l[bms1(0.0)]
bnc2.l[bnc2(0.0)]
bnc2.s[bnc2(0.0)]
bnip1.l[bnip1(1e-27)]
bnip1.s[bnip1(0.0)]
bnip3.l[bnip3(2e-51)]
bnip3.s[bnip3(1e-38)]
boc.l[boc(0.0)]
boc.s[boc(0.0)]
bod1l1.l[bod1l(0.0)]
bod1l1.s[bod1l(0.0)]
bok.l[bok(0.0)]
bok.s[bok(3e-177)]
bola1.l[bola1(0.0)]
bola1.s[bola1(2e-74)]
bola2.1[bola2(6e-74)]
bola3.s[bola3(1e-170)]
bop1.l
bora-like.l[c13orf34(2e-75)]
bora-like.s[c13orf34(9e-158)]
bpgm.l[bpgm(0.0)]
bpgm.s[bpgm(8e-38)]
bphl.l[bphl(0.0)]
bpnt1.l[bpnt1(0.0)]
bptf.l[bptf(1e-62)]
bptf.s[bptf(1e-62)]
brap.l[brap(0.0)]
brap.s[brap(0.0)]
brat1.l[brat1(0.0)]
brca1.l[brca1(0.0)]
brca2.l[brca2(0.0)]
brcc3.l[brcc3(0.0)]
brd2.s[brd2(0.0)]
brd4.l[brd4(0.0)]
brd4.s[brd4(0.0)]
brd7.l[brd7(0.0)]
brd9.l[brd9(0.0)]
bre.l[bre(0.0)]
brf1.l[brf1(0.0)]
brf2.l[brf2(0.0)]
brf2.s
bri3.l[bri3(0.0)]
bri3.s[bri3(0.0)]
bri3bp.l[bri3bp(1e-112)]
bri3bp.s[bri3bp(0.0)]
bricd5-like.s[bricd5(0.0)]
brix1.l[brix1(0.0)]
brix1.s[brix1(1e-139)]
brk1.s[brk1(0.0)]
brms1l.l[brms1l(0.0)]
brms1l.s[brms1l(0.0)]
brox.l[brox(2e-167)]
brox.s[brox(0.0)]
brpf1.l[brpf1(0.0)]
brpf1.s[brpf1(8e-133)]
brs3.l[brs3(0.0)]
brs3.s[brs3(0.0)]
brsk1-like.l[brsk1(0.0)]
brsk1-like.s[brsk1(9e-51)]
brwd1.l[brwd1(3e-101)]
brwd3-like.l[ensxetg00000031031(3e-22)|brwd3(0.0)]
bsg.l[bsg(0.0)]
bsg.s[bsg(1e-177)]
bsn.l[bsn(1e-22)]
bsn.s[bsn(1e-133)]
bspry-like.l[bspry(9e-142)]
bspry-like.s[bspry(0.0)]
bst1.l[bst1(2e-35)]
bsx.l[bsx(0.0)]
bsx.s[bsx(0.0)]
btaf1-like.1.l[btaf1(0.0)]
btbd1.l[btbd1(8e-36)]
btbd10-like.l[btbd10(8e-44)]
btbd10-like.s[btbd10(0.0)]
btbd11-like.l[btbd11(0.0)]
btbd11-like.s[btbd11(0.0)]
btbd17.s
btbd19-like.l[btbd19(0.0)]
btbd19-like.s[btbd19(0.0)]
btbd6.l[btbd6(3e-44)]
btbd6.s[btbd6(3e-123)]
btbd7.l[btbd7(0.0)]
btbd7.s[btbd7(0.0)]
btd.l[btd(0.0)]
btf3.l[btf3(0.0)]
btf3.s[btf3(0.0)]
btf3l4.l[btf3l4(0.0)]
btf3l4.s[btf3l4(0.0)]
btg1.l[btg1(0.0)]
btg1.s[btg1(0.0)]
btg2.s[btg2(0.0)]
btg3.l[btg3(0.0)]
btg4.l[btg4(0.0)]
btg4.s[btg4(0.0)]
btg5.1[btg5(5e-116)]
btg5.l[btg5(2e-49)]
btk.l[btk(0.0)]
btn1a1.l[btn1a1(1e-169)]
btn2a2.1[btn2a2(0.0)]
btnl8.l[ensxetg00000032756(5e-148)]
btrc.l[btrc(0.0)]
btrc.s[btrc(1e-56)]
bub1.l[bub1(0.0)]
bub3.l[bub3(3e-112)]
bub3.s[bub3(5e-102)]
bud13.l[bud13(0.0)]
bves.l[bves(0.0)]
bves.s[bves(3e-161)|popdc3(0.0)]
bysl.s[bysl(0.0)]
bzrap1.l[bzrap1(8e-27)]
bzrap1.s[bzrap1(1e-45)]
bzw1.l[bzw1(6e-54)]
bzw1.s[bzw1(0.0)]
bzw2.l[bzw2(0.0)]
c10orf118-like.l
c10orf118-like.s
c10orf32.s
c10orf35.l[c10orf35(0.0)]
c10orf58.1[c10orf58(4e-84)]
c10orf58.l[c10orf58(2e-122)]
c11orf30-like.l[c11orf30(0.0)]
c11orf30-like.s[c11orf30(5e-24)]
c11orf48.s[snora57(2e-51)|c11orf48(1e-161)]
c11orf49.l[c11orf49(0.0)]
c11orf54.l[c11orf54(0.0)]
c11orf54.s[c11orf54(1e-75)]
c11orf57-like.1[c11orf57(0.0)]
c11orf57-like.l[c11orf57(0.0)]
c11orf68.l[c11orf68(0.0)]
c11orf73.l[c11orf73(1e-125)]
c11orf74.l[c11orf74(2e-111)]
c11orf87.l[c11orf87(0.0)]
c11orf87.s[c11orf87(1e-90)]
c12orf4.l[c12orf4(1e-68)]
c12orf45.l[c12orf45(3e-113)]
c12orf45.s[c12orf45(3e-162)]
c12orf49.l[c12orf49(0.0)]
c12orf49.s[c12orf49(0.0)]
c12orf5.s[c12orf5(0.0)]
c12orf57.l[c12orf57(6e-85)]
c14orf1.l[c14orf1(1e-80)]
c14orf119.l[c14orf119(7e-151)]
c14orf119.s[c14orf119(4e-119)]
c14orf159.l[c14orf159(2e-169)]
c14orf166.l[c14orf166(0.0)]
c14orf166.s[c14orf166(0.0)]
c14orf79.l[mgc145290(0.0)]
c14orf79.s[mgc145290(0.0)]
c14orf93.l[c14orf93(0.0)]
c14orf93.s[c14orf93(5e-109)]
c15orf26.l[c15orf26(3e-63)]
c15orf40.l[c15orf40(3e-122)]
c15orf41.l[c15orf41(0.0)]
c15orf57.l[c15orf57(0.0)]
c15orf59.l[c15orf59(4e-92)]
c15orf59.s[c15orf59(6e-138)]
c16orf13.l[c16orf13(7e-119)]
c16orf45.l[c16orf45(0.0)]
c16orf45.s[c16orf45(2e-162)]
c16orf52.l[c16orf52(7e-27)]
c16orf52.s[c16orf52(4e-155)]
c16orf72.l[c16orf72(0.0)]
c16orf72.s[c16orf72(0.0)]
c16orf87.l[c16orf87(0.0)]
c16orf87.s[c16orf87(0.0)]
c16orf91.l
c17orf103.l[c17orf103(0.0)]
c17orf103.s[c17orf103(0.0)]
c17orf53-like.l
c17orf53-like.s
c17orf62.l[c17orf62(2e-35)]
c17orf62.s[c17orf62(1e-179)]
c17orf67.1[c17orf67(9e-113)]
c17orf67.l[c17orf67(8e-145)]
c17orf80-like.s
c18orf25.l[c18orf25(2e-58)]
c18orf25.s[c18orf25(0.0)]
c18orf54.s[c18orf54(0.0)]
c18orf8.l[c18orf8(5e-110)]
c18orf8.s[c18orf8(0.0)]
c19orf10.l[c19orf10(0.0)]
c19orf12.s[c19orf12(0.0)]
c19orf24.l[c19orf24(8e-115)]
c19orf40.l[c19orf40(0.0)]
c19orf43.1[c19orf43(8e-42)]
c19orf43.l[c19orf43(1e-161)]
c19orf44-like.l[c19orf44(0.0)]
c19orf54.s[c19orf54(0.0)]
c19orf60-like.l[c19orf60(0.0)]
c19orf66.l[c19orf66(0.0)]
c19orf66.s[c19orf66(0.0)]
c1d.l[c1d(0.0)]
c1galt1.l[c1galt1(0.0)]
c1galt1.s[c1galt1(0.0)]
c1galt1c1.l[c1galt1c1(4e-32)]
c1galt1c1.s[c1galt1c1(0.0)]
c1orf109.l[c1orf109(8e-40)]
c1orf116.l[c1orf116(0.0)]
c1orf131.l[c1orf131(0.0)]
c1orf131.s[c1orf131(3e-29)]
c1orf159.l[c1orf159(0.0)]
c1orf159.s[c1orf159(0.0)]
c1orf173.l[c1orf173(0.0)]
c1orf173.s[c1orf173(0.0)]
c1orf21.l[c1orf21(0.0)]
c1orf21.s[c1orf21(5e-93)]
c1orf216.l[c1orf216(0.0)]
c1orf216.s[c1orf216(0.0)]
c1orf222.l[c1orf222(0.0)]
c1orf228.l
c1orf27-like.l[c1orf27(1e-63)]
c1orf35.l[c1orf35(4e-71)]
c1orf43.l[c1orf43(0.0)]
c1orf43.s[c1orf43(3e-67)]
c1orf50.l[c1orf50(0.0)]
c1orf52.l[c1orf52(0.0)]
c1orf52.s[c1orf52(0.0)]
c1orf74.l[c1orf74(0.0)]
c1orf85.l[c1orf85(0.0)]
c1orf85.s[c1orf85(0.0)]
c1qbp-like.l[c1qbp(0.0)]
c1qbp-like.s[c1qbp(0.0)]
c1ql4.l[c1ql4(0.0)]
c1ql4.s[c1ql4(0.0)]
c1qtnf1.l[c1qtnf1(0.0)]
c1qtnf1.s[c1qtnf1(0.0)]
c1qtnf3.l[ensxetg00000030739(0.0)]
c1qtnf4.l[c1qtnf4(0.0)]
c1qtnf4.s[c1qtnf4(0.0)]
c1qtnf5.l[c1qtnf5(0.0)]
c1r.l[c1r(0.0)]
c1s.l[c1s(0.0)]
c2.l
c20orf27.l[c20orf27(3e-50)]
c20orf27.s[c20orf27(3e-160)]
c21orf2.s[c21orf2(0.0)]
c21orf33.l[c21orf33(0.0)]
c21orf33.s[c21orf33(3e-46)]
c21orf59-like.l[c21orf59(0.0)]
c21orf59-like.s[c21orf59(5e-66)]
c21orf62.l[c21orf62(0.0)]
c21orf62.s[c21orf62(0.0)]
c21orf91.l[c21orf91(1e-44)]
c21orf91.s[c21orf91(0.0)]
c2cd2.l[c2cd2(4e-40)]
c2cd2.s[c2cd2(1e-155)]
c2cd2l.l[c2cd2l(0.0)]
c2cd3.s[c2cd3(8e-47)]
c2cd4c.l[c2cd4c(0.0)]
c2cd4c.s[c2cd4c(2e-138)]
c2orf40.l[c2orf40(0.0)]
c2orf40.s[c2orf40(0.0)]
c2orf42.l[c2orf42(0.0)]
c2orf42.s[c2orf42(0.0)]
c2orf43.l[c2orf43(0.0)]
c2orf44.l[c2orf44(0.0)]
c2orf44.s[c2orf44(3e-103)]
c2orf47.l[c2orf47(4e-52)]
c2orf47.s[c2orf47(2e-52)]
c2orf49.l[c2orf49(0.0)]
c2orf49.s[c2orf49(0.0)]
c2orf50.l[c2orf50(4e-73)]
c2orf50.s[c2orf50(0.0)]
c2orf69.l[c2orf69(0.0)]
c2orf69.s[c2orf69(0.0)]
c2orf70.s
c2orf73.l[c2orf73(0.0)]
c2orf82-like.s
c3.1[c3(0.0)]
c3.l[c3(8e-56)]
c3orf17.l[c3orf17(0.0)]
c3orf21.s[c3orf21(3e-165)]
c3orf38.l[c3orf38(2e-125)]
c3orf38.s[c3orf38(4e-141)]
c3orf43.l[smco1(0.0)]
c3orf52-like.l
c3orf52-like.s[timm17a(0.0)]
c3orf58.l[c3orf58(0.0)]
c3orf58.s[c3orf58(0.0)]
c4a.l[c4a(0.0)]
c4orf29.l[c4orf29(0.0)]
c4orf32.l[c4orf32(2e-167)]
c4orf33.l[c4orf33(0.0)]
c4orf33.s[c4orf33(1e-69)]
c4orf47.l[c4orf47(0.0)]
c5ar1.l[c5ar1(0.0)]
c5ar1.s[c5ar1(0.0)]
c5orf24.l[c5orf24(9e-35)]
c5orf24.s[c5orf24(0.0)]
c5orf30.l[c5orf30(7e-102)]
c5orf30.s[c5orf30(1e-148)]
c5orf48.l
c5orf48.s
c6.2.l[c6.2(0.0)]
c6orf106.s[c6orf106(6e-61)]
c6orf120.l[c6orf120(0.0)]
c6orf120.s[c6orf120(0.0)]
c6orf136.l[c6orf136(0.0)]
c6orf136.s[c6orf136(0.0)]
c6orf165.l[c6orf165(0.0)]
c6orf203.l[c6orf203(0.0)]
c6orf211.l[c6orf211(0.0)]
c6orf57.l[c6orf57(1e-102)]
c6orf62.l[c6orf62(0.0)]
c6orf62.s[c6orf62(0.0)]
c7.s[c7(0.0)]
c7orf25.l[c7orf25(0.0)]
c7orf26.l[c7orf26(0.0)]
c7orf26.s[naa60(0.0)|c7orf26(0.0)]
c7orf55.l[c7orf55(5e-127)]
c7orf57.l[c7orf57(0.0)]
c7orf60.l[c7orf60(0.0)]
c7orf60.s[c7orf60(0.0)]
c8a.l[c8a(0.0)]
c8b.l[c8b(0.0)]
c8g.s
c8orf33.l[c8orf33(0.0)]
c8orf4.l[c8orf4(1e-106)]
c8orf4.s[c8orf4(1e-110)]
c8orf76.l[c8orf76(6e-27)]
c8orf76.s[c8orf76(0.0)]
c9orf114.l[c9orf114(8e-171)]
c9orf117.l[c9orf117(0.0)]
c9orf142.l
c9orf156.l[c9orf156(4e-90)]
c9orf16.1
c9orf72.l[c9orf72(0.0)]
c9orf78.1[c9orf78(0.0)]
c9orf85.l[c9orf85(0.0)]
c9orf85.s[c9orf85(0.0)]
c9orf9.l
ca10.l[ca10(0.0)]
ca12.l[ca12(0.0)]
ca13.l[ca3(0.0)]
ca13.s[ca3(0.0)]
ca2.l[ca2(0.0)]
ca2.s[ca2(0.0)]
ca3.l[ca3(0.0)]
ca4.l
ca4.s
ca5b.l[ca5b(0.0)]
ca6.l[ca6(0.0)]
ca6.s[ca6(2e-35)]
ca7.1[ca7(0.0)]
ca7.l[ca7(0.0)]
ca8.l[ca8(0.0)]
ca8.s[ca8(8e-160)]
caap1-like.l[c9orf82(0.0)]
caap1-like.s[c9orf82(0.0)]
cables1-like.2.l[cables1(0.0)]
cables1-like.2.s[cables1(0.0)]
cables2.l[cables2(2e-23)]
cabp7.l[cabp7(0.0)]
cabp7.s[cabp7(0.0)]
cacfd1.s[c9orf7(5e-120)]
cacna1a-like.1[cacna1a(3e-71)]
cacna1a-like.l[cacna1a(1e-49)]
cacna1e.l[cacna1e(6e-99)]
cacna1e.s[cacna1e(0.0)]
cacna1f.1[cacna1f(8e-162)]
cacna1g-like.l[cacna1g(7e-25)]
cacna1g-like.s[cacna1g(4e-25)]
cacna1i.l[cacna1i(0.0)]
cacna1i.s[cacna1i(0.0)]
cacna2d1.l[cacna2d1(1e-24)]
cacna2d1.s[cacna2d1(2e-26)]
cacna2d2.l[cacna2d2(0.0)]
cacna2d2.s[cacna2d2(2e-93)]
cacnb1.l[cacnb1(1e-173)]
cacnb1.s[cacnb1(1e-21)]
cacnb2-like.l[cacnb2(3e-24)]
cacnb2-like.s[cacnb2(0.0)]
cacnb3.l[cacnb3(0.0)]
cacnb3.s[cacnb3(3e-45)]
cacnb4.l[cacnb4(0.0)]
cacnb4.s[cacnb4(0.0)]
cacng1.l
cacng1.s[cacng1(3e-145)]
cacng2.l[cacng2(2e-40)]
cacng2.s[cacng2(0.0)]
cacng3.l[cacng3(0.0)]
cacng3.s[cacng3(0.0)]
cacng6.l
cacng6.s
cacng8.l[cacng8(0.0)]
cacng8.s[cacng8(0.0)]
cactin.l[c19orf29(0.0)]
cactin.s[c19orf29(2e-124)]
cacul1.l[cacul1(1e-66)]
cacul1.s[cacul1(0.0)]
cacybp.l[cacybp(0.0)]
cacybp.s[cacybp(0.0)]
cad-like.l[cad(2e-110)]
cadps2-like.l[cadps2(0.0)]
cadps2-like.s[cadps2(0.0)]
calcoco2.l
calcoco2.s[calcoco2(0.0)]
calcr.l[ensxetg00000031529(0.0)]
calcr.s[ensxetg00000031529(0.0)]
calcrl.l[calcrl(0.0)]
calhm1.l[calhm1(0.0)]
calhm1.s[calhm1(0.0)]
calhm2.l[calhm2(0.0)]
calhm2.s[calhm2(0.0)]
calhm3.l[calhm3(0.0)]
calhm3.s[calhm3(0.0)]
calml4.l[calml4(1e-77)]
calml4.s[calml4(1e-81)]
caln1.l
caln1.s
calu.l[calu(0.0)]
calu.s[calu(0.0)]
camk1d.s[camk1d(0.0)]
camk2a.s[camk2a(0.0)]
camk2d.l[camk2d(0.0)]
camk2d.s[camk2d(0.0)]
camk4.l[camk4(0.0)]
camk4.s[camk4(0.0)]
camlg-like.l[camlg(0.0)]
camsap3-like.l[kiaa1543(9e-151)]
camta1.l[camta1(0.0)]
camta1.s[camta1(1e-65)]
camta2-like.2.l
cand1.l[cand1(3e-60)]
cand1.s[cand1(0.0)]
cant1.l[cant1(0.0)]
canx.s[canx(0.0)]
cap2.l[cap2(0.0)]
cap2.s[cap2(0.0)]
capg.l[capg(0.0)]
capn10-like.1
capn10-like.l[capn10(9e-82)]
capn14.l[capn14(4e-60)]
capn14.s[capn14(0.0)]
capn15.l[solh(0.0)]
capn15.s[solh(0.0)]
capn2.2.l[capn2(0.0)]
capn2.2.s[capn2(0.0)]
capn2.l
capn5.l[capn5(0.0)]
capn5.s[capn5(0.0)]
capn8.l[capn8(0.0)]
capn8.s[capn8(0.0)]
capn9.l[capn9(7e-128)]
capn9.s[capn9(0.0)]
capns1-like.1[capns1(0.0)]
capns1-like.s[capns1(0.0)]
capns2.l[capns2(0.0)]
capns2.s[capns2(0.0)]
caprin2.l[caprin2(0.0)]
caps.l[caps(0.0)]
caps.s[caps(0.0)]
caps2-like.1[caps2(1e-81)]
capsl.l[capsl(0.0)]
capsl.s[capsl(0.0)]
capza1.l[capza1(5e-40)]
capza2.l[capza2(0.0)]
capza2.s[capza2(3e-42)]
car1_predicted.l[car1_predicted(3e-166)]
car1_predicted.s[car1_predicted(0.0)]
card14.l[card14(5e-35)]
carf.l[carf(4e-125)]
carhsp1.l[carhsp1(1e-172)]
carhsp1.s
carkd-like.l[carkd(0.0)]
carkd-like.s[carkd(4e-171)]
cars.s[cars(0.0)]
cartpt.l[cartpt(1e-155)]
casc3.l[casc3(0.0)]
casc3.s[casc3(0.0)]
casc5.l[casc5(2e-28)]
casc5.s[casc5(4e-29)]
cask.l[cask(0.0)]
cask.s[cask(0.0)]
caskin1.l[caskin1(1e-91)]
caskin1.s[caskin1(3e-144)]
casp1.l[casp1(0.0)]
casp1.s[casp1(0.0)]
casp10.l[casp10(0.0)]
casp10.s[casp10(0.0)]
casp6.l[casp6(0.0)]
casp9.s[casp9(5e-125)]
casr.1[ensxetg00000010578(0.0)]
casr.l[ensxetg00000010578(0.0)]
cass4.l[cass4(5e-22)]
cass4.s[cass4(1e-151)]
cast.l[cast(0.0)]
cast.s[cast(6e-37)]
casz1.l[casz1(0.0)]
casz1.s[casz1(1e-180)]
cav2.l[cav2(0.0)]
cav2.s[cav2(0.0)]
cav3.1.l[cav3.1(0.0)]
cav3.2.l[cav3.2(3e-43)]
cav3.2.s[cav3.2(0.0)]
cbfa2t3.1[cbfa2t3(0.0)]
cbfa2t3.s[cbfa2t3(0.0)]
cbl.1[cbl(4e-124)]
cbl.l[cbl(6e-57)]
cbln1.l[cbln1(7e-85)]
cbln1.s[cbln1(2e-180)]
cbln2.l[cbln2(0.0)]
cbln2.s[cbln2(1e-25)]
cbln4.l[cbln4(0.0)]
cbln4.s[cbln4(7e-163)]
cbr1.l[cbr1(0.0)]
cbr1.s[cbr1(0.0)]
cbr4.l[cbr4(0.0)]
cbs.l[cbs(0.0)]
cbs.s[cbs(0.0)|ptgfrn(0.0)]
cbwd2.l[cbwd2(6e-66)]
cbx1.l[cbx1(6e-42)]
cbx1.s[cbx1(1e-64)]
cbx3.l[cbx3(0.0)]
cbx3.s[cbx3(0.0)]
cbx4.l[cbx4(0.0)]
cbx4.s[cbx4(3e-150)]
cbx6.l[cbx6(0.0)]
cbx6.s[cbx6(0.0)]
cbx7.l[cbx7(0.0)]
cbx7.s[cbx7(0.0)]
cbx8.l[cbx8(3e-22)]
cbx8.s[cbx8(0.0)]
cby1.l[cby1(6e-149)|tomm22(7e-40)]
cby1.s[tomm22(7e-42)]
cc2d1a.l[cc2d1a(2e-119)]
cc2d1b-like.l[cc2d1b(1e-98)]
cc2d1b-like.s[cc2d1b(8e-95)]
cc2d2a.l[ensxetg00000032891(2e-36)]
ccbe1.l[ccbe1(1e-106)]
ccbe1.s[ccbe1(2e-96)]
ccbl2.l[ccbl2(0.0)]
ccbl2.s[ccbl2(0.0)]
ccdc102a.l[ccdc102a(0.0)]
ccdc102a.s[ccdc102a(0.0)]
ccdc103.l[ccdc103(0.0)]
ccdc104.l[ccdc104(0.0)]
ccdc106-like.l[ccdc106(0.0)]
ccdc106-like.s[ccdc106(0.0)]
ccdc108.l[ccdc108(1e-50)]
ccdc109b.l[ccdc109b(0.0)]
ccdc109b.s[ccdc109b(0.0)]
ccdc11.l[ccdc11(0.0)]
ccdc112-like.l[ccdc112(0.0)]
ccdc113.l[ccdc113(0.0)|gins3(0.0)]
ccdc12.l[ccdc12(9e-164)]
ccdc12.s[ccdc12(2e-161)]
ccdc124.1[ccdc124(0.0)]
ccdc124.l[ccdc124(0.0)]
ccdc125.l[ccdc125(0.0)]
ccdc125.s[ccdc125(3e-64)]
ccdc126.s[ccdc126(0.0)]
ccdc127.l[ccdc127(0.0)]
ccdc127.s[ccdc127(0.0)]
ccdc129.l
ccdc13-like.l[ccdc13(0.0)]
ccdc130.l[ccdc130(0.0)]
ccdc132-like.l[ccdc132(4e-103)]
ccdc134.l[ccdc134(8e-119)]
ccdc134.s[ccdc134(2e-115)]
ccdc135.l[ccdc135(0.0)]
ccdc136.s[ccdc136(0.0)]
ccdc138.l[ccdc138(0.0)]
ccdc141.l[ccdc141(1e-81)]
ccdc141.s[ccdc141(0.0)]
ccdc146.l[ccdc146(3e-85)]
ccdc148-like.l[ccdc148(0.0)]
ccdc149-like.l[ccdc149(0.0)]
ccdc149-like.s[ccdc149(0.0)]
ccdc15.1[ccdc15(0.0)]
ccdc153-like.l[ccdc153(0.0)]
ccdc157.l[ccdc157(2e-60)]
ccdc167.s[xb-gene-5947586(5e-113)]
ccdc169.s[ccdc169(0.0)]
ccdc17.l[nasp(9e-33)]
ccdc171.l[c9orf93(0.0)]
ccdc173.l[c2orf77(0.0)]
ccdc174.s[c3orf19(0.0)]
ccdc175.l[c14orf149(7e-162)|jkamp(1e-32)]
ccdc176.l[c14orf45(6e-84)]
ccdc177.l[ccdc177(2e-177)]
ccdc178.l
ccdc178.s
ccdc22.1[ccdc22(2e-132)]
ccdc22.s[ccdc22(0.0)]
ccdc27.l
ccdc28a-like.s[ccdc28a(0.0)]
ccdc28b.l[ccdc28b(6e-61)]
ccdc3-like.1.l[ccdc3(0.0)]
ccdc3-like.2.l[xb-gene-5901104(0.0)]
ccdc3-like.2.s[xb-gene-5901104(0.0)]
ccdc30.l[ccdc30(4e-118)]
ccdc33.s
ccdc34-like.s[ccdc34(0.0)]
ccdc37.l[ccdc37(0.0)]
ccdc39.l[ccdc39(0.0)|ttc14(0.0)]
ccdc40.s[ensxetg00000004200(0.0)]
ccdc43.l[ccdc43(4e-54)]
ccdc43.s[ccdc43(0.0)]
ccdc47.l[ccdc47(0.0)]
ccdc47.s[ccdc47(0.0)]
ccdc50.1[ccdc50(0.0)]
ccdc50.l[ccdc50(2e-131)]
ccdc51.s[ccdc51(0.0)]
ccdc53.l[ccdc53(1e-75)]
ccdc56.l[xb-gene-5749774(6e-142)]
ccdc57.l
ccdc59.l[ccdc59(1e-115)]
ccdc6.l[ccdc6(0.0)]
ccdc6.s[ccdc6(0.0)]
ccdc62.l[ccdc62(5e-89)]
ccdc63.l[ccdc63(0.0)]
ccdc63.s
ccdc64.l[ccdc64(4e-156)]
ccdc64.s[ccdc64(1e-168)]
ccdc64b.l[ccdc64b(5e-90)]
ccdc64b.s[ccdc64b(2e-53)]
ccdc65.l[ccdc65(0.0)]
ccdc65.s[ccdc65(0.0)]
ccdc66-like.1[ccdc66(0.0)]
ccdc67.l[ccdc67(0.0)]
ccdc68.l[ccdc68(1e-53)]
ccdc68.s[ccdc68(9e-24)]
ccdc71l.l
ccdc71l.s
ccdc73.l[ccdc73(2e-93)]
ccdc74b-like.l
ccdc78.1[ccdc78(2e-29)]
ccdc79.s[ccdc79(2e-42)]
ccdc81.l[ccdc81(3e-61)]
ccdc82-like.l[ccdc82(0.0)]
ccdc84-like.1[ccdc84(0.0)]
ccdc85a.l[ccdc85a(1e-88)]
ccdc85a.s[ccdc85a(3e-89)]
ccdc85b.l[ccdc85b(0.0)]
ccdc85b.s[ccdc85b(0.0)]
ccdc85c.1[ccdc85c(2e-100)]
ccdc85c.s[ccdc85c(0.0)]
ccdc88a-like.l[ccdc88a(0.0)]
ccdc88a-like.s[ccdc88a(3e-106)]
ccdc9.l[ccdc9(0.0)]
ccdc9.s[ccdc9(0.0)]
ccdc90b.s[ccdc90b(0.0)]
ccdc92.l[ccdc92(0.0)]
ccdc92.s[ccdc92(0.0)]
ccdc93.l[ccdc93(0.0)]
ccdc94.l[ccdc94(2e-129)]
ccdc96.l[ccdc96(2e-86)]
ccdc96.s[ccdc96(7e-83)]
ccdc97.l[ccdc97(0.0)]
cchcr1.l[cchcr1(0.0)]
cck.l[cck(1e-153)]
cck.s[cck(3e-131)]
ccm2.l[ccm2(8e-112)]
ccm2.s[ccm2(1e-67)]
ccna1.l[ccna1(0.0)]
ccna1.s[ccna1(0.0)]
ccna2.l[ccna2(8e-120)]
ccna2.s[ccna2(0.0)]
ccnb1.2.l[ccnb1.2(5e-102)]
ccnb1.2.s[ccnb1.2(0.0)]
ccnb1ip1.l[ccnb1ip1(0.0)]
ccnb2.l[ccnb2(2e-166)]
ccnb2.s[ccnb2(6e-88)]
ccnb3.l[ccnb3(0.0)]
ccnb3.s[ccnb3(0.0)]
ccnc.l[ccnc(0.0)]
ccnd1.l[ccnd1(1e-112)]
ccnd1.s[ccnd1(8e-59)]
ccnd2.l[ccnd2(0.0)]
ccnd2.s[ccnd2(0.0)]
ccndbp1.l[ccndbp1(7e-33)]
ccndbp1.s[ccndbp1(3e-28)]
ccndx.l[ccndx(1e-36)]
ccndx.s[ccndx(0.0)]
ccne1.l[ccne1(0.0)]
ccne1.s[ccne1(0.0)]
ccne2.l[ccne2(3e-137)]
ccne2.s[ccne2(0.0)]
ccnf.l[ccnf(0.0)]
ccnf.s[ccnf(0.0)]
ccng1.l[ccng1(4e-52)]
ccng1.s[ccng1(2e-30)]
ccng2.l[ccng2(0.0)]
ccng2.s[ccng2(0.0)]
ccnh.l[ccnh(0.0)]
ccni.l[ccni(2e-53)]
ccni.s[ccni(0.0)]
ccnj.l[ccnj(1e-56)]
ccnj.s[ccnj(0.0)]
ccnk.l[ccnk(6e-165)]
ccnk.s[ccnk(0.0)]
ccnl1.l[ccnl1(3e-83)]
ccnl1.s[ccnl1(0.0)]
ccno.l[ccno(0.0)]
ccno.s[ccno(0.0)]
ccnt1.l[ccnt1(6e-69)]
ccnt1.s[ccnt1(4e-76)]
ccnt2.l[ccnt2(1e-79)]
ccnt2.s[ccnt2(0.0)]
ccny-like.l[ccny(0.0)]
ccny-like.s[ccny(0.0)]
ccnyl1.l[ccnyl1(1e-38)|mettl21a(7e-67)]
ccnyl1.s[ccnyl1(0.0)]
ccpg1-like.l[ccpg1(0.0)]
ccpg1-like.s[ccpg1(5e-56)]
ccr3.l[ccr3(0.0)]
ccr6.l
ccr7.l[ccr7(0.0)]
ccr7.s[ccr7(0.0)]
ccrl1.l[ccrl1(0.0)]
ccs.l[ccs(1e-47)]
ccser1.l
ccser1.s
ccser2.1[ccser2(0.0)]
ccser2.l[ccser2(0.0)]
cct2.l[cct2(7e-98)]
cct2.s[cct2(1e-49)]
cct4.l[cct4(0.0)]
cct4.s[cct4(0.0)]
cct6a.l[cct6a(0.0)]
cct6a.s[cct6a(0.0)]
cct8.l[cct8(0.0)]
cct8.s[cct8(0.0)]
cd164.l
cd180.l
cd22.1[cd22(2e-54)]
cd226.l[cd226(1e-169)]
cd226.s[cd226(6e-144)]
cd247.l[cd247(4e-64)]
cd247.s[cd247(9e-112)]
cd274.1[cd274(0.0)]
cd274.l[cd274(0.0)]
cd276.l[cd276(0.0)]
cd276.s[cd276(0.0)]
cd28.l[cd28(0.0)]
cd28.s[cd28(0.0)]
cd37.l[cd37(0.0)]
cd37.s[cd37(0.0)]
cd38.l[cd38(0.0)]
cd3e.l[cd3e(3e-177)]
cd3e.s[cd3e(2e-156)]
cd3eap-like.l
cd3g.s[cd3g(3e-153)]
cd4.l
cd4.s
cd40.l
cd40.s
cd40lg.l[cd40lg(0.0)]
cd40lg.s[cd40lg(0.0)]
cd44.l[cd44(0.0)]
cd44.s[cd44(0.0)]
cd53.l[cd53(0.0)]
cd53.s[cd53(0.0)]
cd59-like.l
cd79a.l[cd79a(5e-174)]
cd79a.s[cd79a(3e-169)]
cd81.l[cd81(6e-103)]
cd81.s[cd81(1e-148)]
cd82.l[cd82(0.0)]
cd82.s[cd82(0.0)]
cd8a.l[cd8a(4e-176)]
cd8a.s[cd8a(0.0)]
cd8b.l
cd9.s[cd9(0.0)]
cd93.l[cd93(0.0)]
cd93.s[cd93(0.0)]
cd99l2.l[fam36a(0.0)]
cd99l2.s[fam36a(7e-46)]
cdadc1-like.s[cdadc1(0.0)]
cdan1.l[cdan1(4e-108)]
cdc123.l[cdc123(0.0)]
cdc123.s[cdc123(7e-88)]
cdc14a-like.l[cdc14a(0.0)]
cdc14a-like.s[cdc14a(0.0)]
cdc14b.l[cdc14b(0.0)]
cdc14b.s[cdc14b(0.0)]
cdc16.l[ensxetg00000025226(0.0)|cdc16(2e-85)]
cdc20b-like.l[cdc20b(1e-34)]
cdc25a.l[cdc25a(2e-30)]
cdc25a.s[cdc25a(2e-34)]
cdc25b.l[cdc25b(0.0)]
cdc25b.s[cdc25b(0.0)]
cdc25c.l[cdc25c(2e-74)]
cdc25c.s[cdc25c(8e-53)]
cdc27.l[cdc27(0.0)]
cdc27.s[cdc27(0.0)]
cdc34.l[cdc34(0.0)]
cdc34.s[cdc34(0.0)]
cdc37l1.1[cdc37l1(0.0)]
cdc37l1.l[cdc37l1(0.0)]
cdc40.l[cdc40(0.0)]
cdc40.s[cdc40(0.0)]
cdc42bpa.l[cdc42bpa(0.0)]
cdc42bpa.s[cdc42bpa(3e-76)]
cdc42ep1-like.l[cdc42ep1(0.0)]
cdc42ep1-like.s[cdc42ep1(0.0)]
cdc42ep2.l[cdc42ep2(0.0)]
cdc42ep2.s[cdc42ep2(0.0)]
cdc42ep3.l[cdc42ep3(2e-42)]
cdc42ep3.s[cdc42ep3(0.0)]
cdc42ep4.1[cdc42ep4(0.0)]
cdc42ep4.s[cdc42ep4(5e-110)]
cdc42se1.l[cdc42se1(1e-69)]
cdc42se1.s[cdc42se1(0.0)]
cdc42se2-like.1.l[xb-gene-5957486(2e-21)]
cdc42se2-like.1.s[xb-gene-5957486(0.0)]
cdc42se2-like.2.l[cdc42se2(0.0)]
cdc42se2-like.2.s[cdc42se2(0.0)]
cdc45-like.l[cdc45(2e-38)]
cdc45-like.s[cdc45(0.0)]
cdc5l.l[cdc5l(0.0)]
cdc5l.s[cdc5l(0.0)]
cdc7.l[cdc7(1e-157)]
cdc73.l[cdc73(0.0)]
cdc73.s[cdc73(0.0)]
cdca2-like.l[cdca2(3e-160)]
cdca2-like.s[cdca2(0.0)]
cdca3-like.l[cdca3(5e-104)]
cdca5.l[cdca5(0.0)]
cdca5.s[ensxetg00000001634(0.0)|cdca5(0.0)]
cdca7-like.1.l[ensxetg00000033674(0.0)]
cdca7.l[cdca7(0.0)]
cdca7.s[cdca7(0.0)]
cdca7l.l[cdca7l(0.0)]
cdca7l.s[cdca7l(0.0)]
cdca8.l[cdca8(3e-26)]
cdca8.s[cdca8(4e-63)]
cdca9.l[cdca9(8e-61)]
cdca9.s[cdca9(0.0)]
cdcp1.l[cdcp1(0.0)]
cdcp2.l[cdcp2(0.0)]
cdcp2.s[cdcp2(0.0)]
cdh1.l[cdh1(0.0)]
cdh1.s[cdh1(8e-40)]
cdh10.l[cdh10(0.0)]
cdh10.s[cdh10(0.0)]
cdh11.l[cdh11(0.0)]
cdh11.s[cdh11(0.0)]
cdh12.1[cdh12(0.0)]
cdh12.l[cdh12(0.0)]
cdh13.l[cdh13(0.0)]
cdh13.s[cdh13(0.0)]
cdh15.1[cdh15(0.0)]
cdh15.s[cdh15(0.0)]
cdh16-like.1.l[cdh16(0.0)]
cdh17.l[cdh17(0.0)]
cdh18.s[cdh18(0.0)]
cdh19.l[cdh19(1e-24)]
cdh19.s[cdh19(0.0)]
cdh20.l[cdh20(0.0)]
cdh20.s[cdh20(0.0)]
cdh22.l[cdh22(0.0)]
cdh22.s[cdh22(0.0)]
cdh23-like.1.s[ensxetg00000031410(0.0)]
cdh23-like.2.l[megf6(1e-46)]
cdh23-like.2.s[megf6(1e-44)]
cdh24.l[cdh24(0.0)]
cdh24.s[cdh24(0.0)]
cdh26.l[cdh26(2e-94)]
cdh26.s[cdh26(5e-96)]
cdh3.l[cdh3(0.0)]
cdh3.s[cdh3(0.0)]
cdh5.l[cdh5(0.0)]
cdh5.s[cdh5(0.0)]
cdh6.l[cdh6(0.0)]
cdh6.s[cdh6(0.0)]
cdh7.l[cdh7(0.0)]
cdh7.s[cdh7(0.0)]
cdh8.l[cdh8(0.0)]
cdh8.s[cdh8(0.0)]
cdh9.l[cdh9(1e-159)]
cdh9.s[cdh9(0.0)]
cdhr2.l[cdhr2(0.0)]
cdhr3.l[cdhr3(6e-75)]
cdhr4.l[cdhr4(2e-26)]
cdip1.1[c16orf5(1e-68)]
cdk1.l[cdk1(0.0)]
cdk1.s[cdk1(0.0)]
cdk10.l[cdk10(5e-159)]
cdk12.l[cdk12(7e-107)]
cdk12.s[cdk12(1e-179)]
cdk13.l[cdk13(3e-80)]
cdk14.l[cdk14(0.0)]
cdk14.s[cdk14(0.0)]
cdk15.l[cdk15(2e-62)]
cdk2ap1.l[cdk2ap1(0.0)]
cdk2ap1.s[cdk2ap1(0.0)]
cdk5r1.l[cdk5r1(0.0)]
cdk5r1.s[cdk5r1(0.0)]
cdk5r2.l[cdk5r2(0.0)]
cdk5rap1.l[cdk5rap1(0.0)]
cdk5rap2.l[cdk5rap2(7e-92)]
cdk5rap3.l[cdk5rap3(0.0)]
cdk5rap3.s[cdk5rap3(2e-82)]
cdk6.s[cdk6(0.0)]
cdk7.l[cdk7(0.0)]
cdk9.1[cdk9(0.0)]
cdk9.s[cdk9(0.0)]
cdkal1.l[cdkal1(6e-29)]
cdkal1.s[cdkal1(0.0)]
cdkl2.l[cdkl2(0.0)]
cdkl5-like.l[cdkl5(3e-144)]
cdkl5-like.s[cdkl5(4e-143)]
cdkn1a.l[cdkn1a(4e-73)]
cdkn1a.s[cdkn1a(9e-41)]
cdkn2aip.l[cdkn2aip(4e-150)]
cdkn2aip.s[cdkn2aip(2e-150)]
cdkn2aipnl.s[cdkn2aipnl(8e-110)]
cdkn2b.l[cdkn2b(7e-154)]
cdkn2b.s
cdkn2c.l[cdkn2c(0.0)]
cdkn2c.s[cdkn2c(1e-143)]
cdknx.l[cdknx(0.0)]
cdknx.s[cdknx(0.0)]
cdnf.l
cdo1.l[cdo1(0.0)]
cdo1.s[cdo1(0.0)]
cdpf1-like.l
cdr2.l[cdr2(0.0)]
cdr2.s[cdr2(0.0)]
cdr2l-like.l[cdr2l(1e-74)]
cdr2l-like.s[cdr2l(0.0)]
cds1.l[cds1(0.0)]
cds2.l[cds2(0.0)]
cds2.s[cds2(2e-27)]
cdt1.1[cdt1(0.0)]
cdt1.s[cdt1(0.0)]
cdv3.l[cdv3(2e-157)]
cdv3.s[cdv3(8e-148)]
cdx1.l[cdx1(0.0)]
cdx1.s[cdx1(0.0)]
cdx2.l[cdx2(1e-136)]
cdx2.s[cdx2(6e-127)]
cdx4.l[cdx4(0.0)]
cdx4.s[cdx4(0.0)]
cdyl.l[ensxetg00000030044(0.0)]
cdyl.s[ensxetg00000030044(6e-69)]
cdyl2.l[cdyl2(0.0)]
cdyl2.s[cdyl2(0.0)]
ceacam8.l[ensxetg00000032631(0.0)]
cebpa.1[cebpa(1e-37)]
cebpa.l[cebpa(2e-74)]
cebpb.l[cebpb(0.0)]
cebpb.s[cebpb(0.0)]
cebpd.l[cebpd(0.0)]
cebpd.s[cebpd(0.0)]
cebpe.l[cebpe(0.0)]
cebpe.s[cebpe(0.0)]
cebpg.l[cebpg(5e-47)]
cebpg.s[cebpg(3e-44)]
cebpz.l[cebpz(3e-94)]
cebpz.s[cebpz(7e-80)]
cecr1.s[cecr1(2e-99)]
cecr6.s
cel-like.1.l[cel(0.0)]
cel-like.1.s[cel(0.0)]
cel-like.2.l[cel(0.0)]
cel-like.2.s[cel(0.0)]
cela1-like.1.l[xb-gene-983730(0.0)]
cela1-like.2.l[ensxetg00000014195(0.0)]
cela1-like.2.s[ensxetg00000014195(0.0)]
cela3a.s[cela3a(0.0)]
celf2.l[celf2(0.0)]
celf2.s[celf2(0.0)]
celsr2.l[celsr2(3e-146)]
celsr2.s[celsr1(2e-96)]
cenpa.l[cenpa(5e-33)]
cenpc1.l[ensxetg00000031099(9e-32)]
cenpe-like.l[cenpe(1e-166)]
cenpe-like.s[cenpe(0.0)]
cenpf.l[cenpf(5e-49)]
cenph.l[cenph(1e-104)]
cenpi.l[cenpi(1e-110)]
cenpl.s[cenpl(0.0)]
cenpm.l[cenpm(4e-27)]
cenpn.l[atmin(0.0)|cenpn(0.0)]
cenpn.s[cenpn(5e-101)]
cenpo-like.l[ptrhd1(1e-46)]
cenpp.l[ippk(7e-101)]
cenpt.l[cenpt(6e-36)]
cenpu.l[mlf1ip(7e-35)]
cenpv.l[cenpv(3e-96)]
cenpv.s[cenpv(2e-156)]
cep104-like.l[cep104(8e-153)]
cep104-like.s[cep104(7e-118)]
cep120.l[cep120(5e-101)]
cep128-like.l[ensxetg00000007417(2e-140)]
cep128-like.s
cep135.l[cep135(0.0)]
cep152-like.l[cep152(0.0)]
cep152-like.s[cep152(0.0)]
cep164-like.l[cep164(3e-30)]
cep164-like.s[cep164(2e-137)]
cep19.l[cep19(7e-154)]
cep192-like.l[cep192(1e-136)]
cep350.l[cep350(0.0)]
cep350.s[cep350(0.0)]
cep41.l[cep41(0.0)]
cep41.s[cep41(0.0)]
cep44.l[cep44(0.0)]
cep55-like.l[cep55(1e-175)]
cep57-like.l[cep57(0.0)]
cep57-like.s[cep57(0.0)]
cep57l1.l[cep57l1(1e-118)]
cep76.l[cep76(0.0)]
cep78.l[cep78(1e-142)]
cep85.l[cep85(7e-30)]
cep85.s[cep85(0.0)]
cep85l.l[c6orf204(5e-89)]
cep85l.s[c6orf204(4e-83)]
cep89-like.l[cep89(0.0)]
cep97.l[cep97(0.0)]
cept1.s[cept1(0.0)]
cer1.l
cer1.s[frem1(2e-26)]
cerk.1[ensxetg00000030525(0.0)]
cerk.s[ensxetg00000030525(0.0)]
cerkl.l[cerkl(0.0)]
cerkl.s[cerkl(1e-45)]
cers1.1[cers1(0.0)]
cers1.l[cers1(9e-131)]
cers2.l[cers2(0.0)]
cers2.s[cers2(7e-174)]
cers3.l[cers3(2e-108)]
cers3.s[cers3(0.0)]
ces2.l[ces3(0.0)]
cetn1.l[cetn1(0.0)]
cetn1.s[cetn1(0.0)]
cetn4.l[cetn4(2e-42)]
cetp.l
cfap45.l[ccdc19(0.0)]
cfap45.s[ccdc19(0.0)]
cfap58.s
cfap97.l[kiaa1430(5e-52)]
cfd.l[cfd(0.0)]
cfdp1.l[cfdp1(1e-32)]
cfl1.l[cfl1(2e-87)]
cfl1.s[cfl1(0.0)]
cfl2.l[cfl2(0.0)]
cfl2.s[cfl2(1e-100)]
cflar-like.l[cflar(5e-180)]
cflar-like.s[cflar(1e-137)]
cftr.l[cftr(0.0)]
cftr.s[cftr(4e-88)]
cga.l[cga(1e-173)]
cga.s[cga(1e-161)]
cgref1.l[cgref1(2e-176)]
cgref1.s[cgref1(0.0)]
cgrrf1.l[cgrrf1(0.0)]
chac1-like.l[chac1(0.0)]
chac2.s[chac2(5e-67)]
chad-like.l[chad(0.0)]
chad-like.s[chad(0.0)]
chadl.l[chadl(0.0)]
chaf1b-like.l[chaf1b(2e-40)]
champ1-like.l[ensxetg00000032633(4e-53)]
champ1-like.s[ensxetg00000032633(0.0)]
chat.1[chat(0.0)]
chat.l[chat(0.0)]
chchd1.l[chchd1(0.0)]
chchd10.l[chchd10(0.0)]
chchd10.s[chchd10(1e-112)]
chchd3.l[chchd3(0.0)]
chchd3.s[chchd3(5e-85)]
chchd4.l[chchd4(0.0)]
chchd4.s[chchd4(0.0)]
chchd6-like.l[chchd6(0.0)]
chchd6-like.s[chchd6(0.0)]
chchd7.l[chchd7(5e-119)]
chd2.l[chd2(3e-77)]
chd3.1[chd3(5e-98)]
chd3.l[chd3(2e-89)]
chd5-like.2.l[chd5(3e-85)]
chd5-like.2.s[chd5(4e-75)]
chd6-like.l[chd6(5e-70)]
chd6-like.s[chd6(2e-22)]
chd7-like.l[chd8(0.0)]
chd7-like.s[chd8(0.0)]
chd8.l[chd8(0.0)]
chd8.s[chd8(2e-54)]
chd9.l[chd9(0.0)]
chek1.l[chek1(1e-170)]
chek1.s[chek1(0.0)]
chek2-like.1.l[chek2(2e-27)]
chek2-like.2.l[chek2(2e-90)]
cherp.1[cherp(0.0)]
cherp.l[cherp(1e-86)]
chga.l[chga(0.0)]
chga.s[chga(0.0)]
chgb.l[chgb(0.0)]
chgb.s[chgb(0.0)]
chic2.l[chic2(9e-115)]
chic2.s[chic2(1e-41)]
chit1.s[xb-gene-5801457(0.0)]
chka.l[chka(0.0)]
chml.l[chm(0.0)]
chml.s[chm(0.0)]
chmp1a.s[chmp1a(3e-106)]
chmp1b.l[chmp1b(0.0)]
chmp1b.s[chmp1b(0.0)]
chmp2b.l[chmp2b(7e-75)]
chmp2b.s[chmp2b(0.0)]
chmp3.l[vps24(3e-59)]
chmp3.s[vps24(0.0)]
chmp4b.l[chmp4b(0.0)]
chmp4b.s[chmp4b(0.0)]
chmp4c.l[chmp4c(4e-23)]
chmp4c.s[chmp4c(4e-22)]
chmp6.l[chmp6(0.0)]
chmp6.s[chmp6(0.0)]
chmp7.l[chmp7(0.0)]
chn1.l[chn1(0.0)]
chn1.s[chn1(0.0)]
chodl.l[chodl(0.0)]
chodl.s[chodl(0.0)]
chordc1.s[chordc1(0.0)]
chp1.1[chp(3e-48)]
chp1.l[chp(0.0)]
chpt1.l[chpt1(0.0)]
chpt1.s[chpt1(1e-79)]
chrac1.l
chrac1.s
chrm2.1[chrm2(0.0)]
chrm2.s[chrm2(0.0)]
chrm4.l[chrm4(0.0)]
chrm4.s[chrm4(0.0)]
chrm5.l[chrm5(0.0)]
chrm5.s[chrm5(0.0)]
chrna1.2.l[chrna1.2(0.0)]
chrna1.l[chrna1(1e-43)]
chrna10.l[ensxetg00000004900(0.0)]
chrna10.s[ensxetg00000004900(8e-81)]
chrna5-like.l[chrna5(0.0)]
chrna5-like.s[chrna5(4e-92)]
chrna9.l[chrna9(2e-57)]
chrnb2.s[chrnb2(0.0)]
chrnb3.l[chrnb3(0.0)]
chrnb3.s[chrnb3(0.0)]
chrnb4.l[chrnb4(0.0)]
chrnb4.s[chrnb4(0.0)]
chrnd.1[chrnd(2e-38)]
chrne.1[chrne(1e-32)]
chrne.l[chrne(0.0)]
chrng.1[chrng(0.0)]
chst1.l[chst1(0.0)]
chst1.s[chst1(0.0)]
chst10-like.l[chst10(0.0)]
chst11.l[chst11(0.0)]
chst11.s[chst11(2e-94)]
chst12.l[chst12(0.0)]
chst12.s[chst12(0.0)]
chst13.l[chst13(2e-46)]
chst13.s[chst13(0.0)]
chst14.l[chst14(0.0)]
chst15.l
chst15.s
chst2.l[chst2(2e-66)]
chst2.s[chst2(6e-45)]
chst3.l[chst3(0.0)]
chst3.s[chst3(0.0)]
chst4.s[chst4(2e-99)]
chst6-like.l[chst6(0.0)]
chst6-like.s[chst6(0.0)|tmem231(7e-73)]
chst7.l[chst7(0.0)]
chst7.s[chst7(0.0)]
chst8.1[chst8(3e-177)]
chst8.l[chst8(0.0)]
chsy1.l[chsy1(0.0)]
chsy1.s[chsy1(0.0)]
chsy3.l[chsy3(0.0)]
chsy3.s[chsy3(0.0)]
chtf18.l[chtf18(2e-110)]
chtf8.l[chtf8(1e-133)|has3(1e-34)]
chtf8.s[chtf8(4e-25)|has3(0.0)]
chtop.l[chtop(0.0)]
chtop.s[chtop(0.0)]
chuk.1[chuk(0.0)]
churc1.s[churc1(3e-105)|fntb(7e-72)]
ciao1.l[ciao1(0.0)]
ciao1.s[ciao1(0.0)]
ciapin1.l[ciapin1(0.0)]
cib1.l[cib1(0.0)]
cib1.s[cib1(0.0)]
cib2.l[cib2(2e-81)]
cib2.s[cib2(2e-88)]
cidea.l[cidea(0.0)]
cidea.s[cidea(0.0)]
cideb.l[cideb(1e-70)]
cideb.s[cideb(2e-132)]
ciita.l[ciita(0.0)]
ciita.s[ciita(0.0)]
cilp.l[cilp(0.0)]
cilp.s[cilp(0.0)]
cinp.l[cinp(2e-61)]
cinp.s[cinp(0.0)]
cipc.l[kiaa1737(0.0)]
cipc.s[kiaa1737(0.0)]
cirbp.l[cirbp(3e-112)]
cirbp.s[cirbp(4e-137)]
cirh1a.l[cirh1a(0.0)]
cirh1a.s[cirh1a(3e-36)]
cisd1.l[cisd1(3e-130)]
cisd2.l[cisd2(3e-139)]
cisd2.s[cisd2(2e-125)]
cisd3.l[cisd3(2e-100)]
cish.l[cish(0.0)]
cish.s[cish(0.0)]
cit.l[cit(0.0)]
cit.s[cit(4e-41)]
cited1.l
cited2.l[cited2(0.0)]
cited4.l[cited4(0.0)]
cited4.s[cited4(0.0)]
ckap2-like.l[ckap2(2e-170)]
ckap2-like.s[ckap2(1e-151)]
ckap2l-like.s
ckap4.l[ckap4(0.0)]
ckap4.s[ckap4(0.0)]
ckm.l[ckm(5e-165)]
ckm.s[ckm(0.0)]
ckmt1b.s[ckmt1b(0.0)]
clca3p-like.l[xb-gene-5813523(7e-128)]
clca3p-like.s[xb-gene-5813523(0.0)]
clcf1.l[clcf1(0.0)]
clcf1.s[clcf1(6e-38)]
clcn3.l[clcn3(0.0)]
clcn3.s[clcn3(5e-127)]
clcn4.l[clcn4(5e-77)]
clcn4.s[clcn4(0.0)]
clcn5.l[clcn5(2e-31)]
clcn6-like.l[clcn6(7e-123)]
clcn7.l[clcn7(0.0)]
cldn1.l[cldn1(4e-71)]
cldn1.s[cldn1(6e-151)]
cldn10.l
cldn12.l[cldn12(3e-44)]
cldn12.s[cldn12(0.0)]
cldn14.l[cldn14(0.0)]
cldn14.s[cldn14(0.0)]
cldn15.1.1[cldn15.1(0.0)]
cldn15.1.l[cldn15.1(0.0)]
cldn16.l
cldn16.s[cldn16(0.0)]
cldn2.l[cldn2(0.0)]
cldn22.l[ensxetg00000034028(0.0)]
cldn22.s[ensxetg00000034028(0.0)]
cldn23.l[cldn23(6e-144)]
cldn24.l
cldn24.s
cldn3.l[cldn3(0.0)]
cldn3.s[cldn3(0.0)]
cldn4.l[cldn4(2e-177)]
cldn4.s[cldn4(6e-74)]
cldn5.l[cldn5(2e-88)]
cldn5.s[cldn5(6e-149)]
cldn6.1.l[cldn6.1(0.0)]
cldn6.1.s[cldn6.1(0.0)]
cldn6.2.l[cldn6.2(0.0)]
cldn6.2.s[cldn6.2(0.0)]
cldn8.1.l[cldn8.3(0.0)]
cldn8.1.s[cldn8.3(0.0)]
cldnd1.l[cldnd1(5e-95)]
clec11a.l
clec11a.s
clec14a.l
clec14a.s
clec16a.l[clec16a(3e-74)]
clec16a.s[clec16a(0.0)]
clec19a.l
clec19a.s
clec3a.l[clec3a(0.0)]
clec3a.s[clec3a(0.0)]
clec3b.l[clec3b(0.0)]
clec3b.s[clec3b(1e-26)]
clgn-like.l[clgn(6e-122)]
clgn-like.s[clgn(3e-135)]
clhc1.l[clhc1(0.0)]
clic1.l[clic1(0.0)]
clic1.s[clic1(0.0)]
clic3.l[clic3(0.0)]
clic3.s[clic3(0.0)]
clic4.l[clic4(4e-64)]
clic4.s[clic4(0.0)]
clic5.l[clic5(0.0)]
clic5.s[clic5(0.0)]
clic6.l[clic6(0.0)]
clic6.s[clic6(0.0)]
clint1.l[clint1(0.0)]
clint1.s[clint1(0.0)]
clip2.l
clip2.s
clip3.l[clip3(0.0)]
clip3.s[clip3(0.0)]
clip4.l[cd2bp2(1e-138)]
clip4.s[cd2bp2(0.0)]
clk1.l[clk1(0.0)]
clk1.s[clk1(8e-27)]
clmn-like.l
clmn-like.s
clmp.l[clmp(0.0)]
clmp.s[clmp(0.0)]
cln3-like.1[cln3(3e-130)]
cln5.l[cln5(0.0)]
cln6.l[cln6(0.0)]
cln6.s[cln6(9e-154)]
cln8-like.l
cln8-like.s
clock.l[clock(3e-173)]
clock.s[clock(0.0)]
clp1.l[clp1(0.0)]
clpb.l[clpb(3e-126)]
clpp.1[clpp(1e-53)]
clpp.l[clpp(0.0)]
clptm1-like.l[clptm1(0.0)]
clptm1-like.s[clptm1(0.0)]
clptm1l.s[clptm1l(0.0)]
clpx.l[clpx(0.0)]
clpx.s[clpx(2e-41)]
clrn1.l[clrn1(0.0)]
clrn1.s[clrn1(0.0)]
clrn2.l[clrn2(0.0)]
clrn2.s[clrn2(0.0)]
clrn3.l[clrn3(0.0)]
clspn.l[clspn(1e-63)]
clspn.s[clspn(0.0)]
clstn2.l[clstn2(0.0)]
clstn2.s[clstn2(0.0)]
clstn3.s[clstn1(0.0)]
cltb.l[cltb(0.0)]
cltb.s[cltb(0.0)]
cltc.l[cltc(0.0)]
cltc.s[cltc(0.0)]
clu.l[clu(0.0)]
cluap1.l[cluap1(0.0)]
cluh.l[kiaa0664(0.0)]
cluh.s[kiaa0664(0.0)]
clul1.l
clvs2-like.l[clvs2(0.0)]
clybl.l[clybl(0.0)]
cmahp.l[cmahp(1e-58)]
cmbl.l[cmbl(3e-76)]
cmc1.l[cmc1(7e-124)]
cmip-like.l[cmip(2e-127)]
cmip-like.s[cmip(0.0)]
cmklr1.l[cmklr1(0.0)]
cmklr1.s[cmklr1(0.0)]
cmpk2.l[cmpk2(0.0)]
cmpk2.s[cmpk2(0.0)]
cmss1.l[c3orf26(0.0)]
cmtm5.l[cmtm5(4e-127)]
cmtm5.s[cmtm5(9e-173)]
cmtm6.l[cmtm6(1e-112)]
cmtm6.s[cmtm6(8e-87)]
cmtm7.l[cmtm7(9e-145)]
cmtm7.s[cmtm7(6e-102)]
cmtm8-like.l
cmtm8-like.s
cmya5.l
cmya5.s
cndp1.l[cndp1(0.0)]
cndp2.l[cndp2(2e-83)]
cndp2.s[cndp2(4e-84)]
cnep1r1.l[tmem188(4e-137)]
cnep1r1.s[tmem188(3e-174)]
cnfn.1.l[cnfn.1(2e-169)]
cnfn.1.s[cnfn.1(3e-143)]
cnga1.l[cnga1(3e-93)]
cnga1.s[cnga1(1e-91)]
cnga2-like.l[cnga2(0.0)]
cnga4.l[cnga4(3e-59)]
cngb3.l[cngb3(6e-40)]
cnih1.l[cnih(2e-47)]
cnih1.s[cnih(0.0)]
cnih2.l[cnih2(3e-107)]
cnih2.s[cnih2(9e-45)]
cnih3.l
cnih3.s
cnih4.l[cnih4(0.0)]
cnih4.s[cnih4(0.0)]
cnksr1.l[cnksr1(7e-75)]
cnksr1.s[cnksr1(0.0)]
cnksr3.s[cnksr3(0.0)]
cnn1.l[cnn1(0.0)]
cnn1.s[cnn1(9e-109)]
cnn3.l[cnn3(1e-85)]
cnn3.s[cnn3(0.0)]
cnnm1.l[cnnm1(7e-159)]
cnnm2.l[cnnm2(0.0)]
cnnm2.s[cnnm2(0.0)]
cnnm3-like.l[cnnm3(5e-41)]
cnot1.l[cnot1(3e-136)]
cnot1.s[cnot1(7e-30)]
cnot11-like.l[cnot11(0.0)]
cnot11-like.s[cnot11(0.0)]
cnot2.l[cnot2(3e-92)]
cnot2.s[cnot2(6e-92)]
cnot7.s[cnot7(3e-58)]
cnot8.l[cnot8(0.0)]
cnot8.s[cnot8(0.0)]
cnp-like.l
cnp-like.s
cnppd1.l[cnppd1(0.0)]
cnppd1.s[cnppd1(0.0)]
cnpy2.l[cnpy2(0.0)]
cnpy2.s[cnpy2(0.0)]
cnr1.l[cnr1(0.0)]
cnr1.s[cnr1(0.0)]
cnr2.1[cnr2(0.0)]
cnr2.l[cnr2(0.0)]
cnrip1.l[cnrip1(5e-124)]
cnst-like.l[cnst(7e-143)]
cnst-like.s[cnst(3e-135)]
cntd2.l[cntd2(0.0)]
cntln-like.l[cntln(6e-36)]
cntn1.l[cntn1(0.0)]
cntn1.s[cntn1(0.0)]
cntn4.l[cntn4(0.0)]
cntn4.s[cntn4(2e-166)]
cntn5.l[cntn5(0.0)]
cntn5.s[cntn5(0.0)]
cntnap1.l[cntnap1(1e-99)]
cntnap2.s[cntnap2(0.0)]
cntnap4.l[cntnap4(7e-81)]
cntnap4.s[cntnap4(0.0)]
cntrl.l[cntrl(6e-28)]
coa5.l[coa5(3e-162)]
coa5.s[coa5(1e-98)]
coa6.l[c1orf31(9e-102)]
coa7.l[selrc1(0.0)]
coa7.s[selrc1(0.0)]
coasy-like.l[coasy(4e-74)|mlx(0.0)]
cobl.s[cobl(0.0)]
cobll1.l[cobll1(4e-69)]
cobll1.s[cobll1(5e-64)]
coch-like.l[coch(0.0)]
coch-like.s[coch(0.0)]
cog1.s[cog1(0.0)]
cog2-like.s[cog2(0.0)]
cog3.l[cog3(1e-104)]
cog3.s[cog3(0.0)]
cog6.l[cog6(0.0)]
cog6.s[cog6(0.0)]
cog7.l[cog7(0.0)]
cog7.s[cog7(0.0)]
cog8.l[cog8(0.0)]
col11a1-like.l[col5a3(0.0)]
col11a1-like.s[col5a3(1e-29)]
col11a2p1.l[col11a2p(0.0)]
col11a2p1.s[col11a2p(1e-50)]
col12a1.1[col12a1(2e-69)]
col12a1.s[col12a1(2e-88)]
col16a1-like.s[ensxetg00000033245(5e-106)]
col17a1.l[col17a1(2e-23)]
col17a1.s[col17a1(2e-72)]
col18a1.l[col18a1(0.0)]
col18a1.s[col18a1(5e-143)]
col19a1.l[ensxetg00000017945(5e-180)]
col1a2.l[col1a2(0.0)]
col1a2.s[col1a2(0.0)]
col21a1.l[col21a1(0.0)]
col21a1.s[col21a1(0.0)]
col22a1-like.2.l[col22a1(3e-32)]
col24a1.l[col24a1(1e-20)]
col25a1.2.l
col25a1.2.s
col3a1.l[col3a1(1e-97)]
col3a1.s[col3a1(0.0)]
col4a1.l[col4a1(4e-163)]
col4a1.s[col4a1(0.0)]
col4a3bp.l[col4a3bp(0.0)]
col4a3bp.s[col4a3bp(0.0)]
col4a5-like.l[col4a5(0.0)]
col4a5-like.s[col4a5(0.0)]
col4a6-like.l[col4a6(0.0)]
col4a6-like.s[col4a6(5e-145)]
col5a1-like.l[col5a1(7e-69)]
col5a1-like.s[col5a1(0.0)]
col5a2.l[col5a2(0.0)]
col5a2.s[col5a2(5e-32)]
col5a3-like.l[col11a1(1e-35)]
col5a3-like.s[col11a1(1e-49)]
col6a1.l[col6a1(0.0)]
col6a1.s[col6a1(0.0)]
col8a1.l[col8a1(0.0)]
col8a1.s[col8a1(0.0)]
col8a2.l[col8a2(0.0)]
col8a2.s[col8a2(2e-50)]
col9a1.l[col9a1(0.0)]
col9a1.s[col9a1(2e-64)]
col9a2.l[col9a2(2e-147)]
col9a2.s[col9a2(0.0)]
col9a3.l[col9a3(0.0)]
col9a3.s[col9a3(1e-41)]
colec10.s[colec10(0.0)]
colec11-like.l[colec11(0.0)]
colec11-like.s[colec11(4e-84)]
colec12.l[colec12(0.0)]
colec12.s[colec12(0.0)]
colq-like.l[colq(1e-41)]
colq-like.s[colq(0.0)]
commd1.l[commd1(0.0)]
commd1.s[commd1(8e-73)]
commd10.l[commd10(0.0)]
commd2.l[commd2(4e-74)]
commd2.s[commd2(0.0)]
commd6.l[commd6(0.0)]
commd6.s[commd6(0.0)]
commd8.l[commd8(1e-68)]
commd8.s[commd8(0.0)]
commd9.l[commd9(0.0)]
comp.l[comp(6e-21)]
comp.s[comp(9e-84)]
comt.2.l[comt.2(1e-61)]
comt.2.s[comt.2(0.0)]
comt.l[comt(0.0)]
copa.l[copa(0.0)]
copa.s[copa(1e-146)]
copb2.l[copb2(3e-157)]
copb2.s[copb2(0.0)]
cope.1[cope(0.0)]
cope.l[cope(1e-101)]
copg1.l[copg(0.0)]
copg1.s[copg(0.0)]
copg2.s[copg2(0.0)]
cops2.l[cops2(0.0)]
cops2.s[cops2(0.0)]
cops3.l[cops3(0.0)]
cops3.s[cops3(7e-171)]
cops4.l[cops4(0.0)]
cops5.l[cops5(3e-59)]
cops5.s[cops5(0.0)]
cops6-like.1[cops6(0.0)]
cops8.l[cops8(0.0)]
cops8.s[cops8(4e-58)]
copz1.l[copz1(0.0)]
copz1.s[copz1(0.0)]
copz2.l[copz2(2e-157)]
coq10a.l[coq10a(7e-53)]
coq10a.s[coq10a(1e-52)]
coq3.l[c6orf168(0.0)|coq3(0.0)]
coq4.l[coq4(0.0)]
coq5.l[coq5(0.0)]
coq6.l[c14orf45(0.0)|coq6(0.0)|znf410(0.0)]
coq6.s[coq6(5e-45)]
coq7.l[coq7(4e-151)]
coq9.l[coq9(0.0)]
coq9.s[coq9(0.0)]
corin-like.l[corin(9e-60)]
corin-like.s[corin(2e-55)]
coro2a.l[coro2a(0.0)]
coro6.1[coro1a(6e-108)]
coro7.l[ensxetg00000031908(0.0)|ensxetg00000034093(0.0)]
cotl1.l[cotl1(2e-103)]
cotl1.s[cotl1(5e-115)]
cox10.l[ensxetg00000033101(8e-148)]
cox10.s[ensxetg00000033101(2e-138)|cox10(2e-122)]
cox17.l[cox17(6e-105)]
cox17.s[cox17(7e-93)]
cox18.l[cox18(0.0)]
cox19.s[cox19(5e-119)]
cox4i1.l[cox4i1(0.0)]
cox4i1.s[cox4i1(0.0)]
cox5a.l[cox5a(3e-78)]
cox5a.s[cox5a(7e-74)]
cox5b.2-like.l[cox5b.2(0.0)]
cox6a2.l[cox6a2(6e-143)]
cox6b1.l
cox6b1.s
cox6c.l[cox6c(5e-154)]
cox6c.s[cox6c(2e-162)]
cox7a2.1[cox7a2(2e-157)]
cox7a2.s[cox7a2(3e-156)]
cox7b.l[cox7b(1e-153)]
cox7b.s[cox7b(4e-92)]
cox7c.l[cox7c(2e-132)]
cox7c.s[cox7c(3e-115)]
cp.l[cp(0.0)]
cpa3.l[cpa3(0.0)]
cpa6.l[cpa6(0.0)]
cpa6.s[cpa6(0.0)]
cpamd8.l[cpamd8(0.0)]
cpb2.l[cpb2(0.0)]
cpb2.s[cpb2(0.0)]
cpd.s[cpd(0.0)]
cpe.1[cpe(0.0)]
cpe.s[cpe(0.0)]
cpeb1.l[cpeb1(0.0)]
cpeb1.s[cpeb1(0.0)]
cpeb2-like.l[cpeb2(0.0)]
cpeb2-like.s[cpeb2(0.0)]
cpeb3.l[cpeb3(0.0)]
cpeb3.s[cpeb3(0.0)]
cpeb4-like.l[cpeb4(1e-75)]
cpeb4-like.s[cpeb4(4e-71)]
cped1.l[cped1(3e-178)]
cped1.s[cped1(3e-60)]
cplx1.1[cplx1(4e-166)]
cplx1.l[cplx1(5e-165)]
cplx2.l[cplx2(0.0)]
cplx2.s[cplx2(2e-63)]
cplx3.l[cplx3(0.0)]
cplx4.l[cplx4(4e-47)]
cplx4.s[cplx4(3e-55)]
cpm.l[cpm(4e-67)]
cpm.s[cpm(0.0)]
cpn1.l[cpn1(8e-105)]
cpn1.s[cpn1(0.0)]
cpne1.l[cpne1(0.0)]
cpne1.s[cpne1(0.0)]
cpne2-like.l[cpne2(3e-157)]
cpne2-like.s[cpne2(0.0)]
cpne3.l[cpne3(5e-84)]
cpne3.s[cpne3(5e-24)]
cpne4.l[cpne4(6e-69)]
cpne4.s[cpne4(1e-75)]
cpne5.l[cpne5(1e-78)]
cpne5.s[cpne5(2e-36)]
cpne7.1[cpne7(0.0)]
cpne7.s[cpne7(0.0)]
cpne8.l[ensxetg00000031332(0.0)]
cpne8.s[ensxetg00000031332(0.0)]
cpne9.l[cpne9(2e-32)]
cpo.l[cpo(0.0)]
cpox-like.l[cpox(4e-66)]
cpped1.l[cpped1(0.0)]
cpq-like.l
cps1.l[cps1(4e-50)]
cpsf2.l[cpsf2(0.0)]
cpsf2.s[cpsf2(6e-94)]
cpsf3.l[cpsf3(0.0)]
cpsf3.s[cpsf3(0.0)]
cpsf4.l[cpsf4(0.0)]
cpsf4.s[cpsf4(0.0)]
cpsf4l.s[cpsf4l(0.0)]
cpsf6.l[cpsf6(1e-45)]
cpsf6.s[cpsf6(8e-133)]
cpt1a.l[cpt1a(0.0)]
cpt1a.s[cpt1a(2e-111)]
cpt1b.l[cpt1b(0.0)]
cpt2.l[cpt2(0.0)]
cpt2.s[cpt2(0.0)]
cptp.l[gltpd1(0.0)]
cpvl.l[cpvl(1e-115)]
cpxm2.l[cpxm2(0.0)]
cpxm2.s[cpxm2(0.0)]
cpz.l[cpz(4e-35)]
cpz.s[cpz(2e-96)]
crabp1.l[crabp1(4e-98)]
crabp1.s[crabp1(1e-98)]
cracr2b.l[efcab4a(0.0)]
cracr2b.s[efcab4a(5e-109)]
cramp1l-like.l[cramp1l(1e-25)]
cramp1l-like.s[cramp1l(4e-24)]
crat.1.1[crat.1(0.0)]
crat.2.l[crat.2(2e-72)]
crat.2.s[crat.2(2e-77)]
crb1.l[crb1(6e-177)]
crb3.1[crb3(5e-84)]
crb3.l[crb3(2e-98)]
crbn.l[crbn(0.0)]
crbn.s[crbn(0.0)]
crcp.s[crcp(4e-28)]
creb3l2.1[creb3l2(0.0)]
creb3l2.s[creb3l2(0.0)]
creb5-like.l[creb5(3e-160)]
creb5-like.s[creb5(5e-157)]
crebl2.1[crebl2(3e-145)]
crebl2.s[crebl2(3e-119)]
crebrf-like.l[c5orf41(0.0)]
crebrf-like.s[c5orf41(0.0)]
crebzf.s
creg2.l[creg2(0.0)]
creg2.s[creg2(9e-51)]
creld1-like.l[creld1(0.0)]
crem.l
crem.s
crhbp.l[crhbp(0.0)]
crhbp.s[crhbp(0.0)]
crhr1.1.s[crhr1.1(0.0)]
crhr1.2.l[crhr1.2(0.0)]
crhr1.2.s[crhr1.2(0.0)]
crhr2.l[crhr2(0.0)]
crhr2.s[crhr2(0.0)]
crim1.l[crim1(0.0)]
crim1.s[crim1(0.0)]
crip1.l[crip1(0.0)]
crip2.1[crip2(4e-29)]
crip2.l[crip2(7e-108)]
crip3.l[crip3(0.0)]
crip3.s[crip3(2e-22)]
cript.l[cript(1e-128)]
cript.s[cript(2e-150)]
crisp2-like.s
crispld1.l[crispld1(2e-136)]
crispld1.s[crispld1(9e-148)]
crispld2.l[crispld2(0.0)]
crispld2.s[crispld2(0.0)]
crkl.l[crkl(0.0)]
crkl.s[crkl(0.0)]
crlf1.l[crlf1(0.0)]
crlf1.s[crlf1(0.0)]
crlf3-like.l[crlf3(0.0)]
crls1.s[crls1(1e-26)]
crnkl1.l[crnkl1(5e-28)]
crnkl1.s[crnkl1(0.0)]
crocc.l[crocc(0.0)]
crot.s[crot(0.0)]
crp.1.l[crp.1(2e-135)]
crp.4.l[crp.4(0.0)]
crp.l[crp.3(0.0)]
crtac1.l[crtac1(0.0)]
crtam.l[crtam(0.0)]
crtap.l[crtap(0.0)]
crtap.s[crtap(0.0)]
crtc1-like.l[crtc1(0.0)]
crtc1-like.s[crtc1(5e-21)]
crtc3.l[crtc3(0.0)]
crtc3.s[crtc3(0.0)]
crx.l[crx(8e-157)]
crx.s[crx(0.0)]
cry2.l[cry2(0.0)]
cry2.s[cry2(0.0)]
cry4.l[xb-gene-5945160(1e-57)]
cryab.l[cryab(5e-71)]
cryab.s[cryab(5e-159)]
cryba1.l[cryba1(0.0)]
cryba1.s[cryba1(0.0)]
cryba4.l[cryba4(0.0)]
cryba4.s[cryba4(0.0)]
crybb1.l[crybb1(0.0)]
crybb1.s[crybb1(0.0)]
crybb2.l[crybb2(0.0)]
crybb2.s[crybb2(0.0)]
crybb3.l[crybb3(0.0)]
crybb3.s[crybb3(0.0)]
crygb.l[crygb(0.0)]
cryl1.l[cryl1(0.0)]
cryl1.s[cryl1(0.0)]
cryz.l[cryz(0.0)]
cryzl1.l[cryzl1(2e-133)|donson(0.0)]
cs.l[cs(3e-128)]
cs.s[cs(3e-117)]
csad.l[csad(0.0)]
csdc2.l[csdc2(0.0)]
csdc2.s[csdc2(0.0)]
csde1.l[csde1(0.0)]
csde1.s[csde1(0.0)]
cse1l.l[cse1l(0.0)]
cse1l.s[cse1l(0.0)]
csf3.l[csf3(7e-112)]
csf3.s
csgalnact1.l[csgalnact1(0.0)]
csgalnact1.s[csgalnact1(0.0)]
csgalnact2.l[csgalnact2(0.0)]
csk.l[csk(1e-34)]
csk.s[csk(5e-52)]
csnk1e.l[csnk1e(0.0)]
csnk1e.s[csnk1e(0.0)]
csnk1g1.l[csnk1g1(4e-171)|znf609(0.0)]
csnk1g1.s[csnk1g1(2e-46)]
csnk1g2.l[csnk1g2(0.0)]
csnk1g3.l[csnk1g3(5e-72)]
csnk1g3.s[csnk1g3(0.0)]
csnk2b.l[csnk2b(0.0)]
csnk2b.s[csnk2b(0.0)]
cspg4.l[cspg4(2e-23)]
cspg5.l
cspg5.s
cspp1-like.l[ensxetg00000030250(0.0)|cspp1(0.0)]
csrnp1.l[csrnp1(0.0)]
csrnp1.s[csrnp1(0.0)]
csrnp2.l[csrnp2(0.0)]
csrnp2.s[csrnp2(0.0)]
csrnp3-like.l
csrnp3-like.s
csrp1.l[csrp1(0.0)]
csrp2.s[csrp2(4e-157)]
csrp2bp.l[csrp2bp(0.0)]
csrp3.l[csrp3(0.0)]
cst7.l[cst7(0.0)]
cst7.s[cst7(7e-148)]
cstf1.l[cstf1(3e-73)]
cstf1.s[cstf1(0.0)]
cstf2.l[cstf2(0.0)]
ctage5.1[ctage5(0.0)]
ctbp1.l[ctbp1(0.0)]
ctbp1.s[ctbp1(0.0)]
ctbp2-like.1.l[ctbp2(0.0)]
ctbp2-like.1.s[ctbp2(3e-91)]
ctbp2-like.2.l[ctbp2(2e-87)]
ctbp2-like.2.s[ctbp2(0.0)]
ctbs.l[ctbs(0.0)]
ctbs.s[ctbs(0.0)]
ctdnep1.1[ctdnep1(0.0)]
ctdnep1.l[ctdnep1(1e-104)]
ctdp1.l[ctdp1(0.0)]
ctdp1.s[ctdp1(0.0)]
ctdsp1.l[ctdsp1(1e-49)]
ctdsp1.s[ctdsp1(1e-54)]
ctdsp2.l[ctdsp2(3e-23)]
ctdsp2.s[ctdsp2(9e-149)]
ctdspl-like.l[ctdspl(0.0)]
ctdspl-like.s[ctdspl(9e-66)]
ctdspl2.l[ctdspl2(3e-168)]
ctdspl2.s[ctdspl2(2e-57)]
ctgf.1[ctgf(0.0)]
ctgf.l[ctgf(0.0)]
ctgfl.l
cth.l[cth(0.0)]
cth.s[cth(0.0)]
cthrc1.l[cthrc1(2e-86)]
cthrc1.s[cthrc1(0.0)]
ctif.l[ctif(1e-118)]
ctif.s[ctif(0.0)]
ctla4.l
ctla4.s
ctnna1.l[ctnna1(0.0)]
ctnna1.s[ctnna1(0.0)]
ctnna2.l[ensxetg00000032279(0.0)]
ctnna2.s[ensxetg00000032279(0.0)]
ctnnal1.s[ctnnal1(3e-64)]
ctnnbip1.l[ctnnbip1(0.0)]
ctnnbip1.s[ctnnbip1(0.0)]
ctnnbl1.1[ctnnbl1(0.0)]
ctnnbl1.s[ctnnbl1(0.0)]
ctns.l[ctns(0.0)]
ctps2.l[ctps2(0.0)]
ctr9.l[ctr9(0.0)]
ctr9.s[ctr9(3e-139)]
ctrb1.s[ctrb1(0.0)]
ctrb2.l[ctrb2(0.0)]
ctrc.l[cela2a(0.0)]
ctsa.l[ctsa(0.0)]
ctsb.l[ctsb(0.0)]
ctsb.s[ctsb(0.0)]
ctsc.l[ctsc(0.0)]
ctsc.s[ctsc(0.0)]
ctsd.s[ctsd(0.0)]
ctse.l[ctse(5e-110)]
ctse.s[ctse(0.0)]
ctsf.l[ctsf(3e-93)]
ctsh.l[ctsh(0.0)]
ctsk-like.l[ensxetg00000031138(2e-67)]
ctsl.l[ctsl1(0.0)]
ctso.l[ctso(2e-82)]
ctss.2.l[ensxetg00000009461(0.0)]
ctss.l[ctss(0.0)]
ctss.s[ctss(0.0)]
ctsv.l[ctsl2(0.0)]
ctsv.s[ctsl2(0.0)]
ctsw.1[ctsw(1e-97)]
cttn-like.1.l[golgb1(7e-90)|hcls1(0.0)]
cttn-like.1.s[hcls1(0.0)]
cttn.l[cttn(1e-61)]
cttn.s[cttn(2e-41)]
cttnbp2-like.l[cttnbp2(0.0)]
cttnbp2-like.s[cttnbp2(1e-39)]
cttnbp2nl-like.l[cttnbp2nl(0.0)]
ctu1.l[ctu1(0.0)]
ctu2.1[ctu2(0.0)]
cubn.l[cubn(0.0)]
cuedc1.l[cuedc1(8e-84)]
cuedc1.s[cuedc1(1e-43)]
cuedc2.l[cuedc2(0.0)]
cuedc2.s[cuedc2(0.0)]
cuff.1
cuff.10
cuff.1000[sumo3(3e-71)]
cuff.10000
cuff.10001
cuff.10002
cuff.10003
cuff.10006
cuff.10007
cuff.10008
cuff.1001
cuff.10011
cuff.10013
cuff.1002
cuff.10021
cuff.10025[ensxetg00000029950(2e-141)]
cuff.10027
cuff.10028
cuff.1003
cuff.10030[rapgef1(1e-68)]
cuff.10031
cuff.10032
cuff.10033
cuff.10036
cuff.10037
cuff.10038
cuff.1004
cuff.10044[hmcn2(1e-106)]
cuff.10045
cuff.10046
cuff.10047
cuff.10048
cuff.10049
cuff.1005
cuff.10051
cuff.10052[rtn3(2e-41)]
cuff.10055
cuff.10056
cuff.10057[evpl(1e-120)]
cuff.10058
cuff.10060
cuff.10061
cuff.10062
cuff.10064
cuff.10065
cuff.10066[zfp1(4e-41)]
cuff.10069
cuff.10070
cuff.10071
cuff.10075
cuff.1008
cuff.10081
cuff.10087
cuff.1009
cuff.10090
cuff.10092
cuff.10093
cuff.10094
cuff.10095
cuff.10097
cuff.101
cuff.1010[kiaa0913(2e-52)]
cuff.10101
cuff.1011
cuff.10116
cuff.10119
cuff.1012
cuff.10120
cuff.10121
cuff.10122
cuff.10123
cuff.10124
cuff.10125
cuff.10126
cuff.10127
cuff.10128[tsta3(1e-52)]
cuff.10130
cuff.10131
cuff.10132
cuff.10133
cuff.10134
cuff.10135
cuff.10138
cuff.1014
cuff.10140[anp32b(3e-65)]
cuff.10143[eif4a3(4e-54)]
cuff.10144
cuff.10146
cuff.10147
cuff.10148
cuff.10149
cuff.10151
cuff.10154
cuff.10155
cuff.10156
cuff.10157
cuff.10159[fdx1l(1e-27)]
cuff.1016
cuff.10161
cuff.10162
cuff.10163
cuff.10164
cuff.10167
cuff.10169
cuff.1017
cuff.10170
cuff.10171[mpst(3e-50)]
cuff.10172
cuff.10173
cuff.10174
cuff.10175
cuff.10176
cuff.10178
cuff.10179
cuff.1018
cuff.10181
cuff.10183
cuff.10186
cuff.10187
cuff.10188
cuff.10193
cuff.10194
cuff.10197
cuff.10198
cuff.10199
cuff.102
cuff.1020
cuff.10202
cuff.10204
cuff.10205
cuff.10208
cuff.10209[rccd1(2e-32)]
cuff.1021[rap1a(2e-84)]
cuff.10213
cuff.10219
cuff.10221
cuff.10222
cuff.10224
cuff.10226[mep1b(1e-36)]
cuff.10227[usf2(3e-49)]
cuff.10228
cuff.1023
cuff.10230[xb-gene-5964941(4e-123)]
cuff.10231
cuff.10233
cuff.10239
cuff.1024
cuff.10240[uvs.2(2e-86)]
cuff.10241
cuff.10242
cuff.10244
cuff.10245
cuff.10246
cuff.10247
cuff.10249
cuff.1025[acaa2(1e-75)]
cuff.10253
cuff.10254
cuff.10255
cuff.10256
cuff.10257
cuff.10259
cuff.1026
cuff.10261
cuff.10263
cuff.10264[nucb2(3e-66)]
cuff.10265
cuff.10268
cuff.10269
cuff.10270[kalrn(2e-161)]
cuff.10272
cuff.10274
cuff.10276[st6galnac4(1e-100)]
cuff.10277
cuff.10278
cuff.10279
cuff.10280
cuff.10281
cuff.10282
cuff.10283
cuff.10286
cuff.10287
cuff.1029
cuff.10292
cuff.10294
cuff.10295[dusp8(5e-58)]
cuff.10296
cuff.10299
cuff.103
cuff.10301
cuff.10302
cuff.10303
cuff.10307
cuff.10309
cuff.10310
cuff.10311
cuff.10312
cuff.10313
cuff.10314
cuff.10315
cuff.10316
cuff.1032[ppp2r1a(3e-44)]
cuff.10323
cuff.10328
cuff.1033[ppp2r1a(9e-46)]
cuff.10332
cuff.10336
cuff.1034
cuff.10341
cuff.10344
cuff.10345
cuff.10349
cuff.1035[ppp2r1a(2e-55)]
cuff.10350
cuff.10352
cuff.10353
cuff.10356
cuff.10357
cuff.10358[kalrn(1e-172)]
cuff.10359
cuff.1036
cuff.10360
cuff.10363
cuff.10369
cuff.10372
cuff.10373
cuff.10374
cuff.10377
cuff.10379
cuff.1038
cuff.10381
cuff.10382[znf717(6e-52)]
cuff.10383
cuff.10384
cuff.10385[has2(5e-72)]
cuff.10387
cuff.10388
cuff.10389
cuff.10391
cuff.10395
cuff.10396
cuff.10397
cuff.10399[adam9(7e-67)]
cuff.104
cuff.10400
cuff.10403[pacs2(1e-52)]
cuff.10405
cuff.10407
cuff.10409
cuff.1041
cuff.10410[hoxc9(2e-160)]
cuff.10411[lclat1(1e-63)]
cuff.10412
cuff.10414[prdm12(4e-74)]
cuff.10416
cuff.10417
cuff.1042
cuff.10422
cuff.10423
cuff.10424
cuff.10425
cuff.10426
cuff.10428
cuff.10429
cuff.1043
cuff.10430
cuff.10431
cuff.10433
cuff.10434
cuff.10435
cuff.10436
cuff.1044[ppp2r1a(8e-67)]
cuff.10440
cuff.10441
cuff.10444[fgd1(1e-85)]
cuff.10445
cuff.1045
cuff.10453[alas2(0.0)]
cuff.10457
cuff.1046
cuff.10462
cuff.10463
cuff.10465
cuff.10469
cuff.10470
cuff.10471
cuff.10472
cuff.10475
cuff.10476
cuff.1048
cuff.10480[xb-gene-5738617(1e-49)]
cuff.10481
cuff.10482
cuff.10483
cuff.10484
cuff.10485
cuff.10486
cuff.10489
cuff.1049
cuff.10490
cuff.10491
cuff.10493
cuff.10495
cuff.10497
cuff.10498
cuff.1050
cuff.10500
cuff.10501[farsb(3e-44)]
cuff.10502[arcn1(1e-58)]
cuff.10506
cuff.10507
cuff.1051
cuff.10511
cuff.10512
cuff.10514
cuff.10515
cuff.10517
cuff.1052
cuff.10523[ahnak(6e-63)]
cuff.10524
cuff.10525
cuff.10529
cuff.1053
cuff.10530[dync2h1(0.0)]
cuff.10531[dync2h1(0.0)]
cuff.10532
cuff.10534
cuff.10537
cuff.10538
cuff.10539
cuff.10540
cuff.10541
cuff.10543
cuff.10544
cuff.10546
cuff.10548
cuff.10551
cuff.10555
cuff.10559[chmp1a(0.0)]
cuff.1056
cuff.10560
cuff.10569
cuff.1057
cuff.10571
cuff.10574
cuff.10581
cuff.10585
cuff.10589
cuff.1059[ccdc126(2e-44)]
cuff.10590
cuff.10591
cuff.10592
cuff.10594
cuff.10596
cuff.10597
cuff.10598
cuff.106[myo10.2(1e-50)]
cuff.1060
cuff.10601
cuff.10602
cuff.10603[sidt1(1e-42)]
cuff.10604
cuff.10605[eif2c2(2e-51)]
cuff.10608
cuff.10609[clns1a(1e-33)]
cuff.10611
cuff.10612[fyttd1(2e-62)]
cuff.10613
cuff.10615
cuff.10616
cuff.10617
cuff.10618
cuff.1062
cuff.10620[xb-gene-5924311(5e-28)]
cuff.10622[ensxetg00000000016(4e-108)]
cuff.10623[yars(2e-77)]
cuff.10624
cuff.10625
cuff.10626
cuff.10627
cuff.10628
cuff.1063
cuff.10630
cuff.10631
cuff.10632[rbm12b(3e-119)]
cuff.10637
cuff.10639
cuff.1064
cuff.10640
cuff.10644
cuff.10646
cuff.10648
cuff.1065[5_8s_rrna(1e-43)]
cuff.10653
cuff.10654
cuff.10657
cuff.10659
cuff.10660
cuff.10661[ints4(1e-87)]
cuff.10663
cuff.10664
cuff.10665
cuff.10668
cuff.10669
cuff.10670
cuff.10671
cuff.10673
cuff.10674
cuff.10675[rsf1(2e-70)]
cuff.10677[ncoa3(3e-43)]
cuff.10680
cuff.10681
cuff.10682[tram1(4e-149)]
cuff.10683
cuff.10693
cuff.10697
cuff.107
cuff.1070
cuff.10703[spred1(4e-148)]
cuff.1071
cuff.10710
cuff.10711
cuff.10713
cuff.10715
cuff.10716
cuff.10717
cuff.10719[stau2(2e-47)]
cuff.1072
cuff.10721
cuff.10724[pfkfb1(2e-94)]
cuff.10727
cuff.10728[ndufs2(9e-54)]
cuff.10729
cuff.1073
cuff.10730
cuff.10731[ensxetg00000033969(2e-89)]
cuff.10732[mta1(2e-75)]
cuff.10735
cuff.10736
cuff.10742
cuff.10743
cuff.10744
cuff.10745
cuff.10747
cuff.10748[becn1(7e-72)]
cuff.10749
cuff.10750
cuff.10751
cuff.10755
cuff.10756
cuff.10757
cuff.10759
cuff.10763[mx1(8e-43)]
cuff.10765
cuff.10766[eif2s1(7e-45)]
cuff.10767[pigu(9e-44)]
cuff.10768[usf2(2e-44)]
cuff.10770
cuff.10771
cuff.10773
cuff.10774
cuff.10775
cuff.10776
cuff.10777
cuff.10778
cuff.10779
cuff.1078
cuff.10781
cuff.10782
cuff.10784
cuff.10787
cuff.10789[pou3f1(6e-166)]
cuff.1079
cuff.10790[pgk1(3e-159)]
cuff.10791[rpusd2(0.0)]
cuff.10800
cuff.10802
cuff.10805
cuff.10806
cuff.10810
cuff.10812
cuff.10813
cuff.10815
cuff.10816
cuff.10818
cuff.1082
cuff.10821
cuff.10822
cuff.10829
cuff.10830
cuff.10831
cuff.10833
cuff.10835
cuff.10836
cuff.10837
cuff.10838
cuff.10842
cuff.10843[capn8(2e-65)]
cuff.10844
cuff.10846
cuff.10849
cuff.1085
cuff.10850
cuff.10853
cuff.10854
cuff.10859
cuff.1086
cuff.10860[znf674(1e-123)]
cuff.10862
cuff.10863[uncx(8e-175)]
cuff.10865[cnnm2(3e-55)]
cuff.10866
cuff.10867
cuff.1087
cuff.10871
cuff.10872
cuff.10874
cuff.10876
cuff.10879
cuff.1088
cuff.10881
cuff.10882
cuff.10883
cuff.10884
cuff.10885
cuff.10886
cuff.10887
cuff.10888
cuff.10889
cuff.1089
cuff.10890
cuff.10892
cuff.10893
cuff.10894
cuff.10895
cuff.10897
cuff.10900[rtkn(5e-123)]
cuff.10902
cuff.10903
cuff.10905
cuff.10906
cuff.10909
cuff.1091
cuff.10910
cuff.10911
cuff.10929
cuff.10930
cuff.10932
cuff.10933
cuff.10936
cuff.10937
cuff.10938[pck2(6e-65)]
cuff.10939
cuff.10940
cuff.10944
cuff.10946[pdha1(3e-31)]
cuff.10947
cuff.10948
cuff.10949
cuff.10950
cuff.10951
cuff.10954
cuff.10955
cuff.10957
cuff.10958
cuff.10959
cuff.10960
cuff.10961
cuff.10962
cuff.10963
cuff.10964
cuff.10966
cuff.10968
cuff.10969
cuff.1097
cuff.10974
cuff.10975
cuff.10976
cuff.1098
cuff.10980[tctn2(1e-72)]
cuff.10981
cuff.10982
cuff.10985
cuff.10986
cuff.10988
cuff.1099
cuff.10990
cuff.10991[eif2c4(2e-70)]
cuff.10992
cuff.10993
cuff.10994
cuff.10995
cuff.10997
cuff.10998
cuff.10999
cuff.11
cuff.110
cuff.11000
cuff.11002
cuff.11011
cuff.11015[xb-gene-5738617(1e-32)]
cuff.11016
cuff.11024
cuff.11025
cuff.11027
cuff.11028
cuff.1103
cuff.11030
cuff.11032[dsp(9e-64)]
cuff.11033
cuff.11034
cuff.11036
cuff.1104
cuff.11040
cuff.11048
cuff.11057
cuff.11059
cuff.1106
cuff.11065[shoc2(2e-86)]
cuff.11066
cuff.11067
cuff.11068
cuff.11069
cuff.11071
cuff.11072
cuff.11076
cuff.11077
cuff.11079
cuff.1108
cuff.11080
cuff.11083
cuff.11086
cuff.11087[snrk(4e-133)]
cuff.11088[huwe1(6e-58)]
cuff.11089
cuff.1109
cuff.11090
cuff.11092
cuff.11094[hpca(1e-122)]
cuff.11095
cuff.11096
cuff.11097
cuff.11098
cuff.1110
cuff.11100[dync2h1(7e-67)]
cuff.11101
cuff.11102
cuff.11103
cuff.11104
cuff.11107
cuff.11108
cuff.11109
cuff.1111
cuff.11110
cuff.11111
cuff.11112
cuff.11114[t2(3e-88)]
cuff.11115[t2(8e-115)]
cuff.11116
cuff.11118
cuff.11119[fzd8(1e-163)]
cuff.1112
cuff.11120
cuff.11121
cuff.11122
cuff.11125
cuff.11126
cuff.11127
cuff.11128
cuff.11129
cuff.11130
cuff.11134
cuff.11136
cuff.11137
cuff.1114
cuff.11141
cuff.11142
cuff.11144
cuff.11145
cuff.11146[mcm3ap(6e-120)]
cuff.11147
cuff.11148
cuff.11149
cuff.1115[xb-gene-5914997(3e-37)]
cuff.11150
cuff.11151
cuff.11152
cuff.11153
cuff.11154
cuff.11157[ensxetg00000032398(9e-166)]
cuff.11161
cuff.11162
cuff.11163[sephs2(0.0)]
cuff.11165
cuff.11166
cuff.11167
cuff.11170
cuff.11178
cuff.1118
cuff.11180
cuff.11181
cuff.11182
cuff.11183
cuff.11184
cuff.11185
cuff.11186
cuff.11187
cuff.11188
cuff.11189[aph1a(2e-49)]
cuff.1119
cuff.11190
cuff.11191
cuff.11192
cuff.11194
cuff.11195[gphn(1e-158)]
cuff.11197
cuff.11198
cuff.1120
cuff.11200
cuff.11202
cuff.11203
cuff.11204
cuff.11205
cuff.11206[ensxetg00000012292(5e-92)]
cuff.11207[huwe1(3e-59)]
cuff.11208
cuff.11209
cuff.1121
cuff.11211
cuff.11212
cuff.11213
cuff.1122
cuff.11224
cuff.11225
cuff.11229
cuff.1124
cuff.11246
cuff.11247
cuff.11249
cuff.1125[rps24(1e-75)]
cuff.11250
cuff.11251
cuff.11252
cuff.11253
cuff.11258
cuff.11259
cuff.1126
cuff.11261
cuff.11270
cuff.11271
cuff.11272[u3(3e-53)]
cuff.11274
cuff.11275
cuff.11276
cuff.11279
cuff.11280
cuff.11283
cuff.11286
cuff.11287
cuff.11289
cuff.11290
cuff.11294
cuff.11295[lsr(7e-61)]
cuff.11297[spint1(3e-104)]
cuff.11298
cuff.11299
cuff.113
cuff.1130
cuff.11303
cuff.11305
cuff.11309
cuff.11310
cuff.11311
cuff.11313
cuff.11314
cuff.11315
cuff.11316
cuff.11317[mgc147490(4e-72)]
cuff.11318
cuff.11319
cuff.1132
cuff.11321
cuff.11322
cuff.11323
cuff.11324
cuff.11325
cuff.11326[fam92b(9e-170)]
cuff.11327
cuff.11328
cuff.1133
cuff.11331
cuff.11334
cuff.11336
cuff.11340
cuff.11345
cuff.11348[dnah8(5e-58)]
cuff.1135
cuff.11351
cuff.11352
cuff.11353
cuff.11354
cuff.11355
cuff.11356
cuff.11360[b4galt3(6e-76)]
cuff.11362
cuff.11363
cuff.11364[ensxetg00000007433(5e-67)]
cuff.11365
cuff.11367
cuff.11368
cuff.1137
cuff.11370
cuff.11371[kdelc2(2e-80)]
cuff.11372[xb-gene-986840(3e-34)]
cuff.11373
cuff.11374
cuff.11376[polr2a(3e-108)]
cuff.11377[huwe1(6e-91)]
cuff.11378
cuff.11380
cuff.11381
cuff.11382
cuff.11384
cuff.11386
cuff.11388
cuff.11392
cuff.11394[cwf19l2(3e-53)]
cuff.11395
cuff.11397
cuff.11398[epc1(8e-62)]
cuff.11399
cuff.1140
cuff.11400
cuff.11405
cuff.11406
cuff.11407
cuff.1141
cuff.11410
cuff.11411[ppp2r1a(1e-50)]
cuff.11415[prss23(6e-146)]
cuff.11416
cuff.11417
cuff.11418
cuff.11419
cuff.1142[rad51(3e-41)]
cuff.11420[ensxetg00000009442(4e-23)]
cuff.11424
cuff.11425
cuff.11427
cuff.1143
cuff.11434
cuff.11439
cuff.11447
cuff.11448
cuff.1145
cuff.11452
cuff.11456
cuff.1146
cuff.11461
cuff.11463
cuff.11469
cuff.1147
cuff.11470
cuff.11489
cuff.11491
cuff.11494
cuff.11498[iglon5(2e-67)]
cuff.11499
cuff.115
cuff.1150
cuff.11500
cuff.11501[ensxetg00000031310(3e-34)]
cuff.11503
cuff.11506
cuff.11507
cuff.11508
cuff.11509
cuff.11510
cuff.11511
cuff.11512
cuff.11513[rapgef1(8e-85)]
cuff.11514
cuff.11516
cuff.11517[eif4a3(3e-95)]
cuff.11518
cuff.11519
cuff.1152
cuff.11520
cuff.11521
cuff.11525[thrap3(1e-64)]
cuff.11529
cuff.1153[pacs2(4e-59)]
cuff.11530
cuff.11531
cuff.11532[fubp3(3e-54)]
cuff.11533
cuff.11535
cuff.11537
cuff.11538
cuff.11539
cuff.1154[odf2(2e-43)]
cuff.11540
cuff.11544
cuff.11545
cuff.11546
cuff.11547
cuff.11548
cuff.11549
cuff.11550
cuff.11552
cuff.1156
cuff.11566
cuff.11567
cuff.11568
cuff.1157
cuff.11570
cuff.11572
cuff.11573
cuff.11574
cuff.11575
cuff.11576
cuff.11577
cuff.11578[slc25a5(9e-149)]
cuff.11579
cuff.1158
cuff.11583
cuff.11584
cuff.11585
cuff.11586
cuff.11587
cuff.11588
cuff.11589
cuff.1159
cuff.11590[ints4(2e-50)]
cuff.11592[ppme1(1e-23)]
cuff.11593
cuff.11595
cuff.11597
cuff.116[fam122a(3e-67)]
cuff.1160
cuff.11601
cuff.11602
cuff.11603
cuff.11604[acvr2b(2e-65)]
cuff.11606
cuff.11607[ensxetg00000023597(1e-28)]
cuff.11608[ssr2(6e-63)]
cuff.11609
cuff.11610[def8(1e-33)]
cuff.11612
cuff.11613[snrk(7e-155)]
cuff.11614
cuff.11616
cuff.11617
cuff.11620
cuff.11621[dido1(2e-115)]
cuff.11622
cuff.11623[ccdc81(2e-43)]
cuff.11628
cuff.1163
cuff.11630
cuff.11631[gpr161(8e-65)]
cuff.11632
cuff.11633
cuff.11634
cuff.11635
cuff.11636
cuff.11637
cuff.11638
cuff.11645
cuff.1165
cuff.11653
cuff.11655[sfxn2(8e-63)]
cuff.11657[sfxn2(3e-85)]
cuff.1166
cuff.11660
cuff.11672
cuff.11673
cuff.11677
cuff.11679
cuff.11681
cuff.11682
cuff.11683
cuff.11684
cuff.11685
cuff.11686
cuff.11687
cuff.11688
cuff.11689[tceb1(2e-58)]
cuff.1169
cuff.11690[urgcp(3e-113)]
cuff.11692
cuff.11693
cuff.11694
cuff.11696
cuff.11698
cuff.11699
cuff.11700
cuff.11701
cuff.11703
cuff.11704
cuff.11705
cuff.11706
cuff.11707
cuff.1171
cuff.11710
cuff.11712
cuff.11714
cuff.11715
cuff.11716
cuff.11717
cuff.11718
cuff.11719
cuff.1172
cuff.11721
cuff.11722[lmo4.2(3e-67)]
cuff.11723
cuff.11729
cuff.1173
cuff.11735
cuff.11736
cuff.1174
cuff.11746
cuff.11747
cuff.11748[mllt10(2e-76)]
cuff.11749[mllt10(2e-76)]
cuff.1175[atrn(2e-70)]
cuff.11753
cuff.11758
cuff.11759
cuff.1176
cuff.11763
cuff.11764
cuff.11766
cuff.11767
cuff.11773[col6a3(2e-140)]
cuff.11774
cuff.11775
cuff.11776
cuff.11777
cuff.11779[eif2c4(4e-51)]
cuff.1178
cuff.11781
cuff.11782
cuff.11783
cuff.11786
cuff.11788
cuff.1179
cuff.11790
cuff.11794
cuff.11796
cuff.11797
cuff.1180
cuff.11801
cuff.11802
cuff.11804
cuff.11806
cuff.11807
cuff.11808
cuff.1181
cuff.11810
cuff.11811
cuff.11812
cuff.11813
cuff.11816
cuff.11817
cuff.11818
cuff.11819
cuff.1182
cuff.11821[ethe1(1e-50)]
cuff.11824[ensxetg00000034292(3e-108)]
cuff.11826[ensxetg00000015125(2e-129)]
cuff.11828
cuff.1183
cuff.11833
cuff.11839
cuff.1184
cuff.11840
cuff.11841
cuff.11842
cuff.11843
cuff.11846[ttk(7e-60)]
cuff.11847
cuff.1185
cuff.11850
cuff.11851
cuff.11853
cuff.11854
cuff.11857
cuff.11858
cuff.11859
cuff.11860
cuff.11861
cuff.11862[rnf111(1e-73)]
cuff.11865
cuff.11866
cuff.11867
cuff.1187[dync2h1(8e-68)]
cuff.11870
cuff.11872[med27(3e-40)]
cuff.11873[myh4(2e-68)]
cuff.11874
cuff.11877
cuff.11878
cuff.11879
cuff.1188
cuff.11883[zbtb44(8e-154)]
cuff.11884[ensxetg00000030660(9e-89)]
cuff.11886
cuff.1189
cuff.11890
cuff.11891
cuff.11894
cuff.11895
cuff.11897[ccdc81(2e-58)]
cuff.11898
cuff.11899
cuff.1190
cuff.11901
cuff.11903
cuff.11904
cuff.11905[sgk1(6e-99)]
cuff.11907
cuff.11909
cuff.1191
cuff.11910
cuff.11911
cuff.11912
cuff.11914
cuff.11915
cuff.11916
cuff.11917
cuff.11918
cuff.11919
cuff.1192
cuff.11920
cuff.11922
cuff.11923
cuff.11925
cuff.11929
cuff.11930
cuff.11931
cuff.11932
cuff.11933
cuff.11934[iqgap2(7e-62)]
cuff.11938
cuff.11939
cuff.11943
cuff.11944
cuff.11948
cuff.1195
cuff.11950
cuff.11952
cuff.11953[angpt4(9e-109)]
cuff.11954
cuff.11955
cuff.11956
cuff.11959
cuff.11960
cuff.11962
cuff.11964
cuff.11966
cuff.11969
cuff.1197[hist1h2bj(1e-79)]
cuff.11971
cuff.11972
cuff.11975
cuff.11976
cuff.11978
cuff.11979
cuff.11980
cuff.11982
cuff.11983
cuff.11984
cuff.11989
cuff.11990
cuff.11991[nsun6(2e-41)]
cuff.11992
cuff.11993[ensxetg00000002334(2e-43)]
cuff.11994
cuff.120
cuff.1200
cuff.12002
cuff.12003
cuff.1201[hnrnpa3(6e-68)]
cuff.12010
cuff.12011
cuff.12012
cuff.12013
cuff.12014
cuff.12015
cuff.12016
cuff.12018
cuff.1202
cuff.12020
cuff.12024
cuff.12026
cuff.12029
cuff.1203
cuff.12030
cuff.12033[c5(3e-68)]
cuff.12034[kdelc2(3e-52)]
cuff.12035
cuff.12036[ensxetg00000014473(2e-25)]
cuff.12037
cuff.12039[cwf19l2(3e-53)]
cuff.1204
cuff.12040[slc9a3(2e-33)]
cuff.12041
cuff.12043[hoxc6(2e-106)]
cuff.12045
cuff.12046
cuff.12047[zbtb44(5e-141)]
cuff.12049
cuff.1205
cuff.12051[rest(2e-90)]
cuff.12052
cuff.12053
cuff.12056
cuff.12057[ext1(7e-140)]
cuff.12058
cuff.12059
cuff.1206[ensxetg00000025956(4e-30)]
cuff.12060
cuff.12061
cuff.12063
cuff.12067
cuff.12068
cuff.12069
cuff.1207
cuff.12070
cuff.12072
cuff.12073
cuff.12074
cuff.12076
cuff.12077
cuff.12078
cuff.1208
cuff.12081
cuff.12082
cuff.12083[hmcn2(3e-48)]
cuff.12085
cuff.12087
cuff.12088
cuff.12089
cuff.1209[myb(1e-64)]
cuff.12090
cuff.12091
cuff.12095
cuff.12096
cuff.12097
cuff.12098[magi3(6e-47)]
cuff.12099
cuff.1210
cuff.12100
cuff.12101
cuff.12102
cuff.12103
cuff.12104
cuff.12108[ensxetg00000031950(0.0)]
cuff.12109
cuff.12110
cuff.12111
cuff.12115
cuff.12116
cuff.12117
cuff.12118[rictor(2e-105)]
cuff.1212
cuff.12122
cuff.12123
cuff.12125
cuff.12128
cuff.1213
cuff.12130
cuff.12131
cuff.12132
cuff.12133
cuff.12134
cuff.12135
cuff.12137
cuff.1214
cuff.12143
cuff.12144
cuff.12145
cuff.12146
cuff.12149
cuff.1215
cuff.12150
cuff.12151
cuff.12152
cuff.12155
cuff.12156
cuff.1216
cuff.12160
cuff.12161
cuff.12162[ensxetg00000026046(9e-83)]
cuff.12165
cuff.12168
cuff.12169
cuff.12172
cuff.12176
cuff.12178
cuff.12180
cuff.12183
cuff.12192
cuff.12194
cuff.1220
cuff.12200
cuff.12204
cuff.12205
cuff.12206
cuff.12207
cuff.12208[trit1(3e-53)]
cuff.12211
cuff.12212
cuff.12213
cuff.12214
cuff.12219
cuff.1222[ambra1(1e-79)]
cuff.12220
cuff.12221
cuff.12222
cuff.12223
cuff.12225
cuff.12228
cuff.12229
cuff.12230
cuff.12231[trim33(5e-101)]
cuff.12232[hoxd10(4e-142)]
cuff.12234
cuff.12235
cuff.12238[sephs2(4e-102)]
cuff.12239
cuff.12241
cuff.12242
cuff.12243
cuff.12244
cuff.12245
cuff.12247
cuff.1225
cuff.12252
cuff.12253
cuff.12254
cuff.12255
cuff.12258
cuff.12259[gpr107(3e-46)]
cuff.1226[polr2a(8e-52)]
cuff.12260
cuff.12261
cuff.12262
cuff.12263[sptbn1(3e-49)]
cuff.12264
cuff.12265
cuff.12267[ensxetg00000034274(1e-116)]
cuff.12268
cuff.12269
cuff.1227[t2(3e-71)]
cuff.12271[cstf1(2e-105)]
cuff.12272
cuff.12273
cuff.12275
cuff.12276
cuff.12277
cuff.12278
cuff.12279
cuff.1228[il17ra(5e-49)]
cuff.12280[capn10(2e-79)]
cuff.12281
cuff.12282
cuff.12283
cuff.12288
cuff.12289
cuff.1229
cuff.12290
cuff.12291
cuff.12295
cuff.12297
cuff.12298
cuff.12299
cuff.123
cuff.1230
cuff.12300
cuff.12301
cuff.12304
cuff.12306
cuff.1231
cuff.12311
cuff.12315
cuff.12316
cuff.12319[eif2c4(1e-57)]
cuff.12320
cuff.12321[fyttd1(3e-34)]
cuff.12325
cuff.12326
cuff.12327[nup98(1e-70)]
cuff.12328
cuff.1233
cuff.12330
cuff.12332
cuff.12333
cuff.12334[nup98(2e-153)]
cuff.12335[ensxetg00000031592(3e-54)]
cuff.12336[ptgs2(4e-22)]
cuff.1234
cuff.12341
cuff.12343
cuff.12344[tfam(1e-31)]
cuff.12345
cuff.12346
cuff.12347
cuff.12348
cuff.12349
cuff.1235[pou3f1(1e-84)]
cuff.12350
cuff.12352
cuff.12353
cuff.12354
cuff.12356
cuff.12358
cuff.12359
cuff.1236
cuff.12361
cuff.12362
cuff.12363
cuff.12364
cuff.12365
cuff.12366
cuff.12367
cuff.12368
cuff.12369
cuff.1237
cuff.12370
cuff.12377
cuff.12378
cuff.12379[rpl21(8e-134)]
cuff.1238[huwe1(1e-48)]
cuff.12382
cuff.12384
cuff.12385
cuff.12388[hist1h2aa(2e-130)]
cuff.12389
cuff.1239
cuff.12390[thrap3(7e-38)]
cuff.12391
cuff.12393
cuff.12395
cuff.12396[gbx2.2(2e-94)]
cuff.12398
cuff.124
cuff.12401
cuff.12404
cuff.12406
cuff.12408
cuff.12410
cuff.12411
cuff.12414
cuff.12418
cuff.12419[actg1(5e-110)]
cuff.12421[fpgs(2e-139)]
cuff.12425
cuff.12429
cuff.1243
cuff.12431
cuff.12438[fpgs(4e-143)]
cuff.1244
cuff.12444
cuff.1245
cuff.12450[c5(2e-33)]
cuff.12451[rab3a(8e-119)]
cuff.12453
cuff.12455
cuff.12457
cuff.1246
cuff.12460
cuff.12461
cuff.12464[ptgds(1e-44)]
cuff.12465
cuff.12466
cuff.12467
cuff.12469
cuff.1247
cuff.12471
cuff.12473
cuff.12475
cuff.12476
cuff.12477
cuff.12478
cuff.12479
cuff.1248
cuff.12481
cuff.12482
cuff.12483[ino80(7e-65)]
cuff.12484
cuff.12486[pdp1(4e-122)]
cuff.12487
cuff.12488
cuff.12489
cuff.1249
cuff.12492
cuff.12494
cuff.12496
cuff.12498
cuff.125
cuff.12501
cuff.12504
cuff.12505
cuff.12506
cuff.12507
cuff.12509
cuff.1251[cecr5(2e-67)]
cuff.12510
cuff.12511
cuff.12512
cuff.12513
cuff.12514
cuff.12515
cuff.12518[btg5(2e-86)]
cuff.12519
cuff.1252
cuff.1253
cuff.12536
cuff.12537
cuff.12538
cuff.1254
cuff.12543
cuff.12546
cuff.12547
cuff.12549
cuff.12550[rab18(2e-51)]
cuff.12551
cuff.12552
cuff.12553[ethe1(9e-24)]
cuff.12555
cuff.12556
cuff.12557[xb-gene-5791624(3e-28)]
cuff.12558
cuff.12559[ifrd1(1e-53)]
cuff.1256
cuff.12560
cuff.12561
cuff.12562
cuff.12565
cuff.12566
cuff.12567
cuff.12568
cuff.12569
cuff.1257
cuff.12571[ensxetg00000026046(2e-53)]
cuff.12572[evpl(0.0)]
cuff.12575
cuff.12576
cuff.12577[frmd4a(7e-88)]
cuff.12578
cuff.1258
cuff.12581
cuff.12582[hsp70(2e-124)]
cuff.12583
cuff.12585
cuff.12586
cuff.12587
cuff.12589
cuff.12590
cuff.12593
cuff.12594
cuff.12597
cuff.12598
cuff.1260
cuff.12605
cuff.12608
cuff.12613
cuff.12616
cuff.12617[smg9(3e-33)]
cuff.12618
cuff.1262
cuff.12620
cuff.12621
cuff.12622
cuff.12624
cuff.12626
cuff.12627
cuff.12631
cuff.12632
cuff.12634
cuff.12637
cuff.12639
cuff.12640
cuff.12647
cuff.12648[c7orf52(1e-26)]
cuff.1265
cuff.12651[ndst2(7e-51)]
cuff.12652
cuff.12653
cuff.12659
cuff.12660
cuff.12661[kdm6a(3e-158)]
cuff.12662
cuff.12663
cuff.12664[phox2a(2e-109)]
cuff.12669
cuff.12670
cuff.12673
cuff.12675
cuff.12676
cuff.12677
cuff.12678
cuff.12679
cuff.1268[fst(5e-127)]
cuff.12680
cuff.12681
cuff.12682
cuff.12683
cuff.12684
cuff.1269
cuff.127
cuff.1270
cuff.12708
cuff.12709
cuff.12710
cuff.12711
cuff.12714
cuff.12715
cuff.12716[epha2(4e-121)]
cuff.12718[irg1(1e-37)]
cuff.12719
cuff.1272
cuff.12720
cuff.12723
cuff.12724
cuff.12725[gatad2a(2e-89)]
cuff.12726
cuff.12728
cuff.1273
cuff.12730
cuff.12736
cuff.12737[sgk1(4e-52)]
cuff.12738
cuff.12739
cuff.12740
cuff.12741
cuff.12743
cuff.12746
cuff.1275
cuff.12751[smad7(1e-100)]
cuff.12752
cuff.12753
cuff.12756
cuff.12758
cuff.12761
cuff.12762
cuff.12763
cuff.12764
cuff.12765
cuff.12767
cuff.12768
cuff.12769
cuff.12770
cuff.12771
cuff.12772
cuff.12774
cuff.12779[fam107a(2e-158)]
cuff.1278
cuff.12783
cuff.12788
cuff.1279
cuff.12792
cuff.12793
cuff.12794[rtf1(2e-52)]
cuff.12795
cuff.12796
cuff.12797
cuff.12799
cuff.128
cuff.12804
cuff.12806
cuff.12807[cnot10(3e-30)]
cuff.12809[ivd(4e-62)]
cuff.1281
cuff.12810
cuff.12811
cuff.12812
cuff.12815
cuff.12816
cuff.12817
cuff.1282
cuff.12820
cuff.12821
cuff.12822
cuff.12825
cuff.12826
cuff.12828
cuff.12829
cuff.1283
cuff.12832
cuff.12836
cuff.12837
cuff.12838
cuff.12839
cuff.1284
cuff.12846
cuff.12848
cuff.12849
cuff.12851[xb-gene-5809452(2e-45)]
cuff.12853
cuff.12857
cuff.12858
cuff.1286
cuff.12860
cuff.12862
cuff.12863
cuff.12864
cuff.12866
cuff.12872
cuff.12873
cuff.12874
cuff.12875
cuff.12876[ppp4c(1e-91)]
cuff.12878[krt8(6e-63)]
cuff.12879
cuff.1288[ensxetg00000030193(4e-52)]
cuff.12880
cuff.12884
cuff.12886
cuff.12887[t2(6e-55)]
cuff.12888
cuff.12889
cuff.1289
cuff.12890
cuff.12891
cuff.12892
cuff.12895
cuff.12896
cuff.12897
cuff.12898
cuff.1290
cuff.12900
cuff.12901[ola1(2e-80)]
cuff.12902[ensxetg00000013182(4e-60)]
cuff.12903
cuff.12904
cuff.12905
cuff.12908
cuff.12909
cuff.12910
cuff.12914[xb-gene-5997627(2e-74)]
cuff.12915
cuff.1292
cuff.12920
cuff.12921
cuff.12922
cuff.1293
cuff.12930
cuff.12931
cuff.12934
cuff.12938
cuff.1294
cuff.12940
cuff.12941
cuff.12942[naglu(1e-88)]
cuff.12946
cuff.12953
cuff.12955
cuff.12956
cuff.12959
cuff.1296
cuff.12960[ensxetg00000015125(6e-80)]
cuff.12963
cuff.12964
cuff.12965
cuff.12966
cuff.1297
cuff.12970
cuff.12972[fgd1(2e-58)]
cuff.12974
cuff.12976[crk(9e-138)]
cuff.12977
cuff.12978
cuff.12979[ppp1r3g(3e-73)]
cuff.1298
cuff.12981
cuff.12982
cuff.12984
cuff.12986
cuff.12992
cuff.12993
cuff.12994
cuff.13
cuff.130[dync2h1(5e-48)]
cuff.1300
cuff.13003
cuff.13004
cuff.13007
cuff.13008
cuff.13009
cuff.1301
cuff.13010[ensxetg00000032992(2e-77)]
cuff.13013
cuff.13014
cuff.13017
cuff.1302
cuff.13022
cuff.13023
cuff.13027
cuff.1303[cecr1(5e-49)]
cuff.13030
cuff.13035[slc11a2(9e-126)]
cuff.13036
cuff.13037
cuff.1304[cecr1(4e-50)]
cuff.13040
cuff.13041
cuff.13044
cuff.1305
cuff.13050
cuff.13052[med31(2e-79)]
cuff.13053
cuff.13054
cuff.13056
cuff.13057
cuff.13059
cuff.1306
cuff.13060
cuff.13062
cuff.13064
cuff.13065
cuff.1307
cuff.13072
cuff.13073
cuff.13074
cuff.1308
cuff.13084
cuff.1309
cuff.13097
cuff.13099
cuff.1310[zbtb8b(3e-61)]
cuff.13100
cuff.13101
cuff.13103
cuff.13105
cuff.13106
cuff.13109
cuff.1311
cuff.13110[casc5(2e-59)]
cuff.13112
cuff.13116
cuff.13117
cuff.1312[atp2a1(2e-73)]
cuff.13120
cuff.13123
cuff.13125
cuff.13126[c5orf41(2e-85)]
cuff.13127
cuff.13128
cuff.13129
cuff.1313[mpp5(4e-59)]
cuff.13130
cuff.13131
cuff.13133
cuff.13134
cuff.13135
cuff.13136
cuff.13137
cuff.13138
cuff.13139
cuff.1314
cuff.13140
cuff.13142
cuff.13143
cuff.13147
cuff.13155
cuff.13157
cuff.1316
cuff.13160
cuff.13168
cuff.13169
cuff.1317
cuff.13170
cuff.13171[slc10a3(3e-113)]
cuff.13177
cuff.13179[hmcn2(4e-101)]
cuff.1318
cuff.13185
cuff.13187
cuff.13188
cuff.13190
cuff.13192
cuff.13194
cuff.13195
cuff.13197
cuff.132
cuff.1320
cuff.13202
cuff.13204
cuff.13205
cuff.13206
cuff.13208
cuff.13209
cuff.1321
cuff.13213
cuff.13215
cuff.13216[arhgap12(2e-85)]
cuff.13217
cuff.13218[lhx5(8e-69)]
cuff.13219
cuff.13225
cuff.13227
cuff.13228
cuff.13229[cep104(2e-26)]
cuff.1323
cuff.13230[kdm6a(5e-56)]
cuff.13231[atp5l(3e-68)]
cuff.13232
cuff.13236
cuff.1324
cuff.13245
cuff.13251
cuff.13252
cuff.13253[sltm(5e-110)]
cuff.13255
cuff.13256[rsf1(6e-105)]
cuff.13259
cuff.1326
cuff.13261
cuff.13263
cuff.13265[celsr1(7e-104)]
cuff.13267
cuff.13268
cuff.1327
cuff.13270
cuff.13271
cuff.13273
cuff.13274
cuff.13275
cuff.13276
cuff.13278[ppp1ca(6e-105)]
cuff.13279
cuff.1328
cuff.13280
cuff.13281
cuff.13282
cuff.13283
cuff.13285
cuff.1329
cuff.13291
cuff.13294[ensxetg00000015125(3e-73)]
cuff.13298
cuff.13299
cuff.1330[5_8s_rrna(3e-26)]
cuff.13300[nuak1(0.0)]
cuff.13301
cuff.13302
cuff.13303
cuff.13304
cuff.13306
cuff.13307
cuff.13308[ethe1(1e-89)]
cuff.13309
cuff.1331
cuff.13310
cuff.13311
cuff.13312
cuff.13314
cuff.13315
cuff.13316
cuff.13317[fzd7(2e-114)]
cuff.1333
cuff.13332
cuff.13337
cuff.13342
cuff.13343
cuff.13346
cuff.13347
cuff.13349
cuff.13353
cuff.13354
cuff.13355
cuff.13356[ensxetg00000011157(6e-90)]
cuff.13359
cuff.13362
cuff.13365
cuff.13366
cuff.13367
cuff.13368
cuff.13369
cuff.13370
cuff.13374[rpl35a(2e-62)]
cuff.13375
cuff.13376
cuff.13379
cuff.13380
cuff.13381
cuff.13382
cuff.13383
cuff.13384
cuff.13385
cuff.13387[pfkfb1(1e-64)]
cuff.13394
cuff.13397
cuff.13398
cuff.13399
cuff.134
cuff.1340
cuff.13400
cuff.13401
cuff.13402
cuff.13403
cuff.13404
cuff.13405
cuff.13406
cuff.13407
cuff.13408
cuff.1341
cuff.13410
cuff.13411
cuff.13414
cuff.13416
cuff.13417
cuff.13420
cuff.13421
cuff.13422
cuff.13423
cuff.13424
cuff.13425
cuff.13426
cuff.13429
cuff.1343
cuff.13432
cuff.13433
cuff.13434[ensxetg00000025063(2e-53)]
cuff.13435
cuff.13437
cuff.13438
cuff.1344
cuff.13442[sptan1(2e-83)]
cuff.13443
cuff.13446
cuff.13449
cuff.1345
cuff.13451[ensxetg00000026079(6e-75)]
cuff.13452[ensxetg00000026079(4e-75)]
cuff.13457
cuff.13458
cuff.13459
cuff.1346
cuff.13460
cuff.13462[iglon5(9e-38)]
cuff.13463
cuff.13465
cuff.13466[iglon5(2e-87)]
cuff.13467
cuff.13468
cuff.13469[etfb(6e-143)]
cuff.1347
cuff.13470
cuff.13473
cuff.13475
cuff.13476
cuff.13479[vps18(2e-94)]
cuff.1348
cuff.13480
cuff.13481[slc16a12(3e-78)]
cuff.13482
cuff.13486[nsun3(5e-46)]
cuff.13487
cuff.13489
cuff.1349
cuff.13492[ambra1(1e-115)]
cuff.13494
cuff.13495
cuff.13497[slc25a5(1e-115)]
cuff.13498
cuff.13499
cuff.135
cuff.1350
cuff.13500
cuff.13501
cuff.13502
cuff.13504
cuff.13505
cuff.13506
cuff.13507[ensxetg00000026046(2e-84)]
cuff.13508
cuff.1351
cuff.13510
cuff.13511
cuff.13513
cuff.13514
cuff.13515[pacsin2(2e-48)]
cuff.13516
cuff.13517
cuff.13518
cuff.13519
cuff.1352
cuff.13520
cuff.13521
cuff.13522[sh2d3c(6e-49)]
cuff.13523
cuff.13524
cuff.13525
cuff.13526
cuff.13528
cuff.13529
cuff.1353
cuff.13530
cuff.13534
cuff.13537[hells(0.0)]
cuff.1354[flnb(2e-41)]
cuff.13541
cuff.13543[hells(5e-52)]
cuff.13545[arc2(3e-45)]
cuff.13547
cuff.13549
cuff.1355
cuff.13550
cuff.13551
cuff.13553
cuff.13554
cuff.13557
cuff.13558
cuff.1356
cuff.13560
cuff.13561
cuff.13562[rad51(5e-49)]
cuff.13563
cuff.13564
cuff.13566
cuff.13567
cuff.13568
cuff.13571
cuff.13574[ndnf(1e-81)]
cuff.13577
cuff.13578
cuff.1358
cuff.13580
cuff.13581
cuff.13584
cuff.13586
cuff.13588
cuff.13589
cuff.1359
cuff.13590
cuff.13593
cuff.13594[r3hdm2(2e-136)]
cuff.13595
cuff.13597[cpsf2(7e-44)]
cuff.13598
cuff.13599
cuff.136[plxnb3(0.0)]
cuff.1360
cuff.13605
cuff.13607
cuff.13609
cuff.13610
cuff.13611[pex7(7e-51)]
cuff.13612
cuff.13613
cuff.13614
cuff.13615
cuff.13617
cuff.1362
cuff.13623
cuff.13625
cuff.13626
cuff.13627
cuff.13631
cuff.13632
cuff.13633[fam129b(2e-39)]
cuff.13635
cuff.13636
cuff.13638
cuff.13639
cuff.1364[tuba4a(4e-69)]
cuff.13646[dync2h1(6e-52)]
cuff.13647
cuff.13648
cuff.1365
cuff.13650
cuff.13652
cuff.13653
cuff.13654[zdhhc15(3e-87)]
cuff.13655[ensxetg00000032352(5e-105)]
cuff.13656
cuff.13657[slc25a22(9e-29)]
cuff.13659
cuff.13660
cuff.1367[ambra1(4e-70)]
cuff.13672
cuff.13673
cuff.13674
cuff.13675
cuff.13676
cuff.13677
cuff.13678
cuff.13679[psmc3ip(7e-49)]
cuff.13680
cuff.13682
cuff.13683
cuff.13684[prrc2b(4e-31)]
cuff.13685
cuff.13686[itpr2(2e-41)]
cuff.13687
cuff.13688
cuff.13689
cuff.1369
cuff.13691
cuff.13692
cuff.13694
cuff.13695
cuff.13698
cuff.13699
cuff.137
cuff.1370[flna(1e-48)]
cuff.13700
cuff.13708[pcdh7(7e-99)]
cuff.1371
cuff.13710[gorab(3e-97)]
cuff.13711[slc10a3(8e-108)]
cuff.13712
cuff.13713
cuff.13714
cuff.13715
cuff.13718
cuff.13719
cuff.13720
cuff.13721
cuff.13727
cuff.13729
cuff.13730
cuff.13735
cuff.13737
cuff.13759[rtf1(2e-40)]
cuff.13760
cuff.13762
cuff.13763
cuff.13764
cuff.13767
cuff.13768
cuff.13769[spint1(5e-65)]
cuff.1377
cuff.13770
cuff.13774
cuff.13775
cuff.13776[casc5(1e-41)]
cuff.13778
cuff.13779
cuff.1378
cuff.13780
cuff.13781
cuff.13782
cuff.13785[g6pd(1e-86)]
cuff.13788
cuff.13789
cuff.13790
cuff.13791
cuff.13792
cuff.13794
cuff.13795[pkdcc.1(2e-30)]
cuff.13796
cuff.13799
cuff.13808
cuff.13809
cuff.1381
cuff.13810
cuff.13815[c15orf57(2e-34)]
cuff.13816
cuff.13823
cuff.13824
cuff.13826
cuff.13829
cuff.1383[prex1(7e-62)]
cuff.13831
cuff.13832
cuff.13834[st14(3e-78)]
cuff.13835[kctd14(2e-93)]
cuff.13837
cuff.13838
cuff.13839
cuff.1384
cuff.13841
cuff.13843
cuff.13844
cuff.13846
cuff.13847[ccdc81(2e-54)]
cuff.13848[parvb(2e-48)]
cuff.13849
cuff.1385
cuff.13850[aldoa(4e-60)]
cuff.13852
cuff.13854[zic4(2e-118)]
cuff.13856
cuff.13857
cuff.1386
cuff.13862
cuff.13864
cuff.13865
cuff.13869
cuff.13870
cuff.13871
cuff.13877
cuff.13879
cuff.1388
cuff.13880
cuff.13881
cuff.13883[nkx6-2(5e-115)]
cuff.13887
cuff.13888
cuff.13889
cuff.1389
cuff.13890[chac1(4e-101)]
cuff.13891
cuff.13893[ensxetg00000033357(7e-49)]
cuff.13894
cuff.13895
cuff.13899
cuff.1390
cuff.13900
cuff.13901[dgcr8(3e-102)]
cuff.13903
cuff.13904
cuff.13906[ppap2b(1e-85)]
cuff.13907[syncrip(2e-128)]
cuff.13910[myh10(2e-62)]
cuff.13911
cuff.13914
cuff.13915[ensxetg00000012168(3e-72)|ensxetg00000030491(5e-175)]
cuff.13916
cuff.13917
cuff.13918[ensxetg00000012168(3e-85)]
cuff.13919
cuff.1392
cuff.13921
cuff.13922[kiaa0913(7e-24)]
cuff.13923
cuff.13925
cuff.13927
cuff.13928
cuff.13929
cuff.1393[ccdc126(2e-28)]
cuff.13930
cuff.13931
cuff.13932
cuff.13936
cuff.13937
cuff.13939[myo10.2(3e-27)]
cuff.13940[hp1bp3(6e-58)]
cuff.13942[asmtl(5e-70)]
cuff.13943
cuff.13944
cuff.13946
cuff.13947
cuff.13948
cuff.13949
cuff.13952
cuff.13953
cuff.13958[ensxetg00000031166(1e-61)]
cuff.13959
cuff.13961
cuff.13963
cuff.13967
cuff.13969[huwe1(4e-95)]
cuff.1397
cuff.13971
cuff.13972
cuff.13973
cuff.13974
cuff.13976[hoxc6(5e-90)]
cuff.13977
cuff.13979
cuff.13982[ensxetg00000003039(2e-118)]
cuff.13987
cuff.13988
cuff.13989
cuff.1399
cuff.13990
cuff.13992[snou85(1e-65)]
cuff.13997
cuff.13998[ensxetg00000030193(3e-46)]
cuff.13999
cuff.14
cuff.140
cuff.14000
cuff.14001
cuff.14002
cuff.14003
cuff.14006[dync2h1(6e-68)]
cuff.14007[capn10(8e-83)]
cuff.14008[znf276(2e-44)]
cuff.14009
cuff.14010
cuff.14011
cuff.14012
cuff.14017
cuff.14018
cuff.14019
cuff.1402
cuff.14020
cuff.14021
cuff.14022
cuff.14023
cuff.14025
cuff.14026
cuff.14027
cuff.14028
cuff.14033
cuff.14035
cuff.14036
cuff.14037
cuff.14038
cuff.14039
cuff.14040
cuff.14041[h2afy2(6e-44)]
cuff.14042
cuff.14043
cuff.14046
cuff.14047[gng2(8e-45)]
cuff.14048
cuff.14049
cuff.14050
cuff.14051
cuff.14052
cuff.14053
cuff.14054
cuff.14055[cwf19l2(2e-62)]
cuff.14056
cuff.14057
cuff.14058
cuff.14060
cuff.14061
cuff.14062
cuff.14063
cuff.14065
cuff.14067
cuff.14068
cuff.14070
cuff.14075
cuff.14076
cuff.14078
cuff.14079[dhx8(2e-38)]
cuff.1408
cuff.14080
cuff.14081
cuff.14083[capn10(2e-69)]
cuff.14084
cuff.14085
cuff.14087
cuff.14088
cuff.14090[cxxc1(7e-59)]
cuff.14091
cuff.14092
cuff.14095[nr2f2(3e-112)]
cuff.14096
cuff.14097
cuff.14098
cuff.14099
cuff.1410
cuff.14101[dync2h1(1e-48)]
cuff.14102
cuff.14103
cuff.14106
cuff.14107
cuff.14108[tufm(3e-57)]
cuff.14109
cuff.1411
cuff.14110
cuff.14111[prex1(2e-94)]
cuff.14112[tram1(1e-106)]
cuff.14113
cuff.14114[eef1a1o(5e-90)]
cuff.14115
cuff.14116[ensxetg00000031143(3e-82)]
cuff.14119
cuff.1412
cuff.14120
cuff.14122
cuff.14123
cuff.14126
cuff.14129
cuff.1413[wnt2b(2e-93)]
cuff.14131
cuff.14132[plec(2e-83)]
cuff.14133
cuff.14136
cuff.14139
cuff.14141
cuff.14142[casc5(2e-44)]
cuff.14147
cuff.14148
cuff.1415
cuff.14152[rpl35a(1e-90)]
cuff.14153
cuff.14155[flnb(1e-41)]
cuff.14156[atp2a1(4e-55)]
cuff.14157
cuff.14158
cuff.14159
cuff.14160
cuff.14163
cuff.14166[celsr1(8e-98)]
cuff.14167[xrcc1(2e-46)]
cuff.14168
cuff.1417
cuff.14170
cuff.14172
cuff.14174
cuff.14176
cuff.14177
cuff.14178
cuff.14179
cuff.14181
cuff.14183
cuff.14184
cuff.14189
cuff.14191
cuff.14193
cuff.14194
cuff.14195
cuff.14196
cuff.14199
cuff.1420
cuff.14201
cuff.14202
cuff.14204
cuff.14205[ventx2.1(6e-89)]
cuff.14206
cuff.14207
cuff.14208[ccdc126(8e-88)]
cuff.14209
cuff.14216
cuff.14217
cuff.14219
cuff.1422[ugdh(3e-71)]
cuff.14220
cuff.14221
cuff.14224
cuff.14225[myh4(1e-142)]
cuff.14227
cuff.14228[hist1h4f(1e-62)]
cuff.14229[hist1h4f(6e-60)]
cuff.1423
cuff.14230
cuff.14231
cuff.14235
cuff.1424[ttc19(2e-44)]
cuff.1425
cuff.14251
cuff.14254
cuff.14256[xb-gene-5885309(6e-114)]
cuff.14258
cuff.14261
cuff.14262[eed(4e-52)]
cuff.14263[anp32b(4e-55)]
cuff.14266
cuff.14267[xpo6(4e-38)]
cuff.14268
cuff.14269
cuff.1427
cuff.14275
cuff.14276
cuff.14277
cuff.14278[znf326(4e-106)]
cuff.14279
cuff.14280
cuff.14281
cuff.14282
cuff.14283[cwf19l2(2e-38)]
cuff.14284[tsfm(3e-47)]
cuff.14285
cuff.14288[sgta(2e-33)]
cuff.14289[timm23(8e-43)]
cuff.1429
cuff.14290
cuff.14291[fyttd1(2e-74)]
cuff.14292
cuff.14293
cuff.143
cuff.1430
cuff.14301
cuff.14307
cuff.14308
cuff.14309
cuff.1431
cuff.14310
cuff.14311
cuff.14312
cuff.14313
cuff.14315
cuff.14319
cuff.14320
cuff.14322
cuff.14323
cuff.14324
cuff.14326
cuff.14327[wnk1(2e-73)]
cuff.14328
cuff.1433
cuff.14330
cuff.14333
cuff.14334
cuff.14337
cuff.14338
cuff.14339
cuff.1434[pih1d2(6e-58)]
cuff.14340
cuff.14342[lrrc8a(4e-115)]
cuff.14343
cuff.14344
cuff.14345
cuff.14346
cuff.1435
cuff.14352
cuff.14353
cuff.14356
cuff.14357
cuff.14359
cuff.1436
cuff.14360
cuff.14361
cuff.14362
cuff.14363
cuff.14365
cuff.14367
cuff.14368
cuff.1437[ensxetg00000033740(3e-40)]
cuff.14371
cuff.14372[mdfic(1e-43)]
cuff.14373
cuff.14374
cuff.14375
cuff.14377
cuff.14379[slc22a5(2e-78)]
cuff.14380
cuff.14383
cuff.14384
cuff.14385
cuff.14386
cuff.14387
cuff.14388
cuff.1439[adck2(4e-28)]
cuff.14390
cuff.14392
cuff.14393
cuff.14394
cuff.14396
cuff.14399[farsa(4e-85)]
cuff.1440
cuff.14400
cuff.14401
cuff.14404
cuff.14405
cuff.14407
cuff.14408[lrrc31(3e-81)]
cuff.14409
cuff.1441[cenpj(1e-85)]
cuff.14415
cuff.14417
cuff.14419
cuff.14421[cited2(8e-38)]
cuff.14422
cuff.14423[urgcp(2e-74)]
cuff.14424
cuff.14427
cuff.14428
cuff.14429
cuff.14430
cuff.14431
cuff.14432
cuff.14434[ensxetg00000034316(7e-98)]
cuff.14435
cuff.14438[lrrc16b(2e-33)]
cuff.14439
cuff.1444
cuff.14442
cuff.14444
cuff.14445
cuff.14446
cuff.14448
cuff.14449
cuff.1445
cuff.14450
cuff.14451
cuff.14452
cuff.14454
cuff.14456
cuff.14457
cuff.14458[spred1(0.0)]
cuff.1446[ensxetg00000032014(1e-45)]
cuff.14460
cuff.14461
cuff.14462
cuff.14463
cuff.14465
cuff.1447
cuff.14472
cuff.14473
cuff.14475
cuff.14478
cuff.1448[pola1(2e-106)]
cuff.14482
cuff.14483
cuff.14485
cuff.14493
cuff.14502
cuff.14504
cuff.14506[atrn(4e-70)]
cuff.14508[rtn4(2e-26)]
cuff.14509[atrn(1e-66)]
cuff.1451[ensxetg00000015083(2e-41)]
cuff.14511
cuff.14515
cuff.1452
cuff.14520
cuff.1454
cuff.14553
cuff.1456
cuff.1457
cuff.14579
cuff.14586
cuff.14589
cuff.1459
cuff.14590
cuff.14591
cuff.14594
cuff.14595
cuff.1460
cuff.14600
cuff.14614
cuff.1462
cuff.1463
cuff.14636
cuff.1464
cuff.1465
cuff.14652
cuff.14653
cuff.14654
cuff.14655
cuff.14657
cuff.14659
cuff.1466[ran(2e-87)]
cuff.14663
cuff.14668[maea(1e-27)]
cuff.14673
cuff.1468
cuff.14694
cuff.1470
cuff.14701
cuff.1472
cuff.14721[hmx1(5e-40)]
cuff.1473
cuff.14737
cuff.14738
cuff.14739
cuff.1474[meaf6(1e-79)]
cuff.14740
cuff.14741
cuff.1475
cuff.14759
cuff.14764
cuff.14765
cuff.14766
cuff.14769
cuff.1477
cuff.14770
cuff.14774
cuff.14778
cuff.1478[arl6ip1(2e-43)]
cuff.14781
cuff.14786
cuff.14788
cuff.1479[arl6ip1(1e-38)]
cuff.14794
cuff.14795
cuff.14799
cuff.1480
cuff.14806
cuff.14808
cuff.14809
cuff.1481
cuff.14814
cuff.1482[sox11(4e-55)]
cuff.14825
cuff.14831
cuff.14833
cuff.14838
cuff.1484
cuff.1485
cuff.14856
cuff.14857
cuff.1486
cuff.14860
cuff.14864
cuff.14866
cuff.14872
cuff.14873
cuff.14875
cuff.14876
cuff.14878
cuff.1488
cuff.14889[c4orf49(2e-57)]
cuff.14890
cuff.14894[tbc1d1(0.0)]
cuff.1490[hist1h2bj(2e-43)]
cuff.14901
cuff.14904
cuff.14907
cuff.14908
cuff.14909
cuff.1491
cuff.14910
cuff.14912
cuff.14917
cuff.14920
cuff.1493
cuff.1494
cuff.14949
cuff.1495
cuff.14962
cuff.14963
cuff.14965
cuff.1497
cuff.1498
cuff.14988
cuff.1499
cuff.14991
cuff.14993
cuff.14995
cuff.14997
cuff.1500
cuff.15003
cuff.15012
cuff.1503[ensxetg00000010130(2e-30)]
cuff.15031[fat1(0.0)]
cuff.15041
cuff.15045
cuff.1505[chp(6e-21)]
cuff.15052[rnase_mrp(4e-101)]
cuff.15053
cuff.1506
cuff.15061
cuff.15062
cuff.15066
cuff.15067
cuff.1507[foxa4(6e-73)]
cuff.15070
cuff.15071
cuff.15073
cuff.1508
cuff.15084
cuff.15085
cuff.15087
cuff.15089
cuff.1509
cuff.15090
cuff.15094
cuff.15103
cuff.15123
cuff.15127
cuff.15132
cuff.1515
cuff.15151
cuff.15158
cuff.15159
cuff.15171
cuff.15180
cuff.15184
cuff.15185
cuff.15188
cuff.1519
cuff.15198
cuff.15199
cuff.1520
cuff.15202
cuff.15204
cuff.15205
cuff.15213
cuff.1522
cuff.1523[r3hdm2(7e-128)]
cuff.15233[rpl31(3e-104)]
cuff.15245
cuff.15247
cuff.1525
cuff.15253
cuff.15254
cuff.15255
cuff.15270
cuff.15272
cuff.15273
cuff.15287
cuff.15288
cuff.15289
cuff.15302
cuff.15303
cuff.15306
cuff.15310
cuff.15322
cuff.15326[fat4(0.0)]
cuff.15327
cuff.15335
cuff.15336
cuff.1535
cuff.15354
cuff.15363
cuff.1537
cuff.15370
cuff.15374[ensxetg00000025650(1e-40)]
cuff.15375
cuff.15383
cuff.15399
cuff.154
cuff.1540[chp(1e-46)]
cuff.15400
cuff.15402
cuff.15403
cuff.15404
cuff.15405
cuff.15418
cuff.15419
cuff.1542
cuff.15429
cuff.1543
cuff.15438
cuff.15440
cuff.15441
cuff.15448
cuff.15450
cuff.15451
cuff.15455
cuff.15467
cuff.15474
cuff.15477
cuff.15479
cuff.15488
cuff.15489
cuff.1549
cuff.15496
cuff.15499
cuff.155[plp2(8e-42)]
cuff.15500
cuff.15502
cuff.15504
cuff.15505
cuff.15506
cuff.15507
cuff.1552
cuff.1553
cuff.15533
cuff.15537
cuff.1555
cuff.15552
cuff.1556
cuff.15567
cuff.1557
cuff.15595
cuff.15597
cuff.1560
cuff.15603
cuff.15605
cuff.1562
cuff.1563
cuff.15635
cuff.15636
cuff.1564
cuff.15645[dnah6(7e-70)]
cuff.15647
cuff.15652[ensxetg00000032873(0.0)]
cuff.15654
cuff.15658
cuff.1566
cuff.15662
cuff.1567
cuff.15672
cuff.15673
cuff.15674
cuff.15678
cuff.15679
cuff.15681
cuff.15685
cuff.1569
cuff.15692
cuff.15697
cuff.15698
cuff.157
cuff.15702
cuff.15703
cuff.15709
cuff.15710
cuff.15711
cuff.1572
cuff.1573
cuff.15737
cuff.15742
cuff.15743
cuff.1575
cuff.15757
cuff.15758
cuff.1576
cuff.15761
cuff.15770
cuff.15773
cuff.15777
cuff.15778
cuff.15779
cuff.1578
cuff.15780
cuff.15781
cuff.15785
cuff.15786
cuff.15788
cuff.1579
cuff.15791
cuff.15792
cuff.15795
cuff.1580
cuff.15801
cuff.15803
cuff.15804
cuff.15805
cuff.15806
cuff.15818
cuff.1582
cuff.15821
cuff.15824
cuff.1583
cuff.15830
cuff.15836
cuff.1584
cuff.15850
cuff.15851
cuff.15852
cuff.15853
cuff.15854
cuff.1586
cuff.15861
cuff.1587
cuff.15877
cuff.15878
cuff.1589
cuff.15891
cuff.159
cuff.1590
cuff.15905[kdm4b(1e-69)]
cuff.15912
cuff.15913
cuff.15914
cuff.15916
cuff.15917
cuff.15935
cuff.15938
cuff.1594[cwf19l2(3e-53)]
cuff.15940
cuff.15941
cuff.15945
cuff.15956
cuff.15958
cuff.1596
cuff.15967
cuff.1597
cuff.15973
cuff.15976
cuff.1598
cuff.1599
cuff.16
cuff.16002
cuff.16008
cuff.1601
cuff.16014
cuff.1602
cuff.16031
cuff.16033
cuff.16034
cuff.1604
cuff.16040
cuff.16046
cuff.16047
cuff.1605
cuff.16059
cuff.1606
cuff.16060
cuff.16062
cuff.1607
cuff.16076
cuff.16078
cuff.16079
cuff.1609
cuff.1610
cuff.16113
cuff.16117
cuff.16118
cuff.16119
cuff.1612
cuff.16124
cuff.16139
cuff.1614
cuff.16144
cuff.16145
cuff.16149
cuff.1615
cuff.16159
cuff.1616
cuff.16160
cuff.16162
cuff.16163
cuff.1617
cuff.16176
cuff.16182
cuff.16192
cuff.16207
cuff.16208
cuff.16215
cuff.16218
cuff.16219
cuff.1622[zbtb10(4e-79)]
cuff.16226[tnks2(0.0)]
cuff.16228
cuff.16229
cuff.16240
cuff.16244
cuff.16252
cuff.16255
cuff.1627
cuff.16274
cuff.16275
cuff.16276
cuff.16280
cuff.16289
cuff.16290
cuff.16291
cuff.16298
cuff.1630
cuff.16306
cuff.16307
cuff.16308
cuff.16314
cuff.16316
cuff.16319
cuff.16320
cuff.1633
cuff.16330
cuff.16331
cuff.16332
cuff.16338
cuff.16339
cuff.1634
cuff.16344
cuff.1635
cuff.16351
cuff.16352
cuff.16356
cuff.16359
cuff.1636
cuff.16362
cuff.16369
cuff.1637[xb-gene-5805799(3e-41)]
cuff.16370
cuff.16374
cuff.16378
cuff.1638
cuff.1639[efnb2(9e-76)]
cuff.16390
cuff.164
cuff.16408
cuff.16413
cuff.16419
cuff.1642
cuff.16420
cuff.16424
cuff.1643
cuff.1646
cuff.1647
cuff.16473
cuff.16474
cuff.16476
cuff.16478
cuff.1648
cuff.16480
cuff.16499
cuff.16502
cuff.16503
cuff.16504
cuff.16505
cuff.16506
cuff.16507
cuff.1651[lhx1(1e-46)]
cuff.16526
cuff.1653
cuff.16531
cuff.16532
cuff.16534[rab8a(7e-125)]
cuff.16537[snx18(4e-114)]
cuff.1654
cuff.16541[e2f5(4e-50)]
cuff.16545
cuff.1655
cuff.16551
cuff.16552
cuff.1656
cuff.16569
cuff.1657
cuff.16572
cuff.16579
cuff.1658
cuff.16581
cuff.16583
cuff.16584
cuff.1659[ensxetg00000008010(9e-25)]
cuff.1660[ensxetg00000012292(5e-61)]
cuff.1661[xb-gene-5997627(6e-132)]
cuff.16627
cuff.16628
cuff.16629
cuff.1663[ensxetg00000012292(1e-180)]
cuff.16632
cuff.1664
cuff.16647
cuff.1665
cuff.16652
cuff.16653
cuff.16659
cuff.16660
cuff.16661
cuff.16667
cuff.1667
cuff.16671
cuff.16672
cuff.16673
cuff.16678
cuff.16679
cuff.16683
cuff.16684
cuff.16688
cuff.16689
cuff.1669
cuff.16691
cuff.16693
cuff.16694
cuff.1670
cuff.16703
cuff.16705
cuff.16710
cuff.16713
cuff.16714
cuff.16719
cuff.1672
cuff.16722
cuff.16723
cuff.16725[b3gnt3(0.0)]
cuff.16726
cuff.16727
cuff.1673
cuff.1674
cuff.1675
cuff.16760
cuff.16763
cuff.1677
cuff.16771
cuff.16780
cuff.16786
cuff.16793
cuff.16795
cuff.16796
cuff.16797
cuff.16799
cuff.168
cuff.16801
cuff.16806
cuff.16809
cuff.16811
cuff.16818
cuff.1682
cuff.16821
cuff.16823
cuff.16824
cuff.1683[ythdf1(8e-71)]
cuff.16833
cuff.16848[gdf1(1e-93)]
cuff.16849
cuff.1685
cuff.16850
cuff.16858
cuff.1686
cuff.16862
cuff.16864
cuff.1687[nfyb(6e-53)]
cuff.16875
cuff.16876
cuff.16879
cuff.1688
cuff.16886
cuff.16889
cuff.16890
cuff.16891
cuff.16894
cuff.16895
cuff.16896
cuff.16899
cuff.169[trpm5(7e-38)]
cuff.16901
cuff.16905[ppp4r2(2e-27)]
cuff.1692
cuff.16924
cuff.1693
cuff.16934
cuff.16952
cuff.16959
cuff.16960
cuff.16961
cuff.16969
cuff.16975
cuff.1698
cuff.1699
cuff.16991
cuff.16994
cuff.170
cuff.1700
cuff.17000
cuff.17005
cuff.1702
cuff.17035
cuff.17039
cuff.17040
cuff.17045
cuff.17046[foxd4l1.1(8e-41)]
cuff.1705
cuff.17053
cuff.1706
cuff.17060
cuff.17062
cuff.17063
cuff.17066
cuff.1707[fbxw2(3e-28)]
cuff.17090
cuff.17092
cuff.17093
cuff.17096
cuff.17097
cuff.1710
cuff.17100[tle4(0.0)]
cuff.17101
cuff.17103
cuff.17104
cuff.17107
cuff.17109
cuff.17117
cuff.17118[tle4(1e-91)]
cuff.17119
cuff.1712
cuff.17120
cuff.17121
cuff.1713[prkcd(3e-107)]
cuff.17136
cuff.17138
cuff.1714[prkcd(7e-59)]
cuff.1715
cuff.17155
cuff.17156
cuff.17157
cuff.17158
cuff.17159
cuff.17160
cuff.17161
cuff.17163
cuff.17181
cuff.17182
cuff.17188
cuff.17189
cuff.1719
cuff.17194
cuff.172
cuff.1720
cuff.17202
cuff.17206
cuff.17207
cuff.17208
cuff.17214
cuff.17216
cuff.17218
cuff.17219
cuff.1722[zic4(1e-69)]
cuff.17223
cuff.17228
cuff.17229
cuff.17231
cuff.17233
cuff.17235
cuff.17237
cuff.1724[abcf2(2e-62)]
cuff.17241
cuff.17243
cuff.17244
cuff.17245
cuff.17246
cuff.17247
cuff.17248
cuff.17249
cuff.17259
cuff.1727
cuff.1728
cuff.17280
cuff.1729
cuff.17291
cuff.17295
cuff.173[ndst2(1e-155)]
cuff.1730
cuff.1731
cuff.17311
cuff.17315
cuff.17316
cuff.17318
cuff.1732
cuff.1733
cuff.17335[ensxetg00000033869(2e-114)]
cuff.17337
cuff.1734
cuff.17344
cuff.1735[btf3(9e-71)]
cuff.17350
cuff.17351
cuff.17359
cuff.1736
cuff.17367
cuff.17369
cuff.17378
cuff.1738[rpl7(4e-69)]
cuff.17385[ensxetg00000033461(2e-111)]
cuff.17386
cuff.17391
cuff.17392
cuff.17393[mettl17(8e-56)]
cuff.174[hoxb9(3e-82)]
cuff.1740
cuff.17402
cuff.17404
cuff.17407
cuff.17409
cuff.17411
cuff.17413
cuff.1742
cuff.17420
cuff.17421
cuff.1743[lmx1b.1(1e-163)]
cuff.1744
cuff.1745
cuff.1746
cuff.17461
cuff.17466
cuff.17471
cuff.17478
cuff.17479
cuff.17480
cuff.17482
cuff.17492
cuff.17494
cuff.175
cuff.17506
cuff.17507
cuff.1751[huwe1(1e-63)]
cuff.17510
cuff.17513
cuff.17514
cuff.17517
cuff.17519
cuff.17523
cuff.17525
cuff.17527[pigu(1e-22)]
cuff.17536
cuff.1754
cuff.17548
cuff.1755[ensxetg00000034333(3e-34)]
cuff.17559
cuff.1756
cuff.17561
cuff.17563
cuff.17570
cuff.17575
cuff.17577
cuff.17578
cuff.17581
cuff.17585
cuff.176
cuff.1760
cuff.17601
cuff.17603
cuff.17604[e2f5(9e-62)]
cuff.17607
cuff.17608
cuff.17611
cuff.17612
cuff.17614
cuff.17616
cuff.1762
cuff.17622
cuff.1763
cuff.17633
cuff.17641
cuff.17642
cuff.17643
cuff.17644
cuff.17645
cuff.17646
cuff.1765
cuff.17664
cuff.1767
cuff.17672
cuff.1768
cuff.1769[ensxetg00000031143(5e-48)]
cuff.177
cuff.17701
cuff.17703
cuff.17709
cuff.1771
cuff.17710
cuff.17715
cuff.17716
cuff.1772
cuff.1773
cuff.17734
cuff.17736
cuff.1774
cuff.17741
cuff.17745[mif(1e-86)]
cuff.17747
cuff.17764
cuff.17766
cuff.1777
cuff.17772
cuff.17775
cuff.17776
cuff.17787
cuff.17788
cuff.17789
cuff.1779
cuff.17796
cuff.1780
cuff.17803
cuff.17804
cuff.1781[actr5(7e-33)]
cuff.1782[actr5(1e-64)]
cuff.1784
cuff.17840
cuff.17846
cuff.17849
cuff.17850
cuff.17851
cuff.17853
cuff.17854
cuff.17855
cuff.17858
cuff.17862
cuff.17872
cuff.17876
cuff.1788[ccdc126(1e-30)]
cuff.17890
cuff.17894
cuff.17896
cuff.179
cuff.1790
cuff.17900
cuff.17901
cuff.17905
cuff.17906
cuff.17907
cuff.1791
cuff.17912
cuff.1793
cuff.1794
cuff.17940
cuff.17941
cuff.17949
cuff.17950
cuff.17962[gin1(6e-65)]
cuff.1797
cuff.1798
cuff.17988
cuff.17989
cuff.1799
cuff.17993
cuff.17997
cuff.18
cuff.180
cuff.1800
cuff.1801
cuff.1802
cuff.18031
cuff.18032
cuff.18036
cuff.18038
cuff.1804
cuff.18040
cuff.18046
cuff.18056
cuff.18058
cuff.1806
cuff.18062
cuff.1807
cuff.18075
cuff.1808
cuff.18080
cuff.18083
cuff.18086
cuff.18097
cuff.1810
cuff.18105
cuff.1811
cuff.18113
cuff.18141[ppp4r2(4e-54)]
cuff.1815[gnas(3e-94)]
cuff.18153
cuff.18154
cuff.1816
cuff.18163
cuff.18169
cuff.18174
cuff.18177
cuff.1818
cuff.18189
cuff.1819
cuff.18195
cuff.18196
cuff.18199
cuff.182
cuff.1820
cuff.18205
cuff.18209
cuff.18213
cuff.18214
cuff.1822
cuff.18224
cuff.1823
cuff.1824
cuff.18255
cuff.18262
cuff.18275
cuff.18276
cuff.18278
cuff.18279
cuff.1828
cuff.18288
cuff.1829
cuff.18303
cuff.18307
cuff.1831
cuff.18310
cuff.1832
cuff.18324
cuff.1834
cuff.1835
cuff.18354
cuff.18364
cuff.18368
cuff.18374
cuff.18379
cuff.1838
cuff.18380
cuff.18382
cuff.18386
cuff.18387
cuff.1839
cuff.18394
cuff.1840[fzd7(7e-62)]
cuff.1841
cuff.18419
cuff.18431
cuff.18432
cuff.18438
cuff.18439
cuff.1844
cuff.18442
cuff.18444
cuff.18445
cuff.1845
cuff.18451
cuff.18459
cuff.18460
cuff.18461
cuff.18462
cuff.18463
cuff.18464
cuff.18465
cuff.18468
cuff.1847
cuff.18470
cuff.18474[fcho2(2e-60)]
cuff.1848
cuff.1849
cuff.18497
cuff.185[nup98(4e-44)]
cuff.1850
cuff.1851
cuff.18519
cuff.1852
cuff.18521
cuff.18523
cuff.18526
cuff.1853
cuff.18537
cuff.1854
cuff.18545
cuff.18547
cuff.18549
cuff.18550
cuff.18551
cuff.18562
cuff.18567
cuff.18568[srek1ip1(3e-62)]
cuff.18569
cuff.1857
cuff.1858
cuff.1859
cuff.18591
cuff.18592
cuff.18598
cuff.1860[stag2(9e-42)]
cuff.18606
cuff.18615
cuff.18634
cuff.18637[ywhaq(3e-82)]
cuff.1864
cuff.18649
cuff.18668
cuff.1868
cuff.18681
cuff.18685
cuff.18691
cuff.18692
cuff.18693
cuff.18694
cuff.18695
cuff.18696
cuff.18699
cuff.187
cuff.1870
cuff.18707
cuff.1871
cuff.18710
cuff.18712
cuff.18713
cuff.18718
cuff.18744
cuff.18746
cuff.1877
cuff.18771
cuff.18774
cuff.18780
cuff.188[ensxetg00000030193(1e-146)]
cuff.1880
cuff.18805
cuff.18807
cuff.1881
cuff.18818
cuff.1882[tuba1b(7e-77)]
cuff.18826
cuff.18834
cuff.1884
cuff.18844
cuff.18845
cuff.18848
cuff.18857
cuff.18858
cuff.18859
cuff.18862
cuff.18863
cuff.18864
cuff.18865
cuff.18866
cuff.18867
cuff.18869
cuff.18871
cuff.18872
cuff.18873
cuff.18874
cuff.18878
cuff.1888
cuff.18887
cuff.1889
cuff.18894
cuff.189
cuff.1890
cuff.18908
cuff.1891
cuff.18917
cuff.1892
cuff.18926
cuff.18929
cuff.18931
cuff.1894[b9d1(3e-52)]
cuff.1895
cuff.18956
cuff.18967
cuff.18974
cuff.18976
cuff.18977
cuff.1898
cuff.18981
cuff.18988
cuff.1899
cuff.18991
cuff.18992
cuff.18993
cuff.18994
cuff.18995
cuff.18996
cuff.18998
cuff.19
cuff.190
cuff.19003
cuff.19004
cuff.19005[ensxetg00000003805(6e-89)]
cuff.1901
cuff.19017
cuff.1902
cuff.19024[ensxetg00000031635(5e-22)]
cuff.19025
cuff.19026[npr2(1e-32)]
cuff.19028[ensxetg00000025388(0.0)]
cuff.1903
cuff.19033[npr2(2e-140)]
cuff.19034
cuff.19064
cuff.19065
cuff.1907
cuff.19073
cuff.1908
cuff.19081
cuff.19086
cuff.19088
cuff.19089
cuff.1909[pak1(1e-70)]
cuff.19090
cuff.19091
cuff.19093
cuff.19094
cuff.191
cuff.1910[strip1(9e-102)]
cuff.19105
cuff.19108
cuff.19109
cuff.1911
cuff.19119
cuff.19126
cuff.19129
cuff.19140
cuff.1915
cuff.19160
cuff.19161
cuff.19162
cuff.19163
cuff.19165
cuff.19166
cuff.19167
cuff.19172
cuff.19173
cuff.19175
cuff.19179
cuff.1918
cuff.19180
cuff.19183
cuff.1919
cuff.19193
cuff.19194
cuff.19198[gstm1(2e-40)]
cuff.19200
cuff.19203
cuff.19204
cuff.19206
cuff.1921
cuff.19225
cuff.19239
cuff.1924
cuff.19242
cuff.19248
cuff.19252
cuff.19254
cuff.19261
cuff.19262
cuff.19266
cuff.19268
cuff.19272
cuff.1928
cuff.19280
cuff.19285
cuff.19286
cuff.1929
cuff.1931
cuff.19312
cuff.19314
cuff.19316
cuff.19320
cuff.19321[lrpap1(1e-28)]
cuff.19323
cuff.19324
cuff.19328
cuff.19331
cuff.19332
cuff.19335
cuff.1934
cuff.1935
cuff.19354
cuff.19356
cuff.19357[kiaa0232(0.0)]
cuff.19358
cuff.19359
cuff.1936
cuff.19361
cuff.19365
cuff.19368
cuff.19378
cuff.19379
cuff.1938
cuff.19382
cuff.19383
cuff.19384
cuff.19388
cuff.19389
cuff.1939
cuff.19390
cuff.19391
cuff.19392
cuff.19393
cuff.1940
cuff.19406
cuff.19407
cuff.19408
cuff.1941[fubp3(5e-65)]
cuff.19418
cuff.1942
cuff.19421
cuff.1943
cuff.19431
cuff.19433
cuff.1944
cuff.1945
cuff.19452
cuff.19453
cuff.19455
cuff.19456
cuff.19457
cuff.19458
cuff.19460
cuff.19463
cuff.19465
cuff.1947
cuff.19476
cuff.19478
cuff.19482
cuff.19483
cuff.19484
cuff.1949
cuff.19491
cuff.19492
cuff.19493
cuff.19495
cuff.195
cuff.1950
cuff.1951
cuff.1952
cuff.1953
cuff.19531
cuff.19532
cuff.19536
cuff.19539
cuff.1954[nup214(3e-111)]
cuff.19542
cuff.19546
cuff.19549
cuff.1955
cuff.19561
cuff.19567
cuff.19568
cuff.19569
cuff.1957
cuff.19572
cuff.19574
cuff.19594
cuff.196
cuff.1960[ddx10(2e-65)]
cuff.19604
cuff.1961
cuff.19612
cuff.1962[sipa1l3(2e-88)]
cuff.19624
cuff.1963
cuff.19632[rnase_mrp(2e-101)]
cuff.19635
cuff.19637
cuff.19638
cuff.19639
cuff.1964
cuff.19645
cuff.19648
cuff.19654
cuff.19656
cuff.19658
cuff.19659
cuff.19666
cuff.19668[c4orf27(2e-49)]
cuff.1967
cuff.19676
cuff.19688
cuff.19689
cuff.19696
cuff.19697
cuff.19699
cuff.19701
cuff.1971
cuff.19711[smek2(4e-153)]
cuff.19712
cuff.19714
cuff.19723
cuff.19727
cuff.19729
cuff.1973
cuff.1974
cuff.19741
cuff.19747
cuff.19749
cuff.19750
cuff.19751
cuff.19752
cuff.19774[mmaa(2e-106)]
cuff.19775
cuff.19776
cuff.1978
cuff.1979
cuff.198
cuff.1980
cuff.1981
cuff.19810
cuff.1982
cuff.19820
cuff.19821
cuff.19824
cuff.19826
cuff.19829
cuff.1983
cuff.19831
cuff.19832
cuff.19833
cuff.19834
cuff.19835
cuff.19836
cuff.19838[nr2f1(3e-56)]
cuff.1984
cuff.19848
cuff.1985
cuff.19850
cuff.19851
cuff.19862
cuff.19864
cuff.19865
cuff.19871
cuff.19872
cuff.1988[cdk9(9e-56)]
cuff.19881
cuff.19882
cuff.19883
cuff.19884
cuff.19885
cuff.19886
cuff.19888
cuff.19889
cuff.1989
cuff.19890
cuff.19891
cuff.19892
cuff.19893
cuff.19897
cuff.19902
cuff.19906
cuff.19907
cuff.19908
cuff.19910
cuff.19916
cuff.1992
cuff.19922
cuff.19924
cuff.19927
cuff.1993
cuff.19936
cuff.19938
cuff.19939
cuff.19942
cuff.19944
cuff.1995
cuff.19950
cuff.19954
cuff.19958
cuff.1996
cuff.19960
cuff.19961[larp7(2e-80)]
cuff.19962[larp7(1e-128)]
cuff.19963[larp7(2e-175)]
cuff.19964
cuff.19967
cuff.19973
cuff.19977
cuff.19979
cuff.19981
cuff.19983
cuff.19989
cuff.1999
cuff.19998[camk2d(6e-31)]
cuff.2
cuff.20
cuff.20001
cuff.20004
cuff.20005
cuff.20007
cuff.20008
cuff.20009
cuff.20010
cuff.20012
cuff.20013
cuff.20014
cuff.20019
cuff.20021
cuff.20028
cuff.20034
cuff.20035
cuff.20055
cuff.20056
cuff.20057
cuff.20059
cuff.20062
cuff.20068
cuff.2007[dido1(4e-44)]
cuff.20073
cuff.20077
cuff.20078
cuff.20082
cuff.20088
cuff.2009
cuff.20091
cuff.20094
cuff.20095
cuff.2010[hist1h2ah(2e-58)]
cuff.20104
cuff.20107
cuff.2011
cuff.20119
cuff.2012[sec31a(7e-39)]
cuff.20124
cuff.20128
cuff.20129
cuff.20130
cuff.20131
cuff.20133
cuff.20135
cuff.20136
cuff.20137
cuff.20138
cuff.2014
cuff.20141
cuff.20148
cuff.20149
cuff.20151
cuff.20152
cuff.20153
cuff.20154
cuff.2016
cuff.20162
cuff.20165
cuff.20176
cuff.20177
cuff.2018[frmd4a(6e-62)]
cuff.20192
cuff.20195
cuff.20196
cuff.20199[ensxetg00000032873(8e-35)]
cuff.2020
cuff.20200
cuff.20205
cuff.20206
cuff.20207
cuff.20208
cuff.20209
cuff.20210
cuff.20219
cuff.20228
cuff.2023[marcks(3e-80)]
cuff.20230
cuff.20233
cuff.20246
cuff.20247
cuff.20248
cuff.20254
cuff.20259
cuff.20261
cuff.20262
cuff.20264
cuff.20267
cuff.2027
cuff.20274
cuff.2028
cuff.20283
cuff.2029
cuff.20290
cuff.20298
cuff.203
cuff.2030
cuff.20302
cuff.2032[vasp(3e-64)]
cuff.2033
cuff.20337
cuff.2034
cuff.20341
cuff.20345
cuff.20349
cuff.2035
cuff.20350
cuff.2036[nmt2(1e-124)]
cuff.2037
cuff.20374
cuff.2038
cuff.20380
cuff.20385
cuff.20388
cuff.20392
cuff.20394
cuff.20398
cuff.2040
cuff.2041[tfdp2(4e-63)]
cuff.20411
cuff.20416
cuff.20417
cuff.2042
cuff.20421
cuff.20422
cuff.20427
cuff.20428[antxr2(1e-64)]
cuff.2043
cuff.20435
cuff.20437
cuff.20439
cuff.20441
cuff.20444[fut10(1e-46)]
cuff.20448
cuff.20449
cuff.2045[flnb(1e-59)]
cuff.20453
cuff.20455
cuff.20456
cuff.20463
cuff.20466
cuff.2047
cuff.20475
cuff.2048
cuff.20484
cuff.2049
cuff.20496
cuff.20499
cuff.205
cuff.2050
cuff.20501
cuff.20515
cuff.20516
cuff.20518
cuff.2052
cuff.20523
cuff.20526
cuff.2053
cuff.20530
cuff.20532
cuff.20535
cuff.20536
cuff.2054
cuff.20541
cuff.20558
cuff.2056
cuff.20560
cuff.20562
cuff.20564
cuff.20575
cuff.20578
cuff.20579
cuff.20580
cuff.20583
cuff.20587
cuff.2059
cuff.206
cuff.20600[ensxetg00000030835(2e-68)]
cuff.20601
cuff.2061
cuff.20612[pgpep1(5e-63)]
cuff.20614
cuff.20619
cuff.2062
cuff.20622[mllt1(2e-51)]
cuff.20625
cuff.20634
cuff.20635
cuff.2064
cuff.20656
cuff.20657
cuff.20658
cuff.2066
cuff.20661[acer1(1e-68)]
cuff.20664
cuff.20665
cuff.20668
cuff.20669
cuff.2067[huwe1(8e-180)]
cuff.20677
cuff.20688
cuff.2069
cuff.20690
cuff.20691
cuff.20692
cuff.20693
cuff.2070
cuff.20709
cuff.2071
cuff.2072[carm1(2e-94)]
cuff.20723
cuff.20726
cuff.20727
cuff.20728
cuff.20729
cuff.2073
cuff.20733
cuff.2074
cuff.2075
cuff.20751
cuff.2076
cuff.2077
cuff.20770[polrmt(0.0)]
cuff.20772
cuff.20778
cuff.20779
cuff.2078
cuff.20781
cuff.2079
cuff.20795
cuff.2080
cuff.20801
cuff.20802
cuff.2081
cuff.20812[ensxetg00000009620(6e-120)]
cuff.20813
cuff.20814
cuff.20816[c19orf42(4e-21)]
cuff.20818
cuff.2082
cuff.20822
cuff.20823
cuff.20826
cuff.20827
cuff.2083
cuff.20834
cuff.20836[adamtsl1(4e-54)]
cuff.20837
cuff.20840[adamtsl1(3e-45)]
cuff.20843
cuff.20844
cuff.20845
cuff.20846
cuff.2085
cuff.20853
cuff.2086
cuff.20866
cuff.2087
cuff.2088
cuff.20880
cuff.20881
cuff.20882
cuff.20889[frem1(8e-93)]
cuff.2089
cuff.20890
cuff.20891
cuff.20899
cuff.20902
cuff.20904
cuff.20905
cuff.20908
cuff.20909
cuff.2091
cuff.20910
cuff.20911
cuff.20912
cuff.20915
cuff.20916
cuff.20917
cuff.20918
cuff.2092[st6galnac4(2e-41)]
cuff.20925
cuff.20926
cuff.20927
cuff.2093[capn7(2e-83)]
cuff.20933
cuff.20942
cuff.2096
cuff.20960
cuff.20961
cuff.2097
cuff.20976
cuff.20978
cuff.20991
cuff.20992
cuff.20993
cuff.20998
cuff.20999
cuff.21
cuff.21002
cuff.21008
cuff.21009
cuff.2101
cuff.21019
cuff.21022
cuff.21023
cuff.21024
cuff.21027
cuff.2103
cuff.21035
cuff.21037
cuff.21039
cuff.2104
cuff.21045
cuff.2105
cuff.21052
cuff.2106
cuff.2107
cuff.21072
cuff.21073
cuff.21075
cuff.21076
cuff.2108
cuff.21081
cuff.21082[slc28a3(2e-85)]
cuff.21087[eef1a1o(1e-35)]
cuff.21088
cuff.2110
cuff.2111
cuff.21112[xtr-mir-24a(2e-24)]
cuff.21113
cuff.21114
cuff.21115
cuff.21116
cuff.2112
cuff.21131
cuff.21138
cuff.21139
cuff.21145
cuff.21147
cuff.2115
cuff.2117
cuff.21174
cuff.21186
cuff.21187[ngdn(3e-89)]
cuff.2119[xb-gene-986840(4e-159)]
cuff.21195
cuff.21196
cuff.212
cuff.2120
cuff.21205
cuff.21207
cuff.21209
cuff.2121
cuff.21210
cuff.21225
cuff.21226
cuff.21227
cuff.21228
cuff.21229
cuff.2123
cuff.21238
cuff.2124[xb-gene-992380(2e-61)]
cuff.21243
cuff.21249
cuff.21255
cuff.21257
cuff.21259
cuff.2126
cuff.2127
cuff.2128
cuff.21281[xb-gene-5779684(2e-32)]
cuff.21287
cuff.2129
cuff.21298[pigu(4e-55)]
cuff.2130
cuff.21302[rasl10a(1e-40)]
cuff.21304
cuff.21310
cuff.21313
cuff.21317[lhx5(1e-119)]
cuff.21318[ewsr1(0.0)]
cuff.2132
cuff.21329
cuff.21330
cuff.21335
cuff.21343
cuff.21348
cuff.21361
cuff.21366
cuff.21373[ensxetg00000004229(2e-46)]
cuff.21374
cuff.21376
cuff.2138
cuff.21380
cuff.21381
cuff.21383
cuff.2139[ubc(2e-27)]
cuff.21391
cuff.21395
cuff.21397
cuff.21398
cuff.21399
cuff.214
cuff.2140
cuff.21401
cuff.21404
cuff.21405
cuff.2141[xrcc1(1e-24)]
cuff.21420
cuff.21421
cuff.2143
cuff.21436
cuff.21437
cuff.2144
cuff.21448
cuff.2147
cuff.21470
cuff.21476
cuff.21478
cuff.21479
cuff.21480
cuff.21482[cabin1(1e-57)]
cuff.21491
cuff.21494
cuff.21496[slc25a1(0.0)]
cuff.21514
cuff.21516
cuff.21519
cuff.2152
cuff.21521
cuff.21522
cuff.21524
cuff.21525
cuff.21526
cuff.21529
cuff.21538
cuff.21555
cuff.2156
cuff.21564
cuff.21567
cuff.21577
cuff.2158
cuff.21580
cuff.2159[pacs2(7e-73)]
cuff.21592
cuff.21593
cuff.21597
cuff.21598
cuff.21599
cuff.2160
cuff.21601
cuff.21602
cuff.21603
cuff.21604
cuff.21605
cuff.21606
cuff.21607
cuff.21608
cuff.2161
cuff.21615
cuff.21616
cuff.21618
cuff.21619
cuff.2162[ctbp2(2e-67)]
cuff.21622
cuff.21623
cuff.21625
cuff.21627
cuff.21628
cuff.2163
cuff.21631
cuff.21632
cuff.21633
cuff.21639
cuff.21646
cuff.21648
cuff.21649
cuff.2165
cuff.21652
cuff.21653
cuff.21655
cuff.21656
cuff.21658
cuff.2166
cuff.21668
cuff.2167
cuff.21680
cuff.21681
cuff.21683
cuff.21685
cuff.2169
cuff.21693
cuff.21694
cuff.217
cuff.21706
cuff.2172
cuff.2173
cuff.2174
cuff.21740
cuff.21743[cux2(3e-70)]
cuff.21750
cuff.2176
cuff.21761
cuff.2177
cuff.2178
cuff.2179
cuff.21793
cuff.21794
cuff.21798
cuff.21799
cuff.218
cuff.21800
cuff.21802
cuff.21803
cuff.21805
cuff.21809
cuff.2181
cuff.21813
cuff.21820
cuff.21823
cuff.21826
cuff.21827
cuff.2183
cuff.21835
cuff.21838
cuff.2184
cuff.2185
cuff.2186
cuff.21860
cuff.21861
cuff.21862
cuff.21864
cuff.21867[commd10(8e-92)]
cuff.2187
cuff.21872
cuff.21874
cuff.21879
cuff.2188
cuff.21881
cuff.21883
cuff.21884
cuff.21885
cuff.2190[psmc4(5e-43)]
cuff.21904
cuff.21909
cuff.2191
cuff.21912
cuff.21914
cuff.21915
cuff.21918
cuff.21920
cuff.21925
cuff.21926
cuff.2193
cuff.21930
cuff.21934
cuff.21935
cuff.21937[fam174a(9e-178)]
cuff.21941
cuff.21944
cuff.21946
cuff.21948
cuff.2195
cuff.21955
cuff.21956
cuff.2196
cuff.21965
cuff.2197
cuff.21971
cuff.21976
cuff.21979
cuff.21981[xrcc4(6e-38)]
cuff.21982
cuff.21986
cuff.21987
cuff.2199
cuff.21991
cuff.21997
cuff.22
cuff.2200
cuff.2201
cuff.2202
cuff.22024
cuff.22026
cuff.2204
cuff.22040
cuff.22041
cuff.22043
cuff.22048
cuff.22052
cuff.22053[fam169a(1e-52)]
cuff.22062
cuff.22064
cuff.22065
cuff.22068
cuff.22075
cuff.2208
cuff.2209[prex1(3e-49)]
cuff.2210
cuff.2211[anp32b(2e-56)]
cuff.22120
cuff.2213
cuff.22131
cuff.22138[cenpk(2e-51)]
cuff.2214
cuff.22147
cuff.2215
cuff.22153
cuff.22157
cuff.22158[snx18(1e-154)]
cuff.2216
cuff.22161
cuff.22163
cuff.22167
cuff.22168
cuff.2217
cuff.22172
cuff.22174
cuff.2218
cuff.2219
cuff.22194
cuff.22199
cuff.2220[irg1(2e-47)]
cuff.22201
cuff.2221
cuff.22211[nipbl(2e-69)]
cuff.22214
cuff.22215
cuff.22216
cuff.22217
cuff.22224
cuff.22226
cuff.22229
cuff.2223
cuff.22238
cuff.22239
cuff.22245
cuff.2225
cuff.22255
cuff.22256[nipbl(1e-27)]
cuff.22257[nipbl(2e-27)]
cuff.2226
cuff.22261
cuff.22262
cuff.2227
cuff.22270
cuff.22272[tars(1e-48)]
cuff.22273
cuff.22277
cuff.22279
cuff.22286[mtmr12(1e-124)]
cuff.22288
cuff.2229
cuff.22291
cuff.22292
cuff.2230
cuff.2231
cuff.22314
cuff.22320
cuff.22326
cuff.22327
cuff.22328
cuff.22334
cuff.22338
cuff.2234
cuff.22341
cuff.22350
cuff.22357
cuff.22369
cuff.2238
cuff.22381
cuff.22382
cuff.22383
cuff.22385
cuff.22388
cuff.22389[hes4(4e-54)]
cuff.22390
cuff.22392
cuff.2240[ubc(3e-34)]
cuff.2241
cuff.22414
cuff.22421[ensxetg00000019740(8e-159)]
cuff.22422
cuff.22423
cuff.22424
cuff.22425
cuff.22433
cuff.22441[kiaa1539(1e-125)]
cuff.22442[kiaa1539(3e-100)]
cuff.22443
cuff.22447
cuff.22448
cuff.2245
cuff.22464
cuff.22465
cuff.22466
cuff.2247[phox2a(1e-58)]
cuff.22472
cuff.22473
cuff.2248
cuff.22480
cuff.22484
cuff.22487
cuff.22502
cuff.22511
cuff.22517
cuff.22519
cuff.22522
cuff.22524
cuff.22527
cuff.22528
cuff.2253[ensxetg00000032684(5e-38)]
cuff.22547
cuff.2255
cuff.22572
cuff.2258
cuff.22583
cuff.22586
cuff.22587
cuff.2259
cuff.22590
cuff.22591
cuff.22592
cuff.22594
cuff.226
cuff.22603
cuff.2261[ensxetg00000010393(1e-28)]
cuff.22619
cuff.2262
cuff.22625
cuff.22629
cuff.2263
cuff.22634
cuff.22635
cuff.22637
cuff.22638
cuff.22639
cuff.22642
cuff.22644
cuff.22646
cuff.22647
cuff.22649[krt19(4e-122)]
cuff.2265
cuff.22666
cuff.22667
cuff.22669
cuff.2267
cuff.22670
cuff.22671
cuff.22679
cuff.2268
cuff.22689
cuff.2269
cuff.22694
cuff.22696
cuff.22698
cuff.2270
cuff.22700
cuff.22701
cuff.22702
cuff.22703
cuff.22704
cuff.22705
cuff.22716
cuff.22717
cuff.22718
cuff.22723
cuff.22726[mx1(0.0)]
cuff.2273[dsp(5e-62)]
cuff.22735
cuff.22739
cuff.2274
cuff.22743
cuff.22747
cuff.22749
cuff.2275
cuff.22750
cuff.22751
cuff.22752
cuff.22754
cuff.22755
cuff.22757
cuff.2276
cuff.2277[ythdc1(3e-99)]
cuff.2278
cuff.2279
cuff.22798
cuff.2280
cuff.22814
cuff.22821
cuff.2283
cuff.22833
cuff.22834
cuff.22839
cuff.22840
cuff.22841
cuff.2285
cuff.2286[sike1(4e-64)]
cuff.22867
cuff.22869
cuff.22873
cuff.22874
cuff.22875
cuff.22876
cuff.22877
cuff.22878
cuff.22879
cuff.2288
cuff.22880
cuff.2289
cuff.22891
cuff.22892
cuff.22899
cuff.229[fubp3(8e-68)]
cuff.2290
cuff.22902
cuff.22903
cuff.22904
cuff.22905
cuff.22906
cuff.22912
cuff.22915
cuff.22916
cuff.22918
cuff.22923
cuff.22929
cuff.2293
cuff.22930
cuff.22931
cuff.22933
cuff.22934
cuff.22935
cuff.22936
cuff.22937
cuff.22938[gbe1(1e-42)]
cuff.22939
cuff.2294
cuff.22941
cuff.22943
cuff.22946
cuff.22947
cuff.22949
cuff.2295[rad51(3e-38)]
cuff.22951
cuff.22952
cuff.22953
cuff.22954
cuff.22956
cuff.2296
cuff.22970
cuff.22977
cuff.22978
cuff.22979
cuff.22981
cuff.22985
cuff.23
cuff.230[hnrnpa2b1(7e-103)]
cuff.23007
cuff.2301
cuff.23012[asb9(3e-58)]
cuff.23020
cuff.23027
cuff.23035
cuff.2305
cuff.23053
cuff.23055
cuff.23064
cuff.2307[fgd1(3e-63)]
cuff.2308
cuff.23082
cuff.23084[ensxetg00000009442(6e-78)]
cuff.23088
cuff.2309
cuff.23099
cuff.231[hmcn2(2e-43)]
cuff.2310[sufu(1e-33)]
cuff.23101
cuff.23102
cuff.23103
cuff.23106
cuff.23110
cuff.23116
cuff.23120
cuff.23129
cuff.2313
cuff.23130
cuff.23139
cuff.2314
cuff.2316[adam10(5e-53)]
cuff.23163
cuff.23164
cuff.23165
cuff.23168
cuff.23169
cuff.2317
cuff.23172
cuff.23173
cuff.23177
cuff.23178
cuff.23179
cuff.2318
cuff.23187
cuff.23188
cuff.23192
cuff.23193
cuff.2320
cuff.23213
cuff.23218
cuff.2322
cuff.23227
cuff.2323[gatsl3(2e-34)]
cuff.23233
cuff.2324
cuff.23246
cuff.23247
cuff.23251
cuff.23252
cuff.23261
cuff.23272
cuff.23274
cuff.23276
cuff.2328
cuff.23288
cuff.23289
cuff.23293[cstf3(2e-33)]
cuff.23299
cuff.233
cuff.23300
cuff.23301[ifrd1(0.0)]
cuff.23302
cuff.23312
cuff.23314
cuff.23319
cuff.23320[prpf8(0.0)]
cuff.23321[prpf8(9e-44)]
cuff.23326
cuff.2333
cuff.23335
cuff.23336
cuff.23340
cuff.23343
cuff.2335[abp1(0.0)]
cuff.23351
cuff.23352
cuff.23357
cuff.23363
cuff.23367
cuff.23368
cuff.2337
cuff.23370
cuff.23372
cuff.23373
cuff.2338
cuff.23381
cuff.23383
cuff.23384
cuff.2339
cuff.23395
cuff.23400
cuff.23402
cuff.23403
cuff.23404[xtr-mir-205a(1e-32)]
cuff.23409
cuff.2341
cuff.23411
cuff.23412
cuff.23414
cuff.23416
cuff.23419
cuff.2343
cuff.23430
cuff.23431
cuff.23434
cuff.23435
cuff.23439
cuff.2344
cuff.23444
cuff.23451
cuff.23454
cuff.23462
cuff.2347
cuff.23478
cuff.23479
cuff.2348
cuff.23480
cuff.23481
cuff.23482
cuff.23483
cuff.23485
cuff.23488
cuff.23496
cuff.235
cuff.2350
cuff.23501
cuff.23513
cuff.23514
cuff.23515
cuff.23516
cuff.2352
cuff.23520
cuff.23537
cuff.2354
cuff.23545
cuff.23547
cuff.2355
cuff.2356
cuff.23561
cuff.23563
cuff.23566
cuff.2357
cuff.2358
cuff.23581
cuff.23583
cuff.23592
cuff.236
cuff.2360
cuff.2361
cuff.23612
cuff.23613
cuff.23614
cuff.23625
cuff.23628
cuff.23630
cuff.23632
cuff.23637
cuff.23639
cuff.2364
cuff.23640
cuff.23641[idh1(2e-41)]
cuff.23642
cuff.23645
cuff.23646
cuff.23650
cuff.23651
cuff.23656
cuff.23659
cuff.23663
cuff.23665[rabif(1e-116)]
cuff.2367
cuff.23673
cuff.2368
cuff.23684
cuff.23685
cuff.23687
cuff.23689
cuff.2369[gpr161(9e-61)]
cuff.23693
cuff.23695
cuff.237
cuff.23712
cuff.2372
cuff.23722
cuff.23724
cuff.23726
cuff.2373
cuff.23733
cuff.23736
cuff.2374
cuff.23740
cuff.23741
cuff.23743
cuff.23744
cuff.23748
cuff.2375
cuff.23750
cuff.23753
cuff.2376
cuff.23764
cuff.23766
cuff.2377
cuff.2378
cuff.23783
cuff.23784
cuff.23786
cuff.23791
cuff.23794
cuff.23797
cuff.23798[pomt1(3e-27)]
cuff.23801[cntn2(7e-109)]
cuff.23803
cuff.23808
cuff.2381
cuff.23815
cuff.23816
cuff.2382[uqcrq(1e-55)]
cuff.23824
cuff.23825
cuff.23826
cuff.2383
cuff.23831
cuff.23832
cuff.2385
cuff.23850
cuff.23853
cuff.23858
cuff.2386
cuff.23866
cuff.2387
cuff.23871
cuff.23872
cuff.23873
cuff.23874
cuff.23876
cuff.2388
cuff.23884
cuff.2389
cuff.2390[trim23(2e-77)]
cuff.23902
cuff.2391
cuff.23910
cuff.23913
cuff.23919
cuff.2392
cuff.2393
cuff.23939
cuff.2394
cuff.23940
cuff.23944
cuff.23945
cuff.23948
cuff.23949
cuff.23957
cuff.23961[xtr-let-7b(2e-34)]
cuff.23967
cuff.23968
cuff.23974
cuff.23977
cuff.23979
cuff.23983
cuff.23984
cuff.23995
cuff.24
cuff.240
cuff.2400[hist1h4f(7e-47)]
cuff.24001
cuff.2401
cuff.24019
cuff.24022
cuff.24023
cuff.24024
cuff.24025
cuff.24026
cuff.24031
cuff.24034
cuff.24039
cuff.2404
cuff.24046
cuff.24047
cuff.24048
cuff.24056
cuff.24058
cuff.2406
cuff.24064
cuff.24065
cuff.24066
cuff.2407[nkain1(3e-133)]
cuff.24071
cuff.24074
cuff.24078
cuff.2408[ipo7(1e-32)]
cuff.24080
cuff.2409
cuff.24096
cuff.2410
cuff.24104
cuff.24106
cuff.24107
cuff.24108
cuff.2411[ppp1r14c(4e-43)]
cuff.24117
cuff.2412
cuff.24125
cuff.24127
cuff.2413
cuff.24131
cuff.24135
cuff.2414
cuff.24140
cuff.24143
cuff.2415[ctc1(9e-80)]
cuff.24151
cuff.24157
cuff.24166
cuff.24167
cuff.2417
cuff.24172
cuff.24173
cuff.24174
cuff.24175[snord103(2e-22)]
cuff.24178
cuff.24179
cuff.2418[ensxetg00000013806(1e-21)]
cuff.24183
cuff.24187
cuff.242[hif1a(2e-62)]
cuff.2420
cuff.24205
cuff.24207
cuff.24211
cuff.24219
cuff.2422
cuff.24224
cuff.24227
cuff.24228
cuff.24229
cuff.2423
cuff.24232
cuff.24235
cuff.24238
cuff.2424
cuff.24243
cuff.24246
cuff.24247
cuff.24250
cuff.24257
cuff.24259
cuff.2426
cuff.24264
cuff.2427[hsp70(2e-133)]
cuff.24271
cuff.24273
cuff.24275[khdrbs1(2e-118)]
cuff.2429
cuff.24291
cuff.24296
cuff.24297
cuff.243
cuff.2430[ensxetg00000016544(2e-160)]
cuff.24302[ensxetg00000016484(2e-35)]
cuff.2431
cuff.24313
cuff.2432
cuff.24321
cuff.24325
cuff.2433
cuff.24330
cuff.24331
cuff.24332
cuff.24337
cuff.24344
cuff.24347
cuff.2435
cuff.24370
cuff.24377
cuff.24378
cuff.24379
cuff.24380
cuff.244
cuff.2440
cuff.24403
cuff.24404
cuff.24405
cuff.24406
cuff.2441
cuff.24410
cuff.24413
cuff.2442
cuff.24422[ints2(2e-39)]
cuff.2444
cuff.24440
cuff.2446
cuff.24460
cuff.24466
cuff.2447
cuff.2448[sumo3(2e-52)]
cuff.24501
cuff.24503
cuff.24505
cuff.24507
cuff.2451
cuff.24511
cuff.24512
cuff.24513
cuff.24516
cuff.24518
cuff.2454
cuff.24562
cuff.24565
cuff.24566
cuff.24567
cuff.24568
cuff.2457
cuff.24571
cuff.2458[atp8b1(3e-48)]
cuff.24582
cuff.24588
cuff.24596
cuff.24597
cuff.24598
cuff.24599
cuff.246
cuff.24600
cuff.24601
cuff.24602
cuff.24603
cuff.24605
cuff.24606
cuff.24610
cuff.24611
cuff.2462
cuff.24621
cuff.24622
cuff.24624
cuff.24627
cuff.2463[mak(6e-42)]
cuff.24630
cuff.24631
cuff.24632
cuff.24633
cuff.24636
cuff.24637
cuff.24639
cuff.2464
cuff.24640
cuff.24648
cuff.2465
cuff.24655
cuff.24657
cuff.2466
cuff.24664
cuff.24665[mrps23(1e-154)]
cuff.2467
cuff.24670
cuff.24674
cuff.2468
cuff.24681
cuff.24686
cuff.2469[med14(5e-44)]
cuff.24692
cuff.2470
cuff.24702
cuff.2471
cuff.24716
cuff.24718
cuff.2472
cuff.24724
cuff.2473
cuff.24737
cuff.2474
cuff.24756[lancl3(3e-49)]
cuff.24758
cuff.2476
cuff.2477[prss23(6e-42)]
cuff.24775
cuff.24776
cuff.24778
cuff.24788
cuff.2479
cuff.24791
cuff.2480[ensxetg00000031310(8e-33)]
cuff.24800[psmd6(4e-112)]
cuff.24804
cuff.24809
cuff.2481
cuff.2482
cuff.24820
cuff.24827
cuff.24828
cuff.24837
cuff.24840
cuff.2485
cuff.24853
cuff.24854
cuff.2486
cuff.24864
cuff.24866
cuff.24867
cuff.2487
cuff.24877
cuff.2488
cuff.24881
cuff.2489
cuff.2490
cuff.24900
cuff.2492
cuff.24921
cuff.24934
cuff.24937
cuff.2494
cuff.24940
cuff.24944
cuff.24945
cuff.24946
cuff.24947
cuff.24948
cuff.24949
cuff.2495
cuff.24950
cuff.24953
cuff.24954
cuff.24955
cuff.24956
cuff.24957
cuff.24958
cuff.2496
cuff.24966
cuff.24973[a2ld1(2e-176)]
cuff.24976
cuff.24979
cuff.2498
cuff.24988
cuff.2499[arcn1(4e-93)]
cuff.24991
cuff.25
cuff.250
cuff.2500
cuff.25011
cuff.25012
cuff.25016
cuff.25018
cuff.2502
cuff.25025
cuff.25029
cuff.25033
cuff.25035
cuff.2504
cuff.25041
cuff.25052[rbm26(1e-180)]
cuff.25053
cuff.25055[rbm26(2e-137)]
cuff.2506
cuff.25063
cuff.25064
cuff.25065
cuff.25066
cuff.25067
cuff.25068
cuff.2507
cuff.25071
cuff.25072
cuff.25075
cuff.25077
cuff.2508
cuff.25081
cuff.25082
cuff.25083
cuff.25084
cuff.25090
cuff.25092
cuff.25098
cuff.25102
cuff.25110
cuff.25112
cuff.25113
cuff.25115
cuff.25117
cuff.25118
cuff.25119
cuff.2512[ahnak(8e-51)]
cuff.25120
cuff.25122
cuff.2513
cuff.25133
cuff.25149[dgkh(3e-153)]
cuff.25152
cuff.25153[dgkh(0.0)]
cuff.25154
cuff.25155
cuff.25156
cuff.25158[dgkh(0.0)]
cuff.25159[dgkh(3e-38)]
cuff.2516
cuff.25161
cuff.25164
cuff.25165
cuff.25166
cuff.25169
cuff.25171
cuff.25174
cuff.25176
cuff.25181
cuff.25187
cuff.25190
cuff.25193
cuff.25196
cuff.25197
cuff.252
cuff.25207
cuff.2521
cuff.25227
cuff.25228
cuff.2523
cuff.25230
cuff.25231
cuff.25232
cuff.25234
cuff.25235
cuff.25236
cuff.25238
cuff.25239
cuff.25242
cuff.25244
cuff.25245
cuff.25246
cuff.25247[ensxetg00000031493(8e-41)]
cuff.25248
cuff.25249
cuff.2525
cuff.25250
cuff.25252
cuff.25255
cuff.25257
cuff.2527
cuff.25273
cuff.25275
cuff.25276
cuff.2528
cuff.25285
cuff.25286
cuff.25287
cuff.25296
cuff.253
cuff.2530
cuff.25300
cuff.25301
cuff.25307
cuff.25308
cuff.25309
cuff.2531[sumo3(2e-29)]
cuff.25317
cuff.25319
cuff.2532
cuff.25321
cuff.25324
cuff.25325
cuff.25326
cuff.25327
cuff.25334
cuff.2534
cuff.25345
cuff.25346
cuff.25349
cuff.2535
cuff.25356
cuff.2536[ap2a1(6e-84)]
cuff.25364
cuff.2537
cuff.25370
cuff.25374
cuff.2538
cuff.25380
cuff.25381
cuff.2539[fubp3(5e-43)]
cuff.2540
cuff.25406
cuff.2541
cuff.25415
cuff.25417
cuff.25418
cuff.25419
cuff.2542
cuff.25422
cuff.25427
cuff.25434
cuff.2544[wwc3(1e-53)]
cuff.25442
cuff.25456
cuff.25460
cuff.25461
cuff.25462
cuff.25467
cuff.2547
cuff.2548
cuff.25482
cuff.25489
cuff.2549
cuff.25498
cuff.255
cuff.25500
cuff.25501
cuff.25502
cuff.25503
cuff.25506
cuff.25509
cuff.2551
cuff.2552
cuff.25521
cuff.25522
cuff.25523
cuff.25524
cuff.25526
cuff.25527
cuff.2553[ensxetg00000027145(1e-38)]
cuff.25531
cuff.25532
cuff.25534
cuff.25536
cuff.25537
cuff.2555
cuff.25555
cuff.25560[r3hdm2(1e-129)]
cuff.25564
cuff.25565
cuff.25568
cuff.2557
cuff.25570
cuff.25576
cuff.2558[adam15(2e-69)]
cuff.25581
cuff.25586
cuff.2559
cuff.2560
cuff.25601
cuff.25604
cuff.25606
cuff.25607
cuff.25615
cuff.25618
cuff.2563
cuff.25635
cuff.25637
cuff.25638
cuff.25642
cuff.25643
cuff.25644
cuff.2565
cuff.25653
cuff.2566
cuff.25662
cuff.25677
cuff.25678
cuff.25679
cuff.2568
cuff.25680
cuff.2569
cuff.25699
cuff.2570
cuff.25702
cuff.25709
cuff.25711
cuff.25713
cuff.2572
cuff.25725
cuff.25728
cuff.2573
cuff.25730
cuff.25731
cuff.25732
cuff.25733
cuff.25734
cuff.2574
cuff.25744
cuff.25754
cuff.25766[xtr-mir-15a(4e-35)]
cuff.2579
cuff.25790
cuff.25798
cuff.258
cuff.2580
cuff.25803
cuff.2581
cuff.25818
cuff.25819
cuff.2582
cuff.2583
cuff.25834
cuff.25835
cuff.2584
cuff.25857
cuff.25858
cuff.25859
cuff.25868
cuff.2587
cuff.25872
cuff.25874
cuff.25878
cuff.2588
cuff.25887
cuff.2589
cuff.25895
cuff.25896
cuff.259[fubp3(1e-39)]
cuff.25900
cuff.25907
cuff.25908
cuff.2591
cuff.25911
cuff.25916
cuff.2592
cuff.2594
cuff.2595[itpr2(5e-127)]
cuff.2596
cuff.2597
cuff.25972
cuff.25973
cuff.2598
cuff.25981
cuff.25984
cuff.25987
cuff.25994
cuff.25997
cuff.26
cuff.2600
cuff.26000
cuff.26001
cuff.26002[pdgfd(1e-152)]
cuff.26005
cuff.26006[pdgfd(8e-46)]
cuff.2601
cuff.26010
cuff.26016
cuff.26019
cuff.2602
cuff.26023
cuff.26025
cuff.26026
cuff.26027
cuff.2603
cuff.26033
cuff.26035[5_8s_rrna(4e-55)]
cuff.2604
cuff.26044
cuff.2605
cuff.26051
cuff.26055
cuff.26056
cuff.26061
cuff.26067
cuff.26075
cuff.26076
cuff.26080
cuff.26089
cuff.26090
cuff.26094[eed(2e-29)]
cuff.261
cuff.2610
cuff.26101
cuff.26102
cuff.26103
cuff.26104[ensxetg00000026432(5e-56)]
cuff.26105
cuff.26107
cuff.26108
cuff.26110
cuff.26112[eef2.1(4e-173)]
cuff.26116
cuff.26117
cuff.26118[nox4(1e-94)]
cuff.26119
cuff.2612
cuff.2613
cuff.26134
cuff.26139[lamtor1(2e-120)]
cuff.2614
cuff.26142
cuff.26148
cuff.26149
cuff.2615
cuff.26158
cuff.26159
cuff.2616[rplp0(1e-68)]
cuff.26161
cuff.26162
cuff.26163
cuff.26164
cuff.26169
cuff.26172
cuff.26174
cuff.26175
cuff.26176
cuff.2618[rtf1(3e-62)]
cuff.26184
cuff.26190
cuff.26198
cuff.26205
cuff.26207
cuff.26216
cuff.26218
cuff.26223
cuff.2623
cuff.26232
cuff.26236
cuff.26237
cuff.2624
cuff.26245
cuff.26248
cuff.2625[cdc42(6e-67)]
cuff.26250[efnb2(7e-67)]
cuff.26251[efnb2(2e-78)]
cuff.26274
cuff.2628
cuff.26287
cuff.26288
cuff.2629
cuff.26297
cuff.26305
cuff.26307
cuff.26309[c11orf30(1e-59)]
cuff.26318
cuff.2632
cuff.2633[slc2a12(4e-54)]
cuff.26330
cuff.26331[ppme1(1e-90)]
cuff.26332
cuff.26334
cuff.26339
cuff.2634[ensxetg00000032550(5e-38)]
cuff.26344
cuff.26345
cuff.26346
cuff.26347
cuff.26348
cuff.2635
cuff.26359
cuff.2636
cuff.26361
cuff.26364
cuff.26368
cuff.2637
cuff.2638
cuff.26380
cuff.26381
cuff.26384
cuff.26390
cuff.26394
cuff.2640
cuff.26408
cuff.26412
cuff.26413
cuff.26421
cuff.26429
cuff.2643
cuff.2644[ensxetg00000008344(2e-42)]
cuff.26441[ubc(2e-95)]
cuff.26448
cuff.2645[gpr161(4e-59)]
cuff.26453
cuff.26455
cuff.26457
cuff.26459
cuff.2646
cuff.26460
cuff.26461
cuff.26462
cuff.26471
cuff.26472
cuff.26473
cuff.26477
cuff.26479
cuff.2648[xb-gene-5924815(8e-51)]
cuff.26480
cuff.26488
cuff.26489[rpl23a(2e-146)]
cuff.26492
cuff.26493
cuff.265
cuff.2650
cuff.26508
cuff.26509
cuff.26512
cuff.26517
cuff.26518
cuff.26519
cuff.2652
cuff.26520
cuff.26525
cuff.2653
cuff.26539
cuff.2654
cuff.26547
cuff.26549
cuff.2655
cuff.26552[jam2(5e-162)]
cuff.26555
cuff.26561
cuff.26568
cuff.26569
cuff.26571
cuff.26575
cuff.26577
cuff.26579
cuff.2658
cuff.26580
cuff.26585[grik1(0.0)]
cuff.2659[dhx8(7e-58)]
cuff.26591
cuff.26605
cuff.26607
cuff.2661[me3(4e-54)]
cuff.26618
cuff.26622
cuff.26625
cuff.2663
cuff.26635
cuff.26637
cuff.2664
cuff.26640[itsn1(5e-71)]
cuff.2666
cuff.26662
cuff.26666
cuff.2667
cuff.26671
cuff.26672
cuff.26677
cuff.2669[agps(0.0)]
cuff.26695
cuff.2670
cuff.26702
cuff.26703
cuff.26705
cuff.26706
cuff.26711
cuff.26713
cuff.26717
cuff.26718
cuff.2672
cuff.26725
cuff.2673
cuff.26733
cuff.2674
cuff.26747
cuff.2675
cuff.2677
cuff.26789
cuff.2679
cuff.26798
cuff.26799
cuff.2680
cuff.26801
cuff.26802
cuff.2681
cuff.2682
cuff.26820[acot9(0.0)]
cuff.26827
cuff.26828[map3k15(0.0)]
cuff.2683
cuff.26830[map3k15(9e-59)]
cuff.2684
cuff.2686
cuff.26861
cuff.26864
cuff.26865
cuff.26866
cuff.26867
cuff.26875
cuff.26878
cuff.26879[lyrm9(4e-53)]
cuff.26880
cuff.26888[rabl5(0.0)]
cuff.26894
cuff.26895
cuff.26897[mettl16(3e-119)]
cuff.2690
cuff.26902[mettl16(3e-123)]
cuff.26909
cuff.26918
cuff.26924
cuff.26925
cuff.26926[c7orf42(6e-174)]
cuff.26927
cuff.26928
cuff.26938
cuff.2695
cuff.26956
cuff.26957
cuff.2696
cuff.26969
cuff.2698
cuff.26980
cuff.26982
cuff.26984
cuff.26986
cuff.26988
cuff.26989
cuff.26990
cuff.26991
cuff.26992
cuff.26995
cuff.26996
cuff.26997
cuff.27
cuff.270
cuff.27000
cuff.27002
cuff.27004
cuff.27006
cuff.27007
cuff.27009
cuff.27011
cuff.27014[xb-gene-5945160(2e-48)]
cuff.2702
cuff.27029
cuff.2703
cuff.27033
cuff.27040
cuff.27041
cuff.27043
cuff.27045
cuff.27046
cuff.27049
cuff.27050
cuff.27055
cuff.27057
cuff.2706
cuff.27062
cuff.27064
cuff.2707[ahnak(3e-40)]
cuff.27071[ccdc80(4e-109)]
cuff.27072[ccdc80(0.0)]
cuff.27083
cuff.27084
cuff.27085
cuff.2709
cuff.2710
cuff.27100
cuff.27101
cuff.27102
cuff.2711
cuff.27122
cuff.27131
cuff.27133
cuff.27135
cuff.27136
cuff.27138
cuff.27139
cuff.27140
cuff.27141[7sk(1e-97)]
cuff.27142[bcor(2e-118)]
cuff.2715
cuff.27169
cuff.27170
cuff.27173
cuff.27176
cuff.27177
cuff.27182[wwc3(4e-81)]
cuff.27187
cuff.27188[wwc3(3e-82)]
cuff.2719
cuff.27192
cuff.2720
cuff.27200
cuff.27208
cuff.2721
cuff.27212
cuff.27214
cuff.27216
cuff.27217
cuff.27221
cuff.27222
cuff.27223
cuff.27224
cuff.2723
cuff.27231
cuff.27232
cuff.27234
cuff.27235
cuff.27238
cuff.2724
cuff.27244
cuff.27245
cuff.27248
cuff.2725
cuff.27250
cuff.27257
cuff.27258
cuff.27261
cuff.27273
cuff.2728
cuff.27287
cuff.2729
cuff.27291
cuff.27298
cuff.27299
cuff.2730
cuff.27300
cuff.27303
cuff.27304
cuff.27305
cuff.27306
cuff.2731
cuff.27311
cuff.27313
cuff.27316
cuff.27324
cuff.27334
cuff.27336
cuff.27342
cuff.27359
cuff.2736[cdc34(1e-58)]
cuff.2737
cuff.27372
cuff.27374[taf8(2e-128)]
cuff.27377
cuff.2738
cuff.27384
cuff.27387
cuff.2739
cuff.27391
cuff.27394[c4orf49(2e-88)]
cuff.27399
cuff.274
cuff.27400
cuff.27402
cuff.27404
cuff.27406
cuff.27409
cuff.2742
cuff.27432
cuff.27433
cuff.27437[eps8l3(3e-36)]
cuff.27456
cuff.2746[rpl35a(1e-54)]
cuff.27461
cuff.27465
cuff.27469
cuff.2747
cuff.27479
cuff.2748
cuff.27484
cuff.27486
cuff.2749[ambra1(2e-72)]
cuff.27490
cuff.275
cuff.27502
cuff.27505
cuff.27508
cuff.2751
cuff.27510
cuff.27518
cuff.2752
cuff.2753
cuff.27549
cuff.2755
cuff.27550
cuff.27551
cuff.2756
cuff.2757
cuff.27574
cuff.27575
cuff.27576
cuff.27577
cuff.27578
cuff.27580
cuff.27581
cuff.2759
cuff.27590
cuff.27605
cuff.2761
cuff.27615
cuff.27616[tbrg1(2e-111)]
cuff.2762
cuff.27629
cuff.27630
cuff.27631
cuff.27633
cuff.27634
cuff.2764
cuff.27640
cuff.27641
cuff.27648
cuff.27649[hmgn2(1e-149)]
cuff.2765
cuff.2766
cuff.27660
cuff.27662
cuff.27669[sesn2(8e-70)]
cuff.27671
cuff.27673
cuff.27679
cuff.2768[pcdh7(4e-54)]
cuff.27685
cuff.27689
cuff.2769
cuff.27690
cuff.27694
cuff.2770
cuff.27711
cuff.27712
cuff.27715[c7orf42(7e-132)]
cuff.27716
cuff.27717
cuff.27718
cuff.27719
cuff.2772
cuff.27726
cuff.27727
cuff.27728
cuff.27734
cuff.27735
cuff.27748
cuff.27749
cuff.27753
cuff.27759
cuff.27760
cuff.27767
cuff.27768
cuff.27782
cuff.27783
cuff.27789
cuff.27798
cuff.2780
cuff.27805
cuff.27807
cuff.27812
cuff.27813
cuff.2782
cuff.2783
cuff.27830
cuff.27832
cuff.27834
cuff.27836
cuff.2784
cuff.27841[xb-gene-5960520(3e-39)]
cuff.27846
cuff.27847
cuff.2785[jak1(6e-116)]
cuff.27852
cuff.27853
cuff.27856
cuff.27857
cuff.2786
cuff.27862
cuff.27863[ensxetg00000033245(3e-116)]
cuff.27864
cuff.2787
cuff.27871
cuff.27874[ccdc28b(4e-49)]
cuff.27879
cuff.2788[nup98(1e-23)]
cuff.27885
cuff.27886
cuff.2789
cuff.27891
cuff.27893
cuff.27895
cuff.2790
cuff.27902
cuff.27903
cuff.27907
cuff.27911
cuff.2792
cuff.27924
cuff.27929
cuff.2793
cuff.27938
cuff.27945
cuff.27946
cuff.27950
cuff.2796[ahnak(1e-49)]
cuff.27981
cuff.27995[rffl(6e-64)]
cuff.27997
cuff.28[fxr1(3e-112)]
cuff.28001
cuff.28003
cuff.28004
cuff.28005
cuff.28006
cuff.28007
cuff.2801[rhov(1e-60)]
cuff.28012
cuff.2802
cuff.28026
cuff.2803
cuff.28033
cuff.28042
cuff.28043
cuff.28045
cuff.28047
cuff.28050
cuff.28051
cuff.28053
cuff.28054
cuff.28055
cuff.28059
cuff.28061
cuff.28062
cuff.28064
cuff.28066
cuff.28067
cuff.28071
cuff.28072
cuff.28073
cuff.28076
cuff.28077
cuff.28079
cuff.28080
cuff.28081
cuff.28083
cuff.28084
cuff.28085
cuff.28086
cuff.28089
cuff.28092
cuff.28096
cuff.28097
cuff.28099
cuff.281
cuff.2810
cuff.28101
cuff.28105[rfc2(1e-155)]
cuff.28108
cuff.2811
cuff.2812
cuff.28120
cuff.28128
cuff.28129
cuff.2813
cuff.28138
cuff.28139
cuff.2814
cuff.2815[ccbl1(6e-63)]
cuff.2816
cuff.2817
cuff.28170
cuff.28175[ddx5(2e-42)]
cuff.28179
cuff.28185
cuff.28187
cuff.2819
cuff.28192
cuff.28194[ofd1(5e-64)]
cuff.28198
cuff.28200
cuff.2821
cuff.28211
cuff.28215
cuff.28226
cuff.28227
cuff.2823
cuff.28235
cuff.2824
cuff.2825
cuff.28258[mrps9(2e-70)]
cuff.28259
cuff.2826
cuff.28260
cuff.2827
cuff.28272
cuff.28274
cuff.28284[txndc9(5e-102)]
cuff.28285
cuff.28286[mitd1(9e-48)]
cuff.2829
cuff.28290
cuff.28297
cuff.28298
cuff.28299
cuff.283
cuff.2830[kat2a(2e-96)]
cuff.28320
cuff.28329
cuff.2833
cuff.28332[tmco3(2e-46)]
cuff.2834
cuff.28347
cuff.28350
cuff.28351
cuff.28352
cuff.2836
cuff.2837
cuff.28371
cuff.2838[ensxetg00000031345(8e-23)]
cuff.28382
cuff.28383
cuff.28386
cuff.2839
cuff.28392
cuff.28394
cuff.28395
cuff.28398
cuff.28399
cuff.2840
cuff.28400
cuff.28401[pcca(2e-61)]
cuff.28402
cuff.28403
cuff.28404
cuff.28408
cuff.2841
cuff.28412
cuff.28413
cuff.28415
cuff.28416
cuff.28418[clybl(9e-50)]
cuff.28419
cuff.2842
cuff.28421
cuff.28422
cuff.2843
cuff.2844
cuff.28443
cuff.28446
cuff.28448
cuff.28449
cuff.2845
cuff.28450[xtr-mir-92a-1(2e-31)]
cuff.28454
cuff.2846
cuff.28462[scel(2e-35)]
cuff.28467
cuff.28469
cuff.2847
cuff.28471
cuff.28473
cuff.28477
cuff.28478
cuff.28479
cuff.2848
cuff.28480
cuff.28482
cuff.28483
cuff.28484
cuff.28485
cuff.28488
cuff.2849
cuff.28491
cuff.28493
cuff.28494
cuff.28498
cuff.28499
cuff.285
cuff.2850
cuff.28500
cuff.28501
cuff.28502
cuff.28503
cuff.28504
cuff.28517
cuff.2852
cuff.28520
cuff.28525
cuff.28528
cuff.28529
cuff.2853[rpl7(2e-57)]
cuff.28531
cuff.28534
cuff.28535
cuff.28541
cuff.28542
cuff.28543
cuff.28544
cuff.28545
cuff.28546
cuff.28547
cuff.28548
cuff.2855
cuff.28553
cuff.28554
cuff.28560
cuff.28561
cuff.28569
cuff.28571
cuff.28572
cuff.28573
cuff.28574
cuff.28576
cuff.28577
cuff.28579
cuff.28580
cuff.28590
cuff.2860
cuff.28606
cuff.28607
cuff.28609[kiaa1704(8e-141)]
cuff.2861[smcr7l(4e-61)]
cuff.2862
cuff.2863
cuff.28632
cuff.28634
cuff.28641
cuff.2865
cuff.28655
cuff.2866
cuff.28661
cuff.28662
cuff.28663
cuff.28664
cuff.28667
cuff.2867
cuff.2868
cuff.28690
cuff.28695
cuff.28698
cuff.28699
cuff.287
cuff.2870
cuff.28707
cuff.28709[bloc1s1(1e-46)]
cuff.2871
cuff.28715
cuff.28723
cuff.28735
cuff.28747
cuff.28748
cuff.28755
cuff.2876
cuff.2877
cuff.28770
cuff.28779[ptges3(1e-150)]
cuff.2878
cuff.28780
cuff.2879
cuff.28794
cuff.28796
cuff.28797[gdf11.1(0.0)]
cuff.28799
cuff.28802
cuff.28803
cuff.2881
cuff.28810
cuff.28813
cuff.2882
cuff.28821
cuff.28823
cuff.28828
cuff.28830
cuff.28831
cuff.2884
cuff.28840
cuff.2885
cuff.28852
cuff.2886
cuff.28860
cuff.2887
cuff.28872
cuff.28879[xb-gene-987190(1e-31)]
cuff.28881
cuff.28882
cuff.28885
cuff.28886
cuff.28887
cuff.28888
cuff.28889
cuff.28890
cuff.28891
cuff.28899
cuff.289
cuff.28900
cuff.28901
cuff.28905
cuff.28907
cuff.2891
cuff.28919
cuff.2892
cuff.28924
cuff.28933
cuff.28934
cuff.28936
cuff.28937[ensxetg00000033648(2e-40)]
cuff.28938
cuff.2894
cuff.2895
cuff.28954
cuff.28964
cuff.2897
cuff.28972
cuff.28985
cuff.28989
cuff.2899
cuff.28998
cuff.29
cuff.2900
cuff.29000
cuff.2901[ensxetg00000015106(3e-30)]
cuff.2902[cxorf58(2e-42)]
cuff.29022
cuff.2903
cuff.29031
cuff.29036
cuff.2904
cuff.29040
cuff.2905
cuff.29056
cuff.29058[asb16(3e-65)]
cuff.29064
cuff.29069
cuff.2907
cuff.2908
cuff.29080
cuff.29082
cuff.29084
cuff.29086
cuff.29090
cuff.29093
cuff.2910
cuff.29102
cuff.29106
cuff.29109
cuff.2911
cuff.29112
cuff.29120
cuff.2913
cuff.29140
cuff.29141
cuff.29144
cuff.29146
cuff.29149
cuff.2915
cuff.29150
cuff.29151
cuff.29153
cuff.2916
cuff.29167
cuff.29174
cuff.29179
cuff.29181
cuff.29188
cuff.29189
cuff.2919
cuff.292
cuff.2921
cuff.29215
cuff.2922
cuff.29222
cuff.29227
cuff.29231
cuff.2924
cuff.29243
cuff.29248
cuff.29253
cuff.29279
cuff.2928
cuff.29286
cuff.29287
cuff.29291
cuff.29296
cuff.2930
cuff.29301
cuff.29305
cuff.29308
cuff.29309
cuff.2931
cuff.29313
cuff.2932
cuff.29339
cuff.2935
cuff.29354[ctps2(9e-31)]
cuff.29355
cuff.29360
cuff.29361
cuff.2938
cuff.294
cuff.2940
cuff.29404
cuff.29405
cuff.29406
cuff.29408
cuff.29409
cuff.29421
cuff.29423
cuff.29424
cuff.29430[rhoa(4e-82)]
cuff.29431[rhoa(2e-63)]
cuff.29435
cuff.29436
cuff.29440
cuff.29442
cuff.29447
cuff.2946
cuff.2947
cuff.2949
cuff.2950
cuff.29504
cuff.29511
cuff.29512
cuff.29513
cuff.29516
cuff.29517[arfip2(0.0)]
cuff.29518
cuff.29525
cuff.29530
cuff.29544
cuff.29545
cuff.2955
cuff.29553
cuff.29554
cuff.29560
cuff.29561
cuff.29567[golt1b(2e-49)]
cuff.29568
cuff.29574
cuff.29580
cuff.29582
cuff.29597
cuff.29598
cuff.29599
cuff.296
cuff.29603
cuff.29604
cuff.29605
cuff.29606
cuff.2961
cuff.2962
cuff.29621
cuff.29624
cuff.29626[ensxetg00000002678(2e-45)]
cuff.29627
cuff.2963
cuff.29632
cuff.29634
cuff.29643
cuff.29645
cuff.29647
cuff.29652
cuff.2966
cuff.29665
cuff.29666
cuff.29675
cuff.29690
cuff.29699
cuff.29700
cuff.2971
cuff.29713
cuff.29718
cuff.29719
cuff.29720
cuff.29721
cuff.29722
cuff.29725
cuff.29730
cuff.29732
cuff.29741
cuff.29743
cuff.29759
cuff.29764
cuff.29767
cuff.29771
cuff.29773[ipo8(0.0)]
cuff.29775
cuff.29776
cuff.29781
cuff.29782
cuff.29795[ublcp1(3e-57)]
cuff.29802
cuff.29804
cuff.29806
cuff.29807[f8(2e-54)]
cuff.2981
cuff.29813
cuff.29815
cuff.29816
cuff.29818
cuff.2982
cuff.29821
cuff.29827[mcm2(5e-90)]
cuff.29847
cuff.29851
cuff.29853
cuff.29857
cuff.2986
cuff.29878
cuff.29882
cuff.29897
cuff.299
cuff.2991
cuff.29918
cuff.29919
cuff.2992
cuff.29921
cuff.29922
cuff.29928
cuff.29935
cuff.29936
cuff.29937
cuff.29938[f8(3e-57)]
cuff.29951
cuff.29954
cuff.29956
cuff.29957[cd9(0.0)]
cuff.29958
cuff.29966
cuff.29969
cuff.29970
cuff.29971
cuff.29973
cuff.29990
cuff.29991
cuff.3
cuff.300
cuff.30008
cuff.30014
cuff.30021
cuff.30022
cuff.30030
cuff.30031[canx(0.0)]
cuff.30051
cuff.30053
cuff.30054
cuff.30055
cuff.30056
cuff.30058
cuff.30062
cuff.30063
cuff.30064
cuff.30065
cuff.30069
cuff.30073
cuff.30080
cuff.30082
cuff.30096
cuff.30098
cuff.30099
cuff.30100
cuff.30103
cuff.30112
cuff.30113
cuff.30116
cuff.3012
cuff.30132
cuff.30134
cuff.30144
cuff.30147
cuff.30148
cuff.30150
cuff.30153
cuff.30158
cuff.30159
cuff.30160
cuff.30164
cuff.30165
cuff.30177
cuff.30178
cuff.30184
cuff.30186
cuff.30195
cuff.30197
cuff.30198
cuff.30199
cuff.302
cuff.30200
cuff.30204
cuff.30206
cuff.30209
cuff.30217[slit3(2e-91)]
cuff.30220
cuff.30225
cuff.30230
cuff.30232
cuff.30233
cuff.30234
cuff.30235
cuff.30243
cuff.30247
cuff.30248[pdlim4(3e-66)]
cuff.30249
cuff.30252
cuff.30253
cuff.30254
cuff.30256
cuff.3026
cuff.30269
cuff.3027
cuff.30270
cuff.30272
cuff.3028
cuff.30289
cuff.30291
cuff.30292
cuff.30298
cuff.30299
cuff.3030
cuff.30300
cuff.30307
cuff.30312
cuff.30313
cuff.30334
cuff.30337
cuff.30338
cuff.30342
cuff.30351
cuff.30352
cuff.30358
cuff.3036
cuff.30363
cuff.30364
cuff.30366
cuff.30374
cuff.30379
cuff.30388
cuff.30394
cuff.304
cuff.3040
cuff.30403
cuff.30409
cuff.3041
cuff.30441
cuff.30461
cuff.30467
cuff.3048
cuff.30483
cuff.305[smad1(5e-53)]
cuff.30513
cuff.30516
cuff.30546
cuff.30549
cuff.30550
cuff.30551
cuff.30553
cuff.30557
cuff.30558
cuff.30563
cuff.30564
cuff.30565
cuff.30568
cuff.30575
cuff.30582
cuff.30591
cuff.30594
cuff.30597
cuff.30598
cuff.30600
cuff.30602
cuff.30604
cuff.30605
cuff.30606
cuff.30607
cuff.30610
cuff.30611
cuff.30612
cuff.30614
cuff.30615
cuff.30621
cuff.30622[xb-gene-5875042(2e-41)]
cuff.30637
cuff.30643
cuff.3065
cuff.30651
cuff.30655
cuff.3066
cuff.30663
cuff.30667
cuff.30677
cuff.30680
cuff.30682
cuff.30694
cuff.30697
cuff.30708
cuff.30713
cuff.30716
cuff.30718
cuff.30722
cuff.30724
cuff.30725
cuff.30726
cuff.30728
cuff.30732
cuff.30734
cuff.30735
cuff.30744
cuff.30746
cuff.30748
cuff.30752[csrp2(2e-123)]
cuff.30755
cuff.30760
cuff.30763
cuff.30766
cuff.30768
cuff.30769
cuff.30773
cuff.30775
cuff.30778
cuff.30779
cuff.3078
cuff.30781
cuff.30782
cuff.30784
cuff.30785
cuff.30786
cuff.30788
cuff.30789
cuff.30793
cuff.30795
cuff.30796
cuff.30797
cuff.308
cuff.30805
cuff.30810
cuff.3082
cuff.30821
cuff.3083[post(2e-90)]
cuff.30830
cuff.30834
cuff.30841
cuff.30845
cuff.30852
cuff.30855
cuff.30857
cuff.30887
cuff.30888
cuff.30889
cuff.3090
cuff.30900
cuff.3091
cuff.30921
cuff.30928
cuff.30929
cuff.30930[grm6(2e-58)]
cuff.30936
cuff.30938
cuff.30941
cuff.30942
cuff.3095
cuff.30951
cuff.30952
cuff.30954
cuff.30957
cuff.30965
cuff.30967
cuff.30968
cuff.30969
cuff.3097
cuff.30970
cuff.30971
cuff.30973
cuff.30974
cuff.30975
cuff.30976
cuff.30977
cuff.30978
cuff.30985[gramd4(6e-59)]
cuff.30988
cuff.310
cuff.31005
cuff.31006
cuff.31008
cuff.31009
cuff.31010
cuff.31011
cuff.31012
cuff.31013
cuff.31015
cuff.3102
cuff.31024[sema3e(0.0)]
cuff.3103
cuff.31051
cuff.31053
cuff.31057
cuff.3106
cuff.31061
cuff.3107
cuff.31077
cuff.31083
cuff.31084
cuff.31092
cuff.311
cuff.31103
cuff.31117[camk1d(0.0)]
cuff.31125
cuff.3113
cuff.31136
cuff.3114
cuff.31161
cuff.31173
cuff.31182
cuff.31183
cuff.31184
cuff.31185
cuff.31197
cuff.31202
cuff.31206
cuff.31210
cuff.31212[ccdc136(5e-116)]
cuff.31214
cuff.31215[ccdc136(2e-90)]
cuff.31216[ccdc136(1e-43)]
cuff.31217
cuff.31220
cuff.31222
cuff.31223
cuff.31224
cuff.3123
cuff.31233
cuff.31234
cuff.31243
cuff.31244
cuff.31252
cuff.31253
cuff.31254
cuff.31264
cuff.31274
cuff.31275
cuff.31276
cuff.31277
cuff.31279
cuff.31287
cuff.31289
cuff.31302
cuff.31304
cuff.31319
cuff.3132
cuff.31326
cuff.3133
cuff.31332
cuff.3134
cuff.31347
cuff.3135
cuff.31351
cuff.3136
cuff.31365
cuff.31367
cuff.3137
cuff.31371
cuff.31377
cuff.31378
cuff.31379
cuff.3138
cuff.31381
cuff.31395
cuff.314
cuff.31403
cuff.3142
cuff.31421
cuff.31429
cuff.3143
cuff.31430[otud7a(1e-64)]
cuff.31434
cuff.31435
cuff.3144[pcbd1(5e-38)]
cuff.31445
cuff.31446
cuff.31449
cuff.3145
cuff.31459
cuff.3147
cuff.31470
cuff.31471
cuff.31475
cuff.3148
cuff.31487
cuff.31488
cuff.3150[smg9(2e-52)]
cuff.31501
cuff.31502
cuff.31507
cuff.31508
cuff.31509
cuff.3151
cuff.3152
cuff.31524
cuff.3153[greb1(4e-26)]
cuff.3154
cuff.31543
cuff.3155
cuff.31550
cuff.3156
cuff.31566
cuff.31567
cuff.31568
cuff.31569
cuff.31570
cuff.31571
cuff.31572
cuff.31577
cuff.31581
cuff.3159
cuff.31592
cuff.31594
cuff.3160
cuff.3161
cuff.31610
cuff.31611
cuff.3162
cuff.3164
cuff.31648
cuff.3165
cuff.31650
cuff.31653
cuff.31655
cuff.31656
cuff.31657
cuff.3166
cuff.31660
cuff.31662
cuff.31665
cuff.31666
cuff.31667
cuff.31670
cuff.31674
cuff.31676
cuff.3168
cuff.31685
cuff.31686
cuff.31689[ckmt1b(3e-47)]
cuff.3169
cuff.31692
cuff.31698
cuff.3170[ensxetg00000027149(3e-33)]
cuff.3171
cuff.3172
cuff.31727
cuff.31730
cuff.31731
cuff.31734
cuff.31735
cuff.31736
cuff.31737
cuff.31738
cuff.31739
cuff.31740
cuff.31742
cuff.31743
cuff.31744
cuff.31745
cuff.3175
cuff.31753
cuff.31757
cuff.3176
cuff.31769
cuff.3177
cuff.31773
cuff.31774
cuff.31775
cuff.31781
cuff.31789
cuff.31797
cuff.31798
cuff.31799
cuff.318
cuff.31816
cuff.3182
cuff.31826
cuff.31828
cuff.31829
cuff.3183[xb-gene-986840(2e-46)]
cuff.31833
cuff.31839
cuff.3184
cuff.31840
cuff.31845
cuff.31848
cuff.3185
cuff.31852
cuff.31858
cuff.3186
cuff.3187
cuff.31876
cuff.31878
cuff.3188
cuff.31884
cuff.3189[uqcrfs1(2e-67)]
cuff.31894
cuff.31895
cuff.31898
cuff.31904
cuff.31916
cuff.3192[vps18(0.0)]
cuff.31932
cuff.31944
cuff.31952
cuff.3196[actc1(3e-65)]
cuff.31961
cuff.31962
cuff.31965
cuff.31966
cuff.31967
cuff.31968
cuff.3197
cuff.31973
cuff.31981
cuff.31983
cuff.31990
cuff.31991
cuff.31992
cuff.31997
cuff.31998
cuff.31999
cuff.32[nup214(4e-41)]
cuff.320
cuff.3200
cuff.32000
cuff.32001
cuff.32003
cuff.32004
cuff.32006
cuff.32008[bola3(2e-36)]
cuff.32009
cuff.3201
cuff.32010
cuff.32012
cuff.32014
cuff.32016
cuff.3202[fnta(2e-53)]
cuff.32020
cuff.3203[gdf1(4e-49)]
cuff.3205
cuff.32059
cuff.3206[wwc2(1e-65)]
cuff.32062
cuff.32063
cuff.32065
cuff.32075
cuff.32078
cuff.3208
cuff.3209[znf484(5e-28)]
cuff.32090
cuff.321
cuff.3210
cuff.32102
cuff.32107
cuff.3212
cuff.32124
cuff.32125
cuff.3213
cuff.32132
cuff.3214
cuff.32148
cuff.32152
cuff.32153
cuff.32154
cuff.3216
cuff.32165[sfrp1(1e-159)]
cuff.3217[ahnak(5e-38)]
cuff.32172
cuff.32173
cuff.32174
cuff.32178
cuff.3218[hsp90b1(2e-52)]
cuff.32187
cuff.32189
cuff.3219
cuff.32190
cuff.32191
cuff.32193
cuff.32197
cuff.322[ensxetg00000032488(2e-121)]
cuff.32201
cuff.3223
cuff.3224
cuff.32242
cuff.32246
cuff.32250
cuff.3226
cuff.32269
cuff.3227
cuff.32272
cuff.32273
cuff.32274
cuff.32275
cuff.32276
cuff.32277
cuff.3228
cuff.32285
cuff.3229
cuff.3230
cuff.32301
cuff.3231
cuff.3232[xpot(2e-28)]
cuff.32320
cuff.32326
cuff.3233
cuff.32333
cuff.3234
cuff.32346
cuff.3235
cuff.32362
cuff.32377[nodal3.1(5e-121)]
cuff.32378[nodal3.1(2e-77)]
cuff.32387
cuff.32391
cuff.32399
cuff.324
cuff.3240[rpl35a(2e-59)]
cuff.32401
cuff.3241
cuff.32410
cuff.32413
cuff.3243
cuff.32430
cuff.32438
cuff.32439
cuff.3245
cuff.32453
cuff.32458
cuff.3246
cuff.32461
cuff.32462
cuff.32466
cuff.3247
cuff.3248
cuff.32484
cuff.3250
cuff.32508
cuff.32509
cuff.32510
cuff.32512
cuff.32515
cuff.32516
cuff.32518
cuff.32525[nacc1(6e-24)]
cuff.32527
cuff.32529
cuff.32530
cuff.32532
cuff.32533
cuff.32535
cuff.3254
cuff.3255
cuff.32559
cuff.3257
cuff.32572
cuff.32576[carm1(4e-46)]
cuff.32577[farsa(3e-65)]
cuff.32580[nacc1(2e-26)]
cuff.32583
cuff.32584
cuff.32595
cuff.32596
cuff.326
cuff.32603
cuff.32613
cuff.32614
cuff.3262
cuff.3263
cuff.32630
cuff.32633
cuff.3264
cuff.3265
cuff.32659
cuff.3266
cuff.32660
cuff.3267
cuff.32672
cuff.32673
cuff.32674[ensxetg00000032992(1e-77)]
cuff.32675
cuff.32688
cuff.32696
cuff.327
cuff.3270
cuff.32700
cuff.32707
cuff.32711
cuff.32718
cuff.32731
cuff.32744[ensxetg00000010571(1e-119)]
cuff.32745
cuff.32747
cuff.3275
cuff.32756
cuff.32758
cuff.32774
cuff.32775
cuff.32779
cuff.3278
cuff.32785
cuff.3279
cuff.32791[ensxetg00000032022(1e-50)]
cuff.32796
cuff.32799
cuff.328
cuff.3280
cuff.32813
cuff.32814
cuff.32815
cuff.32821
cuff.32826
cuff.3283[slc16a12(1e-77)]
cuff.3284[rad51(1e-60)]
cuff.32843
cuff.32844
cuff.32858
cuff.3286
cuff.32861
cuff.3288
cuff.32883
cuff.32887
cuff.32896
cuff.329
cuff.32901
cuff.32903
cuff.32905
cuff.32906
cuff.32909
cuff.32913
cuff.32915
cuff.32917
cuff.3292[rapgef1(2e-42)]
cuff.32923
cuff.3293
cuff.32930
cuff.32931
cuff.32935
cuff.32940
cuff.32943
cuff.32948
cuff.3295
cuff.32952
cuff.32954
cuff.32962
cuff.3297
cuff.32970[itpr2(4e-58)]
cuff.32977
cuff.32980
cuff.32981[wash1(4e-93)]
cuff.3299
cuff.33
cuff.330
cuff.3300
cuff.33000
cuff.33002
cuff.33011
cuff.33012
cuff.3302
cuff.33022
cuff.3303
cuff.33041
cuff.33055
cuff.3306
cuff.33066
cuff.3307
cuff.33072
cuff.3308
cuff.33084
cuff.33086
cuff.3309
cuff.331
cuff.33108
cuff.3311
cuff.3312
cuff.33128
cuff.33129
cuff.3313
cuff.33130
cuff.33131
cuff.33132[wash1(2e-37)]
cuff.3314
cuff.3315
cuff.33162
cuff.33170
cuff.33174
cuff.33176
cuff.33177
cuff.33184
cuff.3319
cuff.33190
cuff.33192
cuff.3320
cuff.33206
cuff.3321[nr1i3(1e-39)]
cuff.33212
cuff.3322
cuff.33224
cuff.33225
cuff.33226
cuff.3324
cuff.33240
cuff.33243
cuff.33246[baz1a(2e-56)]
cuff.33247
cuff.33248
cuff.33249
cuff.3325
cuff.33252
cuff.33259
cuff.33260
cuff.33266
cuff.33267
cuff.3327
cuff.33274
cuff.33279
cuff.33289
cuff.3329[ensxetg00000017330(3e-45)]
cuff.33290
cuff.333
cuff.33302
cuff.33304
cuff.33306
cuff.33307
cuff.3331
cuff.33310
cuff.33313
cuff.33314
cuff.3332
cuff.33328
cuff.33329
cuff.3333[irf6.2(2e-113)]
cuff.33331
cuff.33332
cuff.3334[kiaa0232(7e-27)]
cuff.33344
cuff.33346
cuff.3335
cuff.33351
cuff.33352
cuff.3336
cuff.33360
cuff.33362
cuff.33363
cuff.33365
cuff.33368
cuff.3337
cuff.33374
cuff.33377
cuff.33384[ahnak(1e-167)]
cuff.33385[ahnak(5e-102)]
cuff.3339
cuff.33394
cuff.33399
cuff.33402
cuff.33403
cuff.33405
cuff.33411
cuff.33412
cuff.33414
cuff.33429
cuff.3343
cuff.33430
cuff.33431
cuff.33433
cuff.33435
cuff.33448
cuff.33449
cuff.3345
cuff.33450
cuff.33456
cuff.3346
cuff.3347
cuff.33471
cuff.33472
cuff.33473
cuff.33475
cuff.33479[tecr(4e-88)]
cuff.33486
cuff.33490
cuff.33493
cuff.33495
cuff.33496
cuff.335[hsd17b10(3e-77)]
cuff.33502
cuff.33504
cuff.33507
cuff.33509
cuff.3351
cuff.3352
cuff.33524[rasal3(4e-27)]
cuff.33525
cuff.3353
cuff.33530
cuff.33535
cuff.33536
cuff.33537
cuff.3354
cuff.33545
cuff.33547
cuff.3355
cuff.33555
cuff.33559
cuff.3356[bzw2(3e-39)]
cuff.33561[htra4(3e-58)]
cuff.33563
cuff.33564
cuff.33566
cuff.33568
cuff.3358
cuff.33589
cuff.3359
cuff.33590
cuff.33594
cuff.336
cuff.33608
cuff.33609[chmp7(2e-37)]
cuff.3361
cuff.33611
cuff.33612
cuff.33616
cuff.3362
cuff.33626
cuff.33629
cuff.3363[rhoa(1e-44)]
cuff.3364
cuff.33641
cuff.33643
cuff.33645
cuff.3365
cuff.33658
cuff.3366
cuff.3367
cuff.33671
cuff.33687
cuff.3369[ensxetg00000031143(5e-53)]
cuff.33693
cuff.33698
cuff.337
cuff.33714
cuff.3372[fubp3(9e-91)]
cuff.3374
cuff.33741
cuff.33748
cuff.33751
cuff.33755[cnnm2(2e-75)]
cuff.3376
cuff.33771
cuff.33772
cuff.33778
cuff.33781
cuff.33784
cuff.33786
cuff.33788
cuff.3379
cuff.33791
cuff.33792
cuff.33798
cuff.338[fth1(2e-89)]
cuff.3380
cuff.33804
cuff.33806
cuff.33807
cuff.3381
cuff.33812
cuff.33814
cuff.3383
cuff.33836
cuff.33837
cuff.3384
cuff.33844
cuff.33845
cuff.33847
cuff.33848
cuff.33849
cuff.3385
cuff.33850
cuff.33854
cuff.3386
cuff.33868
cuff.3387
cuff.33873
cuff.33879
cuff.3388[mtx3(1e-67)]
cuff.33880
cuff.33887
cuff.3389
cuff.33894
cuff.3390
cuff.33912
cuff.33918
cuff.33924[dis3l(7e-82)]
cuff.3393
cuff.33930
cuff.33931
cuff.33932
cuff.33933
cuff.33937
cuff.33939
cuff.33955
cuff.33958
cuff.33959
cuff.33960
cuff.33961
cuff.33963
cuff.33964
cuff.33968
cuff.33973
cuff.33981
cuff.33997
cuff.34002
cuff.34005
cuff.34009
cuff.34011
cuff.34012
cuff.34024
cuff.34025
cuff.34027
cuff.34032
cuff.34049
cuff.3405
cuff.34054
cuff.34060[ensxetg00000030949(2e-78)]
cuff.34066
cuff.34067
cuff.34070
cuff.34072
cuff.34074
cuff.34075
cuff.34077
cuff.34078
cuff.34092
cuff.341[c11orf30(1e-157)]
cuff.34100
cuff.34101
cuff.34103
cuff.34105
cuff.34107
cuff.34108
cuff.34109
cuff.34111[fam154b(0.0)]
cuff.34116
cuff.34123
cuff.34127
cuff.34135
cuff.34147
cuff.34148
cuff.34151
cuff.34158
cuff.34160
cuff.34169
cuff.34170
cuff.34183
cuff.34184
cuff.34185
cuff.34186[sema6d(9e-105)]
cuff.34188[sema6d(3e-101)]
cuff.34194
cuff.34208
cuff.34217
cuff.34218
cuff.34219
cuff.34220
cuff.34221
cuff.34222
cuff.34223
cuff.34224
cuff.34229
cuff.3423
cuff.34231
cuff.34233
cuff.34234
cuff.34235
cuff.34238
cuff.34239
cuff.34242[adam10(4e-110)]
cuff.34246
cuff.34249
cuff.34261[mphosph10(6e-54)]
cuff.34262[mphosph10(0.0)]
cuff.34265
cuff.34266
cuff.34273
cuff.34274
cuff.34277
cuff.34278
cuff.34283
cuff.34287
cuff.34290
cuff.34291
cuff.34294
cuff.34295
cuff.34298
cuff.34303
cuff.34304
cuff.34306
cuff.34311
cuff.34327
cuff.34328
cuff.34337[trip4(5e-52)]
cuff.3434
cuff.34341
cuff.34346
cuff.34356
cuff.34358
cuff.34359
cuff.34361
cuff.34363
cuff.34364
cuff.3437
cuff.34372
cuff.34374
cuff.34375
cuff.34381
cuff.34386
cuff.34387[cd276(0.0)]
cuff.344
cuff.3441
cuff.34411
cuff.34414[neo1(6e-39)]
cuff.34415
cuff.34421
cuff.34430
cuff.34434[c15orf27(6e-63)]
cuff.3445
cuff.34450
cuff.34457
cuff.34459[lmf2(8e-58)]
cuff.3446
cuff.34460[lmf2(5e-59)]
cuff.34461
cuff.34471
cuff.34474
cuff.34475
cuff.34476
cuff.34477
cuff.34481
cuff.34482
cuff.34483
cuff.34484
cuff.345
cuff.3450
cuff.34500
cuff.34502
cuff.34512
cuff.34513
cuff.34514
cuff.34519
cuff.34520
cuff.34521
cuff.34526
cuff.34527
cuff.34530
cuff.34534
cuff.34554
cuff.34558
cuff.34559
cuff.3456
cuff.34560
cuff.34572
cuff.34574
cuff.34589
cuff.346[nup214(5e-37)]
cuff.34606[phtf2(4e-43)]
cuff.34608
cuff.34613
cuff.34614
cuff.34632
cuff.34638
cuff.3464
cuff.34645
cuff.34646
cuff.34647
cuff.34655[hmgn2(7e-89)]
cuff.3466
cuff.34674
cuff.34675
cuff.34676
cuff.34682
cuff.34689
cuff.34690
cuff.347
cuff.34700
cuff.34701
cuff.34704
cuff.34722
cuff.34723
cuff.34724
cuff.34725
cuff.34741
cuff.34742
cuff.34744
cuff.34759
cuff.34760
cuff.34763
cuff.34765
cuff.34766
cuff.34767
cuff.34768
cuff.34773
cuff.34779
cuff.34785
cuff.34795
cuff.34799
cuff.3480[nacc1(2e-21)]
cuff.3481[nacc1(2e-22)]
cuff.34810
cuff.3484
cuff.34841
cuff.34849
cuff.3485
cuff.34850
cuff.34855
cuff.34856
cuff.34857
cuff.34858
cuff.34859
cuff.3486
cuff.34862
cuff.34864
cuff.34865
cuff.34866
cuff.3487
cuff.34877
cuff.34879
cuff.34880
cuff.34881
cuff.34883
cuff.34885
cuff.34887
cuff.34893
cuff.34902
cuff.34909
cuff.34910
cuff.34911
cuff.34914
cuff.34915
cuff.34917
cuff.34921
cuff.34925
cuff.34926
cuff.34930
cuff.34947
cuff.34954
cuff.34956
cuff.34957
cuff.34958
cuff.34959
cuff.34966
cuff.34967
cuff.34988
cuff.35
cuff.350
cuff.3500
cuff.35001
cuff.35008
cuff.3501
cuff.35026
cuff.35028
cuff.35030
cuff.35031
cuff.35032
cuff.35034
cuff.35038
cuff.35040
cuff.35043
cuff.35046
cuff.35048[nfyb(6e-89)]
cuff.35049
cuff.35055
cuff.35056
cuff.35057
cuff.35061[snx18(2e-43)]
cuff.35065[xtr-let-7i(4e-37)]
cuff.35072
cuff.35073
cuff.35074
cuff.35075
cuff.35076
cuff.35077
cuff.35085
cuff.35088[c12orf55(9e-52)]
cuff.35092
cuff.35094
cuff.35095
cuff.35096
cuff.35097
cuff.351[ensxetg00000024245(3e-32)]
cuff.35100
cuff.35101
cuff.35104
cuff.3511
cuff.35111
cuff.35141
cuff.35142
cuff.35144[utp20(2e-27)]
cuff.35146
cuff.35148
cuff.35155[apaf1(9e-23)]
cuff.35156
cuff.3516
cuff.35161
cuff.35165
cuff.35167
cuff.35175
cuff.35184
cuff.35185
cuff.35192
cuff.35195
cuff.352
cuff.35201
cuff.35202
cuff.35204
cuff.35206
cuff.35207
cuff.35210
cuff.35215
cuff.35220
cuff.35222
cuff.35231
cuff.35250
cuff.35254
cuff.35255
cuff.35261
cuff.35271
cuff.35272
cuff.35285
cuff.3529
cuff.353
cuff.3530
cuff.35300
cuff.3531[c3(6e-163)]
cuff.35310
cuff.35313[aff4(5e-51)]
cuff.35316
cuff.35317
cuff.3532
cuff.35326
cuff.35327
cuff.35328
cuff.35329
cuff.3533
cuff.35332
cuff.35333
cuff.35335
cuff.35349
cuff.35367
cuff.35374
cuff.35378
cuff.35380[tgfbi(5e-25)]
cuff.35383
cuff.35384
cuff.35385
cuff.35388
cuff.35390
cuff.35391
cuff.35394
cuff.354
cuff.35415
cuff.35419
cuff.35422
cuff.35424
cuff.35425
cuff.3544
cuff.35456[pura(4e-72)]
cuff.35460
cuff.35463
cuff.35465
cuff.35471
cuff.35479
cuff.35484
cuff.35485
cuff.3549
cuff.35495
cuff.355
cuff.35500
cuff.35501
cuff.35503
cuff.35514
cuff.35517
cuff.35518
cuff.35520
cuff.35521
cuff.35529[ap1m2(4e-66)]
cuff.35533
cuff.35535
cuff.35547
cuff.35560
cuff.35564
cuff.35571
cuff.35582
cuff.35583
cuff.35589[sbf2(3e-170)]
cuff.35595
cuff.356
cuff.3560
cuff.3561
cuff.35610
cuff.35621
cuff.35627
cuff.35629
cuff.3564
cuff.35645
cuff.35647
cuff.3565
cuff.35652
cuff.35653
cuff.35656
cuff.35663
cuff.35664
cuff.35666
cuff.357
cuff.3570
cuff.35733
cuff.35744[ambra1(3e-82)]
cuff.35749[harbi1(0.0)]
cuff.35757
cuff.35758
cuff.3576
cuff.35764
cuff.35768
cuff.3577
cuff.35775
cuff.3578[xtr-mir-427-2(2e-22)]
cuff.35790
cuff.35791
cuff.358[pgm2l1(1e-67)]
cuff.3581
cuff.35826
cuff.35838
cuff.35843
cuff.35848
cuff.35849
cuff.35851
cuff.35856
cuff.35859
cuff.35862
cuff.35864
cuff.35865
cuff.35868
cuff.35869
cuff.35878
cuff.35885
cuff.35888
cuff.35895
cuff.35896
cuff.35898
cuff.35899
cuff.35900
cuff.35904
cuff.3591
cuff.35918
cuff.35919
cuff.35926
cuff.3593[eif4e2(0.0)]
cuff.35932
cuff.35933
cuff.35934
cuff.35942
cuff.35943[rpe(3e-46)]
cuff.35945
cuff.35948
cuff.35956[ftmt(4e-59)]
cuff.35960
cuff.35964
cuff.35971
cuff.35973
cuff.35985
cuff.35997
cuff.36
cuff.360
cuff.3600
cuff.36008
cuff.3601
cuff.36018
cuff.36019
cuff.36020
cuff.36022
cuff.36103
cuff.36110
cuff.36112
cuff.36123[xtr-mir-210(3e-34)]
cuff.36148
cuff.3615
cuff.36181
cuff.36185
cuff.3619
cuff.36201[snora57(1e-45)]
cuff.36202[snora57(9e-46)]
cuff.3621
cuff.36213
cuff.36214
cuff.36217
cuff.36221
cuff.36223[dnaja1(1e-48)]
cuff.36235
cuff.36241
cuff.36245
cuff.36252
cuff.36262
cuff.36263
cuff.36265
cuff.36267
cuff.36270
cuff.36274
cuff.36277
cuff.36278
cuff.36282
cuff.36286
cuff.36287
cuff.36288
cuff.36290
cuff.36294
cuff.363
cuff.36300
cuff.36317
cuff.36318
cuff.36331
cuff.36339
cuff.36340
cuff.36341
cuff.36342
cuff.36344
cuff.3635
cuff.36354
cuff.36361
cuff.36362
cuff.3638
cuff.36384
cuff.36385
cuff.36388
cuff.36395
cuff.364
cuff.36404
cuff.36413
cuff.36415
cuff.36418
cuff.36423
cuff.36427
cuff.36438
cuff.36439
cuff.36445
cuff.36448
cuff.36449
cuff.36455
cuff.36456
cuff.36457
cuff.36458
cuff.36460
cuff.36461
cuff.36464
cuff.36465
cuff.36468
cuff.3647
cuff.36471
cuff.36474
cuff.36479
cuff.36481
cuff.36482
cuff.36488
cuff.36489
cuff.36490[tppp3(2e-104)]
cuff.36491
cuff.36492
cuff.36493
cuff.36494
cuff.365
cuff.36524
cuff.36526
cuff.36530
cuff.36537
cuff.36562
cuff.36563
cuff.36571
cuff.36575
cuff.36578
cuff.36587
cuff.36588
cuff.36594
cuff.366[nphp3(9e-35)]
cuff.36600
cuff.36601
cuff.36604
cuff.36609
cuff.36612
cuff.36613
cuff.36614
cuff.36615
cuff.36618
cuff.36619
cuff.3662
cuff.36620
cuff.36621
cuff.36622
cuff.36625
cuff.36629[cpne2(0.0)]
cuff.36630
cuff.3664
cuff.36647
cuff.36648
cuff.36650
cuff.36654[gnao1(5e-24)]
cuff.36655
cuff.36657
cuff.3667
cuff.36675
cuff.36678
cuff.36679
cuff.3668
cuff.36688
cuff.36692
cuff.36697
cuff.36698
cuff.367
cuff.36703
cuff.36706
cuff.36707
cuff.36712
cuff.36717
cuff.36718
cuff.36719
cuff.36720
cuff.36721
cuff.36722
cuff.36723
cuff.36724
cuff.36725
cuff.36727
cuff.3673
cuff.36731
cuff.36732
cuff.36733
cuff.36734
cuff.36735
cuff.36736
cuff.36738
cuff.3674
cuff.36740
cuff.36741
cuff.36745
cuff.36757
cuff.36761
cuff.36768
cuff.36769
cuff.36770
cuff.36773
cuff.36774
cuff.36779[pdf(2e-83)]
cuff.36787
cuff.36795
cuff.36805
cuff.36807
cuff.3681
cuff.36815
cuff.36816
cuff.3682
cuff.36822
cuff.3683
cuff.36830
cuff.36835
cuff.36839
cuff.3684
cuff.36840
cuff.36841
cuff.3685
cuff.36854
cuff.36855
cuff.36874
cuff.36875
cuff.36880
cuff.36888
cuff.36889
cuff.36891
cuff.369
cuff.36902
cuff.36903
cuff.36907
cuff.36911
cuff.36912
cuff.36916
cuff.36934
cuff.3694
cuff.36944
cuff.36951
cuff.36952
cuff.36953
cuff.36956
cuff.36957
cuff.36958
cuff.3696
cuff.36960
cuff.36971
cuff.36973
cuff.36974
cuff.36976
cuff.36977
cuff.3698
cuff.36985
cuff.36987
cuff.36990[wdr47(3e-45)]
cuff.36991
cuff.36993
cuff.37
cuff.3700
cuff.37015
cuff.37017
cuff.37018
cuff.37020
cuff.37021
cuff.37035
cuff.3705
cuff.37050
cuff.37052
cuff.37053
cuff.37054
cuff.37076
cuff.37077
cuff.37093
cuff.371[ndufa4(8e-33)]
cuff.3710[dvl2(0.0)]
cuff.37102
cuff.37105
cuff.37122
cuff.37125[rps7(0.0)]
cuff.37126
cuff.37128
cuff.37129
cuff.37131
cuff.37132
cuff.37133
cuff.37134
cuff.37135
cuff.37152
cuff.37157[ak5(2e-26)]
cuff.37158
cuff.3716
cuff.37162
cuff.37167
cuff.37169
cuff.37173
cuff.37179
cuff.3718
cuff.3719
cuff.37192
cuff.37194
cuff.37195
cuff.372
cuff.37203
cuff.37205
cuff.37220
cuff.3723
cuff.37241
cuff.37242
cuff.37246
cuff.37251
cuff.37254
cuff.37256
cuff.37267
cuff.37271
cuff.37272
cuff.37276
cuff.37277
cuff.37278
cuff.37279
cuff.3728
cuff.37286
cuff.37287
cuff.3729
cuff.373
cuff.37300
cuff.37301
cuff.37304
cuff.3731
cuff.37311
cuff.37319
cuff.37320
cuff.37323
cuff.3733
cuff.37336
cuff.3734
cuff.37347
cuff.3735
cuff.37356
cuff.37358
cuff.3736
cuff.37366
cuff.37372
cuff.37377
cuff.3738
cuff.374
cuff.3740
cuff.37403
cuff.37404
cuff.37412
cuff.3742[gata2(8e-63)]
cuff.37424
cuff.37426
cuff.3743
cuff.3744
cuff.37449
cuff.3745
cuff.37450
cuff.37451
cuff.37452
cuff.37455
cuff.37456
cuff.37457
cuff.37458
cuff.37459
cuff.3747
cuff.3748
cuff.37480
cuff.37482
cuff.37484
cuff.37488
cuff.37489
cuff.37495[atp5i(3e-37)]
cuff.37496[atp5i(6e-79)]
cuff.37500
cuff.37501
cuff.37502
cuff.37503
cuff.37505
cuff.37506
cuff.3751
cuff.37512
cuff.37513
cuff.3752
cuff.3754
cuff.37552[c1orf123(0.0)]
cuff.37558[glis1(0.0)]
cuff.37559
cuff.3756
cuff.37561
cuff.37562[ensxetg00000033543(1e-127)]
cuff.3757
cuff.37578
cuff.3758[wdr12(4e-39)]
cuff.3759
cuff.37590
cuff.37591
cuff.37596
cuff.37597
cuff.3760[znf217(2e-23)]
cuff.37602
cuff.37613[npl(0.0)]
cuff.3762
cuff.37620
cuff.37633
cuff.37636
cuff.3764
cuff.37640
cuff.37647
cuff.37654
cuff.3766
cuff.37663
cuff.37664
cuff.3767
cuff.37679
cuff.3768[raf1(2e-60)]
cuff.37684
cuff.37685
cuff.37686
cuff.37688
cuff.3769
cuff.37690
cuff.37695
cuff.37698
cuff.377
cuff.3770
cuff.37701
cuff.3771
cuff.3772
cuff.37734
cuff.37735
cuff.37736
cuff.37737
cuff.37738
cuff.37739
cuff.3774
cuff.37744
cuff.37754
cuff.37761
cuff.37764
cuff.3777[ensxetg00000033684(6e-24)]
cuff.37772
cuff.3778[ensxetg00000033684(7e-34)]
cuff.3779
cuff.37796
cuff.3780
cuff.37802
cuff.37803
cuff.37810
cuff.37812
cuff.3782
cuff.37825
cuff.3783
cuff.37830
cuff.37831
cuff.3784
cuff.37840
cuff.37841
cuff.37858
cuff.3786[ubr2(1e-48)]
cuff.37860
cuff.3787
cuff.37872
cuff.37877
cuff.3788[adamtsl1(0.0)]
cuff.37886
cuff.37887
cuff.37888
cuff.37889
cuff.3789
cuff.379
cuff.3790
cuff.3791
cuff.3792
cuff.37924
cuff.37928
cuff.37931
cuff.3794
cuff.37940[u12(2e-55)]
cuff.37947
cuff.3795
cuff.37959
cuff.37967[rbfox2(0.0)]
cuff.3797[pou3f1(0.0)]
cuff.37971
cuff.37974
cuff.37977
cuff.37984
cuff.3799
cuff.37991
cuff.37994
cuff.37995
cuff.37999
cuff.38
cuff.380
cuff.3800
cuff.38003
cuff.38004
cuff.38009
cuff.3801
cuff.38010
cuff.38011
cuff.38018
cuff.3802
cuff.3803
cuff.38039
cuff.3804[has2(4e-39)]
cuff.38045
cuff.38055
cuff.38056
cuff.38064[tmco1(1e-106)]
cuff.38071
cuff.3808
cuff.3809
cuff.381
cuff.3810
cuff.3811
cuff.38117
cuff.38118
cuff.38129
cuff.3813
cuff.38133[tox4(0.0)]
cuff.38134
cuff.38136
cuff.38138
cuff.3814
cuff.38140
cuff.3815
cuff.38154
cuff.38155
cuff.38162
cuff.38177
cuff.38178
cuff.3818
cuff.38186
cuff.3819
cuff.38193
cuff.382
cuff.3820[arf1(2e-36)]
cuff.3821[nup98(1e-99)]
cuff.38214
cuff.38218
cuff.38226
cuff.3823
cuff.38238
cuff.38244
cuff.38261
cuff.38264[terf2ip(1e-97)]
cuff.38265
cuff.38266
cuff.38268
cuff.3828
cuff.38281
cuff.38282
cuff.38284
cuff.38285
cuff.3829
cuff.38294
cuff.38295
cuff.38296
cuff.38298
cuff.3830
cuff.38302
cuff.38303
cuff.38305
cuff.38306
cuff.38307
cuff.38308
cuff.38309
cuff.3831
cuff.38323[rad54l2(0.0)]
cuff.38327
cuff.3833[huwe1(1e-74)]
cuff.38331[nprl2(2e-60)]
cuff.3834
cuff.38340
cuff.3835
cuff.3836
cuff.38363
cuff.3837
cuff.38370
cuff.3838
cuff.38385
cuff.38387
cuff.38388
cuff.3839[cd81(6e-47)]
cuff.38390
cuff.384
cuff.3841
cuff.38418
cuff.38419[nr2c2(4e-77)]
cuff.3842
cuff.38421
cuff.38423
cuff.3843
cuff.38431
cuff.38432
cuff.3844
cuff.38440
cuff.38445
cuff.3845
cuff.38451
cuff.38452
cuff.3846
cuff.38460
cuff.38464
cuff.38465
cuff.38466
cuff.38472
cuff.38473
cuff.38474
cuff.38475
cuff.38476
cuff.38478
cuff.38479
cuff.38482
cuff.38485
cuff.3849[urb1(2e-66)]
cuff.38494
cuff.38495
cuff.38496
cuff.38497
cuff.385
cuff.3850
cuff.38501
cuff.38504
cuff.38509
cuff.3851
cuff.38513
cuff.38515
cuff.38521
cuff.38525
cuff.38527
cuff.38529
cuff.38532
cuff.38534
cuff.38537
cuff.38538
cuff.3854
cuff.38544
cuff.3855
cuff.38565
cuff.38573
cuff.38574
cuff.38577
cuff.3858
cuff.38582
cuff.38593
cuff.38595
cuff.38599
cuff.38600
cuff.38602
cuff.38603
cuff.38604
cuff.38605
cuff.38606
cuff.3861
cuff.3862
cuff.38625
cuff.3863
cuff.38638
cuff.38640
cuff.38641
cuff.38646
cuff.38647
cuff.38648
cuff.38651
cuff.38652
cuff.38653
cuff.3866
cuff.38672
cuff.38675
cuff.38687
cuff.38695
cuff.38696
cuff.38697
cuff.387
cuff.38700
cuff.38701
cuff.38710
cuff.38716
cuff.38717
cuff.38718
cuff.3872[prex1(3e-55)]
cuff.38722[thoc7(7e-134)]
cuff.38725[c3orf67(2e-152)]
cuff.38726
cuff.38729
cuff.3873
cuff.3874[kctd1(7e-77)]
cuff.38745
cuff.38752
cuff.38753
cuff.3876
cuff.38763
cuff.38765
cuff.38766
cuff.38769
cuff.3877
cuff.38770
cuff.38773
cuff.38774
cuff.38775
cuff.38776
cuff.3878
cuff.38794
cuff.38796
cuff.3880[eed(3e-50)]
cuff.38813[rcor2(4e-96)]
cuff.38814
cuff.3882
cuff.38823
cuff.38828
cuff.3883
cuff.38833[rtn3(1e-37)]
cuff.38834
cuff.38836[xtr-mir-210(1e-37)]
cuff.38839
cuff.38840
cuff.38844
cuff.38848[ensxetg00000022898(6e-80)]
cuff.3885
cuff.38853
cuff.38854
cuff.38855
cuff.3886
cuff.3887
cuff.3888
cuff.38881
cuff.38891
cuff.38892
cuff.38895
cuff.389
cuff.3890
cuff.38902
cuff.38909
cuff.3891
cuff.38917
cuff.3892
cuff.3893
cuff.3895
cuff.38952
cuff.3897
cuff.38975
cuff.3898[hsp70(2e-61)]
cuff.38985
cuff.38991
cuff.38992
cuff.39
cuff.39005
cuff.39008
cuff.3902
cuff.39021
cuff.39024
cuff.39028
cuff.39031
cuff.39037
cuff.39039
cuff.3904[gata6(4e-65)]
cuff.39067
cuff.3907
cuff.39071
cuff.39073
cuff.39074
cuff.3908
cuff.39088
cuff.39089
cuff.3909
cuff.39091
cuff.39095
cuff.39096
cuff.39097
cuff.39098
cuff.39099
cuff.3910[hbs1l(4e-35)]
cuff.39101
cuff.39102
cuff.39103
cuff.39104
cuff.39112
cuff.3912
cuff.3913
cuff.3914
cuff.39141
cuff.3915
cuff.39165
cuff.3917[ventx2.2(2e-46)]
cuff.39171
cuff.39175
cuff.39177
cuff.39180
cuff.39181
cuff.39182
cuff.3919
cuff.39191
cuff.39195
cuff.39204
cuff.39208
cuff.3921
cuff.3922[sptan1(7e-125)]
cuff.3923
cuff.39238
cuff.39242
cuff.39247
cuff.3925
cuff.39251
cuff.39254
cuff.39264
cuff.39286
cuff.3929
cuff.393
cuff.39303
cuff.39304
cuff.39314
cuff.39325
cuff.39326
cuff.39329
cuff.3933
cuff.39331
cuff.39332
cuff.39336
cuff.39339
cuff.39343
cuff.39344
cuff.39346
cuff.39350
cuff.39351
cuff.39352
cuff.39356
cuff.39357
cuff.39358
cuff.39363
cuff.39367
cuff.39370[mpp1(8e-62)]
cuff.39371
cuff.39377
cuff.3938
cuff.39385
cuff.39386
cuff.39387
cuff.3939
cuff.39394
cuff.3941
cuff.39412[xb-gene-5885309(6e-67)]
cuff.39413
cuff.39416
cuff.39419
cuff.3942
cuff.39422
cuff.39426
cuff.39435
cuff.39436
cuff.39437
cuff.39439
cuff.3944
cuff.39440
cuff.39444
cuff.39450
cuff.39456
cuff.39458
cuff.39459
cuff.3946
cuff.39460
cuff.39463
cuff.39465
cuff.39467
cuff.39469
cuff.39472
cuff.3948
cuff.39485
cuff.39490
cuff.39493
cuff.39500
cuff.39501
cuff.39502
cuff.39504
cuff.39506
cuff.39512
cuff.39514
cuff.39520
cuff.39525
cuff.39527
cuff.39529
cuff.39530
cuff.39531
cuff.39534
cuff.39539
cuff.3954
cuff.39540
cuff.39541
cuff.39542
cuff.39545
cuff.39547
cuff.39548
cuff.39561
cuff.39572
cuff.39581
cuff.39588
cuff.39592
cuff.39594
cuff.39598
cuff.396
cuff.39604
cuff.39612
cuff.39613
cuff.39614
cuff.39621
cuff.39630[dhodh(3e-48)]
cuff.39631
cuff.39637
cuff.39639
cuff.3964
cuff.39641
cuff.3965
cuff.39650
cuff.39651
cuff.39675
cuff.39677
cuff.39679
cuff.39685
cuff.39686
cuff.3969
cuff.39692
cuff.3970
cuff.39707
cuff.39721
cuff.39724
cuff.39725[ppp4r2(8e-32)]
cuff.39726
cuff.39728
cuff.39731
cuff.39732
cuff.39740
cuff.39741
cuff.39744
cuff.39746
cuff.39748
cuff.3975
cuff.3976
cuff.39762
cuff.3977
cuff.39775
cuff.39777
cuff.39787
cuff.39791
cuff.398
cuff.39811
cuff.39813
cuff.39814
cuff.39816[lonp2(7e-41)]
cuff.39818
cuff.39821
cuff.39832
cuff.39837
cuff.39843
cuff.3985[hddc3(3e-62)]
cuff.39853
cuff.39855
cuff.39860
cuff.39862
cuff.39863
cuff.39865
cuff.39869
cuff.39881
cuff.39883
cuff.39887
cuff.39897
cuff.399[ambra1(2e-63)]
cuff.39911
cuff.39912
cuff.39914
cuff.39915
cuff.39917
cuff.39920
cuff.39931
cuff.3995
cuff.39951
cuff.39956
cuff.39987
cuff.39989
cuff.39994[inadl(9e-170)]
cuff.39996
cuff.39998
cuff.4
cuff.40
cuff.40008
cuff.40009
cuff.40010
cuff.40011
cuff.40012
cuff.40034
cuff.40036
cuff.40037
cuff.40039
cuff.40040
cuff.40043
cuff.40047
cuff.40051
cuff.4006
cuff.40078
cuff.40079
cuff.4008
cuff.40080
cuff.4009
cuff.40090
cuff.40091
cuff.40094
cuff.40097
cuff.40098
cuff.401
cuff.4010
cuff.40100[dmap1(3e-35)]
cuff.40101
cuff.40102
cuff.40110
cuff.40111
cuff.40112
cuff.40114
cuff.40115
cuff.4012
cuff.40130
cuff.40131
cuff.40145
cuff.40153
cuff.40154
cuff.40155
cuff.40159
cuff.4016
cuff.40162
cuff.4017
cuff.40172
cuff.40173
cuff.4018
cuff.40182
cuff.40187
cuff.40188
cuff.40189
cuff.4019[hddc3(1e-43)]
cuff.40190
cuff.40193
cuff.40194[scp2(0.0)]
cuff.40196
cuff.40199[ensxetg00000033543(6e-116)]
cuff.402
cuff.4020
cuff.40210
cuff.40212
cuff.40221
cuff.40226
cuff.4023[dda1(1e-62)]
cuff.40230[dars2(1e-44)]
cuff.4024
cuff.40248
cuff.40249[kcnn2(1e-48)]
cuff.40257
cuff.40258
cuff.40262
cuff.40264
cuff.40265
cuff.4027
cuff.40271
cuff.40273
cuff.40274
cuff.40275
cuff.40276
cuff.40277
cuff.40279
cuff.4028
cuff.40284
cuff.40285[frrs1(5e-21)]
cuff.4029
cuff.40299
cuff.40303
cuff.40304
cuff.40306
cuff.40308
cuff.40322
cuff.40323
cuff.40341
cuff.40349
cuff.40358
cuff.40359
cuff.40360
cuff.40361
cuff.40362
cuff.40366
cuff.40368
cuff.40369
cuff.40371
cuff.40372
cuff.40379
cuff.40394
cuff.40404
cuff.40407
cuff.40412
cuff.40414
cuff.40416
cuff.40417
cuff.40424
cuff.40432
cuff.40433
cuff.40434
cuff.40436
cuff.40442
cuff.40444
cuff.40451
cuff.40475
cuff.40479
cuff.40482
cuff.40483
cuff.40485
cuff.4049
cuff.40505
cuff.40519
cuff.40524[c7orf55(4e-67)]
cuff.40525
cuff.40533
cuff.40535
cuff.40536
cuff.40564
cuff.40569
cuff.40574
cuff.40576
cuff.40579
cuff.40581
cuff.40587
cuff.40598
cuff.40603
cuff.40609
cuff.40610
cuff.40615
cuff.40616
cuff.40624
cuff.40626
cuff.40628
cuff.40630
cuff.40635
cuff.40651
cuff.40653
cuff.40654
cuff.40684
cuff.40687
cuff.4069
cuff.40696
cuff.407[c15orf40(5e-88)]
cuff.4070
cuff.40709
cuff.4071
cuff.40715[adap1(7e-25)]
cuff.40716[xb-gene-5838973(3e-74)]
cuff.40717
cuff.4072
cuff.40722
cuff.40725
cuff.40727
cuff.40729[adap1(2e-44)]
cuff.40745
cuff.40749
cuff.40750
cuff.40753
cuff.40755
cuff.40764
cuff.40783
cuff.40788
cuff.40789
cuff.40791
cuff.40793
cuff.40794
cuff.40795
cuff.408[pitx2(5e-84)]
cuff.40800
cuff.40803
cuff.40805
cuff.40807
cuff.40808
cuff.40816
cuff.40821
cuff.40827
cuff.40845
cuff.40846
cuff.40867
cuff.40868
cuff.40887
cuff.40888
cuff.40889
cuff.40892
cuff.40895
cuff.40897
cuff.4090
cuff.40903
cuff.40909[irak2(2e-25)]
cuff.40922
cuff.40928
cuff.4093
cuff.40937
cuff.40939
cuff.40940
cuff.40945
cuff.40946
cuff.40947
cuff.40949
cuff.40950
cuff.40966
cuff.41
cuff.410
cuff.41003
cuff.4101
cuff.41011
cuff.4102
cuff.41027
cuff.41028
cuff.41029
cuff.4103
cuff.41032
cuff.41046
cuff.41049
cuff.4105
cuff.41052
cuff.41064[ccdc72(1e-117)]
cuff.4107
cuff.41072
cuff.41078
cuff.41079
cuff.41086
cuff.41089
cuff.41099
cuff.41100
cuff.41108
cuff.41110
cuff.41111
cuff.41112
cuff.41115
cuff.41116
cuff.41117
cuff.41119
cuff.4113
cuff.41130
cuff.41139
cuff.4114
cuff.41145
cuff.4115
cuff.41153
cuff.4116
cuff.41161
cuff.41164
cuff.41167
cuff.4117
cuff.41170
cuff.41171
cuff.41172
cuff.4118
cuff.41191[flnb(4e-72)]
cuff.41194
cuff.41195[flnb(0.0)]
cuff.41196[flnb(0.0)]
cuff.41197
cuff.4120
cuff.41200
cuff.41202
cuff.41204
cuff.41207
cuff.41208
cuff.4121[ccnb3(4e-28)]
cuff.41223
cuff.41224
cuff.41238
cuff.41239
cuff.41240
cuff.4125
cuff.41260
cuff.4127
cuff.4128
cuff.41282
cuff.41283
cuff.41284
cuff.41298
cuff.41299
cuff.413
cuff.41301
cuff.41302
cuff.41303
cuff.41309
cuff.41311
cuff.41315
cuff.41326
cuff.41327
cuff.41328
cuff.41330
cuff.41331
cuff.41334
cuff.41335
cuff.41338
cuff.41339
cuff.4134
cuff.41340
cuff.41342
cuff.41346
cuff.41347
cuff.4135
cuff.4136
cuff.41367
cuff.41368
cuff.41369
cuff.41370
cuff.41372
cuff.41377
cuff.41378
cuff.41381
cuff.4139
cuff.41400
cuff.41401
cuff.41402
cuff.41408
cuff.4141
cuff.4142
cuff.41420
cuff.41422
cuff.41423
cuff.4143
cuff.41434
cuff.41435
cuff.4144
cuff.41444
cuff.41445
cuff.4145
cuff.41457
cuff.41459
cuff.4146
cuff.41462
cuff.4147
cuff.41489
cuff.41491
cuff.41496
cuff.41499
cuff.4150
cuff.41501
cuff.41502
cuff.41504
cuff.41520[c1orf95(7e-159)]
cuff.41535
cuff.41539
cuff.41540
cuff.41541
cuff.41542
cuff.41549
cuff.41551
cuff.41552
cuff.41564
cuff.41565
cuff.4157
cuff.41570
cuff.41571
cuff.41577
cuff.41580
cuff.41581
cuff.41582
cuff.41584
cuff.4159
cuff.41595
cuff.41596
cuff.416
cuff.41601
cuff.41602
cuff.41603
cuff.41604
cuff.41605
cuff.4162
cuff.4163
cuff.41635[ensxetg00000027962(2e-35)]
cuff.41636[ensxetg00000027962(1e-46)]
cuff.41639
cuff.4164
cuff.41643[hoxc13(3e-50)]
cuff.4165
cuff.41663
cuff.4167
cuff.4168[arcn1(4e-53)]
cuff.41688
cuff.4169[xb-gene-5805799(1e-26)]
cuff.41692
cuff.41705
cuff.41709
cuff.4171
cuff.41711
cuff.41713
cuff.41714
cuff.41716
cuff.4172
cuff.41729
cuff.41736
cuff.41738
cuff.4174
cuff.41740
cuff.41741
cuff.41742
cuff.4175
cuff.4176[elac2(6e-44)]
cuff.41760
cuff.41764
cuff.41770
cuff.41771
cuff.41773
cuff.41775
cuff.41777
cuff.4178
cuff.41788
cuff.41790
cuff.41793
cuff.41799
cuff.418
cuff.4180
cuff.41803
cuff.4181
cuff.41811
cuff.41813
cuff.41817
cuff.41819
cuff.4182
cuff.41820
cuff.41822
cuff.41835
cuff.41848
cuff.4185
cuff.41857
cuff.41859
cuff.41860[zc3h6(3e-53)]
cuff.41862
cuff.41863
cuff.41865
cuff.41866
cuff.4187
cuff.41870
cuff.4188[acad9(3e-63)]
cuff.4189
cuff.41893
cuff.41906[slc24a3(0.0)]
cuff.41907
cuff.4191
cuff.41913
cuff.41917[ensxetg00000026160(1e-28)]
cuff.4192
cuff.41925
cuff.41926[heatr1(7e-35)]
cuff.41928
cuff.4193
cuff.41930
cuff.41932
cuff.4194
cuff.4196
cuff.41968
cuff.4197
cuff.41974
cuff.41981
cuff.41982
cuff.4199
cuff.41990
cuff.41993
cuff.42
cuff.4200
cuff.42007
cuff.4201
cuff.42011
cuff.42012
cuff.42013
cuff.42014
cuff.42016
cuff.4202
cuff.42020
cuff.42025
cuff.4203
cuff.42030
cuff.42043
cuff.42044
cuff.42049
cuff.4205
cuff.4206[ensxetg00000021211(2e-39)]
cuff.42062
cuff.42066[ensxetg00000032074(3e-122)|c6orf170(0.0)]
cuff.42067[ensxetg00000032074(0.0)]
cuff.4207
cuff.42077
cuff.42079
cuff.4208
cuff.42081
cuff.42082
cuff.42085
cuff.42088
cuff.42089
cuff.4209
cuff.42090
cuff.42092
cuff.42094[tbp(2e-39)]
cuff.42095
cuff.42096
cuff.42097
cuff.421
cuff.4210
cuff.42106
cuff.42108
cuff.42109
cuff.4211
cuff.42124
cuff.42127
cuff.42128
cuff.42129
cuff.4213
cuff.42130
cuff.42131
cuff.42132
cuff.42136
cuff.4215
cuff.42154
cuff.4216
cuff.42161
cuff.42163
cuff.42164[pgbd5(0.0)]
cuff.42165
cuff.4217
cuff.42174
cuff.42175
cuff.42176
cuff.42180
cuff.42182
cuff.42183
cuff.42184
cuff.42185
cuff.4219
cuff.42197
cuff.42198
cuff.42200
cuff.42205
cuff.4221[rnaset2(3e-77)]
cuff.42213
cuff.42218
cuff.42219
cuff.42223
cuff.42226
cuff.42233
cuff.42237
cuff.42239
cuff.4224
cuff.42240
cuff.42242
cuff.42243
cuff.42244
cuff.42245
cuff.42249[t(3e-153)|t2(2e-93)]
cuff.4225
cuff.42251
cuff.42252
cuff.42257
cuff.42259
cuff.4226
cuff.42260
cuff.42262
cuff.4227
cuff.42275
cuff.4228
cuff.42286
cuff.42287
cuff.4229
cuff.42291
cuff.42293
cuff.42295
cuff.42296
cuff.42297
cuff.423
cuff.4230
cuff.42300
cuff.42305
cuff.42306
cuff.42307
cuff.4231[jarid2(1e-66)]
cuff.42310
cuff.42311
cuff.42326
cuff.42327
cuff.4233
cuff.42335
cuff.42337
cuff.42338
cuff.42339
cuff.4234
cuff.42342
cuff.42348
cuff.4235
cuff.42351
cuff.4236
cuff.42367
cuff.4237
cuff.4238
cuff.42384
cuff.42387
cuff.42389
cuff.4239
cuff.42391
cuff.42394
cuff.42397
cuff.424[ensxetg00000032284(5e-50)]
cuff.4240[sdk2(2e-94)]
cuff.42402
cuff.42403
cuff.42404
cuff.42405
cuff.42406
cuff.42407
cuff.42408
cuff.42412
cuff.42416
cuff.4242
cuff.42420
cuff.42421
cuff.42426
cuff.4243[uck1(2e-37)]
cuff.42433
cuff.42434
cuff.42435
cuff.42437
cuff.4244[ddx26b(2e-139)]
cuff.42441[trmt11(1e-28)]
cuff.4245
cuff.42452
cuff.42454
cuff.42457
cuff.42460
cuff.42461
cuff.42464
cuff.42466
cuff.42467
cuff.42468
cuff.4247
cuff.4248
cuff.42484
cuff.42486
cuff.42488
cuff.4249
cuff.42497
cuff.42498
cuff.425
cuff.42505
cuff.4251
cuff.42519
cuff.4252
cuff.42520
cuff.42521
cuff.42522
cuff.4253
cuff.42534
cuff.42535
cuff.42536[ensxetg00000031044(0.0)]
cuff.4254
cuff.42541
cuff.42542
cuff.42547
cuff.4255[gdf1(1e-148)]
cuff.42550
cuff.42552
cuff.42558
cuff.4256
cuff.42566
cuff.42567
cuff.4257
cuff.42572
cuff.42574[rps12(5e-46)]
cuff.4258
cuff.42582
cuff.42589
cuff.4259
cuff.42597
cuff.4260
cuff.42604
cuff.42605
cuff.42607
cuff.42608
cuff.4261[ankle2(7e-52)]
cuff.42611
cuff.42612
cuff.42615
cuff.4262
cuff.42620
cuff.4263
cuff.42639
cuff.4264
cuff.42642
cuff.42646
cuff.4265
cuff.42654
cuff.42655
cuff.4266
cuff.42661
cuff.42667
cuff.4267
cuff.42671
cuff.42672
cuff.42673
cuff.42675
cuff.42677
cuff.42678
cuff.4268
cuff.42684
cuff.42685
cuff.42690
cuff.42693
cuff.42694
cuff.42699
cuff.427[mical3(3e-71)]
cuff.4270
cuff.42701
cuff.42702
cuff.42703[rpf2(5e-64)]
cuff.42705
cuff.42708
cuff.42709
cuff.4271
cuff.4272
cuff.42720
cuff.42726
cuff.42727[rpf2(5e-44)]
cuff.42729
cuff.42731
cuff.4275
cuff.42750
cuff.42752
cuff.42763
cuff.42765
cuff.4277
cuff.42775
cuff.42776
cuff.4278
cuff.42781
cuff.42785
cuff.42786
cuff.4279
cuff.42799
cuff.428
cuff.42800
cuff.42803
cuff.42804
cuff.42805
cuff.42806
cuff.42807
cuff.42808
cuff.42809
cuff.4281
cuff.42810
cuff.42811
cuff.42812
cuff.42813
cuff.4282
cuff.42822
cuff.42823
cuff.42830
cuff.42834
cuff.4284
cuff.42840
cuff.4285
cuff.42852
cuff.42853
cuff.42859
cuff.4287[ephb4(8e-77)]
cuff.42872
cuff.42875
cuff.42876
cuff.4288
cuff.42880
cuff.42881
cuff.42886
cuff.42887
cuff.4289
cuff.429
cuff.4290
cuff.42909
cuff.42910
cuff.42914
cuff.42915
cuff.42917
cuff.4292
cuff.42926
cuff.4293
cuff.42930
cuff.42931
cuff.42932
cuff.42951
cuff.42966
cuff.4297[abhd15(6e-42)]
cuff.42971
cuff.42972
cuff.42973
cuff.42974
cuff.42975[znf451(2e-27)]
cuff.42976
cuff.42982
cuff.4299
cuff.42994
cuff.42995
cuff.42996
cuff.42997
cuff.43
cuff.43000
cuff.43003
cuff.43004
cuff.4301
cuff.43011
cuff.43013[eif4g2(1e-48)]
cuff.43018
cuff.43022
cuff.43027
cuff.43028
cuff.43030
cuff.43037
cuff.4304
cuff.4305
cuff.43050
cuff.4306
cuff.43060
cuff.43065
cuff.43066
cuff.43067[capn10(0.0)]
cuff.4307
cuff.43074
cuff.4308
cuff.43083
cuff.43086
cuff.43087
cuff.43088
cuff.431
cuff.43107
cuff.4311
cuff.43116
cuff.4312
cuff.43125
cuff.4313
cuff.43135
cuff.4314
cuff.4315[pak1ip1(2e-41)]
cuff.43151
cuff.43159
cuff.4316
cuff.43160[ppp1r2(3e-100)]
cuff.43161
cuff.43169
cuff.43171
cuff.43172
cuff.43174
cuff.4318[armc4(2e-91)]
cuff.43183
cuff.43186
cuff.4319[ppp3r1(3e-92)]
cuff.432
cuff.4320
cuff.43200[mccc1(2e-44)]
cuff.43201
cuff.43203
cuff.43204
cuff.43205[mccc1(6e-28)]
cuff.43206
cuff.43207
cuff.43209
cuff.4321
cuff.43210
cuff.43211
cuff.43212
cuff.43213
cuff.43214
cuff.43215
cuff.43217
cuff.43218
cuff.4322
cuff.43221
cuff.43222
cuff.4323[rpl7(4e-53)]
cuff.43231
cuff.43234
cuff.43258
cuff.43259
cuff.4326
cuff.43260
cuff.43265
cuff.4327
cuff.43275
cuff.4328
cuff.43288
cuff.4329
cuff.43297
cuff.433[ambra1(1e-90)]
cuff.4330
cuff.43305
cuff.43306
cuff.43307
cuff.43308
cuff.4331
cuff.43310
cuff.43324
cuff.43326
cuff.43329[mfsd1(4e-98)]
cuff.4333
cuff.43335
cuff.4334
cuff.43346
cuff.43363
cuff.43364
cuff.43366
cuff.4337[ensxetg00000027283(9e-73)]
cuff.43374
cuff.43379
cuff.43380
cuff.43381
cuff.43382
cuff.4339
cuff.43390
cuff.43392[tsc22d2(4e-152)]
cuff.43396
cuff.43398
cuff.43399
cuff.43400
cuff.43404
cuff.4341[carm1(2e-142)]
cuff.43414
cuff.43423
cuff.43424
cuff.43425
cuff.43427
cuff.4344
cuff.43447
cuff.43448
cuff.4345
cuff.43450
cuff.43463
cuff.4347
cuff.43471
cuff.43472
cuff.43479
cuff.43483
cuff.43486
cuff.4349
cuff.43496
cuff.435
cuff.43502
cuff.43528
cuff.4353
cuff.43531
cuff.43542
cuff.4355
cuff.43555
cuff.4358
cuff.43589
cuff.43602[tfdp2(2e-72)]
cuff.43603
cuff.43608[fbxo45(2e-91)]
cuff.4361
cuff.43617
cuff.43618
cuff.43619
cuff.4362
cuff.43620
cuff.43622
cuff.43626
cuff.43629
cuff.4363
cuff.43631
cuff.43638[hoxa4(3e-48)]
cuff.43650
cuff.43651
cuff.43652
cuff.43653
cuff.43654
cuff.43661
cuff.43663
cuff.43675
cuff.43677
cuff.43679
cuff.4368[ensxetg00000023975(1e-107)]
cuff.43682
cuff.43689
cuff.43690
cuff.43693[ensxetg00000030371(0.0)|rnaseh1(8e-148)]
cuff.43699
cuff.437
cuff.43704
cuff.43705
cuff.43714
cuff.43721
cuff.43723
cuff.4373
cuff.43734
cuff.43735
cuff.43736
cuff.43737
cuff.43738
cuff.43739
cuff.43758
cuff.43759
cuff.4376
cuff.43760
cuff.43761
cuff.43763
cuff.43770
cuff.43771
cuff.43780
cuff.43782
cuff.43783
cuff.43784
cuff.43785
cuff.43790
cuff.438[dyrk1b(1e-64)]
cuff.43825
cuff.43826
cuff.43832
cuff.43834
cuff.43850
cuff.43855
cuff.43863
cuff.43876
cuff.43877
cuff.43878
cuff.43924
cuff.43926
cuff.43930
cuff.43933[xtr-mir-133b(6e-32)]
cuff.43934
cuff.43945
cuff.43959
cuff.43963
cuff.43965
cuff.43966
cuff.43969
cuff.43970
cuff.43973
cuff.43977
cuff.43987
cuff.43991
cuff.440[atg4c(4e-90)]
cuff.44008
cuff.44013
cuff.44014
cuff.44020
cuff.44022
cuff.44025
cuff.44028
cuff.44029
cuff.44030
cuff.44033
cuff.44034
cuff.44036
cuff.44039
cuff.4404
cuff.44050
cuff.44054
cuff.44056[ensxetg00000003805(3e-34)]
cuff.44068
cuff.44070
cuff.44071
cuff.44072
cuff.44073
cuff.44074
cuff.44075
cuff.44076
cuff.44077
cuff.44080
cuff.441
cuff.44112
cuff.44116
cuff.44117
cuff.44118
cuff.44121
cuff.44122
cuff.4413
cuff.44132
cuff.44138
cuff.44144
cuff.44147
cuff.44149
cuff.44151
cuff.44158[pex13(0.0)]
cuff.44160
cuff.44166
cuff.44169
cuff.44170
cuff.44172
cuff.44173
cuff.44183
cuff.44187
cuff.4420
cuff.44200
cuff.44201
cuff.44203
cuff.44206
cuff.44208
cuff.44209
cuff.44212
cuff.44216
cuff.44219
cuff.44220
cuff.44225
cuff.44226
cuff.44229
cuff.4425
cuff.44250
cuff.44256
cuff.44257
cuff.44259
cuff.44271
cuff.44286
cuff.44294[vegfa(2e-65)]
cuff.4430
cuff.4432[ensxetg00000020822(9e-37)]
cuff.44320
cuff.44321
cuff.44325
cuff.44326
cuff.44327
cuff.44329
cuff.4433
cuff.44336
cuff.44339
cuff.4434
cuff.44340
cuff.44341
cuff.44344
cuff.44362
cuff.44368
cuff.44370
cuff.44375
cuff.44377
cuff.44380
cuff.44381
cuff.44391
cuff.444
cuff.44409
cuff.44415
cuff.44418
cuff.44422
cuff.44423
cuff.44425
cuff.44429
cuff.44438
cuff.44440
cuff.44449
cuff.44452
cuff.44474
cuff.44478
cuff.4448
cuff.44481
cuff.44482
cuff.44484
cuff.4449
cuff.445[c6orf192(2e-51)]
cuff.44503
cuff.44506
cuff.44508
cuff.44518
cuff.44524
cuff.44525
cuff.44535
cuff.44536
cuff.44539
cuff.4454
cuff.44540
cuff.4456
cuff.44560
cuff.44563
cuff.4457
cuff.44577
cuff.44578
cuff.44579
cuff.44580
cuff.44581
cuff.44585
cuff.44586
cuff.44587
cuff.44588
cuff.44589
cuff.4459
cuff.44591
cuff.44593
cuff.44594
cuff.44595
cuff.44599[thada(2e-93)]
cuff.446
cuff.4460
cuff.44600
cuff.44603
cuff.44609
cuff.44610
cuff.44612
cuff.44613
cuff.44615
cuff.44619
cuff.44633[mcfd2(9e-139)]
cuff.44641
cuff.44643
cuff.44650
cuff.44652
cuff.44654
cuff.44659
cuff.44660
cuff.44668
cuff.44681
cuff.44695
cuff.44698
cuff.44713
cuff.44717
cuff.44719
cuff.44720
cuff.44724
cuff.44728
cuff.44735
cuff.44745
cuff.4475[ensxetg00000027160(0.0)]
cuff.4476
cuff.44763
cuff.44764
cuff.44766
cuff.4477
cuff.44792
cuff.44795
cuff.44802
cuff.44805
cuff.44806[galm(1e-35)]
cuff.44807
cuff.44814
cuff.4482
cuff.44828
cuff.44839
cuff.44846
cuff.44848
cuff.44856
cuff.44862
cuff.44863
cuff.44875
cuff.44876
cuff.44877
cuff.44880
cuff.44883
cuff.44889
cuff.4489
cuff.44898
cuff.44899
cuff.449
cuff.4490[ensxetg00000004310(3e-84)]
cuff.44904
cuff.44914
cuff.44917
cuff.44918
cuff.44920
cuff.44936
cuff.44937
cuff.4494
cuff.44940
cuff.44941
cuff.44942
cuff.44943
cuff.44949[c6orf35(3e-136)]
cuff.44950
cuff.44951
cuff.44952
cuff.44959
cuff.44963
cuff.44964
cuff.44977[cnksr3(4e-53)]
cuff.44981
cuff.44989
cuff.44992
cuff.44993
cuff.450
cuff.45009
cuff.45017[rps6ka2(7e-45)]
cuff.4503[ensxetg00000030603(5e-38)]
cuff.45033
cuff.4504
cuff.45040
cuff.4505
cuff.45074
cuff.4508[ensxetg00000033684(4e-28)]
cuff.45082
cuff.45108
cuff.45117
cuff.45120
cuff.45122
cuff.45126
cuff.45133
cuff.45136
cuff.45142
cuff.45144
cuff.45146
cuff.45147
cuff.45152
cuff.45154
cuff.45155
cuff.45156
cuff.4516
cuff.45169
cuff.4517
cuff.45172
cuff.45178
cuff.45179
cuff.45180
cuff.45182
cuff.45183
cuff.45193
cuff.45195
cuff.45198[pex7(0.0)]
cuff.452
cuff.45201
cuff.45205
cuff.45207
cuff.45213
cuff.45228
cuff.45229
cuff.4523
cuff.45256
cuff.45258
cuff.4526
cuff.45262
cuff.45264
cuff.45267
cuff.45270
cuff.45272
cuff.45278
cuff.45279
cuff.4528
cuff.45280
cuff.45286
cuff.4530
cuff.45312
cuff.45313
cuff.45314
cuff.45315
cuff.45321
cuff.45322
cuff.45327
cuff.45328
cuff.45329
cuff.45330
cuff.45333
cuff.45334
cuff.45335
cuff.45336
cuff.45337
cuff.45343
cuff.45344[hace1(3e-63)]
cuff.45353
cuff.45357
cuff.45358
cuff.45359
cuff.45360[ensxetg00000032212(2e-59)]
cuff.45361
cuff.45366
cuff.45368
cuff.45373
cuff.45374
cuff.45375
cuff.45376
cuff.45377
cuff.45388
cuff.45390[kiaa0776(6e-30)]
cuff.45407
cuff.45409
cuff.45411
cuff.45412
cuff.45416
cuff.45417
cuff.45426
cuff.45427
cuff.45436
cuff.45439
cuff.45451
cuff.45467
cuff.45468
cuff.45471[fgd4(7e-48)]
cuff.45480
cuff.45482
cuff.45488
cuff.4549
cuff.45494
cuff.45498
cuff.455
cuff.45510
cuff.45514
cuff.45522
cuff.45524
cuff.45525
cuff.45531
cuff.45545
cuff.45547
cuff.45549
cuff.45550
cuff.45551
cuff.45552
cuff.45563[gnai3(0.0)]
cuff.45566
cuff.45567
cuff.45568
cuff.45571
cuff.45583
cuff.45584
cuff.45585
cuff.45586
cuff.45588
cuff.456
cuff.45606
cuff.45609
cuff.45613[ncl(4e-48)]
cuff.45614[ncl(3e-74)]
cuff.45621
cuff.45622
cuff.45631
cuff.45636
cuff.45642
cuff.4566
cuff.45666
cuff.45667
cuff.45671
cuff.45673
cuff.45674
cuff.45675
cuff.45679
cuff.4568
cuff.45681
cuff.45683
cuff.45687
cuff.45690
cuff.45695
cuff.457
cuff.45702
cuff.45703
cuff.45704
cuff.45707
cuff.45712
cuff.45713
cuff.45715
cuff.45723
cuff.45725
cuff.45726
cuff.45730
cuff.45732
cuff.45733
cuff.45744
cuff.45752
cuff.45754
cuff.45755
cuff.45756[fubp3(4e-78)]
cuff.45757[ensxetg00000021751(4e-23)]
cuff.45758
cuff.45763[zan(7e-75)]
cuff.45766
cuff.45778
cuff.45780
cuff.45781[eif4a2(2e-63)]
cuff.45782
cuff.45794
cuff.45795
cuff.45796
cuff.45797
cuff.45798
cuff.45799
cuff.458
cuff.45800
cuff.45801
cuff.45810
cuff.45816
cuff.45817
cuff.45818
cuff.45819
cuff.45823
cuff.45824
cuff.45825
cuff.45827
cuff.45828
cuff.45833
cuff.45834
cuff.45835
cuff.45845
cuff.45847
cuff.4585
cuff.45862
cuff.45863
cuff.45864
cuff.45865
cuff.45867
cuff.45869
cuff.45875
cuff.45878
cuff.45880
cuff.4590
cuff.45903
cuff.45904
cuff.45905
cuff.45907
cuff.45914
cuff.45919
cuff.45927
cuff.45930
cuff.45932[mfsd1(6e-81)]
cuff.45935
cuff.45938
cuff.45941
cuff.45958
cuff.45959
cuff.45967
cuff.45971
cuff.45976
cuff.45978
cuff.45982
cuff.45987
cuff.46008
cuff.46009
cuff.46011
cuff.46017
cuff.46018
cuff.46022
cuff.46023
cuff.46024
cuff.46031
cuff.46032
cuff.46033
cuff.46034
cuff.46035
cuff.46036
cuff.46037
cuff.46038
cuff.46040
cuff.46044
cuff.46047
cuff.46048
cuff.46049
cuff.46050
cuff.46066
cuff.46067
cuff.46071
cuff.46078
cuff.46079
cuff.46088
cuff.46089
cuff.46090
cuff.46092
cuff.46093
cuff.46094
cuff.46095
cuff.46098
cuff.461
cuff.46101
cuff.46102
cuff.46115
cuff.46116
cuff.46117
cuff.46119
cuff.4612
cuff.46130
cuff.46131
cuff.46133
cuff.46134
cuff.46149[agxt(1e-74)]
cuff.46152[agxt(8e-123)]
cuff.46158
cuff.46159
cuff.46175[pigu(0.0)]
cuff.4618
cuff.46183
cuff.46185
cuff.4619
cuff.46190
cuff.46195
cuff.46200
cuff.46206[copb2(4e-23)]
cuff.46207
cuff.46208
cuff.46209
cuff.46215
cuff.46222
cuff.46223
cuff.46225
cuff.46239
cuff.46240
cuff.46241
cuff.46242
cuff.46248
cuff.46249
cuff.4626
cuff.46284
cuff.46286
cuff.46291
cuff.46292
cuff.46299
cuff.463[pola1(1e-157)]
cuff.46303
cuff.46307
cuff.46311[ensxetg00000030371(3e-78)]
cuff.46313[rnaseh1(1e-69)]
cuff.46320
cuff.46324
cuff.46325
cuff.46326
cuff.46327
cuff.46328
cuff.46329
cuff.46332
cuff.46334
cuff.46336
cuff.46343[rnaseh1(0.0)]
cuff.46363
cuff.4637
cuff.46371
cuff.46378
cuff.4638
cuff.46383
cuff.46389[nbas(2e-22)]
cuff.4639
cuff.46392
cuff.46394
cuff.464
cuff.46407[scarna3(1e-48)]
cuff.46410
cuff.46411[ndufb3(2e-54)]
cuff.46419
cuff.46428
cuff.46430
cuff.46437
cuff.46443
cuff.4645
cuff.46457
cuff.4646
cuff.46461
cuff.46463
cuff.46466
cuff.46472
cuff.46474
cuff.46477[xtr-mir-133b(7e-32)]
cuff.46481
cuff.465
cuff.4651
cuff.46511
cuff.46517
cuff.46518
cuff.46529
cuff.46535
cuff.46536
cuff.46540
cuff.46543
cuff.46545
cuff.46546
cuff.46547
cuff.46550
cuff.46551
cuff.46559
cuff.46560
cuff.46562
cuff.46563
cuff.46566
cuff.46585
cuff.46588
cuff.46591
cuff.46595
cuff.46596[zfp1(4e-29)]
cuff.46597
cuff.466
cuff.46610
cuff.46611
cuff.46612
cuff.46614
cuff.46616
cuff.46618
cuff.46620
cuff.46621
cuff.46643
cuff.46645
cuff.46648
cuff.46649
cuff.46650
cuff.46656
cuff.46658
cuff.46659
cuff.46661
cuff.46662
cuff.46663
cuff.46664
cuff.46668
cuff.46669
cuff.4667
cuff.46670
cuff.4668
cuff.46680
cuff.46684
cuff.4669
cuff.46690
cuff.46691
cuff.46692[ensxetg00000032574(5e-42)]
cuff.46693
cuff.46695
cuff.4670
cuff.46700[ensxetg00000030307(0.0)]
cuff.46702
cuff.46704
cuff.46705
cuff.46706
cuff.46707
cuff.46708
cuff.4671
cuff.46710
cuff.46716
cuff.46718
cuff.46727
cuff.46728
cuff.46729
cuff.4673
cuff.46730
cuff.46739
cuff.4674
cuff.4675
cuff.46753
cuff.46761
cuff.46762
cuff.46763
cuff.4677[thbs1(6e-32)]
cuff.46771
cuff.46781
cuff.46785
cuff.46789
cuff.4679
cuff.46792
cuff.46793
cuff.468
cuff.4680
cuff.46800
cuff.46801
cuff.46808
cuff.46815
cuff.46819
cuff.46825
cuff.46828
cuff.46829
cuff.46830
cuff.46838
cuff.4684
cuff.4685
cuff.46853
cuff.46854
cuff.4686
cuff.46860
cuff.46864
cuff.46866
cuff.46872
cuff.46875
cuff.46884
cuff.46885
cuff.4689
cuff.46890
cuff.46893
cuff.469
cuff.4690
cuff.46900
cuff.46903
cuff.4691
cuff.46922
cuff.46926
cuff.46929
cuff.4693[exosc8(5e-40)]
cuff.46930
cuff.46943
cuff.46945
cuff.46967
cuff.4697
cuff.46970
cuff.4698
cuff.46993
cuff.46994
cuff.46997
cuff.47
cuff.470
cuff.4700
cuff.47003
cuff.47004
cuff.47006
cuff.47007
cuff.47011
cuff.47013
cuff.47021
cuff.47022
cuff.47023
cuff.47024
cuff.47026
cuff.47027
cuff.47029
cuff.4704[gdf1(6e-37)]
cuff.47044
cuff.4706
cuff.47061
cuff.47064
cuff.47065
cuff.47067[ktn1(0.0)]
cuff.47068
cuff.47069
cuff.4708
cuff.47081
cuff.47082
cuff.47084
cuff.47085
cuff.47086
cuff.47087
cuff.47097
cuff.47099
cuff.47100
cuff.47102
cuff.4711
cuff.47111
cuff.47113
cuff.47114
cuff.47119
cuff.4712
cuff.47122
cuff.47123
cuff.47125[ppp2cb(5e-94)]
cuff.47130
cuff.47131
cuff.47133
cuff.47134
cuff.47136
cuff.47139
cuff.4714[shoc2(7e-88)]
cuff.47141
cuff.4715
cuff.47155
cuff.47169
cuff.4717
cuff.47170
cuff.47179
cuff.4718
cuff.47180
cuff.47182
cuff.47183
cuff.47186
cuff.4719
cuff.472
cuff.47200
cuff.47203
cuff.47205
cuff.4721
cuff.47210
cuff.47219
cuff.4722
cuff.4723
cuff.47238
cuff.47239
cuff.47244
cuff.47245
cuff.4726
cuff.4727
cuff.47278
cuff.47283[cdk6(2e-122)]
cuff.47288
cuff.47289
cuff.47301
cuff.47308
cuff.47310
cuff.47314
cuff.47315
cuff.4732
cuff.47326
cuff.47329
cuff.4733
cuff.47335
cuff.47336
cuff.47338
cuff.4734
cuff.47341
cuff.4735[flnb(0.0)]
cuff.47352
cuff.47353
cuff.47354
cuff.47355
cuff.47356
cuff.47357
cuff.47362
cuff.47363
cuff.47369
cuff.4737
cuff.47370
cuff.47373
cuff.47375
cuff.4738[cpd(5e-51)]
cuff.47393
cuff.47399
cuff.474
cuff.47402
cuff.47403
cuff.47405
cuff.47406
cuff.47408
cuff.4741
cuff.47414
cuff.47416
cuff.4742
cuff.47429
cuff.4743[flnb(7e-92)]
cuff.4744
cuff.47441
cuff.47443
cuff.47446
cuff.47447
cuff.47448[xtr-mir-148a(1e-34)]
cuff.47449
cuff.4745[gbp1(1e-39)]
cuff.47458
cuff.47459
cuff.4746
cuff.47460
cuff.47464
cuff.4747
cuff.47470
cuff.4748[uck1(2e-46)]
cuff.47481
cuff.47482
cuff.47483
cuff.47488
cuff.4749[ankrd17(5e-63)]
cuff.4750
cuff.47500
cuff.47501
cuff.47505
cuff.47507
cuff.47508
cuff.47509
cuff.4751
cuff.47518
cuff.4752
cuff.47543
cuff.47546
cuff.47548
cuff.4755
cuff.47551
cuff.47554
cuff.4756
cuff.47561
cuff.47563
cuff.47564
cuff.47566
cuff.47571
cuff.47577[dync1li1(3e-48)]
cuff.47580
cuff.47581
cuff.47583
cuff.47586
cuff.4759
cuff.47593
cuff.47594
cuff.47595
cuff.4760
cuff.4761
cuff.47610
cuff.47612
cuff.4762
cuff.47629
cuff.47642
cuff.47643
cuff.47645
cuff.4765
cuff.4766
cuff.47660
cuff.47662
cuff.47663
cuff.47664
cuff.47665
cuff.47666
cuff.47667[uba5(9e-43)]
cuff.47669
cuff.4767
cuff.47670
cuff.47671
cuff.47673
cuff.47678
cuff.47679
cuff.47681
cuff.47682
cuff.47683
cuff.47685
cuff.47686
cuff.47689
cuff.4769[tekt1(3e-81)]
cuff.47695
cuff.47696[capn7(2e-31)]
cuff.47698[ttc30a(1e-73)]
cuff.47701
cuff.47703[trak1(4e-113)]
cuff.47709
cuff.4771[r3hdm2(5e-52)]
cuff.47711
cuff.4772
cuff.47726
cuff.4773
cuff.47730
cuff.4774
cuff.47742
cuff.47747
cuff.47748
cuff.4775
cuff.47753
cuff.4776
cuff.4778
cuff.47783
cuff.47786
cuff.4779
cuff.47798
cuff.478
cuff.4780
cuff.47803
cuff.47804
cuff.47807
cuff.47808
cuff.47811
cuff.47814
cuff.47823
cuff.47835
cuff.47836
cuff.4785
cuff.4786[ensxetg00000005752(1e-31)]
cuff.47868
cuff.4787
cuff.47870
cuff.47871
cuff.47877
cuff.47878
cuff.4788
cuff.47880
cuff.47884
cuff.4789
cuff.479
cuff.47904
cuff.47909
cuff.47914
cuff.47916
cuff.47918
cuff.47922
cuff.47926
cuff.47927
cuff.47931
cuff.47932
cuff.47934
cuff.47935
cuff.47936
cuff.47938
cuff.47939
cuff.4794
cuff.47941
cuff.47942
cuff.47943
cuff.47945
cuff.47946
cuff.47947
cuff.47948
cuff.47949
cuff.4795
cuff.47950
cuff.47952
cuff.47954
cuff.47955
cuff.47959
cuff.47960
cuff.4797
cuff.47974
cuff.47989
cuff.4799
cuff.47993
cuff.47994
cuff.47997
cuff.48
cuff.480
cuff.4800
cuff.48000
cuff.48001
cuff.48002
cuff.48003
cuff.48005
cuff.48006
cuff.48007
cuff.48012
cuff.4802
cuff.48029
cuff.48030
cuff.48034
cuff.48036
cuff.48038
cuff.4804
cuff.48040
cuff.48042
cuff.48043
cuff.48057[ctnnd2(0.0)]
cuff.4806
cuff.4807
cuff.4808
cuff.48082[arf1(6e-91)]
cuff.48084
cuff.48085
cuff.48086
cuff.48088
cuff.4809[bcl9(5e-52)]
cuff.48091
cuff.48092
cuff.48095
cuff.48097
cuff.48098
cuff.481
cuff.48100
cuff.48105
cuff.4811[eya2(1e-52)]
cuff.48115
cuff.48117
cuff.4812
cuff.48124
cuff.48129
cuff.48136
cuff.48138
cuff.48146
cuff.4815
cuff.48157
cuff.4816
cuff.48163
cuff.48164
cuff.48165
cuff.48167
cuff.48168[med10(0.0)]
cuff.4817
cuff.48170
cuff.48176
cuff.48179
cuff.4818
cuff.48186
cuff.48187
cuff.4819
cuff.48190
cuff.48193
cuff.48197
cuff.482
cuff.4820
cuff.48204
cuff.48205[foxd3(7e-45)]
cuff.48207[foxd3(4e-67)]
cuff.48209
cuff.4821
cuff.48215
cuff.48216
cuff.48217
cuff.48219
cuff.48225
cuff.48227
cuff.4823
cuff.48235
cuff.48236
cuff.48237[ndufb2(6e-53)]
cuff.48238
cuff.48239
cuff.4824
cuff.48242
cuff.48247
cuff.48249
cuff.4825
cuff.48250
cuff.48253
cuff.48255
cuff.48257
cuff.48258
cuff.48259[cdh9(0.0)]
cuff.4826
cuff.48265
cuff.48272
cuff.48297
cuff.48299
cuff.483
cuff.48303
cuff.48304
cuff.48306
cuff.48308
cuff.4831
cuff.48311
cuff.48316
cuff.48317
cuff.48324
cuff.48327
cuff.48337
cuff.4834
cuff.48342
cuff.48346
cuff.4835
cuff.48362
cuff.48363
cuff.4837
cuff.48379[fzd7(4e-33)]
cuff.48380
cuff.48382
cuff.48385
cuff.48386
cuff.48387
cuff.48388
cuff.4839
cuff.48391
cuff.48395
cuff.484
cuff.4840
cuff.48417
cuff.48418
cuff.48419
cuff.4842
cuff.48420
cuff.48421
cuff.48423
cuff.4843
cuff.48432
cuff.48435
cuff.48436
cuff.48437
cuff.48438
cuff.48439
cuff.4844
cuff.48440
cuff.48441
cuff.48452
cuff.48454
cuff.48455
cuff.4846
cuff.48467
cuff.48470
cuff.48478[kif13a(2e-33)]
cuff.48483
cuff.48488
cuff.48489
cuff.4849
cuff.48490
cuff.48491
cuff.48494
cuff.4850[nup188(2e-32)]
cuff.48506
cuff.48507
cuff.48509
cuff.4851
cuff.48513
cuff.48515
cuff.48517
cuff.48528
cuff.48529
cuff.48530
cuff.48531
cuff.48533
cuff.48534
cuff.4854
cuff.48540
cuff.48542
cuff.48543
cuff.48544
cuff.48546
cuff.48550[fam65b(2e-66)]
cuff.48553
cuff.48555
cuff.48556
cuff.48559
cuff.48562
cuff.4857
cuff.48571
cuff.48572
cuff.48573
cuff.48577
cuff.48583
cuff.48586
cuff.48587
cuff.48606
cuff.48610
cuff.48628
cuff.48629
cuff.48630
cuff.48631
cuff.48632
cuff.48635
cuff.4864
cuff.48641
cuff.48650
cuff.48651
cuff.48659
cuff.48662
cuff.48665
cuff.48673
cuff.4868
cuff.48688
cuff.4869[sox2(3e-54)]
cuff.48690
cuff.48696
cuff.4870
cuff.48700
cuff.48701
cuff.48712
cuff.48714
cuff.48715
cuff.48719
cuff.4872
cuff.48728
cuff.4873
cuff.48731
cuff.48734
cuff.4874
cuff.48740
cuff.48741
cuff.48742
cuff.48743
cuff.48767
cuff.48769
cuff.4877
cuff.48770
cuff.4878
cuff.48786
cuff.4879
cuff.48792
cuff.4880
cuff.48805
cuff.4881
cuff.4882
cuff.48820
cuff.48821
cuff.48828
cuff.4883
cuff.48832
cuff.48833
cuff.48839
cuff.4884
cuff.4885
cuff.48856
cuff.48857
cuff.48864
cuff.48865
cuff.48869
cuff.4887[inadl(5e-122)]
cuff.48873
cuff.4888
cuff.48881
cuff.48887
cuff.48888
cuff.48889
cuff.4889
cuff.48891
cuff.48892
cuff.48893
cuff.48895
cuff.48896
cuff.4890
cuff.4891
cuff.48912
cuff.48914
cuff.48920
cuff.48921
cuff.48929
cuff.48930
cuff.48931
cuff.48932
cuff.48933
cuff.48934[xtr-mir-124(4e-36)]
cuff.48936
cuff.4894
cuff.4895
cuff.48950
cuff.48957
cuff.48960
cuff.48965
cuff.48967
cuff.48968
cuff.48970
cuff.48974
cuff.4898[smarcd1(2e-30)]
cuff.48981
cuff.48983[tram1(4e-149)]
cuff.48991
cuff.48993
cuff.48994
cuff.48999
cuff.4900
cuff.49002
cuff.49008
cuff.49015
cuff.49017
cuff.49032
cuff.49039
cuff.49045
cuff.49047
cuff.49051
cuff.49054
cuff.49059
cuff.49076
cuff.49077
cuff.49079
cuff.49080
cuff.49082
cuff.49083
cuff.49084
cuff.49087
cuff.49090
cuff.49091[pdp1(1e-44)]
cuff.49093[pdp1(3e-47)]
cuff.49095[pdp1(0.0)]
cuff.49096[pdp1(5e-90)]
cuff.491
cuff.4910
cuff.49108
cuff.49114
cuff.49127
cuff.49128
cuff.49131
cuff.49133
cuff.49141
cuff.4915
cuff.49164
cuff.4917
cuff.49174
cuff.49178
cuff.4918
cuff.49180
cuff.49190
cuff.49192
cuff.4920
cuff.49201
cuff.49202
cuff.49203
cuff.49222
cuff.49223
cuff.49225
cuff.49234
cuff.49237
cuff.49238
cuff.4924
cuff.49242[ensxetg00000004073(5e-66)]
cuff.49246
cuff.49247
cuff.49248
cuff.4925
cuff.49251
cuff.49252[nudcd1(3e-21)]
cuff.49261
cuff.49263
cuff.49265
cuff.49277[dennd3(7e-75)]
cuff.49282
cuff.49283
cuff.49310
cuff.49311[has2(1e-83)]
cuff.49314
cuff.49316
cuff.49328
cuff.49329
cuff.4933
cuff.49330
cuff.49338
cuff.49339
cuff.49360
cuff.49362
cuff.49363
cuff.4937[rps24(7e-42)]
cuff.49370
cuff.4938
cuff.49381
cuff.49386
cuff.49387
cuff.49388
cuff.4939[rps24(2e-40)]
cuff.49393
cuff.49395
cuff.49397
cuff.49399
cuff.494
cuff.49404
cuff.49405
cuff.49407
cuff.49410
cuff.49411
cuff.49413
cuff.49419
cuff.49420[dennd3(1e-130)]
cuff.49424
cuff.49431
cuff.49440
cuff.49441
cuff.49442
cuff.49447[tigd5(0.0)]
cuff.49452
cuff.49455
cuff.49460
cuff.49463
cuff.49465
cuff.49466
cuff.49467
cuff.49468
cuff.49469
cuff.49470
cuff.49472
cuff.49473
cuff.49475
cuff.49476
cuff.49483
cuff.495[rbm12b(2e-74)]
cuff.49500
cuff.49509
cuff.49514
cuff.4954
cuff.49541
cuff.49548
cuff.49559
cuff.49564
cuff.4957
cuff.49570
cuff.4958[rps24(2e-58)]
cuff.49581
cuff.49588
cuff.49589
cuff.49592
cuff.49594[ensxetg00000020142(0.0)]
cuff.49599
cuff.496
cuff.49605
cuff.49607
cuff.49625
cuff.49631
cuff.49640
cuff.49650
cuff.49656
cuff.49669
cuff.4967
cuff.49673
cuff.49675
cuff.49679
cuff.4968
cuff.49684
cuff.49685
cuff.49688[ensxetg00000030842(9e-75)]
cuff.4969
cuff.49697
cuff.497
cuff.49700
cuff.49710[jrk(0.0)]
cuff.49711
cuff.49731
cuff.49732
cuff.49737
cuff.49743
cuff.49765
cuff.49766
cuff.49769
cuff.49778
cuff.49779
cuff.4978
cuff.49786
cuff.49787
cuff.49791
cuff.49793
cuff.498
cuff.49808
cuff.49815
cuff.49816
cuff.49819
cuff.49820[c1orf35(1e-77)]
cuff.49839
cuff.49842
cuff.49843
cuff.49864
cuff.49867
cuff.49875
cuff.4988
cuff.49889
cuff.4989
cuff.49897
cuff.4990
cuff.49904
cuff.49905
cuff.49907
cuff.49914
cuff.49915
cuff.49921
cuff.49931
cuff.49935
cuff.49939
cuff.49941
cuff.49942
cuff.49945
cuff.49946
cuff.49950
cuff.49953
cuff.49954
cuff.49956
cuff.49957
cuff.49959
cuff.49960
cuff.49966
cuff.49968
cuff.49970
cuff.49971
cuff.49972
cuff.49973
cuff.49974
cuff.49975
cuff.4998
cuff.49984
cuff.49990
cuff.49991[mtpap(2e-88)]
cuff.49995
cuff.49999
cuff.500
cuff.50001
cuff.50004
cuff.50005
cuff.50006
cuff.50010
cuff.50016
cuff.50019
cuff.5003
cuff.50030
cuff.50041
cuff.50042
cuff.50043
cuff.50046
cuff.50049
cuff.5005[parg(8e-51)]
cuff.50050
cuff.50053
cuff.50054
cuff.50055
cuff.50057
cuff.50062
cuff.50064
cuff.50066
cuff.50068
cuff.5007[parg(4e-40)]
cuff.50074
cuff.50076
cuff.50077
cuff.50080
cuff.50082
cuff.5009
cuff.50094
cuff.50096
cuff.50098
cuff.5011
cuff.50112
cuff.50113
cuff.50114
cuff.5012
cuff.50121
cuff.50123
cuff.50127
cuff.5013
cuff.50130
cuff.50131
cuff.50137
cuff.50142
cuff.50143
cuff.50146
cuff.50149
cuff.50150[ccdc132(2e-38)]
cuff.50157[klhl7(3e-54)]
cuff.50162[casd1(3e-35)]
cuff.50163
cuff.50164
cuff.50168
cuff.50169
cuff.50170
cuff.50172
cuff.50173
cuff.50174
cuff.50182
cuff.50196
cuff.50197
cuff.50198
cuff.50199
cuff.5020
cuff.50207
cuff.5021
cuff.50211
cuff.50216
cuff.50218
cuff.5022
cuff.50234
cuff.50236
cuff.50241
cuff.50243
cuff.50245
cuff.50248
cuff.50249
cuff.5025
cuff.50250
cuff.50251
cuff.50252
cuff.50253
cuff.50256
cuff.50257
cuff.5026
cuff.50265
cuff.5027
cuff.50271
cuff.50272
cuff.50279
cuff.5028
cuff.50280
cuff.50283
cuff.50289
cuff.5029
cuff.50290
cuff.50297
cuff.50299
cuff.503
cuff.50302
cuff.50303
cuff.50308
cuff.50311
cuff.50313
cuff.5032
cuff.50321
cuff.50324
cuff.50327
cuff.50329
cuff.5033
cuff.50346
cuff.5036
cuff.50363
cuff.50364
cuff.50365
cuff.50366
cuff.5037
cuff.50375
cuff.50376
cuff.5038
cuff.50381
cuff.5039
cuff.504
cuff.5040
cuff.50400
cuff.50404
cuff.50406
cuff.50411
cuff.5042
cuff.50423
cuff.50425
cuff.50426
cuff.50427
cuff.50429
cuff.50437
cuff.5044[sh3kbp1(8e-88)]
cuff.50447
cuff.50449
cuff.5045
cuff.50450
cuff.50451
cuff.50452
cuff.5046
cuff.5047
cuff.50474
cuff.50481
cuff.50482
cuff.50484
cuff.50486
cuff.50488
cuff.50490
cuff.50493
cuff.50494
cuff.50495
cuff.505
cuff.5050
cuff.50506
cuff.50507
cuff.5051
cuff.50513
cuff.50517
cuff.50519
cuff.5052
cuff.50521
cuff.50522
cuff.50523
cuff.50524
cuff.50525
cuff.50530
cuff.50536
cuff.5054
cuff.50548
cuff.50549
cuff.50550
cuff.50551
cuff.50553
cuff.5056
cuff.50563
cuff.50564
cuff.50565
cuff.50569
cuff.50571
cuff.50574
cuff.50578
cuff.50579
cuff.5058
cuff.50581
cuff.50589
cuff.50592
cuff.506
cuff.5060
cuff.50606
cuff.50609
cuff.50616[sept7(5e-57)]
cuff.50617
cuff.5062
cuff.50621
cuff.50622
cuff.50623
cuff.50635
cuff.50636
cuff.50638
cuff.50639
cuff.5064
cuff.50641
cuff.50643
cuff.50644
cuff.50648
cuff.50649
cuff.50650
cuff.50651
cuff.50652
cuff.50653
cuff.50655
cuff.50656
cuff.50659
cuff.50663
cuff.50666
cuff.50669
cuff.5067
cuff.50673
cuff.50674
cuff.50677
cuff.50678
cuff.50679
cuff.50680
cuff.50684
cuff.50685
cuff.50686
cuff.50688
cuff.50689
cuff.50692
cuff.50694
cuff.50695
cuff.50696
cuff.50700
cuff.50706
cuff.50707
cuff.5071
cuff.50715
cuff.50717
cuff.50718
cuff.5072
cuff.50720
cuff.50721
cuff.50724
cuff.50725
cuff.50727
cuff.50728
cuff.50729
cuff.5073
cuff.50736
cuff.50738
cuff.5074
cuff.50740
cuff.50741
cuff.50744
cuff.5075
cuff.50752
cuff.5076
cuff.50768
cuff.5077
cuff.50773
cuff.50775[spire2(2e-29)]
cuff.5079[sox2(7e-56)]
cuff.508
cuff.5080[dync2h1(1e-59)]
cuff.50803
cuff.50808
cuff.50809
cuff.50811
cuff.50815
cuff.50816
cuff.50818
cuff.5082
cuff.50823
cuff.5083
cuff.50831
cuff.50833
cuff.50836
cuff.5084
cuff.50840
cuff.50848
cuff.5085
cuff.50854
cuff.50859
cuff.50860
cuff.50861
cuff.50863
cuff.50864
cuff.50866[nup153(1e-48)]
cuff.50867
cuff.50869
cuff.5087
cuff.50871
cuff.5088[becn1(3e-50)]
cuff.50881
cuff.50882
cuff.50889
cuff.5089
cuff.50896
cuff.509
cuff.5090[hps3(3e-61)]
cuff.50903
cuff.50905
cuff.5091
cuff.5092
cuff.50923
cuff.50926
cuff.50929
cuff.5093
cuff.50931
cuff.50933
cuff.50937
cuff.5094
cuff.50943
cuff.50949
cuff.5095
cuff.50953
cuff.50954
cuff.50957
cuff.50958
cuff.50964
cuff.5097
cuff.50976
cuff.50977
cuff.50979
cuff.5098
cuff.50981
cuff.50985
cuff.50989
cuff.5099
cuff.50990
cuff.50991
cuff.50992
cuff.50993
cuff.50999
cuff.51
cuff.510
cuff.5100
cuff.51000
cuff.5101
cuff.51022
cuff.5103
cuff.51031
cuff.51040
cuff.51043
cuff.51044
cuff.51045
cuff.51047
cuff.51049
cuff.5105
cuff.51051
cuff.51053
cuff.51054
cuff.51055
cuff.51058
cuff.5106
cuff.51061
cuff.51062
cuff.51066
cuff.51068
cuff.5107
cuff.51070
cuff.51071
cuff.51072
cuff.51073
cuff.51074
cuff.51075
cuff.51076
cuff.51080
cuff.51083
cuff.5109
cuff.51090
cuff.51096
cuff.51097
cuff.5111
cuff.51110
cuff.51114
cuff.5112
cuff.51120
cuff.51124
cuff.51125
cuff.51126
cuff.51129
cuff.5113
cuff.51130
cuff.51131
cuff.5114
cuff.51155
cuff.51159
cuff.51168
cuff.5117
cuff.51174
cuff.51175[napg(2e-87)]
cuff.51178
cuff.5118[ino80(2e-47)]
cuff.51181
cuff.51186
cuff.51187[nup153(1e-33)]
cuff.51188[nup153(5e-49)]
cuff.5120[ccm2(5e-77)]
cuff.51203
cuff.5121
cuff.51214
cuff.51215
cuff.51218
cuff.5122
cuff.51222
cuff.5123
cuff.51233
cuff.51249
cuff.5125
cuff.51250
cuff.51251
cuff.51253
cuff.51254
cuff.5126[hoxc9(3e-119)]
cuff.51268
cuff.5127
cuff.51272
cuff.51284
cuff.51285
cuff.51289
cuff.51297
cuff.5130
cuff.51308[hoxa4(3e-101)]
cuff.51310
cuff.51314
cuff.5132
cuff.51321
cuff.5133
cuff.51331
cuff.51333
cuff.51334
cuff.51341
cuff.51342
cuff.51344
cuff.5135[vps39(9e-80)]
cuff.51352
cuff.51353
cuff.51355
cuff.51357
cuff.51360
cuff.51361
cuff.51367
cuff.51369
cuff.5137
cuff.51370
cuff.51386
cuff.51397
cuff.51398
cuff.514
cuff.5140
cuff.51402
cuff.51404
cuff.51410
cuff.51411
cuff.51413
cuff.51414
cuff.51415
cuff.51416
cuff.51417
cuff.51418
cuff.51419
cuff.5142
cuff.51420
cuff.51421
cuff.51422
cuff.51425
cuff.51431
cuff.51437
cuff.51438
cuff.51440
cuff.51442
cuff.51443
cuff.51453
cuff.51454
cuff.51455
cuff.51456
cuff.51457
cuff.51459
cuff.5146
cuff.51460
cuff.51465
cuff.51467
cuff.51468
cuff.5147
cuff.51471
cuff.51474
cuff.51480
cuff.51481
cuff.51482
cuff.51484
cuff.515[ddx3x(9e-107)]
cuff.5150
cuff.51500
cuff.51501
cuff.51508
cuff.51509
cuff.51512
cuff.5152
cuff.51520
cuff.51524
cuff.51525
cuff.51529
cuff.5153[c17orf39(2e-38)]
cuff.5154
cuff.51543
cuff.5155
cuff.51564[triqk(4e-136)]
cuff.51565[ensxetg00000000764(1e-22)]
cuff.51566[gpaa1(4e-93)]
cuff.51568
cuff.5157
cuff.51570
cuff.51571
cuff.51572
cuff.51574
cuff.51576
cuff.51580
cuff.51584
cuff.51587
cuff.5159
cuff.51595
cuff.516
cuff.5160
cuff.51607
cuff.5161
cuff.51614
cuff.5162
cuff.5163
cuff.51631
cuff.51633
cuff.51635
cuff.51638
cuff.5164[hmgn1(2e-56)]
cuff.51645[pabpc1(7e-165)]
cuff.51656
cuff.51657
cuff.51663
cuff.51668
cuff.5167
cuff.51681
cuff.51683
cuff.51685
cuff.51691
cuff.51694
cuff.51696
cuff.51697
cuff.517[ensxetg00000030952(2e-36)]
cuff.51704
cuff.51705
cuff.51707
cuff.51708
cuff.51709
cuff.51710
cuff.51717
cuff.5172
cuff.51724
cuff.51725
cuff.51728
cuff.5173
cuff.51733
cuff.51736
cuff.51739
cuff.51742
cuff.51743
cuff.5175
cuff.51753
cuff.5176
cuff.51766
cuff.51768
cuff.5177
cuff.51776
cuff.51778
cuff.51779
cuff.51785
cuff.51786
cuff.51789
cuff.5179
cuff.518
cuff.51800
cuff.51801
cuff.51805
cuff.5181
cuff.51811
cuff.51814
cuff.51815
cuff.51822
cuff.51824
cuff.51827
cuff.5183
cuff.51833
cuff.51837
cuff.51838[rplp1(1e-146)]
cuff.51840
cuff.51842
cuff.51843
cuff.51844
cuff.51846
cuff.51848
cuff.5185
cuff.51851
cuff.51856
cuff.51859[tigd5(1e-49)]
cuff.5186
cuff.51861
cuff.5187
cuff.51875
cuff.51878
cuff.51879
cuff.5188
cuff.51883
cuff.51885
cuff.51886
cuff.51888
cuff.51889
cuff.51894
cuff.51896
cuff.519
cuff.5190[cenpe(0.0)]
cuff.51906
cuff.5191
cuff.51911
cuff.51913
cuff.51915
cuff.51916
cuff.51921
cuff.51925
cuff.51938
cuff.51939
cuff.5194
cuff.51940
cuff.51944
cuff.5195
cuff.51955
cuff.51958
cuff.5196[ensxetg00000002334(6e-32)]
cuff.51960
cuff.51961
cuff.51962
cuff.51963
cuff.51964
cuff.51972
cuff.51973
cuff.51975
cuff.5198
cuff.51980
cuff.5199
cuff.51991
cuff.51993
cuff.51996
cuff.52
cuff.520[ensxetg00000030952(1e-35)]
cuff.52005
cuff.5201
cuff.52018
cuff.52021
cuff.5203[tbrg4(4e-45)]
cuff.5204
cuff.5205
cuff.52050
cuff.52051
cuff.52055
cuff.52059
cuff.5206
cuff.52061
cuff.5207
cuff.52073[fam204a(5e-134)]
cuff.5208
cuff.52089
cuff.5209
cuff.52090
cuff.52091
cuff.521
cuff.5210
cuff.52109
cuff.52110
cuff.52111
cuff.52113
cuff.52119
cuff.52122
cuff.5213[rcsd1(3e-70)]
cuff.52131
cuff.52132[ptpn6(5e-45)]
cuff.52134
cuff.52135
cuff.52148
cuff.5216[polr3a(0.0)]
cuff.52163
cuff.52166
cuff.52169
cuff.5217[ensxetg00000030079(0.0)]
cuff.52170
cuff.52174
cuff.52176
cuff.52178
cuff.52186
cuff.52188[snou85(1e-86)]
cuff.52189[snou85(7e-77)]
cuff.52190[snou85(5e-76)]
cuff.522
cuff.5220
cuff.52201
cuff.5221
cuff.52244
cuff.52246
cuff.52249
cuff.52250
cuff.5226
cuff.5227
cuff.52273
cuff.52275
cuff.52281
cuff.52283
cuff.52284[hmx2(0.0)]
cuff.52297
cuff.523
cuff.52300
cuff.52312
cuff.52324
cuff.52325
cuff.52330
cuff.52339
cuff.5234
cuff.52340
cuff.52342[c10orf137(4e-57)]
cuff.52357
cuff.52358
cuff.52360
cuff.52376
cuff.52381
cuff.52383
cuff.52387
cuff.524
cuff.52417
cuff.52418
cuff.52419
cuff.52421
cuff.5243
cuff.52435
cuff.52439
cuff.52440
cuff.52441
cuff.52442
cuff.52445
cuff.52446
cuff.52447
cuff.52463
cuff.52464
cuff.52465
cuff.52468
cuff.52469
cuff.52473
cuff.52474
cuff.52477
cuff.52478
cuff.52479
cuff.5248
cuff.52480
cuff.52481
cuff.52485
cuff.52486
cuff.5249
cuff.52493
cuff.525
cuff.52504
cuff.52507
cuff.52508
cuff.52509
cuff.52510[slit1(0.0)]
cuff.52513
cuff.52514
cuff.52534
cuff.52535
cuff.52539
cuff.52540
cuff.52552
cuff.52555
cuff.5256
cuff.52565[cox15(8e-52)]
cuff.5257
cuff.52570
cuff.52588
cuff.52596
cuff.52598
cuff.526
cuff.52602
cuff.52604
cuff.52607
cuff.52609
cuff.52610
cuff.52614
cuff.52616
cuff.52633
cuff.52634
cuff.52635
cuff.5264[cacna1d(0.0)]
cuff.52642
cuff.52645[kiaa1279(0.0)]
cuff.52646
cuff.52649
cuff.52651
cuff.52656
cuff.52657
cuff.52664
cuff.52665
cuff.52694
cuff.527
cuff.52722
cuff.52726[prmt1(1e-109)]
cuff.52732
cuff.52735
cuff.5274
cuff.52744
cuff.52747
cuff.52750
cuff.52752
cuff.52753
cuff.52755
cuff.52756
cuff.52757
cuff.52759
cuff.52762
cuff.52763
cuff.52768
cuff.52769
cuff.52770
cuff.52776
cuff.52779
cuff.52780
cuff.52781
cuff.52782
cuff.52785
cuff.52787
cuff.52794
cuff.528
cuff.5280
cuff.52800
cuff.52810
cuff.52811
cuff.52812
cuff.52815
cuff.52816
cuff.52828
cuff.52829
cuff.52830
cuff.52833
cuff.52835
cuff.52845
cuff.52847
cuff.52849
cuff.52868
cuff.52869
cuff.52871
cuff.52891
cuff.52894
cuff.52896
cuff.52897
cuff.529[pdha1(2e-57)]
cuff.52912
cuff.52914
cuff.52917
cuff.52918
cuff.5292
cuff.52920
cuff.52923
cuff.52927
cuff.52935
cuff.52936
cuff.52938
cuff.52939[ssrp1(1e-38)]
cuff.52941
cuff.52943
cuff.52944[ssrp1(6e-77)]
cuff.52959
cuff.52965
cuff.52966
cuff.52974
cuff.52987
cuff.52988
cuff.5299
cuff.52990
cuff.52991
cuff.52998
cuff.52999
cuff.530
cuff.53001
cuff.53003
cuff.5301[atg7(5e-121)]
cuff.53016
cuff.5302
cuff.53033
cuff.53037
cuff.53038
cuff.53046
cuff.53047
cuff.53049
cuff.53050
cuff.53090
cuff.53094
cuff.53097
cuff.53098
cuff.531
cuff.53100
cuff.53108
cuff.53110
cuff.53125
cuff.53127
cuff.5314
cuff.53155
cuff.5316
cuff.53167
cuff.53168
cuff.53169
cuff.53177
cuff.53181
cuff.53185
cuff.53188
cuff.53189
cuff.5319[raf1(6e-62)]
cuff.53190
cuff.532[bcor(4e-75)]
cuff.5320
cuff.53201
cuff.53207
cuff.53210
cuff.53215
cuff.53218
cuff.53219
cuff.5322[atp6v0e1(2e-143)]
cuff.53220
cuff.5323
cuff.53236
cuff.53237
cuff.5324
cuff.53245
cuff.53253
cuff.53257
cuff.53261
cuff.53270
cuff.53271
cuff.5328
cuff.5329[myh4(2e-82)]
cuff.53298
cuff.53299
cuff.5330
cuff.53305
cuff.5331
cuff.53316
cuff.53321
cuff.53323
cuff.53325
cuff.53326
cuff.53327
cuff.5333
cuff.5334
cuff.53348
cuff.53349
cuff.5335
cuff.53350
cuff.5336
cuff.53372
cuff.53379
cuff.53384
cuff.53385
cuff.53387
cuff.534[stim1(8e-41)]
cuff.5340
cuff.53400
cuff.53402
cuff.53425
cuff.53428
cuff.53429
cuff.53430
cuff.53434
cuff.53436
cuff.53455
cuff.53457
cuff.5346
cuff.53463
cuff.5347
cuff.53470
cuff.5348
cuff.53481
cuff.53482
cuff.53483
cuff.53488
cuff.53493
cuff.53496
cuff.53497
cuff.53498
cuff.53499
cuff.53500
cuff.5352
cuff.5353
cuff.53534
cuff.5354[kif21a(4e-49)]
cuff.53541
cuff.53543
cuff.5355
cuff.53559
cuff.53562
cuff.53567
cuff.53572
cuff.53576
cuff.53592
cuff.53593
cuff.53594
cuff.536
cuff.53602[xtr-mir-34b-3(2e-34)]
cuff.53604[xtr-mir-34b-3(4e-22)]
cuff.53615
cuff.53622
cuff.53623
cuff.53625
cuff.53627
cuff.53628
cuff.53629
cuff.53630
cuff.53632
cuff.5364
cuff.5365
cuff.53652
cuff.53654
cuff.53656
cuff.53657
cuff.53661[xtr-mir-429(3e-33)]
cuff.53667
cuff.53680
cuff.53681
cuff.53682
cuff.53683
cuff.53684
cuff.53685
cuff.53686
cuff.53687
cuff.5369[abhd15(7e-51)]
cuff.53693
cuff.53694
cuff.53695
cuff.53698
cuff.537
cuff.5370
cuff.53701
cuff.53702
cuff.53705
cuff.53711
cuff.53715
cuff.53716[xtr-mir-34a(4e-36)]
cuff.53717
cuff.53718
cuff.53719
cuff.53720
cuff.53723
cuff.53728
cuff.53729
cuff.5373
cuff.53736
cuff.53737
cuff.53738
cuff.5374
cuff.53744
cuff.53748
cuff.5375
cuff.53750
cuff.53752
cuff.53753
cuff.53758
cuff.53760
cuff.53762
cuff.53773
cuff.5378
cuff.53781
cuff.53783[metazoa_srp(9e-133)]
cuff.53784
cuff.53785[metazoa_srp(3e-127)]
cuff.53786[metazoa_srp(3e-137)]
cuff.53787[metazoa_srp(5e-120)]
cuff.53795[fam120c(1e-73)]
cuff.53799[metazoa_srp(3e-123)]
cuff.538
cuff.5380
cuff.53800
cuff.53802
cuff.53804
cuff.5381
cuff.53811
cuff.53812[metazoa_srp(6e-135)]
cuff.53813
cuff.53814[metazoa_srp(2e-124)]
cuff.53815
cuff.53817[scarna16(5e-71)]
cuff.53822
cuff.53823
cuff.53827
cuff.53829
cuff.53832
cuff.53833
cuff.53834
cuff.53836
cuff.53839
cuff.53841
cuff.53848[acap3(4e-52)]
cuff.5385[abl1(2e-27)]
cuff.53858
cuff.53859
cuff.53860
cuff.53861
cuff.53862
cuff.53864
cuff.5387
cuff.53874
cuff.5388
cuff.53881
cuff.53883
cuff.53886
cuff.53892
cuff.53893
cuff.53894
cuff.539
cuff.5390
cuff.53900
cuff.53902
cuff.53905
cuff.5391
cuff.53910
cuff.53914
cuff.53916[utp3(2e-54)]
cuff.5392
cuff.53921
cuff.53925
cuff.53933
cuff.53934
cuff.53936
cuff.53939
cuff.53940
cuff.53941
cuff.53944
cuff.53946
cuff.53947
cuff.53948
cuff.5395[ensxetg00000012343(9e-105)]
cuff.53950
cuff.53951
cuff.53954
cuff.53955
cuff.53956
cuff.53959
cuff.5396
cuff.53960[rfc1(5e-147)]
cuff.53961[rfc1(2e-94)]
cuff.53963
cuff.53964
cuff.53966
cuff.53968
cuff.53969
cuff.5397
cuff.53971
cuff.53973
cuff.53982
cuff.53985
cuff.53986
cuff.53987
cuff.53988
cuff.53991
cuff.53992
cuff.53993
cuff.53997
cuff.53998
cuff.54
cuff.5400
cuff.54009
cuff.5401
cuff.54011
cuff.5402
cuff.54022
cuff.54024
cuff.54025
cuff.54027
cuff.54028
cuff.54029
cuff.5403
cuff.54035
cuff.5404
cuff.5405
cuff.54050[ensxetg00000009442(1e-114)]
cuff.54054
cuff.54056
cuff.54059
cuff.5406
cuff.54060
cuff.54061
cuff.54062
cuff.54066
cuff.54069
cuff.54086
cuff.54087
cuff.54089
cuff.5409
cuff.54091
cuff.54092[atf5.2(9e-127)]
cuff.54096
cuff.54097
cuff.541
cuff.54101
cuff.54102
cuff.5411
cuff.54131
cuff.54132
cuff.5414
cuff.5415
cuff.54150
cuff.54152
cuff.54153
cuff.54157
cuff.54170
cuff.54171[arhgef1(7e-47)]
cuff.54176
cuff.54177
cuff.5418
cuff.54187
cuff.5419[col6a3(0.0)]
cuff.542
cuff.5420
cuff.5421
cuff.54215
cuff.54216
cuff.5422
cuff.54224[pcf11(2e-67)]
cuff.54225[pcf11(7e-46)]
cuff.54238
cuff.5424
cuff.54241
cuff.54245
cuff.54249
cuff.5425
cuff.54258
cuff.5426
cuff.54261
cuff.54262
cuff.54264
cuff.54265
cuff.54271
cuff.5428
cuff.54289
cuff.5429
cuff.54290
cuff.54291
cuff.54294
cuff.543
cuff.54306
cuff.5432
cuff.5433
cuff.54333
cuff.54336
cuff.5434
cuff.54370
cuff.54382
cuff.54389
cuff.54395
cuff.544[tram1(6e-59)]
cuff.5441
cuff.54412
cuff.54413
cuff.54418
cuff.5442
cuff.54422
cuff.54423
cuff.54425
cuff.54427
cuff.5443
cuff.5445
cuff.54454
cuff.54457
cuff.5446
cuff.54473
cuff.54476
cuff.5448[thrap3(6e-26)]
cuff.54482[xb-gene-5994086(9e-88)]
cuff.54485
cuff.5449
cuff.54493[gbp5(2e-57)]
cuff.54497
cuff.54499
cuff.54507
cuff.54510
cuff.54512
cuff.5452
cuff.5453
cuff.54545
cuff.54548
cuff.5455
cuff.54550
cuff.54552
cuff.54557
cuff.54559
cuff.5456
cuff.54565
cuff.5457
cuff.54574
cuff.54576
cuff.54577
cuff.54578
cuff.54579
cuff.54580
cuff.54581
cuff.54582
cuff.54587
cuff.54595
cuff.54599[ubr4(2e-155)]
cuff.546
cuff.5460
cuff.54601[ubr4(0.0)]
cuff.5461
cuff.54610
cuff.54612
cuff.5462
cuff.54623
cuff.5463
cuff.5464
cuff.54642
cuff.5466
cuff.54662
cuff.54663[ubr4(0.0)]
cuff.5467
cuff.54675
cuff.5468
cuff.54684
cuff.54687
cuff.54691
cuff.54694
cuff.54697
cuff.54705
cuff.54706
cuff.54707
cuff.54708
cuff.54709
cuff.5471
cuff.54711
cuff.54720
cuff.54721
cuff.54722
cuff.54724
cuff.54725
cuff.54727
cuff.54729
cuff.54730
cuff.54731
cuff.54732
cuff.54733
cuff.54734
cuff.54735
cuff.54736
cuff.54739
cuff.5474
cuff.54745
cuff.5475
cuff.54754[psmc4(2e-170)]
cuff.54757
cuff.54759
cuff.54766
cuff.54769
cuff.5477[eed(8e-28)]
cuff.54776
cuff.54779
cuff.54784
cuff.54785
cuff.54786
cuff.54788
cuff.5479
cuff.54790
cuff.54792
cuff.54793
cuff.54794
cuff.548
cuff.5480
cuff.54805
cuff.54812
cuff.54813
cuff.54814
cuff.54821
cuff.5483[strbp(1e-34)]
cuff.54832
cuff.54836
cuff.54837
cuff.54844
cuff.54848
cuff.54849
cuff.5488
cuff.5489
cuff.54895
cuff.549
cuff.5490
cuff.54900
cuff.54902
cuff.5491
cuff.54910[ensxetg00000030970(4e-105)]
cuff.5492
cuff.54922
cuff.54923
cuff.54925
cuff.54927
cuff.54929
cuff.5493
cuff.54939
cuff.54940
cuff.54947
cuff.54953
cuff.5496
cuff.5497
cuff.54975
cuff.5498
cuff.54983
cuff.5499
cuff.54997
cuff.55
cuff.550
cuff.55003
cuff.55007
cuff.5501
cuff.5502[dync2h1(1e-66)]
cuff.55020
cuff.55029
cuff.5503
cuff.55037[egr2(0.0)]
cuff.55038
cuff.55039
cuff.5504
cuff.5505
cuff.55051
cuff.55058
cuff.55059
cuff.5506
cuff.5507
cuff.55080
cuff.55084[fam175b(0.0)]
cuff.5509
cuff.55094
cuff.551
cuff.55102
cuff.55106
cuff.55108
cuff.55109
cuff.5511
cuff.55118
cuff.5512
cuff.55121
cuff.55124
cuff.55129
cuff.55136
cuff.55137
cuff.55139
cuff.5514
cuff.55144
cuff.55149
cuff.5515
cuff.55150
cuff.55159
cuff.5516
cuff.55160
cuff.55168
cuff.55171
cuff.55177
cuff.55179
cuff.5518
cuff.55181
cuff.55182
cuff.55184
cuff.55186
cuff.55198
cuff.55201
cuff.55204[pdcd11(1e-57)]
cuff.55207[pdcd11(6e-67)]
cuff.55225
cuff.55226
cuff.55230[c10orf2(2e-71)]
cuff.55231
cuff.55232
cuff.55233[ensxetg00000008847(2e-22)]
cuff.55234
cuff.55235
cuff.55236
cuff.55237
cuff.55240
cuff.55241
cuff.55243
cuff.55249
cuff.55250
cuff.55251
cuff.55255[hps6(6e-152)]
cuff.55269
cuff.55285
cuff.55292
cuff.55294
cuff.553
cuff.55317
cuff.55324
cuff.55341
cuff.55346[got1(2e-135)]
cuff.55357
cuff.55361
cuff.55367[got1(2e-62)]
cuff.55368
cuff.55388
cuff.55389
cuff.55390
cuff.55392
cuff.55394
cuff.554
cuff.55406
cuff.55407
cuff.55408
cuff.55409
cuff.5541
cuff.55416
cuff.55417
cuff.55419
cuff.5542
cuff.55428[ensxetg00000016216(9e-55)]
cuff.55430
cuff.55434
cuff.55435
cuff.55437
cuff.55438
cuff.55439
cuff.55440
cuff.55441
cuff.55443
cuff.55444
cuff.55445
cuff.55446
cuff.55447
cuff.55448
cuff.55450
cuff.55451
cuff.55454
cuff.5546
cuff.55460
cuff.55463
cuff.55465
cuff.5547
cuff.5548
cuff.55484
cuff.55485
cuff.5549
cuff.55490[ndst2(9e-154)]
cuff.55491
cuff.55492
cuff.5550
cuff.55502
cuff.55526
cuff.55529
cuff.55533
cuff.55538
cuff.55539
cuff.5554
cuff.55542
cuff.55545
cuff.55550
cuff.55552
cuff.55554
cuff.55555
cuff.55557
cuff.55562
cuff.55563
cuff.55564
cuff.55576
cuff.55585
cuff.5559
cuff.55590
cuff.55599
cuff.55605
cuff.55607[ssrp1(2e-83)]
cuff.55609
cuff.55618
cuff.55630
cuff.55638
cuff.55639
cuff.55643
cuff.55644
cuff.55645
cuff.55646
cuff.55650
cuff.55653
cuff.55657
cuff.5566
cuff.55660
cuff.55662
cuff.55663
cuff.55664
cuff.55674
cuff.55675
cuff.5568
cuff.5569
cuff.55691[thyn1(2e-32)]
cuff.55692
cuff.55695
cuff.55696
cuff.55697
cuff.557
cuff.55702
cuff.55708
cuff.55725
cuff.55726
cuff.55729
cuff.55734
cuff.55735
cuff.55738
cuff.55739
cuff.55741
cuff.5575
cuff.55756
cuff.55757
cuff.5576
cuff.55765
cuff.55766
cuff.55767
cuff.55768
cuff.5577
cuff.55777[xtr-mir-34b-2(7e-21)]
cuff.55778
cuff.5578
cuff.55780[xtr-mir-34b-3(9e-35)]
cuff.55781
cuff.55783
cuff.55784
cuff.55787
cuff.55790
cuff.55791
cuff.55792
cuff.55795
cuff.55798
cuff.5580
cuff.55801
cuff.55804
cuff.55813
cuff.55820[atp5l(5e-100)]
cuff.55822
cuff.55823
cuff.55824[ppa1(5e-106)]
cuff.55826
cuff.55830
cuff.55848
cuff.55851
cuff.55854
cuff.55856
cuff.5586
cuff.55861
cuff.55862
cuff.55870
cuff.55871
cuff.55879
cuff.55881
cuff.55882
cuff.55884
cuff.55887
cuff.55888[xtr-mir-200a(3e-39)]
cuff.55891
cuff.55892
cuff.55893
cuff.55898
cuff.55899
cuff.559
cuff.5590[dnaja1(4e-29)]
cuff.55902
cuff.55909
cuff.55910
cuff.55914
cuff.5592[nsf(1e-164)]
cuff.5593
cuff.55933
cuff.55935
cuff.55938
cuff.5594
cuff.55949
cuff.5595
cuff.55950
cuff.55951
cuff.55955
cuff.55959
cuff.5596
cuff.55961
cuff.55962[metazoa_srp(2e-113)]
cuff.5597
cuff.55978
cuff.55979[metazoa_srp(4e-126)]
cuff.55984[metazoa_srp(2e-118)]
cuff.5599
cuff.56005
cuff.56011
cuff.56015
cuff.56022[ppih(2e-75)]
cuff.56027
cuff.5603
cuff.56035
cuff.56036
cuff.56038
cuff.56040
cuff.56042
cuff.56043
cuff.56044
cuff.56048
cuff.5605
cuff.56050
cuff.56051
cuff.5607
cuff.5608
cuff.56083
cuff.56084[lrrc47(2e-71)]
cuff.5609[urb2(2e-67)]
cuff.56093
cuff.56095
cuff.561
cuff.5610
cuff.5611
cuff.56111
cuff.56115
cuff.56116
cuff.56117
cuff.5612
cuff.56128
cuff.5613[snord103(1e-27)]
cuff.56130
cuff.56139
cuff.5614
cuff.56147
cuff.56148
cuff.56149
cuff.5615
cuff.5617
cuff.5618
cuff.56183
cuff.56184
cuff.5619
cuff.562
cuff.56207
cuff.5621
cuff.56215
cuff.56217
cuff.5622
cuff.5623
cuff.56233
cuff.56234
cuff.56247
cuff.5625
cuff.56258
cuff.56259
cuff.5626
cuff.5627
cuff.56271
cuff.56280
cuff.56293
cuff.56297
cuff.563
cuff.56300
cuff.56305
cuff.56309
cuff.5631
cuff.56316
cuff.56318[igf3(4e-40)]
cuff.5632
cuff.56327
cuff.5633
cuff.56335
cuff.5634
cuff.56346
cuff.5635
cuff.56355
cuff.56357
cuff.56363
cuff.56365
cuff.5637[kiaa0930(2e-110)]
cuff.56377
cuff.56379
cuff.5639
cuff.56396
cuff.56398
cuff.56399
cuff.564
cuff.5640
cuff.56400
cuff.5641
cuff.5642
cuff.56426
cuff.56427
cuff.5643
cuff.56434
cuff.5644
cuff.56442
cuff.5645
cuff.56455
cuff.56458
cuff.56459
cuff.5646
cuff.56480
cuff.56485
cuff.56486
cuff.56488
cuff.56489
cuff.56490
cuff.56491
cuff.56497
cuff.56499
cuff.565
cuff.56501
cuff.56502
cuff.56511
cuff.56515[trpm5(5e-159)]
cuff.56527
cuff.56531
cuff.56533
cuff.56537
cuff.56541
cuff.56542
cuff.56543
cuff.56544
cuff.56546
cuff.56551
cuff.56552
cuff.56558
cuff.5656
cuff.56564
cuff.56568[fbxo42(1e-117)]
cuff.5657
cuff.56572
cuff.56573
cuff.56574
cuff.56575
cuff.56576
cuff.56577
cuff.5658
cuff.56596
cuff.566
cuff.56602
cuff.56604
cuff.56616
cuff.56618
cuff.5662
cuff.56634
cuff.56639
cuff.5665
cuff.56662
cuff.56664
cuff.56665
cuff.56666
cuff.56669
cuff.56672
cuff.56675
cuff.56676
cuff.56679
cuff.5668
cuff.56681
cuff.56682
cuff.56683[xb-gene-5809452(4e-23)]
cuff.56687
cuff.56689
cuff.5669
cuff.56690[xb-gene-5809452(1e-49)]
cuff.56693
cuff.5670
cuff.5671
cuff.56713
cuff.56715
cuff.56716
cuff.56717
cuff.5672
cuff.56720
cuff.56722
cuff.56723[dyrk1b(1e-23)]
cuff.56725
cuff.56729
cuff.5673
cuff.56733
cuff.56736
cuff.56738
cuff.56753
cuff.56758
cuff.56771
cuff.56773
cuff.56785
cuff.56793
cuff.56798
cuff.568
cuff.5680
cuff.56815
cuff.56816
cuff.56817
cuff.56822
cuff.56823
cuff.5683
cuff.56834
cuff.56835
cuff.56836
cuff.56840
cuff.56849
cuff.56853[cdk16(0.0)]
cuff.5686
cuff.56860[fbxw5(1e-29)]
cuff.56861
cuff.56862
cuff.56864
cuff.56865
cuff.56866
cuff.56882
cuff.5689
cuff.56899
cuff.56900
cuff.5691[huwe1(3e-104)]
cuff.5692
cuff.56924
cuff.5693
cuff.56939
cuff.5694
cuff.5695[dicer1(4e-65)]
cuff.56950
cuff.56955
cuff.56959
cuff.56961
cuff.56962
cuff.56963
cuff.5697
cuff.56974
cuff.56978
cuff.5698
cuff.5699
cuff.56994
cuff.56995
cuff.56996
cuff.56997
cuff.57[myb(0.0)]
cuff.570
cuff.5700
cuff.57002
cuff.57003
cuff.57005
cuff.57006
cuff.57007
cuff.5701
cuff.57010
cuff.57017
cuff.5702
cuff.57020
cuff.57021
cuff.5703
cuff.57032[a4gnt(5e-64)]
cuff.5704
cuff.57042
cuff.57049
cuff.57055
cuff.5706
cuff.57061
cuff.57068
cuff.57069
cuff.57070[rapgef1(8e-89)]
cuff.57072
cuff.57077[rapgef1(9e-72)]
cuff.57078
cuff.5708
cuff.57081
cuff.57082
cuff.57085
cuff.57086[rapgef1(0.0)]
cuff.57089
cuff.5709
cuff.57091
cuff.57092
cuff.57093
cuff.57095
cuff.57096
cuff.57098[dennd1a(0.0)]
cuff.571
cuff.57100
cuff.57103
cuff.5711
cuff.5713
cuff.57132
cuff.5714
cuff.57142
cuff.5715
cuff.57150
cuff.57151
cuff.57152
cuff.57158
cuff.57159
cuff.5716
cuff.57163
cuff.5717
cuff.57174
cuff.57176
cuff.5718
cuff.57183
cuff.57184
cuff.57187
cuff.57188
cuff.57189
cuff.57190[plxnb2(2e-127)]
cuff.57192
cuff.57197
cuff.572
cuff.57200
cuff.57201
cuff.57202
cuff.57206
cuff.57207
cuff.57208
cuff.57210
cuff.57211
cuff.57212
cuff.57213
cuff.57217
cuff.57218
cuff.5722
cuff.57221
cuff.57224[gpkow(6e-90)]
cuff.57226
cuff.57228
cuff.57232[lmx1b.1(0.0)]
cuff.57234
cuff.5724
cuff.57242
cuff.57244
cuff.57245
cuff.57249
cuff.5725
cuff.57251[sf3b3(1e-177)]
cuff.57258
cuff.57260
cuff.57261
cuff.57262
cuff.57268
cuff.57269
cuff.5727
cuff.57274
cuff.57276
cuff.57277
cuff.57278
cuff.5728
cuff.57285
cuff.5729
cuff.57296
cuff.57297
cuff.5730
cuff.57301
cuff.57303
cuff.57306
cuff.57307
cuff.57308
cuff.57309
cuff.57312
cuff.57323
cuff.57324
cuff.5733
cuff.5734
cuff.57349
cuff.5735
cuff.57352
cuff.57353
cuff.57354
cuff.57357
cuff.5736
cuff.57364[trmt2b(2e-32)]
cuff.5737[gbp3(3e-55)]
cuff.5738
cuff.57384
cuff.5739[sbf1(4e-70)]
cuff.57394
cuff.57399
cuff.57403
cuff.57407
cuff.57412
cuff.57413
cuff.57415
cuff.5742
cuff.57420
cuff.57422
cuff.57424
cuff.57428
cuff.5743
cuff.57438
cuff.5744[thrap3(1e-43)]
cuff.57447
cuff.5745[thrap3(7e-46)]
cuff.57457
cuff.5746
cuff.57479
cuff.57485
cuff.57488
cuff.57491
cuff.57497
cuff.575
cuff.5750
cuff.57503
cuff.57504[ensxetg00000008448(2e-87)]
cuff.57508[ogt(1e-131)]
cuff.5751
cuff.57516
cuff.5752
cuff.5753
cuff.57531
cuff.57532
cuff.57536
cuff.57537
cuff.5754
cuff.57542
cuff.57543
cuff.57544
cuff.5755
cuff.57551
cuff.57555
cuff.5756
cuff.57568[metazoa_srp(1e-85)]
cuff.57570[metazoa_srp(6e-122)]
cuff.57588
cuff.57589
cuff.57592
cuff.57593[utp20(4e-27)]
cuff.57594
cuff.57595
cuff.57596
cuff.57597
cuff.57598
cuff.576
cuff.5760
cuff.57602
cuff.57604
cuff.57605
cuff.57606
cuff.57607
cuff.57608
cuff.57614
cuff.57616
cuff.5762[mllt4(6e-63)]
cuff.57622
cuff.57627
cuff.57631
cuff.57632
cuff.57636
cuff.57643
cuff.57648
cuff.57653
cuff.57658
cuff.57659
cuff.57662
cuff.57663
cuff.57666
cuff.57667
cuff.57678
cuff.57679
cuff.57683
cuff.5769
cuff.57696
cuff.57698
cuff.57699
cuff.577
cuff.5770[sec31a(5e-144)]
cuff.57709
cuff.57710
cuff.57711
cuff.57714
cuff.57715
cuff.57719
cuff.57721
cuff.57723[trim71(7e-28)]
cuff.57732
cuff.57733
cuff.57735
cuff.57737
cuff.57742
cuff.57743
cuff.57744
cuff.57748
cuff.5775[sec31a(9e-91)]
cuff.57750
cuff.57753
cuff.57755
cuff.57758
cuff.5776
cuff.57773
cuff.57779
cuff.57781
cuff.57785
cuff.57788
cuff.5779
cuff.57793
cuff.5780
cuff.57806
cuff.57807
cuff.57808
cuff.57809
cuff.57810
cuff.57811
cuff.57818
cuff.57819
cuff.5782[nkx6-1(4e-132)]
cuff.57820
cuff.57822
cuff.57826
cuff.57827
cuff.57828
cuff.5783
cuff.57831
cuff.57832
cuff.57836
cuff.5784
cuff.57842
cuff.57844
cuff.57850
cuff.57859
cuff.5786
cuff.57863
cuff.57864
cuff.57876
cuff.57884
cuff.57885
cuff.57886
cuff.57887
cuff.57892
cuff.57893
cuff.57894
cuff.57899
cuff.5790
cuff.57900
cuff.57902
cuff.57903
cuff.57905
cuff.57908
cuff.57909
cuff.57911
cuff.57912
cuff.57913
cuff.57916
cuff.57917
cuff.57918
cuff.57919
cuff.5792[mapk10(6e-155)]
cuff.5793[mapk10(4e-122)]
cuff.57931
cuff.5794
cuff.57941
cuff.57944
cuff.57948
cuff.57951
cuff.57955
cuff.57957[foxd2(1e-56)]
cuff.57960
cuff.57961
cuff.57963
cuff.57973
cuff.57975
cuff.57976
cuff.57999
cuff.58
cuff.580
cuff.58001
cuff.58002
cuff.58003
cuff.58006
cuff.58008
cuff.58009
cuff.58010
cuff.58011
cuff.58012
cuff.58013
cuff.58017
cuff.58026
cuff.58033
cuff.58035
cuff.58039
cuff.58043
cuff.58044
cuff.58045
cuff.58047
cuff.58052
cuff.5806[ptpn13(6e-89)]
cuff.58060
cuff.58062
cuff.58063
cuff.5807
cuff.58070
cuff.5808[ptpn13(9e-29)]
cuff.58089
cuff.5809
cuff.58096
cuff.581
cuff.58109
cuff.58110
cuff.58113
cuff.5812
cuff.58120
cuff.58129
cuff.5813
cuff.5814
cuff.58140
cuff.58144
cuff.5815
cuff.5816
cuff.58165
cuff.58172
cuff.58174
cuff.58184
cuff.58187
cuff.582[flnb(2e-35)]
cuff.5820
cuff.58209
cuff.5821
cuff.58214
cuff.58219
cuff.58222[skiv2l(2e-65)]
cuff.58224
cuff.58234
cuff.58235
cuff.58237
cuff.58238
cuff.58244
cuff.58246
cuff.58257
cuff.5826
cuff.58267
cuff.58268
cuff.58269
cuff.58273
cuff.58276
cuff.58282[dhx16(2e-43)]
cuff.58284[dhx16(1e-37)]
cuff.58297
cuff.58304
cuff.58306
cuff.58307
cuff.58321
cuff.58324
cuff.58327
cuff.58328
cuff.58329
cuff.58339
cuff.58355
cuff.58363
cuff.58365
cuff.5839[hnrnpd(1e-64)]
cuff.58390
cuff.58391
cuff.58398
cuff.584[med21(6e-34)]
cuff.58401
cuff.58405
cuff.58409
cuff.58414
cuff.58416
cuff.58435
cuff.58436
cuff.58444
cuff.58446
cuff.58449
cuff.58450
cuff.58451
cuff.58453[supt5h(2e-56)]
cuff.58454
cuff.58465
cuff.58469
cuff.58470
cuff.58473
cuff.58474
cuff.58477
cuff.5848
cuff.5850
cuff.58500
cuff.58504
cuff.5851
cuff.58518
cuff.5852[trappc9(1e-59)]
cuff.58533
cuff.58550
cuff.58553
cuff.58554
cuff.58555
cuff.58556
cuff.58557
cuff.58558
cuff.5856
cuff.58560
cuff.5857
cuff.58570
cuff.58572
cuff.58574
cuff.58584
cuff.58585
cuff.586[eif2s1(6e-54)]
cuff.5860
cuff.58606
cuff.58607
cuff.5861
cuff.58610
cuff.58628
cuff.5863
cuff.58632
cuff.58638
cuff.58639
cuff.5864
cuff.58641
cuff.58642
cuff.58643
cuff.58645
cuff.58654
cuff.5866
cuff.58660
cuff.58663
cuff.58665
cuff.58671[myh2(1e-21)]
cuff.58676
cuff.58677
cuff.5868
cuff.58681
cuff.58692
cuff.58693
cuff.587
cuff.58704
cuff.58705
cuff.58707
cuff.58708
cuff.58715
cuff.58717
cuff.5872
cuff.58721
cuff.58724
cuff.58727
cuff.58728
cuff.58729
cuff.5873
cuff.58734
cuff.58737
cuff.58746
cuff.5875
cuff.58750
cuff.58753
cuff.58755
cuff.58759
cuff.5876
cuff.58764
cuff.5877[pbrm1(4e-67)]
cuff.58775
cuff.58776
cuff.58780
cuff.58786
cuff.5879
cuff.58794
cuff.588
cuff.58806
cuff.58809
cuff.58818
cuff.58820
cuff.58821
cuff.58824
cuff.58831[xtr-mir-203(2e-29)]
cuff.58834
cuff.58841
cuff.5885
cuff.5886
cuff.58862
cuff.58867
cuff.5887
cuff.5888
cuff.58880
cuff.58889
cuff.5889
cuff.5890
cuff.58903[xb-gene-983722(6e-100)]
cuff.58904[syne2(0.0)]
cuff.58907[etv1(4e-132)]
cuff.58914
cuff.5892
cuff.58924
cuff.58925
cuff.58934
cuff.5894
cuff.58948
cuff.58949
cuff.5895
cuff.58950
cuff.58952
cuff.58953
cuff.58958[myh4(1e-86)]
cuff.5896
cuff.58962
cuff.58968
cuff.5897
cuff.58971
cuff.5898
cuff.58980
cuff.58989
cuff.5899
cuff.58991
cuff.58995
cuff.590
cuff.59007
cuff.5901
cuff.59012
cuff.59013
cuff.59014
cuff.59016
cuff.5902
cuff.59022
cuff.5903
cuff.59048
cuff.5905
cuff.59053
cuff.59054
cuff.59056
cuff.59057
cuff.59058
cuff.59059
cuff.5906
cuff.59060
cuff.5907
cuff.59074
cuff.59076
cuff.59078
cuff.59079
cuff.59084
cuff.59085
cuff.59089
cuff.5909
cuff.59090
cuff.59097
cuff.591
cuff.59111
cuff.5914[ensxetg00000007779(6e-55)]
cuff.5915
cuff.59150
cuff.59159
cuff.5917
cuff.59170
cuff.59171
cuff.59176
cuff.59177
cuff.59179
cuff.59180
cuff.59181
cuff.59183
cuff.59188
cuff.59193[meis2(7e-91)]
cuff.5920
cuff.59203
cuff.59204
cuff.59205
cuff.59206
cuff.59207
cuff.59209
cuff.5921
cuff.59210
cuff.59211
cuff.59212
cuff.59221
cuff.59239[ivd(2e-151)]
cuff.5924
cuff.59244
cuff.59246
cuff.59247
cuff.59253
cuff.59254
cuff.59255
cuff.59257
cuff.5926
cuff.59268
cuff.5927
cuff.59276
cuff.5928
cuff.59280
cuff.59282
cuff.59283
cuff.59294
cuff.59297
cuff.59299
cuff.5930
cuff.59300
cuff.59304
cuff.5931
cuff.59311
cuff.59312
cuff.59317
cuff.59325
cuff.5933
cuff.59334
cuff.59335
cuff.59343
cuff.59348
cuff.59349
cuff.59351
cuff.59357
cuff.59361
cuff.59366
cuff.59381[tll2(0.0)]
cuff.59383[ensxetg00000030193(2e-113)]
cuff.59385[ensxetg00000030193(6e-118)]
cuff.59387
cuff.59388[ensxetg00000030193(3e-57)]
cuff.59405
cuff.5943
cuff.5944
cuff.59442
cuff.59444
cuff.5945
cuff.59452
cuff.59455
cuff.59456
cuff.59458
cuff.59459
cuff.5946
cuff.59460
cuff.59465[arnt(2e-67)]
cuff.59466
cuff.59469
cuff.59470
cuff.59473[ensxetg00000028037(5e-49)]
cuff.59476
cuff.59484
cuff.5949
cuff.59494
cuff.5950
cuff.59504
cuff.59509
cuff.59510
cuff.59515[ensxetg00000018482(2e-47)]
cuff.59518
cuff.59535
cuff.59539
cuff.59545
cuff.59547
cuff.59548
cuff.59570
cuff.59571
cuff.59576
cuff.59582
cuff.59588
cuff.59590
cuff.59593
cuff.59598
cuff.59600
cuff.59602
cuff.59611
cuff.59612
cuff.59613
cuff.59648
cuff.5965
cuff.59653
cuff.59654
cuff.59655
cuff.59657
cuff.5966
cuff.59662[ensxetg00000031422(2e-23)]
cuff.59666
cuff.59667
cuff.59670
cuff.59671
cuff.59675
cuff.59684
cuff.59687
cuff.5969
cuff.59695
cuff.59696
cuff.59698
cuff.59699
cuff.5970
cuff.59709
cuff.5971
cuff.59711
cuff.59714
cuff.59717
cuff.5973[ensxetg00000002678(7e-27)]
cuff.59730
cuff.59735
cuff.5974
cuff.59743
cuff.59744
cuff.59749[ndufs2(9e-111)]
cuff.5975
cuff.59760
cuff.59761
cuff.5977
cuff.59781
cuff.59783
cuff.59784
cuff.59789
cuff.5979
cuff.59791
cuff.59792
cuff.598
cuff.5981
cuff.59816
cuff.59818[pogz(0.0)]
cuff.5982
cuff.59830
cuff.59831
cuff.59832
cuff.59836
cuff.59838[zbtb7b(3e-37)]
cuff.59844
cuff.5985
cuff.59855
cuff.59856
cuff.5986[rsf1(9e-122)]
cuff.59863
cuff.59864
cuff.59865
cuff.59875
cuff.59876
cuff.59877
cuff.5988
cuff.59887
cuff.59888
cuff.5989
cuff.59898
cuff.59899
cuff.5990
cuff.59902
cuff.59904
cuff.59907
cuff.59911
cuff.5992
cuff.59921
cuff.5993
cuff.59936
cuff.59938
cuff.5994
cuff.59940
cuff.59941
cuff.59942
cuff.59944
cuff.59951
cuff.59955[spred1(5e-45)]
cuff.59961
cuff.59964
cuff.59968
cuff.59971
cuff.59977
cuff.59978
cuff.59979
cuff.59980
cuff.59983
cuff.5999
cuff.59993
cuff.60
cuff.60002
cuff.60004
cuff.60020
cuff.6004
cuff.60048
cuff.6006
cuff.6007
cuff.60070
cuff.60073
cuff.60085
cuff.60088
cuff.60092
cuff.60093
cuff.60115
cuff.60116
cuff.60119
cuff.6012
cuff.60123
cuff.6013
cuff.60131[arid4a(3e-169)]
cuff.60134
cuff.60135
cuff.60136
cuff.60137
cuff.60139
cuff.60151
cuff.60155
cuff.60157
cuff.60160
cuff.60161
cuff.60165
cuff.6017
cuff.60172[xtr-mir-203(2e-27)]
cuff.60175[ppp1r13b(4e-58)]
cuff.60179[ppp1r13b(2e-40)]
cuff.6018
cuff.60183
cuff.6019
cuff.602
cuff.6020
cuff.60200
cuff.60201
cuff.60202
cuff.60211
cuff.60213
cuff.60219
cuff.6022
cuff.60238
cuff.6024
cuff.60247[gng2(0.0)]
cuff.6025
cuff.60250
cuff.60251
cuff.60253
cuff.60254
cuff.60256
cuff.60265
cuff.60269
cuff.6027[rft1(3e-81)]
cuff.60270
cuff.6029
cuff.60291
cuff.60294
cuff.60295
cuff.60296
cuff.60298
cuff.603
cuff.60301
cuff.60302
cuff.60303
cuff.60305
cuff.60306
cuff.60307
cuff.60308
cuff.60309
cuff.6031
cuff.60311
cuff.60317
cuff.60319
cuff.60325
cuff.60326
cuff.60328
cuff.60329
cuff.60331
cuff.60334
cuff.60335
cuff.60336
cuff.60337[metazoa_srp(2e-143)]
cuff.6034
cuff.60342
cuff.60348
cuff.6035
cuff.60356
cuff.60358
cuff.60359
cuff.6036
cuff.60361
cuff.60362
cuff.60363
cuff.60365
cuff.60366
cuff.60367
cuff.60370
cuff.60374
cuff.60375
cuff.60378
cuff.60379
cuff.6038[pds5a(9e-96)]
cuff.60381
cuff.60389
cuff.60390
cuff.60392
cuff.60395
cuff.60398
cuff.6040
cuff.60400
cuff.60401
cuff.60403
cuff.60408
cuff.6041
cuff.60412
cuff.60413
cuff.60414
cuff.60415
cuff.60416
cuff.60417
cuff.60418
cuff.6042
cuff.60422
cuff.60423
cuff.60424
cuff.60425
cuff.60429
cuff.6043
cuff.60431
cuff.60432
cuff.60433
cuff.60438
cuff.6044
cuff.60445
cuff.60447
cuff.60449[dicer1(4e-76)]
cuff.6045
cuff.60450
cuff.60473
cuff.60474
cuff.60485
cuff.60489
cuff.60498
cuff.6050
cuff.60500
cuff.60501[c14orf102(1e-57)]
cuff.60504
cuff.60505
cuff.60507
cuff.60508
cuff.60512
cuff.60518
cuff.60519
cuff.60520
cuff.60522
cuff.60523
cuff.60525
cuff.60527
cuff.60528
cuff.60529
cuff.60531
cuff.60542[adck1(1e-55)]
cuff.60543
cuff.60546
cuff.60559
cuff.60560
cuff.60561
cuff.60562
cuff.60568
cuff.60569
cuff.60582
cuff.60583
cuff.60587
cuff.60590
cuff.60594
cuff.606
cuff.60602
cuff.6061
cuff.60612
cuff.60621
cuff.60625
cuff.60630
cuff.60635
cuff.60636
cuff.60638
cuff.60663
cuff.60666
cuff.60667
cuff.60673
cuff.60678
cuff.60680
cuff.60682
cuff.60690
cuff.60691
cuff.60696
cuff.6070[gps1(1e-155)]
cuff.60715
cuff.60737
cuff.60749
cuff.6075
cuff.60750
cuff.60755
cuff.60756
cuff.60761
cuff.60762[slc2a8(1e-42)]
cuff.60765
cuff.60766
cuff.60767
cuff.60768
cuff.60789
cuff.60792
cuff.60794[ak8(1e-106)]
cuff.60798
cuff.60799
cuff.608
cuff.6080
cuff.60803
cuff.60810
cuff.60811[nup214(6e-40)]
cuff.6082
cuff.60820[xtr-mir-219(6e-40)]
cuff.60835
cuff.60855
cuff.60856
cuff.60858
cuff.60859
cuff.60860
cuff.60868
cuff.6089
cuff.609
cuff.6090
cuff.60908
cuff.60921
cuff.60922
cuff.60929
cuff.60934
cuff.60950
cuff.60953
cuff.60955
cuff.60956
cuff.60957[golga2(7e-54)]
cuff.60958
cuff.60959[kif13a(7e-86)]
cuff.60963
cuff.6097
cuff.60972
cuff.60977
cuff.60979
cuff.60985
cuff.60986
cuff.60999
cuff.61000
cuff.61002
cuff.61007
cuff.61008
cuff.61010
cuff.61013
cuff.61019
cuff.61022
cuff.61029
cuff.61030
cuff.61032
cuff.61041
cuff.61043[nr6a1(5e-84)]
cuff.61049
cuff.61050
cuff.61054
cuff.61058[nr6a1(4e-126)]
cuff.61059
cuff.6106
cuff.61060
cuff.61062
cuff.6107
cuff.61085
cuff.61088
cuff.6109
cuff.61096
cuff.61098
cuff.61099
cuff.611
cuff.6110
cuff.61102
cuff.61108
cuff.61114
cuff.61119
cuff.6112
cuff.61127
cuff.6113
cuff.61137
cuff.61138
cuff.61144
cuff.61145
cuff.61149
cuff.61152
cuff.61154
cuff.61156
cuff.61167
cuff.61168
cuff.6117
cuff.61170
cuff.61173
cuff.61174
cuff.61175
cuff.61178
cuff.61187
cuff.61188
cuff.6119
cuff.61193
cuff.61194
cuff.61196
cuff.61197
cuff.612
cuff.61208
cuff.6121
cuff.61211
cuff.61215
cuff.61224
cuff.61229
cuff.6123
cuff.61230
cuff.61231[mars2(8e-121)]
cuff.61234
cuff.61235
cuff.61236[ensxetg00000009630(1e-177)]
cuff.61237
cuff.61240
cuff.61244
cuff.61248
cuff.61251
cuff.61256
cuff.61257
cuff.61271
cuff.61272
cuff.61273
cuff.61274
cuff.61275
cuff.61277
cuff.61278
cuff.61279[nlgn3(0.0)]
cuff.61290
cuff.61294
cuff.61295
cuff.61296
cuff.61297
cuff.61298
cuff.613
cuff.61302[zmym3(1e-126)]
cuff.61310
cuff.61311
cuff.61314
cuff.61315
cuff.61316[ensxetg00000030938(9e-43)]
cuff.61328
cuff.61329
cuff.61330
cuff.61332
cuff.61340
cuff.61341
cuff.61343
cuff.61345
cuff.61347
cuff.61348
cuff.6135
cuff.61352
cuff.6136
cuff.61372
cuff.61373
cuff.61374
cuff.6138
cuff.61388
cuff.61389
cuff.6139
cuff.61390
cuff.61391
cuff.61398
cuff.61399
cuff.614
cuff.61400
cuff.61401
cuff.61403
cuff.61407[ensxetg00000034300(1e-34)]
cuff.61408
cuff.61411
cuff.61417
cuff.61418
cuff.6142
cuff.61420
cuff.6143
cuff.61432
cuff.61433
cuff.6144
cuff.6145
cuff.61452
cuff.61456
cuff.61457
cuff.6146
cuff.61460
cuff.61468
cuff.61469
cuff.6147[ensxetg00000032127(0.0)]
cuff.61485
cuff.61487
cuff.6149
cuff.61490
cuff.61492
cuff.61496
cuff.615
cuff.61500
cuff.61515
cuff.61516
cuff.61517
cuff.61518
cuff.61519
cuff.61522
cuff.61528
cuff.61529
cuff.61536
cuff.61537
cuff.61538
cuff.6154
cuff.61540
cuff.61541
cuff.61542
cuff.61546
cuff.61547
cuff.61548
cuff.61549
cuff.6155
cuff.61551
cuff.61552
cuff.61553
cuff.61554
cuff.61558
cuff.61559
cuff.61562
cuff.61568
cuff.61569
cuff.6157
cuff.61571
cuff.61572
cuff.61573
cuff.61574
cuff.61578
cuff.61579
cuff.61587
cuff.61588
cuff.6159
cuff.61597
cuff.61598
cuff.61599
cuff.616[eif4a3(3e-36)]
cuff.61605
cuff.61611
cuff.6162[kank2(2e-36)]
cuff.61627
cuff.61628
cuff.6163
cuff.61637
cuff.61645
cuff.61656
cuff.61659
cuff.6166
cuff.61662
cuff.61665
cuff.6167
cuff.61676
cuff.6168
cuff.61684
cuff.61685
cuff.61686
cuff.61687
cuff.6169[ca10(2e-84)]
cuff.61699
cuff.61701
cuff.61710
cuff.61711
cuff.61712
cuff.61719
cuff.61734
cuff.61735
cuff.61736
cuff.61737
cuff.61741[xtr-mir-363(6e-33)]
cuff.61743
cuff.61748[xtr-mir-16c(2e-27)]
cuff.61750
cuff.6176[etfb(9e-58)]
cuff.61766
cuff.61767
cuff.61774
cuff.61775
cuff.61776
cuff.61777
cuff.61779
cuff.61780
cuff.61782
cuff.61783
cuff.61784
cuff.61785
cuff.61786
cuff.6179
cuff.61790
cuff.61799
cuff.6180
cuff.61801
cuff.61804
cuff.61805
cuff.61806
cuff.6182
cuff.61820
cuff.61828
cuff.6183
cuff.6184
cuff.6185
cuff.61854
cuff.6186
cuff.61862
cuff.61863
cuff.61864
cuff.61867
cuff.61868
cuff.6187
cuff.61870
cuff.61873
cuff.61874
cuff.6189
cuff.619
cuff.61908
cuff.61910
cuff.6192
cuff.6193
cuff.61940
cuff.61941
cuff.61944
cuff.6195
cuff.61954
cuff.61956
cuff.61957
cuff.6197
cuff.61971
cuff.61986
cuff.61989
cuff.61990
cuff.61994
cuff.620
cuff.6200
cuff.62010
cuff.62013
cuff.62015
cuff.62031
cuff.6204
cuff.62040
cuff.62047
cuff.62055
cuff.62056
cuff.62057
cuff.62058
cuff.6206
cuff.62063
cuff.62065
cuff.62066
cuff.62067
cuff.62075[gltscr2(4e-46)]
cuff.62076
cuff.62089
cuff.6209[dennd4a(3e-30)]
cuff.62090
cuff.62091
cuff.62098
cuff.62101
cuff.62108
cuff.6211
cuff.62124
cuff.62125
cuff.6213
cuff.62138
cuff.6214
cuff.62147
cuff.62148[plekhg3(5e-37)]
cuff.62149
cuff.6215
cuff.62150[knstrn(8e-55)]
cuff.62157
cuff.6216[srsf2(6e-56)]
cuff.62160
cuff.62161[c15orf57(2e-70)]
cuff.62162
cuff.62163[c15orf57(4e-111)]
cuff.62164
cuff.62165
cuff.62166[rad51(3e-113)]
cuff.62168
cuff.6217
cuff.62170
cuff.62173
cuff.62176
cuff.62177[rhov(2e-123)]
cuff.62178
cuff.62179[mpp5(2e-78)]
cuff.62181
cuff.62185
cuff.62187
cuff.62190
cuff.62191
cuff.62192
cuff.62196
cuff.62198
cuff.622
cuff.6220
cuff.62204
cuff.6221
cuff.62212
cuff.6222
cuff.62225
cuff.62226
cuff.62229
cuff.6223
cuff.62230
cuff.62231
cuff.62232
cuff.62234
cuff.62235
cuff.62236
cuff.62243[ensxetg00000028037(2e-66)]
cuff.62249
cuff.6225
cuff.62251
cuff.62259
cuff.6226[wnt8a(1e-57)]
cuff.62266
cuff.62267
cuff.62268
cuff.6227
cuff.62273
cuff.62276[ensa(3e-41)]
cuff.6228
cuff.6229
cuff.62298
cuff.62299
cuff.6230
cuff.62300
cuff.62301
cuff.62302
cuff.62303
cuff.62305
cuff.62306
cuff.62308
cuff.6232
cuff.62321[xtr-mir-9a-1(1e-31)]
cuff.6233
cuff.62336[aph1a(2e-48)]
cuff.6234
cuff.62342[kirrel(0.0)]
cuff.62358
cuff.6236[smad1(7e-122)]
cuff.62362
cuff.62363
cuff.62367
cuff.62373
cuff.62376[pias3(4e-95)]
cuff.6238
cuff.6239
cuff.62391
cuff.624
cuff.6240
cuff.62403
cuff.62414
cuff.6242
cuff.62421
cuff.62425[lmna(0.0)]
cuff.62426
cuff.62427
cuff.62428
cuff.6243
cuff.62430
cuff.62431
cuff.62440
cuff.62442
cuff.62443
cuff.62444
cuff.62446
cuff.6245
cuff.62451
cuff.62457
cuff.62458
cuff.62459
cuff.6246
cuff.62461
cuff.62468
cuff.6247
cuff.62475
cuff.62477
cuff.62478
cuff.6248
cuff.62489
cuff.6249
cuff.62492[pogz(2e-125)]
cuff.62495
cuff.62501
cuff.62506
cuff.6251
cuff.62511
cuff.62519
cuff.6252
cuff.62520
cuff.62522
cuff.6253
cuff.6254
cuff.6255[tln1(1e-159)]
cuff.62559
cuff.6256[rtf1(1e-77)]
cuff.6257
cuff.62577
cuff.62578
cuff.6258
cuff.62581
cuff.626
cuff.62607
cuff.62608
cuff.62609
cuff.62610
cuff.6263
cuff.62630
cuff.62631
cuff.62632
cuff.6264
cuff.62654
cuff.62655
cuff.62656
cuff.62670
cuff.62672
cuff.6268
cuff.6269
cuff.627
cuff.6270
cuff.62712
cuff.62716
cuff.62719
cuff.6272
cuff.62720
cuff.62721
cuff.62722
cuff.62724[hoxb9(2e-52)]
cuff.62725[snf8(1e-56)]
cuff.62726
cuff.6273
cuff.62732
cuff.62735
cuff.6274
cuff.62746
cuff.62749
cuff.62751
cuff.62758
cuff.6276
cuff.62760
cuff.6277
cuff.6278[ubc(1e-43)]
cuff.6279
cuff.62791
cuff.62794
cuff.62797
cuff.62798
cuff.628[pola1(8e-63)]
cuff.6282
cuff.62824
cuff.62826
cuff.6283
cuff.62839
cuff.6284
cuff.62842
cuff.62847
cuff.62859
cuff.62861
cuff.6287
cuff.62871
cuff.62872
cuff.6288
cuff.62884
cuff.6289
cuff.629
cuff.62908
cuff.62909[eya2(2e-51)]
cuff.62916
cuff.62918[ncoa3(1e-122)]
cuff.6292
cuff.62921
cuff.62922
cuff.62924
cuff.62926
cuff.62927
cuff.62929
cuff.6293
cuff.62930
cuff.62934[prex1(0.0)]
cuff.62935[prex1(3e-97)]
cuff.62939
cuff.6294
cuff.62940
cuff.62941
cuff.62942
cuff.62943
cuff.62949
cuff.6295
cuff.62950
cuff.62951
cuff.62952
cuff.62955
cuff.62956
cuff.62957
cuff.62958
cuff.62959
cuff.6296
cuff.62960[snai1(1e-130)]
cuff.62964
cuff.6297
cuff.62978
cuff.62983
cuff.62985
cuff.62986
cuff.62987
cuff.6299
cuff.62990
cuff.62991
cuff.62997
cuff.62998
cuff.63
cuff.63002
cuff.63004
cuff.63009
cuff.6302[cisd1(3e-66)]
cuff.63021
cuff.63022
cuff.63024
cuff.63025
cuff.63026
cuff.6303
cuff.63037
cuff.63038
cuff.63039
cuff.63043
cuff.63044
cuff.63048
cuff.6305[cyth1(3e-43)]
cuff.63051
cuff.63053
cuff.63059
cuff.6306[tmprss2(4e-33)]
cuff.63066
cuff.6307
cuff.63071
cuff.63078
cuff.6308
cuff.63083
cuff.63092
cuff.63093
cuff.63094
cuff.63097
cuff.63108
cuff.63109
cuff.6311
cuff.63114
cuff.6312
cuff.63121
cuff.63122
cuff.63123
cuff.63125
cuff.6313
cuff.63132
cuff.63133
cuff.6314
cuff.6315
cuff.63154
cuff.63155
cuff.6316
cuff.6317
cuff.63176
cuff.63187
cuff.6319[myh4(3e-32)]
cuff.632
cuff.6320[krt5.7(2e-45)]
cuff.63205
cuff.6321[plxnb3(5e-90)]
cuff.63215
cuff.63218
cuff.63219
cuff.6323
cuff.63230
cuff.63231
cuff.6324[ndufaf4(1e-85)]
cuff.63244
cuff.63245
cuff.63249[cbx8(4e-51)]
cuff.6325
cuff.63250
cuff.63253
cuff.63254
cuff.63259
cuff.6326
cuff.63262
cuff.63269
cuff.6327
cuff.63281
cuff.6329[ibtk(5e-39)]
cuff.63290
cuff.63291
cuff.63293
cuff.63295
cuff.63296
cuff.63297
cuff.63298
cuff.633
cuff.63300
cuff.63302
cuff.6331
cuff.63322
cuff.63323
cuff.63328
cuff.63329
cuff.6333
cuff.63338
cuff.6334
cuff.63341
cuff.63343
cuff.63345
cuff.63347
cuff.63348
cuff.63349
cuff.63350
cuff.63377
cuff.63385
cuff.63391
cuff.63397
cuff.634
cuff.6340
cuff.63400
cuff.63422
cuff.63424
cuff.63430
cuff.63435
cuff.63439
cuff.63446
cuff.63447
cuff.6345
cuff.63454
cuff.63459
cuff.63460
cuff.63462
cuff.63466
cuff.63473
cuff.63474
cuff.63485
cuff.63491
cuff.63496
cuff.6350
cuff.6351
cuff.63511
cuff.63515
cuff.6352
cuff.6353
cuff.63535
cuff.6354
cuff.63556
cuff.63566
cuff.63568
cuff.6357
cuff.63570
cuff.63572
cuff.63573
cuff.63575[actr5(4e-57)]
cuff.63580
cuff.63585
cuff.63595
cuff.63596
cuff.63599
cuff.63622
cuff.63624
cuff.63628
cuff.63649
cuff.63660
cuff.63663
cuff.63664
cuff.63675[tigd3(0.0)]
cuff.63682
cuff.63698
cuff.63699
cuff.63704
cuff.63713
cuff.63731
cuff.63741
cuff.63757
cuff.63765
cuff.63775
cuff.63783
cuff.638
cuff.63811
cuff.63825
cuff.63830
cuff.63844
cuff.63849
cuff.63850
cuff.6386
cuff.63871
cuff.63872
cuff.63873
cuff.63874
cuff.63875
cuff.6388
cuff.63884
cuff.63890
cuff.63891
cuff.63892
cuff.63893
cuff.63895
cuff.63897
cuff.63898
cuff.63899
cuff.639
cuff.63900
cuff.63901
cuff.63902
cuff.63903
cuff.63913
cuff.63915
cuff.63925
cuff.63934[ensxetg00000031270(5e-170)]
cuff.63943
cuff.63957
cuff.63958
cuff.63959
cuff.63960
cuff.63961
cuff.63963
cuff.63984
cuff.63985
cuff.63990[cep112(7e-119)]
cuff.63991
cuff.63992
cuff.640
cuff.64006
cuff.64012
cuff.64014
cuff.64020
cuff.6404
cuff.64051
cuff.64052
cuff.64066
cuff.64073
cuff.64079
cuff.64080
cuff.64082
cuff.64088
cuff.6409
cuff.64093
cuff.64096
cuff.6411
cuff.64117
cuff.6412
cuff.64124[myo10.2(1e-121)]
cuff.64137
cuff.64138
cuff.6414
cuff.64140
cuff.6415
cuff.64150
cuff.6416[cmtm3(9e-47)]
cuff.64166
cuff.6418[cd81(5e-32)]
cuff.64181[myo10.2(0.0)]
cuff.64190
cuff.64199
cuff.642
cuff.64208
cuff.6421
cuff.64210
cuff.64213
cuff.64217
cuff.64218
cuff.6422
cuff.64220
cuff.64221
cuff.64222
cuff.64225[xtr-mir-375(3e-22)]
cuff.64226[cryba2(5e-61)]
cuff.64227
cuff.6423
cuff.64234[ensxetg00000019246(0.0)]
cuff.6424
cuff.64243
cuff.64247
cuff.6425
cuff.64252
cuff.64258
cuff.64259
cuff.6426
cuff.64260
cuff.64261
cuff.64263
cuff.64264[snord89(4e-36)]
cuff.64267
cuff.64268
cuff.64269
cuff.6427
cuff.64270
cuff.6428
cuff.64286
cuff.64287
cuff.6429
cuff.64291
cuff.64294
cuff.643[huwe1(7e-62)]
cuff.64314
cuff.64317
cuff.64318
cuff.64320
cuff.64321
cuff.64325
cuff.64328
cuff.6433[foxd3(1e-48)]
cuff.64331
cuff.64336
cuff.64338
cuff.6434
cuff.64341
cuff.64344
cuff.64349
cuff.6435
cuff.64353
cuff.64359
cuff.6436
cuff.64369
cuff.6437
cuff.64370
cuff.6438
cuff.64385
cuff.64386
cuff.64395
cuff.64398[ado(3e-60)]
cuff.64399
cuff.644
cuff.6440[arid4a(9e-110)]
cuff.64402
cuff.64409
cuff.64414
cuff.64415
cuff.6443
cuff.6444
cuff.64458
cuff.64460
cuff.64461
cuff.64463
cuff.6447
cuff.6448
cuff.64491
cuff.64496
cuff.645
cuff.64501
cuff.64507
cuff.64527[ttn(0.0)]
cuff.64530[ttn(0.0)]
cuff.64533[ttn(2e-111)]
cuff.64535[ttn(0.0)]
cuff.64540
cuff.6455
cuff.64559
cuff.64561
cuff.64562
cuff.64564
cuff.64567
cuff.64568
cuff.64572
cuff.64580
cuff.64587
cuff.6459[hspa8(2e-55)]
cuff.64597
cuff.6460
cuff.64600
cuff.64601
cuff.64606
cuff.6461
cuff.64618
cuff.6462
cuff.64620
cuff.64625
cuff.6463
cuff.64631
cuff.64632
cuff.64634
cuff.64635
cuff.64636
cuff.6464
cuff.6466[ensxetg00000010393(1e-22)]
cuff.64661
cuff.64665
cuff.64669
cuff.64670
cuff.64671
cuff.64674
cuff.64675
cuff.6468
cuff.64687
cuff.64688
cuff.6469
cuff.64693
cuff.647[cops5(1e-56)]
cuff.64702
cuff.6473
cuff.64751
cuff.64752
cuff.64753
cuff.64755
cuff.64756
cuff.64757
cuff.64758
cuff.64762
cuff.64763
cuff.6477
cuff.64776
cuff.6478
cuff.64781
cuff.64787
cuff.64788
cuff.64793
cuff.64798
cuff.648
cuff.6481
cuff.6482[xb-gene-5964941(8e-35)]
cuff.6483
cuff.64844
cuff.6485[ensxetg00000031669(2e-25)]
cuff.64870
cuff.64873
cuff.64883
cuff.6489
cuff.64899
cuff.649
cuff.6490
cuff.64902
cuff.64903
cuff.64904
cuff.64909
cuff.6491
cuff.64910
cuff.64914
cuff.64915
cuff.6492
cuff.64925
cuff.64926
cuff.64927
cuff.64932
cuff.64939
cuff.6494
cuff.6495
cuff.6496
cuff.64972
cuff.64973
cuff.6498
cuff.64984
cuff.64988
cuff.64989
cuff.6499
cuff.64990
cuff.64999
cuff.65
cuff.6500
cuff.65010
cuff.65012
cuff.65013
cuff.65014
cuff.65018
cuff.6502[gemin5(1e-52)]
cuff.65020
cuff.65021
cuff.65023
cuff.65024
cuff.65025
cuff.65026
cuff.65029
cuff.6504
cuff.6505
cuff.65055
cuff.65057
cuff.6507
cuff.6509
cuff.6510
cuff.65110
cuff.65111
cuff.65113[ssr3(3e-56)]
cuff.6512
cuff.6513
cuff.65133
cuff.6514[mpp1(3e-36)]
cuff.65142[dnaja1(5e-43)]
cuff.65151
cuff.65159
cuff.6516
cuff.65172
cuff.65174
cuff.6518
cuff.65184
cuff.65185
cuff.65197
cuff.652
cuff.6520
cuff.65200
cuff.65201
cuff.65209
cuff.65212
cuff.65213
cuff.65218
cuff.6522
cuff.6523
cuff.65245
cuff.65246
cuff.6525
cuff.6526
cuff.65263
cuff.6527
cuff.65273
cuff.6529
cuff.65296
cuff.653
cuff.6530
cuff.65300
cuff.65302
cuff.65303
cuff.6532
cuff.65322
cuff.65334
cuff.65335
cuff.6534
cuff.6535
cuff.65353[rab26(9e-127)]
cuff.65357[bricd5(6e-128)]
cuff.65359
cuff.6536
cuff.65360
cuff.6537
cuff.65379
cuff.6538
cuff.65384[myo10.2(7e-34)]
cuff.65387
cuff.65388
cuff.6539
cuff.65391
cuff.654[eif4a3(1e-50)]
cuff.65400
cuff.6541
cuff.6542[hist1h2bj(6e-46)]
cuff.65425
cuff.6543
cuff.65436
cuff.65439
cuff.65440
cuff.65449
cuff.6545
cuff.65450
cuff.6546
cuff.65463
cuff.6547
cuff.6548
cuff.6549
cuff.65495
cuff.65496
cuff.655
cuff.6550[ldlrad3(2e-52)]
cuff.65512
cuff.6552
cuff.65532
cuff.65538
cuff.6554
cuff.65541
cuff.65544[ensxetg00000029952(7e-30)]
cuff.65547
cuff.65548
cuff.6555
cuff.65550
cuff.6556
cuff.65563
cuff.65564
cuff.65565
cuff.65566
cuff.65569
cuff.6557[zfp36l1(0.0)]
cuff.65579
cuff.65580
cuff.65583
cuff.65588
cuff.6559
cuff.656[thrap3(5e-75)]
cuff.6560
cuff.65610
cuff.65613
cuff.65617
cuff.65618
cuff.65619
cuff.6562[ensxetg00000025956(9e-77)]
cuff.65624
cuff.65626
cuff.6564
cuff.65648
cuff.65652
cuff.65655
cuff.65656
cuff.65660
cuff.65675
cuff.65676
cuff.6568[kdm2a(8e-151)]
cuff.65684
cuff.65687
cuff.6569[b4galt5(3e-176)]
cuff.65694
cuff.6570
cuff.65708
cuff.6571
cuff.65716
cuff.6572
cuff.65724
cuff.65726
cuff.6573
cuff.65734
cuff.65737
cuff.6574
cuff.65741
cuff.65742
cuff.65743
cuff.65744
cuff.6575
cuff.65764
cuff.65766
cuff.6577
cuff.65770
cuff.65779
cuff.6578
cuff.65781
cuff.65785
cuff.6579
cuff.658[chrd(2e-83)]
cuff.6580
cuff.65805
cuff.6581
cuff.65811[lsm12(9e-61)]
cuff.65814
cuff.65817
cuff.6583
cuff.65832
cuff.6584
cuff.65840
cuff.6585
cuff.6586
cuff.65874
cuff.65876
cuff.65877
cuff.6588
cuff.65882
cuff.65884
cuff.65887
cuff.6589
cuff.6590
cuff.65906
cuff.6591
cuff.65910
cuff.65914
cuff.65915
cuff.65918
cuff.65922
cuff.65923
cuff.6593[fyttd1(6e-60)]
cuff.65935
cuff.6594[itih3(7e-50)]
cuff.6595
cuff.65967[prex1(5e-48)]
cuff.65968
cuff.6597
cuff.65975
cuff.65976
cuff.65977
cuff.65978
cuff.6598
cuff.65987
cuff.65988
cuff.65989
cuff.6599
cuff.65990
cuff.65992
cuff.65993
cuff.65994
cuff.65995
cuff.65996
cuff.65997
cuff.65998
cuff.65999
cuff.660
cuff.6600
cuff.6601
cuff.66010
cuff.66012
cuff.66018
cuff.6602
cuff.66025
cuff.66027
cuff.66029
cuff.6603
cuff.66035
cuff.6604
cuff.66043
cuff.66044
cuff.6605
cuff.66057
cuff.6606
cuff.66060
cuff.66061
cuff.6608
cuff.66081
cuff.66083
cuff.66084
cuff.66085
cuff.66095
cuff.661
cuff.6610
cuff.66101
cuff.66102
cuff.66103
cuff.66110
cuff.6612[trf1(1e-38)]
cuff.66122
cuff.66130
cuff.66149
cuff.6615
cuff.66162
cuff.66165[tpx2(6e-33)]
cuff.66169
cuff.6617
cuff.6618
cuff.66184
cuff.66186
cuff.66187
cuff.66189
cuff.6619[papss2(3e-48)]
cuff.66192
cuff.66193
cuff.66198
cuff.66199
cuff.6620[fam91a1(1e-43)]
cuff.66209
cuff.66211
cuff.66212
cuff.66219
cuff.66220
cuff.66223
cuff.6623
cuff.66239
cuff.6624
cuff.66241
cuff.66243
cuff.66247
cuff.66257
cuff.6626
cuff.66261
cuff.66262
cuff.66263
cuff.6627
cuff.66275
cuff.66279
cuff.66280
cuff.66282
cuff.66283
cuff.66287
cuff.6629[mgrn1(7e-38)]
cuff.66296
cuff.66297
cuff.66299
cuff.663
cuff.66301
cuff.66309
cuff.66324
cuff.66325
cuff.66339
cuff.66341
cuff.66342
cuff.66343
cuff.66345
cuff.6635
cuff.66356
cuff.66358[wnk4(5e-28)]
cuff.66360
cuff.66373
cuff.66382
cuff.66383
cuff.66384
cuff.66385
cuff.66388
cuff.66389
cuff.66390
cuff.66396
cuff.664
cuff.6640
cuff.66401
cuff.66422
cuff.66426
cuff.66427
cuff.66433[ensxetg00000001762(4e-156)]
cuff.66452
cuff.66457
cuff.66464
cuff.66465
cuff.66476
cuff.66478
cuff.66479
cuff.6648
cuff.66481
cuff.66482
cuff.66485
cuff.66488
cuff.66490
cuff.66493[acss2.1(4e-52)]
cuff.66495
cuff.66496
cuff.66497[romo1(1e-111)]
cuff.66498
cuff.66499
cuff.665
cuff.66501[slc25a19(6e-35)]
cuff.66523
cuff.66524
cuff.66525[tigd3(0.0)]
cuff.66526
cuff.66528
cuff.6653
cuff.66532[mgc108117(3e-26)]
cuff.66535
cuff.66538
cuff.66543
cuff.66548
cuff.66549
cuff.6655
cuff.66561
cuff.66564
cuff.66566
cuff.66569
cuff.6657
cuff.66579
cuff.66580
cuff.66581
cuff.66582
cuff.66583
cuff.66590
cuff.66599
cuff.6660
cuff.66611
cuff.66612
cuff.66615[evpl(0.0)]
cuff.66621
cuff.66629
cuff.66647
cuff.6665
cuff.66651
cuff.66653
cuff.66656
cuff.66657
cuff.66662
cuff.66664
cuff.66672
cuff.66688
cuff.66690
cuff.66691
cuff.667[fgf4(9e-71)]
cuff.6670[ensxetg00000000727(8e-26)]
cuff.66709
cuff.6671
cuff.66728
cuff.66732
cuff.66733
cuff.66734
cuff.66736
cuff.66737
cuff.6674
cuff.66742
cuff.6675
cuff.66758
cuff.66761[cep95(7e-137)]
cuff.66768
cuff.6677
cuff.66776
cuff.66787
cuff.6679
cuff.66793[rab11fip4(2e-36)]
cuff.6680
cuff.6681
cuff.66812
cuff.66819
cuff.6682
cuff.66821
cuff.66822
cuff.66824
cuff.6683
cuff.66831
cuff.66835
cuff.66845
cuff.66848
cuff.66852
cuff.66857
cuff.66858
cuff.66859
cuff.6686
cuff.6687
cuff.66872
cuff.66873
cuff.66877
cuff.66878
cuff.6688
cuff.6689
cuff.669
cuff.6690
cuff.66907
cuff.66908
cuff.66912
cuff.66923
cuff.66934
cuff.66938
cuff.66939
cuff.66940
cuff.66962
cuff.66966[stk16(3e-162)]
cuff.66969
cuff.66970
cuff.66971
cuff.6698
cuff.66982
cuff.66985
cuff.66988
cuff.6699
cuff.66997
cuff.6700[ensxetg00000023972(0.0)]
cuff.67003
cuff.67005
cuff.67006
cuff.67008
cuff.67009
cuff.67010
cuff.67011
cuff.67012
cuff.67013
cuff.67014
cuff.67015
cuff.67016
cuff.67017
cuff.67020
cuff.67021
cuff.67022
cuff.67024
cuff.67026
cuff.6703
cuff.67030
cuff.67031
cuff.67035
cuff.67036
cuff.67037
cuff.6704
cuff.67040
cuff.67041
cuff.67042
cuff.67043
cuff.67046
cuff.67048
cuff.6705[ensxetg00000023972(0.0)|ensxetg00000023975(1e-96)]
cuff.67061[orc4(1e-68)]
cuff.67063
cuff.67064
cuff.67065
cuff.67073
cuff.67074
cuff.67075
cuff.67077
cuff.67078
cuff.67085
cuff.67086
cuff.67088
cuff.67089
cuff.6709
cuff.67118[slc4a10(2e-53)]
cuff.67119[slc4a10(1e-59)]
cuff.67122
cuff.67123
cuff.67125
cuff.67126
cuff.6713[ensxetg00000020813(5e-131)]
cuff.67130
cuff.67131
cuff.67138
cuff.67143
cuff.67154
cuff.67157
cuff.67160
cuff.67161
cuff.67162
cuff.67163[myo3b(6e-83)]
cuff.67164
cuff.67165
cuff.67171
cuff.67172
cuff.67173
cuff.67177
cuff.67178
cuff.67179
cuff.67180
cuff.67181
cuff.67183[slc25a12(2e-28)]
cuff.67185
cuff.67188
cuff.67194[ensxetg00000007515(2e-40)]
cuff.67195
cuff.67206
cuff.6721
cuff.67211
cuff.67212
cuff.67213
cuff.67214
cuff.67215
cuff.67216
cuff.67218
cuff.67219
cuff.67223
cuff.67228
cuff.67231
cuff.67232
cuff.67233
cuff.67234
cuff.67239
cuff.6725
cuff.67252
cuff.67255
cuff.6726
cuff.67261
cuff.67267
cuff.67268
cuff.67269
cuff.67270
cuff.67271
cuff.67276
cuff.6728
cuff.67284
cuff.67285
cuff.67287
cuff.67290
cuff.67291
cuff.67292
cuff.67294
cuff.67296
cuff.67298
cuff.67299
cuff.6730
cuff.67300
cuff.67301
cuff.67302
cuff.67303
cuff.67304
cuff.67306
cuff.67307
cuff.67309
cuff.67310
cuff.67313
cuff.67314
cuff.67316
cuff.67318
cuff.6732[hist2h3c(0.0)]
cuff.67321[slc19a1(7e-50)]
cuff.67327
cuff.67335
cuff.67343
cuff.67346
cuff.67353
cuff.67354
cuff.67355
cuff.67356
cuff.67358
cuff.6736
cuff.67362
cuff.67381
cuff.67382
cuff.67383
cuff.67389
cuff.67391
cuff.67395
cuff.67397
cuff.6740
cuff.67406
cuff.67417
cuff.67423
cuff.67424
cuff.67425
cuff.67426
cuff.67427
cuff.67429
cuff.67451
cuff.67452
cuff.67453
cuff.67454
cuff.67459
cuff.67468
cuff.67471
cuff.67476
cuff.67477
cuff.67478
cuff.67479
cuff.67480
cuff.67481
cuff.67482
cuff.67484
cuff.67485
cuff.67486
cuff.67488
cuff.67489
cuff.67501
cuff.67502
cuff.67504
cuff.67505
cuff.67511
cuff.67516
cuff.67522
cuff.67526
cuff.67527
cuff.67549
cuff.67550
cuff.67556
cuff.67564
cuff.6757
cuff.67598
cuff.676[actb(5e-79)]
cuff.67614
cuff.67615
cuff.67622
cuff.67624
cuff.67626
cuff.67635
cuff.67637
cuff.67641
cuff.67642[ensxetg00000002099(8e-30)]
cuff.67645
cuff.67653
cuff.67664
cuff.67666
cuff.67668
cuff.6767
cuff.67670
cuff.67682
cuff.67683
cuff.67684
cuff.67687
cuff.67688
cuff.67689
cuff.67693
cuff.67694
cuff.67695
cuff.67696
cuff.67697
cuff.67699
cuff.67703
cuff.67704
cuff.6771
cuff.67717
cuff.67718
cuff.67719
cuff.6772
cuff.67722
cuff.67723
cuff.67724
cuff.67726
cuff.67727
cuff.67728
cuff.6773
cuff.67733
cuff.67743
cuff.67744
cuff.67765
cuff.67767
cuff.67787
cuff.67788
cuff.67790
cuff.67792
cuff.678
cuff.67804
cuff.67809
cuff.67817
cuff.67823
cuff.6783
cuff.67833
cuff.6784
cuff.6785
cuff.67863
cuff.67868
cuff.67871
cuff.67886
cuff.679
cuff.67901
cuff.67902
cuff.67915
cuff.67916
cuff.67930
cuff.67933
cuff.67937
cuff.6794
cuff.67946
cuff.67947
cuff.67949[rab26(1e-56)]
cuff.67950[rab26(8e-169)]
cuff.67951
cuff.67958
cuff.6796
cuff.67978
cuff.67985
cuff.6799
cuff.67999
cuff.680
cuff.6800
cuff.68000[ensxetg00000005752(2e-36)]
cuff.68007
cuff.68012
cuff.68021
cuff.6803
cuff.68037
cuff.6805
cuff.68054
cuff.68055
cuff.68056
cuff.68059
cuff.6806
cuff.68062
cuff.6807[hist1h2bk(4e-48)]
cuff.68070
cuff.6808
cuff.68085
cuff.6809
cuff.68095
cuff.68097
cuff.68098[pelo(3e-24)]
cuff.681
cuff.68104[pelo(2e-83)]
cuff.68107
cuff.6811[hist1h4f(7e-62)]
cuff.68113
cuff.6812
cuff.68129
cuff.6814
cuff.68142
cuff.68145
cuff.68148
cuff.68149
cuff.68150
cuff.68152
cuff.68160
cuff.6817
cuff.682[stau1(2e-25)]
cuff.6821
cuff.6824
cuff.6825
cuff.6827
cuff.6829
cuff.6830
cuff.6831[dlat(4e-55)]
cuff.6834[ubc(3e-39)]
cuff.6835
cuff.6836
cuff.6838
cuff.684
cuff.6842
cuff.6843
cuff.6844
cuff.6846
cuff.6848
cuff.685
cuff.6852
cuff.6853
cuff.6854[ensxetg00000034367(3e-27)]
cuff.6855[ensxetg00000034367(3e-27)]
cuff.6857
cuff.6859[flna(2e-46)]
cuff.686
cuff.6860
cuff.6861
cuff.6864
cuff.6865[kiaa1217(1e-45)]
cuff.6866
cuff.6867
cuff.6869[ensxetg00000031044(5e-99)]
cuff.6870
cuff.6871
cuff.6872[thbs1(0.0)]
cuff.6874[huwe1(3e-50)]
cuff.6875[mettl2b(3e-21)]
cuff.6876
cuff.6877
cuff.6878[scel(1e-63)]
cuff.6879
cuff.6880
cuff.6881
cuff.6882
cuff.6883
cuff.6884[ptprk(3e-49)]
cuff.6886
cuff.6887[cwf19l2(2e-51)]
cuff.6889
cuff.6890
cuff.6891
cuff.6892
cuff.6893
cuff.6894
cuff.6896
cuff.6897
cuff.6898
cuff.6899
cuff.69[znf674(3e-66)]
cuff.6904
cuff.6905
cuff.6907[bcor(0.0)]
cuff.6909
cuff.6910[hist2h2bf(8e-50)]
cuff.6911
cuff.6912
cuff.6913[hmcn2(3e-48)]
cuff.6914
cuff.6918
cuff.6919
cuff.692
cuff.6920
cuff.6921
cuff.6923
cuff.6924
cuff.6926
cuff.6927
cuff.6930
cuff.6931
cuff.6934
cuff.6935
cuff.6937
cuff.6938
cuff.6939
cuff.694
cuff.6941
cuff.6942
cuff.6943[efnb2(2e-135)]
cuff.6944
cuff.6945
cuff.6946
cuff.6947[yes1(4e-74)]
cuff.6948[xb-gene-5954653(3e-45)]
cuff.6949[ambra1(2e-75)]
cuff.695
cuff.6950
cuff.6951
cuff.6956
cuff.696
cuff.6967
cuff.697[xpo7(2e-78)]
cuff.6970
cuff.6983
cuff.6984
cuff.6986
cuff.6987
cuff.6990
cuff.6991
cuff.6998
cuff.7003
cuff.7006
cuff.7008
cuff.7012
cuff.7013
cuff.7015[bcor(0.0)]
cuff.702
cuff.7021
cuff.7022
cuff.7026
cuff.7027
cuff.7028
cuff.7029[c11orf9(9e-31)]
cuff.703
cuff.7030
cuff.7031
cuff.7032
cuff.7033
cuff.7036
cuff.7038
cuff.7039
cuff.7041
cuff.7044
cuff.7046
cuff.7047[znf622(1e-42)]
cuff.7048[keap1(1e-75)]
cuff.7049
cuff.705
cuff.7052
cuff.7053
cuff.7054
cuff.7055
cuff.7057[ipo7(7e-33)]
cuff.7058
cuff.7059
cuff.706[gbp5(4e-45)]
cuff.7060[zbtb8b(6e-46)]
cuff.7062
cuff.7063
cuff.7064
cuff.7067
cuff.7068
cuff.707
cuff.7070
cuff.7071
cuff.7073
cuff.7074
cuff.7078
cuff.7079
cuff.7080
cuff.7082
cuff.7085
cuff.7087
cuff.7089
cuff.7093
cuff.7094
cuff.7095
cuff.7097
cuff.71
cuff.7107
cuff.7109
cuff.7112
cuff.7114
cuff.7115
cuff.7116[hsf3(6e-79)]
cuff.7117
cuff.7119
cuff.7121[sfxn2(5e-24)]
cuff.7122
cuff.7123
cuff.7124
cuff.7126[eif4a3(1e-32)]
cuff.7127
cuff.7128
cuff.7129
cuff.7130[eprs(7e-81)]
cuff.7131
cuff.7132[eprs(5e-82)]
cuff.7135
cuff.7136
cuff.7137
cuff.7138[raf1(5e-32)]
cuff.7139
cuff.7140
cuff.7141
cuff.7142
cuff.7143
cuff.7144
cuff.7145[hells(2e-71)]
cuff.7146
cuff.7147
cuff.7148
cuff.7149
cuff.715
cuff.7150
cuff.7151
cuff.7154
cuff.7155
cuff.7156
cuff.7159
cuff.716
cuff.7160[rgl3(1e-86)]
cuff.7163
cuff.7164
cuff.7165
cuff.7166
cuff.7167
cuff.7169
cuff.7170
cuff.7172
cuff.7174
cuff.7175
cuff.7176
cuff.7177
cuff.7178
cuff.7179
cuff.7181
cuff.7182
cuff.7183
cuff.7184
cuff.7185
cuff.7186
cuff.7187
cuff.72
cuff.7205
cuff.7207
cuff.7208
cuff.721
cuff.722
cuff.723
cuff.7237
cuff.724
cuff.7241
cuff.7246
cuff.7252
cuff.726
cuff.727
cuff.7271[ensxetg00000030603(5e-31)]
cuff.7294
cuff.7295
cuff.7296
cuff.73
cuff.730
cuff.731
cuff.7319
cuff.732
cuff.7327[timp3(3e-92)]
cuff.7329
cuff.7334
cuff.7337
cuff.7338[cep104(3e-48)]
cuff.734
cuff.7340
cuff.7343
cuff.7344
cuff.7345
cuff.7348
cuff.7349[mrps22(2e-56)]
cuff.735
cuff.7350
cuff.7352
cuff.7354
cuff.7357
cuff.7358
cuff.7362
cuff.7365
cuff.7366
cuff.7367
cuff.7369[nagk(5e-24)]
cuff.737
cuff.7371
cuff.7372[brp44(3e-34)]
cuff.7373
cuff.7374
cuff.7376
cuff.7378[ndufs2(1e-40)]
cuff.7379
cuff.7381
cuff.7384
cuff.7385
cuff.7386
cuff.7387
cuff.7388
cuff.7389[ncoa3(3e-115)]
cuff.739
cuff.7390
cuff.7393
cuff.7396
cuff.7397
cuff.7398
cuff.7399
cuff.74
cuff.7401
cuff.7402
cuff.7403
cuff.7404
cuff.7405
cuff.7406
cuff.7407
cuff.7408
cuff.741
cuff.7410
cuff.7411[casc5(2e-42)]
cuff.7412
cuff.7414
cuff.7418
cuff.742
cuff.7421
cuff.7422
cuff.7423
cuff.7424
cuff.7426
cuff.7428
cuff.7432[ccdc81(1e-89)]
cuff.7433
cuff.7434
cuff.7435
cuff.7436
cuff.7437
cuff.7438
cuff.7439
cuff.7440
cuff.7441
cuff.7443
cuff.7444
cuff.7446
cuff.7450
cuff.7452
cuff.7453
cuff.7455
cuff.7456
cuff.7457
cuff.7458
cuff.7459
cuff.7460[esyt2(5e-58)]
cuff.7461[b3gnt5(8e-77)]
cuff.7463
cuff.7464
cuff.7465
cuff.7466
cuff.7467
cuff.7468
cuff.7469
cuff.7470
cuff.7472
cuff.7474
cuff.7477
cuff.7478
cuff.7479
cuff.7481
cuff.7482
cuff.7484
cuff.7485
cuff.7486
cuff.7487[srrm2(6e-23)]
cuff.7488
cuff.7489
cuff.749[nmd3(1e-44)]
cuff.7490
cuff.7491
cuff.7493
cuff.7494
cuff.7495
cuff.7497
cuff.7498
cuff.75[dyrk1b(1e-45)]
cuff.750
cuff.7501
cuff.7502
cuff.7503
cuff.7504
cuff.7506
cuff.7507[becn1(2e-46)]
cuff.7508
cuff.751[ivd(6e-57)]
cuff.7511
cuff.752
cuff.7521
cuff.7526
cuff.753
cuff.7530
cuff.7531
cuff.7532
cuff.7537
cuff.7538
cuff.7540
cuff.7545[iqsec1(0.0)]
cuff.7546
cuff.7549
cuff.755
cuff.7558
cuff.7559[itih3(1e-72)]
cuff.756[smarce1(4e-64)]
cuff.7560
cuff.757[ahnak(8e-29)]
cuff.7573
cuff.7576
cuff.7577
cuff.7579
cuff.7580
cuff.759[ibtk(9e-45)]
cuff.7592
cuff.7593
cuff.7595
cuff.7596
cuff.7598
cuff.76
cuff.7601
cuff.7602
cuff.7604
cuff.7605
cuff.7606
cuff.7607
cuff.7610
cuff.7611
cuff.7612
cuff.7615
cuff.7619
cuff.7620[eif4g3(8e-52)]
cuff.7621
cuff.7622
cuff.7626
cuff.7628
cuff.763
cuff.7630
cuff.7631
cuff.7632
cuff.7635
cuff.7636
cuff.7637
cuff.7638
cuff.764[znf674(1e-49)]
cuff.7640
cuff.7641
cuff.7642
cuff.7648
cuff.7649
cuff.765
cuff.7650
cuff.7651
cuff.7652
cuff.7653
cuff.7654
cuff.7655
cuff.7656
cuff.7657
cuff.7658
cuff.766
cuff.7665
cuff.7666
cuff.7667
cuff.7669
cuff.767
cuff.7675
cuff.7677
cuff.7678
cuff.7679
cuff.7680[znf484(6e-33)]
cuff.7681
cuff.7682
cuff.7683
cuff.7684
cuff.7685
cuff.7687
cuff.7688
cuff.7689
cuff.769
cuff.7691
cuff.7692
cuff.7694
cuff.7695
cuff.7696[rfx2(1e-90)]
cuff.7698
cuff.7699
cuff.77
cuff.7703
cuff.7704
cuff.7705
cuff.7706[bcl2l11(6e-123)]
cuff.7707
cuff.771[dido1(1e-29)]
cuff.7710
cuff.7711
cuff.7712[sf3b3(1e-43)]
cuff.7714
cuff.7715[ppfibp1(4e-81)]
cuff.7716
cuff.7717
cuff.7718
cuff.7721
cuff.7722
cuff.7723[stard4(8e-51)]
cuff.7724
cuff.7727
cuff.773
cuff.7730
cuff.7731
cuff.7732
cuff.7735
cuff.7736[hoxb9(4e-94)]
cuff.7737
cuff.774
cuff.7740
cuff.7742
cuff.7744
cuff.7746[mttp.2(1e-48)]
cuff.7747
cuff.7748
cuff.7749
cuff.7751
cuff.7752
cuff.7753
cuff.7754
cuff.7755
cuff.7756
cuff.7757
cuff.7759
cuff.7760
cuff.7761
cuff.7766
cuff.777
cuff.7773
cuff.7777
cuff.7780
cuff.7781
cuff.7782
cuff.7786[pbrm1(0.0)]
cuff.7787[gnl3(7e-44)]
cuff.779
cuff.7795
cuff.7796
cuff.78
cuff.780
cuff.7800[ubr4(1e-84)]
cuff.7805
cuff.7807
cuff.7809[sumo3(6e-41)]
cuff.781[hsf3(6e-97)]
cuff.7810[gucy1a2(1e-79)]
cuff.7811
cuff.7812
cuff.7813
cuff.7814
cuff.7819
cuff.782[lrrc8a(5e-38)]
cuff.7822
cuff.7829
cuff.783
cuff.7830[ensxetg00000033643(2e-53)]
cuff.7831
cuff.7832
cuff.7833
cuff.7834
cuff.7836
cuff.7837
cuff.7839
cuff.784
cuff.7841
cuff.7842
cuff.7843
cuff.7845
cuff.7846
cuff.7847
cuff.7848
cuff.7849[ensxetg00000015125(2e-143)]
cuff.7850[fam108a1(1e-70)]
cuff.7852
cuff.7857[exoc1(5e-84)]
cuff.7860
cuff.7862
cuff.7863
cuff.7864[ddx31(4e-33)]
cuff.7865
cuff.7867
cuff.7868
cuff.7869
cuff.787
cuff.7871
cuff.7873
cuff.7874
cuff.7876
cuff.7880
cuff.7882[atrn(5e-70)]
cuff.7883
cuff.7884
cuff.7885[ensxetg00000030406(5e-44)]
cuff.7886[metazoa_srp(7e-115)]
cuff.7887
cuff.7889
cuff.7891[stk10(2e-62)]
cuff.7895
cuff.7896
cuff.7898
cuff.7899
cuff.790
cuff.7900
cuff.7901
cuff.7905
cuff.7906
cuff.7907
cuff.7909[eef1a1(2e-46)]
cuff.7910
cuff.7911
cuff.7912
cuff.7914
cuff.7915[acap3(3e-68)]
cuff.7916
cuff.7918
cuff.7919
cuff.7920
cuff.7921
cuff.7922
cuff.7923[xb-gene-5919586(8e-27)]
cuff.7924
cuff.7925
cuff.7926
cuff.7928
cuff.7929
cuff.793
cuff.7930[capn9(7e-41)]
cuff.7934
cuff.7935
cuff.7936
cuff.7939
cuff.7941
cuff.7943
cuff.7945
cuff.7946
cuff.7949
cuff.795
cuff.7951
cuff.7952[rtf1(6e-161)]
cuff.796
cuff.7962
cuff.7965
cuff.797
cuff.7970
cuff.7975
cuff.7976
cuff.7977
cuff.7978
cuff.7979
cuff.798
cuff.7980
cuff.7981[ensxetg00000031633(3e-29)]
cuff.7984
cuff.7985
cuff.7986
cuff.7987
cuff.7989
cuff.7990
cuff.7992
cuff.7993
cuff.7994
cuff.7995
cuff.7996
cuff.7997
cuff.7998
cuff.80[rtf1(5e-43)]
cuff.800
cuff.8003
cuff.8004
cuff.8005
cuff.8006
cuff.8007
cuff.8008
cuff.8009
cuff.8010
cuff.8015
cuff.8016[psmd6(3e-39)]
cuff.8017[sox2(7e-45)]
cuff.8018
cuff.8021[angpt4(2e-38)]
cuff.8022
cuff.8024
cuff.8025
cuff.8026
cuff.8027
cuff.803
cuff.8030
cuff.8031[dido1(9e-105)]
cuff.8032
cuff.8034
cuff.8035[arcn1(6e-92)]
cuff.8036[arcn1(6e-45)]
cuff.8037
cuff.8038[arcn1(0.0)]
cuff.8041
cuff.8042
cuff.8045
cuff.8046
cuff.8047
cuff.8048
cuff.805
cuff.8050
cuff.8051
cuff.8052
cuff.8053
cuff.8054
cuff.8055
cuff.8057
cuff.8058
cuff.8062[hpse(5e-64)]
cuff.8063
cuff.8065
cuff.8067
cuff.8069
cuff.8071
cuff.8073
cuff.8074
cuff.8075
cuff.8076
cuff.8079
cuff.8081
cuff.8082
cuff.8085
cuff.8086
cuff.8087[ensxetg00000022898(0.0)]
cuff.8089
cuff.809
cuff.8090[fbxo18(8e-62)]
cuff.8091[med7(4e-144)]
cuff.8092
cuff.8094[ubc(6e-36)]
cuff.8096
cuff.81
cuff.8103
cuff.8105
cuff.8108
cuff.8109
cuff.8111
cuff.8112
cuff.8115
cuff.8118
cuff.8119
cuff.8121
cuff.8122
cuff.8128
cuff.8129
cuff.813
cuff.8130
cuff.814
cuff.8146
cuff.8147
cuff.815
cuff.8150
cuff.8152
cuff.8153
cuff.8155
cuff.8156
cuff.8157[ntf4(2e-27)]
cuff.8159
cuff.8160[ensxetg00000010393(1e-32)]
cuff.8161[slc16a12(4e-58)]
cuff.8162
cuff.8163
cuff.8165
cuff.8167
cuff.8168[ensxetg00000025956(4e-78)]
cuff.8169
cuff.817
cuff.8173[ambra1(3e-56)]
cuff.8174
cuff.8175[sulf2(1e-48)]
cuff.818
cuff.8181
cuff.8182
cuff.8185
cuff.8186
cuff.8187
cuff.8188
cuff.819
cuff.8190[lrrc8a(7e-117)]
cuff.8192
cuff.8193[ino80(7e-35)]
cuff.8196
cuff.8198
cuff.8199
cuff.82
cuff.820
cuff.8200
cuff.8203
cuff.8204
cuff.8205
cuff.8206
cuff.8207
cuff.8208[ano5(4e-84)]
cuff.8209
cuff.821
cuff.8210
cuff.8211
cuff.8212
cuff.8215
cuff.8217
cuff.8219
cuff.822
cuff.8228
cuff.8229
cuff.823
cuff.8230
cuff.8231
cuff.8232
cuff.8233
cuff.8235
cuff.8236
cuff.8237
cuff.8238[hsp70(0.0)]
cuff.824[ensxetg00000015106(2e-34)]
cuff.8240
cuff.8241
cuff.8242
cuff.8243
cuff.8245
cuff.8246
cuff.825[pdp1(8e-62)]
cuff.8252
cuff.8253
cuff.8254
cuff.8256[capzb(3e-46)]
cuff.826[tsta3(7e-48)]
cuff.8260
cuff.8261
cuff.8262
cuff.8264
cuff.8265
cuff.8269
cuff.8271
cuff.8272
cuff.8274[set(1e-58)]
cuff.8275[set(2e-152)]
cuff.8279[set(4e-44)]
cuff.8280
cuff.829
cuff.8297[phyhd1(1e-59)]
cuff.8301
cuff.8303[iqsec2(4e-116)]
cuff.8304
cuff.8305
cuff.8307
cuff.831
cuff.8313
cuff.8315
cuff.8319
cuff.832
cuff.8320
cuff.8323
cuff.8332
cuff.8334
cuff.8336
cuff.8338[ubl4a(7e-39)]
cuff.8343
cuff.8344
cuff.8351
cuff.8354
cuff.8357
cuff.8358
cuff.8359
cuff.836
cuff.8364[huwe1(0.0)]
cuff.8372
cuff.8380[slc31a2(2e-76)]
cuff.8381
cuff.8385
cuff.8391
cuff.8392
cuff.8394
cuff.84
cuff.8402
cuff.8403
cuff.8404
cuff.8405
cuff.8406
cuff.8407
cuff.8408
cuff.8409
cuff.8411
cuff.8412
cuff.8419
cuff.842
cuff.8420
cuff.8422
cuff.8423[sbf1(4e-76)]
cuff.8424[hmcn2(3e-113)]
cuff.8425
cuff.8426
cuff.8427[fubp3(2e-35)]
cuff.8428
cuff.8429
cuff.843
cuff.8432
cuff.8433
cuff.8436
cuff.8437
cuff.8438[dopey2(1e-159)]
cuff.8439[thrap3(3e-28)]
cuff.8441
cuff.8443
cuff.8444[ensxetg00000031669(2e-25)]
cuff.8446
cuff.8447[otud4(5e-68)]
cuff.8448[ensxetg00000024252(7e-101)]
cuff.8449
cuff.845
cuff.8450
cuff.8452
cuff.8453
cuff.8455
cuff.8457
cuff.8458
cuff.8459
cuff.8462
cuff.8463
cuff.8464
cuff.8465[ssh2(1e-93)]
cuff.8466
cuff.8467
cuff.8469
cuff.847[flna(7e-99)]
cuff.8470[odf2(3e-56)]
cuff.8471
cuff.8472
cuff.8473
cuff.8475
cuff.8476
cuff.8477
cuff.848
cuff.8480
cuff.8484
cuff.8485
cuff.8489
cuff.8490[lims1(1e-69)]
cuff.8491
cuff.8492
cuff.8493
cuff.8494
cuff.8495
cuff.8497[hira(8e-40)]
cuff.8498
cuff.8499
cuff.85[bzw2(1e-70)]
cuff.850
cuff.8500
cuff.8501
cuff.8502
cuff.8504
cuff.8507[pik3ca(3e-71)]
cuff.8509
cuff.851
cuff.8510
cuff.8513
cuff.8516
cuff.8517
cuff.8519
cuff.852
cuff.8521
cuff.8524
cuff.8525
cuff.8526
cuff.853[pak6(5e-69)]
cuff.8532
cuff.8533
cuff.8535
cuff.8539
cuff.854
cuff.8541
cuff.8542
cuff.8543
cuff.8545
cuff.8547
cuff.8549
cuff.855
cuff.8558
cuff.856
cuff.8560
cuff.8562[hist2h3c(3e-39)]
cuff.8565
cuff.8566
cuff.8567
cuff.8569
cuff.857
cuff.8572
cuff.8574
cuff.8578
cuff.8579
cuff.858
cuff.8580
cuff.8582[pdxdc1(3e-65)]
cuff.8583
cuff.8584
cuff.8586[tbrg4(4e-34)]
cuff.8587[snx18(1e-174)]
cuff.8589
cuff.859
cuff.8591
cuff.8592
cuff.8593
cuff.8594
cuff.8597
cuff.8599
cuff.86
cuff.8600
cuff.8601[taok2(2e-55)]
cuff.8602
cuff.8603
cuff.8605
cuff.8607
cuff.8608
cuff.8609
cuff.861
cuff.8612
cuff.8614
cuff.8615
cuff.8617
cuff.8619
cuff.862
cuff.8620
cuff.8621
cuff.8623
cuff.8624[pi4kb(1e-113)]
cuff.8625
cuff.8626
cuff.8627
cuff.8628
cuff.863
cuff.8630
cuff.8634
cuff.8635
cuff.8637
cuff.8639
cuff.8641[gramd1c(5e-25)]
cuff.8642
cuff.8643
cuff.8645
cuff.8646
cuff.8648
cuff.8649
cuff.865
cuff.8653
cuff.8654[rragc(1e-68)]
cuff.8655
cuff.8658
cuff.8659
cuff.8660
cuff.8661
cuff.8663
cuff.8664[ptpru(1e-96)]
cuff.8665
cuff.8666
cuff.8667
cuff.8668
cuff.8669
cuff.8670
cuff.8672
cuff.8674
cuff.8675
cuff.8676
cuff.8679
cuff.868
cuff.8680
cuff.8681
cuff.8684[cwf19l2(1e-20)]
cuff.8690
cuff.8695
cuff.8698
cuff.87
cuff.870
cuff.8700
cuff.8701
cuff.8703
cuff.8704[sypl2(1e-45)]
cuff.8705[sypl2(9e-98)]
cuff.8706
cuff.871
cuff.8717
cuff.872
cuff.8730
cuff.8735
cuff.8736[arl8a(2e-35)]
cuff.8746
cuff.8748
cuff.875
cuff.8751
cuff.8754
cuff.8756
cuff.8757
cuff.8759[ubap2l(1e-53)]
cuff.876
cuff.8761
cuff.8764
cuff.8766
cuff.8767
cuff.8768
cuff.8770
cuff.8773[c15orf29(4e-71)]
cuff.8776
cuff.8777
cuff.8778[lix1l(4e-59)]
cuff.8779
cuff.878
cuff.8781
cuff.8783
cuff.8784
cuff.8786
cuff.8787
cuff.8788[fubp3(4e-78)]
cuff.879[sumo3(2e-73)]
cuff.8790
cuff.8793
cuff.8795[pola1(0.0)]
cuff.8796
cuff.8798
cuff.8799[ppp2r1a(8e-35)]
cuff.880
cuff.8801
cuff.8802
cuff.8803
cuff.8805
cuff.8807
cuff.8808[vps41(6e-78)]
cuff.8809
cuff.8815[pola1(0.0)]
cuff.8816[ribc1(5e-128)]
cuff.8818
cuff.882
cuff.8820[dync2h1(2e-47)]
cuff.8824
cuff.8826
cuff.883[myb(1e-74)]
cuff.8830
cuff.8831
cuff.8833
cuff.8838[fut8(4e-75)]
cuff.8839
cuff.884
cuff.8840
cuff.8841[yes1(1e-108)]
cuff.8843
cuff.8846
cuff.8848
cuff.8849
cuff.885
cuff.8850
cuff.8852
cuff.8853
cuff.8855
cuff.8857
cuff.8859[nup188(2e-22)]
cuff.886
cuff.8861
cuff.8862
cuff.8863
cuff.8864[rsf1(6e-177)]
cuff.8865
cuff.8866
cuff.8867
cuff.8868
cuff.8869[abcc5(3e-68)]
cuff.887
cuff.8870[ensxetg00000030254(9e-29)]
cuff.8871
cuff.8872
cuff.8873
cuff.8874[ccng1(7e-89)]
cuff.8877[ncdn(7e-97)]
cuff.8878
cuff.8879[lama1(2e-35)]
cuff.8880
cuff.8881
cuff.8882
cuff.8885[xb-gene-5903984(9e-76)]
cuff.8886
cuff.8887
cuff.8888
cuff.8889
cuff.889
cuff.8890
cuff.8891
cuff.8892
cuff.8893
cuff.8894
cuff.8895
cuff.8896
cuff.8899
cuff.89
cuff.890
cuff.8900
cuff.8902
cuff.8904
cuff.8910
cuff.892
cuff.8924
cuff.894[slc10a3(7e-134)]
cuff.8941
cuff.8942
cuff.8943
cuff.8946
cuff.8948
cuff.8949
cuff.8951
cuff.8952[ncoa3(1e-58)]
cuff.8953
cuff.8954
cuff.8955
cuff.8957
cuff.8958
cuff.8959[znf451(1e-43)]
cuff.8963
cuff.8964
cuff.8965[ttc39b(4e-52)]
cuff.8967
cuff.8968
cuff.8969[ncoa3(7e-55)]
cuff.897
cuff.8973
cuff.8977[c20orf24(6e-43)]
cuff.8980
cuff.8982
cuff.8986
cuff.8987
cuff.8988
cuff.8989[chac1(3e-60)]
cuff.899[cttn(3e-21)]
cuff.8990
cuff.8992
cuff.8993
cuff.8994
cuff.8997
cuff.8999
cuff.9
cuff.9001[ensxetg00000030701(5e-143)]
cuff.9002
cuff.9003
cuff.9004[slc2a12(6e-57)]
cuff.901
cuff.9011
cuff.9013
cuff.9014[sf3b14(1e-39)]
cuff.9015
cuff.9016
cuff.9017
cuff.9018
cuff.9020
cuff.9021
cuff.9025
cuff.9026
cuff.9027[slc25a18(4e-39)]
cuff.9028
cuff.9029
cuff.903
cuff.9032
cuff.9033
cuff.9034
cuff.9035
cuff.9036
cuff.9037
cuff.9038
cuff.9039
cuff.904
cuff.9040
cuff.9042[ensxetg00000022822(2e-63)]
cuff.9044
cuff.9047
cuff.905
cuff.9051[sbf1(4e-72)]
cuff.9052
cuff.9053
cuff.9055[arfip2(9e-64)]
cuff.9056
cuff.9057
cuff.9059
cuff.906[mrpl4(1e-74)]
cuff.9060
cuff.9063
cuff.9064[znf384(7e-77)]
cuff.9068[ensxetg00000027841(5e-41)]
cuff.907
cuff.9070[itpr2(1e-39)]
cuff.9072
cuff.9076
cuff.9079
cuff.908
cuff.9089
cuff.909
cuff.9090
cuff.9092
cuff.9093
cuff.9095
cuff.91
cuff.9111
cuff.9112
cuff.9113
cuff.9117
cuff.9119[shoc2(6e-87)]
cuff.912
cuff.9121
cuff.9122
cuff.9123
cuff.9125
cuff.9126
cuff.9128
cuff.9130
cuff.9133[b4galt3(6e-42)]
cuff.9138
cuff.914
cuff.9142
cuff.9147
cuff.9149
cuff.915
cuff.9151
cuff.9152[rtf1(2e-110)]
cuff.9153
cuff.9156
cuff.9157
cuff.916
cuff.9160
cuff.9161
cuff.9162
cuff.9164
cuff.9165
cuff.9166
cuff.9167
cuff.9169
cuff.917
cuff.9170
cuff.9172
cuff.9174
cuff.9178
cuff.9179[ibtk(4e-40)]
cuff.9180[ikbkg(1e-46)]
cuff.9182
cuff.9183
cuff.9186
cuff.9187
cuff.9188
cuff.9189
cuff.9190
cuff.9192
cuff.9194
cuff.9195
cuff.9197
cuff.92
cuff.9200
cuff.9201
cuff.9204
cuff.9207
cuff.9208
cuff.9209
cuff.9210
cuff.9213[kdelc2(5e-107)]
cuff.9214
cuff.9216
cuff.9219[maml1(1e-67)]
cuff.9222
cuff.9223
cuff.9228
cuff.923[ncaph(2e-65)]
cuff.925[gbx2.1(2e-87)]
cuff.9250
cuff.9251
cuff.9252[ensxetg00000022898(0.0)]
cuff.9260[ensxetg00000009442(5e-80)]
cuff.9261
cuff.9263
cuff.9265
cuff.9269
cuff.927
cuff.9270
cuff.9271
cuff.9272
cuff.9276
cuff.9279
cuff.928
cuff.9280
cuff.9284
cuff.9285
cuff.9287
cuff.9290
cuff.9292[slc22a31(1e-39)]
cuff.9294[med21(3e-29)]
cuff.9296
cuff.9297
cuff.9298
cuff.9299[cops4(1e-26)]
cuff.9301
cuff.9306
cuff.9307
cuff.9308
cuff.9309
cuff.931[twist1(1e-84)]
cuff.9310
cuff.9311
cuff.9312[mgc147188(6e-94)]
cuff.9313
cuff.9314
cuff.9315
cuff.9316
cuff.9319
cuff.9320
cuff.9323
cuff.9325
cuff.9326
cuff.9327
cuff.933
cuff.9330
cuff.9334
cuff.9335
cuff.9336[timeless(6e-87)]
cuff.9338[ensxetg00000013806(7e-38)]
cuff.9339
cuff.934
cuff.9342
cuff.9343[ensxetg00000031166(4e-149)]
cuff.9345
cuff.9346
cuff.9347
cuff.9348
cuff.935
cuff.9353
cuff.9354
cuff.9355
cuff.9356[xb-gene-5998703(6e-24)]
cuff.9357
cuff.936
cuff.9369
cuff.9379
cuff.938
cuff.9381
cuff.9385
cuff.939
cuff.94
cuff.940
cuff.9401
cuff.9402
cuff.9403
cuff.9406
cuff.941
cuff.9413
cuff.9420
cuff.9426
cuff.9428
cuff.943
cuff.9430[foxd3(2e-166)]
cuff.9432
cuff.9433
cuff.9438
cuff.9442
cuff.9443
cuff.9444
cuff.9447
cuff.9448
cuff.9449
cuff.945
cuff.9450
cuff.9451
cuff.9452
cuff.9453
cuff.9454
cuff.9455
cuff.9456
cuff.9457
cuff.9458
cuff.9459
cuff.9460
cuff.9461[prpf3(7e-51)]
cuff.9462[hbs1l(5e-42)]
cuff.9463
cuff.9464
cuff.9465
cuff.9466
cuff.9467
cuff.9469
cuff.9470[flnb(8e-105)]
cuff.9471
cuff.9473
cuff.9475
cuff.9478
cuff.9479
cuff.9481
cuff.9482
cuff.9484
cuff.9485
cuff.9487
cuff.9488[iqcg(6e-62)]
cuff.9489
cuff.949
cuff.9490
cuff.9491
cuff.9493
cuff.9496
cuff.95
cuff.950
cuff.9500
cuff.9501
cuff.9502
cuff.9504
cuff.9507[ssr2(3e-40)]
cuff.9508
cuff.9509[ensxetg00000004799(1e-88)]
cuff.9511
cuff.9515
cuff.9516
cuff.9518[copb2(2e-71)]
cuff.9525
cuff.9527
cuff.9529
cuff.9530
cuff.9531
cuff.9532
cuff.9534
cuff.9535
cuff.9536
cuff.9537
cuff.9538
cuff.9546
cuff.955
cuff.9552
cuff.9553
cuff.9556
cuff.9557
cuff.9571
cuff.9573
cuff.9574
cuff.9575
cuff.9576[pola1(1e-158)]
cuff.9578
cuff.9579
cuff.9580
cuff.9582
cuff.9583
cuff.9584
cuff.9585
cuff.9586
cuff.9589[ensxetg00000031044(8e-156)]
cuff.9593
cuff.9594
cuff.9595
cuff.9596
cuff.9599[mis12(1e-128)]
cuff.96
cuff.9601
cuff.9605
cuff.9607[huwe1(9e-122)]
cuff.9608
cuff.961[c15orf57(3e-56)]
cuff.9610
cuff.9611
cuff.9613
cuff.9614
cuff.9615
cuff.9616[mta1(2e-37)]
cuff.9619[irf6.2(2e-165)]
cuff.9620[depdc1(7e-56)]
cuff.9622
cuff.9624
cuff.9625
cuff.9626
cuff.9627
cuff.9628
cuff.9630
cuff.9631
cuff.9632
cuff.9635
cuff.9636
cuff.9637
cuff.9638
cuff.964
cuff.9640
cuff.9643
cuff.9646
cuff.9648
cuff.9649
cuff.965
cuff.9651
cuff.9652
cuff.9653
cuff.9654
cuff.9655
cuff.9657
cuff.9658[dync2h1(6e-166)]
cuff.9659
cuff.9660
cuff.9662
cuff.9663
cuff.9664
cuff.9665
cuff.9667
cuff.967
cuff.9672
cuff.9674
cuff.9675
cuff.9677
cuff.9683
cuff.9687
cuff.9689
cuff.9692
cuff.9699
cuff.97[zgpat(4e-26)]
cuff.970
cuff.9704
cuff.971
cuff.9711
cuff.9714[dgcr8(3e-102)]
cuff.9717[nd3(5e-53)]
cuff.9719
cuff.9721
cuff.9724[c6orf170(1e-69)]
cuff.9725
cuff.9727
cuff.9728[set(7e-62)]
cuff.9730
cuff.9731
cuff.9732
cuff.9733
cuff.9734
cuff.9739
cuff.974
cuff.9741
cuff.9742
cuff.9743
cuff.9744
cuff.9747
cuff.9749
cuff.9750
cuff.9751
cuff.9753
cuff.9754
cuff.9756
cuff.976
cuff.9760
cuff.9761
cuff.9762[pdlim4(2e-132)]
cuff.9763
cuff.9765
cuff.9766[trub1(4e-24)]
cuff.9767
cuff.9768
cuff.9769
cuff.977
cuff.9771
cuff.9772
cuff.9773
cuff.9776
cuff.9777
cuff.9778[ensxetg00000030861(6e-77)]
cuff.9779
cuff.978
cuff.9780
cuff.9782
cuff.9784
cuff.9785
cuff.9786
cuff.9787
cuff.9788
cuff.9789
cuff.979[flnb(2e-35)]
cuff.9790
cuff.9791
cuff.9792
cuff.9793[dyrk1b(5e-137)]
cuff.9794
cuff.9796
cuff.9797
cuff.9799[hpn(2e-118)]
cuff.98
cuff.980[ensxetg00000010393(1e-34)]
cuff.9800
cuff.9801
cuff.9803
cuff.9804[msn(2e-87)]
cuff.9806
cuff.9807
cuff.9809
cuff.981
cuff.9810
cuff.9811
cuff.9815
cuff.9819
cuff.982
cuff.9820
cuff.9822
cuff.9825
cuff.9833
cuff.9834
cuff.9836
cuff.9839[ppme1(2e-35)]
cuff.984
cuff.9841
cuff.9842
cuff.9844
cuff.9845
cuff.9848
cuff.985
cuff.9853[ensxetg00000034333(6e-35)]
cuff.9854
cuff.9855[ensxetg00000016544(4e-64)]
cuff.9856[ensxetg00000016544(4e-64)]
cuff.9857
cuff.986
cuff.9861
cuff.9862
cuff.9863
cuff.9864[znf717(1e-23)]
cuff.9865
cuff.9866
cuff.9867
cuff.9869
cuff.987
cuff.9872[ahnak(3e-90)]
cuff.9874
cuff.9875
cuff.9877
cuff.9879
cuff.988
cuff.9880
cuff.9882
cuff.9883
cuff.9886
cuff.9889
cuff.9890[alox5(2e-42)]
cuff.9891
cuff.9892
cuff.9893
cuff.9894
cuff.9895
cuff.9896[rtf1(2e-57)]
cuff.9897
cuff.9898
cuff.9899
cuff.9903
cuff.9907
cuff.9908
cuff.991[xb-gene-5727893(3e-86)]
cuff.9910[lhx5(1e-153)]
cuff.9911
cuff.9912
cuff.9913
cuff.9915
cuff.9916
cuff.9917
cuff.9918
cuff.992[abhd15(2e-67)]
cuff.9920
cuff.9922[c7orf52(2e-36)]
cuff.9923
cuff.9924
cuff.9926[pfkfb1(4e-61)]
cuff.9928
cuff.9929
cuff.993[hnrnph1(1e-70)]
cuff.9930
cuff.9938
cuff.9939
cuff.994
cuff.9949
cuff.995
cuff.9950
cuff.9954
cuff.9955
cuff.9957
cuff.9958
cuff.9959
cuff.996
cuff.9960[gyg1(2e-47)]
cuff.9961[hmcn2(2e-112)]
cuff.9962[hmcn2(1e-60)]
cuff.9964
cuff.9965
cuff.9968[trpm5(3e-60)]
cuff.997
cuff.9970
cuff.9972[myo10.2(5e-43)]
cuff.9973
cuff.9975
cuff.9976
cuff.9978
cuff.9979
cuff.998
cuff.9980
cuff.9982
cuff.9983
cuff.9984
cuff.9985[set(3e-93)]
cuff.9986
cuff.9988
cuff.9989
cuff.999
cuff.9991
cuff.9993
cuff.9994
cuff.9997
cuff.9998
cuff.9999
cul2.l[cul2(7e-100)]
cul2.s[cul2(0.0)]
cul3.l[cul3(0.0)]
cul3.s[cul3(0.0)]
cul4a.l[cul4a(2e-26)]
cul4a.s[cul4a(3e-39)]
cul4b.l[cul4b(0.0)]
cul4b.s[cul4b(0.0)]
cul9.l[cul9(7e-63)]
cuta.l[cuta(2e-28)]
cutc.l[cutc(0.0)]
cux1.l[cux1(2e-51)]
cux1.s[cux1(4e-48)]
cux2.l[cux2(4e-51)]
cux2.s[cux2(0.0)]
cuzd1.2.l[cuzd1.2(0.0)]
cuzd1.2.s[cuzd1.2(0.0)]
cwc15.l[cwc15(0.0)]
cwc15.s[cwc15(0.0)]
cwc22-like.l[cwc22(3e-26)]
cwc22-like.s[cwc22(0.0)]
cwc25.l[cwc25(2e-148)]
cwc25.s[cwc25(0.0)]
cwc27-like.1[cwc27(0.0)|srek1ip1(4e-101)]
cwf19l2.1[cwf19l2(4e-24)]
cxadr.l[cxadr(0.0)]
cxadr.s[cxadr(9e-74)]
cxcl12.l[cxcl12(3e-119)]
cxcl12.s[cxcl12(2e-102)]
cxcl13.l
cxcl13.s
cxcl14.l[cxcl14(6e-70)]
cxcl2.l
cxcl2.s
cxcr3.l[cxcr3(0.0)]
cxcr3.s[cxcr3(0.0)]
cxcr4.l[cxcr4(0.0)]
cxcr4.s[cxcr4(0.0)]
cxcr5.1[cxcr5(0.0)]
cxcr5.l[cxcr5(0.0)]
cxcr6.l[cxcr6(0.0)]
cxorf38.l[cxorf38(7e-156)]
cxorf40a.s[cxorf40a(3e-168)]
cxxc1.l[cxxc1(1e-36)]
cxxc1.s[cxxc1(0.0)]
cxxc4.l[cxxc4(1e-59)]
cxxc4.s[cxxc4(9e-48)]
cyb5a.l[cyb5a(0.0)]
cyb5a.s[cyb5a(0.0)]
cyb5b.l[cyb5b(0.0)]
cyb5b.s[cyb5b(0.0)]
cyb5d1.1
cyb5d1.l
cyb5d2.l[cyb5d2(0.0)]
cyb5d2.s[cyb5d2(6e-21)]
cyb5r2.l[cyb5r2(0.0)]
cyb5r2.s[cyb5r2(0.0)]
cyb5r3.l[cyb5r3(0.0)]
cyb5r3.s[cyb5r3(0.0)]
cyb5r4.l[cyb5r4(3e-57)]
cyb5r4.s[cyb5r4(0.0)]
cyba.1[cyba(2e-79)]
cyba.l[cyba(0.0)]
cybb.l[cybb(1e-104)]
cybrd1.l[cybrd1(3e-39)]
cybrd1.s[cybrd1(3e-39)]
cycs.l[cycs(0.0)]
cycs.s[cycs(0.0)]
cyfip1.l[cyfip1(0.0)]
cyfip1.s[cyfip1(0.0)]
cyfip2.l[cyfip2(6e-35)]
cyfip2.s[cyfip2(0.0)]
cyhr1-like.l
cyhr1-like.s
cyp19a1.l[cyp19a1(0.0)]
cyp1a1.l[cyp1a1(1e-46)]
cyp1a1.s[cyp1a1(2e-134)]
cyp1c1.l[cyp1c1(0.0)]
cyp1d1.l[xb-gene-5831291(0.0)]
cyp1d1.s[xb-gene-5831291(0.0)]
cyp20a1.l[cyp20a1(0.0)]
cyp20a1.s[cyp20a1(2e-78)]
cyp21a2.1.l[cyp21a2.1(0.0)]
cyp26a1.l[cyp26a1(0.0)]
cyp26a1.s[cyp26a1(0.0)]
cyp26b1.l[cyp26b1(0.0)]
cyp26b1.s[cyp26b1(0.0)]
cyp27a1-like.2.l[xb-gene-984298(0.0)]
cyp27b1-like.1.s[cyp27a1(0.0)]
cyp27b1.l[cyp27b1(3e-121)]
cyp27b1.s[cyp27b1(0.0)]
cyp2a6.l[cyp2a6(0.0)]
cyp2c18.l[cyp2c18(0.0)]
cyp2c18.s[cyp2c18(0.0)]
cyp2c37.l[cyp2c37-prov(0.0)]
cyp2c8.2.l[cyp2c8.2(0.0)]
cyp2c8.2.s[cyp2c8.2(2e-109)]
cyp2d6.l[cyp2d6(0.0)]
cyp2e1.l[cyp2e1(5e-57)]
cyp2f2.l[xb-gene-5806705(0.0)]
cyp2u1.l[cyp2u1(0.0)]
cyp46a1-like.2.1[mgc108077(0.0)]
cyp4b1.2.l[cyp4b1.2(0.0)]
cyp4b1.l[cyp4b1(0.0)]
cyp51a1.l[cyp51a1(0.0)]
cyp51a1.s[cyp51a1(0.0)]
cyp7a1.l[cyp7a1(0.0)]
cyp7a1.s[cyp7a1(0.0)]
cyp7b1.l[cyp7b1(0.0)]
cyr61.l[cyr61(0.0)]
cyr61.s[cyr61(2e-157)]
cysltr1.l[cysltr1(0.0)]
cysltr1.s[cysltr1(0.0)]
cystm1.l[c5orf32(4e-89)]
cystm1.s[c5orf32(2e-56)]
cyth1-like.l[cyth1(3e-90)]
cyth1-like.s[cyth1(9e-165)]
cyth2.l[cyth2(0.0)]
cyth2.s[cyth2(0.0)]
cyth3.l[cyth3(3e-26)]
cyth3.s[cyth3(0.0)]
cyth4.l[cyth4(0.0)]
cytip.l
cytip.s
cyyr1.l[cyyr1(0.0)]
cyyr1.s[cyyr1(6e-77)]
d2hgdh-like.s[d2hgdh(5e-108)]
dab2ip-like.l[dab2ip(0.0)]
dab2ip-like.s[dab2ip(3e-106)]
dach2.l[dach2(0.0)]
dach2.s[dach2(0.0)]
dact1.l[dact1(0.0)]
dact1.s[dact1(0.0)]
dact3.l
dact3.s
dad1.1[dad1(1e-159)]
dad1.l[dad1(0.0)]
dag1.l[dag1(0.0)]
dag1.s[dag1(0.0)]
daglb.l[daglb(0.0)]
daglb.s[daglb(0.0)]
dak.s[dak(0.0)]
dalrd3.l[dalrd3(0.0)]
dand5-like.1
dand5-like.l
dao.l[dao(2e-161)]
dap.1[dap(2e-26)]
dap.l[dap(0.0)]
dap3.l[dap3(0.0)]
dapk1.l[dapk1(1e-138)]
dapk1.s[dapk1(5e-87)]
dapk2.l[dapk2(2e-132)]
dapk2.s[dapk2(0.0)]
dapk3.l[dapk3(0.0)]
dapk3.s[dapk3(0.0)]
dapl1.l[dapl1(4e-164)]
dapl1.s[dapl1(8e-160)]
dapp1.l[dapp1(0.0)]
dapp1.s[dapp1(0.0)]
darmin.l[darmin(0.0)]
darmin.s[darmin(0.0)]
dars.l[dars(2e-117)]
dars.s[dars(0.0)|mcm6.2(0.0)]
dars2-like.l[dars2(1e-63)]
daw1.l[wdr69(3e-43)]
daw1.s[wdr69(0.0)]
daxx.l[daxx(0.0)]
dazap1.l[dazap1(0.0)]
dazap1.s[dazap1(3e-30)]
dazap2.l[dazap2(0.0)]
dazap2.s[dazap2(0.0)]
dazl.l[dazl(3e-42)]
dbc1.l[dbc1(5e-91)]
dbc1.s[dbc1(2e-92)]
dbf4.l[dbf4(0.0)]
dbf4b-like.l[dbf4b(5e-147)]
dbh.l[dbh(0.0)]
dbh.s[dbh(0.0)]
dbndd1.1[dbndd1(2e-158)]
dbndd1.s[dbndd1(2e-146)]
dbnl.l[dbnl(1e-60)]
dbnl.s[dbnl(1e-46)]
dbp.l[dbp(7e-82)]
dbp.s[dbp(0.0)]
dbr1.l[dbr1(0.0)]
dbr1.s[dbr1(4e-164)]
dbx1.l[dbx1(0.0)]
dbx1.s[dbx1(0.0)]
dbx2.l[dbx2(0.0)]
dcaf10.1[dcaf10(0.0)]
dcaf10.l[dcaf10(0.0)]
dcaf11.l[dcaf11(0.0)]
dcaf12.1[dcaf12(2e-133)]
dcaf12.s[dcaf12(1e-111)]
dcaf13.l[dcaf13(0.0)]
dcaf13.s[dcaf13(7e-115)]
dcaf17.l[dcaf17(0.0)]
dcaf4-like.l[dcaf4(0.0)]
dcaf5.l[dcaf5(4e-89)]
dcaf5.s[dcaf5(3e-75)]
dcaf7.l[dcaf7(1e-158)]
dcaf7.s[dcaf7(0.0)]
dcaf8.s[dcaf8(7e-115)]
dcakd.l[dcakd(0.0)]
dcakd.s[dcakd(0.0)]
dcbld1.l[dcbld1(0.0)]
dcbld1.s[dcbld1(0.0)]
dcbld2-like.l[dcbld2(2e-162)]
dcbld2-like.s[dcbld2(0.0)]
dcc-like.l[dcc(0.0)]
dcc-like.s[dcc(0.0)]
dcdc2-like.l[dcdc2(4e-98)]
dcdc2-like.s[dcdc2(2e-96)]
dcdc2b.l[dcdc2b(0.0)]
dcdc2b.s[dcdc2b(1e-102)]
dchs1.l[dchs1(0.0)]
dchs1.s[dchs1(0.0)]
dchs2.l[dchs2(0.0)]
dchs2.s[dchs2(0.0)]
dck.2.l[dck.2(0.0)]
dclk2.l[dclk2(1e-72)]
dclk2.s[dclk2(0.0)]
dclk3.l[dclk3(1e-146)]
dclre1a-like.l
dclre1b.l[dclre1b(0.0)]
dclre1c.s[dclre1c(1e-126)]
dcp1b-like.1[dcp1b(2e-153)]
dcp1b-like.s[dcp1b(0.0)]
dcp2.l[dcp2(6e-144)]
dcp2.s[dcp2(4e-107)]
dcps.l[dcps(0.0)]
dcps.s[dcps(5e-30)]
dcstamp.l[tm7sf4(0.0)]
dct.l[dct(0.0)]
dct.s[dct(8e-162)]
dctd.l[dctd(0.0)]
dctn1.l[dctn1(0.0)]
dctn1.s[dctn1(0.0)]
dctn4.l[dctn4(3e-80)]
dctn4.s[dctn4(0.0)]
dctn5.l[dctn5(4e-83)]
dctn5.s[dctn5(0.0)]
dctn6.l[dctn6(0.0)]
dctpp1.l[dctpp1(1e-155)]
dcun1d1.l[dcun1d1(1e-83)]
dcun1d1.s[dcun1d1(0.0)|ensxetg00000034260(1e-95)]
dcun1d3.l[dcun1d3(3e-68)]
dcun1d3.s[dcun1d3(0.0)]
dcun1d5.l[dcun1d5(0.0)]
dcun1d5.s[dcun1d5(0.0)]
dcx-like.l[dcx(0.0)]
dcx-like.s[dcx(0.0)]
dcxr.l[dcxr(0.0)]
dda1.l[dda1(0.0)]
ddah1.l[ddah1(7e-113)]
ddah1.s[ddah1(0.0)]
ddah2.l[ddah2(0.0)]
ddah2.s[ddah2(1e-113)]
ddb1-like.s[ddb1(0.0)]
ddb2.l[ddb2(6e-84)]
ddb2.s[ddb2(8e-180)]
ddc.l[ddc(0.0)]
ddhd1.l
ddhd1.s
ddit3.l[ddit3(3e-70)]
ddit3.s[ddit3(0.0)]
ddit4.l[ddit4(0.0)]
ddit4.s[ddit4(5e-43)]
ddit4l.l
ddit4l.s
ddo-like.l[ddo(0.0)]
ddost.l[ddost(2e-147)]
ddost.s[ddost(9e-146)]
ddr1.l[ddr1(6e-129)]
ddr1.s[ddr1(3e-116)]
ddt.l
ddt.s[ddt(7e-155)]
ddx10.s[ddx10(1e-140)]
ddx11.l[ddx11(0.0)]
ddx17.l[ddx17(0.0)]
ddx18.l[ddx18(2e-48)]
ddx18.s[ddx18(0.0)]
ddx20.l[ddx20(0.0)]
ddx21.1[ddx21(2e-126)]
ddx21.s[ddx21(0.0)]
ddx23.l[ddx23(3e-68)]
ddx23.s[ddx23(6e-151)]
ddx24-like.l[ddx24(1e-91)]
ddx25.l[ddx25(7e-99)]
ddx26b.l[ddx26b(0.0)]
ddx26b.s[ddx26b(0.0)]
ddx27.l[ddx27(5e-115)]
ddx28.l[ddx28(0.0)]
ddx39b.l[ddx39b(0.0)]
ddx3x.l[ddx3x(0.0)]
ddx3x.s[ddx3x(0.0)]
ddx4.1[ddx4(0.0)]
ddx4.l[ddx4(0.0)]
ddx41.l[ddx41(0.0)]
ddx42-like.l[ddx42(0.0)]
ddx42-like.s[ddx42(5e-86)]
ddx43.1[ddx43(0.0)]
ddx46-like.l[ddx46(0.0)]
ddx49.1[ddx49(0.0)]
ddx49.l[ddx49(8e-52)]
ddx5.l[ddx5(0.0)]
ddx5.s[ddx5(6e-36)]
ddx51-like.l[ddx51(2e-87)]
ddx52.l[ddx52(0.0)]
ddx52.s[ddx52(0.0)]
ddx54.l[ddx54(0.0)]
ddx54.s[ddx54(2e-21)]
ddx55.s[ddx55(0.0)]
ddx56.l[ddx56(2e-154)]
ddx56.s[ddx56(5e-96)]
ddx58.l
ddx6.1[ddx6(5e-23)]
ddx6.l[ddx6(3e-66)]
ddx60.l[ensxetg00000030600(0.0)]
ddx60.s[ensxetg00000031597(0.0)]
deaf1-like.l[deaf1(1e-67)]
decr1.l[decr1(0.0)]
decr2-like.l[decr2(2e-101)|nme4(0.0)]
dedd.l[dedd(0.0)]
dedd.s[dedd(0.0)]
dedd2.l[dedd2(2e-39)]
dedd2.s[dedd2(5e-40)]
def6.l[def6(0.0)]
def8.l[def8(3e-41)]
def8.s[def8(0.0)]
degs1.l[degs1(0.0)]
degs1.s[degs1(3e-54)]
degs2.l[degs2(0.0)]
degs3.l[degs3(0.0)]
degs3.s[degs3(0.0)]
dek.l[dek(0.0)]
dennd1a.l[ensxetg00000023548(0.0)]
dennd1a.s[dennd1a(0.0)]
dennd2a.l[dennd2a(2e-85)]
dennd2a.s[dennd2a(2e-70)]
dennd2c.l[dennd2c(5e-33)]
dennd2c.s[dennd2c(6e-43)]
dennd2d.s[dennd2d(0.0)]
dennd3.l[dennd3(0.0)]
dennd4c-like.l[dennd4c(0.0)]
dennd4c-like.s[dennd4c(0.0)]
dennd5a.l[dennd5a(4e-98)]
dennd5a.s[dennd5a(1e-83)]
dennd6a.1[fam116a(6e-70)]
dennd6b.l[fam116b(0.0)]
denr.l[denr(0.0)]
denr.s[denr(0.0)]
depdc1.l[depdc1(0.0)]
depdc1.s[depdc1(0.0)]
depdc1b.1[depdc1b(0.0)]
depdc1b.l[depdc1b(0.0)]
depdc7.l[depdc7(2e-91)]
depdc7.s[depdc7(0.0)]
derl1.l[derl1(3e-110)]
derl1.s[derl1(0.0)]
des.1.l[des.1(0.0)]
des.1.s[des.1(0.0)]
des.2.l[des.2(0.0)]
des.2.s[des.2(0.0)]
desi1.l[pppde2(4e-81)]
desi1.s[pppde2(0.0)]
desi2.l
desi2.s
det1-like.l[det1(0.0)]
dexi-like.l
dffa.l[dffa(0.0)]
dffb.s[dffb(0.0)]
dfna5.l[dfna5(1e-157)]
dfnb31-like.l[ush1c(5e-26)]
dfnb31-like.s[dfnb31(1e-117)]
dfnb59.l[dfnb59(0.0)]
dfnb59.s[dfnb59(0.0)]
dgat1-like.l[dgat1(0.0)]
dgat2.l[dgat2(1e-105)]
dgat2.s[dgat2(4e-87)]
dgat2l6-like.l[dgat2l6(0.0)]
dgcr14.l[dgcr14(8e-158)]
dgcr14.s[dgcr14(8e-146)]
dgcr2.l[dgcr2(0.0)]
dgcr2.s[dgcr14(1e-145)|dgcr2(0.0)]
dgcr6.s[dgcr6(2e-38)]
dgkd-like.l[d2hgdh(9e-155)|dgkd(4e-36)]
dgkd-like.s[dgkd(1e-23)]
dgke.1[dgke(0.0)]
dgke.l[dgke(0.0)]
dgkh-like.s[dgkh(0.0)]
dgkq.1[dgkq(0.0)]
dgkq.l[dgkq(0.0)]
dhcr24.l[dhcr24(6e-153)]
dhcr24.s[dhcr24(3e-156)]
dhdh-like.1.l[xb-gene-968486(0.0)]
dhdh-like.2.s[dhdh(1e-105)]
dhfr.s[ensxetg00000025107(2e-64)]
dhh.l[dhh(1e-88)]
dhh.s[dhh(2e-105)]
dhodh.l[dhodh(0.0)]
dhps.1[dhps(0.0)]
dhps.l[dhps(0.0)]
dhrs12.l[dhrs12(0.0)]
dhrs13.l[dhrs13(0.0)]
dhrs3.l[dhrs3(0.0)]
dhrs3.s[dhrs3(0.0)]
dhrs4.l[dhrs4(8e-86)]
dhrs7.l[dhrs7(0.0)]
dhrs7.s[dhrs7(0.0)]
dhrs7b.l[dhrs7b(0.0)]
dhrs7b.s[dhrs7b(0.0)]
dhrs7c.l[dhrs7c(8e-64)]
dhrs7c.s[dhrs7c(0.0)]
dhrs9.l[dhrs9(0.0)]
dhrsx-like.l[dhrsx(0.0)]
dhtkd1.l[dhtkd1(0.0)]
dhx15.l[dhx15(0.0)]
dhx15.s[dhx15(0.0)]
dhx16.s[dhx16(1e-46)]
dhx29.l[dhx29(0.0)]
dhx32-like.1[dqx1(0.0)]
dhx32-like.l[dhx32(0.0)]
dhx33.l[dhx33(1e-141)]
dhx34.l[dhx34(0.0)]
dhx35.l[dhx35(0.0)]
dhx35.s[dhx35(9e-86)]
dhx36.l[dhx36(0.0)]
dhx36.s[dhx36(0.0)]
dhx38.l[dhx38(1e-58)]
dhx38.s[dhx38(1e-56)]
dhx40.s[dhx40(0.0)]
dhx57.l[dhx57(3e-89)]
dhx58.l[dhx58(0.0)]
dhx58.s[dhx58(0.0)]
diablo.l[diablo(0.0)]
diablo.s[diablo(0.0)]
diaph1.l[diaph1(0.0)]
diaph1.s[diaph1(0.0)]
diaph2.1[diaph2(0.0)]
diaph2.l[diaph2(3e-110)]
diaph3.l[diaph3(4e-113)]
dicer1.l[dicer1(0.0)]
dicer1.s[dicer1(0.0)]
diexf.l[diexf(6e-131)]
diexf.s[diexf(0.0)]
dimt1.l[dimt1l(0.0)]
dio2.l
dio2.s
dio3.l[dio3(5e-147)]
dio3.s[dio3(3e-102)]
dip2a.l[dip2a(0.0)]
dip2a.s[dip2a(0.0)]
dip2b-like.l[dip2b(0.0)]
dip2b-like.s[dip2b(0.0)]
dip2c.l[dip2c(0.0)]
dip2c.s[dip2c(0.0)]
diras1.l[diras1(0.0)]
diras1.s[diras1(0.0)]
diras2.l[diras2(0.0)]
diras2.s[diras2(0.0)]
diras3.l[diras3(0.0)]
diras3.s[diras3(0.0)]
dirc2.l[dirc2(0.0)]
dirc2.s[dirc2(0.0)]
dis3.l[dis3(2e-148)]
dis3l.l[dis3l(0.0)]
dis3l2-like.1.1[dis3l2(0.0)]
dis3l2-like.1.s[dis3l2(0.0)]
disp1.l[disp1(0.0)]
disp1.s[disp1(8e-50)]
disp2.l[disp2(1e-148)]
disp2.s[knstrn(9e-75)|disp2(6e-24)]
dixdc1.1[dixdc1(1e-78)]
dixdc1.l[dixdc1(0.0)]
dkc1-like.l[dkc1(3e-65)]
dkk1.l[dkk1(5e-67)]
dkk1.s[dkk1(0.0)]
dkk2.l[dkk2(0.0)]
dkk2.s[dkk2(0.0)]
dkk3.l[usp47(3e-29)]
dkk3.s[usp47(5e-55)]
dkkx.l
dlat.1[dlat(1e-75)]
dlat.l[dlat(0.0)]
dlc.l[dlc(0.0)]
dlc.s[dlc(0.0)]
dlc1.l[dlc1(3e-26)]
dlc1.s[dlc1(0.0)]
dld-like.l[dld(0.0)]
dld-like.s[dld(8e-60)]
dlec1.l[dlec1(6e-82)]
dlg2-like.1.l[dlg2(0.0)]
dlg2-like.1.s[dlg2(0.0)]
dlg2-like.2.s
dlg3-like.2.l
dlg5.1[dlg5(8e-63)]
dlgap1.l[dlgap1(0.0)]
dlgap1.s[dlgap1(1e-99)]
dlgap3.l[dlgap3(3e-43)]
dlgap3.s[dlgap3(0.0)]
dlgap5.l[dlgap5(0.0)]
dlgap5.s[dlgap5(0.0)]
dlk1-like.l
dlk1-like.s
dlk2.l[dlk2(0.0)]
dlk2.s[dlk2(0.0)]
dll1.l[dll1(0.0)]
dll1.s[dll1(3e-177)]
dlst.l[dlst(0.0)]
dlst.s[dlst(0.0)]
dlx2.l[dlx2(0.0)]
dlx2.s[dlx2(0.0)]
dlx3.l[dlx3(1e-80)]
dlx3.s[dlx3(7e-167)]
dlx4.l[dlx4(0.0)]
dlx4.s[dlx4(0.0)]
dlx5.l[dlx5(0.0)]
dlx5.s[dlx5(0.0)]
dlx6.l[dlx6(0.0)]
dlx6.s[dlx6(2e-41)]
dmap1.l[dmap1(0.0)]
dmbx1.l[dmbx1(0.0)]
dmbx1.s[dmbx1(0.0)]
dmgdh.l[dmgdh(0.0)]
dmgdh.s[pdpr(0.0)]
dmpk.l[dmpk(6e-78)]
dmpk.s[dmpk(5e-78)]
dmrt2.l[dmrt2(0.0)]
dmrt2.s[dmrt2(0.0)]
dmrt3.l[dmrt3(1e-152)]
dmrt3.s[dmrt3(1e-143)]
dmrta1.l[dmrta1(0.0)]
dmrta1.s[dmrta1(0.0)]
dmrta2.l[dmrta2(0.0)]
dmrta2.s[dmrta2(0.0)]
dmtf1.l[dmtf1(4e-35)]
dmtf1.s[dmtf1(1e-40)]
dmtn.l[epb49(0.0)]
dmtn.s[epb49(3e-24)]
dmxl1-like.l[dmxl1(0.0)]
dmxl2.l[dmxl2(0.0)]
dmxl2.s[dmxl2(0.0)]
dna2.s[dna2(0.0)]
dnaaf2.l[dnaaf2(0.0)]
dnaaf3.l[c19orf51(5e-66)|tnni3(0.0)]
dnah1.l[dnah1(2e-145)]
dnah10.l[dnah10(0.0)]
dnah11-like.1.l[dnah11(0.0)]
dnah11-like.1.s[dnah11(4e-43)]
dnah11-like.2.l[ensxetg00000007515(0.0)]
dnah11-like.2.s[ensxetg00000007515(2e-26)]
dnah12.1[ensxetg00000008688(3e-49)]
dnah3.l[ensxetg00000032908(0.0)]
dnah3.s[dnah3(4e-156)]
dnah5.l[dnah5(4e-132)]
dnah6.s[dnah6(2e-49)]
dnah7.l[dnah7(7e-155)]
dnai2.s[dnai2(0.0)]
dnaja1.l[dnaja1(0.0)]
dnaja1.s[dnaja1(0.0)]
dnaja2.l[dnaja2(7e-120)]
dnaja2.s[dnaja2(2e-140)]
dnaja3.l[dnaja3(0.0)]
dnaja3.s[dnaja3(0.0)]
dnaja4.1.l[dnaja4.1(0.0)]
dnaja4.1.s
dnaja4.2.s[dnaja4.2(2e-76)]
dnajb1.l[dnajb1(2e-25)]
dnajb11.l[dnajb11(0.0)]
dnajb11.s[dnajb11(0.0)]
dnajb12.l[dnajb12(0.0)]
dnajb12.s[dnajb12(3e-136)]
dnajb13.s[dnajb13(0.0)]
dnajb14.l[dnajb14(0.0)]
dnajb14.s[ensxetg00000011168(0.0)|dnajb14(0.0)]
dnajb4.l[dnajb4(0.0)]
dnajb4.s[dnajb4(0.0)]
dnajb5-like.l[dnajb5(0.0)]
dnajb5-like.s[dnajb5(0.0)]
dnajb6.l[dnajb6(0.0)]
dnajb6.s[dnajb6(0.0)]
dnajb9.l[dnajb9(0.0)]
dnajb9.s[dnajb9(0.0)]
dnajc1.l[dnajc1(0.0)]
dnajc1.s[dnajc1(0.0)]
dnajc10-like.l[dnajc10(1e-26)]
dnajc10-like.s[dnajc10(4e-30)]
dnajc11.l[dnajc11(5e-63)]
dnajc11.s[dnajc11(8e-91)]
dnajc13.l[dnajc13(0.0)]
dnajc13.s[dnajc13(0.0)]
dnajc14-like.l[dnajc14(0.0)]
dnajc14-like.s[dnajc14(0.0)]
dnajc15.l[dnajc15(0.0)]
dnajc17.l[dnajc17(3e-22)]
dnajc17.s[dnajc17(3e-76)]
dnajc18.1[dnajc18(3e-58)]
dnajc18.l[dnajc18(2e-60)]
dnajc19.l[sepn1(0.0)]
dnajc2.l[dnajc2(0.0)|napepld(0.0)]
dnajc2.s[dnajc2(0.0)]
dnajc21.l[dnajc21(0.0)]
dnajc22.l[dnajc22(0.0)]
dnajc22.s[dnajc22(0.0)]
dnajc24.s[dnajc24(2e-152)]
dnajc25.1[dnajc25(0.0)]
dnajc27.l[adcy3(0.0)]
dnajc27.s[adcy3(0.0)]
dnajc28.l[dnajc28(0.0)]
dnajc3.l[dnajc3(2e-177)]
dnajc30.l[dnajc30(1e-110)]
dnajc4.l[dnajc4(0.0)]
dnajc5g.l
dnajc5g.s[dnajc5g(2e-173)]
dnajc6.l[dnajc6(1e-90)]
dnajc6.s[dnajc6(4e-84)]
dnajc7.l[dnajc7(0.0)]
dnajc7.s[dnajc7(2e-129)]
dnajc8.l[dnajc8(3e-73)]
dnajc8.s[dnajc8(3e-106)]
dnajc9.l[dnajc9(0.0)]
dnal1.l[dnal1(0.0)]
dnali1.s[dnali1(0.0)]
dnase2.l[dnase2(0.0)]
dnase2b.s[dnase2b(0.0)]
dnd1.l[dnd1(0.0)]
dner.l[dner(0.0)]
dner.s[dner(0.0)]
dnlz.s[dnlz(5e-124)]
dnm1.1[dnm1(0.0)]
dnm1.s[dnm1(0.0)]
dnm1l.l[dnm1l(8e-82)]
dnm1l.s[dnm1l(0.0)]
dnm2.1[dnm2(4e-99)]
dnm2.l[dnm2(8e-99)]
dnm3.l[dnm3(4e-141)]
dnmbp-like.l[dnmbp(0.0)]
dnmbp-like.s[dnmbp(0.0)]
dnmt1.l[dnmt1(2e-76)]
dnmt1.s[dnmt1(0.0)]
dnpep.l[dnpep(0.0)]
dnpep.s[dnpep(0.0)]
dntt.l
dnttip1.l[dnttip1(0.0)]
dnttip1.s[dnttip1(0.0)]
dock1.l[dock1(6e-177)]
dock1.s[dock1(0.0)]
dock10.l[dock10(0.0)]
dock10.s[dock10(0.0)]
dock11-like.1.l[dock11(1e-105)]
dock2.l[dock2(0.0)]
dock3.l[dock3(1e-34)]
dock3.s[dock3(0.0)]
dock4.l[dock4(3e-33)]
dock4.s[dock4(5e-35)]
dock5.l[dock5(0.0)]
dock6-like.l[dock7(0.0)]
dock6-like.s[dock7(1e-74)]
dock7.1[dock6(3e-66)]
dock8.l[dock8(3e-21)]
dok1.1[dok1(4e-45)]
dok1.s[dok1(0.0)]
dok2.l[dok2(0.0)]
dok2.s[dok2(0.0)]
dok4.l[dok4(3e-44)]
dok4.s[dok4(2e-41)]
dok6.l[dok6(0.0)]
dok6.s[dok6(0.0)]
dok7-like.l[dok7(2e-82)]
dok7-like.s[dok7(2e-83)]
dolk-like.1[dolk(0.0)]
dolk-like.s[dolk(0.0)]
dolpp1.1[dolpp1(6e-118)]
dolpp1.s[dolpp1(5e-103)]
donson.l[donson(0.0)]
dopey2.l[dopey2(0.0)]
dopey2.s[dopey2(0.0)]
dot1l.l[dot1l(0.0)]
dot1l.s[dot1l(0.0)]
dpcd.l[dpcd(1e-166)]
dpcd.s[dpcd(0.0)]
dpepe.l[dpepe(0.0)]
dpf1.l[dpf1(0.0)]
dpf1.s[dpf1(7e-167)]
dpf2.l[dpf2(0.0)]
dpf2.s[dpf2(4e-109)]
dph2.l[dph2(1e-105)]
dph5.s[dph5(0.0)]
dph6-like.l[atpbd4(0.0)]
dpm1.l[dpm1(0.0)]
dpm1.s[dpm1(2e-85)]
dpm2.1
dpm2.s
dpp10.l[dpp10(0.0)]
dpp10.s[dpp10(0.0)]
dpp3.l[dpp3(0.0)]
dpp3.s[dpp3(0.0)]
dpp4.l[dpp4(0.0)]
dpp4.s[dpp4(0.0)]
dpp6.l[dpp6(0.0)]
dpp6.s[dpp6(0.0)]
dpp9.l[dpp9(0.0)]
dppa2/4.1[dppa2/4(6e-29)]
dpt.l[dpt(3e-119)]
dpt.s[dpt(0.0)]
dpy19l3.l[dpy19l3(1e-136)]
dpy19l4-like.l[dpy19l4(7e-56)]
dpy19l4-like.s[dpy19l4(0.0)]
dpy30.l[dpy30(1e-146)]
dpy30.s[dpy30(6e-139)]
dpys.l[dpys(0.0)]
dpys.s[dpys(0.0)]
dpysl2.l[dpysl2(0.0)]
dpysl2.s[dpysl2(0.0)]
dpysl3.l[dpysl3(0.0)]
dpysl3.s[dpysl3(0.0)]
dpysl4.l[dpysl4(1e-48)]
dpysl4.s[dpysl4(0.0)]
dpysl5.l[dpysl5(1e-86)]
dpysl5.s[dpysl5(0.0)]
dr1.l[dr1(0.0)]
dr1.s[dr1(0.0)]
dram1.l[dram1(0.0)]
dram1.s[dram1(0.0)]
drap1.l[drap1(1e-122)]
drap1.s[drap1(4e-47)]
draxin.l[draxin(0.0)]
draxin.s[draxin(0.0)]
drc1.l[ccdc164(1e-27)]
drd1.l[drd1(0.0)]
drd1.s[drd1(0.0)]
drd1c.l[drd1c(0.0)]
drd1c.s[drd1c(0.0)]
drd4.l[drd4(1e-88)]
drd4.s[drd4(2e-73)]
drg1.l[drg1(0.0)]
drg2.s[drg2(0.0)]
drgx-like.l[drgx(0.0)]
drgx-like.s[drgx(6e-45)]
drosha.l[drosha(0.0)]
drosha.s[drosha(2e-155)]
drp2.l[drp2(1e-68)]
dsc3.l[dsc3(0.0)]
dsc3.s[dsc3(0.0)]
dscc1.l[dscc1(0.0)]
dscr6.l[dscr6(0.0)]
dscr6.s[dscr6(0.0)]
dsel.l[dsel(0.0)]
dsel.s[dsel(0.0)]
dsg4.l[ensxetg00000031232(6e-62)]
dsg4.s[ensxetg00000031232(5e-48)]
dsp.l[dsp(0.0)]
dsp.s[dsp(6e-124)]
dst.l[dst(4e-83)]
dst.s[dst(3e-154)]
dstn.l[dstn(8e-87)]
dstn.s[dstn(0.0)]
dstyk.1[dstyk(0.0)]
dstyk.s[dstyk(0.0)]
dtd1.l[dtd1(1e-52)]
dtd2.l[c14orf126(0.0)]
dtl.l[dtl(0.0)]
dtl.s[dtl(0.0)]
dtwd1.l[dtwd1(0.0)]
dtwd2.l[dtwd2(0.0)]
dtx1.l[dtx1(0.0)]
dtx1.s[dtx1(0.0)]
dtx3-like.1.l[dtx3(0.0)]
dtx3.l[dtx3(0.0)]
dtx3.s[dtx3(0.0)]
dtx3l-like.l[dtx3l(0.0)]
dtymk.l[dtymk(4e-99)]
dtymk.s[dtymk(0.0)]
duox1.l[duox1(4e-167)]
duoxa1.l[duoxa1(0.0)]
duoxa1.s[duoxa1(0.0)]
dupd1.1[dupd1(0.0)]
dus2.l[dus2l(1e-123)]
dus3l.l[dus3l(0.0)]
dus4l.l[dus4l(0.0)]
dus4l.s[dus4l(2e-73)]
dusp1.l[dusp1(3e-36)]
dusp1.s[dusp1(0.0)]
dusp10.1.l[dusp10.1(9e-171)]
dusp10.1.s[dusp10.1(2e-168)]
dusp10.2.l[ensxetg00000033337(0.0)]
dusp10.2.s[ensxetg00000033337(0.0)]
dusp11.2.l[dusp11.2(4e-98)]
dusp11.2.s[dusp11.2(2e-41)]
dusp11.l[dusp11(0.0)|tet3(0.0)]
dusp11.s[dusp11(0.0)]
dusp12.l[dusp12(0.0)]
dusp13.1
dusp16.1[dusp16(0.0)]
dusp16.s[dusp16(0.0)]
dusp18.l
dusp19.l[dusp19(1e-95)]
dusp19.s[dusp19(8e-140)]
dusp22.l[dusp22(3e-67)]
dusp23.l[dusp23(0.0)]
dusp26.l[dusp26(0.0)]
dusp28.l
dusp3.l
dusp4.l[dusp4(2e-37)]
dusp4.s[dusp4(9e-95)]
dusp5.l[dusp5(2e-29)]
dusp5.s[dusp5(0.0)]
dusp6.l[dusp6(0.0)]
dusp6.s[dusp6(0.0)]
dusp7.l[dusp7(6e-59)]
dusp7.s[dusp7(5e-62)]
dusp9.1[dusp9(0.0)]
dusp9.s[dusp9(0.0)]
dvl1.l[dvl1(1e-136)]
dvl1.s[dvl1(0.0)]
dxo.l[dom3z(3e-135)]
dydc2.l[dydc1(3e-103)]
dync1h1.l[dync1h1(0.0)]
dync1h1.s[dync1h1(0.0)]
dync1li1.l[dync1li1(0.0)]
dync1li1.s[dync1li1(0.0)]
dync1li2.1[dync1li2(0.0)]
dync1li2.s[dync1li2(0.0)]
dync2h1.l[dync2h1(4e-45)]
dync2li1.s[abcg8(0.0)|dync2li1(0.0)]
dynll1.l[dynll1(0.0)]
dynll1.s[dynll1(0.0)]
dynll2.l[dynll2(3e-33)]
dynll2.s[dynll2(0.0)]
dynlt1.l[dynlt1(3e-66)]
dynlt3.l
dyrk1a.2.l[dyrk1b(1e-24)]
dyrk1a.2.s[dyrk1b(2e-26)]
dyrk1a.l[dyrk1a(3e-97)]
dyrk1a.s[dyrk1a(1e-105)]
dyrk2.l[dyrk2(0.0)]
dyrk2.s[dyrk2(0.0)]
dyrk3.l[dyrk3(6e-54)]
dyrk3.s[dyrk3(2e-49)]
dysf-like.l[dysf(0.0)]
dyx1c1.l[dyx1c1(0.0)]
dzank1.l[c20orf12(0.0)]
dzip1l.l[dzip1l(3e-113)]
dzip1l.s[dzip1l(7e-121)]
e2f1.l[e2f1(0.0)]
e2f1.s[e2f1(0.0)]
e2f3.l[e2f3(0.0)]
e2f3.s[e2f3(0.0)]
e2f4.l[e2f4(2e-108)]
e2f4.s[e2f4(0.0)]
e2f5.l[e2f5(0.0)]
e2f5.s[e2f5(0.0)]
e2f6.l
e2f6.s
e2f8.l[e2f8(6e-21)]
e4f1.l[e4f1(4e-43)]
e4f1.s[e4f1(0.0)]
eaf1.l[eaf1(0.0)]
eaf1.s[eaf1(2e-46)]
eaf2.l[eaf2(0.0)]
eaf2.s[eaf2(0.0)]
eapp.l[eapp(0.0)]
ears2.l[ears2(4e-48)]
ears2.s[ears2(0.0)]
ebf1-like.s[ebf1(5e-34)]
ebf2.l[ebf2(7e-92)]
ebf2.s[ebf2(0.0)]
ebi3.s[ebi3(1e-33)]
ecd.s[ecd(4e-56)]
ecel1.1[ecel1(0.0)]
ecel1.s[ecel1(0.0)]
ech1.l[ech1(0.0)]
echdc1.l[echdc1(0.0)]
echdc2.l[echdc2(0.0)]
echdc3-like.l
eci1.l[eci1(0.0)]
eci1.s[eci1(8e-96)]
eci2.l[eci2(0.0)]
ecsit.1[ecsit(0.0)]
ect2.l[ect2(1e-22)]
ect2.s[ect2(0.0)]
eda2r-like.1[eda2r(2e-146)]
edar.l[edar(0.0)]
edar.s[edar(0.0)]
edc3.l[edc3(0.0)]
edc3.s[edc3(0.0)]
edc4-like.l[edc4(2e-115)]
edc4-like.s[edc4(9e-120)|thap11(0.0)]
edem2.l[edem2(0.0)]
edem3-like.l[edem3(0.0)]
edem3-like.s[edem3(1e-128)]
edf1.l[edf1(2e-163)]
edf1.s
edn2.l
edn2.s
ednra.l[ednra(2e-94)]
ednra.s[ednra(2e-30)]
ednrb.l[ednrb(6e-140)]
ednrb.s[ednrb(5e-120)]
ednrb2.l[ednrb2(0.0)]
ednrb2.s[ednrb2(0.0)]
eea1.l[eea1(0.0)]
eea1.s[eea1(0.0)]
eed.l[eed(0.0)]
eed.s[eed(6e-102)]
eef1a2.l[eef1a2(0.0)]
eef1a2.s[eef1a2(0.0)]
eef1b2.l[eef1b2(0.0)]
eef1g.l[eef1g(0.0)]
eef1g.s[eef1g(0.0)]
eef2.1.l[eef2.1(0.0)]
eef2.1.s[eef2.1(3e-158)]
eef2.2.l[eef2.2(0.0)]
eef2.2.s[eef2.2(0.0)]
eef2k.l[eef2k(2e-38)]
eef2k.s[eef2k(1e-40)]
eefsec.s[eefsec(0.0)]
efcab1.s[efcab1(2e-174)]
efcab10-like.l[rint1(1e-93)]
efcab11.l[efcab11(8e-176)]
efcab2.l[efcab2(4e-78)]
efcab5.s[efcab5(0.0)]
efcab6.s[efcab6(0.0)]
efemp1.l[efemp1(0.0)]
efemp1.s[efemp1(0.0)]
efemp2.l[efemp2(3e-119)]
efhb.l[efhb(0.0)]
efhc1.l[efhc1(0.0)]
efhc2.l[efhc2(0.0)]
efhc2.s[efhc2(0.0)]
efhd1.l[efhd1(4e-90)]
efhd1.s[efhd1(1e-77)]
efhd2.l[efhd2(4e-68)]
efhd2.s[efhd2(3e-78)]
efna2.l[efna2(0.0)]
efna2.s[efna2(0.0)]
efr3a.l[efr3a(3e-55)]
efr3b.l[efr3b(0.0)]
efr3b.s[efr3b(2e-53)]
efs.l[efs(0.0)]
efs.s[efs(0.0)]
eftud1-like.l[eftud1(0.0)]
eftud1-like.s[eftud1(0.0)]
eftud2.l[eftud2(0.0)]
eftud2.s[eftud2(0.0)]
eg435916.1.l[ensxetg00000003324(0.0)]
eg435916.2.l[ensxetg00000004212(5e-107)]
egf.l[egf(0.0)]
egfl6.l[egfl6(4e-31)]
egfl6.s[egfl6(0.0)]
egfl7.l[egfl7(2e-107)]
egfl7.s[egfl7(0.0)]
egflam-like.l[egflam(0.0)]
egflam-like.s[egflam(0.0)]
egfr.l[egfr(0.0)]
egfr.s[egfr(0.0)]
egln1.s[egln1(3e-123)]
egln2.l[egln2(5e-113)]
egln2.s[egln2(0.0)]
egln3.l[egln3(0.0)]
egln3.s[egln3(0.0)]
egr1.l[egr1(0.0)]
egr1.s[egr1(0.0)]
egr2.l[egr2(0.0)]
egr3.l[egr3(0.0)]
egr3.s[egr3(0.0)]
egr4.l[egr4(2e-94)]
egr4.s[egr4(1e-55)]
ehbp1-like.l[ehbp1(0.0)]
ehbp1-like.s[ehbp1(0.0)]
ehbp1l1-like.l[ehbp1l1(2e-107)]
ehbp1l1-like.s[ehbp1l1(8e-135)]
ehd1.l[ehd1(0.0)]
ehd1.s[ehd1(0.0)]
ehd2.l[ehd2(0.0)]
ehd2.s[ehd2(0.0)]
ehd4.l[ehd4(0.0)]
ehd4.s[ehd4(0.0)]
ehhadh.s[ehhadh(1e-53)]
ehmt2.l[ehmt2(0.0)]
ei24.l
ei24.s
eif1.l[eif1(1e-131)]
eif1.s[eif1(1e-121)]
eif1ad.l[eif1ad(0.0)]
eif1ax.l[eif1ax(0.0)]
eif1ax.s[eif1ax(1e-75)]
eif2a.l[eif2a(0.0)]
eif2a.s[eif2a(0.0)]
eif2ak1.l[eif2ak1(2e-135)]
eif2ak2.l[eif2ak2(0.0)]
eif2ak4.l[eif2ak4(6e-117)]
eif2b1.l[eif2b1(0.0)]
eif2b1.s[eif2b1(0.0)]
eif2b3.l[eif2b3(2e-57)]
eif2b4.l[eif2b4(0.0)]
eif2b4.s[eif2b4(1e-163)]
eif2b5.s[eif2b5(0.0)]
eif2d.s[eif2d(0.0)]
eif2s3.l[eif2s3(0.0)]
eif2s3.s[eif2s3(0.0)]
eif3a.l[eif3a(8e-100)]
eif3a.s[eif3a(4e-78)]
eif3b.l[eif3b(7e-135)]
eif3b.s[eif3b(0.0)]
eif3d.s[eif3d(0.0)]
eif3e.l[eif3e(2e-68)]
eif3e.s[eif3e(0.0)]
eif3h.l[eif3h(0.0)]
eif3h.s[eif3h(0.0)]
eif3i.l[eif3i(0.0)]
eif3i.s[eif3i(1e-37)]
eif3j-like.l[eif3j(0.0)]
eif3j-like.s[eif3j(4e-72)]
eif3k.l[eif3k(1e-30)]
eif3k.s[eif3k(0.0)]
eif3l.l[eif3l(2e-81)]
eif3l.s[eif3l(0.0)]
eif3m.l[eif3m(0.0)]
eif3m.s[eif3m(0.0)]
eif3s4.l[eif3g(0.0)]
eif3s4.s[eif3g(0.0)]
eif4a2.l[eif4a2(9e-87)]
eif4b.l[eif4b(0.0)]
eif4b.s[eif4b(0.0)]
eif4e-like.1.l[eif4e1b(7e-106)]
eif4e-like.1.s[eif4e1b(4e-106)]
eif4e.l[eif4e(0.0)]
eif4e.s[eif4e(2e-31)]
eif4e3.l[eif4e3(0.0)]
eif4e3.s[eif4e3(0.0)]
eif4ebp2.l[eif4ebp2(2e-176)]
eif4ebp2.s[eif4ebp2(0.0)]
eif4g2.l[eif4g2(9e-119)]
eif4g2.s[eif4g2(3e-56)]
eif4g3-like.l[eif4g1(4e-159)]
eif4g3-like.s[eif4g1(1e-135)]
eif5a.l[eif5a(0.0)]
eif5a.s[eif5a(4e-121)]
eif5b-like.l[eif5b(4e-113)]
eif5b-like.s[eif5b(2e-41)]
eif6.l[eif6(5e-152)]
eif6.s[eif6(1e-58)]
ela1.l[ela1(0.0)]
elac1.l[elac1(0.0)]
elac2.l[elac2(0.0)]
elavl2.l[elavl2(1e-154)]
elavl2.s[elavl2(3e-89)]
elf2.l[elf2(0.0)]
elf2.s[elf2(3e-68)]
elf3.l[elf3(1e-26)]
elf3.s[elf3(1e-31)]
elf5l.l
elf5l.s
elfn1.l[elfn1(0.0)]
elfn1.s[elfn1(0.0)]
elfn2.l[elfn2(0.0)]
elfn2.s[elfn2(0.0)]
elk1.l[elk1(0.0)]
elk1.s[elk1(1e-145)]
elk4.l[elk4(0.0)]
elk4.s[elk4(0.0)]
ell.l[ell(1e-64)]
ell.s[ensxetg00000030690(2e-70)|ell(0.0)]
ell2.l[ell2(0.0)]
ell2.s[ell2(0.0)]
elmo1.l[elmo1(0.0)]
elmo1.s[elmo1(1e-130)]
elmo2-like.l[elmo1(0.0)]
elmo3.l[elmo3(0.0)]
elmod1.1[elmod1(2e-51)]
elmod1.s[elmod1(0.0)]
elmod2.l[elmod2(0.0)]
elmod3.s[elmod3(0.0)]
eln1.l
eln2.l[eln2(3e-27)]
eln2.s[eln2(0.0)]
elovl1.l[elovl1(3e-131)]
elovl1.s[elovl1(0.0)]
elovl2.1[elovl2(0.0)]
elovl2.l[elovl2(0.0)]
elovl5.l[elovl5(0.0)]
elovl5.s[elovl5(7e-49)]
elovl6.l[elovl6(0.0)]
elovl6.s[elovl6(0.0)]
elp2.s[elp2(0.0)]
elp3.l[elp3(0.0)]
elp6.l[ensxetg00000020353(4e-58)|c3orf75(4e-108)]
emb.l
emb.s[emb(4e-122)]
emc1.l[kiaa0090(0.0)]
emc1.s[kiaa0090(2e-96)]
emc10.l[c19orf63(0.0)]
emc10.s[c19orf63(0.0)]
emc2.l[ttc35(5e-41)]
emc2.s[ttc35(0.0)]
emc4.l[slc12a6(3e-58)|tmem85(0.0)]
emc4.s[tmem85(3e-167)]
emc6.l[emc6(0.0)]
emc6.s[emc6(0.0)]
emc7.l[c15orf24(5e-53)]
emc7.s[c15orf24(7e-151)]
emc8.l[cox4nb(0.0)]
emc8.s[cox4nb(0.0)]
emc9-like.l[ensxetg00000014614(0.0)|ensxetg00000032093(1e-150)]
emd.s[cercam(2e-155)|emd(1e-67)]
emg1-like.l[emg1(0.0)]
emg1-like.s[emg1(0.0)]
emilin1.l[emilin1(5e-68)]
emilin1.s[emilin1(1e-54)]
emilin2.l[emilin2(5e-68)]
emilin2.s[emilin2(2e-76)]
emilin3.1[emilin3(0.0)]
emilin3.s[emilin3(0.0)]
eml3.l[eml3(0.0)]
eml5-like.l[eml5(0.0)]
eml5-like.s[eml5(1e-65)]
eml6-like.l[eml6(3e-91)]
emp1.l[emp1(5e-135)]
emp1.s[emp1(0.0)]
emp2.l[emp2(2e-78)]
emp2.s[emp2(0.0)]
emp3.l[emp3(0.0)]
emp3.s[emp3(6e-130)]
emx1.l[ensxetg00000033848(7e-97)]
emx1.s[ensxetg00000033848(8e-132)]
en1.l[en1(2e-180)]
en1.s[en1(0.0)]
en2.l[en2(0.0)]
en2.s[en2(0.0)]
enah.l[enah(0.0)]
enah.s[enah(0.0)]
enam.l[enam(5e-155)]
enc1.2.l[enc1.2(0.0)]
enc1.2.s[enc1.2(6e-64)]
enc1.l[enc1(2e-85)]
enc1.s[enc1(2e-116)]
endod1.l[endod1(0.0)]
endod1.s[endod1(0.0)]
endog.l[endog(0.0)]
endou.l[endou(0.0)]
endou.s[endou(0.0)]
endov.l[endov(0.0)]
eng.1
eng.s
engase-like.l[engase(8e-101)]
enkd1.l[c16orf48(1e-49)]
eno4.l[eno4(3e-104)]
enoph1.1[enoph1(1e-53)]
enosf1.s[enosf1(0.0)]
enox1.l[enox1(1e-170)]
enox1.s[enox1(1e-165)]
enpep.l[enpep(0.0)]
enpep.s[enpep(0.0)]
enpp1.l[enpp1(0.0)]
enpp3.l[enpp3(0.0)]
enpp4.l[enpp4(0.0)]
enpp6.l[enpp6(0.0)]
enpp7.l[enpp7(0.0)]
enpp7.s[enpp7(0.0)]
enthd2-like.s[c17orf56(0.0)]
entpd2.l[entpd2(4e-70)]
entpd2.s[entpd2(9e-133)]
entpd3.l[entpd3(0.0)]
entpd3.s[ensxetg00000000809(0.0)|entpd3(0.0)]
entpd5.l[entpd5(0.0)]
entpd6-like.l[entpd6(0.0)]
entpd7.l[entpd7(0.0)]
entpd8.l[entpd8(0.0)]
entpd8.s[entpd8(6e-173)]
eny2.l[eny2(1e-139)]
eny2.s[eny2(4e-143)]
eogt.l[c3orf64(7e-173)]
eomes.l[eomes(0.0)]
eomes.s[eomes(0.0)]
ep400.l[ep400(5e-56)]
epas1.l[epas1(0.0)]
epas1.s[epas1(0.0)]
epb41l2.l[epb41l2(1e-121)]
epb41l4a.l[epb41l4a(6e-75)]
epb41l4a.s[epb41l4a(9e-78)]
epc1.l[epc1(0.0)]
epc1.s[epc1(0.0)]
epc2.l[epc2(0.0)]
epc2.s[epc2(0.0)]
epcam.l[epcam(6e-78)]
epcam.s[epcam(5e-88)]
epdr1.l[epdr1(7e-83)]
epg5.l[epg5(0.0)]
epgn.l[epgn(0.0)]
epgn.s[epgn(2e-170)]
epha10.l[epha10(0.0)]
epha10.s[epha10(0.0)]
epha3.l[epha3(0.0)]
epha3.s[epha3(0.0)]
ephx3.l
ephx3.s[ephx3(6e-78)]
ephx4.l[ephx4(0.0)]
ephx4.s[ephx4(0.0)]
epm2a.l[epm2a(0.0)]
epn1.l[epn1(2e-127)]
epn1.s[epn1(0.0)]
epn3.l[epn3(0.0)]
epn3.s[epn3(0.0)]
epo.1[epo(4e-154)]
epo.l[epo(3e-162)]
epor.l[epor(0.0)]
eprs-like.l[eprs(3e-95)]
eprs-like.s[eprs(0.0)]
eps15.l[eps15(6e-176)]
eps15.s[eps15(1e-161)]
eps8.l[eps8(3e-68)]
eps8.s[eps8(0.0)]
eps8l2-like.l[eps8l2(4e-80)]
eps8l2-like.s[eps8l2(5e-141)]
eps8l3.1[eps8l3(0.0)]
eps8l3.s[eps8l3(0.0)]
epsti1.l
epyc.l[epyc(0.0)]
epyc.s[epyc(0.0)]
eral1.l[eral1(3e-91)]
erap1.l[erap1(0.0)]
erap1.s[erap1(2e-38)]
erbb2.l[erbb2(3e-50)]
erbb2.s[erbb2(0.0)]
erbb2ip-like.l[erbb2ip(0.0)]
erbb2ip-like.s[erbb2ip(0.0)]
erbb3.l[erbb3(6e-53)]
erbb3.s[erbb3(3e-46)]
erc2.1[erc2(0.0)]
ercc1.l[ercc1(4e-28)]
ercc2.l[ercc2(0.0)]
ercc3.l[ercc3(0.0)]
ercc4.l[ercc4(2e-140)]
ercc5.l[ercc5(7e-120)]
ercc6.l[ercc6(5e-94)]
ercc6l.l[ercc6l(3e-94)]
ercc6l2.l[c9orf102(0.0)]
ercc8.s[ensxetg00000031181(6e-56)|ercc8(0.0)]
ereg.l[ereg(0.0)]
ereg.s[ereg(1e-102)]
erf.l[erf(9e-94)]
erf.s[erf(4e-53)]
ergic2.l[ergic2(1e-43)]
ergic2.s[ergic2(8e-110)]
ergic3.l[ergic3(4e-39)]
ergic3.s[ergic3(8e-46)]
erh.l[erh(8e-134)]
erh.s[erh(5e-112)]
eri1.1[eri1(0.0)]
eri2.l[eri2(5e-35)]
eri3.l[eri3(0.0)]
eri3.s[eri3(0.0)]
erlec1.l[erlec1(2e-89)]
erlec1.s[erlec1(0.0)]
erlin2.l[erlin2(0.0)]
erlin2.s[erlin2(3e-108)]
ermn.l
ermn.s
ermp1.l[ermp1(0.0)]
ero1l.l[ero1l(0.0)]
ero1lb.l[ero1lb(3e-52)]
erp27.l[erp27(0.0)]
erp27.s[erp27(0.0)]
erp29.s[erp29(0.0)]
errfi1.l[errfi1(0.0)]
errfi1.s[errfi1(3e-158)]
esam.1[esam(0.0)]
esam.l[esam(0.0)]
esco1.l[esco1(0.0)]
esco2.l[esco2(0.0)]
esco2.s[esco2(0.0)]
esf1.l[esf1(0.0)]
esm1.l[esm1(0.0)]
esm1.s[esm1(0.0)]
espl1-like.l[espl1(2e-79)]
espl1-like.s[espl1(0.0)]
espn-like.1.l[ensxetg00000033593(8e-50)|espn(0.0)]
espn-like.1.s[espn(2e-180)]
esr1.l[esr1(0.0)]
esr1.s[esr1(8e-118)]
esr2.l[esr2(0.0)]
esrp1.l[esrp1(0.0)]
esrp1.s[esrp1(0.0)]
esrra.l[esrra(2e-140)]
esrra.s[esrra(0.0)]
esrrb.l[esrrb(0.0)]
esrrg.l[esrrg(2e-91)]
esrrg.s[esrrg(2e-91)]
esrrgr.l[esrrgr(0.0)]
esyt1.l[esyt1(0.0)]
esyt1.s[esyt1(0.0)]
etaa1.l[etaa1(0.0)]
etaa1.s[etaa1(0.0)]
etf1.s[etf1(0.0)]
etfb.l[etfb(0.0)]
etfdh.l[etfdh(0.0)]
ethe1.1[ethe1(0.0)]
ethe1.l[ethe1(0.0)]
etnppl.l[agxt2l1(0.0)]
etnppl.s[agxt2l1(0.0)]
ets2.l[ets2(3e-42)]
ets2.s[ets2(7e-39)]
etv2.l[etv2(5e-84)]
etv2.s[etv2(3e-75)]
etv4.s[etv4(4e-147)]
eva1c-like.l[c21orf63(5e-62)]
eva1c-like.s[c21orf63(1e-71)]
evc.l[evc(0.0)]
evc2.l[evc2(0.0)]
evi2a.l[ensxetg00000013709(0.0)]
evi2a.s[ensxetg00000013709(0.0)]
evi2b.l
evi2b.s
evl.l[evl(1e-170)]
evl.s[evl(9e-176)]
evx1.l[evx1(0.0)]
evx1.s[evx1(0.0)]
evx2.l[evx2(2e-52)]
evx2.s[evx2(8e-48)]
exd3.s
exoc1.l[exoc1(3e-36)]
exoc1.s[exoc1(0.0)]
exoc2.l[exoc2(0.0)]
exoc3.l[exoc3(4e-52)]
exoc3l1.l[exoc3l1(0.0)]
exoc3l4.l[tnfaip2(2e-171)]
exoc5.l[exoc5(3e-118)]
exoc5.s[exoc5(1e-114)]
exoc6.l[exoc6(0.0)]
exoc6.s[exoc6(3e-103)]
exoc8.s[exoc8(0.0)]
exog.l[exog(3e-108)]
exosc1.l[exosc1(0.0)]
exosc10.l[exosc10(3e-113)]
exosc10.s[exosc10(1e-125)]
exosc4.s[exosc4(0.0)]
exosc5.l[exosc5(3e-22)]
exosc9.l[exosc9(0.0)]
ext1.l[ext1(0.0)]
ext1.s[ext1(0.0)]
ext2.l[ext2(0.0)]
ext2.s[ext2(0.0)]
extl2.l[extl2(0.0)]
extl3.l[extl3(0.0)]
extl3.s[extl3(0.0)]
eya1.1[eya1(0.0)]
eya1.s[eya1(0.0)]
eya2.l[eya2(2e-129)]
eya2.s[eya2(0.0)]
eya3.l[eya3(0.0)]
eya3.s[xkr8(0.0)|eya3(2e-139)]
eya4-like.l[eya4(0.0)]
ezh1.l[ezh1(0.0)]
ezh1.s[ezh1(0.0)]
ezh2.l[ezh2(3e-149)]
ezh2.s[ezh2(3e-146)]
ezr.l[ezr(1e-58)]
f12.l[f12(0.0)]
f13a1.l[f13a1(0.0)]
f13a1.s[f13a1(0.0)]
f13b-like.l[f13b(1e-75)]
f2.l[f2(8e-106)]
f2.s[f2(0.0)]
f2r.l[f2r(0.0)]
f2r.s[f2r(0.0)]
f2rl2.l[f2rl2(2e-97)]
f2rl2.s[f2rl2(0.0)]
f2rl3.1[f2rl3(3e-153)]
f2rl3.l[f2rl3(0.0)]
f3.l[f3(3e-33)]
f3.s[f3(0.0)]
f5.l[f5(1e-109)]
f7.s[f7(0.0)]
f8a1.l[f8a1(2e-154)]
f9.l[f9(0.0)]
f9.s[f9(0.0)]
fa2h.l[fa2h(0.0)]
fa2h.s[fa2h(0.0)]
faah2.l[faah2(0.0)]
fabp1.l[fabp1(6e-137)]
fabp1.s[fabp1(3e-135)]
fabp2.l[fabp2(0.0)]
fabp2.s[fabp2(0.0)]
fabp3.l[fabp3(0.0)]
fabp3.s[fabp3(0.0)]
fabp7.l[fabp7(2e-23)]
fadd.l[fadd(2e-165)]
fadd.s[fadd(0.0)]
fads2.l[fads2(0.0)]
fads2.s[fads2(0.0)]
fads6.l[fads6(0.0)]
fads6.s[fads6(0.0)]
faf1.l[faf1(0.0)]
faf1.s[faf1(0.0)]
faf2.l[faf2(1e-121)]
faf2.s[faf2(0.0)]
fah.l[fah(0.0)]
fahd1-like.l
fahd2a.l[fahd2a(0.0)]
fam101a.l[fam101a(0.0)]
fam101b.l[fam101b(0.0)]
fam101b.s[fam101b(0.0)]
fam104a.s
fam105a.s[fam105a(0.0)]
fam105b-like.s[fam105b(9e-79)]
fam109a.l[fam109a(6e-170)]
fam109a.s[fam109a(1e-36)]
fam110c.l[fam110c(0.0)]
fam110c.s[fam110c(0.0)]
fam110d.l[grrp1(0.0)]
fam110d.s[grrp1(0.0)]
fam115a-like.l[ensxetg00000029983(0.0)]
fam117b.l[fam117b(2e-79)]
fam117b.s[fam117b(0.0)]
fam118b.l[fam118b(0.0)]
fam118b.s[fam118b(0.0)]
fam120b.l[fam120b(0.0)]
fam120b.s
fam120c.1[fam120c(5e-67)]
fam120c.s[fam120c(0.0)]
fam124a.l[fam124a(0.0)]
fam124a.s[fam124a(0.0)]
fam124b.l[fam124b(0.0)]
fam124b.s[fam124b(0.0)]
fam129b.1[fam129b(1e-150)]
fam129b.s[fam129b(0.0)]
fam132a.l[fam132a(2e-157)]
fam132a.s[fam132a(5e-154)]
fam132b.l[fam132b(0.0)]
fam133b.s[fam133b(3e-103)]
fam134a.l[fam134a(2e-148)]
fam134a.s[fam134a(0.0)]
fam134b.l[fam134b(0.0)]
fam134b.s[fam134b(0.0)]
fam135b.l[fam135b(2e-70)]
fam135b.s[fam135b(1e-122)]
fam136a.l[fam136a(0.0)]
fam136a.s[fam136a(3e-37)]
fam13a.l[fam13a(2e-176)]
fam13a.s[fam13a(3e-170)]
fam13b.l[fam13b(2e-88)]
fam13b.s[fam13b(1e-106)]
fam149b1-like.s[fam149b1(7e-143)]
fam150b-like.l[fam150b(4e-96)]
fam150b-like.s[fam150b(4e-159)]
fam151a.l[fam151a(0.0)]
fam151a.s[fam151a(0.0)]
fam151b-like.l[fam151b(0.0)]
fam154b.l[fam154b(7e-95)]
fam155a.l
fam155a.s
fam159a.l[fam159a(2e-154)]
fam159a.s[fam159a(2e-149)]
fam159b.1[fam159b(3e-151)]
fam159b.l[fam159b(1e-144)]
fam160a1-like.l[fam160a1(6e-70)]
fam160a1-like.s[fam160a1(1e-60)]
fam160a2.l[fam160a2(3e-68)]
fam160b1.l[fam160b1(0.0)]
fam160b1.s[fam160b1(4e-162)]
fam160b2.l[fam160b2(0.0)]
fam161a.l[fam161a(0.0)]
fam161b-like.s[fam161b(0.0)]
fam163b.l[fam163b(0.0)]
fam163b.s[fam163b(0.0)]
fam167a-like.l[fam167a(0.0)]
fam167a-like.s[fam167a(0.0)]
fam168a.l[fam168a(1e-50)]
fam168a.s[fam168a(2e-55)]
fam169a.l[fam169a(1e-58)]
fam169a.s[fam169a(0.0)]
fam171a1.l[fam171a1(0.0)]
fam171a1.s[fam171a1(0.0)]
fam171a2.l[fam171a2(0.0)]
fam171a2.s[fam171a2(1e-31)]
fam172a.l[fam172a(0.0)]
fam172b.l[ensxetg00000033027(0.0)]
fam173a.1[fam173a(4e-148)]
fam174.l[fam174a(0.0)]
fam174b-like.l
fam174b-like.s
fam175a.l[fam175b(0.0)]
fam175a.s[fam175a(0.0)]
fam177a1.l[fam177a1(2e-79)]
fam177a1.s[fam177a1(3e-58)]
fam177b.l[galnt11(2e-68)]
fam178a.l[fam178a(9e-115)]
fam179a-like.l[fam179a(8e-155)]
fam179a-like.s[fam179a(0.0)]
fam181a-like.l[fam181a(0.0)]
fam181a-like.s[fam181a(2e-79)]
fam181b.l
fam181b.s
fam184a-like.l[fam184a(0.0)]
fam185a.l[fam185a(0.0)]
fam189a1.l[fam189a1(0.0)]
fam189a1.s[fam189a1(0.0)]
fam189b.l[fam189b(0.0)]
fam192a.s[fam192a(2e-121)]
fam193a-like.l[fam193a(2e-171)]
fam193a-like.s[fam193a(4e-168)]
fam193b.l[fam193b(1e-44)]
fam193b.s[fam193b(1e-48)]
fam194a.l
fam195a.l[fam195a(6e-52)]
fam195a.s[fam195a(0.0)]
fam195b.1[fam195b(3e-22)]
fam195b.l[fam195b(4e-135)]
fam196a.l[fam196a(0.0)]
fam196a.s[fam196a(0.0)]
fam198a.l[fam198a(0.0)]
fam198a.s[fam198a(0.0)]
fam198b.l[fam198b(0.0)]
fam198b.s[fam198b(0.0)]
fam199x.l[fam199x(5e-29)]
fam199x.s[fam199x(9e-135)]
fam19a2-like.l
fam19a2-like.s
fam19a3.l
fam19a3.s
fam19a4.l
fam19a4.s
fam207a.l[c21orf70(0.0)]
fam20b.l[fam20b(5e-161)]
fam20b.s[fam20b(0.0)|tor3a(5e-24)]
fam210a.l[c18orf19(6e-124)]
fam210a.s[c18orf19(0.0)]
fam210b.l
fam210b.s
fam211b.l[c22orf36(1e-157)]
fam211b.s[c22orf36(0.0)]
fam212a.l[c3orf54(0.0)]
fam212a.s[c3orf54(0.0)]
fam212b.l[c1orf183(0.0)]
fam213a.1
fam213a.s
fam213b.l[c1orf93(2e-80)]
fam214a.l[kiaa1370(0.0)]
fam214a.s[kiaa1370(0.0)]
fam214b.l[kiaa1539(2e-56)]
fam214b.s[kiaa1539(2e-33)]
fam217b.l
fam217b.s
fam219b.l[c15orf17(2e-67)]
fam219b.s[c15orf17(6e-58)]
fam21a.l[fam21a(2e-71)]
fam221a.1[c7orf46(2e-67)]
fam222a.l[c12orf34(7e-87)]
fam222a.s[c12orf34(6e-69)]
fam222b-like.l[c17orf63(0.0)]
fam222b-like.s[c17orf63(0.0)]
fam227b.l
fam228b.s[fam228b(0.0)]
fam26d-like.l[fam26d(0.0)]
fam26d-like.s[fam26d(0.0)]
fam32a.l[fam32a(2e-177)]
fam3a.1[fam3a(4e-50)]
fam3a.s[fam3a(0.0)|slc10a3(0.0)]
fam3b.l[fam3b(0.0)]
fam3b.s[fam3b(0.0)]
fam3c.l[fam3c(0.0)]
fam3c.s[fam3c(0.0)]
fam43a.l[fam43a(0.0)]
fam43a.s[fam43a(0.0)]
fam43b.l[fam43b(0.0)]
fam46a.1[fam46a(0.0)]
fam46a.s[fam46a(0.0)]
fam46b.l[fam46b(0.0)]
fam46b.s[fam46b(0.0)]
fam46c.1[fam46c(0.0)]
fam46c.l[fam46c(0.0)]
fam46d.l[fam46d(0.0)]
fam46d.s[fam46d(0.0)]
fam49a.l[fam49a(0.0)]
fam49a.s[fam49a(2e-103)]
fam49b.l[fam49b(5e-156)]
fam49b.s[fam49b(4e-161)]
fam50a.l[fam50a(0.0)]
fam50a.s[fam50a(0.0)]
fam53a.l[fam53a(3e-21)]
fam53a.s[fam53a(2e-85)]
fam53c-like.l[fam53c(2e-88)]
fam53c-like.s[fam53c(0.0)]
fam58a.s[fam58a(9e-146)]
fam5b.l[fam5b(6e-147)]
fam5b.s[fam5b(2e-138)]
fam5c.l[fam5c(0.0)]
fam5c.s[fam5c(0.0)]
fam63a.l[fam63a(8e-24)]
fam63a.s[fam63a(6e-60)]
fam63b.l[fam63b(0.0)]
fam63b.s[fam63b(0.0)]
fam64a.l[fam64a(0.0)]
fam64a.s[fam64a(2e-73)]
fam65a-like.l[fam65a(8e-127)]
fam65b.l[fam65b(0.0)]
fam65b.s[fam65b(2e-92)]
fam69a.l[fam69a(1e-39)]
fam69a.s[fam69a(0.0)]
fam69b.l
fam69b.s[fam69b(4e-68)]
fam69c.l[fam69c(0.0)]
fam69c.s[fam69c(5e-143)]
fam72a.l[fam72a(5e-148)]
fam73a.l[fam73a(5e-73)]
fam73b.1[fam73b(0.0)]
fam73b.s[fam73b(1e-107)]
fam76b.l[fam76b(6e-68)]
fam76b.s[fam76b(0.0)]
fam78b.l[fam78b(0.0)]
fam78b.s[fam78b(0.0)]
fam81b-like.l[fam81b(0.0)]
fam81b-like.s[fam81b(0.0)]
fam83a.l[fam83a(0.0)]
fam83a.s[fam83a(0.0)]
fam83b.l[fam83b(1e-83)]
fam83b.s[fam83b(2e-85)]
fam83c.l[fam83c(0.0)]
fam83c.s[fam83c(0.0)]
fam83e-like.l[fam83e(2e-93)]
fam83e-like.s[fam83e(4e-93)]
fam83f.l[fam83f(4e-178)]
fam83f.s[fam83f(8e-160)]
fam83g.l[fam83g(0.0)]
fam83g.s[fam83g(0.0)]
fam83h.l[fam83h(0.0)]
fam83h.s[fam83h(0.0)]
fam84a.l[fam84a(0.0)]
fam84a.s[fam84a(0.0)]
fam86a.l[ensxetg00000033667(0.0)]
fam89a-like.l[fam89a(0.0)]
fam89a-like.s[fam89a(0.0)]
fam8a1.l[fam8a1(2e-46)]
fam8a1.s[fam8a1(1e-58)]
fam91a1.l[fam91a1(9e-90)]
fam91a1.s[fam91a1(1e-142)]
fam92a1.l[fam92a1(5e-43)]
fam92a1.s[fam92a1(5e-37)]
fam92b-like.1[fam92b(2e-117)]
fam92b-like.l[fam92b(0.0)]
fam98a.l[fam98a(0.0)]
fam98b.l[fam98b(0.0)]
fan1.l[fan1(0.0)]
fanca.1[fanca(0.0)]
fancb.l[fancb(1e-98)]
fancc.l[fancc(2e-134)]
fancd2.l[fancd2(0.0)]
fancd2os.l[c3orf24(0.0)]
fancf.l[fancf(0.0)]
fancg.s[fancg(0.0)]
fancl.l[fancl(3e-78)]
fancm-like.l[ensxetg00000030986(4e-58)|fancm(0.0)]
fank1.l[fank1(0.0)]
fap.l[fap(0.0)]
far1.l[far1(0.0)]
far1.s[far1(0.0)]
farp1-like.l[farp1(6e-145)]
farp1-like.s[farp1(0.0)]
farsa.1[farsa(0.0)]
farsa.l[farsa(0.0)]
farsb.l[farsb(3e-59)]
farsb.s[farsb(2e-32)]
fas.l
fas.s
fastkd2.l[fastkd2(0.0)]
fastkd3.l[fastkd3(0.0)]
fastkd5.l[fastkd5(0.0)]
fastkd5.s[fastkd5(1e-84)|ubox5(0.0)]
fat1.l[fat1(0.0)]
fat1.s[fat1(0.0)]
fat3-like.s[fat3(0.0)]
fat4-like.1.s[fat4(0.0)]
faxdc2.l[c5orf4(5e-122)]
fbf1-like.l[fbf1(0.0)]
fbl.l[fbl(0.0)]
fbl.s[fbl(0.0)]
fbln5.l[fbln5(2e-155)]
fbln5.s[fbln5(0.0)]
fbln7.l[fbln7(0.0)]
fbln7.s[fbln7(0.0)]
fbn1.l[fbn1(0.0)]
fbn1.s[fbn1(0.0)]
fbn3.l[fbn3(0.0)]
fbn3.s[fbn3(3e-97)]
fbp1.l[fbp1(0.0)]
fbp1.s[ensxetg00000030100(2e-82)|fbp1(4e-66)]
fbp2.l[fbp2(0.0)]
fbp2.s[fbp2(1e-50)]
fbxl12.l[fbxl12(0.0)]
fbxl14-like.1[fbxl14(0.0)]
fbxl14-like.s[fbxl14(0.0)]
fbxl17.l[fbxl17(0.0)]
fbxl18-like.l[fbxl18(0.0)]
fbxl20-like.l[fbxl20(0.0)]
fbxl20-like.s[fbxl20(0.0)]
fbxl22-like.l
fbxl22-like.s[fbxl22(0.0)]
fbxl3.l[fbxl3(0.0)]
fbxl3.s[fbxl3(6e-168)]
fbxl5.l[fbxl5(5e-110)]
fbxl5.s[fbxl5(2e-110)]
fbxl7.l[fbxl7(0.0)]
fbxl7.s[fbxl7(0.0)]
fbxl8.l[fbxl8(0.0)]
fbxo10.1[fbxo10(3e-36)]
fbxo10.l[fbxo10(2e-169)]
fbxo15.l[fbxo15(4e-172)]
fbxo15.s[fbxo15(0.0)]
fbxo18-like.l[fbxo18(2e-59)]
fbxo21.l[fbxo21(8e-125)]
fbxo21.s[fbxo21(0.0)]
fbxo22.l[fbxo22(0.0)]
fbxo24.l[fbxo24(0.0)]
fbxo25.l[fbxo25(0.0)]
fbxo25.s[fbxo25(0.0)]
fbxo27.l[sars2(0.0)]
fbxo27.s[sars2(0.0)]
fbxo3.l[fbxo3(0.0)]
fbxo3.s[fbxo3(0.0)]
fbxo30.l[fbxo30(2e-47)]
fbxo30.s[fbxo30(4e-49)]
fbxo31.1[fbxo31(6e-131)]
fbxo31.l[fbxo31(0.0)]
fbxo32.l[fbxo32(1e-27)]
fbxo32.s[fbxo32(0.0)]
fbxo33.1[fbxo33(0.0)]
fbxo33.s[fbxo33(2e-47)]
fbxo34.l[fbxo34(0.0)]
fbxo34.s[fbxo34(0.0)]
fbxo36.l[fbxo36(2e-34)]
fbxo36.s[fbxo36(0.0)]
fbxo4.l[fbxo4(0.0)]
fbxo40-like.l[fbxo40(0.0)]
fbxo41.l[fbxo41(6e-156)]
fbxo41.s[fbxo41(0.0)]
fbxo42.l[fbxo42(0.0)]
fbxo42.s[fbxo42(0.0)]
fbxo43-like.l[fbxo43(0.0)]
fbxo43-like.s[fbxo43(0.0)]
fbxo45.l[fbxo45(2e-61)]
fbxo45.s[fbxo45(1e-83)]
fbxo5.l[fbxo5(0.0)]
fbxo5.s[fbxo5(0.0)]
fbxo7.1[fbxo7(9e-112)]
fbxo7.s[fbxo7(0.0)]
fbxo8.l[fbxo8(0.0)]
fbxo8.s[fbxo8(0.0)]
fbxo9.l[fbxo9(0.0)]
fbxo9.s[fbxo9(1e-46)|ick(9e-64)]
fbxw4-like.l[fbxw4(8e-85)]
fbxw7-like.l[fbxw7(0.0)]
fbxw7-like.s[fbxw7(0.0)]
fbxw8.l[fbxw8(5e-58)]
fbxw9.1[fbxw9(0.0)]
fcf1.l[fcf1(0.0)]
fcf1.s[fcf1(0.0)]
fcgbp.s
fcgr1.s[xb-gene-5844396(0.0)]
fcho1.1[fcho1(7e-40)]
fcho1.l[fcho1(6e-46)]
fcho2.l[fcho2(3e-60)]
fcho2.s[fcho2(8e-47)]
fchsd1.l[fchsd1(3e-95)]
fchsd1.s[fchsd1(0.0)]
fcn2.1[fcn2(5e-76)]
fdps.l
fdps.s
fdx1.l[fdx1(0.0)]
fdx1.s[fdx1(0.0)]
fdx1l.l[fdx1l(4e-92)]
fdx1l.s[fdx1l(3e-105)]
fdxr.l[fdxr(0.0)]
fdxr.s[fdxr(0.0)]
fech.l[fech(0.0)]
fech.s[fech(0.0)]
fem1b.l[fem1b(1e-102)]
fem1b.s[fem1b(0.0)]
fem1c-like.l[fem1c(0.0)]
fem1c-like.s[fem1c(0.0)]
fen1.l[fen1(0.0)]
fen1.s[c11orf10(1e-147)|fen1(0.0)]
fer.l[fer(0.0)]
fer.s[fer(0.0)]
fer1l6.l[fer1l6(7e-47)]
fer1l6.s[fer1l6(1e-46)]
ferd3l.l[ferd3l(0.0)]
ferd3l.s[ferd3l(0.0)]
fermt1.l[fermt1(0.0)]
fermt1.s[fermt1(0.0)]
fermt2-like.l[fermt2(0.0)]
fermt2-like.s[fermt2(3e-54)]
fermt3.l[fermt3(0.0)]
fetub.l[fetub(3e-80)]
fev.l[fev(0.0)]
fev.s[fev(0.0)]
fez2.l[fez2(7e-69)]
fez2.s[fez2(0.0)]
fezf1.l[fezf1(0.0)]
fezf1.s[fezf1(0.0)]
fezf2.l[fezf2(0.0)]
fezf2.s[fezf2(0.0)]
ffar4.l[o3far1(0.0)]
ffar4.s[o3far1(0.0)]
fga.l[fga(0.0)]
fga.s[fga(0.0)]
fgb.l[fgb(0.0)]
fgb.s[fgb(0.0)]
fgd1-like.1[fgd1(1e-146)]
fgd1-like.s[fgd1(0.0)]
fgd4.l[fgd4(3e-75)]
fgd4.s[fgd4(4e-64)]
fgd5-like.l[fgd5(0.0)]
fgd5-like.s[fgd5(3e-21)]
fgd6.l[fgd6(0.0)]
fgd6.s[fgd6(0.0)]
fgf1.l[fgf1(0.0)]
fgf1.s[fgf1(0.0)]
fgf10.l[fgf10(0.0)]
fgf10.s[fgf10(0.0)]
fgf11.1[fgf11(2e-153)]
fgf11.l[fgf11(2e-148)]
fgf14.l[fgf14(0.0)]
fgf14.s[fgf14(4e-170)]
fgf16.l[fgf16(0.0)]
fgf16.s[fgf16(0.0)]
fgf2.l[fgf2(0.0)]
fgf2.s[fgf2(0.0)]
fgf20.l[fgf20(0.0)]
fgf20.s[fgf20(0.0)]
fgf22.l[fgf22(0.0)]
fgf23.1.l
fgf23.1.s[fgf23.1(5e-139)]
fgf23.2.l[fgf23.2(0.0)]
fgf23.2.s[fgf23.2(0.0)]
fgf3.l[fgf3(0.0)]
fgf3.s[fgf3(5e-168)]
fgf4.l[fgf4(2e-140)]
fgf4.s[fgf4(0.0)]
fgf6.l[fgf6(0.0)]
fgf6.s[fgf6(0.0)]
fgf8.l[fgf8(3e-42)]
fgf8.s[fgf8(0.0)]
fgf9.l[fgf9(0.0)]
fgf9.s[fgf9(0.0)]
fgfbp1.l[fgfbp1(0.0)]
fgfbp1.s[fgfbp1(0.0)]
fgfbp2.l[fgfbp2(0.0)]
fgfbp2.s[fgfbp2(0.0)]
fgfbp3.l[fgfbp3(0.0)]
fgfbp3.s[fgfbp3(0.0)]
fgfr1.l[fgfr1(0.0)]
fgfr1.s[fgfr1(2e-97)]
fgfr1op.l[fgfr1op(3e-65)]
fgfr2.l[fgfr2(0.0)]
fgfr2.s[fgfr2(2e-67)]
fgfr4.l[fgfr4(0.0)]
fgfr4.s[fgfr4(0.0)]
fgfrl1.l[fgfrl1(0.0)]
fgfrl1.s[fgfrl1(0.0)]
fgg.l[fgg(0.0)]
fgg.s[fgg(0.0)]
fggy.l[fggy(0.0)]
fgl1.l[fgl1(0.0)]
fgl2.l[fgl2(0.0)]
fgl2.s[fgl2(0.0)]
fhdc1.l[fhdc1(0.0)]
fhdc1.s[fhdc1(0.0)]
fhit.l[fhit(0.0)]
fhit.s[fhit(5e-159)]
fhl2.l[fhl2(0.0)]
fhl2.s[fhl2(0.0)]
fhl3.l[fhl3(0.0)]
fhl3.s[fhl3(0.0)]
fhl5.l[fhl5(0.0)]
fhl5.s[fhl5(0.0)]
fhod1.l[fhod1(3e-121)]
fhod1.s[fhod1(4e-111)]
fibin.s[fibin(0.0)]
fibp.l[fibp(0.0)]
ficd.l[ficd(5e-30)]
ficd.s[ficd(0.0)]
fig4.l[ensxetg00000021302(0.0)|ensxetg00000030893(2e-65)]
figla.l[figla(4e-37)]
fign-like.l[fign(0.0)]
fign-like.s[fign(0.0)]
filip1-like.1[filip1(0.0)]
filip1-like.s[filip1(0.0)]
fip1l1.l[fip1l1(0.0)]
fip1l1.s[fip1l1(0.0)]
fis1.1[fis1(5e-51)]
fis1.l[fis1(4e-159)]
fitm1.l
fitm1.s
fitm2.l[fitm2(0.0)]
fitm2.s[fitm2(0.0)]
fjx1.l[fjx1(0.0)]
fjx1.s
fkbp10.l[fkbp10(0.0)]
fkbp10.s[fkbp10(0.0)]
fkbp11.l[fkbp11(0.0)]
fkbp11.s[fkbp11(8e-53)]
fkbp14.l[fkbp14(0.0)]
fkbp15.l[fkbp15(3e-99)]
fkbp2.l[fkbp2(0.0)]
fkbp2.s[fkbp2(0.0)]
fkbp3.l[fkbp3(0.0)]
fkbp6.l[fkbp6(0.0)]
fkbp7.l[fkbp7(0.0)]
fkbp8.l[fkbp8(7e-40)]
fkbp8.s[fkbp8(0.0)]
fkbp9.l[fkbp9(0.0)]
fkbp9.s[fkbp9(2e-39)]
fkbpl.s
fkrp.l[fkrp(0.0)]
fktn.l[fktn(3e-63)]
fktn.s[fktn(1e-108)]
flcn.s[flcn(0.0)]
fli1.l[fli1(0.0)]
fli1.s[fli1(1e-87)]
flii.l[flii(0.0)]
flii.s[flii(4e-24)]
flnb.1[flnb(0.0)]
flnc.l[flnc(0.0)]
flnc.s[flnc(0.0)]
flot1.l[flot1(6e-155)]
flot1.s[flot1(7e-36)]
flot2.l[flot2(1e-60)]
flrt1.l[flrt1(0.0)]
flrt1.s[flrt1(0.0)]
flrt2.l[flrt2(0.0)]
flrt2.s[flrt2(0.0)]
flrt3.l[flrt3(0.0)]
flrt3.s[flrt3(0.0)]
flt1.l[flt1(0.0)]
flt1.s[flt1(0.0)]
flt3lg.l
flt3lg.s
flvcr1.l[flvcr1(0.0)]
flvcr1.s[flvcr1(2e-26)]
flvcr2.l[flvcr2(6e-153)]
fmn1.l[fmn1(2e-72)]
fmn2.l[fmn2(0.0)]
fmnl1.l[fmnl1(2e-35)]
fmnl1.s[fmnl1(0.0)]
fmnl2-like.l[fmnl2(0.0)]
fmnl2-like.s[fmnl2(0.0)]
fmo1.l[ensxetg00000031998(0.0)|fmo1(0.0)]
fmo2.l[fmo2(0.0)]
fmo2.s[fmo2(4e-123)]
fmo3.l[fmo3(5e-50)]
fmo5.l[fmo5(0.0)]
fmo5.s[fmo5(0.0)]
fmod.s[fmod(0.0)]
fmr1.l[fmr1(5e-37)]
fmr1.s[fmr1(0.0)]
fn1.l[fn1(0.0)]
fn1.s[fn1(0.0)]
fn3k.l[fn3k(6e-136)]
fn3k.s
fn3krp.s[fn3krp(2e-117)]
fnbp1.1[fnbp1(9e-175)]
fnbp1.s[fnbp1(0.0)]
fndc1.l[fndc1(1e-61)]
fndc1.s[fndc1(0.0)]
fndc3b.l[fndc3b(0.0)]
fndc3b.s[fndc3b(0.0)]
fndc4.l[fndc4(0.0)]
fndc4.s[fndc4(0.0)]
fnip1-like.l[fnip1(1e-114)]
fnip1-like.s[fnip1(0.0)]
fnip2-like.l[fnip2(0.0)]
fnip2-like.s[fnip2(0.0)]
fnta.l[fnta(5e-39)]
fnta.s[fnta(5e-138)]
fntb.l[fntb(0.0)]
fntb.s[fntb(2e-60)]
focad.l[kiaa1797(0.0)]
folh1-like.l[folh1(0.0)]
folr1.l
folr4.l[folr4(0.0)]
fopnl-like.l
fos.l[fos(0.0)]
fos.s[fos(0.0)]
fosl1.l[fosl1(3e-45)]
fosl1.s[fosl1(0.0)]
foxa1.l[foxa1(0.0)]
foxa1.s[foxa1(0.0)]
foxa2.l[foxa2(0.0)]
foxa2.s[foxa2(4e-40)]
foxa4.l[foxa4(4e-43)]
foxa4.s[foxa4(0.0)]
foxb1.l[foxb1(3e-117)]
foxb1.s[foxb1(7e-93)]
foxb2.l[foxb1(2e-104)]
foxb2.s[foxb1(4e-97)]
foxc1.l[foxc1(0.0)]
foxc1.s[foxc1(0.0)]
foxc2.l[foxc2(9e-102)]
foxc2.s[foxc2(0.0)]
foxd1.l[foxd1(2e-125)]
foxd1.s[foxd1(0.0)]
foxd2.l[foxd2(0.0)]
foxd2.s[foxd2(0.0)]
foxd3.l[foxd3(7e-85)]
foxd3.s[foxd3(0.0)]
foxd4l1.1.l[foxd4l1.1(0.0)]
foxd4l1.1.s[foxd4l1.1(0.0)]
foxe1.l[foxe1(0.0)]
foxe1.s[foxe1(0.0)]
foxe3.l[foxe3(0.0)]
foxe3.s[foxe3(0.0)]
foxf1.l[foxf1(2e-168)]
foxf1.s[foxf1(0.0)]
foxf2.l[foxf2(0.0)]
foxf2.s[foxf2(0.0)]
foxg1.l[foxg1(7e-79)]
foxg1.s[foxg1(0.0)]
foxh1.2.l[foxh1(3e-48)|foxh1.2(2e-162)]
foxh1.l[foxh1(0.0)]
foxh1.s[foxh1(0.0)]
foxi1.l[foxi1(2e-38)]
foxi1.s[foxi1(9e-46)]
foxi2.l[foxi2(0.0)]
foxi2.s[foxi2(0.0)]
foxi4.1.l[foxi4.1(6e-41)]
foxi4.1.s[foxi4.1(0.0)]
foxi4.2.l[foxi4.2(0.0)]
foxi4.2.s[foxi4.2(0.0)]
foxj1.2.l[foxj1.2(4e-95)]
foxj1.2.s[foxj1.2(0.0)]
foxj1.l[foxj1(5e-95)]
foxj1.s[foxj1(2e-94)]
foxj2.1[foxj2(5e-116)]
foxj3.l[foxj3(2e-24)]
foxj3.s[foxj3(0.0)]
foxk2.l[foxk2(0.0)]
foxk2.s[foxk2(0.0)]
foxl1.l[foxl1(0.0)]
foxl1.s[foxl1(0.0)]
foxl2.l[foxl2(0.0)]
foxl2.s[foxl2(0.0)]
foxm1.l[foxm1(1e-100)]
foxm1.s[foxm1(5e-66)]
foxn1.l[foxn1(0.0)]
foxn1.s[foxn1(6e-117)]
foxn2.l[foxn2(4e-110)]
foxn2.s[foxn2(9e-171)]
foxn4.l[foxn4(4e-96)]
foxn4.s[foxn4(2e-115)]
foxo1.l
foxo1.s
foxo3.l[foxo3(0.0)]
foxo3.s[foxo3(2e-73)]
foxo4.l[foxo4(0.0)]
foxo4.s[foxo4(0.0)]
foxp3.1[foxp3(1e-94)]
foxp3.s[foxp3(0.0)]
foxp4.s[foxp4(0.0)]
foxq1.l[foxq1(0.0)]
foxq1.s[foxq1(0.0)]
foxr1.l[foxr1(0.0)|ttc36(0.0)]
foxred1.l[foxred1(5e-125)]
foxred1.s[foxred1(5e-97)]
foxred2.l[foxred2(0.0)]
fpgs.1[fpgs(3e-46)]
fpgs.s[cdk9(0.0)|fpgs(0.0)]
fpgt.l[fpgt(0.0)]
fpgt.s[fpgt(2e-130)]
fras1.l[fras1(0.0)]
fras1.s[fras1(0.0)]
frat1.l
frat1.s
frem2.1[frem3(0.0)]
frg1.l[frg1(0.0)]
frk.l[frk(0.0)]
frk.s[frk(2e-126)]
frmd3.l[frmd3(0.0)]
frmd3.s[frmd3(0.0)]
frmd5.l[frmd5(0.0)]
frmd5.s[frmd5(0.0)]
frmd8.l[frmd8(1e-101)]
frmpd1.1[frmpd1(5e-92)]
frmpd1.l[frmpd1(0.0)]
frmpd3.l[frmpd3(0.0)]
frs2.l[frs2(0.0)]
frs2.s[frs2(1e-28)]
frs3.1[frs3(0.0)]
frs3.s[frs3(0.0)]
fry.l[fry(0.0)]
fry.s[fry(0.0)]
fryl-like.l[fryl(0.0)]
fryl-like.s[fryl(0.0)]
frzb.l[frzb(0.0)]
frzb.s[frzb(0.0)]
fsbp-like.l[fsbp(0.0)]
fsbp-like.s[fsbp(4e-157)]
fscn1.l[fscn1(0.0)]
fscn1.s[fscn1(0.0)]
fscn2.l[fscn2(3e-43)]
fscn2.s[fscn2(0.0)]
fsd1.l[fsd1(1e-85)]
fsd1.s[fsd1(7e-81)]
fsd1l-like.l[fsd1l(0.0)]
fsd1l-like.s[fsd1l(0.0)]
fsd2.l[fsd2(1e-84)]
fsd2.s[fsd2(0.0)]
fshr.l[fshr(0.0)]
fshr.s[fshr(0.0)]
fsip1.l[fsip1(0.0)]
fst.l[fst(2e-118)]
fst.s[fst(0.0)]
fstl1.l[fstl1(6e-168)]
fstl1.s[fstl1(1e-55)]
fstl3.l[fstl3(0.0)]
fstl3.s[fstl3(0.0)]
fstl4.s[fstl4(0.0)]
fstl5.l[fstl5(0.0)]
fstl5.s[fstl5(0.0)]
ftcd.l[ftcd(0.0)]
ftmt.1
ftmt.s[ftmt(0.0)]
fto.l[fto(0.0)]
ftsj2.s[ftsj2(0.0)]
ftsj3.l[ftsj3(1e-132)]
ftsj3.s
ftsjd1.l[ftsjd1(9e-46)]
fubp1.l[fubp1(0.0)]
fubp1.s[fubp1(0.0)]
fubp3.1[fubp3(0.0)]
fubp3.s[fubp3(2e-45)]
fuca2.l[fuca2(2e-40)]
fucolectin.l[xb-gene-5830570(0.0)]
fuk-like.l[fuk(3e-73)]
fundc1.l[fundc1(0.0)]
fundc1.s[fundc1(0.0)]
furin.l[furin(0.0)]
furin.s[furin(0.0)]
fut1.l[fut1(0.0)]
fut1.s[fut1(0.0)]
fut10.l[fut10(0.0)]
fut11.l[fut11(0.0)]
fut11.s[fut11(0.0)]
fut2.l[fut2(0.0)]
fut2.s[fut2(0.0)]
fut5.s[fut5(0.0)]
fut9.l[fut9(0.0)]
fut9.s[fut9(0.0)]
fuz.l[fuz(3e-67)]
fxyd2.l[fxyd2(2e-63)]
fxyd2.s[fxyd2(4e-79)]
fxyd5.l
fxyd5.s
fxyd7.l
fxyd7.s
fyb.l
fyb.s
fyn-like.l[fyn(3e-76)]
fyn-like.s[fyn(2e-161)]
fyttd1.s[fyttd1(0.0)]
fzd1.l[fzd7(0.0)]
fzd1.s[fzd7(0.0)]
fzd10.l[fzd10(0.0)]
fzd10.s[fzd10(0.0)]
fzd2.l[fzd2(0.0)]
fzd2.s[fzd2(0.0)]
fzd3.l[fzd3(0.0)]
fzd3.s[fzd3(0.0)]
fzd5.l[fzd5(0.0)]
fzd5.s[fzd5(0.0)]
fzd6.l[fzd6(0.0)]
fzd6.s[fzd6(0.0)]
fzd8.l[fzd8(0.0)]
fzd8.s[fzd8(8e-164)]
fzd9.l[fzd9(0.0)]
fzd9.s[fzd9(0.0)]
fzr1.l[fzr1(0.0)]
g0s2.l[lamb3(3e-82)]
g0s2.s[lamb3(5e-91)]
g2e3.l[g2e3(0.0)]
g2e3.s[g2e3(7e-120)]
g3bp1.l[g3bp1(0.0)]
g3bp1.s[g3bp1(4e-52)]
g3bp2.l[g3bp2(0.0)]
g3bp2.s[g3bp2(0.0)]
g6pc-like.1.l[g6pc(0.0)]
g6pc-like.1.s[g6pc(2e-98)]
g6pc-like.2.l[g6pc(0.0)]
g6pc-like.2.s[g6pc(0.0)]
g6pc2.l[g6pc2(0.0)]
g6pc2.s[g6pc2(0.0)]
g6pc3.1-like.l[g6pc3(0.0)]
g6pd.1[g6pd(0.0)]
g6pd.s[g6pd(5e-28)]
gaa.s[gaa(0.0)]
gab2.l[gab2(0.0)]
gab2.s[gab2(0.0)]
gab3.l[gab3(0.0)]
gab3.s[gab3(0.0)]
gabarapl1-like.l[gabarapl1(1e-72)]
gabarapl1-like.s[gabarapl1(0.0)]
gabarapl2.l[gabarapl2(0.0)]
gabarapl2.s[gabarapl2(0.0)]
gabbr1.l[gabbr1(2e-144)]
gabbr1.s[gabbr1(0.0)]
gabbr2.s[gabbr2(0.0)]
gabpa.l[gabpa(8e-109)]
gabpa.s[gabpa(1e-81)]
gabra1.l[gabra1(0.0)]
gabra1.s[gabra1(0.0)]
gabra2.s[gabra2(0.0)]
gabra3-like.l[gabra3(0.0)]
gabra5-like.l[gabra5(0.0)]
gabra5-like.s[gabra5(0.0)]
gabra6.l[gabra6(6e-30)]
gabra6.s[gabra6(5e-93)]
gabrb3.l[gabrb3(0.0)]
gabrb3.s[gabrb3(2e-108)]
gabrd.l[gabrd(0.0)]
gabrr1.l[ensxetg00000033876(8e-70)]
gabrr2.l[gabrr2(0.0)]
gabrr2.s[gabrr2(0.0)]
gabrr3.l[gabrr3(0.0)]
gabrr3.s[gabrr3(0.0)]
gad1-like.l[gad1(0.0)]
gad1-like.s[gad1(0.0)]
gad1.2.l[xb-gene-5830282(0.0)]
gad1.2.s[xb-gene-5830282(1e-135)]
gad2.l[gad2(0.0)]
gadd45a.l[gadd45a(0.0)]
gadd45a.s[gadd45a(1e-53)]
gadd45b-like.l[gadd45b(0.0)]
gadd45b-like.s[gadd45b(0.0)]
gadd45g.l[gadd45g(0.0)]
gadd45g.s[gadd45g(0.0)]
gadd45gip1.1[gadd45gip1(0.0)]
gadd45gip1.l[gadd45gip1(4e-80)]
gak.s[gak(0.0)]
gal3st1.l[gal3st1(0.0)]
gal3st1.s[gal3st1(0.0)]
gal3st4-like.2.1[gal3st4(0.0)]
gal3st4-like.2.l[gal3st4(0.0)]
galc.l[galc(0.0)]
gale.1[gale(0.0)]
gale.l[gale(0.0)]
galk1.l[galk1(0.0)]
galk2.l[galk2(0.0)]
galm.l[galm(0.0)]
galns-like.1[galns(0.0)]
galnt10.l[galnt10(0.0)]
galnt11.l
galnt11.s
galnt12.l[galnt12(0.0)]
galnt15.l[galntl2(4e-111)]
galnt15.s[galntl2(2e-57)]
galnt3.l[galnt3(0.0)]
galnt3.s[galnt3(2e-90)]
galnt4.l[galnt4(0.0)]
galnt5-like.l
galnt5-like.s
galnt7.l[galnt7(0.0)]
galnt7.s[galnt7(0.0)]
galnt9.l[galnt9(0.0)]
galnt9.s[galnt9(0.0)]
galntl6-like.l[galntl6(0.0)]
galntl6-like.s[galntl6(0.0)]
galr1.l[galr1(0.0)]
galr1.s[galr1(0.0)]
galr2.l[galr2(0.0)]
galr2.s[galr2(0.0)]
galt.1[galt(1e-68)]
gamt.l[gamt(0.0)]
gamt.s[gamt(0.0)]
gan.l[gan(0.0)]
gan.s[gan(2e-147)]
ganc.l[ganc(0.0)]
gar1.l[gar1(0.0)]
gar1.s[gar1(0.0)]
garem-like.l[fam59a(0.0)]
garem-like.s[fam59a(0.0)]
garnl3.l[garnl3(0.0)]
garnl3.s[garnl3(0.0)]
gars.l[gars(0.0)]
gars.s[gars(0.0)]
gas1.l[gas1(0.0)]
gas1.s[gas1(0.0)]
gas2l1-like.l[gas2l1(0.0)]
gas2l1-like.s[gas2l1(0.0)]
gas2l2-like.l[gas2l2(4e-59)]
gas2l2-like.s[gas2l2(3e-49)]
gas2l3.l[gas2l3(7e-68)]
gas2l3.s[gas2l3(2e-56)]
gas8.s[gas8(0.0)]
gata1.l[gata1(0.0)]
gata1.s[gata1(0.0)]
gata4.l[gata4(0.0)]
gata4.s[gata4(0.0)]
gata6.l[gata6(0.0)]
gata6.s[gata6(0.0)]
gatad1.l[gatad1(0.0)]
gatad2a.1[gatad2a(0.0)]
gatad2a.l[gatad2a(1e-45)]
gatad2b.l[gatad2b(0.0)]
gatad2b.s[gatad2b(0.0)]
gatc-like.l[srsf9(6e-115)]
gatc-like.s
gatm.l[gatm(1e-111)]
gatm.s[gatm(0.0)]
gatsl1.l[gatsl1(0.0)]
gatsl1.s[gatsl1(5e-133)]
gatsl3.l[gatsl3(1e-102)]
gba3.l[gba3(0.0)]
gbas.l[gbas(4e-108)]
gbas.s[gbas(0.0)|sbds(0.0)]
gbe1-like.l[gbe1(0.0)]
gbe1-like.s[gbe1(2e-50)]
gbf1-like.l[gbf1(6e-138)]
gbf1-like.s[gbf1(3e-114)]
gbp5.s[gbp4(0.0)]
gbp6.1[gbp6(0.0)]
gbx2.2.s[gbx1(3e-165)]
gc.l[gc(3e-46)]
gc.s[gc(0.0)]
gca.l[gca(3e-71)]
gca.s[gca(0.0)]
gcc1.l[gcc1(0.0)]
gcc1.s[gcc1(0.0)]
gcc2.s[gcc2(0.0)]
gcdh.l[gcdh(6e-31)]
gcfc2-like.s[c2orf3(4e-166)]
gcg.2.l
gcgr-like.l[gcgr(0.0)]
gch1.l[gch1(0.0)]
gch1.s[gch1(0.0)]
gchfr.l[gchfr(7e-47)]
gchfr.s[gchfr(2e-94)]
gck.l[gck(0.0)]
gck.s[gck(0.0)]
gclc.l[gclc(8e-169)]
gclc.s[gclc(0.0)]
gclm.l[gclm(0.0)]
gcm1.l[gcm1(0.0)]
gcm1.s[gcm1(3e-42)]
gcm2.1[gcm2(0.0)]
gcm2.l[gcm2(0.0)]
gcn1l1.l[gcn1l1(2e-178)]
gcn1l1.s[gcn1l1(0.0)|rab35(2e-32)]
gcnt2.l[gcnt2(2e-81)]
gcnt2.s[gcnt2(0.0)]
gcnt3.l[gcnt3(0.0)]
gcnt3.s[gcnt3(0.0)]
gcnt4.l[gcnt4(0.0)]
gcnt4.s[gcnt4(0.0)]
gcnt7.l[gcnt7(0.0)]
gda-like.l[gda(1e-50)]
gda-like.s[gda(4e-53)]
gdap1.l[gdap1(0.0)]
gdap1.s[gdap1(1e-56)]
gdap1l1.l[gdap1l1(0.0)]
gdap1l1.s[gdap1l1(0.0)]
gde1.l[gde1(0.0)]
gde1.s[gde1(7e-54)]
gdf1.1
gdf10.l[gdf10(0.0)]
gdf11.1.l[gdf11.1(3e-121)]
gdf15.l[gdf15(0.0)]
gdf15.s[gdf15(0.0)]
gdf2.l[gdf2(0.0)]
gdf3.1[gdf3(0.0)]
gdf5.l[gdf5(0.0)]
gdf5.s[gdf5(0.0)]
gdf6.l[gdf5(4e-59)]
gdf6.s
gdf7.l[gdf7(0.0)]
gdf7.s[gdf7(0.0)]
gdf9.l[gdf9(0.0)]
gdf9.s[gdf9(0.0)]
gdi1.l[gdi2(0.0)]
gdi1.s[gdi2(0.0)]
gdi2.l[gdi1(0.0)]
gdi2.s[gdi1(0.0)]
gdnf.l[gdnf(0.0)]
gdnf.s[gdnf(0.0)]
gdpd2-like.1.l[gdpd2(0.0)]
gdpd5.l[gdpd5(4e-144)]
gdpd5.s[gdpd5(0.0)]
gdpgp1.s[c15orf58(0.0)]
gem.l[gem(0.0)]
gem.s[gem(0.0)]
gemin2.s[sip1(0.0)]
gemin4-like.l[gemin4(0.0)]
gemin5-like.l[gemin5(9e-51)]
gemin6.l[gemin6(0.0)]
gemin6.s[gemin6(0.0)]
gemin7.l[gemin7(5e-130)]
gemin7.s[gemin7(7e-145)]
gemin8.l[gemin8(0.0)]
gemin8.s[gemin8(0.0)]
gen1.l[gen1(0.0)]
gfer.l[gfer(0.0)]
gfer.s[gfer(1e-91)]
gfi1.l[gfi1(0.0)]
gfi1.s[gfi1(0.0)]
gfi1b.l[gfi1b(0.0)]
gfm1.l[gfm1(0.0)|mlf1(3e-59)]
gfm2-like.l[gfm2(2e-128)]
gfod1.1[gfod1(6e-164)]
gfod1.l[gfod1(2e-34)]
gfod2.l[gfod2(0.0)]
gfpt1.l[gfpt1(0.0)]
gfpt1.s[gfpt1(0.0)]
gfpt2.l[gfpt2(0.0)]
gfra2.l[gfra2(0.0)]
gfra2.s[gfra2(0.0)]
gfra3.l[gfra3(0.0)]
gfra3.s[gfra3(0.0)]
gfral.l
gga1.l[gga1(0.0)]
gga1.s[gga1(0.0)]
gga3.s[gga3(0.0)]
ggact.s[a2ld1(1e-77)]
ggcx.l[ggcx(0.0)]
ggh.l[ggh(0.0)]
ggnbp2.1[ggnbp2(5e-94)]
ggnbp2.s[ggnbp2(1e-101)]
ggps1.l[ggps1(0.0)]
ggps1.s[ggps1(5e-54)]
ggt1.l[ggt1(6e-29)]
ggt1.s[ggt1(0.0)]
ggt7.1[ggt7(0.0)]
ggt7.l[ggt7(1e-87)]
gh1.l[gh1(0.0)]
gh1.s[gh1(0.0)]
ghdc-like.l[ghdc(0.0)]
ghitm.1[ghitm(2e-100)]
ghr.l[ghr(0.0)]
ghr.s[ghr(0.0)]
ghsr.l[ghsr(0.0)]
ghsr.s[ghsr(0.0)]
gid4.l[c17orf39(5e-126)]
gid4.s[c17orf39(1e-24)]
gid8.l[c20orf11(0.0)]
gid8.s[c20orf11(2e-47)]
gif.l[gif(3e-90)]
gigyf1.1[gigyf1(0.0)]
gigyf1.l[gigyf1(0.0)]
gimd1-like.l
gimd1-like.s
gins1.s[gins1(8e-55)]
gins2.l[gins2(0.0)]
gins4.l[gins4(0.0)]
gip.l[gip(4e-144)]
gip.s[gip(4e-134)]
gipc1.l[gipc1(3e-54)]
gipc2.l[dnajb4(0.0)|gipc2(8e-63)]
gipc2.s[gipc2(9e-103)]
gipc3.l[gipc3(0.0)]
gipc3.s[gipc3(0.0)]
gipr.l[gipr(0.0)]
gipr.s[gipr(0.0)]
gja1.l[gja1(0.0)]
gja1.s[gja1(0.0)]
gja3.l[gja3(1e-57)]
gja3.s[gja3(0.0)]
gja4.l[gja4(0.0)]
gja4.s[gja4(0.0)]
gja5.l[gja5(0.0)]
gja5.s[gja5(0.0)]
gja7.l[xb-gene-5905096(0.0)]
gja7.s[xb-gene-5905096(0.0)]
gjb1.l[gjb1(0.0)]
gjb1.s[gjb1(8e-62)]
gjb5.l[gjb5(0.0)]
gjb5.s[gjb5(0.0)]
gjb7.l[gjb7(0.0)]
gjb7.s[gjb7(0.0)]
gjc1.l[gjc1(0.0)]
gjc2.l[gjc2(0.0)]
gjc2.s[gjc2(0.0)]
gjd2.l[gjd2(0.0)]
gjd2.s[gjd2(0.0)]
gjd3-like.l[gjd3(0.0)]
gjd3-like.s[gjd3(0.0)]
gjd4.l[gjd4(0.0)]
gk.l[gk(2e-84)]
gk.s[gk(0.0)]
gk5.l[gk5(0.0)]
gkn1.l[gkn1(4e-108)]
gkn1.s
gla.s[gla(0.0)]
glb1.l[glb1(0.0)]
glb1l.l[glb1l(0.0)]
glb1l2.l[ensxetg00000033887(0.0)]
glb1l2.s[ensxetg00000033887(1e-126)]
glcci1.l[glcci1(0.0)]
glcci1.s[glcci1(0.0)]
glce.l[glce(0.0)]
glce.s[glce(0.0)]
gldc.s[gldc(0.0)]
gldn.l[gldn(0.0)]
gldn.s[gldn(0.0)]
glg1.l[glg1(0.0)]
glg1.s[glg1(0.0)]
gli1.l[gli1.1(1e-80)]
gli1.s[gli1.1(0.0)]
gli2.l[gli2(1e-94)]
gli2.s[gli2(4e-100)]
gli3.l[gli3(0.0)]
gli3.s[gli3(0.0)]
glipr1l1.1[ensxetg00000034163(0.0)]
glis2-like.l[glis2(6e-152)]
glis2-like.s[glis2(2e-155)]
glmn.l[glmn(0.0)]
glod4.l[glod4(0.0)]
glod5.l[glod5(2e-150)]
glp1r.l[glp1r(0.0)]
glp1r.s[glp1r(0.0)]
glp2r.l[glp2r(0.0)]
glp2r.s[glp2r(0.0)]
glra1-like.l[glra1(7e-165)]
glra1-like.s[glra1(0.0)]
glra2-like.l[glra2(0.0)]
glra2-like.s[glra2(0.0)]
glra3.l[glra3(7e-119)]
glra3.s[glra3(4e-126)]
glrb.l[glrb(3e-30)]
glrb.s[glrb(0.0)]
glrx2.l[glrx2(1e-165)]
glrx3.l[glrx3(0.0)]
glrx3.s[glrx3(0.0)]
glrx5.l[glrx5(0.0)]
glrx5.s[glrx5(0.0)]
gls.l[gls(0.0)]
gls.s[gls(0.0)]
gls2-like.l[gls2(1e-60)]
glt1d1.l[glt1d1(0.0)]
gltscr1.l[gltscr1(0.0)]
gltscr1.s[gltscr1(0.0)]
gltscr1l.l[gltscr1l(0.0)]
gltscr1l.s[gltscr1l(6e-115)]
gltscr2.l[gltscr2(0.0)]
glud1.1[glud1(0.0)]
glud1.l[glud1(0.0)]
glul-like.1.l[xb-gene-990053(1e-97)]
glul-like.1.s[xb-gene-990053(2e-120)]
glyctk.l[glyctk(0.0)]
glyr1.l[glyr1(1e-84)]
glyr1.s[glyr1(0.0)]
gm2a.l[gm2a(0.0)]
gm2a.s[gm2a(0.0)]
gmcl1.l[gmcl1(2e-151)]
gmeb1.l[gmeb1(8e-130)]
gmeb1.s[gmeb1(0.0)]
gmeb2.l[gmeb2(0.0)]
gmeb2.s[gmeb2(6e-151)]
gmip.1[gmip(1e-28)]
gmip.l[gmip(5e-71)]
gmnc-like.l[gemc1(2e-117)]
gmnc-like.s[gemc1(0.0)]
gmnn.l[gmnn(0.0)]
gmnn.s[gmnn(0.0)]
gmpr.l[gmpr(0.0)]
gmpr.s[gmpr(4e-106)]
gmpr2.l[gmpr2(5e-39)]
gmpr2.s[gmpr2(0.0)]
gmps.l[gmps(0.0)]
gmps.s[gmps(0.0)]
gna11.1[gna11(0.0)]
gna11.l[gna11(0.0)]
gnai1.l[gnai1(0.0)]
gnai1.s[gnai1(4e-126)]
gnai2.l[gnai2(9e-160)]
gnai2.s[gnai2(1e-158)]
gnai3.s[gnai3(0.0)]
gnaq.l[gnaq(0.0)]
gnaq.s[gnaq(5e-59)]
gnat1.l[gnat1(0.0)]
gnat1.s[gnat1(3e-77)]
gnaz.l[gnaz(0.0)]
gnaz.s[gnaz(0.0)]
gnb1.l[gnb1(2e-135)]
gnb1.s[gnb1(1e-125)]
gnb1l.l[gnb1l(0.0)]
gnb3.l[gnb3(0.0)]
gnb3.s[gnb3(0.0)]
gnb5.l[gnb5(0.0)]
gnb5.s[gnb5(2e-40)]
gne.1[gne(0.0)]
gne.l[gne(0.0)]
gng10.1
gng10.l
gng12.l
gng12.s
gng13.l[gng13(1e-75)]
gng13.s[gng13(1e-75)]
gng2.l[gng2(0.0)]
gng3.l[gng3(0.0)]
gng3.s[gng3(1e-111)|hnrnpul2(8e-83)]
gng4.s
gng5.l[gng5(1e-69)]
gng5.s[gng5(0.0)]
gng7.l[gng7(0.0)]
gng7.s[gng7(0.0)]
gng8.l[gng8(6e-86)]
gng8.s
gngt2.1.l[gngt2.1(2e-39)]
gngt2.1.s[gngt2.1(2e-89)]
gngt2.l[gngt2(7e-88)]
gngt2.s[gngt2(3e-97)]
gnl1.l[gnl1(8e-70)]
gnl1.s[gnl1(4e-138)]
gnl2.l[gnl2(0.0)]
gnpat.l[gnpat(0.0)]
gnpat.s[gnpat(0.0)]
gnpda1.l[gnpda1(0.0)]
gnpda1.s[gnpda1(0.0)]
gnpda2.l[gnpda2(5e-48)]
gnpnat1.l[gnpnat1(0.0)]
gnptab.l[gnptab(6e-128)]
gnptab.s[gnptab(1e-119)]
gnptg.l[gnptg(0.0)]
gnrh1.l
gnrh2.l
gnrh2.s
gnrhr.l[gnrhr(0.0)]
gnrhr2.l[gnrhr2(0.0)]
gnrhr2.s[gnrhr2(0.0)]
gnrhr2/nmi.l[ensxetg00000033570(0.0)]
gnrhr2/nmi.s[ensxetg00000033570(0.0)]
gns.l[gns(3e-76)]
gns.s[gns(2e-42)]
golga1-like.l[golga1(2e-113)]
golga1-like.s[golga1(4e-148)]
golga3-like.l[golga3(0.0)]
golga3-like.s[golga3(0.0)]
golga4-like.l[golga4(5e-150)]
golga5.l[golga5(0.0)]
golga5.s[golga5(6e-55)]
golga7.l[golga7(1e-70)]
golga7.s[golga7(2e-175)]
golga7b.l
golga7b.s
golm1.l[golm1(0.0)]
golm1.s[golm1(3e-147)]
golph3.l[golph3(3e-75)]
golph3.s[golph3(2e-169)]
golph3l.l[golph3l(1e-110)]
golph3l.s[golph3l(4e-62)]
golt1b.s[golt1b(1e-128)]
gon4l.l[gon4l(0.0)]
gon4l.s[gon4l(0.0)]
gopc.l[gopc(6e-37)]
gopc.s[gopc(0.0)]
gorasp1.l[gorasp1(2e-104)]
gorasp2.l[gorasp2(2e-141)]
gorasp2.s[gorasp2(2e-149)]
gosr1.l[gosr1(4e-95)]
gosr1.s[gosr1(0.0)]
gosr2.l[gosr2(0.0)]
gosr2.s[gosr2(0.0)]
got1.s[got1(0.0)]
got2.l[got2(0.0)]
got2.s[got2(0.0)]
gp5.l[gp5(0.0)]
gpa33.l[gpa33(0.0)]
gpa33.s[gpa33(0.0)]
gpaa1.l[gpaa1(0.0)]
gpalpp1.l[kiaa1704(3e-78)]
gpank1.l[gpank1(0.0)]
gpatch1.l[gpatch1(0.0)]
gpatch11.l[ccdc75(0.0)]
gpatch2-like.l[gpatch2(0.0)]
gpatch2-like.s[gpatch2(0.0)]
gpatch3.l[gpatch3(0.0)]
gpatch4.l[gpatch4(0.0)]
gpatch4.s[gpatch4(0.0)]
gpatch8-like.l[gpatch8(0.0)]
gpatch8-like.s[gpatch8(3e-25)]
gpbar1.l[gpbar1(0.0)]
gpbar1.s[gpbar1(0.0)]
gpbp1l1.l[gpbp1l1(1e-167)]
gpbp1l1.s[gpbp1l1(2e-144)]
gpc1.l[gpc1(0.0)]
gpc1.s[gpc1(0.0)]
gpcpd1.l[gpcpd1(0.0)]
gpcpd1.s[gpcpd1(0.0)]
gpd1l.l[gpd1l(0.0)]
gpd2.l[gpd2(0.0)]
gpd2.s[gpd2(0.0)]
gper1.l[gper(0.0)]
gper1.s[gper(0.0)]
gpha2.l
gphb5.l[gphb5(6e-140)]
gpi.1[gpi(0.0)]
gpi.l[gpi(0.0)]
gpm6a.l[gpm6a(0.0)]
gpm6a.s[gpm6a(0.0)]
gpm6b-like.l[gpm6b(0.0)]
gpm6b-like.s[gpm6b(0.0)]
gpn2.s[gpn2(5e-81)]
gpnmb.l[gpnmb(0.0)]
gpr1.l[gpr1(0.0)]
gpr1.s[gpr1(0.0)]
gpr101.l[gpr101(9e-112)]
gpr101.s[gpr101(1e-113)]
gpr107.1[gpr107(0.0)]
gpr107.s[gpr107(0.0)]
gpr113.l[ensxetg00000003205(0.0)]
gpr116.l[ensxetg00000017473(1e-147)]
gpr116.s[ensxetg00000017473(0.0)]
gpr12-like.l[gpr12(0.0)]
gpr12-like.s[gpr12(0.0)]
gpr123.s[gpr123(0.0)]
gpr124.l[gpr124(0.0)]
gpr124.s[gpr124(0.0)]
gpr132.l[gpr132(0.0)]
gpr132.s[gpr132(0.0)]
gpr135.l[gpr135(0.0)]
gpr137b.l[gpr137b(1e-128)]
gpr137c.l[gpr137c(0.0)]
gpr137c.s[gpr137c(3e-66)]
gpr139.l
gpr139.s
gpr141.l
gpr142.s[gpr142(0.0)]
gpr144.l[gpr144(6e-26)]
gpr149.l[gpr149(0.0)]
gpr149.s[gpr149(0.0)]
gpr151.l[gpr151(0.0)]
gpr153.l[gpr153(3e-80)]
gpr153.s[gpr153(2e-169)]
gpr156.l[gpr156(3e-46)]
gpr156.s[gpr156(0.0)]
gpr157.l[gpr157(1e-86)]
gpr158.l[gpr158(0.0)]
gpr162.l[gpr162(0.0)]
gpr162.s[gpr162(0.0)]
gpr17.l[gpr17(0.0)]
gpr173.1[gpr173(0.0)]
gpr173.s[gpr173(0.0)]
gpr174.l[gpr174(0.0)]
gpr174.s[gpr174(0.0)]
gpr176.l[gpr176(0.0)]
gpr179.l[gpr179(2e-46)]
gpr179.s[gpr179(7e-52)]
gpr180.l[gpr180(9e-55)]
gpr180.s[gpr180(3e-49)]
gpr19.1[gpr19(0.0)]
gpr19.s[gpr19(0.0)]
gpr20.l[gpr20(0.0)]
gpr20.s[gpr20(0.0)]
gpr21.l
gpr21.s
gpr22.l[gpr22(0.0)]
gpr22.s[gpr22(0.0)]
gpr25.l[gpr25(0.0)]
gpr26.l[gpr26(0.0)]
gpr26.s[gpr26(0.0)]
gpr37.l[gpr37(0.0)]
gpr37.s[gpr37(0.0)]
gpr37l1.l[gpr37l1(0.0)]
gpr37l1.s[gpr37l1(0.0)]
gpr4.l[gpr4(0.0)]
gpr4.s[gpr4(0.0)]
gpr45.l[gpr45(0.0)]
gpr45.s[gpr45(0.0)]
gpr52.l
gpr56.l[gpr56(8e-86)]
gpr56.s[gpr56(0.0)]
gpr6.l[gpr6(0.0)]
gpr6.s[gpr6(0.0)]
gpr61.s
gpr63.l[gpr63(0.0)|klhl32(2e-44)]
gpr63.s[gpr63(0.0)]
gpr65.l
gpr65.s
gpr68.l[gpr68(0.0)]
gpr68.s[gpr68(0.0)]
gpr75.l[gpr75(0.0)]
gpr75.s[gpr75(0.0)]
gpr78.l[gpr78(0.0)]
gpr78.s[gpr78(0.0)]
gpr82.l
gpr82.s
gpr83.1[gpr83(0.0)]
gpr84.l[gpr84(0.0)]
gpr84.s[gpr84(0.0)]
gpr85.l[gpr85(0.0)]
gpr85.s[gpr85(3e-77)]
gpr87.l[gpr87(0.0)]
gpr87.s[gpr87(0.0)]
gpr88.l[gpr88(2e-175)]
gpr88.s[gpr88(0.0)]
gpr89b.l[gpr89b(0.0)]
gpr98.l[gpr98(0.0)]
gprc5a.l[gprc5a(0.0)]
gprc5a.s[gprc5a(0.0)]
gprc5b-like.l[gprc5b(0.0)]
gprc5b-like.s[gprc5b(0.0)]
gprc6a.l[ensxetg00000032935(0.0)]
gprin3.l
gprin3.s
gps1.1[gps1(0.0)]
gps1.l[gps1(0.0)]
gpsm1.l[gpsm1(0.0)]
gpsm1.s[gpsm1(0.0)]
gpt2.l[gpt2(2e-24)]
gpt2.s[gpt2(0.0)]
gpx1.l[gpx1(0.0)]
gpx1.s[gpx1(0.0)]
gpx3.l[gpx3(7e-104)]
gpx3.s[gpx3(2e-105)]
gpx7.l[gpx7(0.0)]
gpx7.s[gpx7(0.0)]
gramd1a.l[gramd1a(2e-133)]
gramd1a.s[gramd1a(5e-122)]
gramd4.l[gramd4(3e-86)]
gramd4.s[gramd4(0.0)]
grap2.l[grap2(6e-67)]
grap2.s[grap2(2e-61)]
grasp.l[grasp(0.0)]
grasp.s[grasp(7e-124)]
grb10.l[grb10(2e-36)]
grb10.s[grb10(3e-46)]
grb14.l[grb14(0.0)]
grb14.s[grb14(0.0)]
grb7.l[grb7(4e-130)]
grb7.s[grb7(1e-135)]
greb1.l[greb1(4e-75)]
greb1.s[greb1(5e-73)]
grem1.l[grem1(0.0)]
grhl2.l[grhl2(0.0)]
grhl2.s[grhl2(0.0)]
grhl3.1[grhl3(2e-100)]
grhl3.l[grhl3(1e-87)]
grhpr.1.l[grhpr.1(0.0)]
grhpr.2.l[grhpr.2(0.0)]
gria1-like.1.l[gria1(0.0)]
gria1-like.1.s[gria1(0.0)]
gria2.s[gria2(6e-104)]
gria3.l[gria3(0.0)]
gria3.s[gria3(0.0)]
grik4-like.l[grik4(0.0)]
grik4-like.s[grik4(0.0)]
grik5-like.1.l[xb-gene-5860197(0.0)]
grik5-like.1.s[xb-gene-5860197(0.0)]
grik5-like.2.l[grik5(0.0)]
grik5-like.2.s[grik5(0.0)]
grin2a.l[grin2a(0.0)]
grin2a.s[grin2a(0.0)]
grin2b.l[grin2b(0.0)]
grin2b.s[grin2b(0.0)]
grin2c-like.l[grin2c(4e-132)]
grin2c-like.s[grin2c(0.0)]
grin2d.l[grin2d(1e-28)]
grin2d.s[grin2d(1e-117)]
grin3a-like.l[grin3a(1e-141)]
grin3a-like.s[grin3a(2e-151)]
grin3b.l[grin3b(1e-106)]
grin3b.s[grin3b(3e-89)]
grina.l[grina(0.0)]
grina.s[grina(0.0)]
grinl1a.l
grinl1a.s
grip1.l[grip1(0.0)]
grip1.s[grip1(0.0)]
grip2.l[grip2(0.0)]
grip2.s[grip2(0.0)]
grk1.l[grk1(0.0)]
grk1.s[grk1(0.0)]
grk4.l[grk4(0.0)]
grk4.s[grk4(0.0)]
grk5.l[grk5(0.0)]
grk5.s[grk5(2e-92)]
grk6-like.l[grk6(0.0)]
grk6-like.s[grk6(4e-42)]
grk7.l[grk7(0.0)]
grk7.s[grk7(0.0)]
grm1.l[grm1(0.0)]
grm1.s[grm1(0.0)]
grm2-like.l[grm2(0.0)]
grm2-like.s[grm2(0.0)]
grm3.l[grm3(0.0)]
grm3.s[grm3(0.0)]
grm5-like.l[grm5(0.0)]
grm7.l[grm7(5e-151)]
grm7.s[grm7(2e-149)]
grn.l[grn(5e-174)]
grn.s[grn(9e-48)]
grp.l[grp(5e-146)]
grp.s[grp(8e-138)]
grpel1.l[grpel1(0.0)]
grpel2.l[grpel2(0.0)]
grpel2.s[grpel2(4e-44)]
grpr.l[grpr(0.0)]
grpr.s[grpr(0.0)]
grtp1.l[grtp1(0.0)]
grtp1.s[grtp1(0.0)]
grwd1.l[grwd1(0.0)]
grwd1.s[grwd1(0.0)]
grxcr1.l
grxcr1.s
grxcr2-like.l[grxcr2(3e-72)]
grxcr2-like.s[grxcr2(2e-68)]
gs17.l
gs17.s[gs17(2e-43)]
gsap-like.l[ccdc146(1e-69)]
gsc.l[gsc(0.0)]
gsc.s[gsc(0.0)]
gsc2.l
gsc2.s
gse1-like.1[kiaa0182(0.0)]
gse1-like.l[kiaa0182(0.0)]
gsg1l.l[gsg1l(0.0)]
gsg1l.s[gsg1l(0.0)]
gsk3a.l[gsk3a(8e-45)]
gsk3a.s[gsk3a(0.0)]
gsk3b.l[gsk3b(0.0)]
gsk3b.s[gsk3b(0.0)]
gskip.l[c14orf129(0.0)]
gsn.l[gsn(0.0)]
gsn.s[gsn(0.0)]
gspt1.l[gspt1(0.0)]
gspt1.s[gspt1(0.0)]
gsr.l[gsr(0.0)]
gss.l[gss(2e-123)]
gstcd-like.l[gstcd(0.0)]
gstk1.l[gstk1(5e-71)]
gsto1.s[gsto1(1e-108)]
gstp1.l[gstp1(4e-141)]
gstt1-like.2.l[xb-gene-980731(0.0)]
gstz1-like.l[gstz1(0.0)]
gsx1.l[gsx1(0.0)]
gsx1.s[gsx1(0.0)]
gsx2.l[gsx2(0.0)]
gsx2.s[gsx2(0.0)]
gtf2a1.l[gtf2a1(0.0)]
gtf2a1.s[gtf2a1(3e-119)]
gtf2a1l.l[gtf2a1l(0.0)]
gtf2a2.l[gtf2a2(5e-105)]
gtf2a2.s[gtf2a2(1e-27)]
gtf2b.l[gtf2b(0.0)]
gtf2b.s[gtf2b(0.0)]
gtf2e1.2.l[gtf2e1.2(0.0)]
gtf2e1.l[gtf2e1(3e-166)]
gtf2f1.l[gtf2f1(0.0)]
gtf2f2.s[gtf2f2(2e-174)]
gtf2h2.s[gtf2h2(1e-127)]
gtf2h3.l
gtf2h5.l[gtf2h5(6e-149)]
gtf2i.l[gtf2i(0.0)]
gtf2i.s[gtf2i(0.0)]
gtf2ird1-like.l[gtf2ird1(5e-86)]
gtf2ird1-like.s[gtf2ird1(4e-84)]
gtf3a.l[gtf3a(1e-113)]
gtf3a.s
gtf3c1.l[gtf3c1(0.0)]
gtf3c2.l[gtf3c2(0.0)]
gtf3c3.s[gtf3c3(9e-53)]
gtf3c4.l[gtf3c4(0.0)]
gtf3c5.s[gtf3c5(0.0)]
gtf3c6.l[gtf3c6(0.0)]
gtpbp10.s[gtpbp10(0.0)]
gtpbp3-like.1[gtpbp3(0.0)]
gtpbp4-like.l[gtpbp4(0.0)]
gtpbp6.s[gtpbp6(0.0)]
gtse1.l[gtse1(0.0)]
gtse1.s[gtse1(1e-175)]
guca1a.l[guca1a(1e-147)]
guca1a.s[guca1a(4e-103)]
guca1b-like.s[guca1b(0.0)]
guca1c.l[guca1c(0.0)]
guca1c.s[guca1c(0.0)]
gucd1.l[c22orf13(4e-91)]
gucd1.s[c22orf13(5e-104)]
gucy1a2.s[gucy1a2(6e-153)]
gucy1a3-like.l[gucy1a3(1e-89)]
gucy1a3-like.s[gucy1a3(9e-97)]
gucy1b3-like.l[gucy1b3(2e-97)]
gucy1b3-like.s[gucy1b3(2e-145)]
gucy2c.l[gucy2c(0.0)]
gucy2c.s[gucy2c(0.0)]
gucy2d.1[gucy2d(0.0)]
gucy2d.l[gucy2d(0.0)]
gucy2f.l[gucy2f(0.0)]
gucy2f.s[gucy2f(0.0)]
guf1-like.l[guf1(0.0)]
guk1.l[guk1(1e-150)]
guk1.s[guk1(9e-146)]
gusb.l[gusb(1e-153)]
gusb.s[gusb(2e-175)]
gxylt1-like.l[gxylt1(0.0)]
gxylt2.l[gxylt2(0.0)]
gxylt2.s[gxylt2(0.0)]
gyg1.l[gyg1(0.0)]
gyg1.s[gyg1(0.0)]
gyg2.l[gyg2(0.0)]
gzf1.l[gzf1(0.0)]
gzf1.s[gzf1(0.0)]
gzma.l[gzma(0.0)]
gzma.s
gzmh.l[gzmh(0.0)]
gzmh.s[gzmh(0.0)]
h1f0.l[h1f0(0.0)]
h1f0.s[h1f0(0.0)]
h1foo.l[h1foo(0.0)]
h1foo.s[h1foo(0.0)]
h1fx.s[h1fx(2e-79)]
h2afv.l[h2afv(0.0)]
h2afv.s[h2afv(0.0)]
h2afx.1
h2afx.l[h2afx(2e-132)]
h2afy.l[h2afy(0.0)]
h2afz.l[h2afz(3e-78)]
h2afz.s[h2afz(3e-25)]
h6pd.l[h6pd(0.0)]
h6pd.s[h6pd(0.0)]
haao.l[haao(0.0)]
hace1.l[hace1(0.0)]
hace1.s[hace1(4e-62)]
hacl1.l[hacl1(0.0)]
hadh.l[hadh(0.0)]
hadha.l[hadha(0.0)]
hadha.s[hadha(0.0)]
hagh.l[hagh(0.0)]
hagh.s[hagh(4e-152)]
haghl.s[haghl(3e-106)]
hal.1.l[hal.1(0.0)]
hand2.l[hand2(0.0)]
hand2.s[hand2(0.0)]
hao1.l[hao1(0.0)]
hapln1.l[hapln1(0.0)]
hapln1.s[hapln1(0.0)]
hapln2.l[hapln2(0.0)]
hapln2.s[hapln2(0.0)]
hapln3.l[hapln3(0.0)]
hapln3.s[hapln3(0.0)]
hapln4.1[hapln4(2e-169)]
hapln4.l[hapln4(0.0)]
has1.1[has1(1e-123)]
has1.l[has1(0.0)]
has2.l[has2(0.0)]
has2.s[has2(0.0)]
has3.l[has3(9e-36)]
has3.s[has3(0.0)]
hat1.l[hat1(7e-55)]
hat1.s[hat1(0.0)]
haus1.l[haus1(2e-86)]
haus2.l[haus2(0.0)]
haus4.l[haus4(0.0)]
haus6.l[haus6(0.0)]
haus6.s[haus6(0.0)]
haus7.1[haus7(2e-61)]
haus8.l[haus8(5e-32)]
hba-l5.l
hba1.l[hba1(6e-80)]
hba1.s[hba1(9e-171)]
hbd.l[hbd(0.0)]
hbd.s[hbd(0.0)]
hbegf.l
hbegf.s
hbg1.l[hbg1(2e-138)]
hbg1.s[hbg1(3e-131)]
hbox10.s[hbox10(0.0)]
hbp1.l[hbp1(0.0)]
hbp1.s[hbp1(0.0)]
hbs1l.l[hbs1l(0.0)]
hbz.l[hba-l5(1e-172)]
hcar3.l[ensxetg00000033184(0.0)]
hcar3.s[ensxetg00000033184(0.0)]
hccs-like.l[hccs(0.0)]
hccs-like.s[hccs(0.0)]
hcfc1.1[hcfc1(2e-59)]
hcfc1.s[hcfc1(1e-61)]
hcfc2-like.l[hcfc2(0.0)]
hcn1.l[hcn1(0.0)]
hcn1.s[hcn1(0.0)]
hcn2.l[hcn2(1e-38)]
hcn2.s[hcn2(2e-37)]
hcn4.l[hcn4(0.0)]
hcn4.s[hcn4(0.0)]
hcrtr2.l[hcrtr2(0.0)]
hcrtr2.s[hcrtr2(0.0)]
hdac1.l[hdac1(1e-70)]
hdac1.s[hdac1(0.0)]
hdac10.l[hdac10(0.0)]
hdac2.l[hdac2(1e-53)]
hdac2.s[hdac2(7e-44)]
hdac3.s[hdac3(5e-147)]
hdac4.l[hdac4(0.0)]
hdac4.s[hdac4(0.0)]
hdac5.l[hdac5(0.0)]
hdac5.s[hdac5(0.0)]
hdac7.l[hdac7(8e-38)]
hdac7.s[hdac7(0.0)]
hdac8.l[hdac8(0.0)]
hdac9.l[hdac9(0.0)]
hdac9.s[hdac9(0.0)]
hdc-like.l[hdc(0.0)]
hdc-like.s[hdc(0.0)]
hddc2-like.l[hddc2(0.0)]
hddc3.s[hddc3(2e-168)]
hdgf.l[hdgf(8e-35)]
hdgf.s[hdgf(0.0)]
hdgfrp2.l[hdgfrp2(0.0)]
hdgfrp2.s[hdgfrp2(0.0)]
hdhd1.l[hdhd1(8e-111)]
hdhd2.l[hdhd2(0.0)]
hdlbp.l[hdlbp(0.0)]
hdlbp.s[hdlbp(0.0)]
hdx.l[hdx(0.0)]
hdx.s[hdx(0.0)]
heatr2-like.l[heatr2(0.0)]
heatr2-like.s[heatr2(0.0)]
heatr3.l[heatr3(0.0)]
heatr4.s[haus2(2e-33)]
heatr5a.l[heatr5a(0.0)]
heatr5b.l[heatr5b(6e-103)]
hebp1.l[hebp1(1e-100)]
hebp2.l[hebp2(0.0)]
hebp2.s[hebp2(0.0)]
heca.l[heca(5e-139)]
hectd1.l[hectd1(0.0)]
hectd1.s[hectd1(0.0)]
hectd2.l[hectd2(0.0)]
hectd2.s[hectd2(1e-51)]
hectd3.l[hectd3(0.0)]
hectd4.l[c12orf51(2e-146)]
hectd4.s[c12orf51(4e-148)]
helb.l[helb(5e-59)]
hells.1[hells(6e-111)]
hells.l[hells(0.0)]
helq-like.1[helq(7e-125)]
helz.l[helz(0.0)]
helz.s[helz(0.0)]
hemk1.l[hemk1(0.0)]
henmt1.l[henmt1(7e-112)]
hepacam.1[hepacam(0.0)]
hepacam.l[hepacam(5e-119)]
hepacam2.l[hepacam2(0.0)]
hepacam2.s[hepacam2(2e-168)]
hephl1.l[hephl1(0.0)]
herc1-like.l[herc1(0.0)]
herc2.l[herc2(0.0)]
herc2.s[herc2(0.0)]
herc3-like.l[herc3(2e-155)]
herc4.l[herc4(0.0)]
herc4.s[herc4(0.0)]
herc6.l[herc6(0.0)]
herc6.s[herc6(5e-162)]
herpud1.l[herpud1(3e-61)]
herpud1.s[herpud1(5e-108)]
herpud2.l[herpud2(0.0)]
hes1.l[hes1(1e-89)]
hes1.s[hes1(0.0)]
hes2.l[hes2(1e-172)]
hes3-like.l
hes3-like.s
hes3.1.l[hes3.1(0.0)]
hes3.1.s[hes3.1(0.0)]
hes3.3.l[hes3.3(2e-121)]
hes3.3.s[hes3.3(0.0)]
hes5.1.l[hes5.1(1e-74)]
hes5.1.s[hes5.1(1e-99)]
hes5.2.l[hes5.2(3e-71)]
hes5.2.s[hes5.2(1e-73)]
hes6.1.l[hes6.1(4e-169)]
hes6.1.s[hes6.1(0.0)]
hes6.2.l[hes6.2(0.0)]
hes6.2.s[hes6.2(2e-129)]
hes8.l[ensxetg00000032670(0.0)]
hes8.s[ensxetg00000032670(0.0)]
hexb-like.l[hexb(0.0)]
hexb-like.s[hexb(7e-152)]
hexdc.l[hexdc(0.0)]
hey1.l[hey1(2e-115)]
hey1.s[hey1(3e-26)]
hey2.l[hey2(0.0)]
hfe2.l[hfe2(0.0)]
hfe2.s[hfe2(0.0)]
hfm1.l[hfm1(0.0)]
hgd.l[hgd(0.0)]
hgf.l[hgf(0.0)]
hgf.s[hgf(2e-65)]
hgs.1[hgs(9e-97)]
hgs.l[hgs(2e-114)]
hgsnat.l
hhat.l[hhat(0.0)]
hhatl.l[hhatl(0.0)]
hhatl.s[hhatl(0.0)]
hhex.l[hhex(0.0)]
hhex.s[hhex(0.0)]
hhipl1.1[hhipl1(7e-134)]
hhipl1.s[hhipl1(4e-130)]
hhipl2.l[hhipl2(2e-35)]
hhipl2.s[hhipl2(0.0)]
hhla1.s
hhla2.l[hhla2(0.0)]
hhla2.s[hhla2(0.0)]
hiat1.l[hiat1(0.0)]
hiat1.s[hiat1(0.0)]
hiatl1.l[hiatl1(1e-149)]
hiatl1.s[hiatl1(1e-134)]
hibadh.l[hibadh(0.0)]
hibadh.s[hibadh(0.0)]
hibch.l[hibch(0.0)]
hibch.s[hibch(4e-47)]
hic1.l[hic1(0.0)]
hic2.l[hic2(0.0)]
hic2.s[hic2(0.0)]
hid1.l[c17orf28(0.0)]
hid1.s[c17orf28(0.0)]
hif1a.l[hif1a(0.0)]
hif1a.s[hif1a(3e-75)]
hif1an.l[hif1an(0.0)]
hif1an.s[hif1an(0.0)]
higd1a.l[higd1a(3e-143)]
higd1a.s[higd1a(6e-134)]
higd1b.l[higd1b(6e-85)]
higd1c.l[higd1c(4e-119)]
higd2a.l[higd2a(1e-94)]
higd2a.s[higd2a(4e-63)]
hinfp.1[hinfp(2e-139)]
hinfp.l[hinfp(1e-108)]
hint1.l[hint1(0.0)]
hint1.s[hint1(0.0)]
hint2.1[hint2(6e-145)]
hint3.l[hint3(7e-117)]
hip1.l[hip1(0.0)]
hip1.s[hip1(8e-87)]
hip1r.l[hip1r(0.0)]
hip1r.s[hip1r(0.0)]
hipk3.l[hipk3(0.0)]
hipk3.s[hipk3(0.0)]
hist1h2aa.l[hist1h2aa(0.0)]
hivep1.1[hivep1(0.0)]
hivep1.l[hivep1(0.0)]
hivep2.l[hivep2(0.0)]
hivep3.l[hivep3(3e-41)]
hivep3.s[hivep3(3e-21)]
hk1.l[hk1(7e-160)]
hk1.s[hk1(9e-36)]
hk2.l[hk2(0.0)]
hk2.s[hk2(0.0)]
hkdc1.l[hkdc1(0.0)]
hlcs-like.l[hlcs(1e-133)]
hltf.l[hltf(0.0)]
hmbox1-like.1.l
hmbox1-like.1.s
hmces.l[c3orf37(1e-99)]
hmg20a.l[hmg20a(0.0)]
hmg20a.s[hmg20a(0.0)]
hmg20b.l[hmg20b(4e-145)]
hmg20b.s[hmg20b(0.0)]
hmga2.1.l[hmga2(5e-93)]
hmga2.1.s[hmga2(4e-87)]
hmgb3.l[hmgb3(0.0)]
hmgb3.s[hmgb3(6e-122)]
hmgcll1-like.l[hmgcll1(8e-114)]
hmgn2.l[hmgn2(9e-69)]
hmgn2.s[hmgn2(0.0)]
hmgxb4.s[hmgxb4(0.0)]
hmmr.l[hmmr(0.0)]
hmp19.l[hmp19(2e-122)]
hmp19.s[hmp19(5e-148)]
hmx1.1[hmx1(6e-162)]
hmx1.s[hmx1(0.0)]
hmx2.s[hmx2(0.0)]
hmx3.l[hmx3(0.0)]
hmx3.s[hmx3(2e-78)]
hn1.l[hn1(0.0)|sumo2(0.0)]
hn1.s[hn1(4e-93)]
hn1l.l[hn1l(0.0)]
hn1l.s[hn1l(0.0)]
hnf1b.l[hnf1b(0.0)]
hnf1b.s[hnf1b(0.0)]
hnf4a-like.l[hnf4a(0.0)]
hnf4a-like.s[hnf4a(0.0)]
hnf4b.l[hnf4b(0.0)]
hnf4b.s[hnf4b(0.0)]
hnf4g.l[hnf4g(2e-42)]
hnf4g.s[hnf4g(0.0)]
hnrnpa0.1[hnrnpa0(0.0)]
hnrnpa0.s[hnrnpa0(0.0)]
hnrnpa1.l[hnrnpa1(8e-121)]
hnrnpa1.s[hnrnpa1(0.0)]
hnrnpa3.l[hnrnpa3(0.0)]
hnrnpa3.s[hnrnpa3(0.0)]
hnrnpab.1[hnrnpab(0.0)]
hnrnpab.s[hnrnpab(0.0)]
hnrnpd.l[hnrnpd(5e-43)]
hnrnph1.l[hnrnph1(0.0)]
hnrnph1.s[hnrnph1(0.0)]
hnrnpl.l[hnrnpl(0.0)]
hnrnpl.s[hnrnpl(0.0)]
hnrnpll.l[hnrnpll(2e-154)]
hnrnpll.s[hnrnpll(0.0)]
hnrnpul1.l[hnrnpul1(3e-42)]
hnrnpul1.s[hnrnpul1(0.0)]
hnrnpul2.l[hnrnpul2(1e-59)]
hnrnpul2.s[hnrnpul2(0.0)]
hoga1.l[hoga1(0.0)]
homer1.l[homer1(0.0)]
homer1.s[homer1(0.0)]
homez.l[ensxetg00000032400(0.0)]
homez.s[ensxetg00000032400(3e-131)]
hook1.l[hook1(0.0)]
hook1.s[hook1(0.0)]
hook2-like.1[hook2(0.0)]
hook2-like.l[hook2(0.0)]
hook3-like.1[hook3(2e-58)]
hook3-like.l[hook3(0.0)]
hopx.1[hopx(8e-114)]
hopx.l[hopx(4e-148)]
hormad1.s[hormad1(0.0)]
hoxa1.l[hoxa1(1e-54)]
hoxa1.s[hoxa1(0.0)]
hoxa11.l[hoxa11(1e-109)]
hoxa11.s[hoxa11(0.0)]
hoxa13.l[hoxa13(0.0)]
hoxa13.s[hoxa13(0.0)]
hoxa3.l[hoxa3(0.0)]
hoxa3.s[hoxa3(0.0)|hoxa7(1e-114)]
hoxa4.l[hoxa4(0.0)]
hoxa4.s[hoxa4(0.0)]
hoxa5.l[hoxa5(0.0)]
hoxa5.s[hoxa5(0.0)]
hoxa6.l[hoxb7(0.0)]
hoxa6.s[hoxb7(0.0)]
hoxa7.l[hoxa7(2e-119)]
hoxa7.s[hoxa7(0.0)]
hoxa9.l[hoxa9(0.0)]
hoxa9.s[hoxa9(2e-109)]
hoxb1.l[hoxb1(0.0)]
hoxb1.s[hoxb1(0.0)]
hoxb2.l[hoxb2(3e-41)]
hoxb2.s[hoxb2(0.0)]
hoxb3.l[hoxb3(6e-140)]
hoxb3.s[hoxb3(0.0)]
hoxb4.l[hoxb4(3e-34)]
hoxb4.s[hoxb4(0.0)]
hoxb5.l[hoxb5(1e-115)]
hoxb5.s[hoxb5(5e-125)]
hoxb6.l[hoxb6(6e-57)]
hoxb6.s[hoxb6(0.0)]
hoxb7.l[hoxb8(0.0)|hoxc6(2e-41)]
hoxb7.s[hoxb8(5e-124)]
hoxb8.l[hoxb8(5e-160)]
hoxb8.s[hoxb8(0.0)]
hoxc11.l[hoxc11(1e-114)]
hoxc11.s[hoxc11(2e-111)]
hoxc12.l[hoxc12(9e-109)]
hoxc12.s[hoxc12(0.0)]
hoxc13.l[hoxc13(0.0)]
hoxc13.s[hoxc13(0.0)]
hoxc3.l[hoxc3(0.0)]
hoxc3.s[hoxc3(0.0)]
hoxc4.l[hoxc4(2e-173)]
hoxc4.s[hoxc4(0.0)]
hoxc5.l[hoxc5(0.0)|hoxc6(0.0)|hoxc8(0.0)]
hoxc5.s[hoxc5(0.0)|hoxc6(0.0)]
hoxc8.l[hoxc8(0.0)|hoxc9(0.0)]
hoxc8.s[hoxc8(0.0)]
hoxc9.l[hoxc9(0.0)]
hoxc9.s[hoxc9(0.0)]
hoxd1.l[hoxd1(0.0)]
hoxd1.s[hoxd1(2e-137)]
hoxd10.l[hoxd10(0.0)]
hoxd10.s[hoxd10(0.0)]
hoxd11.l[hoxd11(0.0)]
hoxd11.s[hoxd11(0.0)]
hoxd13.l[hoxd13(0.0)]
hoxd13.s[hoxd13(0.0)]
hoxd3.l[hoxd3(0.0)|hoxd4(0.0)]
hoxd3.s[hoxd3(0.0)|hoxd4(3e-147)]
hoxd4.l[hoxd4(0.0)]
hoxd4.s[hoxd4(0.0)]
hoxd8.l[hoxd8(0.0)]
hoxd8.s[hoxd8(0.0)]
hoxd9.l[hoxd9(0.0)]
hoxd9.s[hoxd9(0.0)]
hpcal4.1[hpcal4(4e-52)]
hpcal4.l[hpcal4(4e-48)]
hpd-like.1.l[hpd(0.0)]
hpd-like.1.s[hpd(5e-116)]
hpd-like.2.l[xb-gene-986330(0.0)]
hpdl.s[hpdl(0.0)]
hpgd.l[hpgd(1e-60)]
hpgd.s[hpgd(1e-59)]
hpgds.l[hpgds(0.0)]
hpgds.s[hpgds(0.0)]
hprt1.l[hprt1(1e-32)]
hprt1.s[hprt1(2e-43)]
hps1.s[hps1(1e-46)]
hps3.l[hps3(3e-33)]
hps4.l[hps4(1e-57)]
hps5.l[hps5(0.0)]
hps6.l[hps6(0.0)]
hpse.l[hpse(4e-129)]
hpse2.l[hpse2(0.0)]
hrasls.s[hrasls(0.0)]
hrh2.l[hrh2(0.0)]
hrh2.s[hrh2(0.0)]
hrh3.l[hrh3(1e-120)]
hrh3.s[hrh3(1e-109)]
hrp12.l
hrp12.s
hs1bp3.s
hs2st1.l[hs2st1(0.0)]
hs2st1.s[hs2st1(0.0)]
hs3st1.l[hs3st1(0.0)]
hs3st1.s[hs3st1(0.0)]
hs3st2.l[hs3st2(4e-38)]
hs3st2.s[hs3st2(8e-38)]
hs3st5.l[hs3st5(0.0)]
hs3st5.s[hs3st5(0.0)]
hs6st1.l[hs6st1(0.0)]
hs6st1.s[hs6st1(1e-130)]
hs6st2.l[hs6st2(0.0)]
hs6st2.s[hs6st2(0.0)]
hs6st3-like.l[hs6st3(0.0)]
hs6st3-like.s[hs6st3(0.0)]
hsbp1.l[hsbp1(0.0)]
hsbp1.s[hsbp1(3e-101)]
hscb.l[hscb(1e-93)]
hsd11b1l.l[hsd11b1l(0.0)]
hsd11b2.l[hsd11b2(0.0)]
hsd17b10.1[hsd17b10(0.0)]
hsd17b10.s[hsd17b10(0.0)]
hsd17b11.1[hsd17b13(1e-173)]
hsd17b11.l[hsd17b11(0.0)]
hsd17b12.l[hsd17b12(2e-150)]
hsd17b12.s[hsd17b12(0.0)]
hsd17b13.l[hsd17b13(0.0)]
hsd17b2.l[hsd17b2(7e-139)]
hsd17b3.l[hsd17b3(0.0)]
hsd17b4.l[hsd17b4(0.0)]
hsd17b6.l[hsd17b6(0.0)]
hsd17b7.l[hsd17b7(2e-34)]
hsd17b7.s[hsd17b7(0.0)]
hsd17b8.s[hsd17b8(0.0)]
hsdl2.1[hsdl2(2e-97)]
hsf1.l[hsf1(0.0)]
hsf1.s[hsf1(0.0)]
hsf2.2.l[hsf2.2(0.0)]
hsf2.l[hsf2(4e-38)]
hsf2bp.l[hsf2bp(0.0)]
hsf3.1
hsf3.l[hsf3(6e-59)]
hsf4.l[hsf4(2e-146)]
hsf4.s[hsf4(3e-99)]
hsp90aa1.1.l[hsp90aa1.1(0.0)]
hsp90ab1.l[hsp90ab1(3e-132)]
hsp90ab1.s[hsp90ab1(1e-41)]
hspa12a-like.l[hspa12a(0.0)]
hspa12a-like.s[hspa12a(0.0)]
hspa12b.l[hspa12b(0.0)]
hspa12b.s[hspa12b(2e-33)]
hspa13.l[hspa13(1e-26)]
hspa14.l[hspa14(0.0)]
hspa14.s[hspa14(0.0)]
hspa2.l[hspa2(0.0)]
hspa4.l[hspa4(1e-28)]
hspa4.s[hspa4(4e-92)]
hspa5.l[hspa5(0.0)]
hspa5.s[hspa5(0.0)]
hspa8.l[hspa8(7e-170)]
hspa8.s[hspa8(0.0)]
hspa9.l[hspa9(0.0)]
hspa9.s[hspa9(0.0)]
hspb1.l[hspb1(0.0)]
hspb1.s[hspb1(0.0)]
hspb11.l[hspb11(0.0)]
hspb2.l[hspb2(0.0)]
hspb3.l[hspb3(1e-113)]
hspb3.s
hspb6.l[hspb6(4e-119)]
hspb8.l[hspb8(6e-44)]
hspb8.s[hspb8(0.0)]
hspbap1.l[hspbap1(2e-60)]
hspbp1.l[hspbp1(0.0)]
hspe1.l[hspe1(1e-126)]
hspe1.s[hspe1(3e-164)]
hsph1.l[hsph1(0.0)]
hsph1.s[hsph1(0.0)]
htatip2.l[htatip2(0.0)]
htatsf1.l[htatsf1(1e-95)]
htatsf1.s[htatsf1(0.0)]
htr1a.1[htr1a(0.0)]
htr1a.l[htr1a(0.0)]
htr1d.l
htr1d.s
htr1e-like.l
htr1e-like.s
htr1f.l[htr1f(2e-62)]
htr1f.s[htr1f(0.0)]
htr2a.l[htr2a(0.0)]
htr2a.s[htr2a(0.0)]
htr2c-like.l[htr2c(0.0)]
htr2c-like.s[htr2c(0.0)]
htr3a.l[htr3a(1e-132)]
htr3a.s[htr3a(0.0)]
htr3b.l[htr3b(2e-55)]
htr5a.l[htr5a(2e-108)]
htr5a.s[htr5a(2e-108)]
htr6.l[htr6(0.0)]
htr6.s[htr6(0.0)]
htra3.l[htra3(0.0)]
htra3.s[htra3(0.0)]
htt.l[htt(1e-79)]
hunk.l[hunk(0.0)]
hunk.s[hunk(0.0)]
hus1.l[hus1(0.0)]
huwe1.1[huwe1(6e-59)]
huwe1.s[huwe1(3e-79)]
hvcn1.l[hvcn1(0.0)]
hvcn1.s[hvcn1(0.0)]
hyal1.l[hyal1(0.0)]
hyal2.l[hyal2(0.0)]
hyal2.s[hyal2(0.0)]
hyal4.l[hyal4(0.0)]
hydin.s[hydin(2e-46)]
hyi.l[hyi(6e-87)]
hykk.l[agphd1(0.0)]
hyou1.1[hyou1(0.0)]
hyou1.l[hyou1(1e-143)]
hypk.l[c15orf63(0.0)]
hypk.s[c15orf63(0.0)]
iah1.l
iars.l[iars(2e-106)]
iars.s[iars(5e-108)]
iars2.l[iars2(0.0)]
iba57.s[iba57(0.0)]
ibsp.l[ibsp(0.0)]
ibsp.s[ibsp(0.0)]
ibtk-like.1[ibtk(0.0)]
ick-like.l[ick(0.0)]
icmt.l[icmt(0.0)]
icmt.s[icmt(0.0)]
ict1.l[ict1(2e-88)]
ict1.s[ict1(8e-114)]
id2.l[id2(7e-97)]
id2.s[id2(2e-80)]
id4.l[id4(4e-21)]
id4.s[id4(4e-41)]
ide.l[ide(2e-131)]
ide.s[ide(2e-126)]
idh2.l[idh2(0.0)]
idh2.s[idh2(0.0)]
idh3a.l[idh3a(6e-78)]
idh3a.s[idh3a(2e-95)]
idh3b.s[idh3b(0.0)]
idh3g.s[idh3g(0.0)]
idi1.l[idi1(0.0)]
idi1.s[idi1(5e-130)]
idnk.l[c9orf103(0.0)]
ido1.l[ido1(1e-56)|stambp(2e-66)]
ids.l[ids(0.0)]
idua.l[idua(2e-106)]
ier2.1
ier2.l[ier2(7e-136)]
ier5.l[ier5(0.0)]
ier5.s[ier5(1e-53)]
ier5l.1[ier5l(1e-155)]
ier5l.s[ier5l(0.0)]
iffo1-like.l[iffo1(0.0)]
iffo1-like.s[iffo1(0.0)]
iffo2.l[iffo2(0.0)]
iffo2.s[iffo2(0.0)]
ifi30.l[ifi30(0.0)]
ifi30.s[ifi30(9e-97)]
ifi35.l[ifi35(0.0)]
ifit5.l[ifit5(0.0)]
ifitm1.l[ifitm1(5e-165)]
ifitm1.s[ifitm1(9e-145)]
ifitm10-like.l[mob2.1(7e-26)]
ifitm10-like.s
ifitm3.l[ifitm3(3e-134)]
ifitm3.s
ifltd1.s
ifnar1.l[ifnar1(0.0)|ifngr2.2(0.0)]
ifnar1.s[ifnar1(0.0)]
ifnar2.2.l[ifnar2.2(0.0)]
ifnar2.2.s[ifnar2.2(0.0)]
ifng.l
ifng.s[ifng(2e-111)]
ifngr1.s[ifngr1(0.0)]
ifngr2.1.l[ifngr2.1(2e-158)]
ifngr2.1.s[ifngr2.1(1e-171)|ifngr2.2(0.0)]
ifngr2.2.l[ifngr2.2(1e-28)]
ifnl3.l[ifnl3(1e-29)]
ifrd1.l[ifrd1(9e-95)]
ifrd1.s[ifrd1(3e-148)]
ift122.l[ift122(0.0)]
ift140.l[ift140(0.0)]
ift172.l[ift172(0.0)]
ift43.l[ift43(0.0)]
ift46-like.1[ift46(5e-71)]
ift46-like.l[ift46(0.0)]
ift52.1[ift52(0.0)]
ift57.s[ift57(0.0)]
ift74.l[ift74(0.0)]
ift74.s[ift74(0.0)]
ift80.l[ift80(0.0)]
ift81.l[ift81(0.0)]
ift81.s[ift81(0.0)]
ift88.s[ift88(0.0)]
igbp1.l[igbp1(0.0)]
igdcc3.l[igdcc3(0.0)]
igdcc3.s[igdcc3(0.0)]
igdcc4-like.l[igdcc4(0.0)]
igdcc4-like.s[igdcc4(0.0)]
igf1.l[igf1(0.0)]
igf1.s[igf1(0.0)]
igf1r.l[igf1r(0.0)]
igf1r.s[igf1r(0.0)]
igf2.l[igf2(0.0)]
igf2.s[igf2(0.0)]
igf2bp3.1[igf2bp3(0.0)]
igf2bp3.l[igf2bp3(3e-173)]
igf2r.l[igf2r(0.0)]
igf3.l[igf3(6e-39)]
igfals.1[mgrn1(0.0)]
igfbp1.l[igfbp1(0.0)]
igfbp1.s[igfbp1(4e-46)]
igfbp2.l[igfbp2(1e-116)]
igfbp2.s[igfbp2(4e-152)]
igfbp4.l[igfbp4(0.0)]
igfbp4.s[igfbp4(0.0)]
igfbp5.l[igfbp5(5e-156)]
igfbp5.s[igfbp5(1e-129)]
igfbpl1.1[igfbpl1(1e-110)]
igfbpl1.l[igfbpl1(0.0)]
ighmbp2-like.l[ensxetg00000031258(0.0)]
ighx.l[ighx(0.0)]
igsf10.l[igsf10(1e-26)]
igsf10.s[igsf10(0.0)]
igsf21.l[igsf21(2e-99)]
igsf21.s[igsf21(0.0)]
igsf3.l[igsf3(0.0)]
igsf3.s[igsf8(0.0)]
igsf5-like.l[igsf5(0.0)]
igsf9.l[igsf9(9e-43)]
igsf9.s[igsf9(4e-82)]
igsf9b-like.l[igsf9b(0.0)]
igsf9b-like.s[igsf9b(0.0)]
ihh.l[ihh(0.0)]
ihh.s[ihh(0.0)]
ik.l[ik(3e-118)]
ikbkap.s[ikbkap(0.0)]
ikbkb.l[ikbkb(0.0)]
ikbkg.1[ikbkg(1e-50)]
ikbkg.s
ikzf1.1[ikzf1(0.0)]
ikzf1.l[ikzf1(1e-175)]
ikzf2.l[ikzf2(0.0)]
ikzf2.s[ikzf2(0.0)]
ikzf3.l[ikzf3(0.0)]
ikzf3.s[ikzf3(0.0)]
ikzf5.l[ikzf5(1e-95)]
ikzf5.s[ikzf5(5e-27)]
il-21.l[il-21(3e-60)]
il-21.s[il-21(2e-123)]
il10ra.l[il10ra(0.0)]
il10ra.s[il10ra(0.0)]
il11ra.l[il11ra(4e-25)]
il12b.s
il13ra1.l[il13ra1(5e-92)]
il13ra1.s[il13ra1(2e-87)]
il13ra2.l[il13ra2(0.0)]
il13ra2.s[il13ra2(0.0)]
il15.l
il15.s
il15ra.l
il15ra.s
il17b.l[il17b(0.0)]
il17b.s[il17b(7e-43)]
il17c.1[il17c(2e-180)]
il17c.l[il17c(5e-172)]
il17d.l[il17d(0.0)]
il17d.s[il17d(0.0)]
il17ra.s[il17ra(0.0)]
il17rel.l[il17rel(4e-128)]
il17rel.s[il17rel(5e-57)]
il1r2.l[il1r2(0.0)]
il1rap.l[il1rap(0.0)]
il1rap.s[il1rap(0.0)]
il1rapl1.l
il1rapl1.s
il1rapl2.l[il1rapl2(0.0)]
il1rapl2.s[il1rapl2(0.0)]
il20rb-like.l[nck1(1e-156)]
il20rb-like.s
il22-like.1.l
il22.s
il27ra.l
il2rg.l[il2rg(0.0)]
il34.l
il34.s
il4.s
il4r.l
il4r.s
il5ra.l
il5ra.s[il5ra(0.0)]
il6r.l
il6r.s
il6st.1[il6st(0.0)]
il6st.l[il6st(9e-167)]
il7r.l
il7r.s
ildr2.l[ildr2(0.0)]
ildr2.s[ildr2(0.0)]
ilk.s
ilkap.l[ilkap(5e-40)]
ilvbl.l[ilvbl(0.0)]
immp1l.l[immp1l(0.0)]
immp1l.s[immp1l(0.0)]
immt-like.l[immt(1e-160)]
immt-like.s[immt(2e-145)]
imp3.l[imp3(1e-103)]
imp3.s[imp3(1e-109)]
imp4.s[imp4(0.0)]
impa1.l[impa1(0.0)]
impa1.s[impa1(0.0)]
impa2.l[impa2(0.0)]
impa2.s[impa2(5e-180)]
impact.l[impact(3e-69)]
impad1.l[impad1(3e-116)]
impad1.s[impad1(0.0)]
impdh2.l[impdh2(0.0)]
impdh2.s[impdh2(1e-109)]
impg1.s[impg1(4e-74)]
impg2.l[impg2(6e-143)]
impg2.s[impg2(7e-136)]
ina.1[ina(0.0)]
ina.s[ina(0.0)]
inadl.l[inadl(0.0)]
incenp.l[incenp(0.0)]
incenp.s[incenp(0.0)]
ing1.l[ing1(6e-122)]
ing1.s[ing1(0.0)]
ing2.l[ing2(0.0)]
ing2.s[ing2(9e-81)]
ing3.l[ing3(1e-66)]
ing3.s[ing3(3e-42)]
inha.l[inha(0.0)]
inhba.l[inhba(0.0)]
inhba.s[inhba(0.0)]
inhbb.l
inhbb.s
inhbc.1.l[inhbc.1(0.0)]
inhbc.1.s[inhbc.1(0.0)]
inhbc.2.l
inhbc.2.s
inip.1[c9orf80(1e-74)]
ino80.1[ino80(2e-76)]
ino80.l[ino80(5e-83)]
ino80d.l[ino80d(0.0)]
ino80d.s[ino80d(0.0)]
inpp1.l[inpp1(0.0)]
inpp4b-like.1.l[inpp4b(0.0)]
inpp4b-like.1.s[inpp4b(2e-119)]
inpp5a.1.l[inpp5a.1(0.0)]
inpp5a.1.s[inpp5a.1(7e-160)]
inpp5a.2.l[inpp5a.2(6e-152)]
inpp5e-like.l[sec16a(0.0)]
inpp5e-like.s[sec16a(2e-51)]
inpp5f.l[inpp5f(3e-29)]
inpp5j.l[inpp5j(0.0)]
inpp5j.s[inpp5j(0.0)]
inppl1.l
insl5.l[ensxetg00000033811(3e-50)]
insl5.s[ensxetg00000033811(2e-51)]
insm1.l[insm1(0.0)]
insm1.s[insm1(2e-64)]
insm2.l[insm2(0.0)]
insr.1[insr(0.0)]
insr.l[insr(0.0)]
insrr.l[insrr(0.0)]
insrr.s[insrr(0.0)]
ints1.l[ints1(5e-179)]
ints10-like.l[ints10(0.0)]
ints12.l[ints12(0.0)]
ints12.s[ints12(0.0)]
ints2.s[ints2(0.0)]
ints3.l[ints3(0.0)]
ints3.s[ints3(2e-115)]
ints5-like.l[ints5(0.0)]
ints5-like.s[ints5(0.0)]
ints7.s[ints7(0.0)]
ints8.s[ints8(1e-84)]
intu.s[intu(0.0)]
invs.1[invs(0.0)]
invs.s[invs(0.0)]
ip6k2.l[ip6k2(2e-106)]
ip6k2.s[ip6k2(0.0)]
ipmk.l[ipmk(0.0)]
ipmk.s[ipmk(0.0)]
ipo11.1[ipo11(0.0)]
ipo13.l[ipo13(0.0)]
ipo13.s[ipo13(0.0)]
ipo4.l[ipo4(3e-119)]
ipo5.l[ipo5(0.0)]
ipo5.s[ipo5(0.0)]
ipo7.l[ipo7(0.0)]
ipo7.s[ipo7(0.0)]
ipo9.l[ipo9(0.0)]
ipo9.s[ipo9(0.0)]
ipp.l[ipp(0.0)]
ippk.l[ippk(7e-101)]
ippk.s[ippk(4e-40)]
iqca1.l[iqca1(0.0)]
iqca1.s[iqca1(2e-98)]
iqcb1.l[iqcb1(3e-59)]
iqcc-like.l
iqcd.l[iqcd(0.0)]
iqce.l[iqce(1e-35)]
iqch.l[iqch(3e-84)]
iqck.l
iqgap1-like.1.l[iqgap1(0.0)]
iqgap1-like.1.s[iqgap1(0.0)]
iqgap2.l[iqgap2(0.0)]
iqgap2.s[iqgap2(0.0)]
iqgap3.l[iqgap3(0.0)]
iqsec1.1[iqsec1(1e-174)]
iqub-like.l[iqub(0.0)]
irak1bp1.s[irak1bp1(2e-174)]
irak2.l[irak2(0.0)]
irak2.s[irak2(0.0)]
irak4.l[irak4(0.0)]
irf1.l[irf1(2e-144)]
irf1.s[irf1(0.0)]
irf2bp2.1[irf2bp2(0.0)]
irf2bp2.l[irf2bp2(0.0)]
irf2bpl.l[irf2bpl(0.0)]
irf2bpl.s[irf2bpl(5e-118)]
irf3.l[irf3(0.0)]
irf3.s[irf3(0.0)]
irf4.l[irf4(0.0)]
irf4.s[dusp22(8e-122)|irf4(0.0)]
irf5.l[irf5(0.0)]
irf5.s[irf5(0.0)]
irf6.2.l[irf6.2(0.0)]
irf6.2.s[irf6.2(6e-35)]
irf6.l[irf6(0.0)|irf6.2(0.0)]
irf6.s[irf6(2e-151)]
irf7.l[irf7(7e-144)]
irf8.l[irf8(0.0)]
irf8.s[irf8(0.0)]
irg1-like.1.l[irg1(0.0)]
irg1-like.1.s[irg1(0.0)]
irs1.l[irs1(0.0)]
irs1.s[irs1(0.0)]
irs2.l[irs2(0.0)]
irs4.l[irs4(0.0)]
irs4.s[irs4(0.0)]
irx1.l[irx1(0.0)]
irx1.s[irx1(0.0)]
irx2.l[irx2(0.0)]
irx2.s[irx2(0.0)]
irx3.l[irx3(5e-157)]
irx3.s[irx3(3e-112)]
irx4.l[irx4(0.0)]
irx4.s[irx4(0.0)]
irx5.1[irx5(0.0)]
irx5.s[irx5(0.0)]
irx6.s
isca1.l[isca1(0.0)]
isca2-like.l[isca2(7e-175)]
iscu.l[iscu(5e-39)]
iscu.s[ficd(0.0)|iscu(0.0)]
isg20l2.l
isg20l2.s
isl1.l[isl1(1e-133)]
isl1.s[isl1(1e-110)]
islr2.l[islr2(0.0)]
islr2.s[islr2(0.0)]
ism2.l[ism2(0.0)]
isoc2.l[isoc2(2e-42)]
isoc2.s[isoc2(1e-131)]
ispd.l[ispd(0.0)]
ist1.l[kiaa0174(0.0)]
ist1.s[kiaa0174(0.0)]
isy1.1[cecr5(0.0)|isy1(9e-150)]
itch.l[itch(0.0)]
itch.s[itch(0.0)]
itfg1.l[itfg1(0.0)]
itfg1.s[itfg1(0.0)]
itfg2.l[itfg2(0.0)]
itga1.l[itga1(2e-140)]
itga1.s[itga1(2e-177)]
itga10.l[itga10(0.0)]
itga11.l[itga11(0.0)]
itga11.s[itga11(0.0)]
itga2.l[itga2(0.0)]
itga2b-like.l[itga2b.1(0.0)]
itga2b.1-like.s[ensxetg00000032329(0.0)]
itga3.l[itga3(2e-57)]
itga3.s[itga3(4e-49)]
itga4.l[itga4(1e-74)]
itga4.s[itga4(5e-73)]
itga5.l[itga5(9e-110)]
itga5.s[itga5(3e-121)]
itga6.l[itga6(0.0)]
itga6.s[itga6(0.0)]
itga7-like.l[itga7(0.0)]
itga7-like.s[itga7(0.0)]
itga8.l[itga8(0.0)]
itga8.s[itga8(1e-29)]
itga9-like.l[itga9(0.0)]
itgav.l[itgav(0.0)]
itgax.l[ensxetg00000008527(0.0)]
itgb1bp2.l[ensxetg00000020872(0.0)|itgb1bp2(0.0)]
itgb2.l[itgb2(5e-174)]
itgb3bp-like.l
itgb4-like.l[itgb4(4e-60)]
itgb4-like.s[itgb4(8e-87)]
itgb6.l[itgb6(0.0)]
itgb7.l[itgb7(0.0)]
itgb8.l[itgb8(0.0)]
itgb8.s[itgb8(0.0)]
itgbl1.l[itgbl1(1e-79)]
itgbl1.s[itgbl1(9e-83)]
itih5.l[itih5(0.0)]
itih5.s[itih5(0.0)]
itln1.l[itln2(0.0)|itln1(0.0)]
itln1.s[itln2(2e-116)|itln1(2e-46)]
itm2a.l[itm2a(3e-22)]
itm2a.s[itm2a(1e-127)]
itm2b.l[itm2b(0.0)]
itpa-like.l
itpa-like.s
itpk1.l[itpk1(7e-179)]
itpk1.s[itpk1(4e-152)]
itpkb-like.l[itpkb(0.0)]
itpkb-like.s[itpkb(0.0)]
itpkc.l[itpkc(0.0)]
itpkc.s[itpkc(0.0)]
itpr3.s[ensxetg00000018719(0.0)|itpr3(1e-62)]
itprip.l[itprip(0.0)]
itprip.s[itprip(0.0)]
itpripl2.l[itpripl2(0.0)]
itpripl2.s[itpripl2(0.0)]
ivd.s[ivd(0.0)]
iws1.l[iws1(2e-56)]
iws1.s[iws1(0.0)]
iyd.l[iyd(1e-70)]
jade1.l[phf17(0.0)]
jade1.s[phf17(3e-65)]
jade2.l[phf15(1e-130)]
jade2.s[phf15(5e-153)]
jade3.l[phf16(0.0)]
jade3.s[phf16(9e-37)]
jag1.l[jag1(0.0)]
jag1.s[jag1(0.0)]
jag2.l[jag2(0.0)]
jag2.s[jag2(0.0)]
jagn1.l[ensxetg00000029961(0.0)]
jagn1.s[ensxetg00000029961(0.0)]
jak1.l[jak1(0.0)]
jak1.s[jak1(0.0)]
jak2.1[jak2(0.0)]
jak2.l[jak2(0.0)]
jak3.l[jak3(0.0)]
jakmip2.l[jakmip2(1e-55)]
jakmip2.s[jakmip2(1e-50)]
jakmip3.l[jakmip3(0.0)]
jakmip3.s[jakmip3(0.0)]
jam3.l
jam3.s
jazf1.l[jazf1(0.0)]
jazf1.s[jazf1(0.0)]
jkamp.l[c14orf149(4e-163)|jkamp(3e-83)]
jkamp.s[jkamp(8e-47)]
jmjd1c.l[jmjd1c(4e-45)]
jmjd1c.s[jmjd1c(9e-47)]
jmjd3.1[kdm6b(3e-52)]
jmjd3.l[kdm6b(3e-78)]
jmjd4-like.l[jmjd4(3e-167)]
jmjd6.l[jmjd6(7e-63)]
jmjd6.s[jmjd6(2e-60)]
jmy.l[jmy(0.0)]
jmy.s[jmy(0.0)]
josd1.l[josd1(7e-110)]
josd1.s[josd1(5e-23)]
josd2.l[josd2(1e-98)]
jph1.l[jph1(0.0)]
jph1.s[jph1(0.0)]
jph2.l[jph2(3e-141)]
jph2.s[jph2(4e-133)]
jph3.1[jph3(0.0)]
jph3.l[jph3(0.0)]
jsrp1.l[oaz1(8e-73)]
jsrp1.s[oaz1(7e-68)]
jun.l[jun(0.0)]
jun.s[jun(0.0)]
junb.1[junb(4e-30)]
junb.l[junb(0.0)]
jund.l[jund(0.0)]
jund.s[jund(0.0)]
jup.l[jup(3e-78)]
jup.s[jup(0.0)]
kal1.l[kal1(8e-47)]
kal1.s[kal1(0.0)]
kalrn.l[ensxetg00000027283(0.0)|kalrn(3e-169)]
kalrn.s[ensxetg00000027283(8e-73)|kalrn(3e-23)]
kank1.l[ankrd15(0.0)]
kank1.s[ankrd15(4e-124)]
kank3.l[kank3(0.0)]
kank3.s[kank3(0.0)]
kank4.l[kank4(0.0)]
kank4.s[kank4(0.0)]
kansl1l.l[c2orf67(0.0)]
kars.l[kars(0.0)]
kars.s[kars(0.0)]
kat2a.l[kat2a(3e-129)]
kat2a.s[kat2a(8e-53)]
kat2b.l[kat2b(1e-68)]
kat2b.s[kat2b(0.0)]
kat5.l[kat5(1e-117)]
kat6a.l
kat6a.s
katna1.s[katna1(0.0)]
katnal1-like.l[katnal1(0.0)]
katnal1-like.s[katnal1(0.0)]
katnal2.l[katnal2(0.0)]
katnbl1.l[c15orf29(0.0)]
katnbl1.s[c15orf29(0.0)]
kazn.l[kazn(8e-85)]
kazn.s[kazn(0.0)]
kbtbd11.l[kbtbd11(0.0)]
kbtbd11.s[kbtbd11(0.0)]
kbtbd12.l[kbtbd12(0.0)]
kbtbd2.l[kbtbd2(0.0)]
kbtbd3.1[kbtbd3(0.0)]
kbtbd3.s[kbtbd3(0.0)]
kbtbd4.l[kbtbd4(2e-21)]
kbtbd4.s[kbtbd4(0.0)]
kbtbd7.l[kbtbd7(0.0)]
kbtbd7.s[kbtbd7(0.0)]
kbtbd8.l[kbtbd8(0.0)]
kbtbd8.s[kbtbd8(0.0)]
kcmf1.l[kcmf1(0.0)]
kcmf1.s[kcmf1(0.0)]
kcna1.l[kcna3(0.0)]
kcna1.s[kcna3(0.0)]
kcna10.l[kcna10(0.0)]
kcna10.s[kcna10(0.0)]
kcna2.l[kcna2(0.0)]
kcna2.s[kcna2(0.0)]
kcna4.l[kcna4(3e-65)]
kcna4.s[kcna4(0.0)]
kcna5.l[kcna5(0.0)]
kcna5.s[kcna5(0.0)]
kcnab1.l[kcnab1(5e-82)]
kcnab1.s[kcnab1(4e-76)]
kcnab2-like.l[kcnab2(0.0)]
kcnab2-like.s[kcnab2(9e-117)]
kcnb2.1[kcnb2(0.0)]
kcnb2.s[kcnb2(0.0)]
kcnc1.l[kcnc1(2e-109)]
kcnc1.s[kcnc1(8e-123)]
kcnd2.l[kcnd2(0.0)]
kcnd2.s[kcnd2(0.0)]
kcnd3.l[kcnd3(0.0)]
kcnd3.s[kcnd3(0.0)]
kcne1-like.l
kcne1-like.s
kcne3.s[kcne3(4e-82)]
kcnf1.l[kcnf1(0.0)]
kcnf1.s[kcnf1(0.0)]
kcng1.l[kcng1(0.0)]
kcng1.s[kcng1(0.0)]
kcng2.l[kcng2(0.0)]
kcng2.s[kcng2(0.0)]
kcng3-like.1.l[kcng3(0.0)]
kcng3-like.1.s[kcng3(0.0)]
kcng3-like.2.l[kcng3(0.0)]
kcng3-like.2.s[kcng3(0.0)]
kcng4.l[kcng4(0.0)]
kcng4.s[kcng4(0.0)]
kcnh1.l[kcnh1(0.0)]
kcnh1.s[kcnh1(0.0)]
kcnh4.l[kcnh4(3e-120)]
kcnh4.s[kcnh4(1e-124)]
kcnh7.l[kcnh7(0.0)]
kcnh7.s[kcnh7(0.0)]
kcnip1-like.s[kcnip1(0.0)]
kcnip2-like.l[kcnip2(0.0)]
kcnip2-like.s[kcnip2(0.0)]
kcnip3.l[kcnip3(0.0)]
kcnip3.s[kcnip3(0.0)]
kcnip4-like.l[kcnip4(0.0)]
kcnip4-like.s[kcnip4(0.0)]
kcnj1.l[kcnj1(0.0)]
kcnj1.s[kcnj1(0.0)]
kcnj10.l[kcnj10(0.0)]
kcnj13.l[kcnj13(3e-107)]
kcnj13.s[kcnj13(0.0)]
kcnj14.l[kcnj14(0.0)]
kcnj14.s[kcnj14(0.0)]
kcnj15-like.l[kcnj15(0.0)]
kcnj15-like.s[kcnj15(0.0)]
kcnj2.1[kcnj2(0.0)]
kcnj2.s[kcnj2(0.0)]
kcnj4.l[kcnj4(0.0)]
kcnj4.s[kcnj4(0.0)]
kcnj5.l[ensxetg00000030612(6e-84)]
kcnj5.s[ensxetg00000030612(2e-74)]
kcnk1.l[kcnk1(0.0)]
kcnk1.s[kcnk1(4e-118)]
kcnk12-like.l[kcnk12(0.0)]
kcnk12-like.s[kcnk12(0.0)]
kcnk13.l[kcnk13(0.0)]
kcnk13.s[kcnk13(0.0)]
kcnk16.l[kcnk16(8e-109)]
kcnk17.l[kcnk16(5e-89)]
kcnk4-like.l[kcnk4(0.0)]
kcnk6.l[kcnk6(0.0)]
kcnk6.s[kcnk6(0.0)]
kcnk7.l[kcnk7(0.0)]
kcnma1.1[kcnma1(0.0)]
kcnmb2-like.l
kcnmb2-like.s
kcnmb3-like.l[kcnmb3(0.0)]
kcnmb3-like.s[kcnmb3(0.0)]
kcnmb4.l[kcnmb4(0.0)]
kcnmb4.s[kcnmb4(0.0)]
kcnn1.1[kcnn1(0.0)]
kcnn1.l[kcnn1(0.0)]
kcnq1-like.l[kcnq1(0.0)]
kcnq1-like.s[kcnq1(0.0)]
kcnq2.l[kcnq2(0.0)]
kcnq2.s[kcnq2(0.0)]
kcnq3.l[kcnq3(8e-83)]
kcnq3.s[kcnq3(2e-85)]
kcnq4.l[kcnq4(1e-176)]
kcnq4.s[kcnq4(9e-90)]
kcnq5-like.1[kcnq5(0.0)]
kcnq5-like.s[kcnq5(0.0)]
kcnrg.l[kcnrg(5e-49)]
kcns1.l[kcns2(0.0)]
kcns1.s[kcns2(0.0)]
kcns2.l
kcns2.s
kcns3.l[kcns3(0.0)]
kcns3.s[kcns3(0.0)]
kcnv2.1[kcnv2(6e-25)]
kcnv2.l[kcnv2(0.0)]
kcp.l[kcp(9e-33)]
kctd10.l[kctd10(0.0)]
kctd10.s[kctd10(0.0)]
kctd12.l[kctd12(6e-111)]
kctd12.s[kctd12(0.0)]
kctd14.s[kctd14(0.0)]
kctd15.1[kctd15(3e-87)]
kctd15.l[kctd15(0.0)]
kctd16.l[kctd16(0.0)]
kctd16.s[kctd16(0.0)]
kctd17.s[kctd17(0.0)]
kctd2-like.l[kctd2(0.0)]
kctd2-like.s[kctd2(0.0)]
kctd3.l[kctd3(0.0)]
kctd3.s[kctd3(2e-56)]
kctd4.l[gtf2f2(1e-27)|kctd4(0.0)]
kctd4.s[kctd4(0.0)]
kctd5.l[kctd5(0.0)]
kctd5.s[kctd5(5e-170)]
kctd7-like.l[kctd7(9e-103)]
kctd7-like.s[kctd7(0.0)]
kctd8.s[ensxetg00000003081(0.0)]
kctd9.l[kctd9(4e-102)]
kctd9.s[kctd9(1e-41)]
kdelr1.l[kdelr1(0.0)]
kdelr3.l[kdelr3(0.0)]
kdelr3.s[kdelr3(4e-68)]
kdm1a-like.l[kdm1a(0.0)]
kdm1a-like.s[kdm1a(0.0)]
kdm1b.l[kdm1b(0.0)]
kdm2a.l[ensxetg00000031050(0.0)|kdm2a(0.0)]
kdm2a.s[ensxetg00000031050(0.0)|kdm2a(0.0)]
kdm3a-like.l[kdm3a(1e-177)]
kdm3a-like.s[kdm3a(6e-166)]
kdm3b-like.l[kdm3b(0.0)]
kdm3b-like.s[kdm3b(0.0)]
kdm5a-like.1.1[kdm5a(8e-92)]
kdm5a-like.1.s[kdm5a(4e-90)]
kdm5b.l[kdm5b(5e-168)]
kdm5b.s[kdm5b(2e-161)]
kdm5c.1[kdm5c(3e-90)]
kdm5c.s[kdm5c(1e-29)]
kdm6a.l[kdm6a(0.0)]
kdm6a.s[kdm6a(0.0)]
kdm7a.l[jhdm1d(3e-36)]
kdm7a.s[jhdm1d(0.0)]
kdm8.l[jmjd5(9e-138)]
kdsr.l[kdsr(0.0)]
keap1.l[keap1(3e-154)]
keap1.s[keap1(0.0)]
kera.l[kera(0.0)]
kera.s[kera(0.0)]
khdrbs1.l[khdrbs1(0.0)]
khdrbs1.s[khdrbs1(0.0)]
khdrbs2.l[khdrbs2(0.0)]
khdrbs2.s[khdrbs2(0.0)]
khdrbs3.l[khdrbs3(5e-39)]
khdrbs3.s[khdrbs3(0.0)]
kiaa0020.1[kiaa0020(1e-48)]
kiaa0020.l[kiaa0020(0.0)]
kiaa0100-like.l[kiaa0100(0.0)]
kiaa0101.l[kiaa0101(2e-152)]
kiaa0101.s[kiaa0101(3e-121)]
kiaa0141.l
kiaa0141.s
kiaa0195-like.l[kiaa0195(0.0)]
kiaa0196.s[kiaa0196(0.0)]
kiaa0226l.l
kiaa0226l.s
kiaa0232-like.l[kiaa0232(1e-104)]
kiaa0232-like.s[kiaa0232(0.0)]
kiaa0319.s[kiaa0319(6e-102)]
kiaa0319l.l
kiaa0319l.s
kiaa0355-like.1[kiaa0355(0.0)]
kiaa0355-like.l[kiaa0355(0.0)]
kiaa0368.l[kiaa0368(0.0)]
kiaa0391.l[ensxetg00000019786(0.0)]
kiaa0408.l[c6orf174(0.0)]
kiaa0430.l[marf1(7e-87)]
kiaa0430.s[marf1(0.0)]
kiaa0513.1[kiaa0513(0.0)]
kiaa0513.l[kiaa0513(0.0)]
kiaa0556.l[kiaa0556(4e-63)]
kiaa0586.l[kiaa0586(8e-56)]
kiaa0753.s[kiaa0753(2e-155)]
kiaa0825.l[kiaa0825(0.0)]
kiaa0895.l[kiaa0895(0.0)]
kiaa0895l.l[kiaa0895l(0.0)]
kiaa0895l.s[kiaa0895l(1e-51)]
kiaa0922-like.l[kiaa0922(0.0)]
kiaa0922-like.s[kiaa0922(0.0)]
kiaa0930.l[kiaa0930(0.0)]
kiaa0930.s[kiaa0930(7e-70)]
kiaa1024.l[kiaa1024(0.0)]
kiaa1024.s[kiaa1024(0.0)]
kiaa1024l.l[kiaa1024l(2e-126)]
kiaa1024l.s[kiaa1024l(1e-48)]
kiaa1033-like.l[kiaa1033(0.0)]
kiaa1033-like.s[kiaa1033(0.0)]
kiaa1107.l[btbd8(2e-23)]
kiaa1107.s[btbd8(0.0)]
kiaa1143.s[kiaa1143(0.0)]
kiaa1161.1[kiaa1161(0.0)]
kiaa1161.l[kiaa1161(0.0)]
kiaa1191.l[kiaa1191(2e-128)]
kiaa1191.s[kiaa1191(8e-118)]
kiaa1211-like.l[kiaa1211(3e-94)]
kiaa1211-like.s[kiaa1211(6e-24)]
kiaa1211l.l
kiaa1211l.s
kiaa1217-like.l[kiaa1217(3e-46)]
kiaa1217-like.s[kiaa1217(0.0)]
kiaa1239-like.l[nwd2(0.0)]
kiaa1239-like.s[nwd2(0.0)]
kiaa1279.s[kiaa1279(0.0)]
kiaa1324.l[kiaa1324(1e-148)]
kiaa1324.s[kiaa1324(0.0)]
kiaa1328.l
kiaa1328.s
kiaa1429.l[kiaa1429(0.0)]
kiaa1429.s[kiaa1429(4e-34)]
kiaa1432-like.l[kiaa1432(2e-58)]
kiaa1432-like.s[kiaa1432(0.0)]
kiaa1456.l[kiaa1456(0.0)]
kiaa1462-like.l[kiaa1462(2e-119)]
kiaa1462-like.s[kiaa1462(2e-102)]
kiaa1467.l[kiaa1467(0.0)]
kiaa1468.l[kiaa1468(2e-86)]
kiaa1468.s[kiaa1468(7e-115)]
kiaa1522-like.1[kiaa1522(1e-116)]
kiaa1522-like.l[kiaa1522(7e-144)]
kiaa1524.l[kiaa1524(0.0)]
kiaa1549l-like.l[c11orf41(6e-51)]
kiaa1598-like.l[kiaa1598(0.0)]
kiaa1671.l[kiaa1671(0.0)]
kiaa1671.s[kiaa1671(0.0)]
kiaa1731.1
kiaa1755-like.1[ensxetg00000032893(0.0)]
kiaa1755-like.s[ensxetg00000032893(3e-92)|tgm2(0.0)]
kiaa1841-like.l[kiaa1841(0.0)]
kiaa2022.l[kiaa2022(0.0)]
kiaa2022.s[kiaa2022(0.0)]
kiaa2026.l[kiaa2026(0.0)]
kiaa2026.s[kiaa2026(0.0)]
kidins220.l[kidins220(0.0)]
kidins220.s[kidins220(0.0)]
kif11.l[kif11(0.0)]
kif11.s[kif11(0.0)]
kif13a-like.1[kif13a(9e-31)]
kif13a-like.l[kif13a(6e-34)]
kif13b.l[ensxetg00000033547(0.0)|kif13b(1e-132)]
kif13b.s[kif13b(5e-133)]
kif14-like.l[kif14(0.0)]
kif16b.l[kif16b(0.0)]
kif18a.l[kif18a(7e-117)]
kif1a.l[kif1a(2e-138)]
kif1a.s[kif1a(1e-137)]
kif1b-like.l[kif1b(0.0)]
kif1b-like.s[kif1b(0.0)]
kif1c.1[kif1c(0.0)]
kif20a-like.l[kif20a(3e-88)]
kif20a-like.s[kif20a(2e-21)]
kif20b-like.s[kif20b(0.0)]
kif21a.l[kif21a(4e-34)]
kif26a-like.l[kif26a(4e-65)]
kif26a-like.s[kif26a(4e-55)]
kif26b-like.s[kif26b(0.0)]
kif27.l[kif27(0.0)]
kif2c.l[kif2c(1e-36)]
kif2c.s[kif2c(8e-33)]
kif3b-like.l[kif3b(0.0)]
kif3b-like.s[kif3b(0.0)]
kif3c-like.l[kif3c(0.0)]
kif3c-like.s[kif3c(0.0)]
kif5a.l[kif5a(6e-81)]
kif5a.s[kif5a(1e-78)]
kif5b.l[kif5b(0.0)]
kif5b.s[kif5b(0.0)]
kif5c.l[kif5c(0.0)]
kif5c.s[kif5c(0.0)]
kif6.l
kif7.l[kif7(3e-143)]
kifap3.l[kifap3(5e-66)]
kifap3.s[kifap3(6e-70)]
kifc1.l[kifc1(0.0)]
kin.l[kin(2e-24)|itih2(2e-68)]
kin.s[kin(5e-95)]
kirrel.l[kirrel(0.0)]
kirrel.s[kirrel(0.0)]
kiss1.s[kiss1(1e-164)]
kiss1b.l[ensxetg00000032026(9e-104)]
kiss1r.l[kiss1r(0.0)]
kiss1r.s[kiss1r(0.0)]
kiss2.1[kiss2(2e-80)]
kiss2.s[kiss2(3e-96)]
kissr1b.l[kissr(0.0)]
kissr1b.s[kissr(0.0)]
kissr2.l[kissr(0.0)]
kissr2.s[kissr(0.0)]
kitlg.l[kitlg(3e-90)]
kitlg.s[kitlg(9e-86)]
kl.l[kl(0.0)]
kl.s[kl(0.0)]
klb.l[klb(0.0)]
klb.s[klb(6e-177)]
klf10.l[klf10(0.0)]
klf10.s[klf10(0.0)]
klf11.l[klf11(1e-83)]
klf11.s[klf11(2e-94)]
klf12.l[klf12(3e-148)]
klf12.s[klf12(1e-151)]
klf13.l[klf13(6e-170)]
klf13.s[klf13(0.0)]
klf15.2.l[klf15.2(0.0)]
klf15.2.s[klf15.2(0.0)]
klf15.l[klf15(0.0)]
klf15.s[klf15(0.0)]
klf3.l[klf3(0.0)]
klf3.s[klf3(0.0)]
klf4.l[klf4(0.0)]
klf4.s[klf4(2e-86)]
klf5.l[klf5(6e-33)]
klf5.s[klf5(2e-25)]
klf6.l
klf6.s
klf7.l[klf7(0.0)]
klf7.s[klf7(0.0)]
klf9.l[klf9(0.0)]
klf9.s[klf9(0.0)]
klhdc1.l[klhdc1(0.0)]
klhdc10.l[klhdc10(2e-32)]
klhdc10.s[klhdc10(0.0)]
klhdc2.l[klhdc2(0.0)]
klhdc3.l[klhdc3(2e-54)]
klhdc4.l[klhdc4(0.0)]
klhdc9-like.l[klhdc9(0.0)]
klhl10-like.1
klhl11.l[klhl11(0.0)]
klhl12.l[klhl12(4e-153)]
klhl12.s[klhl12(0.0)]
klhl14.l[klhl14(1e-100)]
klhl14.s[klhl14(2e-102)]
klhl15.l[klhl15(0.0)]
klhl15.s[klhl15(0.0)]
klhl17-like.l[klhl17(0.0)]
klhl17-like.s[klhl17(0.0)]
klhl18.l[klhl18(9e-61)]
klhl18.s[klhl18(0.0)]
klhl2.1[klhl2(0.0)]
klhl2.s[klhl2(0.0)]
klhl20.l[klhl20(1e-62)]
klhl20.s[klhl20(0.0)]
klhl22.l[klhl22(0.0)]
klhl22.s[klhl22(0.0)]
klhl23.l[klhl23(0.0)]
klhl24.l[klhl24(0.0)]
klhl24.s[klhl24(0.0)]
klhl25.l[klhl25(0.0)]
klhl25.s[klhl25(0.0)]
klhl26-like.l[klhl26(0.0)]
klhl26-like.s[klhl26(0.0)]
klhl28.l[klhl28(9e-106)]
klhl28.s[klhl28(3e-66)]
klhl29.l[klhl29(0.0)]
klhl29.s[klhl29(0.0)]
klhl30.l[klhl30(0.0)]
klhl31-like.l[klhl31(0.0)]
klhl31-like.s[klhl31(0.0)]
klhl32.l[klhl32(6e-49)]
klhl32.s[klhl32(1e-40)]
klhl34.l[klhl34(0.0)]
klhl34.s[klhl34(0.0)]
klhl35.l[klhl35(0.0)]
klhl35.s[klhl35(0.0)]
klhl36-like.l[klhl36(0.0)]
klhl36-like.s[klhl36(0.0)]
klhl38-like.l[klhl38(0.0)]
klhl38-like.s[klhl38(2e-127)]
klhl4.l[klhl4(0.0)]
klhl4.s[klhl4(0.0)]
klhl40.l[kbtbd5(0.0)]
klhl40.s[kbtbd5(0.0)]
klhl41.l[kbtbd10(0.0)]
klhl41.s[kbtbd10(0.0)]
klhl42.s[klhl42(0.0)]
klhl5-like.l[klhl5(0.0)]
klhl6.l[klhl6(0.0)]
klhl6.s[klhl6(0.0)]
klhl7.1[klhl7(0.0)]
klhl8.l[klhl8(0.0)]
klkb1-like.l[klkb1(3e-175)]
kmo.l[kmo(0.0)]
kmt2a.1[mll(0.0)]
kmt2a.l[mll(0.0)]
kmt2c.l[mll3(0.0)]
kmt2c.s[mll3(0.0)]
kmt2e-like.l[mll5(3e-75)]
kmt2e-like.s[mll5(2e-32)]
kncn.l
kndc1.l[kndc1(1e-47)]
kndc1.s[kndc1(5e-146)]
kng1.l
kng1.s
knop1.l[ensxetg00000030729(0.0)]
knstrn-like.l[knstrn(0.0)]
kntc1.l[kntc1(0.0)]
kpna1.l[kpna1(0.0)]
kpna1.s[kpna1(0.0)]
kpna2.l[kpna2(0.0)]
kpna2.s[kpna2(5e-84)]
kpna3.l[kpna3(0.0)]
kpna3.s[kpna3(0.0)]
kpna4.l[kpna4(0.0)]
kpna4.s[kpna4(8e-40)]
kpna6.l[kpna6(0.0)]
kpna6.s[kpna6(0.0)]
kpna7.l[kpna7(0.0)]
kpna7.s[kpna7(0.0)]
kpnb1.l[kpnb1(0.0)|tbkbp1(0.0)]
kpnb1.s[kpnb1(9e-45)|npepps(0.0)]
kptn.l[kptn(0.0)]
krcc1.l[krcc1(0.0)]
krcc1.s[krcc1(0.0)]
kremen1.l[kremen1(4e-122)]
kremen1.s[kremen1(0.0)]
kremen2.l[kremen2(0.0)]
kremen2.s[kremen2(0.0)]
krit1.l[krit1(0.0)]
krr1.s[krr1(0.0)]
krt.l[krt(0.0)]
krt.s[krt(2e-42)]
krt12.l[krt12(0.0)]
krt12.s[krt12(0.0)]
krt15-like.l[krt15(0.0)]
krt16.l[krt16(0.0)]
krt16.s[krt16(0.0)]
krt17.l[krt17(0.0)|krt19(0.0)]
krt17.s[krt17(0.0)]
krt18.l[krt18(0.0)]
krt18.s[krt18(0.0)]
krt18l.s[krt18l(0.0)]
krt222-like.l
krt222-like.s
krt24-like.1.l[krt24(8e-26)]
krt24-like.1.s[krt24(0.0)]
krt2l.l[krt2l(0.0)]
krt2l.s[krt2l(0.0)]
krt5.1-like.1.l[krt79(0.0)]
krt5.1-like.2.l[xb-gene-5954653(5e-104)]
krt5.1-like.2.s[xb-gene-5954653(0.0)]
krt5.3.l[krt5.3(0.0)]
krt5.3.s[krt5.3(0.0)]
krt5.6.l
krt5.6.s
krt5.7.l[krt5.7(0.0)]
krt5.7.s[krt5.7(0.0)]
krt6.l[krt5.4(0.0)]
krt6.s[krt5.4(0.0)]
krt8.2.l[krt8.2(2e-62)]
krt8.2.s[krt8.2(6e-141)]
krt8.l[krt8(6e-90)]
krt8.s[krt8(0.0)]
krt80.l[slc22a23(0.0)]
krt80.s[slc22a23(3e-34)]
ksr1.l[ksr1(0.0)]
ksr1.s[ksr1(0.0)]
ksr2.l[ksr2(5e-55)]
ksr2.s[ksr2(1e-54)]
kti12.l[kti12(0.0)]
kxd1.l[c19orf50(0.0)]
kxd1.s[c19orf50(0.0)]
l2hgdh.l[l2hgdh(0.0)]
l3mbtl1-like.s[l3mbtl1(4e-63)]
l3mbtl3.s[l3mbtl3(2e-89)]
lacc1.l[c13orf31(0.0)]
lace1.l[lace1(0.0)]
lactb.l[lactb(3e-157)]
lactb.s[lactb(0.0)]
lactb2.1[lactb2(1e-123)]
lad1.s[lad1(0.0)]
lage3.l
lama1-like.l[lama1(0.0)]
lama2.l[lama2(0.0)]
lama3.s[lama3(0.0)]
lama4.l[lama4(2e-156)]
lama4.s[lama4(7e-66)]
lamb1.l[lamb1(0.0)]
lamb1.s[lamb1(0.0)]
lamb3-like.l[lamb3(2e-89)]
lamb3-like.s[lamb3(0.0)]
lamb4.l[lamb4(0.0)]
lamc1.l[lamc1(3e-86)]
lamc1.s[lamc1(3e-86)]
[truncated: 921,430 more chars]
