# Supplementary material for: A molecular atlas of the developing ectoderm defines neural, neural crest, placode, and nonneural progenitor identity in vertebrates
Source: PLoS Biol. 2017 Oct 19;15(10):e2004045. doi: 10.1371/journal.pbio.2004045 (PMC5663519; doi:10.1371/journal.pbio.2004045)
Supplement: S1 Application — (ZIP) [file pbio.2004045.s013.zip › EctoMAP_1.3/README.txt]

##################    EctoMAP - v1.3   -    README.txt  #######################

This folder contains instructions and the required documents to run the Shiny/R app to run EctoMap locally.

The EctoMap application allows to obtain the spatial and temporal pattern prediction 
for any gene expressed in the ectoderm in Xenopus laevis during early, mid and late neurulation. This is based on polyA+ RNA sequencing of single spatially defined ectoderm dissections at early and mid neurula stage, complemented with neural crest and placode dissections at late neurula stage, and whole embryo time series during neurulation. EctoMap also displays correlations between genes with similar spatial and temporal expression patterns, based on WGCNA, in a dynamic network viewer.

Please be patient when loading the data: expression values for over 31000 genes, in each of 79 different samples are being loaded: even with powerful computer, this takes several minutes. Similarly,the network analysis loads all relationships between your query list and the 10000 other genes in the WGCNA dataset): please do not refresh before the network view is stabilized.

For a quicker use of EctoMap, liminted to 4000 genes with highest differential expression, you may use the online lite EctoMap version (https://monsoro-lab-ectomap.shinyapps.io/EctoMAP/).

###########################    Updates  #####################################
Last updated:  May 15th, 2017
Correspondence: anne-helene.monsoro-burq@curie.fr 
Code available: https://github.com/sofiamedinaruiz/EctoMAP/ or Plouhinec, Medina et al., supplementary materials.

#########################   Requirements    #################################
Local installation of Rstudio v0.99.878 and R v.3.2.3.
R packages: shiny, RColorBrewer, png, random, reshape2, ggplot2, limma, edgeR, fastcluster, Hmisc, data.table, networkD3

#################  Instructions to run EctoMAP  ##############################
1. Download and install R and Rstudio
R version 3.2.3 or higher (https://cran.r-project.org/)
Rstudio version 0.99.878 or higher (https://www.rstudio.com/products/rstudio/download/)

2. Install all the required packages by typing in the Rstudio Console panel:
source("https://bioconductor.org/biocLite.R")
biocLite(c("RColorBrewer","png","random","reshape2","ggplot2","limma","edgeR","fastcluster","Hmisc","data.table","networkD3"))
biocLite()
Make sure all packages are up to date. If one package fails to update:
-close Rstudio
-in the R package directory (R_directory_path/R-3.3.2/library), delete directory corresponding to that package
-open Rstudio again and run
	source("https://bioconductor.org/biocLite.R")
	biocLite("name_of_package_failing_to_update")
to install the new version

3. Open 'server.R' or 'ui.R' in RStudio

4. Run the App by clicking on the "Run App" button (located right on the menu bar in the Main Panel)
You may need first to select "Run in Window" from the menu arrow located right of the "Run App" button

5. A web browser will show the app.
The App may take a few moments to load.
Make sure in each section to tick the boxes for each item you want to visualize, it will not draw otherwise.


########################  Files in folder   ##############################
README.md 				- this file
server.R				- Shiny file
ui.R					- Shiny file
helpers.R				- Functions and file calling for server.R and ui.R
ExampleOutputShiny.pdf  - Example of an output.

Folders:
data/	<- For the NMF and embryo visualizations
	5.3_NMF_allgenes_st12_expression.txt
	5.3_NMF_allgenes_st14_expression.txt
	GenePageGeneralInfo_ManuallyCurated.txt
	InSituHybridization_laevis.txt
	NMF_drawing_st12_lr.png
	NMF_drawing_st14_lr.png
	
load/	<- RNA-seq expression data
	B100B108_cuffmerged_gene2hugo_annotation.txt
	B100B108_cuffmerged_gene2hugo_annotation_manual.txt
	B100B108_cuffmerged_gene_length.txt
	EctoMap.samples.readcounts.txt
	EctoMap.samples.txt
	data_annotation_hugo_name.txt
	genenames12and14.txt
	

WGCNA/  <- WGCNA results. For each gene we stored the top 50 gene names with the highest adjacency scores.
	Top50_order_pwr22value.txt
	Top50_order_pwr22value.txt
	WGCNAgroups_names_dynModhyb_SP22-bicor-ds4-signed.csv
	
	
##############################  Contributions ##############################
# Dissections - AHMB.
# Tissue collection and sample preparations - JLP, CB, SMR.
# RNA-seq data analysis, normalization, PCA, tSNE and NMF predictions - JLP, JPV.
# EctoMap conception - AHMB, JLP, SMR.
# Shiny code implementation and dynamic plot generation - SMR and JPV.
# Network analysis - SMR.
# Data analysis - AHMB, JLP, JPV, SMR.

##############################     Funding    ##############################
# AHMB research was supported by Association pour la Recherche Contre le Cancer (ARC # SFI20101201882), Fondation pour la Recherche Medicale (DEQ20150331733), Agence Nationale de la Recherche (ANR-Blanc e SVSE2 -2011-CRESTNET, ANR-15-CE13-0012-01-CRESTNETMETABO) and Institut Universitaire de France. 
# JLP was supported by Fondation pour la Recherche Medicale (SPF20111223488), Agence Nationale de la Recherche (ANR-Blanc e SVSE2 -2011-CRESTNET), ARMINES fundation and Institut Curie Postdoctoral Program. 
# SMR was supported by UC-MEXUS fellowship, ANR-Blanc e SVSE2 -2011-CRESTNET, 
# RMH by NIH grant GM42341. 
# JPV and EB were funded by the European Research Council (ERC-SMAC-280032) and the Agence Nationale de la Recherche (ANR-11-BSV2-013-02 CRESTNET and ANR-15-CE13-0012-03 CRESTNETMETABO).

##############################   Publication  ##############################
# Please refer to Plouhinec, Medina et al., (XXX) for details and citation.
#
#
#
