# Supplementary material for: A molecular atlas of the developing ectoderm defines neural, neural crest, placode, and nonneural progenitor identity in vertebrates
Source: PLoS Biol. 2017 Oct 19;15(10):e2004045. doi: 10.1371/journal.pbio.2004045 (PMC5663519; doi:10.1371/journal.pbio.2004045)
Supplement: S1 Application — (ZIP) [file pbio.2004045.s013.zip › EctoMAP_1.3/ui.R]

library(shiny)
library(data.table, quietly=T)

###### Documentation EctoMap v.1.2.0 - 04/2017-1
# README.txt for info on how to run the EctoMap app. 
# Respository: https://github.com/sofiamedinaruiz/EctoMAP/
# To run the app: 
# You require to install the libraries found in helper.R
# To run:
#      runApp('The-Directory-for/EctoMAP')
# e.g. runApp('~/Dropbox/EctoMAP figures/DOTPLOTS AHMB/EctoMAP v.1.2')
#setwd('/Users/sofiamedina/Documents/Harland\ Lab/GeneExpression2016/EctoMAP')
#To update the app to the Shyserver:  
#library(rsconnect)
#rsconnect::deployApp('/Users/sofiamr/Dropbox/EctoMAP\ figures/DOTPLOTS\ AHMB/EctoMAP\ copy')
###### 


#Load gene manes for for Input choices.
#genenames<-unique(rownames(data$annotations['name.and.blast.annotation']))
#write(genenames, 'load/genenames.txt')


load(file = "load/ALLdata.rda")

genenames<-fread('load/genenames.txt', header=F)$V1
names<-fread('load/data_annotation_hugo_name.txt', header=F)$V1


shinyUI(fluidPage(
  theme = "bootstrap.css",
  
  titlePanel("",windowTitle ="EctoMap tool"),
  h1(strong("EctoMap v1.3"), align="center" , style="color:darkblue" ), 
  h1("Explore the spatiotemporal expression program in the ectoderm of", em("Xenopus laevis"), "embryos.",  align="center" , style="color:darkblue"),br(),br(),
  h3(strong("Brief introduction")),
  p("EctoMap allows exploring spatial gene expression in the developing neurula ectoderm, in the frog", em("X. laevis"),"based on the transcriptome of dissected regions of the ectoderm (tab 1: Gene expression in whole embryos during neurulation; tab 2: prediction of spatial gene expression in the ectoderm of early and mid-neurulas; tab 3: average expression in each dissected region with an index for enrichment of gene expression in the ectoderm)."),
  p("EctoMap also provides tools to study gene synexpression during neurulation (tab2: list of correlated  genes using WGCNA; tab4: WGCNA-based network of gene synexpression). For details, see Plouhinec, Medina et al., (in revision)."),br(),
  h4(strong("Navigation")),
  p("This window has two main panels, the left one for input queries, and the right one for query results, displayed as four main tabs, tab 2 containing 3 sub-tabs:"),
  p(tags$u("1. Time series Plot:"),"Gene expression in whole embryos during neurulation."),
  p(tags$u("2. Expression pattern predictions:"),"2.1: Ectodermal expression pattern prediction for two genes input as query. 2.2: List of most correlated genes based on WGCNA. 2.3:",em("in situ"),"hybridization data if available from Xenbase (xenbase.org)."),
  p(tags$u("3. Mean expression per dissected region:"),"average expression for each dissected region for multiple query genes."),
  p(tags$u("4. Co-expression network:"),"dynamic synexpression network based on WGCNA for a list of input genes."),
  br(),
  p(em("All figures can be downloaded as png (right click or drag'n'drop).")),
  br(),
  
  sidebarLayout(
    sidebarPanel(
      fixedRow(
        h3(strong('Gene input panel')),
        p('This long tab will serve as gene query inputs. Please read the descriptions of each of the sections on the right tabs.'),
        p("When EctoMap is launched, please be patient and wait until all data is loaded (bmp4 should appear as the default gene name in the first input location). Any gene among the 31000 genes expressed in the ectoderm dataset can be queried, including X. laevis homeologous copies. To query a gene, type the human HUGO name and select from the proposed list."),
        p(em("* If needed, expression values can be normalized against either odc, gapdh, ef1a or ddx3.")),
        p(em("* Note: Please press [draw predictions] or [submit] after each query.")),
        br(),
        h4(strong('1.'), 'Time series plot'),
        column(12, wellPanel(
          selectizeInput("genes_for_timeserie", label = "Input TWO OR MORE gene names from list below (Hugo names [X. laevis name - .l or .s]).", choices = genenames, multiple=TRUE, selected = c("bmp4.l[bmp4(0.0)]","bmp4.s[bmp4(0.0)]")),
          selectInput("Nomalization_gene", label = h5("Normalize by:"),  choices=c("no normalization","ddx3x.l[ddx3x(0.0)]","ddx3x.s[ddx3x(0.0)]","odc1.l[odc1(0.0)]","odc1.s[odc1(0.0)]","xelaev18004064m.g[eef1a1o(0.0)]","xetrov90028866m.1[eef1a1(0.0)]","xelaev18012630m.g[eef1a1o(0.0)]","xelaev18034420m.g[gapdh(0.0)]","xelaev18036725m.g[gapdh(0.0)]"), selected="no normalization"),
          submitButton("Draw predictions")
        )#wellPanel
        )#column
      ),#fixed row 
      br(),
      
      fixedRow(
        h4(strong('2.'), 'Expression pattern predictions'),
        column(12, wellPanel(
          p("Expression pattern predictions for Stage 12.5 and St. 14. "),br(),
          # Select gene1
          selectInput("gene", label = p("Transcript #1:"),
                      choices = genenames, selected = "bmp4.l[bmp4(0.0)]"),
          checkboxInput("Show_coexp", "Show genes that co-express with Transcript 1 (2.b)", value =FALSE, width = NULL),
          checkboxInput("In_situ_option", "If available, show an example of a published in situ image deposited in www.xenbase.org (2.c)",  value =FALSE, width = NULL), 
          
          # Select gene2
          selectInput("gene2", label = p("Transcript #2:"),
                      choices = genenames, selected = "bmp4.s[bmp4(0.0)]"),br(),
          checkboxInput("Show_expression_pattern_coexp", "Show the expression pattern prediction", value =TRUE, width = NULL),
          submitButton("Draw predictions")
        )
        )#column
      ),#fixedRow
      br(),
      
      fixedRow(
        h4(strong('3.'), 'Mean expression levels in dissected regions'),
        column(12, wellPanel(
          radioButtons("Select_stage11", label = h5("Select the stage to obtain the mean expression values:"),  choices=sort(c("12.5","14")), selected = ('14')),
          h5(strong('Please select the genes you would like to include:')),
          checkboxInput("Use_prev2", "Include genes plotted in Time Series (section #1)", value =FALSE, width = NULL),
          checkboxInput("Use_prev3", "Include NMF prediction transcripts (section #2)", value =FALSE, width = NULL),
          p('You can also select genes or transcripts from previous sections.'),
          checkboxInput("Expression_levels_option", "Show the average FPKM values from the ectodermal tissue dissections (Section 2)", value = FALSE, width = NULL),
          selectizeInput('gene_list_for_expression', h5('Genes names (optional):'), choices=names, multiple=TRUE ),
          br(),
          submitButton("Submit")
        )#wellPanel
        )#column
      ),#fixedRow
      br(),
      
      fixedRow(
        h4(strong('4.'), 'Co-Expression Network'),
        column(12, wellPanel(
          
          p('All the genes input from sections 1 through 4 will become input nodes (including landmark genes). The number of associated connected to the input nodes will be determined by the p-value cutoff. Please give some time for the Network to be made. Please be patient (several minutes) while the Network is being computed.'),
          checkboxInput('Draw_Network', 'Display co-expression Network',  value = FALSE, width = NULL),
          h6("Landmark genes to include in the network:"),
          checkboxInput("Landmark_genesNC", "Neural crest", value = FALSE, width = NULL ),
          checkboxInput("Landmark_genesNB", "Neural border", value = FALSE, width = NULL ),
          checkboxInput("Landmark_genesVentral", "Ventral", value = FALSE, width = NULL ),
          checkboxInput("Landmark_genesAnterior", "Anterior", value = FALSE, width = NULL ),
          checkboxInput("Landmark_genesNP", "Neural Plate", value = FALSE, width = NULL ),
          checkboxInput("Landmark_genesEpi", "Epidermis", value = FALSE, width = NULL ),
          checkboxInput("Landmark_genesPos", "Posterior", value = FALSE, width = NULL ),
          selectInput('corr_type', 'Type of correlation', choices=c("spearman","pearson"), selected='pearson'),
          
          selectInput('p_value_treshold', 'Type of correlation', choices=c("1e-3","1e-4","1e-5","1e-6","1e-7","1e-8","1e-9","1e-9","1e-10","1e-11","1e-12","1e-13","1e-14"), selected='1e-10'),
          submitButton("Submit")
        )#Well panel
        )#column
      ),#fixedRow 
      br(),
      
      fixedRow(
        column(12, wellPanel(
          p(strong("Sample codes of dissected regions:")),
          tags$img(src="Dissection.jpg", type = "jpeg", width="100%"),
          
          p(strong("ANB/PPE:"),"Anterior Neural Border and PrePlacodal Ectoderm  (stage 12.5)"),
          p(strong("ANF/PPE:"),"Anterior Neural Fold and PrePlacodal Ectoderm (stage 14)"),
          p(strong("Ec:"),"Ectoderm (stage 12.5)"),
          p(strong("Eca:"),"Ectoderm, anterior"),
          p(strong("Ecp:"),"Ectoderm, posterior"),
          p(strong("NPa:"),"Neural Plate, anterior"),
          p(strong("NPp:"),"Neural Plate, posterior"),
          p(strong("NBa:"),"Neural Border, anterior"),
          p(strong("NBl:"),"Neural border, lateral (stage 12.5)"),
          p(strong("NBp:"),"Neural Border, posterior"),
          p(strong("WE:"), "Whole Embryo")
          
        )#well panel
        )#column
      ),#fixed row
      br(),br(),
      
      p("EctoMap is a collaborative project between Monsoro-Burq, Vert,  Harland, and Eisen teams (respective main affiliations: Université Paris Sud, Institut Curie, Orsay, France; Mines ParisTech, Institut Curie, Paris, France; UC Berkeley, Berkeley, USA; UC Berkeley/HHMI, Berkeley, USA)."),
      h6("Please cite: Plouhinec and Medina-Ruiz et al., 2017 - In revision"),
      br(),br(),br(),
      h5("Send your comments or feedback to:"),
      h5(p("Prof. Monsoro-Burq - anne-helene.monsoro-burq@curie.fr")),
      
      br(),
      h6("Most recent update:"), 
      h5("   05/2017 - AHMB, JLP, &",a("SMR",href="https://www.linkedin.com/in/sofia-medina-ruiz-3189904a",target="_blank")),
      
      width = 3),#sidebarPanel //sidebarPanel
    
    #######################   Main Panel  #######################    
    
    mainPanel(
      
      tabsetPanel(
        tabPanel("1. TIME SERIES PLOT", br(),br(),
                 p("Each data point represents the expression level of the selected transcript (in FPKM) from a single whole embryo, at a given developmental stage (NF stage, from Nieuwkoop and Faber staging table, Schemes of embryos during neurulation are presented below the diagram). This time series allows comparison with other whole embryo time series such as Yanai et al., 2011."),
                 p(em("The human gene name(s) input from the left panel will be shown as title. If genes are be duplicated in the X. laevis genome, each the transcripts will be indicated by a different color as shown in legend.")),br(),
                 uiOutput("timeSeries.ui"),
                 p(strong("FPKM:"),"Fragment Per Kilobase per Million mapped fragment."),br(),
                 HTML('<center><img src="Temporal_expression.jpg" width="90%"></center>'), 
                 br()
        ),
        
        tabPanel("2. EXPRESSION PATTERN PREDICTIONS",
                 tabsetPanel(
                   tabPanel("2.a. Ectodermal expression patterns prediction",
                            br(),
                            p(tags$u("About this section:"),"Seven regions were dissected from the ectoderm layer of",em("Xenopus leavis")," neurulas at Stages 12.5 (early neurula) and 14 (mid-neurula). Each dissected region is color-coded on dorsal and side views of embryos at each stage. Abbreviations are listed (as well a in the left side bar)."),br(),
                            HTML('<center><img src="Dissection.jpg" width="80%"></center>'), 
                            br(),
                            h3(strong("Expression pattern in the ectoderm at early and mid-neurula stage.")),
                            p("egions of the ectoderm have been dissected out in embryos, according to the patterns presented the schemes, at two stages: 12.5 (early neurula) and 14 (mid neurula). Triplicates of individual samples were sequenced. Expression of each gene in each ectoderm region is shown based on two approaches: averaging of replicate values for each dissected region (",
                              strong("average pattern"),") and NMF-based deconvolution (",
                              strong("NMF-pattern"),"). In each case, the relative intensity of gene expression is shown in shades of blue: each gene expression is rescaled between 0 (no expression, white) and 1 (tissue with higher expression, darkest blue)."),
                            br(),
                            p(em("Usually, NMF deconvolution resolves better the pattern of variable genes than average pattern, and allows defining region-specific genes. However, NMF deconvolution groups some dissected regions together: posterior neural plate (NPp) and posterior neural border (NBp) are merged at stage 12.5; anterior (NPa) and posterior neural plate (NPp) are merged at stage 14. According to your specific needs, please refer to one or both strategies.")),
                            br(),
                            p(em("Please note that rescaling expression levels for each gene allows detecting expression for weakly expressed genes, however, it prevents comparing expression levels between stage or genes: for this, please refer to absolute expression levels in tab 3.")),
                            br(),
                            p(em("Please note that posterior tissues (posterior neural plate, posterior neural border) are closely attached to the underlying mesoderm in vivo and may be slightly contaminated: please use the ectoderm enrichment index to select genes highly specific for ectoderm (btab 3).")),
                            br(),
                            
                            h5(htmlOutput("Gene_link1")), uiOutput("xenPlot1.ui"),
                            h5(htmlOutput("Gene_link2")), uiOutput("xenPlot2.ui"),
                            h1(textOutput("test1102")),br()),
                   
                   tabPanel("2.b. List of co-expressed transcripts", 
                            br(),
                            p(strong("About this section:"),"Weighted correlation network analysis (WGCNA) was used to cluster genes into modules based correlations [Langfelder and Horvath, 2008]. "),
                            br(),
                            p(em("A signed and unsigned adjacency matrices were generated using the expression values of all transcripts from both spatial (dissections) and temporal (dissections and whole embryos) datasets. The co-expression modules were obtained by introducing the signed adjacency matrix and the following parameters to the WGCNA analysis package: soft power = 22, method = hybrid, deepSplit = 4.")),
                            p(em("The 50 transcripts that show closest expression profile similarities with the first transcript input on Section 2 are listed.")),
                            br(),
                            
                            uiOutput("Text_output_coexp.ui"), 
                            dataTableOutput("Adjacent_matrix1"),
                            uiOutput("Text_output_coexp2.ui"),
                            dataTableOutput("Adjacent_matrix2"),br(),br()),
                   
                   tabPanel("2.c. In situ hybridization data from Xenbase.",
                            p(em("In situ"),"hybridization expression data recorded in Xenbase (http://www.xenbase.org) at neurula stage are indicated for comparison. EctoMap's primary use is to predict expression for novel genes with high differential expression in the ectoderm for future projects. If no prior expression was recorded in Xenbase, an error message will appear (\"argument is of length zero\" and \"No in situ image available ...\")."),
                            br(),
                            htmlOutput("InSitus12"),br(),
                            htmlOutput("InSitus14"),br(),br())
                 )
        ),
        
        
        tabPanel("3. MEAN EXPRESSION IN DISSECTED REGIONS",
                 br(),
                 p(strong("About this section:"), "This section is complementary to the pattern predictions (tab 2.1). It provides additional information about transcript enrichment in the ectoderm. The graphs show the average transcript levels (in FPKM) across different ectodermal dissected regions described below."),
                 br(),
                 p(em("Ectodermal enrichment values are ranked from 0-100, and are represented by a color gradient (orange through green). Dark-green for an ectodermal enrichment value of 100 means that the transcript is be enriched in ectoderm compared to whole embryo. Orange means the transcript is also expressed elsewhere (e.g. endoderm or mesoderm).")),
                 br(),
                 p(em("Ectodermal enrichment was calculated from the ratio between the mean expression of a given dissected region over the mean expression in stage-matched whole embryo, and further expressed as percentage of the highest ectodermal enrichment value for any gene in the dataset for this region.")),
                 br(),
                 p(em(tags$u("Note:"),"The dot-plot height can be adjusted at the bottom of the page")),
                 br(),
                 
                 uiOutput("Absolute2.ui"),
                 br(),
                 
                 wellPanel(
                   h5(strong("Abreviation for dissected regions:")),
                   p(strong("ANB/PPE:"),"Anterior Neural Border and PrePlacodal Ectoderm  (stage 12.5)"),
                   p(strong("ANF/PPE:"),"Anterior Neural Fold and PrePlacodal Ectoderm (stage 14)"),
                   p(strong("Ec:"),"Ectoderm (stage 12.5)"),
                   p(strong("Eca:"),"Ectoderm, anterior"),
                   p(strong("Ecp:"),"Ectoderm, posterior"),
                   p(strong("NPa:"),"Neural Plate, anterior"),
                   p(strong("NPp:"),"Neural Plate, posterior"),
                   p(strong("NBa:"),"Neural Border, anterior"),
                   p(strong("NBl:"),"Neural border, lateral (stage 12.5)"),
                   p(strong("NBp:"),"Neural Border, posterior")),
                 br(),
                 
                 HTML('<center><img src="Dissection.jpg" width="90%"></center>'), 
                 
                 sliderInput("px", h5("Adjust pixel height for Dotplot"), value = 500, min = 300,max = 2500),
                 submitButton("OK"),
                 br(),br()
        ), #tabPanel #3
        
        tabPanel("4. CO-EXPRESSION NETWORK",
                 h3(strong("4."), "Gene Network", style="color:black"),  br(),br(),
                 p("Note: The visualization of the network visualization may take up to 5 min.",  style = "color:gray"),
                 uiOutput("Draw_Network.ui"),br(),br() 
        ) #tabPanel #4
        
      ), #tabsetPanel
      
      br(), 
      width = 9
    )#mainPanel
  )#sidebarLayout
) #fluidPage
) #shinyUI
