# Supplementary material for: A molecular atlas of the developing ectoderm defines neural, neural crest, placode, and nonneural progenitor identity in vertebrates
Source: PLoS Biol. 2017 Oct 19;15(10):e2004045. doi: 10.1371/journal.pbio.2004045 (PMC5663519; doi:10.1371/journal.pbio.2004045)
Supplement: S1 Application — (ZIP) [file pbio.2004045.s013.zip › EctoMAP_1.3/WGCNA/Top50_order_pwr22names.txt]

42sp43.l[42sp43(4e-134)]	42sp50.l[42sp50(0.0)]	6330408a02rik-like.1.s[c19orf68(0.0)]	a2m.s[a2m(0.0)]	aaas.l[aaas(3e-49)]	aacs.s[aacs(0.0)]	aadacl4.s[aadacl4(0.0)]	aasdh-like.l[aasdh(1e-178)]	aass.l[aass(0.0)]	aatf.s[aatf(3e-67)]	abca3-like.s[abca3(0.0)]	abcb9.l[abcb9(0.0)]	abcc3.l[abcc3(0.0)]	abcd3.s[abcd3(2e-35)]	abce1.l[abce1(0.0)]	abce1.s[abce1(0.0)]	abcf1-like.l[abcf1(4e-78)]	abcg2.l[abcg2(0.0)]	abcg2.s[abcg2(0.0)]	abhd17b.l[fam108b1(4e-66)]	abhd17c.l[fam108c1(0.0)]	abhd17c.s[fam108c1(0.0)]	abi1.l[abi1(2e-153)]	abi2.l[abi2(0.0)]	abi2.s[abi2(0.0)]	abl1-like.s[abl1(0.0)|exosc2(3e-157)]	abl2.l[abl2(3e-57)]	abr.l[abr(3e-125)]	abr.s[abr(3e-125)]	abtb2-like.2.s[abtb2(3e-173)|nat10(8e-72)]	acaa1.l[acaa1(2e-114)]	acaa2.s[acaa2(8e-110)]	acad10.l[acad10(0.0)]	acadl.l[acadl(0.0)]	acadm.l[acadm(0.0)]	acadsb.l[acadsb(0.0)]	acat1.1[acat1(0.0)]	acat1.s[acat1(0.0)]	acat2.l[acat2(0.0)]	acat2.s[acat2(0.0)]	acbd3.l[acbd3(2e-47)]	acbd3.s[acbd3(0.0)]	acbd6.s[acbd6(8e-152)]	acer3.l[acer3(1e-84)]	acer3.s[acer3(0.0)]	aco1.l[aco1(0.0)]	acox2.l[acox2(0.0)|arpc4(7e-26)]	acpp.l	acrc.l[igbp1(0.0)]	acsl4.l[acsl4(1e-119)]	acsl4.s[acsl4(0.0)]	acss2-like.l[acss2.1(0.0)]	act3.l[act3(0.0)]	act3.s[act3(0.0)]	actc1.l[actc1(0.0)]	actc1.s[actc1(0.0)]	actg1.l[actg1(0.0)]	actg1.s[actg1(0.0)]	actn1.l[actn1(0.0)]	actn1.s[actn1(0.0)]	actn3.s[actn3(0.0)]	actn4.l[actn4(0.0)]	actn4.s[actn4(5e-75)]	actr1a.l[actr1a(0.0)]	actr2.l[actr2(2e-79)]	actr2.s[actr2(0.0)]	actr3.l[actr3(2e-42)]	actr3.s[actr3(0.0)]	actr6.l[actr6(4e-169)]	actr8.1	acvr1.s[acvr1(0.0)]	acvr1b.l[acvr1b(0.0)]	acvr1b.s[acvr1b(0.0)]	acvr2a.l[acvr2a(0.0)]	acvr2a.s[acvr2a(0.0)]	acvr2b.l[acvr2b(0.0)]	acvr2b.s[acvr2b(0.0)]	acy3.l[acy3(1e-87)]	adal.s[adal(0.0)]	adam10.s[adam10(0.0)]	adam11.l[adam11(2e-85)]	adam9.l[adam9(2e-53)]	adam9.s[adam9(2e-116)]	adamts1.l[adamts1(0.0)]	adamts1.s[adamts1(4e-168)]	adamts10-like.l[adamts10(0.0)]	adamtsl4.s[adamtsl4(4e-45)]	adap1.l[xb-gene-5838973(0.0)|adap1(1e-44)]	add3.l[add3(0.0)]	adgb.l[adgb(0.0)]	adhfe1.s[adhfe1(0.0)]	adk.1[adk(9e-40)]	admp.l[admp(1e-80)]	admp.s[admp(6e-79)]	adnp.l[adnp(0.0)]	adnp.s[adnp(0.0)]	adnp2.l[adnp2(8e-177)]	adnp2.s[adnp2(7e-68)]	adprm.l[c17orf48(0.0)]	adrm1.s[adrm1(0.0)]	adsl.l[adsl(0.0)]	adss.l[adss(0.0)]	afap1l1.l[afap1l1(6e-43)]	aff4.l[aff4(2e-57)]	aff4.s[aff4(0.0)]	agbl5.l[agbl5(5e-61)]	agbl5.s[agbl5(0.0)]	agfg1.l[agfg1(0.0)]	aggf1.s[aggf1(6e-107)]	agk.s[agk(0.0)]	agl.l[agl(0.0)]	ago1.l[eif2c1(0.0)]	ago2.l[eif2c2(0.0)]	ago2.s[eif2c2(0.0)]	agpat6.l[agpat6(0.0)]	agpat9.s[chchd2(0.0)]	agps.s[agps(0.0)]	agr2.l[agr2(0.0)]	agr2.s[agr2(0.0)]	ahctf1.l[ahctf1(9e-25)|ahctf1(0.0)]	ahctf1.s[ahctf1(0.0)|ahctf1(0.0)]	ahcy.l[ahcy(0.0)]	ahcy.s[ahcy(0.0)]	ahdc1.l[ahdc1(1e-137)]	ahdc1.s[ahdc1(8e-139)]	ahnak-like.l[ahnak(1e-23)]	ahnak-like.s[ahnak(1e-25)]	ahsa1.l[ahsa1(0.0)]	ahsa1.s[ahsa1(1e-22)]	aifm1.l[aifm1(1e-21)]	aim1-like.1.l[aim1(0.0)]	aim1-like.1.s[aim1(0.0)]	aim1l.l[aim1l(3e-73)]	aim1l.s[aim1l(0.0)]	aimp2.l[aimp2(0.0)]	aimp2.s[aimp2(0.0)]	ak3.1[ak3(0.0)]	ak3.l[ak3(0.0)]	ak6.l[taf9(0.0)]	ak6.s[taf9(0.0)]	ak7.s[ak7(0.0)]	akap1-like.l	akap13-like.l[ensxetg00000007624(0.0)|akap13(9e-163)]	akap13-like.s[ensxetg00000007624(0.0)|akap13(3e-157)]	akap2.1[akap2(0.0)]	akap2.l[akap2(0.0)]	akap8.l	akap9.l[akap9(9e-34)]	akap9.s[akap9(1e-110)]	akirin1.1[akirin1(0.0)]	akirin1.l[akirin1(2e-69)]	akirin2.l[akirin2(1e-121)]	akirin2.s[akirin2(0.0)]	akr1b1.s[akr1b1(0.0)]	akr1c2.1[akr1cl1(0.0)|akr1c2(0.0)]	akr7a2.l[akr7a2(0.0)]	akt1s1.l[akt1s1(6e-170)]	akt1s1.s[akt1s1(0.0)]	akt2.l[akt2(2e-39)]	akt2.s[akt2(0.0)]	alas1.l[alas1(0.0)]	alcam.l[alcam(1e-75)]	alcam.s[alcam(0.0)]	aldh16a1.s[aldh16a1(0.0)]	aldh18a1.l[aldh18a1(0.0)]	aldh1a2.l[aldh1a2(2e-35)]	aldh1a2.s[aldh1a2(2e-36)]	aldh1l1.l[aldh1l1(3e-49)]	aldh3a2.l[aldh3a2(0.0)]	aldh3a2.s[aldh3a2(0.0)]	aldh3b1-like.1.l[aldh3b1(0.0)]	aldh5a1.s[aldh5a1(1e-167)]	aldh6a1.l[aldh6a1(5e-179)]	aldh6a1.s[aldh6a1(0.0)]	aldh7a1.s[aldh7a1(0.0)]	aldh9a1.s[aldh9a1(0.0)]	aldob.l[aldob(0.0)]	alg10.s[alg10(0.0)]	alg2.l[alg2(1e-71)]	alg5.l[alg5(0.0)]	alg6.l[alg6(6e-127)]	alg8.s[alg8(0.0)]	alg9-like.l[alg9(0.0)|fdxacb1(4e-58)]	alkbh4-like.l[alkbh4(0.0)]	alkbh5.l[alkbh5(0.0)]	alkbh5.s[alkbh5(4e-143)]	alkbh8.s[alkbh8(0.0)]	als2-like.l[als2(0.0)]	als2cl-like.l[als2cl(0.0)]	alx4.l[alx4(5e-167)]	alyref.1[thoc4(0.0)]	alyref.l[thoc4(0.0)]	amd1.l[amd1(2e-55)]	amd1.s[amd1(0.0)]	amdhd1.l[amdhd1(0.0)]	amer1.l[amer1(4e-54)]	amfr.l[amfr(9e-129)]	amotl1.l[amotl1(0.0)]	amotl2-like.l[amotl2(0.0)]	amotl2-like.s[amotl2(0.0)]	anapc1.s[anapc1(0.0)]	anapc11.l	anapc15.s[c11orf51(6e-161)]	anapc7.s[anapc7(0.0)]	angpt4.l[angpt4(0.0)]	angpt4.s[angpt4(0.0)]	ank3.l[ank3(9e-140)]	ankhd1.l[ankhd1(0.0)]	ankhd1.s[ankhd1(0.0)]	ankle2-like.l[ankle2(0.0)]	ankrd10.l[ankrd10(0.0)]	ankrd10.s[ankrd10(0.0)]	ankrd12.s[ankrd12(1e-159)]	ankrd13a.l[ankrd13a(0.0)]	ankrd13a.s[ankrd13a(0.0)]	ankrd13c.l[ankrd13c(0.0)]	ankrd13c.s[ankrd13c(0.0)]	ankrd17.l[ankrd17(5e-174)]	ankrd17.s[ankrd17(1e-115)]	ankrd27-like.l	ankrd35.l[ankrd35(0.0)]	ankrd40.l[ankrd40(2e-126)]	ankrd50.l[ankrd50(0.0)]	ankrd50.s[ankrd50(0.0)]	ankrd65.l	ankrd7.l[ankrd26(4e-66)]	ankrd7.s[ankrd26(2e-24)]	ankrd9.l[ankrd9(0.0)]	anln-like.1.l	anln-like.2.l[anln(3e-144)]	ano5.l[ano5(0.0)]	anp32a.l[anp32a(2e-92)]	anp32a.s[anp32a(5e-96)]	anp32b.l[anp32b(0.0)]	anp32c.l[anp32c(5e-76)]	anp32c.s[anp32c(0.0)]	anp32e.l[anp32e(1e-34)]	anp32e.s[anp32e(2e-89)]	anpep.s[anpep(8e-60)]	anxa1-like.1.s[anxa1(0.0)]	anxa2.l[anxa2(0.0)]	anxa2.s[anxa2(0.0)]	anxa3.l[anxa3(5e-167)]	anxa4.l[anxa4(2e-72)]	anxa5.l[anxa5(0.0)]	anxa7.1[anxa7(0.0)]	anxa7.l[anxa7(0.0)]	anxa9.l[ensxetg00000031026(3e-81)]	ap1b1.l[ap1b1(0.0)]	ap1b1.s[ap1b1(0.0)]	ap1g1-like.1[ap1g1(4e-148)]	ap1g1-like.s[ap1g1(2e-143)]	ap1m1.s[ap1m1(0.0)]	ap1m2.1[ap1m2(0.0)]	ap1m2.l[ap1m2(4e-36)]	ap2a1.l[ap2a1(9e-67)]	ap3d1.l[ap3d1(0.0)]	ap3d1.s[ap3d1(0.0)]	ap3m2.l[ap3m2(0.0)]	ap3m2.s[ap3m2(0.0)]	ap3s1.l[ap3s1(0.0)]	ap3s1.s[ap3s1(0.0)]	apba3-like.l[apba3(0.0)]	apc.l[apc(0.0)]	apc.s[apc(0.0)]	apex1.l[apex1(5e-49)]	apex1.s[apex1(4e-30)]	aph1a.l[aph1a(2e-95)]	aph1a.s[aph1a(0.0)]	api5.l[api5(0.0)]	api5.s[api5(0.0)]	apip.s[apip(0.0)]	apln.l[apln(0.0)]	aplnr.l	aplnr.s	apobec2.l[apobec2(0.0)]	apoc1-like.l	apold1.l[apold1(0.0)]	aprt.1[aprt(0.0)]	aqp11.l[ensxetg00000030889(4e-177)]	aqp3.l[aqp3(0.0)]	aqr.l[aqr(2e-86)]	arcn1.l[arcn1(0.0)]	arel1.l[kiaa0317(0.0)]	arf1.l[arf1(1e-38)]	arf1.s[arf1(4e-56)]	arf3.l[arf3(0.0)]	arf4.1[arf4(0.0)]	arf4.s[arf4(0.0)]	arf5.l[arf5(2e-89)]	arf5.s[arf5(1e-92)]	arfgap1.l[arfgap1(2e-115)]	arfgap1.s[arfgap1(1e-147)]	arfgef2-like.l[arfgef2(0.0)|cse1l(0.0)]	arfgef2-like.s[arfgef2(0.0)]	arg1.l[arg1(0.0)]	arglu1.l[arglu1(0.0)]	arglu1.s[arglu1(0.0)]	arhgap1.l[arhgap1(0.0)]	arhgap11a.1.l[arhgap11a.1(0.0)]	arhgap17-like.l[arhgap17(0.0)]	arhgap19-like.l[arhgap19(0.0)]	arhgap21.l[arhgap21(0.0)]	arhgap21.s[arhgap21(0.0)]	arhgap23.l[arhgap23(0.0)]	arhgap27-like.l[arhgap27(0.0)]	arhgap28-like.1[arhgap28(3e-161)]	arhgap29.l[arhgap29(1e-43)]	arhgap33.s[arhgap33(3e-77)]	arhgap35-like.l[arhgap35(0.0)]	arhgap35-like.s[arhgap35(1e-179)]	arhgap5-like.l[arhgap5(9e-67)]	arhgap5-like.s[arhgap5(0.0)]	arhgdig.l[arhgdig(0.0)]	arhgdig.s[arhgdig(3e-71)]	arhgef1-like.l[arhgef1(0.0)]	arhgef1-like.s[arhgef1(0.0)]	arhgef11-like.l[arhgef11(8e-75)]	arhgef12.s[arhgef12(6e-88)]	arhgef16.l[arhgef16(0.0)]	arhgef37.s[arhgef37(5e-72)]	arhgef6.s[arhgef6(0.0)]	arhgef7-like.s[arhgef7(2e-116)]	arid2-like.l[arid2(2e-38)]	arid2-like.s[arid2(0.0)]	arid3b.l[arid3b(2e-133)]	arid3b.s[arid3b(1e-130)]	arih1.l[arih1(0.0)]	arih2.s[arih2(0.0)]	arl1.l[arl1(0.0)]	arl1.s[arl1(0.0)]	arl10b.l[xb-gene-947799(0.0)]	arl10b.s[xb-gene-947799(5e-131)]	arl13b.l[arl13b(0.0)]	arl14ep.l[c11orf46(1e-90)]	arl2bp.l[arl2bp(0.0)]	arl4a.l[arl4a(8e-53)]	arl4a.s[arl4a(0.0)]	arl6ip1.l[arl6ip1(0.0)]	arl6ip4.l[arl6ip4(0.0)]	arl6ip5.l[arl6ip5(1e-151)]	arl6ip6-like.l[arl6ip6(2e-111)]	arl6ip6-like.s[arl6ip6(2e-96)]	arl8b.s[arl8b(4e-26)]	armc1.l[armc1(0.0)]	armc1.s[armc1(0.0)]	armc4.s[armc4(0.0)]	armc9.1[armc9(0.0)]	arnt.s[arnt(0.0)]	arpc1b.l[arpc1b(0.0)]	arpc1b.s[arpc1b(0.0)]	arpc4.s[arpc4(0.0)]	arpc5.l[arpc5(7e-127)]	arpc5.s[arpc5(0.0)]	arpc5l.l[arpc5l(8e-130)]	arpp19.l[arpp19(0.0)]	arpp19.s[arpp19(0.0)]	asb7.l[asb7(3e-40)]	asb9.l[asb9(7e-83)]	ascc2.s[ascc2(0.0)]	ash2l.l[ash2l(1e-97)]	ash2l.s[ash2l(1e-91)]	asl.l[asl(0.0)]	asmtl.l[asmtl(0.0)]	asna1.1[asna1(0.0)]	asna1.l[asna1(3e-51)]	asnsd1-like.l[asnsd1(4e-161)]	aspg.l[aspg(0.0)]	aspscr1.s[aspscr1(9e-132)]	asrgl1.1[asrgl1(0.0)]	asxl1-like.l[asxl1(0.0)|kif3b(4e-46)|pofut1(0.0)]	asxl1-like.s[asxl1(0.0)|kif3b(0.0)]	asxl3.l[asxl3(0.0)]	atad1.l[atad1(0.0)]	atad1.s[atad1(5e-87)]	atad2b-like.l[atad2b(4e-86)]	atad3a.l[atad3a(0.0)]	atad5.l[atad5(2e-138)]	atad5.s[atad5(1e-140)]	atf1.l[atf1(0.0)]	atf1.s[atf1(0.0)]	atf4.l[atf4(9e-123)]	atf4.s[atf4(0.0)]	atf7ip-like.l[atf7ip(0.0)]	atf7ip-like.s[atf7ip(0.0)]	atg101.s	atg16l1.l[atg16l1(7e-105)]	atg16l1.s[atg16l1(1e-93)]	atg3.l[atg3(8e-74)]	atg3.s[atg3(0.0)]	atg4c.s[atg4c(0.0)]	atg4d.l[atg4d(8e-40)]	atg4d.s[atg4d(6e-53)]	atic.l[atic(3e-96)]	atic.s[atic(0.0)]	atp10d.l[atp10d(0.0)]	atp11b-like.l[atp11b(5e-88)]	atp13a-like.l[atp13a-like(0.0)]	atp13a-like.s[atp13a-like(1e-62)]	atp13a1.l[atp13a1(0.0)|chchd5(3e-114)]	atp13a4.l[atp13a4(2e-74)]	atp1a1.l[atp1a1(0.0)]	atp1a1.s[atp1a1(0.0)]	atp1b1.l[atp1b1(0.0)]	atp1b1.s[atp1b1(2e-70)]	atp1b3.l[atp1b3(4e-101)]	atp1b3.s[atp1b3(8e-95)]	atp2a3.l[atp2a3(0.0)]	atp2b4-like.s[atp2b2(1e-101)]	atp2c2.l[atp2c2(0.0)]	atp5a1.l[atp5a1(3e-51)]	atp5a1.s[atp5a1(7e-48)]	atp5b.l[atp5b(0.0)]	atp5b.s[atp5b(0.0)]	atp5c1.l[atp5c1(0.0)]	atp5c1.s[atp5c1(1e-35)]	atp5d.l[atp5d(0.0)]	atp5d.s[atp5d(0.0)]	atp5f1.l[atp5f1(0.0)]	atp5f1.s[atp5f1(0.0)]	atp5h.s[atp5h(3e-124)]	atp5j.s[atp5j(3e-151)]	atp5j2.s[atp5j2(3e-135)]	atp5l.l[atp5l(0.0)]	atp5o.l[atp5o(3e-35)]	atp5o.s[atp5o(0.0)]	atp6ap2.l[atp6ap2(0.0)]	atp6v0a1.l[atp6v0a1(0.0)]	atp6v0a2.l[atp6v0a2(0.0)]	atp6v0b.l[atp6v0b(5e-55)]	atp6v0b.s[atp6v0b(1e-51)]	atp6v0c.l[atp6v0c(0.0)]	atp6v0c.s[atp6v0c(0.0)]	atp6v0d1.l[atp6v0d1(0.0)]	atp6v1c2.l[atp6v1c2(0.0)]	atp6v1e1.1[atp6v1e1(1e-31)]	atp8b2-like.l[xb-gene-994120(2e-21)]	atp8b3.l[atp8b3(0.0)]	atp9a.l[atp9a(3e-66)]	atrx-like.l[atrx(9e-61)]	atxn2.l[atxn2(0.0)]	atxn2.s[atxn2(0.0)]	atxn3.s[atxn3(0.0)]	aup1.s[aup1(8e-114)]	aurka.l[aurka(3e-172)]	aurka.s[aurka(0.0)]	aurkb.l[aurkb(0.0)]	avl9.l[avl9(0.0)]	awat1.l[awat1(1e-22)]	axin1.s[axin1(8e-109)]	axin2.l[axin2(7e-56)|cep112(0.0)]	axin2.s[axin2(0.0)]	axl.l[axl(0.0)]	azin1.l[azin1(0.0)]	azin1.s[azin1(0.0)]	azin2.1[adc(0.0)]	b3galt4.l[b3galt4(0.0)]	b3galt6.l[b3galt6(0.0)]	b3galt6.s[b3galt6(0.0)]	b3galtl.l[b3galtl(0.0)]	b3gat3.l[b3gat3(0.0)]	b3gnt2.l[b3gnt2(0.0)]	b3gnt2.s[b3gnt2(0.0)]	b3gnt5.s[b3gnt5(5e-25)]	b3gnt7.1[b3gnt7(0.0)]	b3gnt7.s[b3gnt7(0.0)]	b4galnt1.s[b4galnt1(0.0)]	b4galnt3-like.1[b4galnt3(7e-34)]	b4galt2-like.s[b4galt2(0.0)]	b4galt3-like.2.l[b4galt3(0.0)]	b4galt3-like.2.s[b4galt3(0.0)]	b4galt6.l[b4galt6(1e-154)]	b4galt6.s[b4galt6(1e-140)]	b4galt7.s[b4galt7(0.0)]	b9d1.l[b9d1(0.0)]	bace2.l[bace2(0.0)]	bace2.s[bace2(0.0)]	baf-l.l[baf-l(2e-57)]	bag4-like.l[bag4(0.0)]	bag4-like.s[bag4(0.0)]	baiap2l1.l[baiap2l1(1e-81)]	bambi.l[bambi(0.0)]	bambi.s[bambi(0.0)]	banf1-like.l[banf1(2e-44)]	banf1-like.s[banf1(4e-107)]	banp.1[banp(1e-128)]	banp.l[banp(0.0)]	baz1a.l[baz1a(2e-91)]	baz1b.l[baz1b(0.0)]	baz1b.s[baz1b(0.0)]	baz2a.l[baz2a(0.0)]	baz2b.l[baz2b(0.0)]	bbs4.s[arih1(0.0)|bbs4(0.0)]	bbs5.l[bbs5(0.0)|kbtbd10(0.0)]	bc014685.s[bc014685(0.0)|pitx3(4e-24)]	bcam.l[bcam(0.0)]	bcam.s[bcam(0.0)]	bcap29.l[bcap29(0.0)]	bcar1.l[bcar1(0.0)]	bcar3.l[bcar3(0.0)]	bcas1.s	bccip.s[bccip(0.0)]	bckdha.l[bckdha(0.0)]	bcl2l13.1[bcl2l13(0.0)]	bcl7a.l[bcl7a(0.0)]	bcl7a.s[bcl7a(2e-70)]	bcl9.l[bcl9(0.0)]	bcl9.s[bcl9(1e-159)]	bcor.1[bcor(0.0)]	bcor.l[bcor(1e-93)]	bcorl1.l[bcorl1(0.0)]	bcorl1.s[bcorl1(0.0)]	bcr.s[bcr(3e-76)|specc1l(0.0)]	bend3.l[bend3(0.0)]	bend3.s[bend3(0.0)]	bet1l-like.s[bet1l(1e-123)]	bfar.l[ensxetg00000010995(0.0)|bfar(0.0)]	bicd2-like.1.l[ensxetg00000023941(0.0)]	bin3.l[bin3(0.0)]	birc2.l[birc2(3e-89)]	birc2.s[birc2(0.0)]	birc5.1.s[birc5.1(0.0)]	birc5.2.1[birc5.2(2e-167)]	birc5.2.s[birc5.2(3e-86)]	birc6-like.2.l[birc6(2e-131)]	birc6-like.2.s[birc6(0.0)]	blm.s[blm(2e-41)]	blmh.l[blmh(3e-99)]	blmh.s[blmh(6e-117)]	blvrb.l[blvrb(0.0)]	blzf1.l[blzf1(0.0)]	blzf1.s[blzf1(0.0)]	bmp4.l[bmp4(0.0)]	bmp4.s[bmp4(0.0)]	bmp7.1.l[bmp7.1(2e-54)]	bmpr1a.1[bmpr1a(0.0)]	bmpr1b.l[bmpr1b(0.0)]	bmpr1b.s[bmpr1b(2e-105)]	bms1.l[bms1(0.0)]	bnip3.l[bnip3(2e-51)]	bnip3.s[bnip3(1e-38)]	boc.l[boc(0.0)]	boc.s[boc(0.0)]	bod1l1.l[bod1l(0.0)]	bod1l1.s[bod1l(0.0)]	bola2.1[bola2(6e-74)]	bop1.l	bora-like.l[c13orf34(2e-75)]	bora-like.s[c13orf34(9e-158)]	bpgm.l[bpgm(0.0)]	bpnt1.l[bpnt1(0.0)]	bptf.l[bptf(1e-62)]	bptf.s[bptf(1e-62)]	brca1.l[brca1(0.0)]	brcc3.l[brcc3(0.0)]	brd2.s[brd2(0.0)]	brd4.l[brd4(0.0)]	brd4.s[brd4(0.0)]	brd7.l[brd7(0.0)]	brd9.l[brd9(0.0)]	bre.l[bre(0.0)]	brix1.l[brix1(0.0)]	brix1.s[brix1(1e-139)]	brk1.s[brk1(0.0)]	brms1l.l[brms1l(0.0)]	brms1l.s[brms1l(0.0)]	brpf1.l[brpf1(0.0)]	brpf1.s[brpf1(8e-133)]	brwd3-like.l[ensxetg00000031031(3e-22)|brwd3(0.0)]	bsg.l[bsg(0.0)]	bsg.s[bsg(1e-177)]	bspry-like.l[bspry(9e-142)]	btaf1-like.1.l[btaf1(0.0)]	btbd10-like.l[btbd10(8e-44)]	btbd6.l[btbd6(3e-44)]	btbd7.l[btbd7(0.0)]	btbd7.s[btbd7(0.0)]	btf3.l[btf3(0.0)]	btf3.s[btf3(0.0)]	btf3l4.l[btf3l4(0.0)]	btf3l4.s[btf3l4(0.0)]	btg1.l[btg1(0.0)]	btg1.s[btg1(0.0)]	btg2.s[btg2(0.0)]	btrc.l[btrc(0.0)]	btrc.s[btrc(1e-56)]	bub1.l[bub1(0.0)]	bub3.l[bub3(3e-112)]	bub3.s[bub3(5e-102)]	bud13.l[bud13(0.0)]	bysl.s[bysl(0.0)]	bzw1.l[bzw1(6e-54)]	bzw1.s[bzw1(0.0)]	c10orf58.l[c10orf58(2e-122)]	c11orf30-like.s[c11orf30(5e-24)]	c11orf48.s[snora57(2e-51)|c11orf48(1e-161)]	c11orf54.l[c11orf54(0.0)]	c12orf45.l[c12orf45(3e-113)]	c12orf45.s[c12orf45(3e-162)]	c12orf49.l[c12orf49(0.0)]	c12orf49.s[c12orf49(0.0)]	c12orf57.l[c12orf57(6e-85)]	c14orf166.l[c14orf166(0.0)]	c15orf57.l[c15orf57(0.0)]	c16orf13.l[c16orf13(7e-119)]	c16orf52.l[c16orf52(7e-27)]	c16orf52.s[c16orf52(4e-155)]	c16orf72.l[c16orf72(0.0)]	c16orf72.s[c16orf72(0.0)]	c17orf103.s[c17orf103(0.0)]	c17orf62.l[c17orf62(2e-35)]	c18orf25.l[c18orf25(2e-58)]	c18orf25.s[c18orf25(0.0)]	c18orf54.s[c18orf54(0.0)]	c19orf10.l[c19orf10(0.0)]	c19orf24.l[c19orf24(8e-115)]	c19orf43.1[c19orf43(8e-42)]	c19orf43.l[c19orf43(1e-161)]	c1d.l[c1d(0.0)]	c1galt1.l[c1galt1(0.0)]	c1galt1.s[c1galt1(0.0)]	c1galt1c1.l[c1galt1c1(4e-32)]	c1orf21.l[c1orf21(0.0)]	c1orf27-like.l[c1orf27(1e-63)]	c1orf35.l[c1orf35(4e-71)]	c1orf50.l[c1orf50(0.0)]	c1orf52.l[c1orf52(0.0)]	c1orf52.s[c1orf52(0.0)]	c1qbp-like.l[c1qbp(0.0)]	c1qbp-like.s[c1qbp(0.0)]	c20orf27.l[c20orf27(3e-50)]	c21orf59-like.l[c21orf59(0.0)]	c21orf59-like.s[c21orf59(5e-66)]	c21orf91.l[c21orf91(1e-44)]	c2cd2.l[c2cd2(4e-40)]	c2cd2.s[c2cd2(1e-155)]	c2cd3.s[c2cd3(8e-47)]	c2orf47.l[c2orf47(4e-52)]	c2orf47.s[c2orf47(2e-52)]	c2orf49.l[c2orf49(0.0)]	c3.l[c3(8e-56)]	c3orf17.l[c3orf17(0.0)]	c3orf52-like.l	c3orf58.l[c3orf58(0.0)]	c3orf58.s[c3orf58(0.0)]	c5orf30.l[c5orf30(7e-102)]	c6orf106.s[c6orf106(6e-61)]	c6orf165.l[c6orf165(0.0)]	c6orf62.l[c6orf62(0.0)]	c6orf62.s[c6orf62(0.0)]	c7orf60.l[c7orf60(0.0)]	c7orf60.s[c7orf60(0.0)]	c8g.s	c8orf76.l[c8orf76(6e-27)]	c8orf76.s[c8orf76(0.0)]	c9orf114.l[c9orf114(8e-171)]	c9orf156.l[c9orf156(4e-90)]	c9orf78.1[c9orf78(0.0)]	ca12.l[ca12(0.0)]	ca2.l[ca2(0.0)]	ca5b.l[ca5b(0.0)]	ca7.1[ca7(0.0)]	ca7.l[ca7(0.0)]	ca8.s[ca8(8e-160)]	caap1-like.l[c9orf82(0.0)]	cables2.l[cables2(2e-23)]	cacfd1.s[c9orf7(5e-120)]	cacna2d2.l[cacna2d2(0.0)]	cacng1.l	cacng1.s[cacng1(3e-145)]	cactin.l[c19orf29(0.0)]	cacul1.l[cacul1(1e-66)]	cacybp.s[cacybp(0.0)]	cad-like.l[cad(2e-110)]	cadps2-like.l[cadps2(0.0)]	calhm2.s[calhm2(0.0)]	calu.l[calu(0.0)]	calu.s[calu(0.0)]	camsap3-like.l[kiaa1543(9e-151)]	cand1.l[cand1(3e-60)]	cand1.s[cand1(0.0)]	cant1.l[cant1(0.0)]	canx.s[canx(0.0)]	cap2.l[cap2(0.0)]	capn15.l[solh(0.0)]	capn2.2.l[capn2(0.0)]	capn5.l[capn5(0.0)]	capn8.l[capn8(0.0)]	capn8.s[capn8(0.0)]	capn9.l[capn9(7e-128)]	capn9.s[capn9(0.0)]	capns1-like.1[capns1(0.0)]	capns2.l[capns2(0.0)]	capns2.s[capns2(0.0)]	caprin2.l[caprin2(0.0)]	caps2-like.1[caps2(1e-81)]	capza1.l[capza1(5e-40)]	capza2.l[capza2(0.0)]	capza2.s[capza2(3e-42)]	carhsp1.s	cars.s[cars(0.0)]	casc3.l[casc3(0.0)]	casc3.s[casc3(0.0)]	casc5.s[casc5(4e-29)]	cask.l[cask(0.0)]	cask.s[cask(0.0)]	casp6.l[casp6(0.0)]	cass4.l[cass4(5e-22)]	cass4.s[cass4(1e-151)]	cast.l[cast(0.0)]	cast.s[cast(6e-37)]	cbl.l[cbl(6e-57)]	cbr1.l[cbr1(0.0)]	cbs.l[cbs(0.0)]	cbs.s[cbs(0.0)|ptgfrn(0.0)]	cbwd2.l[cbwd2(6e-66)]	cbx1.s[cbx1(1e-64)]	cbx3.l[cbx3(0.0)]	cbx3.s[cbx3(0.0)]	cby1.l[cby1(6e-149)|tomm22(7e-40)]	cby1.s[tomm22(7e-42)]	ccdc108.l[ccdc108(1e-50)]	ccdc109b.l[ccdc109b(0.0)]	ccdc113.l[ccdc113(0.0)|gins3(0.0)]	ccdc12.l[ccdc12(9e-164)]	ccdc124.l[ccdc124(0.0)]	ccdc129.l	ccdc135.l[ccdc135(0.0)]	ccdc146.l[ccdc146(3e-85)]	ccdc149-like.s[ccdc149(0.0)]	ccdc167.s[xb-gene-5947586(5e-113)]	ccdc171.l[c9orf93(0.0)]	ccdc173.l[c2orf77(0.0)]	ccdc28a-like.s[ccdc28a(0.0)]	ccdc30.l[ccdc30(4e-118)]	ccdc34-like.s[ccdc34(0.0)]	ccdc37.l[ccdc37(0.0)]	ccdc39.l[ccdc39(0.0)|ttc14(0.0)]	ccdc40.s[ensxetg00000004200(0.0)]	ccdc43.l[ccdc43(4e-54)]	ccdc47.l[ccdc47(0.0)]	ccdc47.s[ccdc47(0.0)]	ccdc50.1[ccdc50(0.0)]	ccdc51.s[ccdc51(0.0)]	ccdc59.l[ccdc59(1e-115)]	ccdc6.l[ccdc6(0.0)]	ccdc6.s[ccdc6(0.0)]	ccdc63.l[ccdc63(0.0)]	ccdc66-like.1[ccdc66(0.0)]	ccdc67.l[ccdc67(0.0)]	ccdc68.l[ccdc68(1e-53)]	ccdc71l.l	ccdc85c.1[ccdc85c(2e-100)]	ccdc88a-like.l[ccdc88a(0.0)]	ccdc88a-like.s[ccdc88a(3e-106)]	ccdc9.s[ccdc9(0.0)]	ccdc94.l[ccdc94(2e-129)]	ccdc97.l[ccdc97(0.0)]	ccna2.l[ccna2(8e-120)]	ccna2.s[ccna2(0.0)]	ccnb1.2.l[ccnb1.2(5e-102)]	ccnb1.2.s[ccnb1.2(0.0)]	ccnb2.l[ccnb2(2e-166)]	ccnb2.s[ccnb2(6e-88)]	ccnb3.l[ccnb3(0.0)]	ccnb3.s[ccnb3(0.0)]	ccnc.l[ccnc(0.0)]	ccnd1.l[ccnd1(1e-112)]	ccnd1.s[ccnd1(8e-59)]	ccndbp1.s[ccndbp1(3e-28)]	ccndx.l[ccndx(1e-36)]	ccne1.l[ccne1(0.0)]	ccne1.s[ccne1(0.0)]	ccne2.l[ccne2(3e-137)]	ccne2.s[ccne2(0.0)]	ccnf.l[ccnf(0.0)]	ccng1.l[ccng1(4e-52)]	ccng1.s[ccng1(2e-30)]	ccng2.s[ccng2(0.0)]	ccnh.l[ccnh(0.0)]	ccnj.l[ccnj(1e-56)]	ccnj.s[ccnj(0.0)]	ccnk.l[ccnk(6e-165)]	ccnl1.l[ccnl1(3e-83)]	ccnl1.s[ccnl1(0.0)]	ccno.l[ccno(0.0)]	ccno.s[ccno(0.0)]	ccnt1.l[ccnt1(6e-69)]	ccnt1.s[ccnt1(4e-76)]	ccnt2.l[ccnt2(1e-79)]	ccnt2.s[ccnt2(0.0)]	ccnyl1.l[ccnyl1(1e-38)|mettl21a(7e-67)]	cct2.l[cct2(7e-98)]	cct2.s[cct2(1e-49)]	cct4.l[cct4(0.0)]	cct4.s[cct4(0.0)]	cct6a.l[cct6a(0.0)]	cct6a.s[cct6a(0.0)]	cct8.l[cct8(0.0)]	cct8.s[cct8(0.0)]	cd164.l	cd276.l[cd276(0.0)]	cd276.s[cd276(0.0)]	cd3eap-like.l	cd44.l[cd44(0.0)]	cd81.s[cd81(1e-148)]	cd82.l[cd82(0.0)]	cd9.s[cd9(0.0)]	cd99l2.l[fam36a(0.0)]	cd99l2.s[fam36a(7e-46)]	cdc123.s[cdc123(7e-88)]	cdc14a-like.l[cdc14a(0.0)]	cdc14a-like.s[cdc14a(0.0)]	cdc14b.l[cdc14b(0.0)]	cdc14b.s[cdc14b(0.0)]	cdc16.l[ensxetg00000025226(0.0)|cdc16(2e-85)]	cdc20b-like.l[cdc20b(1e-34)]	cdc25a.l[cdc25a(2e-30)]	cdc25b.l[cdc25b(0.0)]	cdc25b.s[cdc25b(0.0)]	cdc25c.l[cdc25c(2e-74)]	cdc25c.s[cdc25c(8e-53)]	cdc27.l[cdc27(0.0)]	cdc27.s[cdc27(0.0)]	cdc34.l[cdc34(0.0)]	cdc34.s[cdc34(0.0)]	cdc40.l[cdc40(0.0)]	cdc40.s[cdc40(0.0)]	cdc42bpa.l[cdc42bpa(0.0)]	cdc42bpa.s[cdc42bpa(3e-76)]	cdc42ep2.l[cdc42ep2(0.0)]	cdc42ep4.s[cdc42ep4(5e-110)]	cdc42se2-like.1.l[xb-gene-5957486(2e-21)]	cdc42se2-like.2.s[cdc42se2(0.0)]	cdc5l.l[cdc5l(0.0)]	cdc5l.s[cdc5l(0.0)]	cdc7.l[cdc7(1e-157)]	cdc73.l[cdc73(0.0)]	cdc73.s[cdc73(0.0)]	cdca2-like.l[cdca2(3e-160)]	cdca2-like.s[cdca2(0.0)]	cdca3-like.l[cdca3(5e-104)]	cdca5.l[cdca5(0.0)]	cdca5.s[ensxetg00000001634(0.0)|cdca5(0.0)]	cdca7.l[cdca7(0.0)]	cdca7.s[cdca7(0.0)]	cdca7l.l[cdca7l(0.0)]	cdca7l.s[cdca7l(0.0)]	cdca8.l[cdca8(3e-26)]	cdca8.s[cdca8(4e-63)]	cdcp1.l[cdcp1(0.0)]	cdh1.s[cdh1(8e-40)]	cdh11.l[cdh11(0.0)]	cdh20.s[cdh20(0.0)]	cdh26.s[cdh26(5e-96)]	cdh3.l[cdh3(0.0)]	cdh3.s[cdh3(0.0)]	cdh6.l[cdh6(0.0)]	cdip1.1[c16orf5(1e-68)]	cdk1.l[cdk1(0.0)]	cdk1.s[cdk1(0.0)]	cdk12.l[cdk12(7e-107)]	cdk12.s[cdk12(1e-179)]	cdk13.l[cdk13(3e-80)]	cdk15.l[cdk15(2e-62)]	cdk2ap1.l[cdk2ap1(0.0)]	cdk2ap1.s[cdk2ap1(0.0)]	cdk5r1.l[cdk5r1(0.0)]	cdk5r1.s[cdk5r1(0.0)]	cdk7.l[cdk7(0.0)]	cdk9.1[cdk9(0.0)]	cdkal1.s[cdkal1(0.0)]	cdkn2aip.l[cdkn2aip(4e-150)]	cdkn2aip.s[cdkn2aip(2e-150)]	cdkn2aipnl.s[cdkn2aipnl(8e-110)]	cdknx.l[cdknx(0.0)]	cdknx.s[cdknx(0.0)]	cdo1.l[cdo1(0.0)]	cdo1.s[cdo1(0.0)]	cdr2.l[cdr2(0.0)]	cdr2.s[cdr2(0.0)]	cdt1.1[cdt1(0.0)]	cdt1.s[cdt1(0.0)]	cdv3.l[cdv3(2e-157)]	cdv3.s[cdv3(8e-148)]	cdx1.s[cdx1(0.0)]	cdx2.l[cdx2(1e-136)]	cdx2.s[cdx2(6e-127)]	cdx4.l[cdx4(0.0)]	cdx4.s[cdx4(0.0)]	cebpg.l[cebpg(5e-47)]	cebpg.s[cebpg(3e-44)]	cebpz.l[cebpz(3e-94)]	cebpz.s[cebpz(7e-80)]	celsr2.l[celsr2(3e-146)]	celsr2.s[celsr1(2e-96)]	cenpa.l[cenpa(5e-33)]	cenpc1.l[ensxetg00000031099(9e-32)]	cenpe-like.l[cenpe(1e-166)]	cenpe-like.s[cenpe(0.0)]	cenpf.l[cenpf(5e-49)]	cenph.l[cenph(1e-104)]	cenpi.l[cenpi(1e-110)]	cenpl.s[cenpl(0.0)]	cenpn.l[atmin(0.0)|cenpn(0.0)]	cenpn.s[cenpn(5e-101)]	cenpp.l[ippk(7e-101)]	cep104-like.l[cep104(8e-153)]	cep120.l[cep120(5e-101)]	cep128-like.l[ensxetg00000007417(2e-140)]	cep135.l[cep135(0.0)]	cep152-like.l[cep152(0.0)]	cep152-like.s[cep152(0.0)]	cep192-like.l[cep192(1e-136)]	cep350.l[cep350(0.0)]	cep41.s[cep41(0.0)]	cep55-like.l[cep55(1e-175)]	cep57l1.l[cep57l1(1e-118)]	cep76.l[cep76(0.0)]	cep78.l[cep78(1e-142)]	cep85.l[cep85(7e-30)]	cep85.s[cep85(0.0)]	cept1.s[cept1(0.0)]	cer1.l	cer1.s[frem1(2e-26)]	cerk.s[ensxetg00000030525(0.0)]	cers2.l[cers2(0.0)]	cetn4.l[cetn4(2e-42)]	cfap45.s[ccdc19(0.0)]	cfdp1.l[cfdp1(1e-32)]	cfl1.l[cfl1(2e-87)]	cfl1.s[cfl1(0.0)]	chac1-like.l[chac1(0.0)]	chaf1b-like.l[chaf1b(2e-40)]	champ1-like.s[ensxetg00000032633(0.0)]	chchd1.l[chchd1(0.0)]	chchd3.s[chchd3(5e-85)]	chchd4.l[chchd4(0.0)]	chchd4.s[chchd4(0.0)]	chd2.l[chd2(3e-77)]	chd3.1[chd3(5e-98)]	chd7-like.l[chd8(0.0)]	chd7-like.s[chd8(0.0)]	chd8.l[chd8(0.0)]	chd8.s[chd8(2e-54)]	cherp.1[cherp(0.0)]	cherp.l[cherp(1e-86)]	chic2.s[chic2(1e-41)]	chka.l[chka(0.0)]	chmp1b.l[chmp1b(0.0)]	chmp1b.s[chmp1b(0.0)]	chmp2b.l[chmp2b(7e-75)]	chmp2b.s[chmp2b(0.0)]	chmp3.s[vps24(0.0)]	chmp4b.l[chmp4b(0.0)]	chmp4b.s[chmp4b(0.0)]	chmp6.l[chmp6(0.0)]	chmp6.s[chmp6(0.0)]	chn1.l[chn1(0.0)]	chordc1.s[chordc1(0.0)]	chp1.l[chp(0.0)]	chpt1.l[chpt1(0.0)]	chrac1.s	chst10-like.l[chst10(0.0)]	chst3.l[chst3(0.0)]	chst7.l[chst7(0.0)]	chst7.s[chst7(0.0)]	chsy1.l[chsy1(0.0)]	chsy1.s[chsy1(0.0)]	chtf18.l[chtf18(2e-110)]	chtf8.l[chtf8(1e-133)|has3(1e-34)]	chtf8.s[chtf8(4e-25)|has3(0.0)]	chtop.l[chtop(0.0)]	chtop.s[chtop(0.0)]	chuk.1[chuk(0.0)]	ciao1.s[ciao1(0.0)]	ciapin1.l[ciapin1(0.0)]	cib1.l[cib1(0.0)]	cib1.s[cib1(0.0)]	cidea.l[cidea(0.0)]	cidea.s[cidea(0.0)]	cinp.s[cinp(0.0)]	cirbp.l[cirbp(3e-112)]	cirbp.s[cirbp(4e-137)]	cirh1a.l[cirh1a(0.0)]	cirh1a.s[cirh1a(3e-36)]	cisd1.l[cisd1(3e-130)]	cit.l[cit(0.0)]	cited4.l[cited4(0.0)]	cited4.s[cited4(0.0)]	ckap2-like.l[ckap2(2e-170)]	ckap4.l[ckap4(0.0)]	ckap4.s[ckap4(0.0)]	ckm.l[ckm(5e-165)]	ckmt1b.s[ckmt1b(0.0)]	clca3p-like.l[xb-gene-5813523(7e-128)]	clcf1.l[clcf1(0.0)]	clcn3.l[clcn3(0.0)]	clcn3.s[clcn3(5e-127)]	clcn5.l[clcn5(2e-31)]	clcn6-like.l[clcn6(7e-123)]	cldn1.l[cldn1(4e-71)]	cldn1.s[cldn1(6e-151)]	cldn23.l[cldn23(6e-144)]	cldn4.l[cldn4(2e-177)]	cldn4.s[cldn4(6e-74)]	cldn5.s[cldn5(6e-149)]	cldn6.1.l[cldn6.1(0.0)]	cldn6.1.s[cldn6.1(0.0)]	cldn6.2.l[cldn6.2(0.0)]	cldn6.2.s[cldn6.2(0.0)]	cldnd1.l[cldnd1(5e-95)]	clic3.l[clic3(0.0)]	clic5.s[clic5(0.0)]	clint1.s[clint1(0.0)]	clip2.l	clip2.s	clip4.l[cd2bp2(1e-138)]	clip4.s[cd2bp2(0.0)]	clk1.l[clk1(0.0)]	clmn-like.l	clmp.l[clmp(0.0)]	clock.s[clock(0.0)]	clp1.l[clp1(0.0)]	clptm1-like.l[clptm1(0.0)]	clptm1-like.s[clptm1(0.0)]	clpx.l[clpx(0.0)]	clpx.s[clpx(2e-41)]	clspn.s[clspn(0.0)]	clstn3.s[clstn1(0.0)]	cltb.l[cltb(0.0)]	cltb.s[cltb(0.0)]	cltc.l[cltc(0.0)]	cltc.s[cltc(0.0)]	cluh.l[kiaa0664(0.0)]	cluh.s[kiaa0664(0.0)]	cmahp.l[cmahp(1e-58)]	cmss1.l[c3orf26(0.0)]	cmtm5.l[cmtm5(4e-127)]	cmtm7.l[cmtm7(9e-145)]	cmtm8-like.l	cndp1.l[cndp1(0.0)]	cndp2.l[cndp2(2e-83)]	cndp2.s[cndp2(4e-84)]	cnep1r1.l[tmem188(4e-137)]	cnfn.1.l[cnfn.1(2e-169)]	cnih1.l[cnih(2e-47)]	cnih1.s[cnih(0.0)]	cnih4.l[cnih4(0.0)]	cnksr1.l[cnksr1(7e-75)]	cnn1.l[cnn1(0.0)]	cnn1.s[cnn1(9e-109)]	cnn3.l[cnn3(1e-85)]	cnn3.s[cnn3(0.0)]	cnnm3-like.l[cnnm3(5e-41)]	cnot1.l[cnot1(3e-136)]	cnot1.s[cnot1(7e-30)]	cnot2.l[cnot2(3e-92)]	cnot2.s[cnot2(6e-92)]	cnot8.l[cnot8(0.0)]	cnot8.s[cnot8(0.0)]	cnst-like.l[cnst(7e-143)]	cntln-like.l[cntln(6e-36)]	cntrl.l[cntrl(6e-28)]	coasy-like.l[coasy(4e-74)|mlx(0.0)]	cobll1.l[cobll1(4e-69)]	cog1.s[cog1(0.0)]	cog3.l[cog3(1e-104)]	cog6.l[cog6(0.0)]	cog7.l[cog7(0.0)]	col18a1.l[col18a1(0.0)]	col18a1.s[col18a1(5e-143)]	col4a3bp.l[col4a3bp(0.0)]	col4a3bp.s[col4a3bp(0.0)]	col4a5-like.l[col4a5(0.0)]	col4a6-like.l[col4a6(0.0)]	col5a1-like.l[col5a1(7e-69)]	col5a2.l[col5a2(0.0)]	col5a3-like.l[col11a1(1e-35)]	col8a1.l[col8a1(0.0)]	col8a1.s[col8a1(0.0)]	commd6.s[commd6(0.0)]	commd8.s[commd8(0.0)]	comt.2.s[comt.2(0.0)]	copa.l[copa(0.0)]	copa.s[copa(1e-146)]	copb2.l[copb2(3e-157)]	copb2.s[copb2(0.0)]	cope.1[cope(0.0)]	cope.l[cope(1e-101)]	copg1.l[copg(0.0)]	copg1.s[copg(0.0)]	copg2.s[copg2(0.0)]	cops2.l[cops2(0.0)]	cops2.s[cops2(0.0)]	cops3.l[cops3(0.0)]	cops3.s[cops3(7e-171)]	cops4.l[cops4(0.0)]	cops5.s[cops5(0.0)]	cops6-like.1[cops6(0.0)]	cops8.l[cops8(0.0)]	cops8.s[cops8(4e-58)]	copz1.l[copz1(0.0)]	copz1.s[copz1(0.0)]	coq4.l[coq4(0.0)]	coq7.l[coq7(4e-151)]	coro2a.l[coro2a(0.0)]	cotl1.s[cotl1(5e-115)]	cox17.l[cox17(6e-105)]	cox4i1.l[cox4i1(0.0)]	cox4i1.s[cox4i1(0.0)]	cox5a.l[cox5a(3e-78)]	cox5a.s[cox5a(7e-74)]	cox6b1.l	cox6c.s[cox6c(2e-162)]	cox7a2.1[cox7a2(2e-157)]	cox7a2.s[cox7a2(3e-156)]	cox7b.l[cox7b(1e-153)]	cox7b.s[cox7b(4e-92)]	cox7c.l[cox7c(2e-132)]	cox7c.s[cox7c(3e-115)]	cpamd8.l[cpamd8(0.0)]	cpd.s[cpd(0.0)]	cpeb2-like.l[cpeb2(0.0)]	cpeb2-like.s[cpeb2(0.0)]	cplx2.l[cplx2(0.0)]	cpn1.s[cpn1(0.0)]	cpne1.l[cpne1(0.0)]	cpne3.l[cpne3(5e-84)]	cpne3.s[cpne3(5e-24)]	cpsf2.s[cpsf2(6e-94)]	cpsf3.l[cpsf3(0.0)]	cpsf3.s[cpsf3(0.0)]	cpsf4.s[cpsf4(0.0)]	cpsf6.l[cpsf6(1e-45)]	cpsf6.s[cpsf6(8e-133)]	cpt1a.l[cpt1a(0.0)]	cpt2.s[cpt2(0.0)]	cptp.l[gltpd1(0.0)]	cpvl.l[cpvl(1e-115)]	cpz.s[cpz(2e-96)]	crat.2.s[crat.2(2e-77)]	creb3l2.1[creb3l2(0.0)]	crebzf.s	cript.l[cript(1e-128)]	cript.s[cript(2e-150)]	crkl.l[crkl(0.0)]	crkl.s[crkl(0.0)]	crlf3-like.l[crlf3(0.0)]	crnkl1.s[crnkl1(0.0)]	crocc.l[crocc(0.0)]	crp.1.l[crp.1(2e-135)]	crtap.s[crtap(0.0)]	crtc3.l[crtc3(0.0)]	crx.l[crx(8e-157)]	crx.s[crx(0.0)]	cryzl1.l[cryzl1(2e-133)|donson(0.0)]	cs.l[cs(3e-128)]	cs.s[cs(3e-117)]	csde1.l[csde1(0.0)]	csde1.s[csde1(0.0)]	csgalnact2.l[csgalnact2(0.0)]	csk.s[csk(5e-52)]	csnk1e.l[csnk1e(0.0)]	csnk1e.s[csnk1e(0.0)]	csnk1g1.l[csnk1g1(4e-171)|znf609(0.0)]	csnk1g1.s[csnk1g1(2e-46)]	csnk1g2.l[csnk1g2(0.0)]	csnk1g3.s[csnk1g3(0.0)]	csnk2b.l[csnk2b(0.0)]	csnk2b.s[csnk2b(0.0)]	cspp1-like.l[ensxetg00000030250(0.0)|cspp1(0.0)]	csrnp1.l[csrnp1(0.0)]	csrnp2.s[csrnp2(0.0)]	csrp2.s[csrp2(4e-157)]	csrp2bp.l[csrp2bp(0.0)]	cstf1.s[cstf1(0.0)]	cstf2.l[cstf2(0.0)]	ctage5.1[ctage5(0.0)]	ctbp2-like.1.l[ctbp2(0.0)]	ctbp2-like.1.s[ctbp2(3e-91)]	ctbs.s[ctbs(0.0)]	ctdp1.l[ctdp1(0.0)]	ctdp1.s[ctdp1(0.0)]	ctdsp1.l[ctdsp1(1e-49)]	ctdsp1.s[ctdsp1(1e-54)]	ctdsp2.l[ctdsp2(3e-23)]	ctdsp2.s[ctdsp2(9e-149)]	ctdspl-like.l[ctdspl(0.0)]	ctdspl-like.s[ctdspl(9e-66)]	ctdspl2.l[ctdspl2(3e-168)]	ctdspl2.s[ctdspl2(2e-57)]	cth.l[cth(0.0)]	ctif.s[ctif(0.0)]	ctnna1.l[ctnna1(0.0)]	ctnna1.s[ctnna1(0.0)]	ctnnal1.s[ctnnal1(3e-64)]	ctnnbl1.1[ctnnbl1(0.0)]	ctnnbl1.s[ctnnbl1(0.0)]	ctps2.l[ctps2(0.0)]	ctr9.l[ctr9(0.0)]	ctr9.s[ctr9(3e-139)]	ctsa.l[ctsa(0.0)]	ctsb.l[ctsb(0.0)]	ctsb.s[ctsb(0.0)]	ctsd.s[ctsd(0.0)]	ctsv.l[ctsl2(0.0)]	ctsv.s[ctsl2(0.0)]	cttn.l[cttn(1e-61)]	cttn.s[cttn(2e-41)]	cttnbp2-like.l[cttnbp2(0.0)]	cttnbp2nl-like.l[cttnbp2nl(0.0)]	ctu2.1[ctu2(0.0)]	cuedc1.s[cuedc1(1e-43)]	cuedc2.l[cuedc2(0.0)]	cuedc2.s[cuedc2(0.0)]	cuff.1000[sumo3(3e-71)]	cuff.10007	cuff.10060	cuff.10181	cuff.10197	cuff.10230[xb-gene-5964941(4e-123)]	cuff.10245	cuff.10281	cuff.10472	cuff.10682[tram1(4e-149)]	cuff.10802	cuff.10833	cuff.10949	cuff.1125[rps24(1e-75)]	cuff.11410	cuff.11578[slc25a5(9e-149)]	cuff.11608[ssr2(6e-63)]	cuff.11685	cuff.11854	cuff.11990	cuff.1230	cuff.12336[ptgs2(4e-22)]	cuff.12341	cuff.12363	cuff.12378	cuff.13041	cuff.13273	cuff.13278[ppp1ca(6e-105)]	cuff.13280	cuff.13298	cuff.13332	cuff.13497[slc25a5(1e-115)]	cuff.13525	cuff.13577	cuff.13689	cuff.137	cuff.140	cuff.14275	cuff.14346	cuff.14392	cuff.14432	cuff.14781	cuff.15127	cuff.15645[dnah6(7e-70)]	cuff.15654	cuff.16534[rab8a(7e-125)]	cuff.1693	cuff.1921	cuff.19961[larp7(2e-80)]	cuff.20095	cuff.20421	cuff.20501	cuff.20840[adamtsl1(3e-45)]	cuff.21087[eef1a1o(1e-35)]	cuff.21243	cuff.21318[ewsr1(0.0)]	cuff.21496[slc25a1(0.0)]	cuff.22292	cuff.22388	cuff.22716	cuff.22839	cuff.2288	cuff.230[hnrnpa2b1(7e-103)]	cuff.2318	cuff.23434	cuff.23967	cuff.24175[snord103(2e-22)]	cuff.24232	cuff.24271	cuff.24275[khdrbs1(2e-118)]	cuff.24940	cuff.24946	cuff.25102	cuff.2532	cuff.25380	cuff.2552	cuff.25555	cuff.26075	cuff.26112[eef2.1(4e-173)]	cuff.26287	cuff.2638	cuff.26408	cuff.26441[ubc(2e-95)]	cuff.26459	cuff.26489[rpl23a(2e-146)]	cuff.26547	cuff.2664	cuff.26820[acot9(0.0)]	cuff.26888[rabl5(0.0)]	cuff.27101	cuff.27437[eps8l3(3e-36)]	cuff.27630	cuff.27734	cuff.28101	cuff.28641	cuff.28709[bloc1s1(1e-46)]	cuff.2877	cuff.28779[ptges3(1e-150)]	cuff.29301	cuff.29773[ipo8(0.0)]	cuff.29847	cuff.29957[cd9(0.0)]	cuff.30031[canx(0.0)]	cuff.30752[csrp2(2e-123)]	cuff.30797	cuff.3083[post(2e-90)]	cuff.3106	cuff.3144[pcbd1(5e-38)]	cuff.31689[ckmt1b(3e-47)]	cuff.31789	cuff.32009	cuff.32010	cuff.32917	cuff.34060[ensxetg00000030949(2e-78)]	cuff.34574	cuff.3532	cuff.35862	cuff.3593[eif4e2(0.0)]	cuff.3710[dvl2(0.0)]	cuff.37426	cuff.3744	cuff.37602	cuff.37695	cuff.3774	cuff.380	cuff.38064[tmco1(1e-106)]	cuff.3842	cuff.38504	cuff.3883	cuff.38854	cuff.38855	cuff.3923	cuff.39370[mpp1(8e-62)]	cuff.39529	cuff.39612	cuff.39931	cuff.4023[dda1(1e-62)]	cuff.41064[ccdc72(1e-117)]	cuff.41340	cuff.41400	cuff.41401	cuff.4181	cuff.4206[ensxetg00000021211(2e-39)]	cuff.42085	cuff.42165	cuff.4228	cuff.42574[rps12(5e-46)]	cuff.43030	cuff.43222	cuff.43693[ensxetg00000030371(0.0)|rnaseh1(8e-148)]	cuff.43973	cuff.44151	cuff.45117	cuff.45613[ncl(4e-48)]	cuff.45781[eif4a2(2e-63)]	cuff.45834	cuff.46215	cuff.46702	cuff.46730	cuff.46808	cuff.47610	cuff.47709	cuff.47823	cuff.48869	cuff.48983[tram1(4e-149)]	cuff.49393	cuff.49465	cuff.4958[rps24(2e-58)]	cuff.49710[jrk(0.0)]	cuff.50571	cuff.50616[sept7(5e-57)]	cuff.50688	cuff.51341	cuff.5146	cuff.51565[ensxetg00000000764(1e-22)]	cuff.51824	cuff.51827	cuff.51838[rplp1(1e-146)]	cuff.5217[ensxetg00000030079(0.0)]	cuff.52188[snou85(1e-86)]	cuff.52847	cuff.53038	cuff.5322[atp6v0e1(2e-143)]	cuff.5388	cuff.539	cuff.54663[ubr4(0.0)]	cuff.54745	cuff.54754[psmc4(2e-170)]	cuff.54759	cuff.54848	cuff.55406	cuff.55630	cuff.56693	cuff.5673	cuff.56834	cuff.57301	cuff.59381[tll2(0.0)]	cuff.59818[pogz(0.0)]	cuff.60155	cuff.60449[dicer1(4e-76)]	cuff.60929	cuff.61145	cuff.61231[mars2(8e-121)]	cuff.61347	cuff.6143	cuff.61986	cuff.62075[gltscr2(4e-46)]	cuff.62177[rhov(2e-123)]	cuff.62336[aph1a(2e-48)]	cuff.62492[pogz(2e-125)]	cuff.62960[snai1(1e-130)]	cuff.63874	cuff.63943	cuff.64234[ensxetg00000019246(0.0)]	cuff.64787	cuff.64990	cuff.65010	cuff.65548	cuff.65811[lsm12(9e-61)]	cuff.66283	cuff.6834[ubc(3e-39)]	cuff.6835	cuff.6855[ensxetg00000034367(3e-27)]	cuff.6879	cuff.7439	cuff.7455	cuff.7463	cuff.757[ahnak(8e-29)]	cuff.7786[pbrm1(0.0)]	cuff.7787[gnl3(7e-44)]	cuff.8038[arcn1(0.0)]	cuff.8196	cuff.8230	cuff.8243	cuff.8252	cuff.8274[set(1e-58)]	cuff.8275[set(2e-152)]	cuff.8279[set(4e-44)]	cuff.8547	cuff.8560	cuff.8615	cuff.8635	cuff.879[sumo3(2e-73)]	cuff.8848	cuff.9001[ensxetg00000030701(5e-143)]	cuff.939	cuff.9430[foxd3(2e-166)]	cuff.9456	cuff.9484	cuff.9485	cuff.9631	cuff.9717[nd3(5e-53)]	cuff.9728[set(7e-62)]	cuff.9800	cuff.9872[ahnak(3e-90)]	cuff.9916	cuff.9984	cul3.l[cul3(0.0)]	cul3.s[cul3(0.0)]	cul4b.l[cul4b(0.0)]	cul4b.s[cul4b(0.0)]	cul9.l[cul9(7e-63)]	cuta.l[cuta(2e-28)]	cwc15.l[cwc15(0.0)]	cwc15.s[cwc15(0.0)]	cwc22-like.s[cwc22(0.0)]	cwc25.l[cwc25(2e-148)]	cwc25.s[cwc25(0.0)]	cwc27-like.1[cwc27(0.0)|srek1ip1(4e-101)]	cwf19l2.1[cwf19l2(4e-24)]	cxadr.l[cxadr(0.0)]	cxadr.s[cxadr(9e-74)]	cxcl12.l[cxcl12(3e-119)]	cxcl12.s[cxcl12(2e-102)]	cxcr4.l[cxcr4(0.0)]	cxcr4.s[cxcr4(0.0)]	cxxc1.l[cxxc1(1e-36)]	cxxc1.s[cxxc1(0.0)]	cyb5b.s[cyb5b(0.0)]	cyb5r3.l[cyb5r3(0.0)]	cybrd1.l[cybrd1(3e-39)]	cycs.l[cycs(0.0)]	cycs.s[cycs(0.0)]	cyfip1.l[cyfip1(0.0)]	cyfip1.s[cyfip1(0.0)]	cyfip2.s[cyfip2(0.0)]	cyp1c1.l[cyp1c1(0.0)]	cyp20a1.l[cyp20a1(0.0)]	cyp26a1.l[cyp26a1(0.0)]	cyp26a1.s[cyp26a1(0.0)]	cyth1-like.s[cyth1(9e-165)]	cyyr1.l[cyyr1(0.0)]	dab2ip-like.l[dab2ip(0.0)]	dab2ip-like.s[dab2ip(3e-106)]	dact1.l[dact1(0.0)]	dact1.s[dact1(0.0)]	dad1.1[dad1(1e-159)]	dad1.l[dad1(0.0)]	dag1.l[dag1(0.0)]	dag1.s[dag1(0.0)]	dap.1[dap(2e-26)]	dapk1.l[dapk1(1e-138)]	dapk3.s[dapk3(0.0)]	darmin.l[darmin(0.0)]	dars.s[dars(0.0)|mcm6.2(0.0)]	daw1.s[wdr69(0.0)]	daxx.l[daxx(0.0)]	dazap1.l[dazap1(0.0)]	dazap1.s[dazap1(3e-30)]	dazap2.l[dazap2(0.0)]	dazap2.s[dazap2(0.0)]	dbf4.l[dbf4(0.0)]	dbnl.l[dbnl(1e-60)]	dbnl.s[dbnl(1e-46)]	dbr1.l[dbr1(0.0)]	dbr1.s[dbr1(4e-164)]	dbx1.s[dbx1(0.0)]	dcaf10.l[dcaf10(0.0)]	dcaf11.l[dcaf11(0.0)]	dcaf12.1[dcaf12(2e-133)]	dcaf12.s[dcaf12(1e-111)]	dcaf13.l[dcaf13(0.0)]	dcaf13.s[dcaf13(7e-115)]	dcaf7.l[dcaf7(1e-158)]	dcaf7.s[dcaf7(0.0)]	dcaf8.s[dcaf8(7e-115)]	dcbld1.l[dcbld1(0.0)]	dcbld2-like.l[dcbld2(2e-162)]	dchs1.l[dchs1(0.0)]	dchs1.s[dchs1(0.0)]	dck.2.l[dck.2(0.0)]	dcp1b-like.1[dcp1b(2e-153)]	dcp1b-like.s[dcp1b(0.0)]	dcp2.l[dcp2(6e-144)]	dcp2.s[dcp2(4e-107)]	dctd.l[dctd(0.0)]	dctn4.s[dctn4(0.0)]	dctpp1.l[dctpp1(1e-155)]	dcun1d1.s[dcun1d1(0.0)|ensxetg00000034260(1e-95)]	dcun1d3.l[dcun1d3(3e-68)]	dcun1d5.l[dcun1d5(0.0)]	dda1.l[dda1(0.0)]	ddah2.l[ddah2(0.0)]	ddb1-like.s[ddb1(0.0)]	ddit4.l[ddit4(0.0)]	ddit4.s[ddit4(5e-43)]	ddost.l[ddost(2e-147)]	ddost.s[ddost(9e-146)]	ddr1.l[ddr1(6e-129)]	ddt.l	ddx10.s[ddx10(1e-140)]	ddx17.l[ddx17(0.0)]	ddx18.l[ddx18(2e-48)]	ddx18.s[ddx18(0.0)]	ddx20.l[ddx20(0.0)]	ddx21.1[ddx21(2e-126)]	ddx21.s[ddx21(0.0)]	ddx23.s[ddx23(6e-151)]	ddx24-like.l[ddx24(1e-91)]	ddx25.l[ddx25(7e-99)]	ddx26b.l[ddx26b(0.0)]	ddx27.l[ddx27(5e-115)]	ddx28.l[ddx28(0.0)]	ddx39b.l[ddx39b(0.0)]	ddx3x.l[ddx3x(0.0)]	ddx3x.s[ddx3x(0.0)]	ddx4.l[ddx4(0.0)]	ddx41.l[ddx41(0.0)]	ddx42-like.l[ddx42(0.0)]	ddx42-like.s[ddx42(5e-86)]	ddx43.1[ddx43(0.0)]	ddx46-like.l[ddx46(0.0)]	ddx49.1[ddx49(0.0)]	ddx5.l[ddx5(0.0)]	ddx5.s[ddx5(6e-36)]	ddx51-like.l[ddx51(2e-87)]	ddx52.l[ddx52(0.0)]	ddx52.s[ddx52(0.0)]	ddx54.l[ddx54(0.0)]	ddx55.s[ddx55(0.0)]	ddx56.l[ddx56(2e-154)]	ddx56.s[ddx56(5e-96)]	ddx6.1[ddx6(5e-23)]	ddx6.l[ddx6(3e-66)]	decr1.l[decr1(0.0)]	decr2-like.l[decr2(2e-101)|nme4(0.0)]	dedd2.l[dedd2(2e-39)]	dedd2.s[dedd2(5e-40)]	degs1.l[degs1(0.0)]	degs3.l[degs3(0.0)]	degs3.s[degs3(0.0)]	dek.l[dek(0.0)]	dennd2a.l[dennd2a(2e-85)]	dennd2c.l[dennd2c(5e-33)]	dennd3.l[dennd3(0.0)]	dennd4c-like.l[dennd4c(0.0)]	dennd6a.1[fam116a(6e-70)]	denr.l[denr(0.0)]	denr.s[denr(0.0)]	depdc1.l[depdc1(0.0)]	depdc7.l[depdc7(2e-91)]	depdc7.s[depdc7(0.0)]	derl1.l[derl1(3e-110)]	derl1.s[derl1(0.0)]	des.1.l[des.1(0.0)]	des.1.s[des.1(0.0)]	desi2.l	desi2.s	dffa.l[dffa(0.0)]	dfna5.l[dfna5(1e-157)]	dgat1-like.l[dgat1(0.0)]	dgat2.l[dgat2(1e-105)]	dgcr2.l[dgcr2(0.0)]	dgcr2.s[dgcr14(1e-145)|dgcr2(0.0)]	dgcr6.s[dgcr6(2e-38)]	dgkd-like.l[d2hgdh(9e-155)|dgkd(4e-36)]	dgkd-like.s[dgkd(1e-23)]	dhh.l[dhh(1e-88)]	dhh.s[dhh(2e-105)]	dhrs12.l[dhrs12(0.0)]	dhrs3.l[dhrs3(0.0)]	dhrs3.s[dhrs3(0.0)]	dhtkd1.l[dhtkd1(0.0)]	dhx15.l[dhx15(0.0)]	dhx15.s[dhx15(0.0)]	dhx16.s[dhx16(1e-46)]	dhx29.l[dhx29(0.0)]	dhx32-like.l[dhx32(0.0)]	dhx33.l[dhx33(1e-141)]	dhx36.l[dhx36(0.0)]	dhx36.s[dhx36(0.0)]	dhx38.l[dhx38(1e-58)]	dhx38.s[dhx38(1e-56)]	dhx57.l[dhx57(3e-89)]	diaph1.l[diaph1(0.0)]	dicer1.l[dicer1(0.0)]	diexf.l[diexf(6e-131)]	diexf.s[diexf(0.0)]	dimt1.l[dimt1l(0.0)]	dip2a.s[dip2a(0.0)]	dip2b-like.l[dip2b(0.0)]	dirc2.l[dirc2(0.0)]	dirc2.s[dirc2(0.0)]	dis3.l[dis3(2e-148)]	dis3l.l[dis3l(0.0)]	dis3l2-like.1.1[dis3l2(0.0)]	dis3l2-like.1.s[dis3l2(0.0)]	disp1.l[disp1(0.0)]	disp1.s[disp1(8e-50)]	dkc1-like.l[dkc1(3e-65)]	dlat.1[dlat(1e-75)]	dlat.l[dlat(0.0)]	dlc.l[dlc(0.0)]	dlc.s[dlc(0.0)]	dlc1.l[dlc1(3e-26)]	dlc1.s[dlc1(0.0)]	dld-like.l[dld(0.0)]	dlg5.1[dlg5(8e-63)]	dlgap5.l[dlgap5(0.0)]	dlgap5.s[dlgap5(0.0)]	dll1.l[dll1(0.0)]	dll1.s[dll1(3e-177)]	dlst.l[dlst(0.0)]	dlst.s[dlst(0.0)]	dlx2.l[dlx2(0.0)]	dlx2.s[dlx2(0.0)]	dlx3.l[dlx3(1e-80)]	dlx3.s[dlx3(7e-167)]	dlx5.l[dlx5(0.0)]	dlx5.s[dlx5(0.0)]	dlx6.l[dlx6(0.0)]	dlx6.s[dlx6(2e-41)]	dmap1.l[dmap1(0.0)]	dmbx1.l[dmbx1(0.0)]	dmbx1.s[dmbx1(0.0)]	dmgdh.s[pdpr(0.0)]	dmrt2.l[dmrt2(0.0)]	dmrta1.l[dmrta1(0.0)]	dmrta1.s[dmrta1(0.0)]	dmxl1-like.l[dmxl1(0.0)]	dnaaf2.l[dnaaf2(0.0)]	dnah1.l[dnah1(2e-145)]	dnah10.l[dnah10(0.0)]	dnah12.1[ensxetg00000008688(3e-49)]	dnah6.s[dnah6(2e-49)]	dnah7.l[dnah7(7e-155)]	dnai2.s[dnai2(0.0)]	dnaja1.l[dnaja1(0.0)]	dnaja1.s[dnaja1(0.0)]	dnaja2.l[dnaja2(7e-120)]	dnaja2.s[dnaja2(2e-140)]	dnaja3.l[dnaja3(0.0)]	dnaja4.1.l[dnaja4.1(0.0)]	dnajb11.l[dnajb11(0.0)]	dnajb11.s[dnajb11(0.0)]	dnajb12.l[dnajb12(0.0)]	dnajb12.s[dnajb12(3e-136)]	dnajb6.l[dnajb6(0.0)]	dnajb6.s[dnajb6(0.0)]	dnajb9.l[dnajb9(0.0)]	dnajb9.s[dnajb9(0.0)]	dnajc10-like.l[dnajc10(1e-26)]	dnajc10-like.s[dnajc10(4e-30)]	dnajc11.l[dnajc11(5e-63)]	dnajc11.s[dnajc11(8e-91)]	dnajc14-like.l[dnajc14(0.0)]	dnajc14-like.s[dnajc14(0.0)]	dnajc19.l[sepn1(0.0)]	dnajc2.l[dnajc2(0.0)|napepld(0.0)]	dnajc2.s[dnajc2(0.0)]	dnajc21.l[dnajc21(0.0)]	dnajc25.1[dnajc25(0.0)]	dnajc3.l[dnajc3(2e-177)]	dnajc30.l[dnajc30(1e-110)]	dnajc5g.s[dnajc5g(2e-173)]	dnajc6.l[dnajc6(1e-90)]	dnajc6.s[dnajc6(4e-84)]	dnajc7.l[dnajc7(0.0)]	dnajc7.s[dnajc7(2e-129)]	dnajc8.s[dnajc8(3e-106)]	dnali1.s[dnali1(0.0)]	dnm1l.s[dnm1l(0.0)]	dnm2.l[dnm2(8e-99)]	dnmt1.l[dnmt1(2e-76)]	dnmt1.s[dnmt1(0.0)]	dock1.l[dock1(6e-177)]	dock1.s[dock1(0.0)]	dock5.l[dock5(0.0)]	dock6-like.l[dock7(0.0)]	dock6-like.s[dock7(1e-74)]	dok1.1[dok1(4e-45)]	dolpp1.s[dolpp1(5e-103)]	donson.l[donson(0.0)]	dopey2.l[dopey2(0.0)]	dopey2.s[dopey2(0.0)]	dot1l.l[dot1l(0.0)]	dot1l.s[dot1l(0.0)]	dpf2.l[dpf2(0.0)]	dpf2.s[dpf2(4e-109)]	dph2.l[dph2(1e-105)]	dpp3.s[dpp3(0.0)]	dpp4.l[dpp4(0.0)]	dppa2/4.1[dppa2/4(6e-29)]	dpy19l4-like.s[dpy19l4(0.0)]	dpy30.l[dpy30(1e-146)]	dpy30.s[dpy30(6e-139)]	dpysl2.l[dpysl2(0.0)]	dpysl3.l[dpysl3(0.0)]	dpysl3.s[dpysl3(0.0)]	dpysl4.s[dpysl4(0.0)]	dr1.l[dr1(0.0)]	dr1.s[dr1(0.0)]	drap1.l[drap1(1e-122)]	drap1.s[drap1(4e-47)]	draxin.s[draxin(0.0)]	drg1.l[drg1(0.0)]	drg2.s[drg2(0.0)]	drosha.l[drosha(0.0)]	dsc3.l[dsc3(0.0)]	dsp.l[dsp(0.0)]	dsp.s[dsp(6e-124)]	dst.s[dst(3e-154)]	dstyk.s[dstyk(0.0)]	dtl.s[dtl(0.0)]	dtwd1.l[dtwd1(0.0)]	dus3l.l[dus3l(0.0)]	dus4l.l[dus4l(0.0)]	dusp1.l[dusp1(3e-36)]	dusp1.s[dusp1(0.0)]	dusp11.2.s[dusp11.2(2e-41)]	dusp11.l[dusp11(0.0)|tet3(0.0)]	dusp11.s[dusp11(0.0)]	dusp12.l[dusp12(0.0)]	dusp5.l[dusp5(2e-29)]	dusp5.s[dusp5(0.0)]	dusp6.l[dusp6(0.0)]	dusp6.s[dusp6(0.0)]	dvl1.l[dvl1(1e-136)]	dync1h1.l[dync1h1(0.0)]	dync1h1.s[dync1h1(0.0)]	dync1li1.s[dync1li1(0.0)]	dync1li2.1[dync1li2(0.0)]	dynll1.l[dynll1(0.0)]	dynll1.s[dynll1(0.0)]	dynll2.s[dynll2(0.0)]	dynlt1.l[dynlt1(3e-66)]	dyrk1a.2.l[dyrk1b(1e-24)]	dyrk2.l[dyrk2(0.0)]	dyrk3.l[dyrk3(6e-54)]	dyrk3.s[dyrk3(2e-49)]	dzank1.l[c20orf12(0.0)]	dzip1l.s[dzip1l(7e-121)]	e2f3.l[e2f3(0.0)]	e2f3.s[e2f3(0.0)]	e2f4.l[e2f4(2e-108)]	e2f4.s[e2f4(0.0)]	e2f5.l[e2f5(0.0)]	e2f5.s[e2f5(0.0)]	e2f8.l[e2f8(6e-21)]	e4f1.l[e4f1(4e-43)]	e4f1.s[e4f1(0.0)]	eaf2.s[eaf2(0.0)]	eapp.l[eapp(0.0)]	ecd.s[ecd(4e-56)]	eci1.l[eci1(0.0)]	eci2.l[eci2(0.0)]	ect2.l[ect2(1e-22)]	eda2r-like.1[eda2r(2e-146)]	edc3.l[edc3(0.0)]	edc3.s[edc3(0.0)]	edc4-like.l[edc4(2e-115)]	edc4-like.s[edc4(9e-120)|thap11(0.0)]	edem3-like.l[edem3(0.0)]	edem3-like.s[edem3(1e-128)]	edf1.l[edf1(2e-163)]	ednra.s[ednra(2e-30)]	eea1.l[eea1(0.0)]	eed.l[eed(0.0)]	eed.s[eed(6e-102)]	eef1b2.l[eef1b2(0.0)]	eef1g.l[eef1g(0.0)]	eef1g.s[eef1g(0.0)]	eef2.1.l[eef2.1(0.0)]	eef2.1.s[eef2.1(3e-158)]	eef2k.l[eef2k(2e-38)]	efcab1.s[efcab1(2e-174)]	efcab6.s[efcab6(0.0)]	efemp2.l[efemp2(3e-119)]	efhc1.l[efhc1(0.0)]	efhc2.l[efhc2(0.0)]	efhc2.s[efhc2(0.0)]	efhd1.l[efhd1(4e-90)]	efr3a.l[efr3a(3e-55)]	efs.l[efs(0.0)]	efs.s[efs(0.0)]	eftud1-like.l[eftud1(0.0)]	eftud2.l[eftud2(0.0)]	eftud2.s[eftud2(0.0)]	egflam-like.l[egflam(0.0)]	egflam-like.s[egflam(0.0)]	egln3.l[egln3(0.0)]	egr1.l[egr1(0.0)]	egr1.s[egr1(0.0)]	egr2.l[egr2(0.0)]	egr4.l[egr4(2e-94)]	ehd1.l[ehd1(0.0)]	ehd1.s[ehd1(0.0)]	ehd4.l[ehd4(0.0)]	ehmt2.l[ehmt2(0.0)]	eif1.l[eif1(1e-131)]	eif1.s[eif1(1e-121)]	eif1ad.l[eif1ad(0.0)]	eif1ax.l[eif1ax(0.0)]	eif1ax.s[eif1ax(1e-75)]	eif2b5.s[eif2b5(0.0)]	eif2s3.l[eif2s3(0.0)]	eif2s3.s[eif2s3(0.0)]	eif3a.l[eif3a(8e-100)]	eif3a.s[eif3a(4e-78)]	eif3b.l[eif3b(7e-135)]	eif3b.s[eif3b(0.0)]	eif3d.s[eif3d(0.0)]	eif3e.l[eif3e(2e-68)]	eif3e.s[eif3e(0.0)]	eif3h.l[eif3h(0.0)]	eif3h.s[eif3h(0.0)]	eif3i.l[eif3i(0.0)]	eif3i.s[eif3i(1e-37)]	eif3j-like.l[eif3j(0.0)]	eif3j-like.s[eif3j(4e-72)]	eif3k.l[eif3k(1e-30)]	eif3k.s[eif3k(0.0)]	eif3l.l[eif3l(2e-81)]	eif3l.s[eif3l(0.0)]	eif3m.l[eif3m(0.0)]	eif3m.s[eif3m(0.0)]	eif3s4.l[eif3g(0.0)]	eif3s4.s[eif3g(0.0)]	eif4a2.l[eif4a2(9e-87)]	eif4b.l[eif4b(0.0)]	eif4b.s[eif4b(0.0)]	eif4e-like.1.l[eif4e1b(7e-106)]	eif4e.l[eif4e(0.0)]	eif4e.s[eif4e(2e-31)]	eif4e3.s[eif4e3(0.0)]	eif4ebp2.l[eif4ebp2(2e-176)]	eif4ebp2.s[eif4ebp2(0.0)]	eif4g2.l[eif4g2(9e-119)]	eif4g2.s[eif4g2(3e-56)]	eif4g3-like.l[eif4g1(4e-159)]	eif4g3-like.s[eif4g1(1e-135)]	eif5a.l[eif5a(0.0)]	eif5a.s[eif5a(4e-121)]	eif5b-like.l[eif5b(4e-113)]	eif5b-like.s[eif5b(2e-41)]	eif6.l[eif6(5e-152)]	eif6.s[eif6(1e-58)]	elf2.s[elf2(3e-68)]	ell2.l[ell2(0.0)]	ell2.s[ell2(0.0)]	elovl1.l[elovl1(3e-131)]	elovl1.s[elovl1(0.0)]	elovl2.l[elovl2(0.0)]	elp3.l[elp3(0.0)]	emc1.s[kiaa0090(2e-96)]	emc10.l[c19orf63(0.0)]	emc10.s[c19orf63(0.0)]	emc2.l[ttc35(5e-41)]	emc2.s[ttc35(0.0)]	emc4.l[slc12a6(3e-58)|tmem85(0.0)]	emc6.s[emc6(0.0)]	emc7.l[c15orf24(5e-53)]	emc7.s[c15orf24(7e-151)]	emc8.s[cox4nb(0.0)]	emg1-like.l[emg1(0.0)]	emg1-like.s[emg1(0.0)]	emilin1.l[emilin1(5e-68)]	emilin2.l[emilin2(5e-68)]	emilin2.s[emilin2(2e-76)]	emilin3.1[emilin3(0.0)]	emilin3.s[emilin3(0.0)]	eml6-like.l[eml6(3e-91)]	emp2.l[emp2(2e-78)]	emp2.s[emp2(0.0)]	emx1.s[ensxetg00000033848(8e-132)]	en2.s[en2(0.0)]	enah.l[enah(0.0)]	enah.s[enah(0.0)]	enc1.2.l[enc1.2(0.0)]	enc1.l[enc1(2e-85)]	enc1.s[enc1(2e-116)]	endod1.l[endod1(0.0)]	endod1.s[endod1(0.0)]	endou.l[endou(0.0)]	entpd2.l[entpd2(4e-70)]	entpd7.l[entpd7(0.0)]	eny2.l[eny2(1e-139)]	eny2.s[eny2(4e-143)]	eomes.s[eomes(0.0)]	epas1.s[epas1(0.0)]	epb41l2.l[epb41l2(1e-121)]	epc1.l[epc1(0.0)]	epc1.s[epc1(0.0)]	epc2.l[epc2(0.0)]	epc2.s[epc2(0.0)]	epcam.l[epcam(6e-78)]	epcam.s[epcam(5e-88)]	epn1.l[epn1(2e-127)]	epn1.s[epn1(0.0)]	epn3.l[epn3(0.0)]	eprs-like.l[eprs(3e-95)]	eprs-like.s[eprs(0.0)]	eps15.l[eps15(6e-176)]	eps8l2-like.l[eps8l2(4e-80)]	eps8l2-like.s[eps8l2(5e-141)]	eral1.l[eral1(3e-91)]	erbb2.l[erbb2(3e-50)]	erbb2ip-like.l[erbb2ip(0.0)]	erbb2ip-like.s[erbb2ip(0.0)]	ercc1.l[ercc1(4e-28)]	ercc2.l[ercc2(0.0)]	ercc3.l[ercc3(0.0)]	ercc5.l[ercc5(7e-120)]	ercc6.l[ercc6(5e-94)]	ercc6l.l[ercc6l(3e-94)]	ercc8.s[ensxetg00000031181(6e-56)|ercc8(0.0)]	erf.l[erf(9e-94)]	erf.s[erf(4e-53)]	ergic2.s[ergic2(8e-110)]	ergic3.l[ergic3(4e-39)]	erh.l[erh(8e-134)]	erh.s[erh(5e-112)]	eri1.1[eri1(0.0)]	eri2.l[eri2(5e-35)]	erlec1.s[erlec1(0.0)]	erlin2.l[erlin2(0.0)]	erlin2.s[erlin2(3e-108)]	ermp1.l[ermp1(0.0)]	ero1l.l[ero1l(0.0)]	esco1.l[esco1(0.0)]	esco2.s[esco2(0.0)]	esf1.l[esf1(0.0)]	espl1-like.l[espl1(2e-79)]	espl1-like.s[espl1(0.0)]	espn-like.1.l[ensxetg00000033593(8e-50)|espn(0.0)]	esrp1.l[esrp1(0.0)]	esrp1.s[esrp1(0.0)]	esrra.l[esrra(2e-140)]	esyt1.l[esyt1(0.0)]	esyt1.s[esyt1(0.0)]	etaa1.s[etaa1(0.0)]	etf1.s[etf1(0.0)]	etfb.l[etfb(0.0)]	etfdh.l[etfdh(0.0)]	ets2.l[ets2(3e-42)]	ets2.s[ets2(7e-39)]	exoc1.s[exoc1(0.0)]	exoc3.l[exoc3(4e-52)]	exoc5.s[exoc5(1e-114)]	exog.l[exog(3e-108)]	exosc1.l[exosc1(0.0)]	exosc10.l[exosc10(3e-113)]	exosc4.s[exosc4(0.0)]	exosc5.l[exosc5(3e-22)]	exosc9.l[exosc9(0.0)]	ext1.l[ext1(0.0)]	ext1.s[ext1(0.0)]	ext2.l[ext2(0.0)]	extl2.l[extl2(0.0)]	extl3.l[extl3(0.0)]	extl3.s[extl3(0.0)]	eya1.1[eya1(0.0)]	eya1.s[eya1(0.0)]	eya3.l[eya3(0.0)]	ezh2.l[ezh2(3e-149)]	ezh2.s[ezh2(3e-146)]	ezr.l[ezr(1e-58)]	fa2h.l[fa2h(0.0)]	fabp3.s[fabp3(0.0)]	faf2.s[faf2(0.0)]	fam115a-like.l[ensxetg00000029983(0.0)]	fam117b.s[fam117b(0.0)]	fam129b.1[fam129b(1e-150)]	fam129b.s[fam129b(0.0)]	fam133b.s[fam133b(3e-103)]	fam136a.s[fam136a(3e-37)]	fam13b.l[fam13b(2e-88)]	fam154b.l[fam154b(7e-95)]	fam160a1-like.s[fam160a1(1e-60)]	fam160a2.l[fam160a2(3e-68)]	fam160b1.l[fam160b1(0.0)]	fam160b1.s[fam160b1(4e-162)]	fam160b2.l[fam160b2(0.0)]	fam168a.l[fam168a(1e-50)]	fam168a.s[fam168a(2e-55)]	fam171a1.l[fam171a1(0.0)]	fam171a1.s[fam171a1(0.0)]	fam174b-like.l	fam174b-like.s	fam177b.l[galnt11(2e-68)]	fam178a.l[fam178a(9e-115)]	fam181b.s	fam185a.l[fam185a(0.0)]	fam193a-like.l[fam193a(2e-171)]	fam195b.1[fam195b(3e-22)]	fam195b.l[fam195b(4e-135)]	fam199x.s[fam199x(9e-135)]	fam207a.l[c21orf70(0.0)]	fam20b.l[fam20b(5e-161)]	fam212a.l[c3orf54(0.0)]	fam212a.s[c3orf54(0.0)]	fam213b.l[c1orf93(2e-80)]	fam219b.s[c15orf17(6e-58)]	fam222a.l[c12orf34(7e-87)]	fam222b-like.l[c17orf63(0.0)]	fam222b-like.s[c17orf63(0.0)]	fam32a.l[fam32a(2e-177)]	fam3b.l[fam3b(0.0)]	fam3c.s[fam3c(0.0)]	fam43a.s[fam43a(0.0)]	fam46c.1[fam46c(0.0)]	fam46c.l[fam46c(0.0)]	fam49b.l[fam49b(5e-156)]	fam49b.s[fam49b(4e-161)]	fam50a.s[fam50a(0.0)]	fam53a.l[fam53a(3e-21)]	fam53a.s[fam53a(2e-85)]	fam58a.s[fam58a(9e-146)]	fam64a.l[fam64a(0.0)]	fam65a-like.l[fam65a(8e-127)]	fam76b.l[fam76b(6e-68)]	fam76b.s[fam76b(0.0)]	fam83c.l[fam83c(0.0)]	fam83e-like.l[fam83e(2e-93)]	fam83e-like.s[fam83e(4e-93)]	fam83f.l[fam83f(4e-178)]	fam83g.l[fam83g(0.0)]	fam83g.s[fam83g(0.0)]	fam83h.l[fam83h(0.0)]	fam83h.s[fam83h(0.0)]	fam89a-like.s[fam89a(0.0)]	fam92a1.s[fam92a1(5e-37)]	fam98b.l[fam98b(0.0)]	far1.l[far1(0.0)]	farp1-like.l[farp1(6e-145)]	farsa.1[farsa(0.0)]	farsa.l[farsa(0.0)]	farsb.l[farsb(3e-59)]	fastkd2.l[fastkd2(0.0)]	fastkd3.l[fastkd3(0.0)]	fat1.l[fat1(0.0)]	fat1.s[fat1(0.0)]	fbf1-like.l[fbf1(0.0)]	fbl.l[fbl(0.0)]	fbl.s[fbl(0.0)]	fbn3.l[fbn3(0.0)]	fbn3.s[fbn3(3e-97)]	fbp1.l[fbp1(0.0)]	fbp1.s[ensxetg00000030100(2e-82)|fbp1(4e-66)]	fbxl14-like.s[fbxl14(0.0)]	fbxl3.s[fbxl3(6e-168)]	fbxo18-like.l[fbxo18(2e-59)]	fbxo34.l[fbxo34(0.0)]	fbxo34.s[fbxo34(0.0)]	fbxo45.l[fbxo45(2e-61)]	fbxo45.s[fbxo45(1e-83)]	fbxo5.l[fbxo5(0.0)]	fbxo5.s[fbxo5(0.0)]	fbxo9.s[fbxo9(1e-46)|ick(9e-64)]	fbxw4-like.l[fbxw4(8e-85)]	fbxw7-like.l[fbxw7(0.0)]	fbxw8.l[fbxw8(5e-58)]	fcf1.l[fcf1(0.0)]	fcf1.s[fcf1(0.0)]	fcho1.l[fcho1(6e-46)]	fcho2.l[fcho2(3e-60)]	fcho2.s[fcho2(8e-47)]	fech.l[fech(0.0)]	fem1b.l[fem1b(1e-102)]	fem1b.s[fem1b(0.0)]	fen1.l[fen1(0.0)]	fen1.s[c11orf10(1e-147)|fen1(0.0)]	fer.l[fer(0.0)]	fermt2-like.l[fermt2(0.0)]	fermt2-like.s[fermt2(3e-54)]	fezf1.l[fezf1(0.0)]	fezf2.l[fezf2(0.0)]	fezf2.s[fezf2(0.0)]	fgd4.l[fgd4(3e-75)]	fgd6.l[fgd6(0.0)]	fgf16.l[fgf16(0.0)]	fgf2.l[fgf2(0.0)]	fgf3.l[fgf3(0.0)]	fgf3.s[fgf3(5e-168)]	fgf8.l[fgf8(3e-42)]	fgf8.s[fgf8(0.0)]	fgfr1.l[fgfr1(0.0)]	fgfr1.s[fgfr1(2e-97)]	fgfr1op.l[fgfr1op(3e-65)]	fgfr2.l[fgfr2(0.0)]	fgfr2.s[fgfr2(2e-67)]	fgfr4.l[fgfr4(0.0)]	fgfr4.s[fgfr4(0.0)]	fgfrl1.l[fgfrl1(0.0)]	fhdc1.l[fhdc1(0.0)]	fhl3.l[fhl3(0.0)]	fhl3.s[fhl3(0.0)]	fhod1.l[fhod1(3e-121)]	fig4.l[ensxetg00000021302(0.0)|ensxetg00000030893(2e-65)]	fign-like.l[fign(0.0)]	fip1l1.s[fip1l1(0.0)]	fjx1.l[fjx1(0.0)]	fkbp10.l[fkbp10(0.0)]	fkbp14.l[fkbp14(0.0)]	fkbp2.l[fkbp2(0.0)]	fkbp2.s[fkbp2(0.0)]	fkbp9.l[fkbp9(0.0)]	fkbp9.s[fkbp9(2e-39)]	flii.l[flii(0.0)]	flnb.1[flnb(0.0)]	flnc.l[flnc(0.0)]	flnc.s[flnc(0.0)]	flot1.l[flot1(6e-155)]	flot1.s[flot1(7e-36)]	flot2.l[flot2(1e-60)]	flrt3.l[flrt3(0.0)]	flrt3.s[flrt3(0.0)]	fmnl2-like.l[fmnl2(0.0)]	fn1.l[fn1(0.0)]	fn1.s[fn1(0.0)]	fn3k.l[fn3k(6e-136)]	fnbp1.1[fnbp1(9e-175)]	fnip2-like.l[fnip2(0.0)]	fnip2-like.s[fnip2(0.0)]	fnta.s[fnta(5e-138)]	focad.l[kiaa1797(0.0)]	fos.l[fos(0.0)]	fos.s[fos(0.0)]	foxa2.s[foxa2(4e-40)]	foxa4.l[foxa4(4e-43)]	foxa4.s[foxa4(0.0)]	foxb1.l[foxb1(3e-117)]	foxb1.s[foxb1(7e-93)]	foxc1.s[foxc1(0.0)]	foxc2.l[foxc2(9e-102)]	foxc2.s[foxc2(0.0)]	foxd1.l[foxd1(2e-125)]	foxd3.l[foxd3(7e-85)]	foxd3.s[foxd3(0.0)]	foxd4l1.1.l[foxd4l1.1(0.0)]	foxd4l1.1.s[foxd4l1.1(0.0)]	foxe3.s[foxe3(0.0)]	foxg1.l[foxg1(7e-79)]	foxh1.2.l[foxh1(3e-48)|foxh1.2(2e-162)]	foxh1.l[foxh1(0.0)]	foxi1.l[foxi1(2e-38)]	foxi1.s[foxi1(9e-46)]	foxi4.1.l[foxi4.1(6e-41)]	foxi4.1.s[foxi4.1(0.0)]	foxi4.2.l[foxi4.2(0.0)]	foxi4.2.s[foxi4.2(0.0)]	foxj1.l[foxj1(5e-95)]	foxj1.s[foxj1(2e-94)]	foxk2.l[foxk2(0.0)]	foxk2.s[foxk2(0.0)]	foxm1.s[foxm1(5e-66)]	foxn4.l[foxn4(4e-96)]	foxn4.s[foxn4(2e-115)]	foxp4.s[foxp4(0.0)]	foxred2.l[foxred2(0.0)]	fpgs.s[cdk9(0.0)|fpgs(0.0)]	fras1.l[fras1(0.0)]	frat1.l	frg1.l[frg1(0.0)]	frk.l[frk(0.0)]	frmd8.l[frmd8(1e-101)]	frs2.l[frs2(0.0)]	frs2.s[frs2(1e-28)]	fryl-like.l[fryl(0.0)]	frzb.l[frzb(0.0)]	frzb.s[frzb(0.0)]	fsbp-like.l[fsbp(0.0)]	fsbp-like.s[fsbp(4e-157)]	fscn1.l[fscn1(0.0)]	fscn1.s[fscn1(0.0)]	fsd1l-like.l[fsd1l(0.0)]	fstl1.s[fstl1(1e-55)]	ftcd.l[ftcd(0.0)]	ftmt.s[ftmt(0.0)]	ftsj3.l[ftsj3(1e-132)]	ftsj3.s	fubp1.l[fubp1(0.0)]	fubp1.s[fubp1(0.0)]	fubp3.s[fubp3(2e-45)]	fundc1.l[fundc1(0.0)]	fundc1.s[fundc1(0.0)]	furin.l[furin(0.0)]	fyttd1.s[fyttd1(0.0)]	fzd10.l[fzd10(0.0)]	fzd10.s[fzd10(0.0)]	fzd2.l[fzd2(0.0)]	fzd2.s[fzd2(0.0)]	fzd3.l[fzd3(0.0)]	fzd3.s[fzd3(0.0)]	fzd5.l[fzd5(0.0)]	fzd6.l[fzd6(0.0)]	fzd6.s[fzd6(0.0)]	fzd8.l[fzd8(0.0)]	fzd8.s[fzd8(8e-164)]	fzr1.l[fzr1(0.0)]	g2e3.l[g2e3(0.0)]	g3bp1.l[g3bp1(0.0)]	g3bp1.s[g3bp1(4e-52)]	g3bp2.l[g3bp2(0.0)]	g3bp2.s[g3bp2(0.0)]	gaa.s[gaa(0.0)]	gabpa.l[gabpa(8e-109)]	gabpa.s[gabpa(1e-81)]	gabrr1.l[ensxetg00000033876(8e-70)]	gad1.2.l[xb-gene-5830282(0.0)]	gad1.2.s[xb-gene-5830282(1e-135)]	gadd45a.l[gadd45a(0.0)]	gadd45a.s[gadd45a(1e-53)]	gadd45g.l[gadd45g(0.0)]	gadd45g.s[gadd45g(0.0)]	gadd45gip1.1[gadd45gip1(0.0)]	gak.s[gak(0.0)]	gale.1[gale(0.0)]	gale.l[gale(0.0)]	galnt10.l[galnt10(0.0)]	galnt11.s	galnt12.l[galnt12(0.0)]	galnt3.s[galnt3(2e-90)]	galnt4.l[galnt4(0.0)]	galnt5-like.l	galnt7.l[galnt7(0.0)]	galnt7.s[galnt7(0.0)]	gamt.l[gamt(0.0)]	gamt.s[gamt(0.0)]	gan.s[gan(2e-147)]	ganc.l[ganc(0.0)]	gar1.l[gar1(0.0)]	gar1.s[gar1(0.0)]	garnl3.l[garnl3(0.0)]	gars.l[gars(0.0)]	gars.s[gars(0.0)]	gas1.l[gas1(0.0)]	gas1.s[gas1(0.0)]	gas2l1-like.l[gas2l1(0.0)]	gas8.s[gas8(0.0)]	gata4.l[gata4(0.0)]	gata4.s[gata4(0.0)]	gata6.l[gata6(0.0)]	gata6.s[gata6(0.0)]	gatad1.l[gatad1(0.0)]	gatad2a.1[gatad2a(0.0)]	gatad2a.l[gatad2a(1e-45)]	gatm.l[gatm(1e-111)]	gatm.s[gatm(0.0)]	gatsl1.l[gatsl1(0.0)]	gbas.l[gbas(4e-108)]	gbas.s[gbas(0.0)|sbds(0.0)]	gbf1-like.l[gbf1(6e-138)]	gca.s[gca(0.0)]	gcc1.s[gcc1(0.0)]	gcc2.s[gcc2(0.0)]	gcdh.l[gcdh(6e-31)]	gclc.l[gclc(8e-169)]	gclm.l[gclm(0.0)]	gcn1l1.l[gcn1l1(2e-178)]	gcn1l1.s[gcn1l1(0.0)|rab35(2e-32)]	gcnt4.s[gcnt4(0.0)]	gdf10.l[gdf10(0.0)]	gdf3.1[gdf3(0.0)]	gdf6.l[gdf5(4e-59)]	gdf6.s	gdf9.l[gdf9(0.0)]	gdf9.s[gdf9(0.0)]	gdi2.l[gdi1(0.0)]	gdi2.s[gdi1(0.0)]	gdpd2-like.1.l[gdpd2(0.0)]	gemin2.s[sip1(0.0)]	gemin4-like.l[gemin4(0.0)]	gemin5-like.l[gemin5(9e-51)]	gemin8.s[gemin8(0.0)]	gen1.l[gen1(0.0)]	gfm1.l[gfm1(0.0)|mlf1(3e-59)]	gfpt1.l[gfpt1(0.0)]	gfpt1.s[gfpt1(0.0)]	ggcx.l[ggcx(0.0)]	ggnbp2.s[ggnbp2(1e-101)]	ggt1.l[ggt1(6e-29)]	ghitm.1[ghitm(2e-100)]	gid4.l[c17orf39(5e-126)]	gid8.l[c20orf11(0.0)]	gid8.s[c20orf11(2e-47)]	gigyf1.1[gigyf1(0.0)]	gigyf1.l[gigyf1(0.0)]	gins2.l[gins2(0.0)]	gins4.l[gins4(0.0)]	gipc1.l[gipc1(3e-54)]	gipc2.s[gipc2(9e-103)]	gja7.l[xb-gene-5905096(0.0)]	gja7.s[xb-gene-5905096(0.0)]	gjb1.l[gjb1(0.0)]	gk.l[gk(2e-84)]	gk.s[gk(0.0)]	glb1l2.s[ensxetg00000033887(1e-126)]	gldc.s[gldc(0.0)]	glg1.l[glg1(0.0)]	glg1.s[glg1(0.0)]	gli1.l[gli1.1(1e-80)]	gli1.s[gli1.1(0.0)]	gli2.l[gli2(1e-94)]	gli2.s[gli2(4e-100)]	gli3.l[gli3(0.0)]	gli3.s[gli3(0.0)]	glod4.l[glod4(0.0)]	glod5.l[glod5(2e-150)]	glrx2.l[glrx2(1e-165)]	glrx3.l[glrx3(0.0)]	glrx3.s[glrx3(0.0)]	glrx5.s[glrx5(0.0)]	gltscr1.l[gltscr1(0.0)]	gltscr1.s[gltscr1(0.0)]	gltscr2.l[gltscr2(0.0)]	glud1.l[glud1(0.0)]	glyr1.l[glyr1(1e-84)]	glyr1.s[glyr1(0.0)]	gmeb1.l[gmeb1(8e-130)]	gmeb1.s[gmeb1(0.0)]	gmeb2.l[gmeb2(0.0)]	gmnn.l[gmnn(0.0)]	gmnn.s[gmnn(0.0)]	gmpr2.s[gmpr2(0.0)]	gmps.l[gmps(0.0)]	gmps.s[gmps(0.0)]	gna11.1[gna11(0.0)]	gna11.l[gna11(0.0)]	gnai1.l[gnai1(0.0)]	gnai1.s[gnai1(4e-126)]	gnai2.l[gnai2(9e-160)]	gnai2.s[gnai2(1e-158)]	gnai3.s[gnai3(0.0)]	gnaq.l[gnaq(0.0)]	gnaq.s[gnaq(5e-59)]	gnb1.l[gnb1(2e-135)]	gnb1.s[gnb1(1e-125)]	gnb3.l[gnb3(0.0)]	gnb3.s[gnb3(0.0)]	gne.1[gne(0.0)]	gne.l[gne(0.0)]	gng12.s	gng3.s[gng3(1e-111)|hnrnpul2(8e-83)]	gng5.l[gng5(1e-69)]	gng5.s[gng5(0.0)]	gng7.l[gng7(0.0)]	gng7.s[gng7(0.0)]	gnl1.s[gnl1(4e-138)]	gnl2.l[gnl2(0.0)]	gnpnat1.l[gnpnat1(0.0)]	gnptg.l[gnptg(0.0)]	gns.l[gns(3e-76)]	gns.s[gns(2e-42)]	golga1-like.l[golga1(2e-113)]	golga3-like.l[golga3(0.0)]	golga3-like.s[golga3(0.0)]	golga4-like.l[golga4(5e-150)]	golga5.s[golga5(6e-55)]	golga7.l[golga7(1e-70)]	golga7.s[golga7(2e-175)]	golm1.l[golm1(0.0)]	golm1.s[golm1(3e-147)]	golph3.l[golph3(3e-75)]	golph3.s[golph3(2e-169)]	golph3l.l[golph3l(1e-110)]	golph3l.s[golph3l(4e-62)]	gon4l.l[gon4l(0.0)]	gon4l.s[gon4l(0.0)]	gopc.l[gopc(6e-37)]	gopc.s[gopc(0.0)]	gorasp2.l[gorasp2(2e-141)]	gorasp2.s[gorasp2(2e-149)]	gosr1.l[gosr1(4e-95)]	gosr2.l[gosr2(0.0)]	got1.s[got1(0.0)]	gpa33.l[gpa33(0.0)]	gpa33.s[gpa33(0.0)]	gpaa1.l[gpaa1(0.0)]	gpalpp1.l[kiaa1704(3e-78)]	gpank1.l[gpank1(0.0)]	gpatch1.l[gpatch1(0.0)]	gpatch11.l[ccdc75(0.0)]	gpatch2-like.s[gpatch2(0.0)]	gpatch4.l[gpatch4(0.0)]	gpatch8-like.s[gpatch8(3e-25)]	gpbp1l1.l[gpbp1l1(1e-167)]	gpbp1l1.s[gpbp1l1(2e-144)]	gpcpd1.l[gpcpd1(0.0)]	gpd1l.l[gpd1l(0.0)]	gpd2.s[gpd2(0.0)]	gpnmb.l[gpnmb(0.0)]	gpr1.s[gpr1(0.0)]	gpr107.1[gpr107(0.0)]	gpr107.s[gpr107(0.0)]	gpr116.l[ensxetg00000017473(1e-147)]	gpr137c.l[gpr137c(0.0)]	gpr180.s[gpr180(3e-49)]	gprc5b-like.l[gprc5b(0.0)]	gprc5b-like.s[gprc5b(0.0)]	gps1.l[gps1(0.0)]	gpsm1.l[gpsm1(0.0)]	gpt2.l[gpt2(2e-24)]	gpt2.s[gpt2(0.0)]	gramd1a.l[gramd1a(2e-133)]	gramd4.l[gramd4(3e-86)]	grasp.l[grasp(0.0)]	grasp.s[grasp(7e-124)]	greb1.l[greb1(4e-75)]	grhl3.1[grhl3(2e-100)]	grhl3.l[grhl3(1e-87)]	grhpr.2.l[grhpr.2(0.0)]	grip2.l[grip2(0.0)]	grk5.l[grk5(0.0)]	grk5.s[grk5(2e-92)]	grk6-like.l[grk6(0.0)]	grk6-like.s[grk6(4e-42)]	grn.l[grn(5e-174)]	grn.s[grn(9e-48)]	grpel1.l[grpel1(0.0)]	grpel2.s[grpel2(4e-44)]	grwd1.l[grwd1(0.0)]	grwd1.s[grwd1(0.0)]	gs17.l	gs17.s[gs17(2e-43)]	gsc.l[gsc(0.0)]	gsc.s[gsc(0.0)]	gse1-like.1[kiaa0182(0.0)]	gse1-like.l[kiaa0182(0.0)]	gsk3a.l[gsk3a(8e-45)]	gsk3a.s[gsk3a(0.0)]	gsk3b.s[gsk3b(0.0)]	gsn.s[gsn(0.0)]	gspt1.l[gspt1(0.0)]	gspt1.s[gspt1(0.0)]	gss.l[gss(2e-123)]	gstp1.l[gstp1(4e-141)]	gtf2a1.l[gtf2a1(0.0)]	gtf2a1.s[gtf2a1(3e-119)]	gtf2a2.l[gtf2a2(5e-105)]	gtf2a2.s[gtf2a2(1e-27)]	gtf2b.l[gtf2b(0.0)]	gtf2e1.l[gtf2e1(3e-166)]	gtf2f1.l[gtf2f1(0.0)]	gtf2f2.s[gtf2f2(2e-174)]	gtf2h3.l	gtf2ird1-like.s[gtf2ird1(4e-84)]	gtpbp4-like.l[gtpbp4(0.0)]	gtse1.l[gtse1(0.0)]	gtse1.s[gtse1(1e-175)]	guk1.s[guk1(9e-146)]	gusb.s[gusb(2e-175)]	gxylt1-like.l[gxylt1(0.0)]	gyg1.l[gyg1(0.0)]	gyg1.s[gyg1(0.0)]	h1f0.l[h1f0(0.0)]	h1foo.l[h1foo(0.0)]	h1foo.s[h1foo(0.0)]	h2afz.l[h2afz(3e-78)]	h2afz.s[h2afz(3e-25)]	h6pd.s[h6pd(0.0)]	hace1.l[hace1(0.0)]	hacl1.l[hacl1(0.0)]	hadh.l[hadh(0.0)]	hadha.l[hadha(0.0)]	hadha.s[hadha(0.0)]	hagh.l[hagh(0.0)]	hal.1.l[hal.1(0.0)]	hao1.l[hao1(0.0)]	hapln3.l[hapln3(0.0)]	hapln3.s[hapln3(0.0)]	has2.l[has2(0.0)]	has2.s[has2(0.0)]	hat1.l[hat1(7e-55)]	hat1.s[hat1(0.0)]	haus7.1[haus7(2e-61)]	hbox10.s[hbox10(0.0)]	hbs1l.l[hbs1l(0.0)]	hbz.l[hba-l5(1e-172)]	hccs-like.l[hccs(0.0)]	hcfc1.1[hcfc1(2e-59)]	hcfc1.s[hcfc1(1e-61)]	hdac1.l[hdac1(1e-70)]	hdac1.s[hdac1(0.0)]	hdac3.s[hdac3(5e-147)]	hdac7.l[hdac7(8e-38)]	hdgf.l[hdgf(8e-35)]	hdgf.s[hdgf(0.0)]	hdgfrp2.l[hdgfrp2(0.0)]	hdgfrp2.s[hdgfrp2(0.0)]	hdlbp.l[hdlbp(0.0)]	hdlbp.s[hdlbp(0.0)]	heatr2-like.s[heatr2(0.0)]	heatr3.l[heatr3(0.0)]	heatr5b.l[heatr5b(6e-103)]	hebp1.l[hebp1(1e-100)]	hebp2.s[hebp2(0.0)]	hectd1.l[hectd1(0.0)]	hells.1[hells(6e-111)]	hells.l[hells(0.0)]	helz.l[helz(0.0)]	helz.s[helz(0.0)]	hepacam2.l[hepacam2(0.0)]	herc2.l[herc2(0.0)]	herc2.s[herc2(0.0)]	herc3-like.l[herc3(2e-155)]	herc4.l[herc4(0.0)]	herc4.s[herc4(0.0)]	herpud1.l[herpud1(3e-61)]	herpud1.s[herpud1(5e-108)]	hes1.l[hes1(1e-89)]	hes1.s[hes1(0.0)]	hes3-like.l	hes3-like.s	hes3.1.l[hes3.1(0.0)]	hes3.1.s[hes3.1(0.0)]	hes5.1.l[hes5.1(1e-74)]	hes5.1.s[hes5.1(1e-99)]	hes5.2.l[hes5.2(3e-71)]	hes5.2.s[hes5.2(1e-73)]	hes6.1.l[hes6.1(4e-169)]	hes6.1.s[hes6.1(0.0)]	hexdc.l[hexdc(0.0)]	hgf.l[hgf(0.0)]	hgf.s[hgf(2e-65)]	hgs.l[hgs(2e-114)]	hhla2.s[hhla2(0.0)]	hiat1.l[hiat1(0.0)]	hiat1.s[hiat1(0.0)]	hiatl1.l[hiatl1(1e-149)]	hiatl1.s[hiatl1(1e-134)]	hibadh.l[hibadh(0.0)]	hibadh.s[hibadh(0.0)]	hic2.l[hic2(0.0)]	hic2.s[hic2(0.0)]	hid1.l[c17orf28(0.0)]	hid1.s[c17orf28(0.0)]	hif1a.l[hif1a(0.0)]	hif1a.s[hif1a(3e-75)]	hif1an.s[hif1an(0.0)]	higd1a.l[higd1a(3e-143)]	higd1a.s[higd1a(6e-134)]	hipk3.l[hipk3(0.0)]	hist1h2aa.l[hist1h2aa(0.0)]	hk1.l[hk1(7e-160)]	hk2.l[hk2(0.0)]	hk2.s[hk2(0.0)]	hltf.l[hltf(0.0)]	hmbox1-like.1.s	hmg20a.l[hmg20a(0.0)]	hmga2.1.l[hmga2(5e-93)]	hmgb3.l[hmgb3(0.0)]	hmgb3.s[hmgb3(6e-122)]	hmgn2.l[hmgn2(9e-69)]	hmgn2.s[hmgn2(0.0)]	hmgxb4.s[hmgxb4(0.0)]	hmmr.l[hmmr(0.0)]	hn1.l[hn1(0.0)|sumo2(0.0)]	hn1l.l[hn1l(0.0)]	hn1l.s[hn1l(0.0)]	hnf1b.l[hnf1b(0.0)]	hnf1b.s[hnf1b(0.0)]	hnrnpa0.1[hnrnpa0(0.0)]	hnrnpa0.s[hnrnpa0(0.0)]	hnrnpa1.l[hnrnpa1(8e-121)]	hnrnpa1.s[hnrnpa1(0.0)]	hnrnpa3.l[hnrnpa3(0.0)]	hnrnpa3.s[hnrnpa3(0.0)]	hnrnpab.1[hnrnpab(0.0)]	hnrnpab.s[hnrnpab(0.0)]	hnrnpd.l[hnrnpd(5e-43)]	hnrnph1.l[hnrnph1(0.0)]	hnrnph1.s[hnrnph1(0.0)]	hnrnpl.l[hnrnpl(0.0)]	hnrnpl.s[hnrnpl(0.0)]	hnrnpul1.s[hnrnpul1(0.0)]	hnrnpul2.l[hnrnpul2(1e-59)]	hnrnpul2.s[hnrnpul2(0.0)]	homez.l[ensxetg00000032400(0.0)]	homez.s[ensxetg00000032400(3e-131)]	hook1.l[hook1(0.0)]	hook2-like.1[hook2(0.0)]	hook2-like.l[hook2(0.0)]	hook3-like.l[hook3(0.0)]	hoxa1.l[hoxa1(1e-54)]	hoxa1.s[hoxa1(0.0)]	hoxa3.l[hoxa3(0.0)]	hoxa3.s[hoxa3(0.0)|hoxa7(1e-114)]	hoxa7.l[hoxa7(2e-119)]	hoxa7.s[hoxa7(0.0)]	hoxa9.l[hoxa9(0.0)]	hoxa9.s[hoxa9(2e-109)]	hoxb1.l[hoxb1(0.0)]	hoxb1.s[hoxb1(0.0)]	hoxb3.s[hoxb3(0.0)]	hoxb6.l[hoxb6(6e-57)]	hoxb6.s[hoxb6(0.0)]	hoxb7.l[hoxb8(0.0)|hoxc6(2e-41)]	hoxb8.s[hoxb8(0.0)]	hoxc4.l[hoxc4(2e-173)]	hoxc5.l[hoxc5(0.0)|hoxc6(0.0)|hoxc8(0.0)]	hoxc5.s[hoxc5(0.0)|hoxc6(0.0)]	hoxc8.l[hoxc8(0.0)|hoxc9(0.0)]	hoxc8.s[hoxc8(0.0)]	hoxc9.l[hoxc9(0.0)]	hoxc9.s[hoxc9(0.0)]	hoxd1.l[hoxd1(0.0)]	hoxd1.s[hoxd1(2e-137)]	hoxd3.l[hoxd3(0.0)|hoxd4(0.0)]	hoxd3.s[hoxd3(0.0)|hoxd4(3e-147)]	hoxd4.s[hoxd4(0.0)]	hpgd.l[hpgd(1e-60)]	hpgd.s[hpgd(1e-59)]	hpgds.l[hpgds(0.0)]	hpgds.s[hpgds(0.0)]	hprt1.l[hprt1(1e-32)]	hps1.s[hps1(1e-46)]	hps3.l[hps3(3e-33)]	hps4.l[hps4(1e-57)]	hs1bp3.s	hs6st1.l[hs6st1(0.0)]	hs6st1.s[hs6st1(1e-130)]	hsbp1.l[hsbp1(0.0)]	hscb.l[hscb(1e-93)]	hsd17b10.1[hsd17b10(0.0)]	hsd17b10.s[hsd17b10(0.0)]	hsdl2.1[hsdl2(2e-97)]	hsf1.l[hsf1(0.0)]	hsf1.s[hsf1(0.0)]	hsf2.2.l[hsf2.2(0.0)]	hsf2.l[hsf2(4e-38)]	hsp90aa1.1.l[hsp90aa1.1(0.0)]	hsp90ab1.l[hsp90ab1(3e-132)]	hsp90ab1.s[hsp90ab1(1e-41)]	hspa13.l[hspa13(1e-26)]	hspa14.l[hspa14(0.0)]	hspa14.s[hspa14(0.0)]	hspa4.l[hspa4(1e-28)]	hspa4.s[hspa4(4e-92)]	hspa5.l[hspa5(0.0)]	hspa5.s[hspa5(0.0)]	hspa8.l[hspa8(7e-170)]	hspa8.s[hspa8(0.0)]	hspa9.l[hspa9(0.0)]	hspa9.s[hspa9(0.0)]	hspbp1.l[hspbp1(0.0)]	hspe1.l[hspe1(1e-126)]	hspe1.s[hspe1(3e-164)]	hsph1.l[hsph1(0.0)]	hsph1.s[hsph1(0.0)]	htatip2.l[htatip2(0.0)]	htatsf1.s[htatsf1(0.0)]	hunk.l[hunk(0.0)]	hunk.s[hunk(0.0)]	huwe1.1[huwe1(6e-59)]	huwe1.s[huwe1(3e-79)]	hyal2.l[hyal2(0.0)]	hyal2.s[hyal2(0.0)]	hyal4.l[hyal4(0.0)]	hydin.s[hydin(2e-46)]	hyou1.1[hyou1(0.0)]	hyou1.l[hyou1(1e-143)]	hypk.l[c15orf63(0.0)]	hypk.s[c15orf63(0.0)]	iars.l[iars(2e-106)]	iars.s[iars(5e-108)]	ick-like.l[ick(0.0)]	icmt.s[icmt(0.0)]	id2.l[id2(7e-97)]	id2.s[id2(2e-80)]	id4.s[id4(4e-41)]	ide.l[ide(2e-131)]	ide.s[ide(2e-126)]	idh2.l[idh2(0.0)]	idh2.s[idh2(0.0)]	idh3a.s[idh3a(2e-95)]	idh3b.s[idh3b(0.0)]	idh3g.s[idh3g(0.0)]	idi1.s[idi1(5e-130)]	ier2.1	ier2.l[ier2(7e-136)]	ier5.l[ier5(0.0)]	ier5.s[ier5(1e-53)]	ier5l.1[ier5l(1e-155)]	ier5l.s[ier5l(0.0)]	ifi30.l[ifi30(0.0)]	ifrd1.s[ifrd1(3e-148)]	ift122.l[ift122(0.0)]	ift172.l[ift172(0.0)]	ift46-like.1[ift46(5e-71)]	ift88.s[ift88(0.0)]	igbp1.l[igbp1(0.0)]	igf1r.l[igf1r(0.0)]	igf2bp3.1[igf2bp3(0.0)]	igf2bp3.l[igf2bp3(3e-173)]	igf2r.l[igf2r(0.0)]	igf3.l[igf3(6e-39)]	igfbpl1.l[igfbpl1(0.0)]	igsf9.l[igsf9(9e-43)]	igsf9.s[igsf9(4e-82)]	ik.l[ik(3e-118)]	ikbkb.l[ikbkb(0.0)]	il11ra.l[il11ra(4e-25)]	il6st.l[il6st(9e-167)]	ilvbl.l[ilvbl(0.0)]	immt-like.l[immt(1e-160)]	immt-like.s[immt(2e-145)]	imp3.l[imp3(1e-103)]	imp3.s[imp3(1e-109)]	imp4.s[imp4(0.0)]	impa1.l[impa1(0.0)]	impa2.l[impa2(0.0)]	impad1.l[impad1(3e-116)]	impdh2.l[impdh2(0.0)]	impdh2.s[impdh2(1e-109)]	incenp.l[incenp(0.0)]	incenp.s[incenp(0.0)]	inip.1[c9orf80(1e-74)]	ino80.1[ino80(2e-76)]	ino80.l[ino80(5e-83)]	inpp5a.1.s[inpp5a.1(7e-160)]	inppl1.l	insm1.l[insm1(0.0)]	insm1.s[insm1(2e-64)]	insr.l[insr(0.0)]	insrr.l[insrr(0.0)]	ints1.l[ints1(5e-179)]	ints10-like.l[ints10(0.0)]	ints2.s[ints2(0.0)]	ints3.l[ints3(0.0)]	ints5-like.l[ints5(0.0)]	ints7.s[ints7(0.0)]	ints8.s[ints8(1e-84)]	ip6k2.l[ip6k2(2e-106)]	ip6k2.s[ip6k2(0.0)]	ipmk.l[ipmk(0.0)]	ipo4.l[ipo4(3e-119)]	ipo5.l[ipo5(0.0)]	ipo5.s[ipo5(0.0)]	ipo7.l[ipo7(0.0)]	ipo7.s[ipo7(0.0)]	ipo9.l[ipo9(0.0)]	ipo9.s[ipo9(0.0)]	iqgap1-like.1.l[iqgap1(0.0)]	iqgap1-like.1.s[iqgap1(0.0)]	iqgap2.l[iqgap2(0.0)]	iqgap2.s[iqgap2(0.0)]	iqub-like.l[iqub(0.0)]	irf2bpl.l[irf2bpl(0.0)]	irf2bpl.s[irf2bpl(5e-118)]	irf5.s[irf5(0.0)]	irf6.2.s[irf6.2(6e-35)]	irf6.l[irf6(0.0)|irf6.2(0.0)]	irf6.s[irf6(2e-151)]	irs4.l[irs4(0.0)]	irs4.s[irs4(0.0)]	irx1.l[irx1(0.0)]	irx1.s[irx1(0.0)]	irx2.l[irx2(0.0)]	irx2.s[irx2(0.0)]	irx3.l[irx3(5e-157)]	irx3.s[irx3(3e-112)]	irx4.s[irx4(0.0)]	isca1.l[isca1(0.0)]	iscu.l[iscu(5e-39)]	iscu.s[ficd(0.0)|iscu(0.0)]	isg20l2.l	isg20l2.s	isl1.l[isl1(1e-133)]	isl1.s[isl1(1e-110)]	ism2.l[ism2(0.0)]	ist1.l[kiaa0174(0.0)]	isy1.1[cecr5(0.0)|isy1(9e-150)]	itch.l[itch(0.0)]	itga3.l[itga3(2e-57)]	itga3.s[itga3(4e-49)]	itga4.l[itga4(1e-74)]	itga4.s[itga4(5e-73)]	itga5.l[itga5(9e-110)]	itga5.s[itga5(3e-121)]	itga6.l[itga6(0.0)]	itga6.s[itga6(0.0)]	itgav.l[itgav(0.0)]	itgb1bp2.l[ensxetg00000020872(0.0)|itgb1bp2(0.0)]	itgb3bp-like.l	itln1.l[itln2(0.0)|itln1(0.0)]	itm2a.l[itm2a(3e-22)]	itm2a.s[itm2a(1e-127)]	itm2b.l[itm2b(0.0)]	itpr3.s[ensxetg00000018719(0.0)|itpr3(1e-62)]	itprip.l[itprip(0.0)]	itprip.s[itprip(0.0)]	ivd.s[ivd(0.0)]	iws1.l[iws1(2e-56)]	iws1.s[iws1(0.0)]	jade3.l[phf16(0.0)]	jag1.l[jag1(0.0)]	jagn1.l[ensxetg00000029961(0.0)]	jam3.s	jmjd1c.l[jmjd1c(4e-45)]	jmjd1c.s[jmjd1c(9e-47)]	jmjd3.1[kdm6b(3e-52)]	jmjd3.l[kdm6b(3e-78)]	jmjd6.s[jmjd6(2e-60)]	junb.1[junb(4e-30)]	junb.l[junb(0.0)]	jup.l[jup(3e-78)]	jup.s[jup(0.0)]	kal1.l[kal1(8e-47)]	kalrn.l[ensxetg00000027283(0.0)|kalrn(3e-169)]	kalrn.s[ensxetg00000027283(8e-73)|kalrn(3e-23)]	kars.l[kars(0.0)]	kars.s[kars(0.0)]	kat2a.l[kat2a(3e-129)]	kat2a.s[kat2a(8e-53)]	kat5.l[kat5(1e-117)]	kat6a.l	kat6a.s	kazn.l[kazn(8e-85)]	kbtbd2.l[kbtbd2(0.0)]	kbtbd7.l[kbtbd7(0.0)]	kcmf1.l[kcmf1(0.0)]	kcnab2-like.l[kcnab2(0.0)]	kcne1-like.l	kcnj15-like.l[kcnj15(0.0)]	kcnk6.s[kcnk6(0.0)]	kcnq1-like.l[kcnq1(0.0)]	kcp.l[kcp(9e-33)]	kctd10.l[kctd10(0.0)]	kctd10.s[kctd10(0.0)]	kctd15.1[kctd15(3e-87)]	kctd15.l[kctd15(0.0)]	kctd5.s[kctd5(5e-170)]	kdelr1.l[kdelr1(0.0)]	kdelr3.l[kdelr3(0.0)]	kdm1a-like.l[kdm1a(0.0)]	kdm1a-like.s[kdm1a(0.0)]	kdm2a.l[ensxetg00000031050(0.0)|kdm2a(0.0)]	kdm2a.s[ensxetg00000031050(0.0)|kdm2a(0.0)]	kdm3a-like.l[kdm3a(1e-177)]	kdm3a-like.s[kdm3a(6e-166)]	kdm3b-like.l[kdm3b(0.0)]	kdm3b-like.s[kdm3b(0.0)]	kdm5a-like.1.1[kdm5a(8e-92)]	kdm5a-like.1.s[kdm5a(4e-90)]	kdm5b.l[kdm5b(5e-168)]	kdm5b.s[kdm5b(2e-161)]	kdm5c.1[kdm5c(3e-90)]	kdm5c.s[kdm5c(1e-29)]	kdm6a.l[kdm6a(0.0)]	kdm6a.s[kdm6a(0.0)]	kdsr.l[kdsr(0.0)]	khdrbs1.l[khdrbs1(0.0)]	khdrbs1.s[khdrbs1(0.0)]	kiaa0020.1[kiaa0020(1e-48)]	kiaa0020.l[kiaa0020(0.0)]	kiaa0100-like.l[kiaa0100(0.0)]	kiaa0101.l[kiaa0101(2e-152)]	kiaa0101.s[kiaa0101(3e-121)]	kiaa0195-like.l[kiaa0195(0.0)]	kiaa0226l.l	kiaa0226l.s	kiaa0232-like.l[kiaa0232(1e-104)]	kiaa0232-like.s[kiaa0232(0.0)]	kiaa0319l.l	kiaa0319l.s	kiaa0355-like.l[kiaa0355(0.0)]	kiaa0368.l[kiaa0368(0.0)]	kiaa0430.l[marf1(7e-87)]	kiaa0430.s[marf1(0.0)]	kiaa0753.s[kiaa0753(2e-155)]	kiaa1107.l[btbd8(2e-23)]	kiaa1143.s[kiaa1143(0.0)]	kiaa1161.1[kiaa1161(0.0)]	kiaa1191.l[kiaa1191(2e-128)]	kiaa1191.s[kiaa1191(8e-118)]	kiaa1217-like.l[kiaa1217(3e-46)]	kiaa1217-like.s[kiaa1217(0.0)]	kiaa1279.s[kiaa1279(0.0)]	kiaa1324.l[kiaa1324(1e-148)]	kiaa1324.s[kiaa1324(0.0)]	kiaa1429.l[kiaa1429(0.0)]	kiaa1429.s[kiaa1429(4e-34)]	kiaa1432-like.s[kiaa1432(0.0)]	kiaa1456.l[kiaa1456(0.0)]	kiaa1522-like.l[kiaa1522(7e-144)]	kiaa1524.l[kiaa1524(0.0)]	kiaa1671.l[kiaa1671(0.0)]	kiaa1731.1	kiaa1755-like.1[ensxetg00000032893(0.0)]	kidins220.s[kidins220(0.0)]	kif11.l[kif11(0.0)]	kif11.s[kif11(0.0)]	kif18a.l[kif18a(7e-117)]	kif1b-like.l[kif1b(0.0)]	kif1c.1[kif1c(0.0)]	kif20a-like.l[kif20a(3e-88)]	kif20a-like.s[kif20a(2e-21)]	kif20b-like.s[kif20b(0.0)]	kif21a.l[kif21a(4e-34)]	kif26a-like.l[kif26a(4e-65)]	kif26a-like.s[kif26a(4e-55)]	kif2c.l[kif2c(1e-36)]	kif2c.s[kif2c(8e-33)]	kif5b.l[kif5b(0.0)]	kif5b.s[kif5b(0.0)]	kifc1.l[kifc1(0.0)]	kin.s[kin(5e-95)]	kirrel.l[kirrel(0.0)]	kitlg.l[kitlg(3e-90)]	kitlg.s[kitlg(9e-86)]	klb.l[klb(0.0)]	klf10.s[klf10(0.0)]	klf11.l[klf11(1e-83)]	klf13.s[klf13(0.0)]	klf15.2.s[klf15.2(0.0)]	klf5.l[klf5(6e-33)]	klf5.s[klf5(2e-25)]	klf6.l	klf6.s	klhdc4.l[klhdc4(0.0)]	klhl15.l[klhl15(0.0)]	klhl18.l[klhl18(9e-61)]	klhl20.s[klhl20(0.0)]	klhl31-like.l[klhl31(0.0)]	klhl36-like.s[klhl36(0.0)]	klhl41.l[kbtbd10(0.0)]	klhl8.l[klhl8(0.0)]	kmt2a.l[mll(0.0)]	kmt2c.l[mll3(0.0)]	kmt2c.s[mll3(0.0)]	kmt2e-like.l[mll5(3e-75)]	kmt2e-like.s[mll5(2e-32)]	kndc1.l[kndc1(1e-47)]	knop1.l[ensxetg00000030729(0.0)]	kpna2.l[kpna2(0.0)]	kpna2.s[kpna2(5e-84)]	kpna3.l[kpna3(0.0)]	kpna3.s[kpna3(0.0)]	kpna4.l[kpna4(0.0)]	kpna4.s[kpna4(8e-40)]	kpna6.l[kpna6(0.0)]	kpna6.s[kpna6(0.0)]	kpna7.l[kpna7(0.0)]	kpna7.s[kpna7(0.0)]	kpnb1.l[kpnb1(0.0)|tbkbp1(0.0)]	kpnb1.s[kpnb1(9e-45)|npepps(0.0)]	kremen2.l[kremen2(0.0)]	kremen2.s[kremen2(0.0)]	krr1.s[krr1(0.0)]	krt.l[krt(0.0)]	krt.s[krt(2e-42)]	krt12.l[krt12(0.0)]	krt12.s[krt12(0.0)]	krt16.s[krt16(0.0)]	krt18.l[krt18(0.0)]	krt18.s[krt18(0.0)]	krt222-like.s	krt5.1-like.2.l[xb-gene-5954653(5e-104)]	krt5.1-like.2.s[xb-gene-5954653(0.0)]	krt5.7.l[krt5.7(0.0)]	krt5.7.s[krt5.7(0.0)]	krt8.2.s[krt8.2(6e-141)]	krt8.l[krt8(6e-90)]	krt8.s[krt8(0.0)]	ksr1.l[ksr1(0.0)]	kti12.l[kti12(0.0)]	l3mbtl3.s[l3mbtl3(2e-89)]	lage3.l	lama1-like.l[lama1(0.0)]	lamb1.l[lamb1(0.0)]	lamb1.s[lamb1(0.0)]	lamc1.l[lamc1(3e-86)]	lamc1.s[lamc1(3e-86)]	lamp2.s[lamp2(0.0)]	lamtor1.s[lamtor1(5e-37)]	larp1.l[larp1(4e-45)]	larp1.s[larp1(4e-25)]	larp4.l[larp4(0.0)]	larp4.s[larp4(0.0)]	larp4b.l[larp4b(0.0)]	larp6.l[larp6(0.0)]	larp6.s[larp6(5e-69)]	larp7.l[larp7(0.0)]	lars.l[lars(0.0)]	lasp1.l[lasp1(0.0)]	lasp1.s[lasp1(7e-65)]	lats1.s[lats1(3e-121)]	lats2.l[lats2(0.0)]	lbh.l[lbh(3e-120)]	lbh.s[lbh(5e-179)]	lcor-like.l[lcor(7e-39)]	lcor-like.s[lcor(2e-55)]	ldb1.l[ldb1(0.0)]	ldb1.s[ldb1(9e-43)]	ldb3-like.1.l[ldb3(3e-33)]	lef1.l[lef1(0.0)]	lefty.l[lefty(3e-165)]	lefty.s[lefty(0.0)]	lemd3.l[lemd3(1e-92)]	lemd3.s[lemd3(4e-88)]	leo1.l[leo1(0.0)]	leo1.s[leo1(0.0)]	lepre1.l[lepre1(0.0)]	leprel4.l[leprel4(0.0)]	leprotl1.s	letm1.l[letm1(0.0)]	letm1.s[letm1(0.0)]	letm2.l[letm2(9e-64)]	letm2.s[letm2(9e-78)]	lfng.l[lfng(0.0)]	lfng.s[lfng(0.0)]	lgals3.l[lgals3(3e-167)]	lhx1.l[lhx1(6e-113)]	lhx1.s[lhx1(0.0)]	lhx2.l[lhx2(0.0)]	lhx2.s[lhx2(0.0)]	lhx5.l[lhx5(0.0)]	lhx5.s[lhx5(0.0)]	lifr.l[lifr(0.0)]	lifr.s[lifr(0.0)]	lig1.l[lig1(2e-46)]	lig3.l[lig3(0.0)]	lima1.l[lima1(6e-165)]	lima1.s[lima1(0.0)]	limk2.s[limk2(5e-158)]	lin28a.l[lin28a(0.0)]	lin28a.s[lin28a(0.0)]	lin28b.l[lin28b(1e-90)]	lin28b.s[lin28b(2e-93)]	lin9.l[lin9(6e-134)]	lin9.s[lin9(0.0)]	liph.l[liph(0.0)]	litaf.l[litaf(2e-66)]	litaf.s[litaf(0.0)]	llph.s	lman2.l[lman2(0.0)]	lman2.s[lman2(1e-85)]	lman2l.l[lman2l(0.0)]	lman2l.s[lman2l(0.0)]	lmbr1l.l[lmbr1l(5e-97)]	lmbr1l.s[lmbr1l(0.0)]	lmbrd1.l[lmbrd1(0.0)]	lmbrd2.l[lmbrd2(0.0)]	lmf2.l[lmf2(5e-80)]	lmf2.s[lmf2(0.0)]	lmo4.2.l[lmo4.2(1e-114)]	lmo4.2.s[lmo4.2(2e-104)]	lmtk2.l[lmtk2(0.0)]	lmx1b.1.l[lmx1b.1(0.0)]	lmx1b.1.s[lmx1b.1(3e-66)]	lnx1.l[lnx1(0.0)]	loc100036636.l[proser2(2e-111)]	loc100036640.l[qser1(0.0)]	loc100036671.s[dusp8(0.0)]	loc100036701.l	loc100036701.s	loc100036715.l[ensxetg00000030608(0.0)]	loc100036715.s[ensxetg00000030608(3e-99)]	loc100037907.s[xb-gene-961613(0.0)]	loc100124772.s[rab6a(1e-25)]	loc100124848-like.l[cald1(0.0)]	loc100125081.l[xb-gene-5874358(4e-87)]	loc100125081.s[xb-gene-5874358(4e-165)]	loc100127564.l[ensxetg00000034150(1e-156)]	loc100127584-like.l[akap12(0.0)]	loc100127584-like.s[akap12(2e-34)]	loc100127651.l[xb-gene-5921670(5e-166)]	loc100127690.l[sap130(3e-21)]	loc100127690.s[sap130(0.0)]	loc100135120.s[xb-gene-5729192(3e-21)|higd2a(2e-62)]	loc100135149.l[xb-gene-5867424(0.0)]	loc100135171.l[nol8(1e-82)]	loc100135223.l[ensxetg00000033176(2e-115)]	loc100135371.l[ensxetg00000000764(4e-99)|xb-gene-5839288(1e-84)]	loc100135404.s[pdap1(0.0)]	loc100144286.l[ensxetg00000032413(0.0)]	loc100144919.l[sult2b1(0.0)]	loc100145023.l[clasrp(7e-134)]	loc100145044.l[fbrs(0.0)]	loc100145044.s[fbrs(0.0)]	loc100145110.s[xb-gene-5780652(0.0)]	loc100145112.l[dohh(9e-124)]	loc100145115.l[ensxetg00000023220(0.0)]	loc100145118.s[casp8ap2(6e-79)]	loc100145141.s[tceanc2(0.0)]	loc100145144.s[ensxetg00000032376(0.0)]	loc100145148.l[ensxetg00000030609(0.0)]	loc100145149.l[xb-gene-5852427(0.0)]	loc100145161.s[xb-gene-5727065(0.0)]	loc100145162.l[ensxetg00000031917(0.0)|ep400(6e-127)]	loc100145162.s[ensxetg00000031917(0.0)]	loc100145165.s[ensxetg00000032692(0.0)]	loc100145174.l[xb-gene-5789558(2e-156)]	loc100145219.l[ube2k(0.0)]	loc100145219.s[ube2k(0.0)]	loc100145442.l	loc100145466.l[nfkbie(6e-95)]	loc100145489.l[gna13(0.0)]	loc100145489.s[gna13(0.0)]	loc100145527.s[xb-gene-5885309(5e-180)]	loc100145533.s[ensxetg00000000764(2e-27)]	loc100145611.l[ensxetg00000022019(0.0)]	loc100145628.l[zc3h4(0.0)]	loc100145628.s[zc3h4(0.0)]	loc100145664-like.l[numa1(0.0)]	loc100145664-like.s[numa1(0.0)]	loc100145689.l[cog4(7e-134)]	loc100145701.l[xb-gene-996589(0.0)]	loc100145748.l[suv420h2(8e-97)]	loc100145748.s[suv420h2(0.0)]	loc100145754.l[kiaa2018(0.0)]	loc100145754.s[kiaa2018(0.0)]	loc100145763.l[xb-gene-5767035(0.0)|fam124b(1e-51)]	loc100158546.l[cnot3(1e-151)]	loc100158546.s[cnot3(5e-141)]	loc100158552.l[kiaa1310(2e-180)]	loc100158563.s[pwp2(2e-45)]	loc100158565.l[fam208b(5e-75)]	loc100170420.s[xb-gene-5909791(3e-112)]	loc100170445.l[c3orf55(2e-106)]	loc100170502.l[spag17(0.0)]	loc100170576.l[ensxetg00000004330(1e-74)]	loc100170590.l[ensxetg00000027093(9e-53)]	loc100216076.l[ensxetg00000005662(0.0)]	loc100216076.s[ensxetg00000005662(0.0)]	loc100216141.s	loc100216148.l[ensxetg00000030844(0.0)]	loc100216148.s[ensxetg00000030844(0.0)]	loc100216277.s[ino80b(1e-139)]	loc100484998-like.l[xirp1(7e-123)]	loc100485037-like.l	loc100485037-like.s	loc100485141.l[dnhd1(0.0)]	loc100485177.l[xb-gene-955295(0.0)]	loc100485200.l[spag7(2e-115)]	loc100485259.s[ensxetg00000023522(0.0)]	loc100485260-like.l[ccdc88c(3e-111)]	loc100485264.l[chaf1a(0.0)]	loc100485264.s[chaf1a(0.0)]	loc100485269.l[hkdc1(0.0)]	loc100485269.s[hkdc1(0.0)]	loc100485278.s[ccdc137(6e-119)]	loc100485357.l[dpy19l1(0.0)]	loc100485426-like.l[smek1(0.0)]	loc100485426-like.s[smek1(0.0)]	loc100485462.l[xb-gene-996621(0.0)]	loc100485494.l[c10orf88(4e-58)]	loc100485518.l[c14orf166b(1e-43)]	loc100485539-like.l[spata13(1e-103)]	loc100485621.l[ensxetg00000034079(0.0)]	loc100485638.l[ensxetg00000007938(5e-78)]	loc100485697.l	loc100485767-like.l	loc100485774.l[cst3(5e-116)]	loc100485774.s[cst3(2e-79)]	loc100485775.l[ttc6(0.0)]	loc100485780.l[slc16a9(0.0)]	loc100485780.s[slc16a9(4e-35)]	loc100485840.l[atad3a(4e-97)]	loc100485859.s[ergic1(9e-56)]	loc100485898-like.l	loc100485898-like.s	loc100485912.l[hax1(6e-166)]	loc100485964-like.l	loc100486024.l[spam1(0.0)]	loc100486057.s[ildr1(0.0)]	loc100486160-like.1[atg9b(0.0)]	loc100486185.l[ensxetg00000033648(0.0)]	loc100486206-like.l[dhfr(1e-176)]	loc100486229.l[itpka(0.0)]	loc100486247.s	loc100486261-like.l[ccdc61(2e-40)]	loc100486344.l[notch2(0.0)]	loc100486344.s[notch2(0.0)]	loc100486385.l[ipo4(7e-30)]	loc100486385.s	loc100486548.l[lrrc61(0.0)|zbed6(9e-150)]	loc100486548.s[zbed6(3e-29)]	loc100486554.l[cacng4(0.0)]	loc100486569-like.l[cab39(5e-180)]	loc100486587-like.l[shkbp1(1e-152)]	loc100486588.l	loc100486640-like.l[ensxetg00000031289(0.0)]	loc100486659.l	loc100486686.l[sgk223(0.0)]	loc100486686.s[sgk223(1e-147)]	loc100486704.l	loc100486704.s	loc100486773.l[trat1(3e-89)|mrps23(1e-174)]	loc100486858.l	loc100486893.l[smc2(1e-131)]	loc100486956-like.1.l[dagla(0.0)]	loc100486956-like.1.s[dagla(0.0)]	loc100486992.l	loc100487011.l[ensxetg00000032558(5e-75)]	loc100487093-like.l[ensxetg00000033873(0.0)]	loc100487159-like.l	loc100487224.l[xb-gene-962365(0.0)|post(9e-100)]	loc100487248-like.l[plin3(0.0)]	loc100487263.s[heatr6(0.0)]	loc100487287-like.l[ism1(0.0)]	loc100487296.s[dclk1(0.0)]	loc100487311-like.l	loc100487316-like.s	loc100487349.s[slc39a6(0.0)]	loc100487355-like.l[crb2(0.0)]	loc100487355-like.s[crb2(0.0)]	loc100487364.l	loc100487395.l[gcg.2(0.0)]	loc100487395.s[gcg.2(0.0)]	loc100487404-like.s[fam113a(4e-48)]	loc100487499.s[ensxetg00000034049(1e-55)]	loc100487512.s[kif15(0.0)]	loc100487522.l	loc100487583.l	loc100487727.l[ensxetg00000030866(1e-49)]	loc100487779.l[dpagt1(0.0)]	loc100487796-like.l	loc100487796-like.s	loc100487878-like.l[thg1l(0.0)]	loc100487930.s[exo1(5e-97)]	loc100487963.l[mosc1(0.0)]	loc100487964.l[cwf19l1(0.0)]	loc100487982-like.l[xb-gene-5829847(0.0)]	loc100488020.l[ensxetg00000031672(0.0)]	loc100488020.s[ensxetg00000031672(3e-154)]	loc100488074.1[hist1h2ah(2e-162)]	loc100488102.l[dnah8(7e-80)]	loc100488168.s[cyp8b1(0.0)]	loc100488246.l[c14orf169(0.0)]	loc100488266.l	loc100488277.l	loc100488348.l[c4orf27(0.0)]	loc100488374-like.l	loc100488441.l	loc100488464.l[b4galt4(0.0)]	loc100488540.l[arpc1a(3e-45)]	loc100488554.l	loc100488554.s	loc100488610.s	loc100488616.l[glt25d1(0.0)]	loc100488646.l	loc100488689.s	loc100488813.l[hars2(0.0)]	loc100488893.s	loc100488920-like.s	loc100488928.l[nthl1(6e-92)]	loc100488959-like.l[ensxetg00000030550(5e-101)]	loc100489013.l	loc100489043.s[tmem56(1e-96)]	loc100489073.l	loc100489107.s[ensxetg00000033174(1e-124)]	loc100489127-like.l[hnrnpm(8e-54)]	loc100489157-like.l	loc100489157-like.s	loc100489200-like.l[ptpn9(9e-95)]	loc100489200-like.s[ptpn9(0.0)]	loc100489262.1[shb(1e-73)]	loc100489262.l[shb(0.0)]	loc100489293.l[lix1l(0.0)]	loc100489385.l[rsph1(0.0)]	loc100489393.l[xb-gene-5937787(0.0)]	loc100489393.s	loc100489456.l	loc100489505-like.l[ensxetg00000030758(0.0)]	loc100489632.l[depdc4(2e-71)]	loc100489670.l	loc100489738.s[gnl3l(0.0)]	loc100489807.l[arhgap36(0.0)]	loc100489839-like.l[ensxetg00000008225(8e-74)]	loc100489920-like.l[adpgk(5e-148)]	loc100489980-like.l[cyp26c1(2e-43)]	loc100489980-like.s[cyp26c1(0.0)]	loc100490081.s	loc100490088.l[ensxetg00000009798(2e-55)]	loc100490088.s[ensxetg00000009798(3e-84)]	loc100490155-like.s[gys1(0.0)]	loc100490274.l	loc100490274.s	loc100490289-like.l[ensxetg00000019246(0.0)|ensxetg00000019254(0.0)|ensxetg00000032986(0.0)]	loc100490368.s[ensxetg00000032780(7e-43)|xb-gene-5839548(0.0)]	loc100490380-like.l[ik(0.0)]	loc100490391-like.l[ensxetg00000020491(0.0)]	loc100490423.s[cxorf23(1e-80)]	loc100490436.s	loc100490530.l[xb-gene-5871768(7e-173)]	loc100490587.s[xb-gene-5738617(1e-32)]	loc100490725.l	loc100490855.l[ensxetg00000031447(0.0)|ano9(0.0)]	loc100490930.l[c5orf28(7e-122)]	loc100490952.l[ensxetg00000015125(3e-73)]	loc100490953-like.l[kif18b(0.0)]	loc100490973-like.l	loc100491003-like.l[ensxetg00000033771(5e-117)]	loc100491113-like.l[atg2a(1e-58)|ensxetg00000001642(0.0)]	loc100491128.l	loc100491184-like.l	loc100491278-like.l[exosc3(0.0)]	loc100491288.l[ensxetg00000031632(0.0)]	loc100491300.l[sharpin(4e-72)]	loc100491304.l[cbx2(1e-99)]	loc100491488-like.l[slain2(4e-84)]	loc100491545-like.l[cox11(0.0)]	loc100491557-like.l[med24(0.0)]	loc100491629.l	loc100491668.l[eif2s1(1e-85)]	loc100491917-like.l[ensxetg00000032104(4e-67)]	loc100491917-like.s[ensxetg00000032104(3e-148)]	loc100491976-like.l[ensxetg00000024172(0.0)]	loc100492035.l[c17orf75(1e-141)]	loc100492056.l[pkd1l1(0.0)]	loc100492224-like.s[c8orf34(8e-107)]	loc100492268-like.s[ensxetg00000033725(0.0)]	loc100492277-like.l	loc100492311-like.l[cltcl1(0.0)]	loc100492325-like.1.l[ensxetg00000031278(0.0)]	loc100492325-like.2.l	loc100492368.l[ensxetg00000034139(0.0)]	loc100492412-like.l	loc100492505.l[lonp1(0.0)]	loc100492545-like.l[snx12(3e-95)]	loc100492639-like.l	loc100492755-like.l	loc100492758.l	loc100492804.1	loc100492804.l	loc100492825.l[ensxetg00000007433(0.0)|ensxetg00000033201(7e-167)]	loc100492825.s[ensxetg00000007433(0.0)]	loc100492840-like.l[matn4(0.0)]	loc100492840-like.s[matn4(2e-40)]	loc100492850-like.l[scaf1(2e-52)]	loc100492850-like.s[scaf1(2e-46)]	loc100492852.l[xb-gene-5897454(0.0)]	loc100492862.s	loc100492912-like.l[c11orf95(5e-48)]	loc100492954.l	loc100492966.l[c3(0.0)]	loc100492979.l	loc100492979.s	loc100493030.1[ensxetg00000012292(0.0)]	loc100493037.l[abcc6(0.0)]	loc100493055.s[ensxetg00000016218(0.0)]	loc100493057.s[xb-gene-972977(0.0)]	loc100493091.l[ensxetg00000026955(0.0)]	loc100493091.s[ensxetg00000026955(1e-168)]	loc100493126.l	loc100493126.s	loc100493134.l[rnasek(3e-120)]	loc100493181.l	loc100493336.l	loc100493404.s[siae(0.0)]	loc100493526-like.l	loc100493567-like.l	loc100493579-like.l	loc100493614.l[krt18(0.0)]	loc100493696-like.l[aifm3(2e-40)]	loc100493711.1[smc1a(0.0)]	loc100493711.s[smc1a(0.0)]	loc100493716.1[ensxetg00000033891(0.0)|msantd2(0.0)]	loc100493716.l[ensxetg00000033891(0.0)|msantd2(0.0)]	loc100493838-like.l[tmem45a(1e-77)]	loc100493854.l[ensxetg00000025754(0.0)]	loc100493941-like.l[tbc1d24.2(5e-78)]	loc100494089.l[ensxetg00000031669(6e-26)]	loc100494095-like.l[ensxetg00000034316(1e-108)]	loc100494095-like.s[ensxetg00000034316(1e-105)]	loc100494123-like.s	loc100494131.l	loc100494131.s[ascl2(1e-101)]	loc100494152.l[gpt(0.0)]	loc100494180.l	loc100494211.l	loc100494211.s	loc100494239.l[mrps5(0.0)]	loc100494328.l[efnb1(0.0)]	loc100494403.s[ensxetg00000026406(3e-68)]	loc100494473.1[ensxetg00000033634(0.0)]	loc100494483.l[ensxetg00000018463(0.0)|cebpg(3e-90)|fam109b(0.0)]	loc100494497.1[map1b(4e-120)]	loc100494515-like.l[mb(0.0)]	loc100494547.l[wfdc2(7e-43)]	loc100494722.s	loc100494753.l[ensxetg00000033417(1e-29)]	loc100494793-like.l[ensxetg00000034300(9e-69)]	loc100494819-like.l[eps8l1(0.0)]	loc100494836.l[ap3b1(2e-66)]	loc100494836.s[ap3b1(0.0)]	loc100494853.l[mthfd1(0.0)]	loc100494856.s[acpp(0.0)]	loc100494942.l[rcc2(0.0)]	loc100494945.l	loc100494945.s	loc100494968.s	loc100495008.l[purb(0.0)]	loc100495008.s[purb(0.0)]	loc100495010.s	loc100495077.1[ensxetg00000034333(9e-159)]	loc100495084-like.l	loc100495096.s[myo10.2(1e-75)]	loc100495158-like.l[tab3(0.0)]	loc100495196.l[ndufa2(1e-134)]	loc100495218-like.l[eif2c4(0.0)]	loc100495218-like.s[eif2c4(4e-58)]	loc100495227.l[ensxetg00000008771(0.0)|ensxetg00000034059(0.0)]	loc100495258-like.l[ensxetg00000032976(7e-26)]	loc100495258-like.s[ensxetg00000032976(8e-26)]	loc100495307.l	loc100495342.l[tbc1d25(0.0)]	loc100495360.s[cyp11a1(0.0)]	loc100495369.l	loc100495392.s[has-rs(0.0)]	loc100495408.l[xb-gene-5867547(3e-137)]	loc100495442.s[adtrp(6e-40)]	loc100495450.1[hira(0.0)]	loc100495450.s[hira(0.0)]	loc100495470.l[ensxetg00000010393(1e-27)]	loc100495470.s[ensxetg00000010393(7e-43)]	loc100495522.l	loc100495522.s	loc100495696-like.l[leng8(0.0)]	loc100495696-like.s[leng8(2e-116)]	loc100495727.l[las1l(0.0)]	loc100495727.s[las1l(0.0)]	loc100495756-like.l[xb-gene-5727281(0.0)]	loc100495756-like.s[xb-gene-5727281(0.0)]	loc100495760.l[scin(0.0)]	loc100495804.s[ftsj3(0.0)]	loc100495965-like.l[ensxetg00000007525(1e-129)]	loc100495965-like.s[ensxetg00000007525(0.0)]	loc100496014-like.l[dhx38(2e-29)]	loc100496022.1[xepsin(0.0)]	loc100496053.l[ensxetg00000016483(1e-43)]	loc100496088.1	loc100496101.l[steap3(0.0)]	loc100496110.s[vps53(3e-55)]	loc100496116.s[mrpl19(0.0)]	loc100496185.l	loc100496367.l[fam83d(0.0)]	loc100496367.s[fam83d(2e-61)]	loc100496394.l[ensxetg00000001040(0.0)]	loc100496521.l	loc100496628-like.l[ensxetg00000018381(0.0)]	loc100496628-like.s[ensxetg00000018381(0.0)]	loc100496636-like.l[c15orf39(6e-86)]	loc100496636-like.s[c15orf39(5e-64)]	loc100496637.s	loc100496641.l[cgnl1(2e-161)]	loc100496655.s[tmem66(8e-76)]	loc100496728.s	loc100496743.s	loc100496749-like.l[lgals4(0.0)]	loc100496770-like.l[ensxetg00000009900(0.0)]	loc100496859-like.l[ensxetg00000022599(4e-29)]	loc100496989.l[ensxetg00000030875(6e-83)]	loc100497074.1	loc100497082.1[hist1h2bj(2e-165)]	loc100497083.l[wdr52(2e-157)]	loc100497097.l[ensxetg00000032047(8e-165)]	loc100497108.l[elovl3(0.0)]	loc100497120-like.l[inpp5b(0.0)]	loc100497129.1[sspo(1e-54)]	loc100497147-like.l[ube2d4(0.0)]	loc100497147-like.s[ube2d4(0.0)]	loc100497155-like.l	loc100497184.l[xb-gene-5903984(1e-121)]	loc100497194.s[znf37a(6e-45)]	loc100497251-like.s[spata18(0.0)]	loc100497275.s[pfdn1(2e-74)]	loc100497279-like.l	loc100497310-like.l	loc100497331-like.l[tnfsf10l(9e-118)]	loc100497338-like.l[ensxetg00000006049(0.0)]	loc100497371-like.l[plekhg3(3e-26)]	loc100497495.l[helz2(2e-31)]	loc100497498-like.l[cdc42bpg(0.0)]	loc100497499-like.s[xdh(9e-59)]	loc100497513-like.s	loc100497528.l[ensxetg00000019246(0.0)]	loc100497528.s[ensxetg00000019246(0.0)|ensxetg00000019254(9e-59)]	loc100497530-like.l[phlpp1(0.0)]	loc100497555-like.s	loc100497556.1[xb-gene-5863531(1e-124)]	loc100497610.l[btc(9e-76)]	loc100497610.s[btc(2e-75)]	loc100497652-like.s	loc100497659.l[fuca1(0.0)]	loc100497699-like.l[slc35d1(2e-141)]	loc100497839.l[hexim1(0.0)]	loc100497839.s[hexim1(0.0)]	loc100497845-like.l[ensxetg00000034301(3e-117)]	loc100497856.s[lbr(0.0)]	loc100497867-like.l[slc6a16(0.0)]	loc100497867-like.s[slc6a16(0.0)]	loc100497878.s[creld2(0.0)]	loc100497894-like.l[ensxetg00000021628(2e-73)]	loc100497935-like.s[c10orf137(2e-97)]	loc100497996.1	loc100497996.l	loc100498015.s[cep250(8e-54)]	loc100498016.l[ensxetg00000034274(0.0)]	loc100498075-like.l[dtx4(7e-34)]	loc100498160.l[axdnd1(7e-159)|tdrd5(0.0)]	loc100498193-like.l[ensxetg00000012154(3e-31)]	loc100498204.s[ensxetg00000032007(1e-100)]	loc100498215-like.l[ankle1(2e-26)]	loc100498236.l[thoc6(0.0)]	loc100498286-like.l[depdc5(0.0)|ywhah(0.0)]	loc100498300-like.l[atp11c(0.0)]	loc100498317.l[palmd(0.0)]	loc100498365-like.l[ensxetg00000033965(3e-44)]	loc100498368-like.l[pcdh8l(0.0)]	loc100498368-like.s[pcdh8l(0.0)]	loc100498440-like.l	loc100498469-like.l	loc100498489.s[ensxetg00000031950(0.0)]	loc100498514.l[cxorf57(1e-115)]	loc100498517.l	loc100498538-like.l[pat(0.0)]	loc100498546.l[ensxetg00000004663(0.0)|ensxetg00000034229(2e-143)]	loc100498627.l[arhgef40(4e-76)]	loc100498627.s[arhgef40(1e-150)]	loc100498652.l	loc100498652.s	loc101730225.l[cpd(0.0)]	loc101730228-like.2.s[zdhhc16(4e-156)]	loc101730271.l	loc101730334.l[alpl(0.0)]	loc101730334.s[alpl(0.0)]	loc101730388.l[epb41l5(0.0)]	loc101730388.s[epb41l5(0.0)]	loc101730438-like.l[ebna1bp2(0.0)]	loc101730452.l[azi1(6e-41)]	loc101730543.s[dnaaf1(0.0)]	loc101730667.l[itsn2(5e-103)]	loc101730686.s[nol12(2e-87)]	loc101730705.l[parp1(0.0)]	loc101730741.l	loc101730754.l[fer1l4(8e-21)]	loc101730786.s[dpp8(4e-161)]	loc101730842.l[sptbn1(0.0)]	loc101730842.s[sptbn1(0.0)]	loc101730862.l[nrd1(0.0)]	loc101730862.s[nrd1(0.0)]	loc101730896.l[mtus1(0.0)]	loc101730896.s[mtus1(0.0)]	loc101730908.1[hmbs(0.0)]	loc101730908.l[hmbs(0.0)]	loc101731059.1	loc101731059.l	loc101731089.l[stim2(0.0)]	loc101731089.s[stim2(0.0)]	loc101731107.l	loc101731117.s[mrpl16(5e-129)]	loc101731153.l[trim69.1(0.0)]	loc101731195.s[dse(1e-126)]	loc101731201.l[txndc9(1e-133)]	loc101731408.l[tprn(7e-101)]	loc101731468.l	loc101731476.l[ensxetg00000023048(0.0)|phf20l1(0.0)]	loc101731505.s[ensxetg00000025394(3e-88)|ensxetg00000031788(0.0)|ensxetg00000031798(0.0)]	loc101731508-like.1[mansc1(1e-63)]	loc101731508-like.s[mansc1(2e-67)]	loc101731525.l[sema5b(0.0)]	loc101731538-like.s	loc101731566.l	loc101731638.l[ensxetg00000032907(0.0)]	loc101731651.1[ccdc77(0.0)]	loc101731705.l[tbata(2e-29)]	loc101731749.l[xb-gene-5931223(5e-74)]	loc101731753.l[ensxetg00000030701(2e-85)]	loc101731768.l	loc101731768.s	loc101731806.s[tpr(0.0)]	loc101731869-like.l	loc101731874-like.l[ensxetg00000005961(2e-27)]	loc101732041.l[xb-gene-877239(0.0)]	loc101732042-like.l[tnk1(0.0)]	loc101732045.l[znf513(9e-94)]	loc101732086.l[ensxetg00000012642(0.0)]	loc101732106.s[ensxetg00000030907(1e-93)]	loc101732130.l[ddx47(0.0)]	loc101732130.s[ddx47(0.0)]	loc101732146.l[itpr2(1e-121)]	loc101732152.l	loc101732178.s[fam114a2(7e-132)]	loc101732220-like.s[abcc5(8e-88)]	loc101732226-like.l	loc101732243.l[med1(0.0)]	loc101732243.s[med1(0.0)]	loc101732260.l[tspan15(2e-49)]	loc101732272.l[cpsf3l(0.0)]	loc101732438.1[gba2(3e-148)]	loc101732455-like.s	loc101732513-like.l	loc101732514.l	loc101732514.s	loc101732517.l[c10orf76(0.0)]	loc101732538.s[faah.2(2e-150)]	loc101732597.s[pcmtd1(0.0)]	loc101732630.l[thbs4(0.0)]	loc101732630.s[thbs4(0.0)]	loc101732688.l	loc101732749.l[sdf2l1(0.0)]	loc101732749.s[sdf2l1(0.0)]	loc101732754.l	loc101732807.l[masp1(0.0)]	loc101732809-like.s	loc101732831.l[ensxetg00000004016(0.0)|xb-gene-5794232(0.0)|siglec10(7e-79)]	loc101732850.l[lct.1(2e-64)|mcm6.2(0.0)]	loc101732873.l	loc101732879-like.1[qtrt1(2e-180)]	loc101732978.s[snx17(1e-125)]	loc101733051.l[tsc2(5e-133)]	loc101733102.l[ensxetg00000032992(2e-41)]	loc101733171.s[hist2h2bf(2e-167)]	loc101733203.l[fam114a1(0.0)]	loc101733230.l[otog(4e-52)]	loc101733299.l[chd4(0.0)]	loc101733299.s[chd4(0.0)]	loc101733317.l[cat1(9e-75)]	loc101733385.l[rdx(0.0)|rdx(3e-52)]	loc101733385.s[rdx(0.0)]	loc101733409.l	loc101733414.l[rpl9(0.0)]	loc101733414.s[rpl9(0.0)]	loc101733561-like.l[caprin1(0.0)]	loc101733561-like.s[caprin1(0.0)]	loc101733578.l[fam84b(0.0)]	loc101733592.l[rhbdf2(6e-53)]	loc101733611.l[lrrk2(4e-111)]	loc101733625.l	loc101733625.s	loc101733741.s[pfkm(0.0)]	loc101733829.l[xiap(1e-80)]	loc101733854.1[ensxetg00000030079(2e-130)|ca10(4e-61)]	loc101733860.l[ap3b2(2e-100)]	loc101733888.s[caprin2(6e-143)]	loc101734064.l[ensxetg00000030627(3e-95)|unc13a(0.0)]	loc101734082.l[top2a(1e-39)]	loc101734185.s[pi4k2b(0.0)]	loc101734211.l[ak9(5e-90)|akd1(0.0)]	loc101734293.l[scn5a(0.0)]	loc101734293.s[scn5a(0.0)]	loc101734365.l[vwa5a.2(0.0)]	loc101734377.l[crygn(0.0)|rheb(1e-27)]	loc101734469.l[ensxetg00000014018(6e-41)]	loc101734581.l[oxr1(7e-60)]	loc101734601.l[ttc14(0.0)]	loc101734664.s	loc101734703.l[ensxetg00000016468(2e-71)]	loc101734703.s[ensxetg00000016468(8e-70)]	loc101734746.l[ensxetg00000017689(0.0)]	loc101734746.s[ensxetg00000017689(0.0)]	loc101734821.l[fkbp4(3e-76)]	loc101734821.s[fkbp4(0.0)]	loc101734985.1	loc101734987.l[spin1(0.0)]	loc101735069.l[anks6(0.0)]	loc101735110.l[ensxetg00000008377(8e-23)]	loc101735113.s[lias(0.0)]	loc101735129.l[ddx1(0.0)]	loc101735152.1[rbm7(0.0)]	loc101735152.l[xb-gene-5789558(2e-156)|rbm7(0.0)]	loc101735153.l[ensxetg00000001531(0.0)]	loc101735153.s[ensxetg00000001531(1e-118)]	loc101735154.s[raph1(4e-25)]	loc101735255-like.s	loc101735270.l	loc394444.1[xb-gene-5888886(0.0)]	loc394444.l[xb-gene-5888886(0.0)]	loc394934.l[nup62(0.0)]	loc394967.l[ensxetg00000000927(0.0)]	loc398404.l[ras-dva(0.0)]	loc447963.l[srrm4(0.0)]	loc448531.s[pdcd4(0.0)]	loc496814.l[xb-gene-990339(3e-89)]	loc548390-like.l[xb-gene-5872373(1e-175)]	loc548390-like.s[xb-gene-5872373(0.0)]	loc548788.s[rnf113a(0.0)]	loc548794.l[wdr33(2e-121)]	loc548794.s[wdr33(7e-158)]	loc549012.l[xb-gene-968508(0.0)]	loc549012.s[xb-gene-968508(0.0)]	loc549413.l[krt12(0.0)|xk81a1(3e-139)]	loc549413.s[krt12(0.0)]	loc549488.s[fam82b(2e-131)]	loc549517.l[nras(0.0)]	loc549668.l[mllt3(0.0)]	loc550042.l[ensxetg00000024460(2e-111)|fam122b(6e-37)|fam122a(1e-118)]	loc595077.1	loc613063.s[ensxetg00000024953(0.0)]	loc733470.s[rbfa(1e-129)]	loc733474.l[xb-gene-5947742(6e-179)]	loc733474.s[xb-gene-5947742(4e-174)]	loc733507.l[ensxetg00000025628(5e-116)]	loc733544.s[medag(0.0)]	loc733553.l[xb-gene-5812048(0.0)]	loc733561.l	loc733561.s	loc733563-like.s[dhx8(4e-56)]	loc733726.l[ensxetg00000033142(0.0)|xb-gene-5853033(0.0)]	loc733735.l[xb-gene-5748695(0.0)]	loc733735.s[xb-gene-5748695(0.0)]	loc733753.l[hgsnat(0.0)]	loc733765.l[xb-gene-5922677(2e-172)]	loc733765.s[xb-gene-5922677(1e-160)]	loc733842.l[znf250(0.0)]	loc733842.s[znf250(0.0)]	loc733876.l[rbm12(0.0)]	loc733876.s[rbm12(0.0)]	loc734015.l[dhx37(9e-109)]	loc734020.l[ensxetg00000021053(1e-51)]	loc734029.l[xb-gene-5959487(0.0)]	loc734035-like.l[znf618(0.0)]	loc734035-like.s[znf618(0.0)]	loc734064.l	loc734097-like.l[sf3a1(0.0)]	loc779553-like.s[ensxetg00000031000(0.0)]	loc779566.l[xb-gene-5839597(0.0)]	lonrf2.l[lonrf2(0.0)]	lpar2.1[lpar2(0.0)]	lpar2.l[lpar2(0.0)]	lpar4.l[lpar4(0.0)]	lpar6.l[lpar6(0.0)]	lpcat1-like.s[lpcat1(0.0)]	lpcat3.s[lpcat3(0.0)]	lpcat4.s[lpcat4(8e-55)]	lpgat1.s[lpgat1(0.0)]	lpin2.l[lpin2(3e-44)]	lpin3-like.1[lpin3(1e-37)]	lrat.l[lrat(5e-106)]	lrat.s[lrat(0.0)]	lrig1.l[lrig1(8e-117)]	lrig2-like.l[lrig2(2e-91)]	lrig3.l[lrig3(0.0)]	lrig3.s[lrig3(0.0)]	lrit3.s[lrit3(7e-174)]	lrp10.l[lrp10(6e-151)]	lrp10.s[lrp10(7e-165)]	lrp2.l[lrp2(0.0)]	lrp4.l[lrp4(0.0)]	lrp4.s[lrp4(0.0)]	lrp6.s[lrp6(0.0)]	lrp8.l[lrp8(1e-102)]	lrpap1.l[lrpap1(0.0)]	lrpprc.l[lrpprc(0.0)]	lrrc36.l	lrrc41.l[lrrc41(0.0)]	lrrc47.l[lrrc47(0.0)]	lrrc48.l[lrrc48(0.0)]	lrrc59.s[lrrc59(4e-91)]	lrrc8a-like.s[lrrc8a(0.0)]	lrrc8c.s[lrrc8c(0.0)]	lrrc8e.l[lrrc8e(2e-30)]	lrrfip2.l[lrrfip2(0.0)]	lrrk1.l[lrrk1(0.0)]	lrrn1-like.1.l[lrrn1(0.0)]	lrrn1-like.1.s[lrrn1(0.0)]	lsg1-like.l[lsg1(6e-117)]	lsm12.l[lsm12(1e-59)]	lsm14b.l[lsm14b(0.0)]	lsm2.s[lsm2(3e-28)]	lsm5.l[lsm5(9e-100)]	lsm6.l[lsm6(0.0)]	lsm6.s[lsm6(1e-44)]	lsm7.l[lsm7(5e-152)]	lsm7.s[lsm7(2e-167)]	lsp1.l[lsp1(5e-54)]	lsp1.s[lsp1(0.0)]	lsr-like.1.s[ensxetg00000017834(1e-168)]	lta4h.l[lta4h(0.0)]	ltb4dh.l[ltb4dh(3e-93)]	ltbp1.s[ltbp1(3e-32)]	ltn1.l[ltn1(0.0)]	ltv1.l[ltv1(0.0)]	luc7l.l[luc7l(6e-43)]	luc7l.s[luc7l(0.0)]	luc7l2.l[luc7l2(2e-103)]	luc7l2.s[luc7l2(0.0)]	luzp1.l[luzp1(0.0)]	luzp1.s[luzp1(0.0)]	ly6g6c.l	lyar.s[lyar(5e-76)]	lypd6.l[lypd6(0.0)]	lypla2.1[lypla2(0.0)]	lypla2.l[lypla2(0.0)]	lyrm5.l[lyrm5(1e-79)]	lysmd2.l[lysmd2(0.0)]	lyst.l[lyst(0.0)]	lztfl1.l[lztfl1(4e-174)]	lzts2.s[lzts2(0.0)]	m6pr.l[m6pr(2e-83)]	m6pr.s	macc1.l[macc1(0.0)]	macf1.l[macf1(4e-67)]	mad1l1.l[mad1l1(0.0)]	mad2l1.s[mad2l1(2e-113)]	mad2l1bp-like.l	maea.l[maea(0.0)]	maea.s[maea(0.0)]	mafb.l[mafb(8e-154)]	mafb.s[mafb(1e-131)]	maff.l[maff(0.0)]	maff.s[maff(0.0)]	magi3.l[magi3(4e-150)]	magoh.s[magoh(0.0)]	magt1-like.l[magt1(0.0)]	mak.l[mak(0.0)]	mak16.l[mak16(0.0)]	mak16.s[mak16(8e-160)]	mal2.s[mal2(1e-50)]	man1a1.l[man1a1(0.0)]	man1b1.l[man1b1(1e-38)]	man2a1.l[man2a1(0.0)]	man2a1.s[man2a1(0.0)]	manea.l[manea(1e-26)]	manea.s[manea(6e-24)]	manf.l[manf(0.0)|rbm15b(0.0)]	manf.s[manf(0.0)]	map1lc3b.1[map1lc3b(0.0)]	map2k1.l[map2k1(0.0)]	map2k1.s[map2k1(0.0)]	map2k4.l[map2k4(4e-61)]	map2k5.l[map2k5(1e-134)]	map2k7.l[map2k7(2e-50)]	map2k7.s[map2k7(8e-69)]	map3k10.l[map3k10(0.0)]	map4k3.l[map4k3(0.0)]	map4k4-like.l[map4k4(0.0)]	map4k4-like.s[map4k4(0.0)]	map4k5.l[map4k5(0.0)]	map4k5.s[map4k5(5e-82)]	map7d2.l[map7d2(1e-179)]	mapk1.l[mapk1(0.0)]	mapk1.s[mapk1(0.0)]	mapk11.l[mapk11(7e-124)]	mapk11.s[mapk11(3e-140)]	mapk12-like.1.l[xb-gene-956264(0.0)]	mapk12.l[mapk12(4e-89)]	mapk12.s[mapk12(0.0)]	mapk14.s[mapk14(7e-104)]	mapk15.l[mapk15(0.0)]	mapk6.l[mapk6(0.0)]	mapk6.s[mapk6(0.0)]	mapkapk5.l[mapkapk5(0.0)]	march6-like.l[march6(0.0)]	march7-like.l[march7(8e-100)]	march7-like.s[march7(7e-46)]	march8.l[march8(7e-155)]	marcks.l[marcks(0.0)]	marcks.s[marcks(2e-67)]	marcksl1.l[marcksl1(0.0)]	marcksl1.s[marcksl1(0.0)]	mark1-like.s[ensxetg00000030977(1e-161)]	mark2.l[mark2(2e-99)]	marveld2.l[marveld2(0.0)]	marveld2.s[marveld2(0.0)]	marveld3.1[marveld3(0.0)]	mastl.l[mastl(3e-152)]	mastl.s[abi1(6e-133)|mastl(2e-102)]	mat2b.l[mat2b(0.0)]	matr3.1[matr3(0.0)]	matr3.s[matr3(0.0)]	mau2.1[mau2(1e-114)]	mau2.l[mau2(0.0)]	max.l[max(0.0)]	mb21d2.1[mb21d2(0.0)]	mbip.l[mbip(1e-123)]	mbtd1.l[mbtd1(0.0)]	mbtps1.l[mbtps1(2e-133)]	mccc1.l[pcca(0.0)]	mcfd2.l[mcfd2(1e-140)]	mcl1.l[mcl1(3e-103)]	mcl1.s[mcl1(0.0)]	mcm10.l[mcm10(4e-166)]	mcm2.l[mcm2(0.0)]	mcm2.s[mcm2(0.0)]	mcm3ap-like.l[mcm3ap(3e-37)]	mcm4.l[mcm4(0.0)]	mcm4.s[mcm4(2e-152)]	mcm5.l[mcm5(3e-117)]	mcm5.s[mcm5(0.0)]	mcm6.2.l[mcm6.2(0.0)]	mcm6.l[mcm6(0.0)]	mcm7.1[mcm7(7e-60)]	mcm7.l[mcm7(2e-103)]	mcmbp.l[mcmbp(0.0)]	mcrs1.l[mcrs1(0.0)]	mcrs1.s[mcrs1(3e-167)]	mcts1.l[mcts1(1e-68)]	mcts1.s[mcts1(0.0)]	mcu.l[mcu(2e-143)]	mdc1-like.l	mdh1.l[mdh1(0.0)]	mdh1.s[mdh1(0.0)]	mdh2.l[mdh2(0.0)]	mdm1.l[mdm1(0.0)]	mdm2.l[mdm2(0.0)]	mdm2.s[mdm2(1e-178)]	mdn1.l[ensxetg00000030475(0.0)|mdn1(0.0)]	med10.s[med10(6e-27)]	med11.s[med11(0.0)]	med12.l[med12(1e-45)]	med13-like.l[med13(7e-30)]	med13-like.s[med13(4e-21)]	med13l-like.s[med13l(0.0)]	med17.l[med17(1e-84)]	med19.l[med19(6e-159)]	med20.s[med20(0.0)]	med22.l[med22(0.0)]	med23-like.l[med23(0.0)]	med25.l[med25(0.0)]	med25.s[med25(0.0)]	med26.s[med26(3e-127)]	med27-like.l[med27(2e-51)]	med28.1[med28(0.0)]	med29.l[med29(2e-152)]	med30.s[med30(2e-80)]	med4.s[med4(0.0)]	med6.l[med6(0.0)]	mef2bnb.1	megf8.l[megf8(4e-131)]	megf8.s[megf8(5e-136)]	meig1.s[meig1(3e-145)]	meis1.l[meis1(6e-120)]	men1.l[men1(0.0)]	menf.1-like.1.1	mesdc1.l[mesdc1(0.0)]	mesdc1.s[mesdc1(0.0)]	met.l[met(0.0)]	metap1.l[metap1(9e-60)]	metap1.s[metap1(2e-68)]	metap2.l[metap2(0.0)]	metap2.s[metap2(0.0)]	metrnl.l[metrnl(0.0)]	metrnl.s[metrnl(0.0)]	mettl12.l[mettl12(0.0)]	mettl14.l[mettl14(0.0)]	mettl16.l[mettl16(0.0)]	mettl21a.s[mettl21a(1e-33)]	mettl21b.l[mettl21b(0.0)]	mettl3.l[mettl3(0.0)]	mettl9.l[mettl9(0.0)]	mettl9.s[mettl9(5e-128)]	mex3a.l[mex3a(0.0)]	mex3a.s[mex3a(0.0)]	mex3b.l[mex3b(7e-89)]	mex3b.s[mex3b(4e-87)]	mex3c.l[mex3c(1e-104)]	mex3c.s[mex3c(3e-107)]	mfap1.l[mfap1(0.0)]	mfap1.s[mfap1(0.0)|rpl37a(3e-53)]	mfap3-like.s[mfap3(0.0)]	mfsd6-like.l[mfsd6(0.0)]	mfsd6-like.s[mfsd6(0.0)]	mfsd6l.l[mfsd6l(0.0)]	mfsd6l.s	mfsd9.l[mfsd9(9e-155)]	mga.l[mga(4e-43)]	mgarp-like.l[c4orf49(0.0)]	mgat1.s[mgat1(1e-61)]	mgat2.l[mgat2(0.0)]	mgat4a.s[mgat4a(0.0)]	mgc145260.l[mgc145260(0.0)]	mgc145706.l[cep68(0.0)]	mgc147226.s[xb-gene-5822220(2e-39)]	mgc147576.l[fra10ac1(6e-129)]	mgc147631.l[xb-gene-5814061(0.0)]	mgc69335.l[nkap(0.0)]	mgc69335.s[nkap(0.0)]	mgc69473.s[xb-gene-982799(3e-136)]	mgc75582.l[ensxetg00000027434(0.0)]	mgc75582.s[ensxetg00000027434(0.0)]	mgc75700.l[slc25a5(0.0)]	mgc75700.s[slc25a5(4e-65)]	mgc75714.l[xb-gene-5809894(5e-72)]	mgc75714.s[xb-gene-5809894(9e-84)]	mgc75752.l[mgc75752(0.0)]	mgc75752.s	mgc75753.l[xb-gene-5849780(0.0)]	mgc75753.s[xb-gene-5849780(0.0)]	mgc75845.s[lrtomt(2e-91)]	mgc76064.l[mgc76064(0.0)]	mgc76064.s[mgc76064(0.0)]	mgc76258.l[ewsr1(5e-179)]	mgc76328.l	mgc79698.s[wwc2(0.0)]	mgc89520.l	mgc89520.s	mgc89853.l[fau(0.0)]	mgc89853.s[fau(0.0)]	mgc89906.l[xb-gene-5852227(1e-136)]	mgc97820.l[xb-gene-5847737(4e-171)]	mgea5.l[mgea5(0.0)]	mgrn1.1[mgrn1(2e-144)]	mgst3.l[mgst3(8e-151)]	mia3-like.1.l[mia3(1e-65)]	mia3-like.1.s[mia3(3e-91)]	mib1.l[mib1(2e-64)]	mib1.s[mib1(0.0)]	micu1.s[micu1(5e-22)]	mid1ip1.l[mid1ip1(0.0)]	mid1ip1.s[mid1ip1(0.0)]	mief1.l[smcr7l(3e-101)]	mief1.s[smcr7l(0.0)]	mief2.s[smcr7(0.0)]	mier1-like.l[mier1(0.0)]	mier1-like.s[mier1(5e-97)]	mier3.l[mier3(0.0)]	mif4gd.s[mif4gd(0.0)]	miip-like.1.l	mina-like.l[mina(0.0)]	mipep-like.l[mipep(0.0)]	mipep-like.s[mipep(0.0)]	mis12.l[derl2(6e-149)|mis12(0.0)]	mis18a.s	mix1.l[mix1(0.0)]	mix1.s[mix1(0.0)]	mixer.l[mixer(0.0)]	mixer.s[mixer(0.0)]	mki67-like.l[mki67(4e-110)]	mki67-like.s[mki67(2e-48)]	mkks.l[mkks(0.0)]	mkln1.l[mkln1(0.0)]	mknk2.l[mknk2(0.0)]	mknk2.s[mknk2(2e-147)]	mkrn3.s[mkrn3(0.0)|rps10(7e-153)]	mlec.l[mlec(1e-67)]	mlec.s[mlec(3e-69)]	mllt1.l[mllt1(0.0)]	mllt10-like.l[mllt10(3e-75)]	mllt4-like.1.l[mllt4(9e-150)]	mllt4-like.1.s[mllt4(7e-152)]	mllt4-like.2.l[tsn(0.0)]	mlx.s[mlx(0.0)]	mmachc.l[mmachc(0.0)]	mmadhc.l[mmadhc(0.0)]	mmel1.s[mmel1(0.0)]	mmgt1.l[mmgt1(8e-63)]	mmgt1.s[mmgt1(0.0)]	mmp14.l[mmp14(0.0)]	mmp14.s[mmp14(0.0)]	mmp15.s[mmp15(2e-46)]	mmp28.l[mmp28(0.0)]	mmp3.l[mmp3(0.0)]	mn1.l[mn1(0.0)]	mn1.s[mn1(0.0)]	mnat1.l[mnat1(2e-106)]	mnt.s[mnt(2e-33)]	mob1a.l[mobkl1b(1e-67)]	mob1a.s[mobkl1b(2e-55)]	mob3a.l[mobkl2a(1e-53)]	mob3b.l[mobkl2b(5e-95)]	mob4.l[mobkl3(0.0)]	mob4.s[mobkl3(0.0)]	mon2.l[mon2(2e-132)]	mon2.s[mon2(4e-49)]	morc2.s[morc2(1e-172)]	morf4l1.l[morf4l1(0.0)]	morf4l1.s[morf4l1(0.0)]	mpc1.l[brp44l(2e-37)]	mpc1.s[brp44l(1e-46)]	mpc2.s[brp44(3e-171)]	mpdz.l[mpdz(1e-52)]	mphosph10.l[mphosph10(1e-52)]	mphosph6.l[mphosph6(0.0)]	mphosph6.s[mphosph6(0.0)]	mphosph8-like.l[mphosph8(0.0)]	mphosph8-like.s[mphosph8(9e-136)]	mplkip.s[c7orf11(0.0)]	mpp5.l[mpp5(0.0)]	mprip-like.l[mprip(0.0)]	mprip-like.s[mprip(0.0)]	mpst.l[mpst(0.0)]	mpzl2.l[mpzl2(2e-161)]	mpzl3.l[mpzl3(1e-51)]	mrc2.s[mrc2(0.0)]	mre11a.l[mre11a(0.0)]	mrpl14.l[mrpl14(2e-137)]	mrpl15.l[mrpl15(8e-149)]	mrpl17.s[mrpl17(5e-125)]	mrpl18.l[mrpl18(0.0)]	mrpl27.l[mrpl27(2e-147)]	mrpl3.s[mrpl3(0.0)]	mrpl30.s[mrpl30(0.0)]	mrpl32.s[mrpl32(0.0)]	mrpl37.l[mrpl37(0.0)]	mrpl40.s[mrpl40(0.0)]	mrpl44.s[mrpl44(0.0)]	mrpl45.l[mrpl45(2e-63)]	mrpl48-like.s[mrpl48(0.0)]	mrpl54.s[mrpl54(1e-139)]	mrps10.s[mrps10(0.0)]	mrps15.l[mrps15(1e-122)]	mrps16.l[mrps16(4e-129)]	mrps17.l[mrps17(1e-64)]	mrps18b.l[mrps18b(0.0)]	mrps27-like.l[mrps27(2e-79)]	mrps31-like.l[mrps31(0.0)]	mrps34.s[mrps34(0.0)]	mrps7.s[mrps7(0.0)]	mrps9.l[mrps9(0.0)]	mrto4.l[mrto4(7e-117)]	mrto4.s[mrto4(0.0)]	msantd3.1[c9orf30(0.0)]	msantd4.1[kiaa1826(0.0)]	msantd4.s[kiaa1826(0.0)]	msgn1.l[msgn1(0.0)]	msgn1.s[msgn1(0.0)]	msh2.l[msh2(0.0)]	msh3.l[msh3(0.0)]	msh6.l[msh6(0.0)]	msl1.l[msl1(0.0)]	msl1.s[msl1(0.0)]	msl3-like.1.l[ensxetg00000032258(3e-60)|msl3(0.0)]	msn-like.1[msn(5e-155)]	mst4.s[mst4(5e-52)]	msx1.l[msx1(0.0)]	msx1.s[msx1(0.0)]	msx2.l[msx2(0.0)]	msx2.s[msx2(0.0)]	mta1.1[mta1(0.0)]	mta1.l[mta1(0.0)]	mtch2.l[mtch2(0.0)]	mtdh.l	mtdh.s	mterfd1-like.s	mtf1.l[mtf1(3e-58)]	mtf2.l[mtf2(3e-37)]	mtf2.s[mtf2(0.0)]	mtfr1.s[mtfr1(9e-145)]	mtfr1l.s[fam54b(0.0)]	mtfr2.l[fam54a(0.0)]	mthfd1l.l[mthfd1l(1e-98)]	mthfd2.l[mthfd2(0.0)]	mthfd2.s[mthfd2(0.0)]	mthfr.l[mthfr(0.0)]	mtm1.s[mtm1(0.0)]	mtmr1.l[mtmr1(5e-45)]	mtmr1.s[mtmr1(3e-166)]	mtmr12.l[mtmr12(0.0)]	mtmr6-like.l[mtmr6(0.0)]	mtor.l[xb-gene-994583(0.0)|mtor(5e-158)]	mtrf1.s[kbtbd7(0.0)|mtrf1(0.0)]	mturn.l[c7orf41(8e-77)]	mturn.s[c7orf41(0.0)]	mtx2.l[hoxd1(0.0)|mtx2(0.0)]	mtx3-like.s[mtx1(3e-54)]	mutyh.l[mutyh(0.0)]	mxd3.s[mxd3(0.0)]	mxi1.l[mxi1(3e-132)]	mxi1.s[mxi1(0.0)]	myadm.s[myadm(0.0)]	mybbp1a.l	mybl2.1[mybl2(0.0)]	mybl2.s[mybl2(0.0)]	mybph.s[mybph(8e-84)]	mycl.1[mycl1(0.0)]	mycl.l[mycl1(9e-79)]	mycn.s[mycn(0.0)]	myeov2.s[myeov2(4e-76)]	myf5.l[myf5(0.0)]	myh8-like.l[myh4(3e-35)]	myh9.l[myh9(0.0)]	myh9.s[myh9(0.0)]	myl12b.l[myl12b(0.0)]	myl12b.s[myl12b(0.0)]	myl9.1[myl9(7e-142)]	myl9.s[myl9(6e-141)]	mylpf.l[mylpf(1e-32)]	mylpf.s[mylpf(0.0)]	myo10.l[myo10(0.0)]	myo10.s[myo10(0.0)]	myo1a.l[myo1a(0.0)]	myo5a-like.s[myo5a(0.0)]	myo5c.l[myo5c(0.0)]	myo6-like.1[myo6(0.0)]	myo9a.l[myo9a(0.0)]	myo9a.s[myo9a(0.0)]	myo9b.1[myo9b(1e-86)]	myo9b.l[myo9b(5e-95)]	myod1.l[myod1(8e-175)]	myod1.s[myod1(0.0)]	myof.l[myof(0.0)]	myom2.s[myom2(1e-58)]	myos-like.s[ensxetg00000030651(0.0)]	myt1.l[myt1(1e-58)]	myt1.s[myt1(0.0)]	mzt1.s	mzt2b.l[mzt2b(1e-74)]	n4bp1.l[n4bp1(4e-92)]	n4bp2.l[n4bp2(9e-137)]	n4bp3.l[n4bp3(0.0)]	n6amt1-like.l	naa10.l[naa10(0.0)]	naa10.s[naa10(0.0)]	naa15.l[naa15(0.0)]	naa15.s[naa15(0.0)]	naa20.s[crnkl1(2e-35)]	naa25.l[naa25(0.0)]	naa30-like.l[naa30(1e-47)]	naa30-like.s[naa30(4e-43)]	naa35.s[naa35(0.0)]	naa38-like.l[naa38(4e-113)]	naa38-like.s[naa38(2e-118)]	naa40.l[naa40(4e-136)]	naa40.s[naa40(0.0)]	naa50.l[naa50(0.0)]	naa50.s[naa50(0.0)]	naalad2.l[naalad2(6e-36)]	naalad2.s[naalad2(0.0)]	naca.2.l[naca.2(0.0)]	naca.2.s[naca.2(0.0)]	nacc1.1[nacc1(2e-116)]	nacc1.l[nacc1(2e-114)]	naf1.l	naglu.l[naglu(0.0)]	nampt.l[nampt(0.0)]	nampt.s[nampt(0.0)]	nans.1[nans(0.0)]	nans.l[nans(0.0)]	napa.s[napa(0.0)]	napepld-like.l[napepld(0.0)]	napg.l[napg(0.0)]	narf-like.l[narf(0.0)]	narfl.s[narfl(0.0)]	narg2-like.l[narg2(0.0)]	nars.l[nars(1e-111)]	nat10.l[nat10(9e-83)]	nav1.l[nav1(0.0)]	nbeal1.l[nbeal1(0.0)]	nbeal2.l[nbeal2(2e-84)]	ncald.l[ncald(0.0)]	ncald.s[ncald(0.0)]	ncam1.l[ncam1(2e-54)]	ncam1.s[ncam1(4e-51)]	ncapd2.s[ncapd2(0.0)]	ncapd3.l[ncapd3(3e-150)|vps26b(4e-139)]	ncapg.l[ncapg(0.0)]	ncapg2.l[esyt2(0.0)|ncapg2(0.0)]	ncaph2.l[ncaph2(0.0)]	ncaph2.s[ncaph2(0.0)]	ncbp1.l[ncbp1(1e-66)]	ncbp1.s[ncbp1(9e-45)]	ncbp2.l[ncbp2(0.0)]	ncdn-like.s[ncdn(0.0)]	nckap1-like.l[nckap1(0.0)]	nckap1-like.s[nckap1(0.0)]	nckap5l-like.l[nckap5l(5e-88)]	nckap5l-like.s[nckap5l(1e-123)]	nckipsd.l[nckipsd(0.0)]	ncoa5.l[ncoa5(0.0)]	ncoa5.s[ncoa5(0.0)]	ncoa6.1[ncoa6(0.0)]	ncoa6.l[ncoa6(4e-105)]	ncor1.l[ncor1(0.0)]	ncor1.s[ncor1(0.0)]	ndc1.s[tmem48(0.0)]	ndc80.s[ndc80(0.0)]	nde1.l[nde1(0.0)]	ndnf.l[ndnf(0.0)]	ndnf.s[ndnf(0.0)]	ndst1.l[ndst1(0.0)]	ndst1.s[ndst1(1e-91)]	ndufa10.s[ndufa10(0.0)]	ndufa6.l[ndufa6(4e-147)]	ndufa9.l[ndufa9(0.0)]	ndufab1.l[ndufab1(1e-47)]	ndufab1.s[ndufab1(0.0)]	ndufaf4.l[ndufaf4(0.0)]	ndufb9.l[ndufb9(4e-160)]	ndufs1.l[ndufs1(0.0)]	ndufs2.l[ndufs2(0.0)]	ndufs5.l[ndufs5(6e-125)]	ndufs7.s[ndufs7(0.0)]	ndufv1.l[ndufv1(0.0)]	necap2.l[necap1(1e-106)]	necap2.s[c1orf144(0.0)|necap1(3e-26)]	nedd8.l[nedd8(1e-102)]	nedd8.s[nedd8(3e-157)]	neil1.l[neil1(0.0)]	neil3.l[ensxetg00000030606(4e-37)]	nek1.l[nek1(8e-82)]	nek1.s[nek1(7e-87)]	nek2-like.1.s[nek2(9e-69)]	nek4.1[nek4(0.0)|spcs1(2e-78)]	nek8.s[nek8(0.0)]	nelfb.l[cobra1(9e-72)]	nelfcd.l[th1l(0.0)]	nemf-like.l[metazoa_srp(2e-150)|nemf(0.0)]	nes.l[nes(3e-127)]	nes.s[nes(2e-124)]	neurod4.l[neurod4(0.0)]	neurog1.l[neurog1(0.0)]	nexn-like.l[nexn(3e-26)|fam73a(3e-73)]	nf1.s[ensxetg00000034345(0.0)|nf1(0.0)]	nf2.s[nf2(0.0)]	nfat5-like.l[nfat5(3e-38)]	nfe2l3.l[nfe2l3(0.0)]	nfe2l3.s[nfe2l3(7e-175)]	nfkbia.l[nfkbia(0.0)]	nfs1.l[nfs1(0.0)|romo1(6e-119)]	nfu1.s[nfu1(0.0)]	nfxl1.l[nfxl1(0.0)]	nfya.s[nfya(0.0)]	ngdn.l[ngdn(0.0)]	ngfr.l[ngfr(1e-50)]	ngfr.s[ngfr(1e-131)]	ngly1-like.s	nhlh1.s[nhlh1(9e-123)]	nhp2.l[nhp2(0.0)]	nhp2.s[nhp2(0.0)]	nhp2l1.l[nhp2l1(0.0)]	nhp2l1.s[nhp2l1(0.0)]	nid2.l[nid2(3e-65)]	nid2.s[nid2(8e-126)]	nifk.s[mki67ip(9e-151)]	nin-like.l[nin(0.0)]	nip7.l[nip7(0.0)]	nipa2.l[nipa2(0.0)]	nipal1.l[nipal1(0.0)]	nipal3.1[nipal3(2e-50)]	nipal3.l[nipal3(2e-88)]	nipsnap1.s[nipsnap1(0.0)]	nkiras2.l[nkiras2(5e-174)]	nkrf.s[nkrf(0.0)]	nktr-like.s[nktr(0.0)]	nkx2-8.l[nkx2-8(0.0)]	nkx3-1.l[nkx3-1(0.0)]	nkx3-1.s[nkx3-1(8e-132)]	nkx6-2.l[nkx6-2(0.0)]	nkx6-2.s[nkx6-2(1e-39)]	nle1.s[nle1(0.0)]	nlrc4-like.l[nlrc4(6e-107)]	nmd3.l[nmd3(0.0)]	nme4.s[nme4(0.0)]	nme5.l[nme5(0.0)]	nme7.l[atp1b1(0.0)|nme7(0.0)]	nme9.l[txndc6(0.0)]	nmt1.l[nmt1(0.0)]	nmt1.s[nmt1(3e-25)]	nnt.l[nnt(0.0)]	nnt.s[nnt(0.0)]	noa1.l[c4orf14(5e-105)]	nob1.s[nob1(0.0)]	noc2l-like.l[noc2l(1e-41)]	noc2l-like.s[noc2l(1e-40)]	noc3l.s[noc3l(0.0)]	noc4l.l[noc4l(0.0)]	noc4l.s[noc4l(0.0)]	nol10.l[nol10(8e-140)]	nol6.1[nol6(1e-117)]	nol9.l[nol9(0.0)]	nolc1.l[nolc1(0.0)]	nom1.l[nom1(1e-127)]	nomo3.s[nomo3(7e-145)]	nono.l[nono(0.0)]	nop10.s[nop10(7e-170)]	nop14.l[nop14(0.0)]	nop16.l[nop16(0.0)]	nop16.s[nop16(0.0)]	nop2-like.l[nop2(3e-50)]	nop56.1[nop56(0.0)]	nop56.s[nop56(6e-91)]	nop9.l[c14orf21(1e-65)]	nos1ap.l[nos1ap(9e-131)]	nosip.s[nosip(0.0)]	not.l[not(0.0)]	not.s[not(4e-50)]	notch1.l[notch1(0.0)]	notch1.s[notch1(0.0)]	notum.s[notum(6e-127)]	nox1.l[nox1(0.0)|xkrx(0.0)]	npat.s[npat(1e-136)]	npc1-like.l[npc1(0.0)]	npc2.s[npc2(0.0)]	npepps.l[npepps(0.0)]	nphp1.l[nphp1(2e-23)]	nphp3.l[nphp3(4e-59)]	nphp4.l[nphp4(1e-103)]	nploc4.l[nploc4(0.0)]	nploc4.s[nploc4(0.0)]	npm3.l[npm3(6e-122)]	npm3.s[npm3(2e-156)]	npr3-like.l[npr3(4e-36)]	nr2f2.l[nr2f2(3e-58)]	nr2f2.s[nr2f2(0.0)]	nr2f5.l[nr2f5(0.0)]	nr2f5.s[nr2f5(0.0)]	nr2f6.1[nr2f6(0.0)]	nr2f6.l[nr2f6(0.0)]	nr4a1.l[nr4a1(0.0)]	nr4a1.s[nr4a1(0.0)]	nr5a2.s[nr5a2(0.0)]	nr6a1.l[nr6a1(0.0)]	nr6a1.s[nr6a1(8e-52)]	nrf1-like.l[nrf1(0.0)]	nrf1-like.s[nrf1(0.0)]	nrm.l	nsa2.l[nsa2(0.0)]	nsa2.s[nsa2(0.0)]	nsd1-like.l[nsd1(0.0)]	nsd1-like.s[nsd1(0.0)]	nsf.l[nsf(5e-130)]	nsl1.s[nsl1(0.0)]	nsmce4a.l[nsmce4a(3e-143)]	nsmf.s[nsmf(0.0)]	nsrp1-like.l	nsun2.s[nsun2(7e-169)]	nsun5.l[nsun5(0.0)]	nt5c1a.l[nt5c1a(1e-98)]	nt5c1a.s[nt5c1a(2e-96)]	nt5c3b.l[nt5c3l(0.0)]	nuak1.l[nuak1(0.0)]	nuak1.s[nuak1(0.0)]	nucks1.l[nucks1(0.0)]	nucks1.s[nucks1(0.0)]	nudc.l[nudc(0.0)]	nudc.s[nudc(0.0)]	nudcd3.s[nudcd3(0.0)]	nudt1.s[nudt1(0.0)]	nudt15.l[med4(3e-132)]	nudt21.l[nudt21(0.0)]	nudt22.l[nudt22(0.0)]	nudt4.l[nudt4(4e-154)]	nudt4.s[nudt4(3e-102)]	nuf2.l[nuf2(0.0)]	nuf2.s[nuf2(0.0)]	nufip1.l[nufip1(0.0)]	nufip1.s[nufip1(2e-150)]	numb.l[numb(1e-86)]	numbl.l[numbl(0.0)]	nup107-like.s[nup107(0.0)]	nup133.l[nup133(0.0)]	nup155-like.1.l[nup155(1e-74)]	nup188.s[nup188(2e-24)]	nup37.l[nup37(0.0)]	nup43.s[nup43(0.0)]	nup50.l[nup50(1e-68)]	nup50.s[nup50(0.0)]	nup85.l[nup85(7e-44)]	nup88.l[nup88(0.0)]	nup88.s[nup88(0.0)]	nup93.l[nup93(0.0)]	nupl2.l[nupl2(2e-28)]	nus1.s[nus1(0.0)]	nusap1.1[nusap1(2e-97)]	nusap1.l[nusap1(0.0)]	nutf2.l[nutf2(0.0)]	nutf2.s[nutf2(0.0)]	nvl.l[nvl(0.0)]	nxf1.l[nxf1(3e-133)]	nxf1.s[nxf1(0.0)]	nxn.s[nxn(4e-100)]	nxt2.l[nxt2(2e-168)]	oaz1.l[oaz1(8e-173)]	oaz1.s[oaz1(2e-123)]	obfc1.s[obfc1(0.0)]	ocln.l[ocln(9e-118)]	ocln.s[ocln(2e-85)]	ocrl.s[ocrl(1e-21)]	odc1.l[odc1(0.0)]	odc1.s[odc1(0.0)]	odf3.l[odf3(0.0)]	odf3.s[odf3(0.0)]	ofd1.l[ofd1(1e-177)]	ogfod3.l[c17orf101(0.0)]	ola1.l[ola1(0.0)]	olfm4.l[olfm4(0.0)]	olig2.l[olig2(0.0)]	olig2.s[olig2(0.0)]	olig3.s[olig3(0.0)]	olig4.l[olig4(0.0)]	onecut2.l[onecut2(0.0)]	onecut2.s[onecut2(0.0)]	opa1.l[opa1(0.0)]	oraov1.s[oraov1(2e-79)]	orc1.l[orc1(0.0)]	orc3.s[orc3(2e-157)]	orc6.l[orc6(0.0)]	os9-like.s[os9(0.0)]	osbp.l[osbp(0.0)]	osbpl8.l[osbpl8(1e-100)]	osgep.l[osgep(0.0)]	osmr.s[osmr(0.0)]	ostc.1[ostc(0.0)]	ostf1.l[ostf1(2e-111)]	otub1.l	otub1.s	otud1.l	otud1.s	otud6b.l[otud6b(0.0)]	otx1.l[otx1(6e-94)]	otx1.s[otx1(3e-35)]	ovol2.l[ovol2(0.0)]	ovol2.s[ovol2(0.0)]	oxnad1.l[oxnad1(2e-78)]	p2ry11.s[p2ry11(0.0)]	p2ry2.l[p2ry2(0.0)]	p4ha1-like.1.l[p4ha1(0.0)]	p4hb.1[p4hb(0.0)]	p4hb.l[p4hb(0.0)]	pa2g4.l[pa2g4(0.0)]	pa2g4.s[pa2g4(0.0)]	pabpc1.l[pabpc1(0.0)]	pabpc1.s[pabpc1(0.0)]	pabpc4.l[pabpc4(1e-78)]	paf1.l[paf1(2e-82)]	pafah1b1.l[pafah1b1(8e-22)]	pafah1b1.s[pafah1b1(0.0)]	pafah1b2-like.s[pafah1b2(0.0)]	pafah1b3.l[pafah1b3(0.0)]	pafah1b3.s[pafah1b3(5e-43)]	paics.1.l[paics.1(0.0)]	paip1.l[paip1(0.0)]	paip1.s[paip1(2e-44)]	paip2b.l[paip2b(3e-145)]	paip2b.s[paip2b(7e-46)]	palm.l[palm(1e-113)]	palm3-like.1[ensxetg00000005574(0.0)]	palm3-like.l[ensxetg00000005574(2e-124)]	pan2-like.s[pan2(0.0)]	pan3.s[pan3(8e-26)]	pank1-like.l[pank1(0.0)]	pank3.s[pank3(0.0)]	panx1.l[panx1(0.0)]	papd4.s[papd4(1e-30)]	papola.l[papola(0.0)]	papola.s[papola(0.0)]	papolg.l[papolg(0.0)]	pappa2.l[pappa2(0.0)]	paqr4-like.s[paqr4(0.0)]	pard6g.l[pard6g(0.0)]	pard6g.s[pard6g(0.0)]	parm1.s	parn.s[parn(7e-150)]	parp12.s[parp12(0.0)]	parp16-like.l[parp16(0.0)]	parp2.s[parp2(0.0)]	parpbp.l[c12orf48(0.0)]	pars2.l[ensxetg00000020007(0.0)]	parva.l	parvb.s[parvb(5e-71)]	patl1.l[patl1(5e-46)]	patz1.l[patz1(2e-57)]	pawr.l[pawr(0.0)]	pawr.s[pawr(4e-40)]	pax2.l[pax2(5e-38)]	pax2.s[pax2(3e-70)]	pbdc1.s[cxorf26(0.0)]	pbk.l[pbk(0.0)]	pbx2.l[pbx2(4e-94)]	pbx2.s[pbx2(6e-106)]	pcbd1.l[pcbd1(8e-45)]	pcbp2.s[pcbp2(0.0)]	pcdh1.l[pcdh1(0.0)]	pcdh1.s[pcdh1(0.0)]	pcdh18.l[pcdh18(5e-148)]	pcdh18.s[pcdh18(1e-74)]	pcdh7.l[pcdh7(0.0)]	pcdh7.s[pcdh7(0.0)]	pcdh8.2.l[pcdh8.2(0.0)]	pcdh8.2.s[pcdh8.2(0.0)]	pcdh8.l[pcdh8(0.0)]	pcdh8.s[pcdh8(0.0)]	pcf11.s[pcf11(3e-97)]	pcgf6.1[pcgf6(0.0)]	pcid2.l[pcid2(0.0)]	pcid2.s[pcid2(0.0)]	pcif1.l[pcif1(6e-106)]	pck2.l[pck2(0.0)]	pck2.s[pck2(0.0)]	pcnp.l[pcnp(0.0)]	pcnp.s[pcnp(0.0)]	pcnt-like.1.l[pcnt(1e-28)]	pcnxl4.l[c14orf135(0.0)]	pcsk5.l[pcsk5(0.0)]	pcsk5.s[pcsk5(0.0)]	pcsk7.l[pcsk7(0.0)]	pcyt1a.s[pcyt1a(0.0)]	pcyt2.l[pcyt2(0.0)]	pdcd2.s[pdcd2(0.0)]	pdcd5.l[pdcd5(0.0)]	pdcd5.s[pdcd5(0.0)]	pdcd6.l[pdcd6(2e-47)]	pdcd6ip.l[pdcd6ip(0.0)]	pdcl.s[pdcl(0.0)]	pdcl3.l[pdcl3(0.0)]	pde4c-like.l[pde4c(0.0)]	pde7a-like.l[pde7a(0.0)]	pde7a-like.s[pde7a(4e-64)]	pdgfa.s[pdgfa(0.0)]	pdgfb-like.l[ppp2r1b(2e-40)]	pdgfb-like.s[ppp2r1b(3e-42)]	pdha1.l[pdha1(1e-30)]	pdia3.l[pdia3(4e-75)]	pdia3.s[pdia3(1e-84)]	pdia6.s[pdia6(0.0)]	pdk3.l[pdk3(0.0)]	pdk4.l[pdk4(1e-91)]	pdk4.s[pdk4(0.0)]	pdlim1.1[pdlim1(0.0)]	pdlim4.l[pdlim4(0.0)]	pdlim5.l[pdlim5(0.0)]	pdlim5.s[pdlim5(4e-101)]	pdlim7.l[pdlim7(4e-36)]	pdlim7.s[pdlim7(2e-55)]	pdp2.l[pdp2(0.0)]	pdpk1.l[pdpk1(0.0)]	pdrg1.s[pdrg1(5e-99)]	pds5a.l[pds5a(3e-124)]	pds5a.s[pds5a(2e-116)]	pds5b.l[pds5b(0.0)]	pds5b.s[pds5b(0.0)]	pdxdc1.l[pdxdc1(0.0)]	pdxdc1.s[pdxdc1(0.0)]	pdzd11.l[pdzd11(7e-62)]	pef1.l[pef1(0.0)]	peli1.l[peli1(0.0)]	peli1.s[peli1(1e-51)]	peli2.s[peli2(1e-38)]	pemt.l[pemt(1e-28)]	perp-like.s[perp(7e-52)]	pes1.l[pes1(1e-96)]	pes1.s[pes1(2e-93)]	pet112.l[gatb(0.0)]	pex10.l[pex10(4e-75)]	pex13.l[pex13(0.0)]	pex19.l[pex19(0.0)]	pex19.s[pex19(0.0)]	pex3.l[pex3(0.0)]	pex5.s[pex5(1e-124)]	pex6.s	pfas.s[pfas(0.0)]	pfdn2.s[pfdn2(5e-111)]	pfdn4.l[pfdn4(9e-167)]	pfdn5.l[pfdn5(0.0)]	pfdn5.s[pfdn5(0.0)]	pfkfb2.l[pfkfb2(0.0)]	pfkfb3.l[pfkfb3(6e-72)]	pfkfb3.s[pfkfb3(5e-166)]	pfkp.l[pfkp(0.0)]	pgam5.l[pgam5(9e-31)]	pgam5.s[pgam5(0.0)]	pgd.s[pgd(2e-134)]	pgm1.l[pgm1(0.0)]	pgm2.l[pgm2(0.0)]	pgm3.l[pgm3(0.0)]	pgp.l[pgp(0.0)]	pgrmc1.l[pgrmc1(5e-151)]	pgrmc2.l[pgrmc2(0.0)]	pgrmc2.s[pgrmc2(0.0)]	phactr2-like.l[phactr2(0.0)]	phax.l[phax(0.0)]	phax.s[phax(0.0)]	phb2.s[phb2(0.0)]	phf12.l[phf12(7e-136)]	phf12.s[phf12(6e-84)]	phf14.l[phf14(0.0)]	phf21a-like.s[phf21a(5e-174)]	phf3.l[phf3(0.0)]	phf5a.l[phf5a(7e-171)]	phf5a.s[phf5a(0.0)]	phf8.1[phf8(0.0)]	phgdh.s[phgdh(0.0)]	phip.1[phip(0.0)]	phip.s[phip(0.0)]	phka2-like.l[phka1p1(0.0)]	phkb-like.s[phkb(0.0)]	phldb3-like.1[phldb3(2e-174)]	phldb3-like.l[phldb3(0.0)]	phr.1[phr(0.0)]	phrf1-like.l[phrf1(2e-166)]	phrf1-like.s[phrf1(3e-43)]	phtf2-like.l[phtf2(2e-28)]	pi4ka.l[pi4ka(0.0)]	pias4.l[pias4(0.0)]	pias4.s[pias4(0.0)]	picalm.1.s[picalm.2(1e-140)]	pidd-like.l[pidd1(0.0)]	pigt.l[pigt(0.0)]	pigw.s[pigw(0.0)]	pih1d2.l[pih1d2(0.0)]	pik3ca.s[pik3ca(0.0)]	pik3r1-like.l[pik3r1(2e-88)]	pik3r1-like.s[pik3r1(0.0)]	pik3r2-like.l[pik3r2(9e-112)]	pik3r2-like.s[pik3r2(2e-173)]	pik3r3.l[pik3r3(0.0)]	pikfyve.l[ensxetg00000031565(2e-84)|pikfyve(1e-126)]	pim1.l[pim1(0.0)]	pim1.s[pim1(3e-123)]	pim3.s[pim3(2e-166)]	pin1.l[pin1(1e-102)]	pin1.s[pin1(0.0)]	pin4.l[pin4(0.0)]	pinx1.l[pinx1(0.0)]	pip4k2a-like.l[pip4k2a(1e-56)]	pip4k2a-like.s[pip4k2a(0.0)]	pip4k2c.l[pip4k2c(0.0)]	pip4k2c.s[pip4k2c(0.0)]	pip5k1a.s[pip5k1a(6e-72)]	pir.l[pir(0.0)]	pithd1-like.l	pitpnb.2.l[pitpnb.2(0.0)]	pitpnb.2.s[pitpnb.2(0.0)]	pitpnm2.l[pitpnm2(0.0)]	pitrm1.l[pitrm1(1e-106)]	pitx1.l[pitx1(1e-179)]	pitx2.l[pitx2(0.0)]	pitx2.s[pitx2(0.0)]	pkd2.l[pkd2(5e-73)]	pkdcc.1.l[pkdcc.1(2e-29)]	pkdcc.1.s[pkdcc.1(0.0)]	pkmyt1.l[pkmyt1(0.0)]	pkn1-like.l[pkn1(5e-111)]	pkn2.l[pkn2(2e-114)]	pkn2.s[pkn2(2e-109)]	pkp3.l[pkp3(0.0)]	pkp3.s[pkp3(0.0)]	pkp4-like.1.l[pkp4(0.0)]	pkp4-like.1.s[pkp4(2e-75)]	pla2g15-like.l[pla2g15(1e-67)]	plaa.l[plaa(6e-119)]	plaa.s[plaa(0.0)]	plcb3.l[plcb3(0.0)]	plcb4-like.s[plcb4(0.0)]	plcd3.l[plcd3(0.0)]	plch1-like.l[plch1(4e-58)]	pld3.l[pld3(0.0)]	plec.l[plec(2e-81)]	plec.s[plec(9e-70)]	plekha6.s[plekha6(0.0)]	plekha8.l[plekha8(0.0)]	plekhg4.l[plekhg4(0.0)]	plekhg4.s[plekhg4(0.0)]	plekhg5.s[plekhg5(5e-32)]	plekhj1.l[plekhj1(0.0)]	plekhn1.l[plekhn1(3e-92)]	plekhn1.s[plekhn1(2e-120)]	plekho1-like.l[plekho1(0.0)]	plk1.l[plk1(0.0)]	plk1.s[plk1(0.0)]	plk2.l[plk2(0.0)]	plk3.l[plk3(2e-120)]	plk3.s[plk3(1e-43)]	plk4.l[plk4(1e-128)]	plk4.s[plk4(2e-135)]	plod2-like.l[plod2(5e-62)]	plod2-like.s[plod2(5e-62)]	plod3.l[plod3(0.0)]	plrg1.s[plrg1(2e-167)]	pls3.l[pls3(6e-50)]	pls3.s[pls3(1e-161)]	plxna2.l[plxna2(0.0)]	plxna2.s[plxna2(0.0)]	plxna3.s[plxna3(0.0)]	plxnb1.l[plxnb1(1e-55)]	plxnb1.s[plxnb1(8e-48)]	plxnb2.l[plxnb2(0.0)]	plxnb2.s[plxnb2(1e-60)]	pm20d1.l[pm20d1(3e-99)]	pmel-like.l[pmel(0.0)]	pmel-like.s[pmel(0.0)]	pmf1.l[ensxetg00000030207(7e-111)]	pmm1.l[pmm1(0.0)]	pmp22.l[pmp22(0.0)]	pmp22.s[pmp22(1e-170)]	pmpca.l[pmpca(0.0)]	pmpca.s[pmpca(1e-176)]	pms1.s[pms1(0.0)]	pnhd.l[pnhd(0.0)]	pnhd.s[pnhd(6e-51)]	pnliprp2-like.2.l[ensxetg00000000927(2e-51)|pnliprp2(1e-75)]	pnn.l[pnn(0.0)]	pnn.s[pnn(0.0)]	pno1.l[pno1(0.0)]	pnp.l[pnp(0.0)]	pnp.s[pnp(0.0)]	poc1a.l[poc1a(0.0)]	pofut1.l[pofut1(0.0)]	pofut2.s[pofut2(0.0)]	pola1-like.s[pola1(0.0)]	pola2.l[pola2(0.0)]	polb.s[polb(6e-151)]	pold1.l[pold1(0.0)]	pold2.l[pold2(7e-47)]	pold3.l[pold3(0.0)]	poldip2.l[poldip2(0.0)]	poldip3.l[poldip3(0.0)]	poldip3.s[poldip3(0.0)]	pole-like.l[pole(4e-135)]	pole2.l[pole2(2e-107)]	pole3.l	pole4.l[pole4(1e-101)]	poll.l[poll(0.0)]	polq.l[polq(0.0)]	polr1a.l[polr1a(5e-168)]	polr1b-like.l[polr1b(0.0)]	polr1c.l[polr1c(0.0)]	polr1d.1.l[polr1d.1(0.0)]	polr1d.1.s[polr1d.1(1e-136)]	polr1e.l[polr1e(0.0)]	polr2a.1[polr2a(0.0)]	polr2a.l[polr2a(0.0)]	polr2b.l[polr2b(0.0)]	polr2b.s[polr2b(0.0)]	polr2c.s[polr2c(2e-66)]	polr2d.l[polr2d(1e-25)]	polr2e.l[polr2e(0.0)]	polr2e.s[hmha1(2e-123)|polr2e(0.0)]	polr2f.l[polr2f(0.0)]	polr2f.s[polr2f(0.0)]	polr2g.l[polr2g(1e-82)]	polr2g.s[polr2g(0.0)]	polr2k.s[polr2k(6e-92)]	polr3c.s	polr3e-like.l[polr3e(0.0)]	polr3f.l[polr3f(0.0)]	polr3gl.l[polr3gl(0.0)]	polr3h.l[polr3h(2e-45)]	pomgnt1.l[pomgnt1(3e-101)]	pomgnt2.l[c3orf39(0.0)]	pomp.l[pomp(8e-167)]	pomp.s[pomp(4e-156)]	pomt2-like.l[pomt2(3e-172)]	pop1-like.l	pop4.l[pop4(0.0)]	pop5-like.l[pop5(5e-128)|rnf10(2e-58)]	por-like.l[por(0.0)]	por-like.s[por(8e-61)]	post.1[post(0.0)]	post.l[post(9e-39)]	pou2f3.l[pou2f3(2e-47)]	pou3f1.1[pou3f1(0.0)]	pou4f1.2.l[pou4f1.2(0.0)]	pou4f1.2.s[pou4f1.2(0.0)]	ppa1.l[ppa1(0.0)]	ppa1.s[ppa1(0.0)]	ppa2.s[ppa2(0.0)]	ppan.l[ppan(3e-69)]	ppan.s[ppan(4e-144)]	ppap2c.1[ppap2c(0.0)]	ppap2c.l[ppap2c(6e-48)]	ppapdc1b.l[ppapdc1b(2e-61)]	ppat.l[ppat(0.0)]	ppat.s[ppat(0.0)]	ppcs.l[ppcs(1e-143)]	ppdpf.l[ppdpf(0.0)]	ppdpf.s[ppdpf(0.0)]	ppfia1.s[ppfia1(0.0)]	ppfibp2-like.l[ppfibp2(0.0)]	pphln1.s[pphln1(0.0)]	ppib.l[ppib(0.0)]	ppib.s[ppib(6e-151)]	ppid.l[ppid(0.0)]	ppid.s[ppid(0.0)]	ppie-like.l[ppie(0.0)]	ppif.1[ppif(1e-93)]	ppig.l[ppig(5e-55)]	ppig.s[ppig(1e-52)]	ppih.l[ppih(7e-23)]	ppil1.l[ppil1(5e-92)]	ppil2.s[ppil2(0.0)]	ppil3.s[ppil3(7e-64)]	ppil4.s[ppil4(8e-160)]	ppip5k1.l[ppip5k1(0.0)]	ppip5k1.s[ppip5k1(5e-134)]	ppip5k2.l[ppip5k2(2e-140)]	ppl.l[ppl(1e-35)]	ppl.s[ppl(9e-26)]	ppm1a.l[ppm1a(4e-100)]	ppm1a.s[ppm1a(0.0)]	ppm1b.l[ppm1b(0.0)]	ppm1b.s[ppm1b(0.0)]	ppm1d.l[ppm1d(6e-127)]	ppm1d.s[ppm1d(1e-43)]	ppm1g.l[ppm1g(2e-91)]	ppm1g.s[ppm1g(3e-138)]	ppp1cb.l[ppp1cb(3e-48)]	ppp1cb.s[ppp1cb(7e-45)]	ppp1r10-like.l[ppp1r10(2e-45)]	ppp1r10-like.s[ppp1r10(5e-47)]	ppp1r11.l[ppp1r11(0.0)]	ppp1r12a-like.s[ppp1r12a(6e-61)]	ppp1r15b-like.l[xb-gene-5756459(1e-168)]	ppp1r15b-like.s[ppp1r15a(2e-80)]	ppp1r37-like.l[lrrc68(0.0)]	ppp1r37-like.s[lrrc68(0.0)]	ppp1r3b.1[ppp1r3b(0.0)]	ppp1r3c.2.l[ppp1r3c.2(0.0)]	ppp1r7.l[ppp1r7(0.0)]	ppp1r8.l[ppp1r8(0.0)]	ppp1r8.s[ppp1r8(0.0)]	ppp2r5a.l[ppp2r5a(0.0)]	ppp3cc.1[ppp3cc(9e-40)]	ppp4r1l.s[ppp4r1l(0.0)]	ppp4r2.l[ppp4r2(1e-127)]	ppp4r2.s[ppp4r2(7e-59)]	ppp5c.l[ppp5c(0.0)]	ppp5c.s[ppp5c(0.0)]	ppp6r3.l[ppp6r3(0.0)]	ppp6r3.s[ppp6r3(6e-106)]	pprc1-like.l[pprc1(2e-22)]	pprc1-like.s[pprc1(0.0)]	ppt1.1[cap1(0.0)|ppt1(0.0)]	ppwd1.l[ppwd1(5e-81)]	ppwd1.s[ppwd1(0.0)]	pqlc1.1.l[pqlc1.1(0.0)]	prc1.2.l[chrnb3(0.0)|prc1.2(3e-141)]	prc1.2.s[prc1.2(0.0)]	prc1.l[prc1(2e-60)]	prc1.s[prc1(7e-38)]	prcc.l[prcc(5e-127)]	prcp.s[smyd2(0.0)]	prdm10.l[prdm10(0.0)]	prdm14.s[prdm14(0.0)]	prdm15.s[prdm15(3e-69)]	prdm2.s[prdm2(6e-108)]	prdx3.l[prdx3(0.0)]	prdx4.s[prdx4(4e-87)]	prdx6-like.s[prdx6(0.0)]	preb.l	prelid1.l[prelid1(0.0)]	prelid1.s[prelid1(0.0)]	prep.l[prep(3e-57)]	prep.s[prep(1e-127)]	prex1.s[prex1(0.0)]	prickle1.l[prickle1(1e-168)]	prickle1.s[prickle1(1e-167)]	prickle2.l[prickle2(0.0)]	prim1.s[prim1(0.0)]	prim2.s[prim2(0.0)]	prkaa1.l[prkaa1(0.0)]	prkaa1.s[prkaa1(0.0)]	prkacb.s[prkacb(0.0)]	prkar2a.l[prkar2a(0.0)]	prkar2a.s[prkar2a(0.0)]	prkar2b-like.s[prkar2b(0.0)]	prkcd.l[prkcd(0.0)]	prkcd.s[prkcd(3e-161)]	prkci.l[prkci(0.0)]	prkd1.l[prkd1(0.0)]	prkd1.s[prkd1(0.0)]	prkra-like.l[telomerase-vert(4e-148)]	prkrip1.l[prkrip1(3e-146)]	prkrir.s[prkrir(0.0)]	prkx-like.l[prkx(2e-66)]	prmt5.l[prmt5(0.0)]	prmt7.l[prmt7(0.0)]	proca1.l[proca1(0.0)]	pros1.s[pros1(9e-65)]	proser1-like.l[c13orf23(6e-71)]	proser1-like.s[c13orf23(0.0)]	prpf18.l[prpf18(0.0)]	prpf19.1[prpf19(0.0)]	prpf19.s[prpf19(0.0)]	prpf3.s[prpf3(3e-146)]	prpf31.l[prpf31(5e-75)]	prpf31.s[prpf31(0.0)]	prpf38a.l[prpf38a(1e-141)]	prpf38a.s[prpf38a(4e-50)]	prpf38b.l[prpf38b(0.0)]	prpf38b.s[prpf38b(0.0)]	prpf39.1.l[prpf39.1(2e-39)]	prpf39.1.s[prpf39.1(6e-135)]	prpf39.2.l[ensxetg00000033731(0.0)]	prpf4.l[prpf4(2e-74)]	prpf6.l[prpf6(0.0)]	prpf6.s[prpf6(0.0)]	prpf8-like.s[prpf8(0.0)]	prps1.l[prps1(0.0)]	prps2.l[prps2(0.0)]	prps2.s[prps2(0.0)]	prpsap1.s[prpsap1(9e-103)]	prr12-like.l[prr12(0.0)]	prr12-like.s[prr12(1e-80)]	prr13-like.l	prr13-like.s	prr18.s	prrc1.l[prrc1(1e-80)]	prrc1.s[prrc1(3e-22)]	prrc2a.l[prrc2a(0.0)]	prrc2a.s[prrc2a(0.0)]	prrc2c.l[prrc2c(0.0)]	prrc2c.s[prrc2c(0.0)]	prrg4.l[prrg4(2e-164)]	prrg4.s[prrg4(0.0)]	prrt1.s[prrt1(1e-136)]	prtfdc1.l[prtfdc1(1e-31)]	psap.l[psap(0.0)]	psap.s[psap(0.0)]	psat1.l[psat1(0.0)]	psat1.s[psat1(0.0)]	psen1.l[psen1(6e-107)]	psen2.s[psen2(0.0)]	psenen.l[psenen(1e-139)]	psma2.l[psma2(0.0)]	psma2.s[psma2(0.0)]	psma3.l[psma3(4e-80)]	psma3.s[psma3(0.0)]	psma4.l[psma4(0.0)]	psma6.l[psma6(4e-62)]	psma6.s[psma6(0.0)]	psmb1.s[psmb1(7e-121)]	psmb2.l[psmb2(3e-163)]	psmb2.s[psmb2(6e-160)]	psmb3.l[psmb3(6e-92)]	psmb3.s[pip4k2a(3e-128)|psmb3(0.0)]	psmb5.l[psmb5(0.0)]	psmb5.s[psmb5(0.0)]	psmb7.l[psmb7(0.0)]	psmb7.s[psmb7(0.0)]	psmc1.l[psmc1(0.0)]	psmc1.s[psmc1(0.0)]	psmc2.l[psmc2(0.0)]	psmc2.s[psmc2(0.0)]	psmc3.l[psmc3(0.0)]	psmc3.s[psmc3(0.0)]	psmc5.l[psmc5(6e-134)]	psmc5.s[psmc5(0.0)|smarcd2(2e-41)]	psmc6.l[psmc6(0.0)]	psmc6.s[psmc6(0.0)]	psmd1.1[psmd1(6e-65)]	psmd1.s[psmd1(2e-129)]	psmd11.l[psmd11(0.0)]	psmd11.s[psmd11(0.0)]	psmd13.s[psmd13(0.0)]	psmd14.l[psmd14(5e-69)]	psmd14.s[psmd14(0.0)]	psmd2.l[psmd2(0.0)]	psmd2.s[psmd2(0.0)]	psmd3.l[psmd3(0.0)]	psmd3.s[psmd3(0.0)]	psmd5.l[psmd5(0.0)]	psmd6.l[psmd6(0.0)]	psmd6.s[psmd6(1e-52)]	psmd7.l[psmd7(0.0)]	psmd7.s[psmd7(0.0)]	psmd8.l[psmd8(0.0)|spred3(0.0)]	psmd8.s[psmd8(8e-106)]	psme3.l[psme3(0.0)]	psme3.s[psme3(7e-106)]	psme4-like.l[psme4(0.0)]	psmg1.l[psmg1(8e-151)]	psmg2.l[psmg2(0.0)]	psmg4.s	pspc1.l	psph.l[psph(1e-47)]	psph.s[psph(8e-50)]	ptafr.l[ptafr(0.0)]	ptar1.l[ptar1(0.0)]	ptbp2.s[ptbp2(0.0)]	ptbp3.1[rod1(0.0)]	ptbp3.l[rod1(0.0)]	ptcd1.l[ptcd1(0.0)]	ptcd3.l[ptcd3(0.0)]	ptch2.l[ptch2(0.0)]	ptch2.s[ptch2(0.0)]	ptdss1.s	ptdss2.l[ptdss2(4e-30)]	pter.l[pter(0.0)]	ptger4.s[ptger4(7e-100)]	ptges3.l[ptges3(0.0)]	ptgfrn.s[ptgfrn(0.0)]	ptgs1.s[ptgs1(0.0)]	ptgs2.s[ptgs2(0.0)]	ptk2-like.l[ptk2(0.0)]	ptk2b.l[ptk2b(0.0)]	ptk2b.s[ptk2b(2e-177)]	ptk7.l[ltk(0.0)|ptk7(4e-119)]	ptk7.s[ltk(5e-107)|ptk7(0.0)]	ptp4a1.l[ptp4a1(0.0)]	ptp4a1.s[ptp4a1(0.0)]	ptp4a2.l[ptp4a2(2e-105)]	ptp4a2.s[ptp4a2(0.0)]	ptplad1-like.l[ptplad1(0.0)]	ptplb.l[ptplb(2e-94)]	ptpn11.s[ptpn11(0.0)]	ptpn14.l[ptpn14(0.0)]	ptpn2-like.l[ptpn2(1e-90)]	ptpn2-like.s[ptpn2(0.0)]	ptpn23.s[ptpn23(0.0)]	ptprg.l[ensxetg00000033844(0.0)|ptprg(0.0)]	ptprk.l[ptprk(8e-66)]	ptprn2.s	ptprs.s[ptprs(1e-36)]	ptpru.l[ptpru(0.0)]	ptpru.s[ptpru(0.0)]	ptprz1.l[ptprz1(0.0)]	pttg1ip.1.l[pttg1ip.1(0.0)]	pum2.l[pum2(2e-102)]	pum2.s[pum2(2e-102)]	pus1.s[pus1(0.0)]	pus3.l[pus3(0.0)]	pus7.l[pus7(0.0)]	pvrl1-like.2.l[pvrl1(0.0)]	pvrl1-like.2.s[pvrl1(0.0)]	pvrl3.l[pvrl3(0.0)]	pvrl3.s[pvrl3(0.0)]	pvrl4.l	pwp1-like.s[pwp1(0.0)]	pwwp2a-like.s[pwwp2a(0.0)]	pwwp2b-like.l[pwwp2b(0.0)]	pxdn.l[pxdn(7e-78)]	pxdn.s[pxdn(3e-81)]	pxmp2.l[pxmp2(0.0)]	pxmp4.l[pxmp4(0.0)]	pxn.l[pxn(0.0)]	pxn.s[pxn(0.0)]	pycr1.l[pycr1(2e-127)]	pygl.l[pygl(0.0)]	pygl.s[pygl(0.0)]	pygm.l[pygm(5e-154)]	pygm.s[pygm(0.0)]	qars.s[qars(0.0)]	qsox2.l[qsox2(0.0)]	qsox2.s[qsox2(1e-32)]	r3hcc1.l	r3hcc1l.l	r3hdm2.l[r3hdm2(2e-126)]	r3hdm2.s[r3hdm2(1e-161)|stac3(0.0)]	rab11a.l[rab11a(0.0)]	rab11a.s[rab11a(3e-112)]	rab11b.1.l[rab11b.1(0.0)]	rab11b.1.s[rab11b.1(4e-52)]	rab14.s[rab14(0.0)]	rab15.l[rab15(0.0)]	rab18.s[rab18(2e-54)]	rab19.1	rab1a.l[rab1a(1e-45)]	rab1a.s[rab1a(0.0)]	rab25.l[lamtor2(0.0)|rab25(0.0)]	rab2a.l[rab2a(2e-63)]	rab2a.s[rab2a(1e-134)]	rab2b.l[rab2b(0.0)]	rab2b.s[rab2b(0.0)]	rab32.l[rab32(4e-155)]	rab33b.s[rab33b(0.0)]	rab34.l[rab34(4e-43)]	rab35.l[rab35(0.0)]	rab3d.1[rab3d(0.0)]	rab3d.l[rab3d(0.0)]	rabac1.l[rabac1(0.0)]	rabgap1l.l[rabgap1l(1e-87)]	rabgap1l.s[rabgap1l(0.0)]	rabl6.s[c9orf86(3e-133)]	rac1.l[rac1(1e-57)]	rac1.s[rac1(1e-97)]	racgap1.l[racgap1(0.0)]	racgap1.s[racgap1(2e-50)]	rad17-like.l[rad17(4e-31)]	rad21.l[rad21(2e-56)]	rad21.s[rad21(0.0)]	rad23b.l[rad23b(0.0)]	rad23b.s[rad23b(0.0)]	rad50-like.l[rad50(0.0)]	rad51.l[rad51(0.0)]	rad51ap1-like.l[rad51ap1(1e-27)]	rad54l2.l[rad54l2(0.0)]	rad54l2.s[rad54l2(0.0)]	rai14.l[rai14(0.0)]	ralbp1.l[ralbp1(0.0)]	ralbp1.s[ralbp1(0.0)]	ralgapb-like.l[ralgapb(0.0)]	ralgds.l[ralgds(2e-31)]	ralgds.s[ralgds(2e-23)]	ran.l[ran(1e-29)]	ran.s[ran(4e-31)]	ranbp2.l[ranbp2(0.0)]	ranbp2.s[ranbp2(0.0)]	ranbp3.l[ranbp3(0.0)]	ranbp3.s[ranbp3(0.0)]	ranbp9.1[ranbp9(0.0)]	ranbp9.l[ranbp9(1e-34)]	rangrf-like.l[rangrf(0.0)]	rap1a.s[rap1a(0.0)]	rap1b.l[rap1b(0.0)]	rap1b.s[rap1b(0.0)]	rap2a.s[rap2a(0.0)]	rap2b.l[rap2b(0.0)]	rap2b.s[rap2b(0.0)]	rapgef1.s[rapgef1(0.0)]	rapgef2.l[rapgef2(0.0)]	rapgef2.s[rapgef2(0.0)]	rara.l[rara(0.0)]	rara.s[rara(0.0)]	rarg-like.1.l[rarg(0.0)]	rarg-like.1.s[rarg(0.0)]	rarg-like.2.l[exosc6(0.0)]	rars.s[rars(0.0)]	rasal1.l[rasal1(2e-56)]	rasal2-like.2.l[rasal2(0.0)]	rasal2-like.2.s[rasal2(2e-123)]	rasd1.l[rasd1(0.0)]	rasgef1b.l[rasgef1b(2e-113)]	rasgrp1.l[rasgrp1(4e-64)]	rassf6.s[rassf6(4e-172)]	rassf7.l[rassf7(0.0)]	raver1.l[raver1(0.0)]	rax.l[rax(6e-27)]	rax.s[rax(0.0)]	rb1.s[ensxetg00000031493(2e-172)|ensxetg00000034017(0.0)]	rbbp4.1[rbbp4(4e-124)]	rbbp4.l[rbbp4(8e-113)]	rbbp5.s[rbbp5(0.0)]	rbbp7.l[rbbp7(0.0)]	rbbp7.s[rbbp7(0.0)]	rbbp8nl.l[c20orf151(0.0)]	rbfox2.s[rbfox2(3e-59)]	rbl2-like.l[rbl2(0.0)]	rbm12.l[rbm12(0.0)]	rbm14.l[rbm14(2e-67)]	rbm14.s[rbm14(0.0)]	rbm15.1[rbm15(0.0)]	rbm15b.s[rbm15b(0.0)]	rbm17.l[rbm17(0.0)]	rbm17.s[rbm17(6e-110)]	rbm18.l[rbm18(0.0)]	rbm19.l[rbm19(0.0)]	rbm20.l[rbm20(0.0)]	rbm20.s[pdcd4(0.0)|rbm20(5e-164)]	rbm22.s[rbm22(0.0)]	rbm23.l[rbm23(3e-23)]	rbm24.l[rbm24(4e-175)]	rbm24.s[rbm24(9e-152)]	rbm25.l[rbm25(0.0)]	rbm25.s[rbm25(2e-35)]	rbm26.l[rbm26(2e-82)]	rbm26.s[rbm26(0.0)]	rbm27.l[rbm27(4e-143)]	rbm27.s[rbm27(0.0)]	rbm33.l[ensxetg00000025367(4e-89)|rbm33(2e-139)]	rbm33.s[rbm33(1e-146)]	rbm34.l[rbm34(5e-150)]	rbm38.s[rbm38(0.0)]	rbm39.l[rbm39(2e-49)]	rbm39.s[rbm39(9e-124)]	rbm42.l[rbm42(2e-39)]	rbm45-like.s[rbm45(0.0)]	rbm47.l[rbm47(0.0)]	rbm47.s[rbm47(2e-85)]	rbm4b.l[rbm4b(6e-42)]	rbm4b.s[rbm4b(5e-56)]	rbm6.l[rps20(0.0)]	rbm6.s[rps20(0.0)]	rbms1.l[rbms1(0.0)]	rbms1.s[rbms1(0.0)]	rbmx-like.l[rbmx(0.0)]	rbmx-like.s[rbmx(0.0)]	rbmx2.l[ensxetg00000026179(2e-46)|rbmx2(5e-69)]	rc3h1-like.l[rc3h1(0.0)]	rc3h1-like.s[rc3h1(0.0)]	rcan1.s[rcan1(1e-34)]	rcbtb2.s[rcbtb2(0.0)]	rcc1.l[rcc1(3e-101)]	rcc1.s[rcc1(0.0)]	rcn3.l[xb-gene-5781886(2e-99)]	rcor1.l[rcor1(0.0)]	rcor1.s[rcor1(0.0)]	rcor2.l[rcor2(9e-64)]	rcvrn.1.l	rdh10.1[rdh10(2e-119)]	rdh10.s[rdh10(0.0)]	reck.l	reep3.s[reep3(3e-169)]	reep5.l[reep5(0.0)]	rela.l[rela(5e-176)]	rer1.l[rer1(0.0)]	rer1.s[rer1(0.0)]	rere.l[rere(3e-121)]	rere.s[rere(5e-89)]	rest.l[rest(5e-108)]	rest.s[rest(0.0)]	retsat.l[retsat(0.0)]	rev1.l[rev1(7e-140)]	rev1.s[rev1(3e-109)]	rev3l.l[rev3l(0.0)]	rexo2.l[rexo2(0.0)]	rexo4.l[rexo4(0.0)]	rexo4.s[rexo4(0.0)]	rfc1.l[rfc1(4e-43)]	rfc2.l[rfc2(2e-69)]	rfc3.l[rfc3(1e-101)]	rfc4.l[rfc4(9e-47)]	rfc5.s[rfc5(0.0)]	rffl.l[rffl(2e-62)]	rfk.l[rfk(0.0)]	rfk.s[rfk(0.0)]	rfng-like.l[rfng(1e-156)]	rfwd2.l[rfwd2(8e-100)]	rfx2.l[rfx2(1e-43)]	rfx2.s[rfx2(1e-117)]	rfx4.l[rfx4(0.0)]	rfx4.s[rfx4(0.0)]	rgma.l[rgma(0.0)]	rgma.s[rgma(0.0)]	rhbdd2.l[rhbdd2(0.0)]	rhbdd2.s[rhbdd2(0.0)]	rheb.s[rheb(3e-22)]	rhebl1.l[rhebl1(2e-109)]	rhebl1.s[rhebl1(4e-126)]	rhoa.2.s[rhoa.2(0.0)]	rhoa.l[rhoa(7e-68)]	rhoa.s[rhoa(0.0)]	rhob.l[rhob(0.0)]	rhob.s[rhob(9e-47)]	rhoc.l[rhoc(1e-106)]	rhof.l[rhof(0.0)]	rhog-like.1.l[rhog.2(0.0)|rhog.2(0.0)]	rhot2.l[rhot2(2e-70)]	rhot2.s[rhot2(0.0)]	rhou.l[rhou(7e-42)]	rhou.s[rhou(2e-63)]	rhov.l[rhov(2e-150)]	rhpn2.l[rhpn2(0.0)]	rictor-like.l[rictor(0.0)]	rictor-like.s[rictor(0.0)]	rif1.s[rif1(0.0)]	rilpl2.l[rilpl2(0.0)]	rimklb-like.l[rimklb(0.0)]	rimklb-like.s[rimklb(0.0)]	rin2.s[rin2(0.0)]	riok1.l[rbm22(6e-36)|riok1(2e-68)]	riok1.s[riok1(0.0)]	riok2.l[riok2(0.0)]	riok2.s[riok2(5e-153)]	riok3.l[riok3(6e-119)]	riok3.s[riok3(0.0)]	ripk4.l[ripk4(0.0)]	ripk4.s[ripk4(0.0)]	rlf.l[rlf(0.0)]	rlf.s[rlf(0.0)]	rmdn3.l[fam82a2(4e-68)]	rmnd5a.l[rmnd5a(0.0)]	rmnd5a.s[rmnd5a(4e-64)]	rnaseh2a.l[rnaseh2a(2e-46)]	rnaseh2b.l[rnaseh2b(0.0)]	rnaseh2c.l[rnaseh2c(5e-149)|kat5(1e-59)]	rnd1.l[rnd1(1e-34)]	rnd1.s[rnd1(0.0)]	rnd3.l[rnd3(3e-137)]	rnf10.l[rnf10(0.0)]	rnf10.s[rnf10(0.0)]	rnf11.s[rnf11(0.0)]	rnf111.l[rnf111(1e-37)]	rnf111.s[rnf111(2e-30)]	rnf114.s[rnf114(0.0)]	rnf115.l[rnf115(0.0)]	rnf115.s[rnf115(5e-180)]	rnf121.l[rnf121(2e-177)]	rnf121.s[rnf121(0.0)]	rnf123.l[rnf123(0.0)]	rnf126.l[rnf126(1e-64)]	rnf126.s[rnf126(9e-89)]	rnf13.l[rnf13(0.0)]	rnf13.s[rnf13(0.0)]	rnf139.l[rnf139(0.0)]	rnf145.l[rnf145(2e-164)]	rnf146.1[rnf146(0.0)]	rnf146.l[rnf146(0.0)]	rnf157.l[rnf157(0.0)]	rnf165.s[rnf165(6e-118)]	rnf181.s[rnf181(3e-28)]	rnf19a.l[rnf19a(0.0)]	rnf19a.s[rnf19a(7e-106)]	rnf2.l[rnf2(0.0)]	rnf2.s[rnf2(0.0)]	rnf20-like.l[rnf20(9e-128)]	rnf219-like.l[rnf219(0.0)]	rnf220.1.l[rnf220.1(0.0)]	rnf220.1.s[rnf220.1(0.0)]	rnf25-like.l[rnf25(0.0)]	rnf26.l	rnf34.l[rnf34(0.0)]	rnf38.1[rnf38(0.0)]	rnf38.l[rnf38(1e-74)]	rnf40-like.l[rnf40(4e-59)]	rnf40-like.s[rnf40(3e-163)]	rnf41.l[rnf41(0.0)]	rnf41.s[rnf41(0.0)]	rnf43.l	rnf43.s	rnf44.l[rnf44(0.0)]	rnf44.s[rnf44(0.0)]	rnft1.l[rnft1(0.0)]	rnpc3-like.1.l[rnpc3(0.0)]	robo1.l[robo1(0.0)]	robo3.1[robo3(0.0)]	robo3.l[robo3(0.0)]	rock1.l[rock1(0.0)]	rogdi.l[rogdi(6e-103)]	ropn1l.l[ropn1l(9e-106)]	ror1.l[ror1(0.0)]	ror2.l[ror2(0.0)]	ror2.s[ror2(0.0)]	rpa1.l[rpa1(0.0)]	rpa1.s[rpa1(3e-134)]	rpa2.l[rpa2(0.0)]	rpa3.l[rpa3(7e-169)]	rpap3.l[rpap3(0.0)]	rpe.s[rpe(0.0)]	rpe65.s[rpe65(0.0)]	rpf1.l[rpf1(0.0)]	rpf1.s[rpf1(0.0)]	rpf2.s[rpf2(0.0)]	rpia-like.l[rpia(0.0)]	rpl10a.s[rpl10a(6e-76)]	rpl14.l[ensxetg00000000809(2e-179)]	rpl14.s[ensxetg00000000809(2e-92)]	rpl15.l[rpl15(0.0)]	rpl15.s[rpl15(0.0)]	rpl17.l[rpl17(0.0)]	rpl17.s[rpl17(0.0)]	rpl19.l[rpl19(0.0)]	rpl19.s[rpl19(0.0)]	rpl22l1.l[rpl22l1(2e-149)]	rpl23.l[rpl23(5e-132)]	rpl23.s[rpl23(2e-134)]	rpl24.l[rpl24(5e-54)]	rpl24.s[rpl24(3e-59)]	rpl27a-like.l[rpl27a(0.0)]	rpl27a-like.s[rpl27a(0.0)]	rpl29.l[rpl29(4e-138)]	rpl29.s[rpl29(7e-111)]	rpl3.l[rpl3(0.0)]	rpl3.s[rpl3(4e-156)]	rpl35.l[rpl35(5e-171)]	rpl35.s[rpl35(6e-178)]	rpl36.l[rpl36(2e-161)]	rpl36.s[rpl36(2e-141)]	rpl37a.l[rpl37a(0.0)]	rpl38.l[rpl38(3e-114)]	rpl38.s[rpl38(1e-107)]	rpl39.l[rpl39(2e-103)]	rpl39.s[rpl39(4e-113)]	rpl5.l[rpl5(2e-114)]	rpl5.s[rpl5(0.0)]	rpl8.l[rpl8(0.0)]	rpl8.s[rpl8(0.0)]	rplp0.l[rplp0(0.0)]	rplp0.s[rplp0(0.0)]	rplp1.l[rplp1(3e-154)]	rpn1.l[rpn1(0.0)]	rpn1.s[rpn1(4e-131)]	rpn2.1[rpn2(9e-97)]	rpn2.s[rpn2(0.0)]	rpp30.l[rpp30(0.0)]	rprc1-like.l[map7d1(0.0)]	rprc1-like.s[map7d1(0.0)|thrap3(0.0)]	rprd1a.1[rprd1a(0.0)]	rprd1a.s[rprd1a(0.0)]	rprd2-like.l[rprd2(2e-150)]	rprd2-like.s[rprd2(2e-179)]	rps10.l[rps10(0.0)]	rps13.l[rps13(3e-76)]	rps13.s[rps13(5e-88)]	rps16.l[rps16(0.0)]	rps16.s[rps16(0.0)]	rps19bp1.l[xb-gene-5779332(8e-84)]	rps23.l[rps23(0.0)]	rps23.s[rps23(0.0)]	rps25.1[rps25(0.0)]	rps25.l[rps25(0.0)]	rps26.l[rps26(0.0)]	rps26.s[rps26(2e-49)]	rps28p9.l[rps28p9(1e-145)]	rps28p9.s[rps28p9(6e-134)]	rps29.l[rps29(8e-73)]	rps29.s[rps29(5e-36)]	rps3a.l[rps3a(0.0)]	rps3a.s[rps3a(0.0)]	rps4x.l[rps4x(0.0)]	rps4x.s[rps4x(0.0)]	rps5.l[rps5(0.0)]	rps5.s[rps5(0.0)]	rps6.l[opn3(0.0)|rps6(0.0)]	rps6.s[rps6(0.0)]	rps8.l[rps8(0.0)]	rps8.s[rps8(0.0)]	rptor.l[rptor(2e-77)]	rpusd2.l[rpusd2(0.0)]	rqcd1.l[rqcd1(4e-102)]	rqcd1.s[rqcd1(0.0)]	rraga.l[rraga(0.0)]	rragc.1[rragc(1e-62)]	rreb1.l[rreb1(0.0)]	rreb1.s[rreb1(0.0)]	rrm1.l[rrm1(0.0)]	rrm1.s[rrm1(0.0)]	rrm2.1.l[rrm2.1(0.0)]	rrm2.2.l[rrm2.1(0.0)]	rrm2.2.s[rrm2.1(0.0)]	rrn3.l[rrn3(5e-147)]	rrp12.s[rrp12(0.0)]	rrp15.l[rrp15(2e-168)]	rrp15.s[rrp15(6e-179)]	rrp1b.l[rrp1b(0.0)]	rrp1b.s[rrp1b(4e-68)]	rrp7a-like.l[rrp7a(0.0)]	rrp7a-like.s[rrp7a(0.0)]	rrp9.l[rrp9(0.0)]	rrp9.s[rrp9(0.0)]	rrs1.l[ensxetg00000030001(2e-165)]	rrs1.s[ensxetg00000030001(4e-166)]	rsf1.s[rsf1(2e-94)]	rsl1d1-like.l[rsl1d1(0.0)]	rsl1d1-like.s[rsl1d1(0.0)]	rsph3.l[rsph3(0.0)]	rsph6a.l[rsph6a(0.0)]	rsph9.l[rsph9(0.0)]	rsrc2.l[rsrc2(0.0)]	rtcb.1[c22orf28(1e-71)]	rtf1.l[rtf1(0.0)]	rtfdc1.s[c20orf43(0.0)]	rtkn2.l[rtkn2(0.0)]	rtn3.l[rtn3(2e-93)]	rtn4.l[rtn4(3e-49)]	rtn4.s[rtn4(1e-52)]	rttn.s	rundc1-like.l[rundc1(6e-125)]	ruvbl1.l[ruvbl1(0.0)]	ruvbl1.s[ruvbl1(0.0)]	rxrb.l[rxrb(0.0)]	rxrb.s[rxrb(0.0)]	rybp.l[rybp(0.0)]	ryr1-like.l[ryr1(0.0)]	s100pbp.l[s100pbp(0.0)]	s1pr5.l[s1pr5(0.0)]	s1pr5.s[s1pr5(0.0)]	saal1.l[saal1(2e-113)]	sacm1l.l[sacm1l(0.0)]	sacs.l[sacs(0.0)]	sae1.l[sae1(6e-47)]	safb.l[safb(6e-126)]	safb.s[safb(8e-117)]	sall1.l[sall1(1e-86)]	sall1.s[sall1(0.0)]	sall2.l[sall2(9e-156)]	sall2.s[sall2(1e-163)]	samd13.l[samd13(9e-99)]	sap18.l[sap18(0.0)]	sap18.s[sap18(0.0)]	sar1a.l[sar1a(0.0)]	sar1a.s[sar1a(1e-103)]	sarnp.l[sarnp(0.0)]	sarnp.s[sarnp(2e-62)]	sars.l[sars(4e-90)]	sars.s[sars(8e-113)]	sart1.s[sart1(0.0)]	sart3.l[sart3(2e-124)]	sass6.2.l[hiat1(0.0)|sass6.2(1e-139)]	sass6.l[sass6(0.0)]	sav1.l[sav1(0.0)]	sbds.l[sbds(0.0)]	sbf1.l[sbf1(3e-95)]	sbf1.s[sbf1(9e-113)]	sbno1.l[sbno1(1e-83)]	sbno1.s[sbno1(0.0)]	sbno2.l[sbno2(2e-28)]	scaf11-like.l[ensxetg00000030749(0.0)|ensxetg00000031407(7e-81)]	scaf11-like.s[ensxetg00000030749(8e-171)|ensxetg00000031407(1e-88)]	scaf4.l[scaf4(0.0)]	scaf4.s[scaf4(0.0)]	scaf8.l[scaf8(3e-144)]	scaf8.s[scaf8(3e-28)]	scamp2.l[scamp2(0.0)]	scamp2.s[scamp2(7e-80)]	scamp5.l[scamp5(5e-90)]	scap.s[scap(0.0)]	scfd1.l[scfd1(0.0)]	scml2.l[scml2(4e-59)]	scml2.s[scml2(0.0)]	scnn1b.s[scnn1b(0.0)]	scnn1g-like.s[scnn1g(0.0)]	scrib.l[scrib(3e-106)]	scube2.l[scube2(1e-39)]	scube2.s[scube2(6e-115)]	scyl1.l[scyl1(0.0)]	scyl3.l[scyl3(0.0)]	sdad1.s[sdad1(0.0)]	sdc1.l[sdc1(5e-57)]	sdc2.l	sdc2.s	sde2.l[c1orf55(4e-73)|lefty(5e-165)]	sde2.s[c1orf55(0.0)]	sdf2.l[sdf2(0.0)]	sdf2.s[sdf2(0.0)]	sdf4.l[sdf4(8e-60)]	sdf4.s[sdf4(4e-27)]	sdha.l[sdha(0.0)]	sdhc.s[sdhc(2e-157)]	sdk2.1[sdk2(1e-82)]	sds.l[sds(0.0)]	sec11a.l[sec11a(0.0)]	sec11a.s[sec11a(0.0)]	sec13.l[sec13(2e-79)]	sec13.s[sec13(4e-169)]	sec16a-like.l[sec16a(9e-142)]	sec16a-like.s[sec16a(4e-65)]	sec22b.l[sec22b(0.0)]	sec23a.s[sec23a(0.0)]	sec23b.l[sec23b(8e-174)]	sec23b.s[sec23b(0.0)]	sec23ip.l[sec23ip(1e-87)]	sec23ip.s[sec23ip(0.0)]	sec24a-like.l[sec24a(5e-58)]	sec24b.l[sec24b(6e-56)]	sec24d-like.1.l[sec24c(0.0)]	sec24d-like.1.s[sec24c(0.0)]	sec24d-like.2.l[sec24d(0.0)]	sec24d-like.2.s[sec24d(0.0)]	sec31a.l[sec31a(0.0)]	sec61a1.l[sec61a1(0.0)]	sec61a1.s[sec61a1(0.0)]	sec61b.l[sec61b(1e-171)]	sec61g.l[sec61g(3e-93)]	sec61g.s[sec61g(3e-89)]	secisbp2.l[secisbp2(0.0)]	secisbp2l.l[secisbp2l(0.0)]	seh1l.l[seh1l(5e-92)]	seh1l.s[seh1l(0.0)]	sel1l3.s[sel1l3(0.0)]	selm.l	selo.l[selo(7e-44)]	sema3a.l[sema3a(0.0)]	sema3a.s[sema3a(0.0)]	sema3f.l[sema3f(0.0)]	sema3f.s[sema3f(0.0)]	sema4a.l[sema4a(0.0)]	sema4a.s[sema4a(0.0)]	sema4c.l[sema4c(0.0)]	sema4c.s[sema4c(0.0)]	sema6a.l[sema6a(0.0)]	sema6a.s[sema6a(8e-77)]	sema6d.l[sema6d(2e-72)]	sema6d.s[sema6d(0.0)]	senp1-like.s[senp1(0.0)]	senp5.l[senp5(0.0)]	senp5.s[senp5(0.0)]	senp6.1[senp6(0.0)]	sephs2.1[sephs2(0.0)]	sept10.l[sept10(0.0)]	sept11.l[sept11(0.0)]	sept11.s[sept11(0.0)]	sept12.l[sept12(0.0)]	sept12.s[sept12(0.0)]	sept2-a.s[sept2-a(3e-39)]	sept2.l[sept2(0.0)]	sept2.s[sept2(8e-30)]	sept7-like.l[sept7(0.0)]	sept8.l[sept8(1e-139)]	sept8.s[sept8(2e-131)]	sept9.l[sept9(0.0)]	serhl.l[serhl(1e-46)]	serinc3.l[serinc3(0.0)]	serinc5.s[serinc5(4e-64)]	serp2.l[serp1(1e-151)]	serpinf1.l[serpinf1(0.0)]	serpinf2.l[serpinf2(0.0)]	sertad3.l[sertad3(2e-66)]	sertad3.s[sertad3(4e-63)]	sesn2.l[sesn2(0.0)]	sesn2.s[sesn2(0.0)]	set.s[set(0.0)]	setd1b.s[setd1b(0.0)]	setd5-like.l[setd5(5e-153)]	setd5-like.s[setd5(6e-150)]	setd6.l[setd6(0.0)]	setdb1.l[setdb1(0.0)]	setdb1.s[setdb1(5e-146)]	setx.l[setx(2e-44)]	sez6l.s[sez6l(0.0)]	sf1.s[sf1(1e-96)]	sf3a2.l[sf3a2(0.0)]	sf3a2.s[sf3a2(0.0)]	sf3b1.l[sf3b1(0.0)]	sf3b1.s[sf3b1(0.0)]	sf3b2.l[sf3b2(2e-45)]	sf3b2.s[sf3b2(0.0)]	sf3b3.l[sf3b3(0.0)]	sf3b3.s[sf3b3(2e-37)]	sf3b4.l[sf3b4(0.0)]	sf3b4.s[sf3b4(2e-55)]	sf3b5.s[sf3b5(9e-97)]	sf3b6.l[sf3b14(0.0)]	sf3b6.s[sf3b14(6e-133)]	sfi1-like.l[depdc5(0.0)|pisd(0.0)]	sfpq.l[sfpq(0.0)]	sfpq.s[sfpq(0.0)]	sfrp1.s[sfrp1(0.0)]	sfrp2.l[sfrp2(0.0)]	sfrp2.s[sfrp2(0.0)]	sfswap.l[sfswap(0.0)]	sfswap.s[sfswap(0.0)]	sft2d1.s[sft2d1(0.0)]	sfxn1.l[sfxn1(5e-48)]	sgk1.l[sgk1(1e-92)]	sgk3.l[ensxetg00000033505(0.0)]	sgk3.s[ensxetg00000033505(0.0)]	sgms1.s[sgms1(1e-180)]	sgol1.l[sgol1(3e-173)]	sgpl1-like.l[sgpl1(0.0)]	sgpp2.s[sgpp2(0.0)]	sgta.l[sgta(0.0)]	sh3bgrl2.1[sh3bgrl2(5e-25)]	sh3bgrl3.s[sh3bgrl3(0.0)]	sh3bp4.l[sh3bp4(0.0)]	sh3bp4.s[sh3bp4(0.0)]	sh3d19-like.l[sh3d19(0.0)]	sh3d19-like.s[sh3d19(0.0)]	sh3d21-like.l[ensxetg00000030848(4e-133)]	sh3d21-like.s[ensxetg00000030848(9e-30)]	sh3gl1.l[sh3gl1(3e-80)]	sh3glb1.l[sh3glb1(0.0)]	sh3pxd2a.l[sh3pxd2a(2e-114)]	sh3pxd2a.s[sh3pxd2a(1e-97)]	sh3rf1.l[sh3rf1(0.0)]	shcbp1.l[shcbp1(0.0)]	shcbp1.s[shcbp1(0.0)]	shd-like.l[shd(8e-42)]	shfm1.l[shfm1(4e-154)]	shfm1.s[shfm1(3e-155)]	shh.l[shh(5e-110)]	shisa2.l[shisa2(0.0)]	shisa2.s[shisa2(0.0)]	shmt1.l[shmt1(0.0)]	shmt2.l[shmt2(0.0)]	shmt2.s[shmt2(0.0)]	shq1.l[shq1(0.0)]	shroom2.l[shroom2(0.0)]	shroom4.l[shroom4(3e-112)]	siah1.l[siah1(0.0)]	siah1.s[siah1(0.0)]	sidt1-like.l[sidt1(0.0)]	sidt2.l[sidt2(2e-124)]	sigirr.s[sigirr(0.0)]	sik1.s[sik1(1e-21)]	sin3b.l[sin3b(0.0)]	sipa1l1-like.l[sipa1l1(0.0)]	sipa1l1-like.s[sipa1l1(2e-133)]	sirt5.l[sirt5(0.0)]	sirt6.s[sirt6(0.0)]	sirt7.l[sirt7(3e-141)]	six3.l[six3(0.0)]	six3.s[six3(0.0)]	six4.l[six4(0.0)]	six4.s[six4(0.0)]	ska3.l[ska3(0.0)]	skil.1[skil(1e-115)]	skil.l[skil(0.0)]	skiv2l2-like.l[skiv2l2(0.0)]	skiv2l2-like.s[skiv2l2(0.0)]	skp1.l[skp1(0.0)]	skp1.s[skp1(0.0)]	skp2.l[skp2(0.0)]	slbp.l[slbp(0.0)]	slbp.s[slbp(0.0)]	slc12a2.l[slc12a2(0.0)]	slc12a2.s[slc12a2(0.0)]	slc12a3.2.s[ensxetg00000033461(0.0)]	slc12a6.l[slc12a6(0.0)]	slc13a4.l[slc13a4(0.0)]	slc13a4.s[slc13a4(0.0)]	slc15a4.l[slc15a4(6e-156)]	slc16a1.l[slc16a1(1e-48)]	slc16a1.s[slc16a1(4e-111)]	slc16a10.s[slc16a10(0.0)]	slc16a12.l[slc16a12(2e-77)]	slc16a12.s[slc16a12(2e-47)]	slc17a5.s[c5orf54(5e-144)]	slc19a1.l[slc19a1(0.0)]	slc19a2.l[mrpl44(1e-58)|slc19a2(0.0)]	slc1a4.l[slc1a4(0.0)]	slc1a5.l[slc1a5(0.0)]	slc1a5.s[slc1a5(2e-77)]	slc20a1.l[slc20a1(0.0)]	slc20a1.s[slc20a1(0.0)]	slc22a31-like.1[slc22a31(0.0)]	slc23a2.l[slc23a2(2e-106)]	slc25a1.l[slc25a1(0.0)]	slc25a13.l[slc25a13(3e-69)]	slc25a13.s[slc25a13(2e-36)]	slc25a17.l[mkl1(0.0)|slc25a17(0.0)]	slc25a17.s[slc25a17(3e-154)]	slc25a19.l[slc25a19(0.0)]	slc25a20.2.l[slc25a20.2(0.0)]	slc25a22.l[slc25a22(0.0)]	slc25a22.s[slc25a22(0.0)]	slc25a24.l[slc25a24(0.0)]	slc25a24.s[slc25a24(0.0)]	slc25a25-like.1[slc25a25(1e-50)]	slc25a25-like.s[slc25a25(0.0)]	slc25a28.l[slc25a28(0.0)]	slc25a28.s[slc25a28(0.0)]	slc25a29.l[slc25a29(0.0)]	slc25a29.s[slc25a29(0.0)|yy1(8e-64)]	slc25a3.l[slc25a3(4e-125)]	slc25a3.s[slc25a3(2e-123)]	slc25a30.l[slc25a30(4e-102)]	slc25a34.l[slc25a34(0.0)]	slc25a39.l[slc25a39(4e-58)]	slc25a44.l[slc25a44(0.0)]	slc25a44.s[slc25a44(0.0)]	slc26a11.l[slc26a11(0.0)]	slc27a2-like.l[slc27a2(0.0)]	slc27a4.1[slc27a4(0.0)]	slc2a12.l[slc2a12(0.0)]	slc2a2.l[slc2a2(0.0)]	slc2a2.s[slc2a2(2e-49)]	slc30a1.l[slc30a1(0.0)]	slc30a1.s[slc30a1(0.0)]	slc30a5.l[slc30a5(0.0)]	slc30a6.s[slc30a6(1e-35)]	slc30a7.l[slc30a7(1e-82)]	slc30a7.s[slc30a7(4e-82)]	slc30a8.l[slc30a8(2e-80)]	slc35a5.l[slc35a5(0.0)]	slc35a5.s[slc35a5(0.0)]	slc35b1.l[slc35b1(0.0)]	slc35b1.s[slc35b1(0.0)]	slc35b2.l[slc35b2(0.0)]	slc35b4.l	slc35c1.l[slc35c1(0.0)]	slc35d2.s	slc35e1.l[slc35e1(0.0)]	slc35e1.s[slc35e1(0.0)]	slc35e2b.l	slc35f2.1[slc35f2(0.0)]	slc36a4.l[slc36a4(0.0)]	slc37a3-like.l[slc37a3(0.0)]	slc38a3.l[slc38a3(4e-102)]	slc38a3.s[slc38a3(0.0)]	slc38a5.s[slc38a5(8e-68)]	slc38a7.l[slc38a7(0.0)]	slc38a8.l[slc38a8(0.0)]	slc39a10.l[slc39a10(2e-33)]	slc39a10.s[slc39a10(5e-42)]	slc39a13-like.l[slc39a13(6e-117)]	slc39a7.l[slc39a7(0.0)]	slc39a7.s[slc39a7(0.0)]	slc39a9-like.1.l[ensxetg00000018648(2e-121)]	slc39a9.s[kiaa0247(1e-30)|slc39a9(1e-38)]	slc3a2.s[slc3a2(0.0)]	slc44a1-like.l[slc44a1(0.0)]	slc44a2.l[slc44a2(6e-77)]	slc44a4.l[slc44a4(0.0)]	slc45a3.l[slc45a3(1e-74)]	slc45a3.s[slc45a3(4e-70)]	slc4a11.l[slc4a11(0.0)]	slc4a1ap.l[slc4a1ap(0.0)]	slc50a1.l[slc50a1(5e-177)]	slc6a14.2.l[slc6a14.2(0.0)]	slc6a3-like.s[slc6a3(2e-142)]	slc7a3.l[slc7a3(0.0)]	slc7a4.l[slc7a4(0.0)]	slc7a5.1[slc7a5(0.0)]	slc7a5.l[slc7a5(0.0)]	slc7a6.l[slc7a6(0.0)]	slc7a7.l[slc7a7(9e-84)]	slc7a8.l[slc7a8(0.0)]	slc7a8.s[slc7a8(0.0)]	slc8b1.l[slc24a6(2e-68)]	slc9a1.l[slc9a1(0.0)]	slc9a1.s[slc9a1(0.0)]	slc9a3r1.s[slc9a3r1(0.0)]	slc9a3r2.l[slc9a3r2(0.0)]	slc9a7.l[slc9a7(3e-81)]	slco4c1.l[slco4c1(0.0)]	slco5a1.l[slco5a1(0.0)]	slco5a1.s[slco5a1(4e-170)]	slirp.l[slirp(5e-98)]	slit2.l[slit2(2e-112)]	slit2.s[slit2(0.0)]	slk-like.s[slk(1e-37)]	slmap.1[slmap(3e-31)]	sltm.l[sltm(2e-95)]	sltm.s[sltm(0.0)]	slu7.l[slu7(0.0)]	slx4.l[slx4(5e-25)]	smad1.l[smad1(2e-107)]	smad7-like.l[smad7(2e-30)]	smad7-like.s[smad7(0.0)]	smagp.l[xb-gene-5871173(6e-76)]	smagp.s[xb-gene-5871173(4e-103)]	smarca2-like.l[smarca2(0.0)]	smarca5.1[smarca5(0.0)]	smarca5.s[smarca5(4e-161)]	smarcb1.l[smarcb1(0.0)]	smarcb1.s[smarcb1(0.0)]	smarcc1.l[smarcc1(3e-69)]	smarcc1.s[smarcc1(3e-75)]	smarcd2.l[smarcd2(0.0)]	smarcd2.s[smarcd2(0.0)]	smc3.l[smc3(0.0)]	smc3.s[smc3(0.0)]	smc4-like.l[smc4(0.0)]	smco4.1[c11orf75(0.0)]	smcr8.l[smcr8(0.0)]	smek2.l[smek2(0.0)]	smek2.s[smek2(0.0)]	smg1.l[ensxetg00000033590(2e-111)|smg1(0.0)]	smg1.s[ensxetg00000033590(2e-111)|smg1(0.0)]	smg5-like.2.l[smg5(0.0)]	smg6.l[smg6(7e-92)]	smg7.l[smg7(0.0)]	smg7.s[smg7(0.0)]	smim15.l[ndufaf2(4e-36)|smim15(3e-107)]	smim19-like.l[c8orf40(5e-122)|edem2(3e-143)]	smn2.l[smn2(4e-80)]	smndc1.l[smndc1(2e-149)]	smo.l[smo(0.0)]	smo.s[smo(0.0)]	smox.s[smox(0.0)]	smpd4.l[smpd4(0.0)]	smu1.l[smu1(8e-117)]	smu1.s[smu1(1e-111)]	smug1.l[smug1(0.0)]	smyd1.l[smyd1(0.0)]	snai1.s[snai1(2e-107)]	snap23.l[snap23(4e-134)]	snap29.l[snap29(0.0)]	snip1.s[snip1(0.0)]	snn.l[snn(0.0)]	snn.s[snn(0.0)]	snrnp200.l[snrnp200(5e-34)]	snrnp200.s[snrnp200(0.0)]	snrnp25.s[snrnp25(0.0)]	snrnp27.s[snrnp27(0.0)]	snrnp35.l[ensxetg00000034327(0.0)]	snrnp40.l[snrnp40(0.0)]	snrnp40.s[snrnp40(2e-24)]	snrnp48.l[snrnp48(0.0)]	snrnp70.l[snrnp70(0.0)]	snrnp70.s[snrnp70(0.0)]	snrpa.s[snrpa(0.0)]	snrpb.l[snrpb(9e-98)]	snrpb.s[snrpb(1e-95)]	snrpc.s[snrpc(0.0)]	snrpd1.l[snrpd1(0.0)]	snrpd1.s[snrpd1(2e-57)]	snrpd2.l[snrpd2(5e-153)]	snrpf.l[snrpf(6e-57)]	snrpf.s[snrpf(1e-51)]	snrpg.l[snrpg(1e-103)]	snrpg.s[snrpg(3e-144)]	sntb2.s[sntb2(0.0)]	snupn.l[snupn(0.0)]	snw1.l[snw1(0.0)]	snw1.s[snw1(0.0)]	snx12.l[snx12(3e-47)]	snx18.l[snx18(0.0)]	snx2-like.l[snx2(0.0)]	snx2-like.s[snx2(0.0)]	snx22.l[snx22(0.0)]	snx27.l[snx27(0.0)]	snx27.s[snx27(8e-65)]	snx3.l[snx3(0.0)]	snx3.s[snx3(0.0)]	snx31.l[snx31(0.0)]	snx31.s[snx31(0.0)]	snx6.l[snx6(0.0)]	snx6.s[snx6(0.0)]	soat1.l[soat1(0.0)]	soat1.s[soat1(4e-141)]	socs1.l[socs1(0.0)]	socs3-like.1.l[xb-gene-5809273(0.0)]	socs3.l[socs3(0.0)]	socs6.s[socs6(0.0)]	sod1.l	sod1.s[sod1(4e-136)]	sod3.l[sod3(0.0)]	sorl1.l[sorl1(8e-168)]	sos2.l[sos2(0.0)]	sowaha.s[ankrd43(0.0)]	sowahc.l[ankrd57(0.0)]	sox10.l[sox10(3e-78)]	sox10.s[sox10(4e-103)]	sox11.l[sox11(9e-147)]	sox11.s[sox11(2e-151)]	sox13.s[sox13(0.0)]	sox17a.l[sox17a(3e-38)]	sox17a.s[sox17a(0.0)]	sox17b.1.l[sox17b.1(0.0)]	sox17b.1.s[sox17b.1(0.0)]	sox2.1[sox2(0.0)]	sox21-like.2.l[sox21(0.0)]	sox21-like.2.s[sox21(3e-73)]	sox5.s[sox5(0.0)]	sox7.s[sox7(1e-59)]	sox8.l[sox8(0.0)]	sox8.s[sox8(0.0)]	sox9.1[sox9(0.0)]	sox9.s[sox9(0.0)]	sp1.l[sp1(0.0)]	sp1.s[sp1(0.0)]	sp3.l[sp3(0.0)]	sp3.s[sp3(3e-46)]	sp5.l[sp5(0.0)]	sp5.s[sp5(0.0)]	sp5l.l[gli1.2(0.0)]	sp5l.s[gli1.2(1e-52)]	sp7.l[sp7(0.0)]	sp7.s[sp7(0.0)]	sp8.l[sp8(1e-91)]	sp8.s[sp8(3e-83)]	spag1.l[spag1(1e-136)]	spag1.s[spag1(0.0)]	spag5.l[aldoc(1e-67)]	spag6.l[spag6(0.0)]	spag9-like.1.s[spag9(1e-156)]	sparc.l[sparc(2e-74)]	sparc.s[sparc(3e-125)]	spata18-like.l[spata18(0.0)]	spata18-like.s[spata18(0.0)]	spata6-like.l	spats2.l[spats2(0.0)]	spats2.s[spats2(3e-153)]	spc25.l[spc25(0.0)]	spcs3.l[spcs3(0.0)]	spcs3.s[spcs3(0.0)]	speg.s[ensxetg00000019246(3e-55)|speg(3e-23)]	spen.l[spen(1e-81)]	spen.s[spen(9e-69)]	spg21.s[spg21(8e-44)]	spg7.1[spg7(0.0)]	spib.l[spib(0.0)]	spint2.l[spint2(0.0)]	spint2.s[spint2(0.0)]	spns2.l[spns2(0.0)]	spop.l[spop(0.0)]	spop.s[spop(0.0)]	sppl2a.l[sppl2a(8e-130)]	sppl3.l[sppl3(4e-70)]	sppl3.s[sppl3(2e-30)]	spred1.l[spred1(0.0)]	spred2.l[spred2(0.0)]	spry1.l[spry1(0.0)]	spry1.s[spry1(0.0)]	spry2.l[spry2(0.0)]	spry2.s[spry2(0.0)]	spry4.l[spry4(0.0)]	spry4.s[spry4(0.0)]	spryd7.l[spryd7(0.0)]	spsb4-like.l	spsb4-like.s	sptan1.1[sptan1(0.0)]	sptan1.s[sptan1(0.0)]	sptlc1.l[sptlc1(0.0)]	sptlc2.l[sptlc2(1e-21)]	sptlc3-like.s[sptlc3(0.0)]	spty2d1.s[spty2d1(5e-133)]	sqrdl.s[sqrdl(0.0)]	sra1.l[sra1(0.0)]	sra1.s[sra1(1e-96)]	srbd1-like.l[srbd1(1e-67)]	srcap.l[srcap(7e-59)]	srcap.s[srcap(5e-60)]	srebf1.s[srebf1(1e-148)]	srek1.s[srek1(1e-37)]	srgap1.l[srgap1(0.0)]	srgap1.s[srgap1(0.0)]	sri.l[sri(0.0)]	sri.s[sri(4e-113)]	srl-like.l[srl(0.0)]	srl-like.s[srl(3e-123)]	srm-like.l[srm(0.0)]	srp14.s[srp14(0.0)]	srp19.l[srp19(7e-50)]	srp19.s[srp19(9e-145)]	srp54.l[srp54(2e-124)]	srp54.s[srp54(0.0)]	srp68-like.l[srp68(0.0)]	srp68-like.s[srp68(2e-43)]	srp72.1[srp72(0.0)]	srpk1.s[srpk1(0.0)]	srpk3.l[srpk3(0.0)]	srpr-like.l[srpr(0.0)]	srrm1.l	srrm1.s	srrm2.l[srrm2(0.0)]	srrm2.s[srrm2(0.0)]	srrt.1[srrt(6e-59)]	srrt.l[srrt(0.0)]	srsf1.l[srsf1(0.0)]	srsf1.s[srsf1(2e-40)]	srsf11-like.l[srsf11(1e-58)]	srsf11-like.s[srsf11(2e-71)]	srsf2.l[srsf2(0.0)]	srsf2.s[srsf2(0.0)]	srsf5.l[srsf5(6e-153)]	srsf5.s[srsf5(0.0)]	srsf6.1[srsf6(6e-110)]	srsf6.s[srsf6(5e-115)]	ss18.l[ss18(0.0)]	ss18.s[ss18(7e-176)]	ss18l2.l[kiaa0355(9e-142)]	ssfa2.s[ssfa2(0.0)]	ssh2-like.l[ssh2(0.0)]	ssh2-like.s[ssh2(1e-105)]	ssh3.l[ssh3(0.0)]	ssna1.l[ssna1(8e-117)]	ssr3.l[ssr3(0.0)]	ssr3.s[ssr3(0.0)]	sssca1.l[sssca1(0.0)]	sssca1.s[sssca1(0.0)]	sstr5.s[sstr5(0.0)]	ssu72.l[ssu72(0.0)]	ssu72.s[ssu72(1e-49)]	st13.l[st13(0.0)]	st13.s[st13(0.0)]	st3gal1.l[st3gal1(0.0)]	st3gal2-like.l[st3gal2.1(0.0)]	st3gal3-like.s[st3gal3(0.0)]	st3gal6.l[st3gal6(0.0)]	st6gal1.s[st6gal1(0.0)]	st6galnac2.l[st6galnac2(0.0)]	st6galnac2.s[st6galnac2(7e-139)]	stag1-like.l[stag2(2e-108)]	stag1-like.s[stag2(0.0)]	stag1.l[stag1(0.0)]	stag1.s[stag1(9e-100)]	stam2.s[stam2(0.0)]	stambp.l[stambp(1e-66)]	stard10.l[stard10(1e-157)]	stard10.s[stard10(2e-108)]	stard13.l[stard13(0.0)]	stard13.s[stard13(5e-111)]	stard3.l[stard3(0.0)]	stard3.s[stard3(0.0)]	stard7.l[stard7(0.0)]	stard9.l[ensxetg00000024951(8e-61)|stard9(3e-105)]	stau1.l[stau1(0.0)]	stau1.s[stau1(1e-97)]	stil.l[stil(1e-33)]	stim1.l[stim1(5e-75)]	stk11ip.l[stk11ip(4e-58)]	stk16.l[stk16(0.0)]	stk17a.l[stk17a(0.0)]	stk24.l[stk24(0.0)]	stk24.s[stk24(0.0)]	stk33.s[stk33(4e-82)]	stk38-like.s[stk38(0.0)]	stk38l.s[stk38l(0.0)]	stk39.l[stk39(0.0)]	stk39.s[stk39(0.0)]	stk40.l[stk40(0.0)]	stk40.s[stk40(0.0)]	stmn1.l[stmn1(4e-102)]	stmn1.s[stmn1(3e-105)]	stmnd1.l[stmnd1(5e-99)]	stmnd1.s[stmnd1(4e-109)]	stox1.1[stox1(0.0)]	stox1.s[stox1(5e-110)]	strap.l[strap(0.0)]	strap.s[strap(3e-54)]	strip1.s[strip1(7e-76)]	strn.s[strn(0.0)]	strn3.l[strn3(0.0)]	strn3.s[strn3(8e-36)]	stt3a.l[stt3a(0.0)]	stt3a.s[stt3a(0.0)]	stt3b-like.1.l[stt3b(0.0)]	stt3b-like.1.s[stt3b(0.0)]	stx19.l[stx19(0.0)]	stx2.l[stx2(2e-67)]	stx5.s[stx5(9e-34)]	stx6.l[stx6(1e-65)]	stx6.s[stx6(8e-54)]	stxbp3.l[stxbp3(7e-88)]	stxbp3.s[stxbp3(0.0)]	stxbp5-like.1.l[stxbp5(0.0)]	stxbp5-like.1.s[stxbp5(0.0)]	sub1.l[sub1(0.0)]	sub1.s[sub1(0.0)]	suclg2.l[suclg2(0.0)]	suco-like.l[c1orf9(0.0)]	suds3.l[suds3(4e-103)]	suds3.s[suds3(9e-154)]	sufu.s[sufu(2e-26)]	sugp2.l[sugp2(7e-140)]	sugt1.l[sugt1(0.0)]	sulf1.l[sulf1(0.0)]	sult1e1.l[sult1e1(0.0)]	sumo1.l[sumo1(3e-54)]	sumo1.s[sumo1(1e-151)]	sumo2.l[sumo2(1e-87)]	sumo2.s[sumo2(0.0)]	sumo3.1[sumo3(1e-99)]	supt16h.l[supt16h(0.0)]	supt16h.s[supt16h(0.0)]	supt4h1.l[supt4h1(7e-89)]	supt4h1.s[supt4h1(3e-92)]	supt5h.s[supt5h(0.0)]	supt6h.l[supt6h(5e-119)]	supt6h.s[supt6h(0.0)]	supv3l1.s[supv3l1(0.0)]	surf4.1.l[surf4.1(0.0)]	surf4.2.l[ensxetg00000003448(0.0)|ensxetg00000030877(0.0)]	surf4.2.s[ensxetg00000003448(0.0)|surf4.2(1e-157)]	surf6.l[surf6(0.0)]	suv420h1.l[suv420h1(0.0)]	suv420h1.s[suv420h1(0.0)]	suz12.l[suz12(6e-151)]	suz12.s[suz12(0.0)]	svil.s[svil(0.0)]	svip.s	swap70.s[swap70(5e-93)]	sycp2l.1[sycp2l(0.0)]	syf2.l[syf2(0.0)]	syf2.s[syf2(0.0)]	sync.1	syncrip.l[syncrip(0.0)]	syncrip.s[syncrip(0.0)]	syne3-like.l[c14orf49(5e-175)]	synj2bp.l[synj2bp(0.0)]	sys1.l[sys1(0.0)]	sys1.s[sys1(0.0)]	syt13-like.l[syt13(0.0)]	syt8.l[syt8(1e-32)]	sytl1.l[sytl1(8e-155)]	sytl1.s[sytl1(2e-133)]	sytl4.l[sytl4(0.0)]	sytl5.l[sytl5(3e-130)]	syvn1.l[syvn1(0.0)]	syvn1.s[syvn1(0.0)]	szl.l[szl(0.0)]	szl.s[szl(9e-138)]	t.l[t(0.0)]	t.s[t(0.0)]	t2.s[t2(2e-87)]	tab1.s[tab1(2e-76)]	tab2.l[tab2(7e-86)]	tab2.s[tab2(4e-119)]	tacc1-like.l[tacc1(5e-31)]	tacr1.s[tacr1(3e-120)]	tada2a.l[srsf1(0.0)|tada2a(0.0)]	taf1.l[taf1(0.0)]	taf11.s[taf11(0.0)]	taf12.l[taf12(7e-94)]	taf12.s[taf12(0.0)]	taf1b.l[taf1b(0.0)]	taf5.1[taf5(0.0)]	taf6-like.l[taf6(4e-80)]	taf6l-like.s[taf6l(0.0)]	taf7.l[taf7(2e-62)]	taf8.s[taf8(0.0)]	taf9b.s[taf9b(1e-108)]	tagln2.l[tagln2(0.0)]	tagln2.s[tagln2(0.0)]	taok3.l[taok3(5e-171)]	tarbp1.l[tarbp1(1e-67)]	tarbp2.l[tarbp2(2e-115)]	tarbp2.s[tarbp2(3e-106)]	tardbp-like.l[tardbp(2e-129)]	tardbp-like.s[tardbp(0.0)]	tars.l[tars(2e-30)]	tarsl2.s[tarsl2(5e-105)]	tax1bp3.l[tax1bp3(1e-135)]	tax1bp3.s[tax1bp3(9e-167)]	tbc1d10b.l[tbc1d10b(0.0)]	tbc1d12.l[tbc1d12(0.0)]	tbc1d13.1[tbc1d13(0.0)]	tbc1d14-like.l[tbc1d14(2e-81)]	tbc1d14-like.s[tbc1d14(0.0)]	tbc1d15.l[tbc1d15(0.0)]	tbc1d17.l[tbc1d17(0.0)|bax(0.0)]	tbc1d19.l[tbc1d19(0.0)]	tbc1d23-like.l[tbc1d23(0.0)]	tbc1d30.l[tbc1d30(0.0)]	tbc1d8b.l[tbc1d8b(0.0)]	tbca.l[tbca(1e-124)]	tbca.s[tbca(0.0)]	tbcb.s[tbcb(0.0)]	tbcel.l[tbcel(0.0)]	tbl1xr1.l[tbl1xr1(6e-97)]	tbl1xr1.s[tbl1xr1(2e-22)]	tbl2.l[tbl2(0.0)]	tbl3.l[tbl3(0.0)]	tbp.s[tbp(0.0)]	tbrg4.l[tbrg4(9e-115)]	tbx1.l[tbx1(8e-114)]	tbx1.s[tbx1(4e-117)]	tbx2.l[tbx2(0.0)]	tceb2.l[tceb2(6e-136)]	tceb2.s[tceb2(1e-135)]	tceb3.1[tceb3(0.0)]	tceb3.l[tceb3(6e-129)]	tcf15.l	tcf20.l[tcf20(4e-134)]	tcf25.l[tcf25(1e-67)]	tcf7.s[tcf7(3e-113)]	tcf7l1.l[tcf7l1(0.0)]	tcf7l1.s[tcf7l1(0.0)]	tchp-like.l[tchp(6e-177)]	tcirg1.l[tcirg1(0.0)]	tcp1.l[acat2(2e-92)]	tcp1.s[cct4(5e-21)]	tcp11l2.l[tcp11l2(1e-89)]	tcp11l2.s[tcp11l2(0.0)]	tdg.s[tdg(0.0)]	tdgf1.1.l[tdgf1.1(2e-62)]	tdgf1.3.l[tdgf1(2e-48)]	tdgf1.3.s[tdgf1(1e-144)]	tdrd3.s[tdrd3(7e-24)]	tdrd7.l[tdrd7(1e-137)]	tecpr2-like.l[tecpr2(4e-179)]	tek.s[ift74(3e-77)|tek(0.0)]	tekt4.s[tekt4(0.0)]	tenm4.s[odz4(6e-79)]	tet2.l[tet2(5e-137)]	tet2.s[tet2(0.0)]	tet3.l[tet3(0.0)]	tet3.s[tet3(3e-29)]	tex10.s[tex10(0.0)]	tex261.l[tex261(1e-26)]	tex261.s[tex261(5e-23)]	tex9-like.l[tex9(6e-90)]	tfap2b.l[tfap2b(0.0)]	tfap2b.s[tfap2b(0.0)]	tfap2e.s[tfap2e(2e-125)]	tfb2m.l[tfb2m(5e-98)]	tfdp2.l[tfdp2(0.0)]	tfdp2.s[tfdp2(0.0)]	tfip11.l[tfip11(0.0)]	tgfbr1.l[tgfbr1(0.0)]	tgif1.l[tgif1(3e-176)]	tgs1-like.l[tgs1(3e-47)]	tgs1-like.s[tgs1(0.0)]	thbs1.s[thbs1(2e-50)]	thoc1.l[thoc1(0.0)]	thoc2-like.l[thoc2(0.0)]	thoc2-like.s[thoc2(8e-36)]	thoc3-like.l[thoc3(0.0)]	thoc5.l[thoc5(0.0)]	thoc5.s[thoc5(0.0)]	thoc7.s[thoc7(0.0)]	thop1.l[thop1(0.0)]	thop1.s[thop1(0.0)]	thrap3.l[thrap3(0.0)]	thrap3.s[thrap3(0.0)]	thumpd1.l[thumpd1(0.0)]	thumpd1.s[thumpd1(0.0)]	thyn1.l[thyn1(1e-71)]	tiam1.l[tiam1(0.0)]	tiam1.s[tiam1(0.0)]	ticrr.l[ticrr(2e-78)]	ticrr.s[ticrr(2e-69)]	timeless.l[timeless(2e-31)]	timeless.s[timeless(0.0)]	timm10.l[timm10(4e-50)]	timm10.s[timm10(5e-29)]	timm13.l[timm13(6e-143)|tmprss9(5e-68)]	timm22.s[timm22(5e-137)]	timm44.s[timm44(0.0)]	timm50.s[timm50(0.0)]	timm8a.l	timm8b.l[timm8b(2e-141)]	timm9.l[timm9(2e-174)]	tiparp.s[tiparp(0.0)]	tipin.l[tipin(0.0)]	tipin.s[tipin(0.0)]	tiprl.s[tiprl(0.0)]	tjp1.l[tjp1(3e-39)]	tjp1.s[tjp1(5e-43)]	tjp2.l[tjp2(0.0)]	tjp2.s[tjp2(9e-49)]	tk1.l[tk1(9e-87)]	tk2.s[tk2(0.0)]	tktl2.l[tktl2(0.0)]	tle1.l[tle1(4e-96)]	tle1.s[tle1(7e-91)]	tlk2.l[tlk2(3e-175)]	tlk2.s[tlk2(0.0)]	tll1-like.1.1[tll1(0.0)]	tll1-like.1.s[tll1(0.0)]	tm7sf2.l[tm7sf2(5e-170)]	tm9sf2.l[tm9sf2(3e-157)]	tm9sf2.s[tm9sf2(0.0)]	tm9sf3.1[tm9sf3(0.0)]	tm9sf3.l[tm9sf3(0.0)]	tm9sf4.l[tm9sf4(0.0)]	tm9sf4.s[tm9sf4(1e-52)]	tma16.1[c4orf43(0.0)]	tmbim1.l[tmbim1(2e-29)]	tmbim4.l[tmbim4(3e-160)]	tmbim6.l[tmbim6(9e-138)]	tmbim6.s[tmbim6(2e-24)]	tmc6-like.l[tmc6(0.0)]	tmcc1.s[tmcc1(0.0)]	tmcc3.l[tmcc3(2e-96)]	tmco1.s[tmco1(2e-51)]	tmco3.l[tmco3(0.0)]	tmed10.1[tmed10(0.0)]	tmed4.l[tmed4(0.0)]	tmed4.s[tmed4(5e-50)]	tmed5.s[ensxetg00000001321(0.0)|tmed5(2e-80)]	tmed7.l[tmed7(0.0)]	tmed7.s[tmed7(0.0)]	tmed9.l[tmed9(1e-106)]	tmed9.s[tmed9(3e-135)]	tmem110.2.l[tmem110(1e-171)]	tmem110.2.s[tmem110(0.0)]	tmem110.l[itih5(1e-158)|tmem110l(8e-41)]	tmem115.s[tmem115(2e-84)]	tmem116.s[tmem116(3e-168)]	tmem120b.l[tmem120b(8e-172)]	tmem127.l[tmem127(6e-44)]	tmem127.s[tmem127(7e-50)]	tmem129.l[tmem129(0.0)]	tmem132a.1[tmem132a(3e-140)]	tmem138.l[tmem138(0.0)]	tmem14c.l[tmem14c(4e-173)]	tmem150a.l[tmem150a(5e-47)]	tmem150a.s[tmem150a(5e-50)]	tmem161a.l[tmem161a(0.0)]	tmem167a.l[tmem167a(0.0)]	tmem167b.l[tmem167b(0.0)]	tmem167b.s[tmem167b(0.0)]	tmem168.l[tmem168(0.0)]	tmem170a.s[tmem170a(0.0)]	tmem180.l[tmem180(0.0)]	tmem180.s[tmem180(0.0)]	tmem183a.l[tmem183a(0.0)]	tmem184c.l[tmem184c(0.0)]	tmem185a.l[tmem185a(0.0)]	tmem189.l[tmem189(0.0)]	tmem194a.l[tmem194a(0.0)]	tmem2.l[tmem2(0.0)]	tmem2.s[tmem2(0.0)]	tmem208.l[tmem208(6e-151)]	tmem208.s[tmem208(0.0)]	tmem209.l[tmem209(8e-129)]	tmem214.l[tmem214(0.0)]	tmem222.l[tmem222(0.0)]	tmem238.l	tmem248.l[c7orf42(0.0)]	tmem248.s[c7orf42(2e-55)]	tmem258.l[c11orf10(4e-174)]	tmem259.l[c19orf6(0.0)]	tmem263.l	tmem30a.1[tmem30a(0.0)]	tmem30a.s[tmem30a(0.0)]	tmem30b.l[tmem30b(3e-159)]	tmem33.l[tmem33(2e-121)]	tmem33.s[tmem33(7e-81)]	tmem39a.l[tmem39a(2e-49)]	tmem39a.s[tmem39a(0.0)]	tmem43-like.l[tmem43(0.0)]	tmem45b.l[tmem45b(0.0)]	tmem45b.s[tmem45b(0.0)]	tmem52.l[tmem52(1e-95)]	tmem52.s[tmem52(0.0)]	tmem53.s[tmem53(0.0)]	tmem55a.l[tmem55a(3e-79)]	tmem55b.l[tmem55b(6e-44)]	tmem55b.s[tmem55b(0.0)]	tmem59.l[tmem59(0.0)]	tmem59.s[tmem59(2e-75)]	tmem67.s[tmem67(2e-82)]	tmem72-like.l[tmem72(6e-33)]	tmem87a-like.s[tmem87a(7e-134)]	tmf1.l[tmf1(0.0)]	tmod3.l[tmod3(0.0)]	tmod3.s[tmod3(0.0)]	tmpo.l[tmpo(0.0)]	tmpo.s[tmpo(7e-146)]	tmprss4.l[tmprss4(7e-85)]	tmprss9.s[tmprss9(0.0)]	tmtc3.l[tmtc3(0.0)]	tmx1.l[tmx1(0.0)]	tmx1.s[tmx1(0.0)]	tmx2.s[med19(1e-41)|tmx2(2e-107)]	tnfaip1.l[tnfaip1(0.0)]	tnfrsf19.l[tnfrsf19(0.0)]	tnfrsf19.s[tnfrsf19(0.0)]	tnnc2.s[tnnc2(0.0)]	tnpo2-like.1[tnpo2(0.0)]	tnpo2-like.l[tnpo2(0.0)]	tnpo3.l[tnpo3(0.0)]	tnpo3.s[tnpo3(0.0)]	tnrc6a-like.l[tnrc6a(3e-77)]	tnrc6a-like.s[tnrc6a(5e-110)]	tnrc6b-like.l[tnrc6b(0.0)]	tnrc6b-like.s[tnrc6b(0.0)]	tns1.l[tns1(0.0)]	tob2.l	tob2.s	toe1.l[toe1(0.0)]	tom1l1.l[tom1l1(6e-113)]	tomm20.1[tomm20(0.0)]	tomm20.l[tomm20(0.0)]	tomm40.l[tomm40(0.0)]	tomm40.s[tomm40(0.0)]	tomm5.l	tomm6.s	tomm70a.s[tomm70a(2e-37)]	tonsl.l[tonsl(5e-101)]	top1.2.s[top1.2(0.0)]	top2b-like.l[top2b(2e-66)]	top2b-like.s[top2b(0.0)]	top3a.l[top3a(0.0)]	top3b-like.l[top3b(4e-90)]	topbp1-like.l[topbp1(0.0)]	topors.l[topors(0.0)]	tor2a.l[tor2a(0.0)]	tox.l[tox(0.0)]	tox4.l[tox4(0.0)]	tp53.1[tp53(5e-84)]	tp53.l[tp53(0.0)]	tp53bp1-like.l[tp53bp1(2e-63)]	tp53bp1-like.s[tp53bp1(9e-27)]	tp53bp2.l[tp53bp2(0.0)]	tp53bp2.s[tp53bp2(0.0)]	tp53inp1-like.s[tp53inp1(0.0)]	tp53inp2-like.1[tp53inp2(9e-49)]	tp53inp2-like.l[tp53inp2(3e-45)]	tp63.l[tp63(1e-180)]	tp63.s[tp63(5e-53)]	tp73.l[tp73(0.0)]	tp73.s[tp73(2e-97)]	tpd52.l[tpd52(0.0)]	tpd52.s[tpd52(0.0)]	tpd52l2.l	tpd52l2.s	tpi1.l[tpi1(0.0)]	tpi1.s[tpi1(0.0)]	tpp2.l[tpp2(3e-45)]	tpp2.s[tpp2(2e-46)]	tprg1l-like.2.l[tprg1l(0.0)]	tpt1.l[tpt1(0.0)]	tra2b.l[tra2b(0.0)]	tra2b.s[tra2b(6e-117)]	traf3ip1.l[traf3ip1(0.0)]	traf4.l[traf4(0.0)]	traf4.s[traf4(3e-135)]	traf7.s[traf7(0.0)]	traip.l[traip(0.0)]	trak2.l[trak2(0.0)]	tram1.1[tram1(0.0)]	tram1.s[tram1(2e-129)]	tram2.l[tram2(3e-54)]	tram2.s[tram2(3e-180)]	trap1-like.l[trap1(0.0)|slx4(5e-25)]	trap1-like.s[trap1(0.0)]	trappc10.l[trappc10(0.0)]	trappc10.s[trappc10(0.0)]	trappc11.s[c4orf41(0.0)]	trappc5.l[trappc5(0.0)]	trappc6b-like.s[trappc6b(0.0)]	triap1.l[triap1(8e-99)]	triap1.s[triap1(2e-123)]	trib2.l[trib2(0.0)]	trib2.s[trib2(0.0)]	tril.l[tril(0.0)]	tril.s[tril(0.0)]	trim24.1[trim24(2e-180)]	trim29.l[trim29(2e-85)]	trim29.s[trim29(1e-82)]	trim45.l[trim45(0.0)]	trip11.l[trip11(0.0)]	trip13.l[trip13(0.0)]	trip4.l[trip4(0.0)]	triqk.l[triqk(1e-105)]	trmt10c.s[trmt10c(0.0)]	trmt1l-like.s[trmt1l(2e-143)]	trmt2a.s[trmt2a(0.0)]	trmt5-like.l[trmt5(0.0)]	trmt6.l[trmt6(0.0)]	trmt6.s[trmt6(0.0)]	trpc4ap.l[trpc4ap(0.0)]	trpc5.s[trpc5(9e-77)]	trpm5-like.l[trpm5(0.0)]	trpm5-like.s[trpm5(3e-63)]	trrap-like.l[trrap(1e-21)]	trrap-like.s[trrap(2e-105)]	trub1.l[trub1(0.0)]	tsc1.s[tsc1(0.0)]	tsc22d1-like.l[tsc22d1(0.0)]	tsc22d1-like.s[tsc22d1(0.0)]	tsc22d2-like.l[tsc22d2(0.0)]	tsga10.l[tsga10(0.0)]	tsku.l[tsku(0.0)]	tsku.s[tsku(0.0)]	tsnax.s[tsnax(2e-41)]	tspan1.l[tspan1(0.0)]	tspan13.l[tspan13(0.0)]	tspan13.s[tspan13(0.0)]	tspan14.1[tspan14(0.0)]	tspan3.l[tspan3(0.0)]	tspan3.s[tspan3(0.0)]	tspan31.l[tspan31(1e-23)]	tspan31.s[tspan31(2e-166)]	tspan33-like.l[tspan33(0.0)]	tspan6.l[tspan6(0.0)]	tspan6.s[tspan6(0.0)]	tsr3.l[c16orf42(0.0)]	tstd3.l	ttc13-like.l[ttc13(0.0)]	ttc18-like.l[ttc18(0.0)]	ttc22.l[ttc22(0.0)]	ttc24.l	ttc25.l[ttc25(0.0)]	ttc26.l[ttc26(0.0)|ttc26(1e-81)]	ttc3-like.l[ttc3(6e-34)]	ttc30a.s[ttc30a(0.0)]	ttc39a.l[ttc39a(0.0)]	ttc4-like.l[ttc4(0.0)]	ttc7b.s[ttc7b(0.0)]	ttc9.l[ttc9(0.0)]	ttf1-like.s	ttk.1[ttk(9e-35)]	ttk.s[ttk(2e-31)]	ttl.l[ttl(0.0)]	ttll13.l	ttll13.s[c15orf58(0.0)]	ttll4.l[ttll4(0.0)]	ttll4.s[ttll4(0.0)]	ttyh2.s[ttyh2(0.0)]	ttyh3.s[ttyh3(0.0)]	tuba1b.l[tuba1b(0.0)]	tuba1b.s[tuba1b(0.0)|tuba4a(7e-147)]	tuba1c.l[tuba1c(0.0)]	tuba1c.s[tuba1c(0.0)]	tuba3c.l[tuba3c(0.0)]	tuba3c.s[tuba3c(0.0)]	tuba4.l[tuba3e(0.0)]	tuba4.s[tuba3e(0.0)]	tuba4a.l[tuba4a(0.0)]	tuba4a.s[tuba4a(0.0)]	tuba4b.s[tuba4b(0.0)]	tubb.l[tubb(0.0)]	tubb2b.l[tubb2b(0.0)]	tubb2b.s[tubb2b(0.0)]	tubb4a.1[tubb4(7e-107)]	tubb4a.l[tubb4(0.0)]	tubgcp6.l[tubgcp6(0.0)]	tuft1.s[tuft1(0.0)]	tulp4.l[tulp4(0.0)]	tut1.l[tut1(4e-21)]	tvp23b.l[fam18b1(0.0)]	twf1.s[twf1(0.0)]	twist1.l[twist1(0.0)]	twist1.s[twist1(0.0)]	twistnb.l[twistnb(0.0)]	txlna.l[txlna(0.0)]	txlna.s[txlna(0.0)]	txn2.l[txn2(0.0)]	txn2.s[txn2(0.0)]	txndc11.l[txndc11(1e-50)]	txndc12-like.l	txndc12-like.s	txndc15-like.l[txndc15(8e-117)]	txndc5.l[txndc5(0.0)]	txndc5.s[txndc5(0.0)]	txnl1.l[txnl1(0.0)]	txnl1.s[txnl1(0.0)]	txnl4a.s[txnl4a(0.0)]	txnrd3.l[txnrd3(0.0)]	txnrd3.s[txnrd3(0.0)]	tyk2.l[tyk2(8e-95)]	tyrp1.l[tyrp1(7e-24)]	tyw1.s[tyw1(0.0)]	tyw3.l[tyw3(0.0)]	u2surp.l[u2surp(0.0)]	u2surp.s[u2surp(3e-157)]	uaca-like.l[uaca(0.0)]	uaca-like.s[uaca(0.0)]	uba2.1[uba2(1e-29)]	uba2.l[uba2(0.0)]	uba5.s[uba5(8e-106)]	uba6-like.l[uba6(0.0)]	ubac1.l[ubac1(0.0)]	ubald2.l[fam100b(0.0)]	ubald2.s[fam100b(0.0)]	ubap2-like.1[ensxetg00000002157(0.0)]	ubap2-like.s[ensxetg00000002157(0.0)]	ubap2l-like.l[ensxetg00000015342(0.0)]	ubap2l-like.s[ensxetg00000015342(2e-120)]	ube2b.s[ube2b(0.0)]	ube2c.l[ube2c(0.0)]	ube2c.s[ube2c(0.0)]	ube2d1.l[ube2d1(0.0)]	ube2d1.s[ube2d1(0.0)]	ube2d3.l[ube2d3(4e-27)]	ube2d3.s[ube2d3(5e-45)]	ube2g1.l[ube2g1(0.0)]	ube2g1.s[ube2g1(0.0)]	ube2g2.l[ube2g2(0.0)]	ube2g2.s[sumo3(0.0)|ube2g2(2e-21)]	ube2i.l[ube2i(4e-39)]	ube2i.s[ube2i(1e-153)]	ube2j1.l[ube2j1(0.0)]	ube2l3.l[ube2l3(0.0)]	ube2l3.s[ube2l3(0.0)]	ube2m.l[ube2m(1e-111)]	ube2m.s[ube2m(4e-180)]	ube2n.l[ube2n(0.0)]	ube2n.s[ube2n(0.0)]	ube2q2.l[ube2q2(2e-56)]	ube2q2.s[ube2q2(0.0)]	ube2r2.1[ube2r2(0.0)]	ube2v1.l[ube2v1(0.0)]	ube2v2.l[ube2v2(3e-113)]	ube2v2.s[ube2v2(1e-111)]	ube3a.s[ube3a(2e-53)]	ube3b.s[ube3b(3e-81)]	ube4a.s[ube4a(0.0)]	ubfd1.l[ubfd1(0.0)]	ubfd1.s[ubfd1(0.0)]	ubl3.l[ubl3(5e-56)]	ubl3.s[ubl3(0.0)]	ubl4a.s[ubl4a(8e-174)]	ublcp1.s[ublcp1(0.0)]	ubn2.l[ttc26(9e-82)]	ubn2.s[ttc26(5e-112)]	ubqln1.l[ubqln1(0.0)]	ubqln1.s[ubqln1(0.0)]	ubqln4.l[ubqln4(4e-32)]	ubqln4.s[ubqln4(6e-44)]	ubr2.s[ubr2(0.0)]	ubr5.l[ubr5(4e-116)]	ubr5.s[ubr5(0.0)]	ubr7.l[ubr7(0.0)]	ubr7.s[ubr7(0.0)]	ubtd1.l[ubtd1(0.0)]	ubtd1.s[ubtd1(5e-53)]	ubtf.l[ubtf(0.0)]	ubtf.s[ubtf(0.0)]	ubxn2a.l[ubxn2a(0.0)]	ubxn2a.s[ubxn2a(0.0)]	ubxn4.l[ubxn4(1e-65)]	ubxn4.s[ubxn4(0.0)]	ubxn7.s[ubxn7(9e-180)]	uchl3.l[uchl3(9e-136)]	uchl5.l[uchl5(0.0)]	uchl5.s[uchl5(3e-164)]	ufd1l.s[ufd1l(0.0)]	ufm1.l[ufm1(3e-120)]	ufm1.s[ufm1(7e-136)]	uggt1-like.l[uggt1(0.0)]	uggt2.l[uggt2(0.0)]	ugp2.s[ugp2(0.0)]	ugt8.s[ugt8(1e-128)]	uhrf1bp1l.l[uhrf1bp1l(1e-33)]	uimc1.l[sh2d4b(0.0)]	ulk1.s[ulk1(0.0)]	umps.l[umps(9e-52)]	unc119.l[unc119(1e-44)]	unc45b.l[unc45b(0.0)]	unc45b.s[unc45b(0.0)]	unc50.l[unc50(0.0)]	unc50.s[unc50(0.0)]	unc5b-like.l[unc5b(0.0)]	unc5b-like.s[unc5b(0.0)]	ung.l[ung(1e-152)]	upf1.l[upf1(2e-61)]	upf1.s[upf1(5e-49)]	upf2.s[upf2(3e-90)]	upf3b.l[upf3b(0.0)]	upf3b.s[upf3b(0.0)]	upk3a.l[upk3a(4e-104)]	upk3b.l	uqcc1.s[uqcc(0.0)]	uqcrc1.l[uqcrc1(0.0)]	uqcrc2.l[uqcrc2(0.0)]	uqcrc2.s[uqcrc2(0.0)]	uqcrfs1.l[uqcrfs1(0.0)]	uqcrfs1.s[uqcrfs1(0.0)]	uqcrq.s[uqcrq(1e-120)]	urb1.l[urb1(0.0)]	urb2.l[urb2(0.0)]	uri1.l[c19orf2(0.0)]	uri1.s[c19orf2(9e-167)]	usb1.l[c16orf57(0.0)]	usp1.l[usp1(0.0)]	usp1.s[usp1(0.0)]	usp13.l[usp13(0.0)]	usp14.l[usp14(0.0)]	usp14.s[usp14(0.0)]	usp16.l[usp16(0.0)]	usp22.l[usp22(0.0)]	usp22.s[usp22(0.0)]	usp24.l[ensxetg00000029949(0.0)|usp24(5e-41)]	usp24.s[ensxetg00000029949(0.0)|usp24(0.0)]	usp32.l[usp32(0.0)]	usp33.l[usp33(0.0)]	usp34.l[usp34(0.0)]	usp38.s[usp38(0.0)]	usp39.l[usp39(0.0)]	usp39.s[usp39(0.0)]	usp4.l[usp4(0.0)]	usp4.s[usp4(0.0)]	usp42.l[usp42(1e-84)]	usp47.s[usp47(0.0)]	usp48.l[usp48(3e-88)]	usp49.s[usp49(0.0)]	usp5.s[usp5(0.0)]	usp53.l[usp53(0.0)]	usp53.s[usp53(0.0)]	usp54.l[usp54(5e-108)]	usp7.l[usp7(2e-111)]	usp7.s[usp7(0.0)]	usp9x.l[usp9x(0.0)]	usp9x.s[usp9x(0.0)]	uspl1-like.l[uspl1(2e-56)]	uspl1-like.s[uspl1(7e-136)]	utp11l.l[ensxetg00000023077(0.0)]	utp14a.l[utp14a(0.0)]	utp15.l[utp15(0.0)]	utp15.s[utp15(0.0)]	utp18.l[utp18(0.0)]	utp20.l[utp20(0.0)]	utp23.l[utp23(0.0)]	utp3.l[utp3(0.0)]	utp3.s[utp3(0.0)]	utp6.l[utp6(2e-90)]	utrn-like.1.l[utrn(0.0)]	uxs1.l[uxs1(2e-33)]	uxs1.s[uxs1(0.0)]	vac14.l[vac14(0.0)]	vamp7.l[vamp7(8e-94)]	vamp8.l	vars.l[lsm2(6e-154)|vars(0.0)]	vars.s[vars(7e-135)]	vash2.s[vash2(0.0)]	vasn.s[vasn(0.0)]	vasp.l[vasp(0.0)]	vasp.s[vasp(0.0)]	vat1.l[vat1(0.0)]	vat1.s[vat1(0.0)]	vcan.l[vcan(7e-117)]	vcan.s[vcan(5e-62)]	vcl.1[vcl(3e-70)]	vcp.l[vcp(3e-101)]	vcp.s[vcp(0.0)]	vdac2.1[vdac2(0.0)]	vdac3.l[vdac3(0.0)]	velo1.l[velo1(0.0)]	ventx1.1.l[ventx1.1(0.0)]	ventx1.1.s[ventx1.1(5e-98)]	ventx1.2.l[ventx1.2(7e-73)]	ventx1.2.s[ventx1.2(0.0)]	vezf1.l[vezf1(5e-107)]	vezf1.s[vezf1(0.0)]	vgll1.l[vgll1(0.0)]	vgll1.s[vgll1(0.0)]	vgll3.l[ttc18(0.0)]	vgll3.s[ttc18(0.0)]	vill.l[vill(2e-115)]	vill.s[vill(0.0)]	vim.l[vim(0.0)]	vim.s[vim(0.0)]	vimp.l[sels(5e-40)]	vimp.s[sels(7e-30)]	vma21.l[vma21(2e-160)]	vmp1.s[vmp1(0.0)]	vps13a.l[vps13a(1e-166)]	vps26a.l[vps26a(2e-113)]	vps35.s[vps35(0.0)]	vps36.l[vps36(0.0)]	vps37b.l[vps37b(0.0)]	vps45.s[vps45(1e-125)]	vps4b.s[vps4b(0.0)]	vps54-like.l[vps54(0.0)]	vps72.l	vps72.s	vrk1.s[vrk1(0.0)]	vstm2b.l[vstm2b(7e-74)]	vta1.s[vta1(0.0)]	vwa3a.l[vwa3a(0.0)]	vwa5a-like.s[vwa5a(5e-62)]	vwc2l.2.l[vwc2l.2(0.0)]	wac.l[wac(0.0)]	wac.s[wac(0.0)]	wapal.1[wapal(0.0)]	wapal.l[wapal(0.0)]	wasf1.l[wasf1(3e-72)]	wasf2.l[wasf2(3e-57)]	wbp1.s	wbp11.l[wbp11(0.0)]	wbp11.s[wbp11(0.0)]	wbp4.l[wbp4(0.0)]	wbp4.s[wbp4(0.0)]	wbscr16.l[wbscr16(2e-35)]	wbscr22.l[wbscr22(0.0)]	wdfy1-like.l[wdfy1(5e-171)|ap1s3(0.0)]	wdfy3-like.l[wdfy3(8e-143)]	wdhd1.l[wdhd1(3e-138)]	wdr1.l[wdr1(1e-136)]	wdr1.s[wdr1(2e-156)]	wdr12.l[wdr12(5e-109)]	wdr12.s[wdr12(0.0)]	wdr16.l[wdr16(0.0)]	wdr16.s[wdr16(0.0)]	wdr18.l[wdr18(0.0)]	wdr18.s[wdr18(0.0)]	wdr26.l[wdr26(0.0)]	wdr26.s[wdr26(0.0)]	wdr3.1[wdr3(0.0)]	wdr35-like.s[wdr35(0.0)]	wdr36.l[wdr36(3e-23)]	wdr36.s[wdr36(0.0)]	wdr44.l[wdr44(1e-29)]	wdr44.s[wdr44(0.0)]	wdr45b.l[wdr45l(3e-31)]	wdr45b.s[wdr45l(0.0)]	wdr46.l[wdr46(0.0)]	wdr46.s[wdr46(0.0)]	wdr61.l[wdr61(0.0)]	wdr61.s[wdr61(0.0)]	wdr65.l[cfap57(0.0)]	wdr66.l[wdr66(0.0)]	wdr70.l[wdr70(0.0)]	wdr74.l[wdr74(0.0)]	wdr75.l[wdr75(0.0)]	wdr75.s[wdr75(0.0)]	wdr77.s[wdr77(0.0)]	wdr78.l	wdr78.s[wdr78(0.0)]	wdr82.l[twf2(0.0)]	wdr82.s[twf2(0.0)]	wdr83.l[wdr83(0.0)]	wdr83os.1[c19orf56(2e-144)]	wdr83os.l[c19orf56(2e-156)]	wdr89.l[wdr89(0.0)]	wdr90.l[wdr90(0.0)]	wdr92.l[wdr92(0.0)]	wdr96.l[cfap43(1e-135)]	whsc1.l[whsc1(0.0)]	whsc1.s[whsc1(0.0)]	wibg.l[wibg(0.0)]	wiz-like.l[wiz(2e-108)]	wiz-like.s[wiz(1e-112)]	wnk3.1[wnk3(4e-33)]	wnt1.l[wnt1(0.0)]	wnt1.s[wnt1(0.0)]	wnt10a.l[wnt10a(0.0)]	wnt11b.l[wnt11b(0.0)]	wnt2b.l[wnt2b(1e-95)]	wnt3a.l[wnt3a(0.0)]	wnt5b.1[wnt5b(0.0)]	wnt5b.s[wnt5b(0.0)]	wnt8a.l[wnt8a(0.0)]	wnt8a.s[wnt8a(0.0)]	wrn.l[wrn(0.0)]	wsb1.l[wsb1(0.0)]	wsb1.s[wsb1(5e-85)]	wsb2.l[wsb2(2e-167)]	wwtr1.l[wwtr1(2e-142)]	wwtr1.s[wwtr1(0.0)]	xarp-like.l[xarp(0.0)]	xarp-like.s[xarp(0.0)]	xbp1.l[xbp1(2e-118)]	xbp1.s[xbp1(7e-54)]	xelaev18000027m.g[bcap31(0.0)]	xelaev18000028m.g[abcd1(0.0)]	xelaev18000042m.g[tra2a(0.0)]	xelaev18000045m.g[ensxetg00000034357(0.0)|ensxetg00000034359(0.0)]	xelaev18000090m.g[gkap1(0.0)]	xelaev18000107m.g[rps12(3e-90)]	xelaev18000112m.g[srsf10(0.0)]	xelaev18000121m.g[gab1(2e-29)]	xelaev18000128m.g	xelaev18000129m.g	xelaev18000166m.g	xelaev18000171m.g	xelaev18000192m.g	xelaev18000342m.g	xelaev18000373m.g[nup214(3e-74)]	xelaev18000378m.g[cxorf56(0.0)]	xelaev18000414m.g[calr(4e-117)]	xelaev18000418m.g	xelaev18000419m.g	xelaev18000429m.g[cct5(0.0)]	xelaev18000483m.g	xelaev18000496m.g[gdap2(0.0)]	xelaev18000533m.g	xelaev18000550m.g	xelaev18000578m.g[anxa11(0.0)]	xelaev18000587m.g[ncoa4(3e-108)]	xelaev18000590m.g[ncoa4(3e-34)|timm23(0.0)]	xelaev18000592m.g	xelaev18000619m.g	xelaev18000643m.g[rasgef1a(3e-56)]	xelaev18000697m.g	xelaev18000730m.g[ilf3(6e-141)]	xelaev18000740m.g[tmed1(0.0)]	xelaev18000741m.g[carm1(4e-110)]	xelaev18000742m.g[yipf2(0.0)]	xelaev18000744m.g[c19orf52(0.0)]	xelaev18000745m.g[smarca4(2e-57)]	xelaev18000756m.g[elavl3(1e-77)]	xelaev18000758m.g[znf653(3e-147)]	xelaev18000763m.g[elof1(1e-66)]	xelaev18000764m.g[acp5(4e-38)]	xelaev18000774m.g[calr(3e-81)]	xelaev18000802m.g[best2(2e-117)]	xelaev18000829m.g[khsrp(3e-162)]	xelaev18000842m.g[arrb2(8e-85)]	xelaev18000894m.g	xelaev18000896m.g[hes7.1(3e-129)]	xelaev18000917m.g[lsmd1(3e-95)]	xelaev18000922m.g[efnb3(9e-125)]	xelaev18000956m.g	xelaev18000974m.g[ensxetg00000026592(3e-130)]	xelaev18001015m.g[pfn1(5e-135)]	xelaev18001054m.g[ephb4(0.0)]	xelaev18001057m.g	xelaev18001058m.g[eif4a1(1e-72)]	xelaev18001082m.g[cldn7(8e-139)]	xelaev18001084m.g[ybx2(2e-118)]	xelaev18001087m.g[neurl4(0.0)]	xelaev18001105m.g	xelaev18001106m.g[ensxetg00000034364(8e-27)]	xelaev18001138m.g[aes(1e-137)]	xelaev18001139m.g[tle2(5e-71)]	xelaev18001143m.g[ncln(0.0)]	xelaev18001157m.g[sugp1(0.0)]	xelaev18001210m.g[pcgf3(2e-29)]	xelaev18001213m.g[clta(0.0)]	xelaev18001297m.g[eif3c(0.0)]	xelaev18001321m.g[pitpnb(0.0)]	xelaev18001328m.g[ensxetg00000031783(0.0)|sult1c2(0.0)]	xelaev18001338m.g[gdpd3(4e-130)]	xelaev18001339m.g	xelaev18001340m.g	xelaev18001341m.g[ppp4c(0.0)]	xelaev18001342m.g[aldoa(0.0)]	xelaev18001350m.g[kif22(0.0)]	xelaev18001351m.g[maz(0.0)]	xelaev18001362m.g[ensxetg00000024246(1e-32)|ensxetg00000027151(3e-72)]	xelaev18001373m.g[ensxetg00000034309(2e-32)|znf208(7e-27)]	xelaev18001378m.g[ensxetg00000027841(0.0)]	xelaev18001395m.g[ensxetg00000020813(3e-40)|xb-gene-5828379(1e-93)|xb-gene-5924311(1e-54)|znf717(2e-106)]	xelaev18001397m.g[ensxetg00000006489(7e-33)|ensxetg00000019840(4e-77)|ensxetg00000027334(2e-120)]	xelaev18001401m.g[ensxetg00000030254(6e-56)|znf208(4e-31)]	xelaev18001407m.g	xelaev18001437m.g[znf721(1e-111)]	xelaev18001442m.g[ensxetg00000004310(1e-115)]	xelaev18001443m.g[ensxetg00000004310(7e-134)]	xelaev18001460m.g[ensxetg00000020497(0.0)]	xelaev18001481m.g[hirip3(0.0)]	xelaev18001485m.g[nme2(0.0)]	xelaev18001487m.g[xb-gene-5854345(0.0)]	xelaev18001488m.g[taok2(3e-128)]	xelaev18001503m.g[nlk.2(6e-31)]	xelaev18001521m.g[ensxetg00000033430(0.0)]	xelaev18001523m.g[znf668(0.0)]	xelaev18001526m.g[hsd3b7(0.0)]	xelaev18001527m.g[setd1a(3e-99)]	xelaev18001528m.g[fbxl19(3e-23)]	xelaev18001531m.g[bckdk(0.0)]	xelaev18001532m.g[xnf7(0.0)]	xelaev18001533m.g[kat8(1e-93)]	xelaev18001535m.g[fus(1e-72)]	xelaev18001582m.g[rnf112(0.0)]	xelaev18001645m.g[ensxetg00000006294(0.0)]	xelaev18001646m.g[ensxetg00000006294(0.0)]	xelaev18001718m.g[polr3a(0.0)]	xelaev18001744m.g[timm23(4e-155)]	xelaev18001745m.g[ncoa4(3e-133)]	xelaev18001770m.g[pdhb(0.0)]	xelaev18001774m.g[appl1(9e-50)]	xelaev18001776m.g[hesx1(1e-147)]	xelaev18001778m.g[il17rd(0.0)]	xelaev18001779m.g[xb-gene-993949(0.0)]	xelaev18001781m.g[fam208a(0.0)]	xelaev18001802m.g[tkt(0.0)]	xelaev18001804m.g[bicd2(0.0)]	xelaev18001820m.g[bod1(0.0)]	xelaev18001825m.g[wnk2(1e-124)]	xelaev18001826m.g[fam120a(6e-132)]	xelaev18001836m.g[cnbp(4e-123)]	xelaev18001837m.g[tsen2(4e-70)]	xelaev18001838m.g[yipf4(3e-125)]	xelaev18001839m.g[ensxetg00000030339(0.0)]	xelaev18001858m.g[vgll4(1e-109)]	xelaev18001868m.g[raf1(3e-112)]	xelaev18001869m.g[mkrn2(1e-145)]	xelaev18001880m.g	xelaev18001902m.g	xelaev18001936m.g[lsm14a(4e-153)]	xelaev18001962m.g[fam60a(3e-89)]	xelaev18001991m.g	xelaev18002012m.g[hnrpdl(0.0)]	xelaev18002055m.g[dus1l(2e-50)]	xelaev18002058m.g[csnk1d(0.0)]	xelaev18002068m.g	xelaev18002122m.g[eef1a1(1e-61)]	xelaev18002144m.g[hmgn3(9e-110)]	xelaev18002158m.g	xelaev18002160m.g	xelaev18002195m.g[atxn2l(3e-49)]	xelaev18002199m.g	xelaev18002200m.g[atp2a1(0.0)]	xelaev18002226m.g[ensxetg00000023972(5e-89)]	xelaev18002234m.g[eif3c(0.0)]	xelaev18002253m.g[pitpnb(8e-121)]	xelaev18002266m.g	xelaev18002267m.g[ppp4c(0.0)]	xelaev18002268m.g[aldoa(0.0)]	xelaev18002270m.g[mvp(0.0)]	xelaev18002272m.g[kif22(0.0)]	xelaev18002274m.g[maz(0.0)]	xelaev18002284m.g[ensxetg00000032964(2e-42)]	xelaev18002296m.g[znf717(7e-29)]	xelaev18002302m.g[ensxetg00000030254(5e-25)]	xelaev18002304m.g[ensxetg00000006489(1e-27)|ensxetg00000027339(4e-21)]	xelaev18002306m.g[ensxetg00000024245(3e-45)]	xelaev18002308m.g[ensxetg00000027160(7e-172)|ensxetg00000032964(2e-31)]	xelaev18002323m.g[ensxetg00000011624(6e-156)|ensxetg00000027149(2e-86)]	xelaev18002338m.g[ensxetg00000034026(8e-84)]	xelaev18002356m.g[hirip3(0.0)]	xelaev18002359m.g[nme2(4e-160)]	xelaev18002360m.g[xb-gene-5854345(2e-38)]	xelaev18002361m.g[taok2(1e-43)]	xelaev18002362m.g[cdipt(0.0)]	xelaev18002367m.g[nlk.2(7e-128)]	xelaev18002405m.g[map2k6(4e-86)]	xelaev18002407m.g[map2k6(7e-49)]	xelaev18002440m.g[cd81(6e-41)]	xelaev18002462m.g[kiaa1147(6e-32)]	xelaev18002471m.g[mtpn(8e-24)]	xelaev18002475m.g[nup205(6e-177)]	xelaev18002506m.g[hipk2(0.0)]	xelaev18002539m.g[cecr2(4e-39)]	xelaev18002554m.g	xelaev18002558m.g	xelaev18002577m.g[wnk2(3e-59)]	xelaev18002578m.g[fam120a(3e-134)]	xelaev18002582m.g[cnbp(0.0)]	xelaev18002595m.g[vgll4(0.0)]	xelaev18002603m.g[raf1(3e-159)]	xelaev18002615m.g[spcs1(9e-83)]	xelaev18002616m.g	xelaev18002617m.g[pbrm1(1e-61)]	xelaev18002661m.g[elovl7(0.0)]	xelaev18002723m.g	xelaev18002757m.g[jarid2(4e-139)]	xelaev18002771m.g	xelaev18002798m.g[gle1(4e-167)]	xelaev18002799m.g[odf2(0.0)]	xelaev18002801m.g	xelaev18002806m.g	xelaev18002809m.g[ccbl1(2e-36)]	xelaev18002814m.g[xtr-mir-219(8e-40)]	xelaev18002841m.g[flna(2e-127)]	xelaev18002919m.g	xelaev18002941m.g[psma5(1e-110)]	xelaev18002973m.g	xelaev18003002m.g[erc1(0.0)]	xelaev18003039m.g[fam208a(1e-98)]	xelaev18003042m.g[xb-gene-993949(0.0)]	xelaev18003043m.g[il17rd(0.0)]	xelaev18003045m.g[hesx1(3e-172)]	xelaev18003048m.g[pdhb(0.0)]	xelaev18003060m.g	xelaev18003069m.g	xelaev18003085m.g[blcap(0.0)]	xelaev18003086m.g[src(0.0)]	xelaev18003094m.g[tgif2(0.0)]	xelaev18003168m.g[abcf2(2e-172)]	xelaev18003216m.g[pnrc2(0.0)]	xelaev18003217m.g[srsf10(0.0)]	xelaev18003228m.g[csf3r(1e-91)|zbtb8b(0.0)]	xelaev18003257m.g[ptma(0.0)]	xelaev18003259m.g	xelaev18003263m.g[cops7b(0.0)]	xelaev18003284m.g	xelaev18003323m.g[prmt1(4e-84)]	xelaev18003341m.g[hmcn2(3e-71)]	xelaev18003356m.g[hmcn2(0.0)]	xelaev18003378m.g[tufm(1e-101)]	xelaev18003380m.g[atxn2l(0.0)]	xelaev18003383m.g[ppp1ca(5e-108)]	xelaev18003389m.g[atp2a1(2e-43)]	xelaev18003505m.g[rps12(6e-142)]	xelaev18003555m.g	xelaev18003572m.g[rpl13(0.0)]	xelaev18003575m.g[ankrd11(9e-60)]	xelaev18003594m.g[xb-gene-5768884(8e-83)]	xelaev18003623m.g[trf1(7e-176)]	xelaev18003627m.g[rpl7(9e-151)]	xelaev18003631m.g[stau2(6e-155)]	xelaev18003638m.g[kif2a(0.0)]	xelaev18003694m.g	xelaev18003703m.g	xelaev18003734m.g[nd5(0.0)]	xelaev18003735m.g[cytb(0.0)|ensxetg00000034391(8e-23)|nd5(4e-171)]	xelaev18003775m.g[actb(6e-39)]	xelaev18003796m.g	xelaev18003848m.g[cct5(0.0)]	xelaev18003895m.g	xelaev18003900m.g[trim8(0.0)]	xelaev18003910m.g	xelaev18003918m.g[pdcd11(3e-30)]	xelaev18003922m.g[tram1(5e-106)]	xelaev18003936m.g	xelaev18003966m.g[rps19(0.0)]	xelaev18003990m.g	xelaev18003991m.g	xelaev18003995m.g	xelaev18004063m.g[rpl11(3e-64)]	xelaev18004064m.g[eef1a1o(0.0)]	xelaev18004066m.g[cap1(0.0)]	xelaev18004100m.g[hist2h3c(2e-139)]	xelaev18004135m.g[sh2d3c(0.0)]	xelaev18004182m.g[hp1bp3(5e-60)]	xelaev18004190m.g[slc2a1(0.0)]	xelaev18004198m.g[phc2(5e-28)]	xelaev18004230m.g	xelaev18004235m.g[tln1(2e-103)]	xelaev18004251m.g[mgc107780(6e-99)]	xelaev18004262m.g	xelaev18004347m.g	xelaev18004387m.g[hist1h4f(9e-138)]	xelaev18004409m.g	xelaev18004416m.g[phldb1(7e-90)]	xelaev18004428m.g[carm1(7e-94)]	xelaev18004429m.g[yipf2(3e-141)]	xelaev18004443m.g[ccdc151(0.0)]	xelaev18004444m.g[prkcsh(0.0)]	xelaev18004445m.g[elavl3(4e-59)]	xelaev18004446m.g[znf653(1e-68)]	xelaev18004453m.g[elof1(2e-77)]	xelaev18004542m.g[ensxetg00000033430(0.0)]	xelaev18004550m.g[setd1a(3e-101)]	xelaev18004551m.g[fbxl19(3e-95)]	xelaev18004554m.g[bckdk(0.0)]	xelaev18004555m.g[xnf7(0.0)]	xelaev18004558m.g	xelaev18004559m.g[fus(0.0)]	xelaev18004670m.g[c20orf24(2e-155)]	xelaev18004681m.g[cox3(1e-127)]	xelaev18004694m.g[ensxetg00000021466(0.0)]	xelaev18004697m.g[pbrm1(2e-65)]	xelaev18004699m.g	xelaev18004700m.g[spcs1(2e-107)]	xelaev18004738m.g	xelaev18004742m.g[sec62(6e-40)]	xelaev18004780m.g[ensxetg00000030575(2e-76)|ensxetg00000032115(1e-112)]	xelaev18004814m.g[npm1(0.0)]	xelaev18004840m.g[c20orf194(0.0)]	xelaev18004849m.g[ensxetg00000008924(3e-165)|ensxetg00000031104(0.0)|ddrgk1(7e-21)]	xelaev18004859m.g[atp6v1b1(2e-97)]	xelaev18004863m.g	xelaev18004895m.g[adam33(0.0)]	xelaev18004903m.g[smyd5(1e-30)]	xelaev18004907m.g[cct7(0.0)]	xelaev18004910m.g[mgc108497(3e-37)]	xelaev18005027m.g[tacc3(0.0)]	xelaev18005030m.g[fgfr3(0.0)]	xelaev18005062m.g[ensxetg00000026046(0.0)]	xelaev18005156m.g[lap3(0.0)]	xelaev18005170m.g[gpr125(5e-117)]	xelaev18005184m.g[slc34a2(0.0)]	xelaev18005205m.g[tbc1d1(1e-145)]	xelaev18005219m.g[ugdh(0.0)]	xelaev18005230m.g	xelaev18005233m.g[nsun7(0.0)]	xelaev18005270m.g[ociad2(0.0)]	xelaev18005286m.g[pdgfra(0.0)]	xelaev18005287m.g[kit(5e-38)]	xelaev18005341m.g[cyp4v2(0.0)|cyp4v2(1e-175)]	xelaev18005359m.g[acsl1(0.0)]	xelaev18005367m.g[casp3(0.0)]	xelaev18005411m.g[hmgb2(1e-116)]	xelaev18005445m.g	xelaev18005591m.g[larp1b(0.0)]	xelaev18005615m.g[ensxetg00000001596(6e-81)|kiaa1109(0.0)]	xelaev18005628m.g[rpl34(2e-25)]	xelaev18005674m.g	xelaev18005694m.g[papss1(6e-96)]	xelaev18005728m.g[ppp3ca(0.0)]	xelaev18005767m.g[smarcad1(2e-73)]	xelaev18005788m.g[dck.1(2e-24)]	xelaev18005792m.g[dck.1(2e-41)]	xelaev18005812m.g[uso1(0.0)]	xelaev18005850m.g[nup54(4e-30)]	xelaev18005858m.g[shroom3(7e-73)]	xelaev18005866m.g[cnot6l(2e-174)]	xelaev18005888m.g[gtf2e2(0.0)]	xelaev18005920m.g[hnrpdl(0.0)]	xelaev18005925m.g[ptpn13(3e-92)]	xelaev18005939m.g[ybx1(2e-31)]	xelaev18006002m.g	xelaev18006024m.g[uhrf1(1e-146)]	xelaev18006061m.g	xelaev18006074m.g[lmnb2(0.0)]	xelaev18006094m.g[tjp3(3e-64)]	xelaev18006123m.g[aptx(9e-157)]	xelaev18006173m.g[ppp2cb(0.0)]	xelaev18006191m.g[tcf3(0.0)]	xelaev18006192m.g	xelaev18006193m.g[mbd3(4e-42)]	xelaev18006227m.g[rps15(0.0)]	xelaev18006240m.g[midn(7e-90)]	xelaev18006246m.g[hmha1(0.0)]	xelaev18006256m.g[arid3a(0.0)]	xelaev18006262m.g[med16(0.0)]	xelaev18006266m.g[ptbp1(2e-90)]	xelaev18006307m.g[acsbg2(0.0)]	xelaev18006340m.g[plekhj1(3e-29)]	xelaev18006360m.g[ensxetg00000006440(0.0)]	xelaev18006368m.g[lsm4(0.0)]	xelaev18006369m.g	xelaev18006382m.g[mast3(0.0)]	xelaev18006390m.g[tpm4(0.0)]	xelaev18006394m.g[elavl1(0.0)]	xelaev18006476m.g[uba52(2e-62)]	xelaev18006487m.g[parp14.3(1e-41)]	xelaev18006539m.g[zcchc7(0.0)]	xelaev18006549m.g[clta(4e-142)]	xelaev18006566m.g[b3gnt3(0.0)]	xelaev18006617m.g[sugp1(0.0)]	xelaev18006631m.g	xelaev18006642m.g[tle2(0.0)]	xelaev18006647m.g[aes(3e-52)]	xelaev18006666m.g[klf2(0.0)]	xelaev18006667m.g[eps15l1(0.0)]	xelaev18006717m.g[sh3gl2(3e-55)]	xelaev18006729m.g[acer2(4e-35)]	xelaev18006859m.g[xb-gene-5815363(0.0)]	xelaev18006862m.g[foxd4l1.2(2e-35)]	xelaev18006901m.g[c9orf41(0.0)]	xelaev18006917m.g[gna14(2e-93)]	xelaev18006931m.g[hnrnpk(7e-112)]	xelaev18006987m.g[cks2(0.0)]	xelaev18006990m.g[sema4d(7e-165)]	xelaev18007010m.g[tm9sf1(0.0)]	xelaev18007032m.g[pabpn1(8e-144)]	xelaev18007040m.g[zfhx2(6e-104)]	xelaev18007062m.g	xelaev18007339m.g[snora79(6e-60)]	xelaev18007378m.g[hnrnpc(0.0)]	xelaev18007381m.g[ndrg2(0.0)]	xelaev18007387m.g[smtn(0.0)]	xelaev18007428m.g[emid1(1e-133)]	xelaev18007438m.g[tbx3(0.0)]	xelaev18007461m.g[coro1c(0.0)]	xelaev18007480m.g[gltp(3e-82)]	xelaev18007508m.g	xelaev18007554m.g[msi1(1e-22)]	xelaev18007555m.g[cox6a1(4e-164)]	xelaev18007558m.g[srsf9(0.0)]	xelaev18007567m.g[unc119b(4e-79)]	xelaev18007573m.g[c12orf43(1e-81)|hnf1a(1e-73)]	xelaev18007581m.g[eif4enif1(0.0)]	xelaev18007598m.g	xelaev18007606m.g[med15(0.0)]	xelaev18007613m.g[vegt(0.0)]	xelaev18007708m.g[arvcf(0.0)]	xelaev18007710m.g[dgcr8(3e-21)]	xelaev18007714m.g[ranbp1(3e-52)]	xelaev18007720m.g[chfr(0.0)]	xelaev18007722m.g[fbrsl1(0.0)]	xelaev18007761m.g[ubc(2e-28)]	xelaev18007777m.g[tmed2(0.0)]	xelaev18007783m.g[setd8(2e-39)]	xelaev18007805m.g[clip1(6e-152)]	xelaev18007814m.g[mlxip(8e-146)]	xelaev18007825m.g[orai2(4e-98)]	xelaev18007826m.g[kdm2b(8e-56)]	xelaev18007836m.g[atp2a2(0.0)]	xelaev18007841m.g[gpn3(0.0)]	xelaev18007849m.g[ppp1cc(0.0)]	xelaev18007868m.g[rpl6(0.0)]	xelaev18007925m.g	xelaev18007942m.g[slc27a6(1e-136)]	xelaev18007951m.g[lmnb1(0.0)]	xelaev18007996m.g[trim36(0.0)]	xelaev18008019m.g	xelaev18008044m.g[chd1(1e-128)]	xelaev18008060m.g[glrx(5e-39)]	xelaev18008085m.g[cetn3(0.0)]	xelaev18008142m.g[tnpo1(0.0)]	xelaev18008167m.g[hmgcr(0.0)]	xelaev18008191m.g[lhfpl2(0.0)]	xelaev18008243m.g[kif2a(0.0)]	xelaev18008251m.g[elovl7(0.0)]	xelaev18008287m.g[mcidas(4e-110)]	xelaev18008335m.g[rpl37(3e-123)]	xelaev18008344m.g[c9(0.0)]	xelaev18008357m.g[nipbl(0.0)]	xelaev18008369m.g[spef2(0.0)]	xelaev18008427m.g[rab27b(0.0)]	xelaev18008450m.g[smad4.1(0.0)]	xelaev18008469m.g[ier3ip1(3e-153)]	xelaev18008618m.g	xelaev18008620m.g[dctn3(2e-53)]	xelaev18008634m.g[ensxetg00000008943(2e-85)|tln1(9e-47)]	xelaev18008693m.g	xelaev18008749m.g[cct7(5e-26)]	xelaev18008826m.g[suclg1(3e-49)]	xelaev18008863m.g[tacc3(0.0)]	xelaev18008962m.g[gpr125(0.0)]	xelaev18008998m.g[ugdh(0.0)]	xelaev18009053m.g[snora27(1e-48)]	xelaev18009061m.g[pdgfra(0.0)]	xelaev18009066m.g[kit(9e-41)]	xelaev18009125m.g[acsl1(0.0)]	xelaev18009158m.g[hmgb2(3e-147)]	xelaev18009170m.g[ensxetg00000033874(0.0)]	xelaev18009182m.g	xelaev18009262m.g[otud4(4e-139)]	xelaev18009264m.g[gab1(5e-138)]	xelaev18009272m.g[znf330(0.0)]	xelaev18009309m.g[larp1b(0.0)]	xelaev18009329m.g[rpl34(3e-159)]	xelaev18009350m.g[cfi(0.0)]	xelaev18009356m.g[neurog2(4e-140)]	xelaev18009389m.g[papss1(7e-85)]	xelaev18009418m.g[ppp3ca(1e-176)]	xelaev18009473m.g[dck.1(0.0)]	xelaev18009488m.g[uso1(0.0)]	xelaev18009519m.g[nup54(5e-50)]	xelaev18009525m.g[shroom3(3e-85)]	xelaev18009532m.g	xelaev18009534m.g[cnot6l(0.0)]	xelaev18009580m.g[uhrf1(0.0)]	xelaev18009631m.g[lmnb2(0.0)|timm13(3e-159)]	xelaev18009647m.g[tjp3(9e-61)]	xelaev18009707m.g[ppp2cb(0.0)]	xelaev18009714m.g[tnks2(0.0)]	xelaev18009726m.g[tcf3(0.0)]	xelaev18009728m.g	xelaev18009729m.g[mbd3(8e-73)]	xelaev18009759m.g[rps15(0.0)]	xelaev18009770m.g[midn(0.0)]	xelaev18009776m.g[hmha1(0.0)]	xelaev18009788m.g[arid3a(0.0)]	xelaev18009792m.g[med16(1e-105)]	xelaev18009796m.g[ptbp1(2e-121)]	xelaev18009872m.g[lsm4(0.0)]	xelaev18009884m.g[mast3(0.0)]	xelaev18009894m.g[tpm4(0.0)]	xelaev18009896m.g[rab8a(5e-147)]	xelaev18009899m.g[elavl1(0.0)]	xelaev18009955m.g[uba52(0.0)]	xelaev18010011m.g[plin2(0.0)]	xelaev18010065m.g[ptprd(0.0)]	xelaev18010085m.g[xb-gene-5815363(0.0)]	xelaev18010114m.g	xelaev18010122m.g[c9orf41(2e-76)]	xelaev18010132m.g[gna14(2e-44)]	xelaev18010148m.g[gkap1(0.0)]	xelaev18010151m.g[hnrnpk(1e-105)]	xelaev18010175m.g[habp4(0.0)]	xelaev18010191m.g[cks2(2e-168)]	xelaev18010210m.g[tm9sf1(0.0)]	xelaev18010226m.g[pabpn1(0.0)]	xelaev18010302m.g	xelaev18010303m.g[snora79(1e-52)]	xelaev18010325m.g[hnrnpc(0.0)]	xelaev18010326m.g[ndrg2(6e-165)]	xelaev18010357m.g[uqcr10(4e-100)]	xelaev18010362m.g[atp6v1g1(3e-72)]	xelaev18010379m.g[tbx3(0.0)]	xelaev18010392m.g[coro1c(0.0)]	xelaev18010403m.g[gltp(3e-68)]	xelaev18010427m.g	xelaev18010457m.g[msi1(1e-80)]	xelaev18010459m.g[cox6a1(1e-84)]	xelaev18010463m.g[srsf9(0.0)]	xelaev18010468m.g[unc119b(0.0)]	xelaev18010480m.g[eif4enif1(0.0)]	xelaev18010491m.g[specc1l(0.0)]	xelaev18010496m.g	xelaev18010504m.g[med15(6e-50)]	xelaev18010507m.g[vegt(0.0)]	xelaev18010552m.g[arvcf(0.0)]	xelaev18010555m.g[ranbp1(0.0)]	xelaev18010593m.g[ubc(4e-103)]	xelaev18010607m.g[tmed2(0.0)]	xelaev18010609m.g[setd8(5e-115)]	xelaev18010623m.g[clip1(0.0)]	xelaev18010630m.g[mlxip(7e-151)]	xelaev18010645m.g[kdm2b(1e-136)]	xelaev18010651m.g[atp2a2(0.0)]	xelaev18010659m.g[ppp1cc(3e-170)]	xelaev18010675m.g[rpl6(0.0)]	xelaev18010695m.g[pebp1(0.0)]	xelaev18010718m.g[lztr1(0.0)]	xelaev18010734m.g[lmnb1(0.0)]	xelaev18010767m.g[pggt1b(2e-92)]	xelaev18010769m.g[trim36(1e-149)]	xelaev18010800m.g[chd1(8e-32)]	xelaev18010829m.g[cetn3(0.0)]	xelaev18010871m.g[tnpo1(0.0)]	xelaev18010889m.g[hmgcr(0.0)]	xelaev18010895m.g	xelaev18010901m.g[f2rl1(0.0)]	xelaev18010914m.g[scamp1(1e-149)]	xelaev18010916m.g[lhfpl2(0.0)]	xelaev18010956m.g[mcidas(4e-106)]	xelaev18010999m.g[rpl37(5e-134)]	xelaev18011014m.g[nipbl(1e-180)]	xelaev18011049m.g	xelaev18011058m.g[nedd4l(0.0)]	xelaev18011095m.g[me2(0.0)]	xelaev18011096m.g[smad4.1(0.0)]	xelaev18011097m.g	xelaev18011108m.g[c18orf32(4e-96)]	xelaev18011186m.g[slc37a1(5e-27)]	xelaev18011208m.g	xelaev18011218m.g[u2af1(3e-94)]	xelaev18011222m.g[pdxk(0.0)]	xelaev18011223m.g[agpat3(0.0)]	xelaev18011231m.g	xelaev18011243m.g[nr1i2(1e-55)]	xelaev18011251m.g[hao2(0.0)|hsd3b1(0.0)]	xelaev18011255m.g	xelaev18011281m.g[atp6v1a(0.0)]	xelaev18011282m.g[gramd1c(3e-58)]	xelaev18011286m.g[taf13(2e-125)]	xelaev18011301m.g[qtrtd1(0.0)]	xelaev18011316m.g[upk1b(0.0)]	xelaev18011322m.g	xelaev18011327m.g[pou2f1(9e-118)]	xelaev18011400m.g[tmprss2(2e-178)]	xelaev18011453m.g[morc3(0.0)]	xelaev18011472m.g	xelaev18011475m.g[itsn1(5e-63)]	xelaev18011585m.g	xelaev18011587m.g[usp25(0.0)]	xelaev18011685m.g[myo18a(0.0)]	xelaev18011698m.g[rpl23a(0.0)]	xelaev18011753m.g[ensxetg00000031530(0.0)]	xelaev18011834m.g[sat1(0.0)]	xelaev18011867m.g[prpf8(7e-24)]	xelaev18011885m.g[myo1c(0.0)]	xelaev18011888m.g[crk(1e-149)]	xelaev18011911m.g[ift20(4e-177)]	xelaev18011926m.g[c17orf85(2e-171)]	xelaev18011938m.g[med31(5e-177)]	xelaev18011978m.g[xb-gene-5843131(6e-162)]	xelaev18012007m.g[trim33(0.0)]	xelaev18012014m.g[hipk1(0.0)]	xelaev18012019m.g[srsf3(1e-120)]	xelaev18012056m.g[pum1(0.0)]	xelaev18012057m.g[nkain1(9e-32)]	xelaev18012068m.g[scmh1(0.0)]	xelaev18012070m.g[ctps(0.0)]	xelaev18012082m.g[ythdf2(0.0)]	xelaev18012086m.g[id3(0.0)]	xelaev18012089m.g[phactr4(3e-159)]	xelaev18012108m.g[arid1a(0.0)]	xelaev18012111m.g[dhdds(0.0)]	xelaev18012131m.g[znf593(0.0)]	xelaev18012138m.g[pdik1l(0.0)]	xelaev18012140m.g[slc30a2(4e-96)]	xelaev18012169m.g[adipor1(0.0)]	xelaev18012178m.g[timm17a(1e-125)]	xelaev18012206m.g[srgap2(0.0)]	xelaev18012290m.g	xelaev18012293m.g	xelaev18012294m.g	xelaev18012368m.g[gpr143(0.0)]	xelaev18012375m.g[mid1(0.0)]	xelaev18012395m.g[med14(9e-141)]	xelaev18012451m.g	xelaev18012475m.g[hnrnpr(0.0)]	xelaev18012476m.g[atpif1(2e-41)]	xelaev18012485m.g[srsf4(0.0)]	xelaev18012488m.g[epb41(9e-114)]	xelaev18012497m.g[sf3a3(1e-26)]	xelaev18012516m.g[meaf6(5e-162)]	xelaev18012535m.g[bsdc1(0.0)]	xelaev18012561m.g[nfyc(0.0)]	xelaev18012563m.g[smap2(1e-44)]	xelaev18012579m.g[zmpste24(0.0)]	xelaev18012591m.g[ldlrap1(0.0)]	xelaev18012595m.g[tmem50a(9e-154)]	xelaev18012617m.g[ak2(7e-102)]	xelaev18012629m.g[rpl11(0.0)]	xelaev18012630m.g[eef1a1o(0.0)]	xelaev18012632m.g[cap1(0.0)]	xelaev18012650m.g[rps6kb1(0.0)]	xelaev18012678m.g[ap2b1(0.0)]	xelaev18012683m.g[taf15(3e-130)]	xelaev18012709m.g[reps2(5e-82)]	xelaev18012744m.g[fam57a(0.0)]	xelaev18012762m.g[vkorc1l1(0.0)]	xelaev18012793m.g[snora18(2e-36)|snora8(2e-50)]	xelaev18012802m.g[eif4h(0.0)]	xelaev18012872m.g[tfg(3e-66)]	xelaev18012905m.g[dmd(0.0)]	xelaev18012919m.g[lims1(0.0)]	xelaev18012938m.g[rpl31(3e-138)]	xelaev18012981m.g[gas6(0.0)]	xelaev18013004m.g[inpp4a(0.0)]	xelaev18013044m.g[tfdp1(0.0)]	xelaev18013051m.g[lamp1(5e-109)]	xelaev18013082m.g[efnb2(0.0)]	xelaev18013114m.g[zic2(0.0)]	xelaev18013140m.g[dzip1(0.0)]	xelaev18013157m.g[xtr-mir-92a-1(4e-33)]	xelaev18013174m.g[ndfip2(2e-178)]	xelaev18013182m.g[scel(0.0)]	xelaev18013197m.g[tbc1d4(0.0)]	xelaev18013233m.g[elf1(0.0)]	xelaev18013239m.g[c13orf15(6e-89)]	xelaev18013293m.g[fmnl3(2e-161)]	xelaev18013297m.g[c12orf41(0.0)]	xelaev18013320m.g[prkag2(4e-37)]	xelaev18013321m.g[mll2(1e-34)]	xelaev18013332m.g[prph(3e-162)]	xelaev18013345m.g[cd63(0.0)]	xelaev18013359m.g[obfc2b(0.0)]	xelaev18013364m.g[myl6(1e-140)]	xelaev18013367m.g[zc3h10(0.0)]	xelaev18013377m.g[cdk2(0.0)|rab5b(0.0)]	xelaev18013379m.g[dgka(0.0)]	xelaev18013387m.g[tmem198(2e-157)]	xelaev18013426m.g[lrp1(0.0)]	xelaev18013442m.g[dctn2(0.0)]	xelaev18013480m.g[tfcp2(0.0)]	xelaev18013493m.g[ensxetg00000025150(0.0)]	xelaev18013503m.g[mettl7a(0.0)]	xelaev18013523m.g[col2a1(0.0)]	xelaev18013538m.g[ppp1r1a(0.0)]	xelaev18013545m.g[xb-gene-5780436(0.0)]	xelaev18013546m.g[gtsf1(0.0)]	xelaev18013555m.g[cbx5(0.0)]	xelaev18013563m.g[hoxc6(0.0)]	xelaev18013586m.g[pcbp3(4e-162)]	xelaev18013606m.g[spryd3(0.0)]	xelaev18013640m.g[smarcd1(0.0)]	xelaev18013641m.g[gpd1(0.0)]	xelaev18013698m.g[fam48a(0.0)]	xelaev18013735m.g[hmgb1(0.0)]	xelaev18013762m.g[rpl21(0.0)]	xelaev18013773m.g[nupl1(4e-53)]	xelaev18013786m.g[zdhhc20(0.0)]	xelaev18013796m.g[gjb2(8e-69)]	xelaev18013813m.g[yap1(0.0)]	xelaev18013843m.g[snrpb(4e-140)]	xelaev18013890m.g[clns1a(0.0)]	xelaev18013967m.g[nup98(4e-72)]	xelaev18013969m.g[znf347(1e-123)]	xelaev18013992m.g	xelaev18014036m.g[sytl2(3e-37)]	xelaev18014052m.g[serpinh1(0.0)]	xelaev18014054m.g[rps3(0.0)]	xelaev18014083m.g[rab6a(0.0)]	xelaev18014103m.g[spcs2(2e-116)]	xelaev18014109m.g[ucp2(0.0)]	xelaev18014112m.g[ucp2(6e-91)]	xelaev18014125m.g[akap17a(0.0)]	xelaev18014128m.g[ensxetg00000031530(1e-43)]	xelaev18014170m.g[taok1(0.0)]	xelaev18014232m.g[usp25(0.0)]	xelaev18014310m.g[itsn1(0.0)]	xelaev18014328m.g[morc3(0.0)]	xelaev18014345m.g[wrb(4e-158)]	xelaev18014382m.g[gja8(0.0)]	xelaev18014401m.g[pou2f1(0.0)]	xelaev18014415m.g[upk1b(0.0)]	xelaev18014431m.g	xelaev18014434m.g[taf13(2e-158)]	xelaev18014438m.g[gramd1c(0.0)]	xelaev18014453m.g	xelaev18014470m.g[agpat3(1e-123)]	xelaev18014477m.g[u2af1(2e-78)]	xelaev18014485m.g	xelaev18014488m.g	xelaev18014500m.g	xelaev18014502m.g[slc37a1(0.0)]	xelaev18014519m.g[pom121(0.0)]	xelaev18014539m.g[mpo(0.0)]	xelaev18014544m.g[sat1(6e-59)]	xelaev18014581m.g[myo1c(0.0)]	xelaev18014584m.g[crk(0.0)]	xelaev18014665m.g[xb-gene-5843131(5e-169)]	xelaev18014696m.g[hipk1(0.0)]	xelaev18014700m.g[srsf3(3e-104)]	xelaev18014747m.g[med14(4e-96)]	xelaev18014773m.g	xelaev18014826m.g[anks1a(9e-100)]	xelaev18014906m.g[psma5(3e-153)]	xelaev18014918m.g[gstm1(0.0)]	xelaev18014929m.g	xelaev18014931m.g[hbxip(1e-58)]	xelaev18014933m.g[dhrs11(0.0)]	xelaev18014972m.g[srgap2(0.0)]	xelaev18014980m.g[mapkapk2(3e-53)]	xelaev18015000m.g[timm17a(0.0)]	xelaev18015008m.g[adipor1(0.0)]	xelaev18015042m.g[pdik1l(8e-128)]	xelaev18015066m.g[arid1a(0.0)]	xelaev18015067m.g	xelaev18015088m.g[phactr4(4e-171)]	xelaev18015089m.g[id3(0.0)]	xelaev18015091m.g[ythdf2(0.0)]	xelaev18015103m.g[ctps(0.0)]	xelaev18015119m.g	xelaev18015120m.g[pum1(0.0)]	xelaev18015136m.g[trappc3(0.0)]	xelaev18015140m.g[tekt2(0.0)]	xelaev18015161m.g[hnrnpr(0.0)]	xelaev18015170m.g[srsf4(5e-52)]	xelaev18015176m.g[snord103(3e-26)]	xelaev18015180m.g[sf3a3(0.0)]	xelaev18015195m.g[meaf6(0.0)]	xelaev18015208m.g[bsdc1(0.0)]	xelaev18015234m.g[nfyc(0.0)]	xelaev18015284m.g[rps6kb1(0.0)]	xelaev18015303m.g[ap2b1(0.0)]	xelaev18015309m.g[taf15(6e-167)]	xelaev18015385m.g[snora18(3e-38)|snora32(4e-24)|snora8(5e-50)]	xelaev18015391m.g[eif4h(2e-149)]	xelaev18015451m.g[tfg(0.0)]	xelaev18015494m.g[lims1(0.0)]	xelaev18015505m.g[rpl31(2e-173)]	xelaev18015579m.g[tfdp1(0.0)]	xelaev18015585m.g[lamp1(0.0)]	xelaev18015620m.g[efnb2(0.0)]	xelaev18015642m.g[zic2(0.0)]	xelaev18015696m.g[ndfip2(0.0)]	xelaev18015735m.g[mettl18(0.0)]	xelaev18015751m.g[elf1(0.0)]	xelaev18015775m.g[tpt1(2e-22)]	xelaev18015790m.g[sucla2(0.0)]	xelaev18015807m.g[fmnl3(9e-160)]	xelaev18015813m.g[c12orf41(9e-30)]	xelaev18015829m.g[prkag2(1e-103)]	xelaev18015830m.g[mll2(1e-34)]	xelaev18015840m.g[prph(0.0)]	xelaev18015849m.g[cd63(0.0)]	xelaev18015856m.g[ankrd52(0.0)]	xelaev18015857m.g[obfc2b(6e-172)]	xelaev18015861m.g[myl6(1e-138)]	xelaev18015864m.g[zc3h10(1e-41)]	xelaev18015874m.g[cdk2(2e-141)]	xelaev18015899m.g	xelaev18015916m.g[lrp1(0.0)]	xelaev18015937m.g[dctn2(0.0)]	xelaev18015966m.g[csrnp2(0.0)|tfcp2(0.0)]	xelaev18015973m.g[ensxetg00000025150(1e-40)]	xelaev18015989m.g[gtf2h4(4e-166)]	xelaev18015990m.g[col2a1(0.0)]	xelaev18016015m.g[cbx5(5e-73)]	xelaev18016032m.g[hoxc10(1e-137)]	xelaev18016042m.g[atp5g1(0.0)]	xelaev18016050m.g[pcbp3(0.0)]	xelaev18016056m.g[c12orf10(0.0)]	xelaev18016094m.g[smarcd1(9e-62)]	xelaev18016150m.g[exosc8(0.0)]	xelaev18016186m.g[hmgb1(0.0)]	xelaev18016211m.g[rpl21(1e-29)]	xelaev18016222m.g[nupl1(0.0)]	xelaev18016252m.g[yap1(5e-147)]	xelaev18016253m.g	xelaev18016327m.g[ankrd49(5e-53)]	xelaev18016347m.g[fzd4(0.0)]	xelaev18016380m.g[sytl2(3e-43)]	xelaev18016381m.g[sytl2(1e-43)]	xelaev18016414m.g[rps3(0.0)]	xelaev18016415m.g[serpinh1(0.0)]	xelaev18016451m.g[ucp2(1e-29)]	xelaev18016456m.g[spcs2(2e-120)]	xelaev18016487m.g[pgm2l1(1e-35)]	xelaev18016499m.g[nup98(0.0)]	xelaev18016541m.g[znf674(1e-146)]	xelaev18016554m.g[ensxetg00000018683(0.0)]	xelaev18016596m.g	xelaev18016607m.g[st8sia1(5e-41)]	xelaev18016611m.g	xelaev18016616m.g[bcat1(9e-158)]	xelaev18016623m.g[ralb(2e-47)]	xelaev18016644m.g[pkp2(2e-158)]	xelaev18016649m.g	xelaev18016650m.g[pacsin2(0.0)]	xelaev18016663m.g[fbln1(5e-120)]	xelaev18016667m.g	xelaev18016675m.g[phf21b(3e-53)]	xelaev18016678m.g[ensxetg00000002678(4e-51)]	xelaev18016707m.g[fam60a(5e-92)]	xelaev18016708m.g	xelaev18016712m.g[mkrn1(0.0)]	xelaev18016727m.g[5_8s_rrna(7e-51)]	xelaev18016729m.g	xelaev18016734m.g[tulp3(0.0)]	xelaev18016751m.g	xelaev18016779m.g[nipal4(7e-26)]	xelaev18016787m.g	xelaev18016823m.g[maml1(0.0)]	xelaev18016855m.g[ric8b(0.0)]	xelaev18016864m.g[cry1(0.0)]	xelaev18016892m.g[vdac1(7e-147)]	xelaev18016904m.g	xelaev18016905m.g[tnni1.2(0.0)]	xelaev18016915m.g[rps14(0.0)]	xelaev18016933m.g[npm1(0.0)]	xelaev18016947m.g[sap30l(0.0)]	xelaev18016998m.g	xelaev18017060m.g[ensxetg00000024519(0.0)|pcdhga3(0.0)]	xelaev18017158m.g[slc22a4(0.0)]	xelaev18017159m.g[slc22a5(9e-156)]	xelaev18017162m.g[p4ha2(1e-28)]	xelaev18017190m.g[shroom1(0.0)]	xelaev18017214m.g[tcerg1(4e-82)]	xelaev18017217m.g[snord35(1e-36)]	xelaev18017218m.g[csnk1a1(0.0)]	xelaev18017238m.g	xelaev18017253m.g[atp6v0e1(4e-109)|rpl26(0.0)]	xelaev18017300m.g[dbn1(0.0)]	xelaev18017314m.g[znf346(0.0)]	xelaev18017320m.g[tspan17(3e-90)]	xelaev18017342m.g[cdc23(0.0)]	xelaev18017365m.g[slc5a8(0.0)]	xelaev18017384m.g[hsp90b1(5e-142)]	xelaev18017398m.g[nfyb(0.0)]	xelaev18017401m.g[slc41a2(0.0)]	xelaev18017412m.g[cdk17(9e-35)]	xelaev18017414m.g[nedd1(4e-47)]	xelaev18017459m.g[atp2b1(0.0)]	xelaev18017477m.g[angpt4(1e-120)]	xelaev18017481m.g[ccdc41(0.0)]	xelaev18017484m.g[nr2c1(0.0)]	xelaev18017490m.g[metap2(0.0)|usp44(1e-117)]	xelaev18017507m.g[c12orf66(8e-84)|rpl18a(0.0)]	xelaev18017523m.g[rassf3(0.0)]	xelaev18017565m.g[nap1l1(0.0)]	xelaev18017570m.g[e2f7(0.0)]	xelaev18017589m.g[slc38a2(2e-140)]	xelaev18017599m.g[mcoln1(0.0)]	xelaev18017623m.g	xelaev18017637m.g[cav1(1e-56)]	xelaev18017668m.g	xelaev18017674m.g[wasl(0.0)]	xelaev18017707m.g[brd1(0.0)]	xelaev18017714m.g[celsr1(2e-85)]	xelaev18017743m.g[slc26a4(0.0)]	xelaev18017809m.g	xelaev18017810m.g[kiaa1324l(0.0)]	xelaev18017816m.g[suv39h2(0.0)]	xelaev18017824m.g[sephs1(0.0)]	xelaev18017847m.g[gata3(0.0)]	xelaev18017849m.g[taf3(3e-39)]	xelaev18017870m.g[net1(0.0)]	xelaev18017902m.g[ahcyl2(0.0)]	xelaev18017910m.g[ccdc136(6e-116)]	xelaev18017927m.g[snd1(0.0)]	xelaev18017930m.g[impdh1(0.0)]	xelaev18017960m.g[ensxetg00000029983(0.0)|ensxetg00000033276(0.0)|ensxetg00000033914(2e-58)]	xelaev18018009m.g[tpm1(2e-93)]	xelaev18018020m.g[pkm2(0.0)]	xelaev18018030m.g[nptn(2e-59)]	xelaev18018053m.g[sin3a(0.0)]	xelaev18018074m.g[clk3(0.0)]	xelaev18018088m.g[rps17(0.0)]	xelaev18018155m.g[bmp7.2(0.0)]	xelaev18018173m.g[tcf12(1e-27)]	xelaev18018178m.g[rfx7(0.0)]	xelaev18018180m.g[nedd4(8e-44)]	xelaev18018187m.g[rab27a(0.0)]	xelaev18018189m.g[rsl24d1(1e-146)]	xelaev18018224m.g[myef2(0.0)]	xelaev18018228m.g	xelaev18018245m.g[itgb1bp3(0.0)]	xelaev18018249m.g[trpm7(3e-24)]	xelaev18018250m.g	xelaev18018255m.g[gabpb1(0.0)]	xelaev18018269m.g[fam103a1(3e-143)]	xelaev18018277m.g[lmnb3(1e-43)]	xelaev18018327m.g[znf710(0.0)]	xelaev18018362m.g[mfge8(0.0)]	xelaev18018419m.g	xelaev18018449m.g[rpl4(0.0)]	xelaev18018473m.g[kif23(0.0)]	xelaev18018487m.g[casc4(1e-26)]	xelaev18018533m.g[tia1(0.0)]	xelaev18018556m.g[pcna(0.0)]	xelaev18018558m.g[c20orf30(0.0)]	xelaev18018580m.g[ncaph(0.0)]	xelaev18018591m.g[cox5b.1(0.0)]	xelaev18018601m.g[mat2a(0.0)]	xelaev18018610m.g[pax8(5e-51)]	xelaev18018631m.g[ppia(0.0)]	xelaev18018634m.g[ogdh(1e-83)]	xelaev18018662m.g[entpd4(0.0)]	xelaev18018679m.g[ppp2r2a(3e-82)]	xelaev18018684m.g[bnip3l(0.0)]	xelaev18018736m.g[rpl22(4e-54)]	xelaev18018737m.g[ensxetg00000016493(6e-152)|slc18a1(0.0)]	xelaev18018751m.g[npm2(0.0)]	xelaev18018883m.g[xab2(0.0)]	xelaev18018885m.g[notch3(4e-52)]	xelaev18018901m.g	xelaev18018940m.g[prkaca(0.0)]	xelaev18018942m.g[asf1b(0.0)]	xelaev18018948m.g[ddx39a(0.0)]	xelaev18019020m.g[kri1(0.0)]	xelaev18019025m.g[ilf3(5e-170)]	xelaev18019056m.g[calr(1e-85)]	xelaev18019084m.g[best2(0.0)]	xelaev18019123m.g[khsrp(5e-57)]	xelaev18019139m.g[arrb2(5e-72)]	xelaev18019141m.g[pelp1(2e-29)]	xelaev18019169m.g[ap1s1(4e-137)]	xelaev18019196m.g[ensxetg00000004003(0.0)]	xelaev18019216m.g	xelaev18019217m.g[hes7.2(0.0)]	xelaev18019219m.g[hes7.1(8e-34)]	xelaev18019320m.g[lsmd1(6e-148)]	xelaev18019324m.g[dnah2(6e-66)]	xelaev18019327m.g[efnb3(1e-113)]	xelaev18019379m.g[psmb6(6e-21)]	xelaev18019511m.g[pfn1(5e-144)]	xelaev18019536m.g[ensxetg00000018525(2e-174)]	xelaev18019564m.g	xelaev18019575m.g[ephb4(0.0)]	xelaev18019577m.g	xelaev18019578m.g[mpdu1(3e-95)]	xelaev18019581m.g[eif4a1(0.0)]	xelaev18019591m.g	xelaev18019661m.g[dvl2(0.0)]	xelaev18019668m.g[cldn7(0.0)]	xelaev18019679m.g[atp1b2(4e-174)]	xelaev18019711m.g[ralb(0.0)]	xelaev18019723m.g[ppfibp1(0.0)]	xelaev18019732m.g	xelaev18019733m.g[has-rs(0.0)]	xelaev18019735m.g	xelaev18019747m.g[phf21b(1e-38)]	xelaev18019772m.g[mkrn1(0.0)]	xelaev18019773m.g[ppp2ca(2e-26)]	xelaev18019779m.g[mtpn(5e-33)]	xelaev18019792m.g[wee2(7e-172)]	xelaev18019805m.g[nup205(0.0)]	xelaev18019807m.g[cnot4(0.0)]	xelaev18019836m.g[hipk2(0.0)]	xelaev18019837m.g[tbxas1(1e-95)]	xelaev18019859m.g[cecr2(6e-126)]	xelaev18019871m.g[adipor2(0.0)]	xelaev18019895m.g[ldhb(0.0)]	xelaev18019897m.g[cry1(5e-23)]	xelaev18019899m.g	xelaev18019908m.g[slc36a1(0.0)]	xelaev18019952m.g[nipal4(1e-22)]	xelaev18019988m.g[maml1(0.0)]	xelaev18019995m.g[ppp2ca(0.0)]	xelaev18019999m.g[vdac1(3e-70)]	xelaev18020006m.g[sap30l(0.0)]	xelaev18020010m.g	xelaev18020019m.g	xelaev18020022m.g[npm1(0.0)]	xelaev18020043m.g[rps14(0.0)]	xelaev18020100m.g[ddx39a(0.0)]	xelaev18020107m.g[prkaca(0.0)]	xelaev18020118m.g[notch3(1e-131)]	xelaev18020192m.g[bmp1(1e-109)]	xelaev18020197m.g[npm2(0.0)]	xelaev18020203m.g[atp6v1b2(3e-56)]	xelaev18020205m.g[slc18a1(0.0)]	xelaev18020206m.g[slc18a1(7e-59)]	xelaev18020207m.g[slc18a1(4e-62)]	xelaev18020221m.g[bnip3l(4e-93)]	xelaev18020223m.g[ppp2r2a(1e-135)]	xelaev18020230m.g[adam7(0.0)]	xelaev18020266m.g[ogdh(2e-100)]	xelaev18020270m.g[ppia(0.0)]	xelaev18020288m.g[pax8(3e-44)]	xelaev18020297m.g[mat2a(0.0)]	xelaev18020309m.g[ncaph(0.0)|nup133(0.0)]	xelaev18020338m.g[pcna(0.0)]	xelaev18020360m.g[c2orf42(0.0)|tia1(0.0)]	xelaev18020403m.g[casc4(0.0)]	xelaev18020408m.g[kif23(2e-80)]	xelaev18020426m.g[rpl4(3e-141)]	xelaev18020451m.g[sels(1e-29)]	xelaev18020505m.g[mfge8(0.0)]	xelaev18020535m.g[znf710(0.0)]	xelaev18020583m.g[lmnb3(0.0)]	xelaev18020604m.g[itgb1bp3(0.0)]	xelaev18020607m.g[pldn(0.0)]	xelaev18020619m.g	xelaev18020620m.g[myef2(0.0)]	xelaev18020648m.g[rsl24d1(4e-150)]	xelaev18020651m.g[rab27a(4e-153)]	xelaev18020668m.g[tcf12(3e-134)]	xelaev18020704m.g[bnip2(0.0)]	xelaev18020741m.g[rps17(0.0)]	xelaev18020750m.g[clk3(1e-44)]	xelaev18020764m.g[sin3a(0.0)]	xelaev18020774m.g[ubl7(0.0)]	xelaev18020783m.g[nptn(4e-160)]	xelaev18020793m.g[pkm2(0.0)]	xelaev18020799m.g[tln2(7e-123)]	xelaev18020802m.g[tpm1(3e-51)]	xelaev18020805m.g[rab8b(0.0)]	xelaev18020820m.g[alpk3(3e-79)]	xelaev18020832m.g[etfa(1e-48)]	xelaev18020857m.g[impdh1(7e-24)]	xelaev18020858m.g[snd1(0.0)]	xelaev18020876m.g[ahcyl2(0.0)]	xelaev18020902m.g[net1(5e-86)]	xelaev18020917m.g[taf3(2e-24)]	xelaev18020919m.g[gata3(0.0)]	xelaev18020939m.g[fam107b(0.0)]	xelaev18020940m.g[suv39h2(1e-173)]	xelaev18020943m.g[c7orf23(4e-94)]	xelaev18020945m.g[kiaa1324l(0.0)]	xelaev18020981m.g[sypl1(0.0)]	xelaev18020998m.g[slc26a4(0.0)]	xelaev18020999m.g[cbll1(0.0)]	xelaev18021019m.g[brd1(1e-59)]	xelaev18021042m.g[wasl(0.0)]	xelaev18021045m.g[ndufa5(1e-165)]	xelaev18021125m.g[slc38a2(0.0)]	xelaev18021140m.g	xelaev18021143m.g[e2f7(0.0)]	xelaev18021149m.g[nap1l1(0.0)]	xelaev18021169m.g[rab3ip(0.0)]	xelaev18021192m.g[rassf3(0.0)]	xelaev18021201m.g	xelaev18021206m.g[rpl18a(0.0)]	xelaev18021227m.g[xb-gene-5875042(0.0)|angpt4(2e-59)]	xelaev18021245m.g[atp2b1(0.0)]	xelaev18021282m.g[cdk17(8e-41)]	xelaev18021290m.g[nfyb(2e-107)]	xelaev18021302m.g[hsp90b1(6e-120)]	xelaev18021315m.g[slc5a8(0.0)]	xelaev18021361m.g[tspan17(5e-29)]	xelaev18021366m.g[znf346(2e-59)]	xelaev18021376m.g[dbn1(0.0)]	xelaev18021410m.g[rpl26(1e-164)]	xelaev18021437m.g[csnk1a1(2e-88)]	xelaev18021438m.g[snord35(1e-32)]	xelaev18021441m.g[tcerg1(3e-73)]	xelaev18021459m.g[kif3a(0.0)]	xelaev18021464m.g[shroom1(0.0)]	xelaev18021606m.g[slc35a4(0.0)]	xelaev18021632m.g[cdc37(0.0)]	xelaev18021656m.g[uevld(0.0)]	xelaev18021668m.g[gtf2h1(7e-28)]	xelaev18021705m.g[pik3c2a(7e-44)]	xelaev18021707m.g[c11orf58(2e-109)]	xelaev18021723m.g[copb1(1e-122)]	xelaev18021744m.g[nav2(0.0)]	xelaev18021759m.g[dhcr7(0.0)]	xelaev18021796m.g[wee1(0.0)]	xelaev18021834m.g[prr5l(2e-56)]	xelaev18021858m.g[arfgap2(1e-24)]	xelaev18021877m.g[mdk(3e-65)]	xelaev18021882m.g[gyltl1b(6e-26)]	xelaev18021890m.g[ensxetg00000013182(4e-89)|ensxetg00000021090(0.0)]	xelaev18021895m.g[tll1(3e-160)]	xelaev18021921m.g[acp2(0.0)]	xelaev18021934m.g[celf1(4e-178)]	xelaev18021960m.g[cstf3(0.0)]	xelaev18021973m.g[pax6(9e-38)]	xelaev18021985m.g[lin7c(5e-177)]	xelaev18021993m.g[cpsf7(2e-54)]	xelaev18022015m.g[tnnt3(2e-26)]	xelaev18022018m.g[tnni2(0.0)]	xelaev18022025m.g[mob2.1(5e-90)]	xelaev18022097m.g[polr2l.1(3e-106)]	xelaev18022099m.g[cd151(2e-92)]	xelaev18022104m.g[rplp2(0.0)]	xelaev18022120m.g[capn1(0.0)]	xelaev18022141m.g[taldo1(0.0)]	xelaev18022162m.g[zfpl1(0.0)]	xelaev18022166m.g	xelaev18022168m.g	xelaev18022177m.g	xelaev18022178m.g	xelaev18022181m.g[hras(0.0)]	xelaev18022209m.g[ppp1r14b(0.0)]	xelaev18022218m.g[stip1(0.0)]	xelaev18022251m.g[ensxetg00000005639(0.0)|mta2(0.0)]	xelaev18022257m.g[ganab(0.0)]	xelaev18022260m.g[ribc1(6e-37)]	xelaev18022284m.g[snord22(7e-47)|snord28(1e-27)|snord30(5e-23)]	xelaev18022292m.g[slc29a2(0.0)]	xelaev18022293m.g	xelaev18022322m.g[sptbn2(6e-29)]	xelaev18022331m.g[pc.1(0.0)]	xelaev18022353m.g[mpp1(0.0)]	xelaev18022363m.g[vrk3(0.0)]	xelaev18022367m.g[ctcf(0.0)]	xelaev18022406m.g	xelaev18022457m.g[papd5(1e-71)]	xelaev18022490m.g	xelaev18022518m.g	xelaev18022538m.g[cbfb(8e-133)]	xelaev18022568m.g	xelaev18022625m.g[terf2(3e-167)]	xelaev18022647m.g[usp10(9e-55)]	xelaev18022679m.g[snrpe(3e-127)]	xelaev18022725m.g[lsm14a(0.0)]	xelaev18022812m.g[pdpr(0.0)]	xelaev18022814m.g[aars(0.0)]	xelaev18022836m.g[csnk2a2(0.0)]	xelaev18022847m.g[kifc3(0.0)]	xelaev18022848m.g[katnb1(0.0)]	xelaev18022868m.g	xelaev18022884m.g[wdr63(0.0)]	xelaev18022906m.g[lphn2(1e-64)]	xelaev18022960m.g[wls(7e-40)]	xelaev18022965m.g[serbp1(3e-148)]	xelaev18023021m.g	xelaev18023022m.g[mysm1(6e-94)]	xelaev18023049m.g[cdc20(0.0)]	xelaev18023058m.g[ptprf(0.0)]	xelaev18023059m.g[kdm4a(0.0)]	xelaev18023070m.g[nasp(4e-144)]	xelaev18023103m.g[klf17(0.0)]	xelaev18023107m.g	xelaev18023210m.g[ssbp3(0.0)]	xelaev18023252m.g[ralgps2(9e-41)]	xelaev18023264m.g[dhx9(0.0)]	xelaev18023293m.g[frrs1(8e-59)]	xelaev18023321m.g[fnbp1l(0.0)]	xelaev18023332m.g[evi5(4e-34)]	xelaev18023360m.g[lmo4.1(0.0)]	xelaev18023402m.g[uap1(0.0)]	xelaev18023408m.g[pbx1(0.0)]	xelaev18023421m.g[dbt(0.0)]	xelaev18023449m.g[dennd1b(0.0)]	xelaev18023455m.g[atp6v1g3(1e-134)]	xelaev18023481m.g[cfh(0.0)]	xelaev18023501m.g[pmm2(2e-27)]	xelaev18023530m.g[rbfox2(0.0)]	xelaev18023531m.g[rpsa(0.0)]	xelaev18023539m.g[rab11fip4l(0.0)]	xelaev18023541m.g[hmox1(0.0)]	xelaev18023551m.g[mkl1(0.0)]	xelaev18023557m.g[ep300(3e-177)]	xelaev18023559m.g	xelaev18023594m.g[gorab(0.0)]	xelaev18023603m.g[atf6(0.0)]	xelaev18023614m.g[uck2(0.0)]	xelaev18023644m.g[gtpbp1(0.0)]	xelaev18023653m.g[dnal4(2e-72)]	xelaev18023677m.g[sgsm3(1e-57)]	xelaev18023679m.g[rangap1(9e-45)]	xelaev18023681m.g[tef(2e-133)]	xelaev18023694m.g[pla2g6(0.0)]	xelaev18023697m.g[tmem184b(2e-33)]	xelaev18023710m.g	xelaev18023747m.g[pfkfb4(1e-55)]	xelaev18023752m.g[ensxetg00000027255(1e-112)]	xelaev18023770m.g[tmem111.2(0.0)]	xelaev18023809m.g[mst1(2e-124)]	xelaev18023813m.g[gmppb(0.0)|ip6k1(0.0)]	xelaev18023821m.g[rbm5(8e-36)]	xelaev18023822m.g[rbm5(7e-31)]	xelaev18023824m.g[mst1r(0.0)]	xelaev18023834m.g[ifrd2(3e-53)]	xelaev18023866m.g[bap1(1e-146)]	xelaev18023894m.g[brk1(0.0)|pick1(0.0)]	xelaev18023909m.g[itpr1(7e-153)]	xelaev18023913m.g[edem1(0.0)]	xelaev18023926m.g[c3orf32(0.0)]	xelaev18023959m.g[lsm3(1e-179)]	xelaev18023965m.g[uroc1(3e-86)]	xelaev18023995m.g[gata2(0.0)]	xelaev18024009m.g[ensxetg00000024748(0.0)]	xelaev18024012m.g[celsr3(5e-111)]	xelaev18024021m.g[frzb2(0.0)]	xelaev18024033m.g[qrich1.1(0.0)]	xelaev18024066m.g	xelaev18024157m.g[rpl7(0.0)]	xelaev18024169m.g[pc.1(0.0)]	xelaev18024186m.g[sptbn2(0.0)]	xelaev18024197m.g[ubxn1(0.0)]	xelaev18024199m.g	xelaev18024204m.g[mta2(0.0)]	xelaev18024221m.g	xelaev18024234m.g[trmt112(2e-92)]	xelaev18024247m.g[fut4(0.0)]	xelaev18024251m.g	xelaev18024282m.g[rplp2(6e-169)]	xelaev18024339m.g[cpsf7(2e-158)]	xelaev18024361m.g[tnnt3(0.0)]	xelaev18024377m.g[tollip(4e-35)]	xelaev18024402m.g[pax6(0.0)]	xelaev18024417m.g[cstf3(6e-96)|cstf3(1e-110)]	xelaev18024429m.g[celf1(8e-145)]	xelaev18024441m.g[cat.2(0.0)]	xelaev18024443m.g[acp2(0.0)]	xelaev18024447m.g[lmo2(1e-22)]	xelaev18024458m.g	xelaev18024470m.g[gyltl1b(6e-30)]	xelaev18024476m.g[dgkz(1e-44)]	xelaev18024478m.g[mdk(0.0)]	xelaev18024493m.g[arfgap2(3e-50)]	xelaev18024521m.g	xelaev18024523m.g[tp53i11(0.0)]	xelaev18024552m.g[wee1(0.0)]	xelaev18024553m.g[znf143(0.0)]	xelaev18024560m.g[rassf10(0.0)]	xelaev18024564m.g	xelaev18024586m.g[dhcr7(0.0)]	xelaev18024595m.g[nav2(6e-35)]	xelaev18024608m.g	xelaev18024623m.g[copb1(2e-25)]	xelaev18024624m.g[psma1(0.0)]	xelaev18024625m.g[pde3b(6e-75)]	xelaev18024632m.g[c11orf58(8e-115)]	xelaev18024637m.g[pik3c2a(7e-142)]	xelaev18024651m.g[xb-gene-5846709(0.0)|xb-gene-5969034(3e-96)]	xelaev18024655m.g[gtf2h1(0.0)]	xelaev18024673m.g[nap1l4(4e-41)]	xelaev18024679m.g[ctcf(0.0)]	xelaev18024704m.g	xelaev18024764m.g	xelaev18024765m.g	xelaev18024795m.g[cbfb(2e-58)]	xelaev18024813m.g[c16orf61(3e-54)]	xelaev18024849m.g[xb-gene-5768884(3e-77)]	xelaev18024866m.g[ankrd11(0.0)]	xelaev18024869m.g[rpl13(0.0)]	xelaev18024927m.g[usp10(1e-55)]	xelaev18024953m.g[snrpe(4e-175)]	xelaev18024984m.g[katnb1(2e-129)]	xelaev18024992m.g[csnk2a2(0.0)]	xelaev18025038m.g	xelaev18025058m.g[lphn2(5e-63)]	xelaev18025100m.g[wls(2e-26)]	xelaev18025105m.g[serbp1(2e-158)]	xelaev18025163m.g[cdc20(0.0)]	xelaev18025168m.g[ptprf(0.0)]	xelaev18025171m.g[kdm4a(0.0)]	xelaev18025187m.g[nasp(0.0)]	xelaev18025206m.g	xelaev18025218m.g[klf17(0.0)]	xelaev18025245m.g[kiaa0494(2e-69)]	xelaev18025251m.g[cmpk1(0.0)]	xelaev18025297m.g[ssbp3(0.0)]	xelaev18025314m.g	xelaev18025336m.g[dhx9(0.0)]	xelaev18025382m.g[fnbp1l(0.0)]	xelaev18025397m.g[brdt(1e-127)]	xelaev18025417m.g[lmo4.1(0.0)]	xelaev18025447m.g[uap1(9e-156)]	xelaev18025455m.g[pbx1(0.0)]	xelaev18025518m.g[znf503(1e-81)]	xelaev18025548m.g[rpsa(0.0)]	xelaev18025554m.g[rab11fip4l(7e-171)]	xelaev18025572m.g[ep300(5e-25)]	xelaev18025574m.g	xelaev18025622m.g[uck2(0.0)]	xelaev18025658m.g[dnal4(2e-136)]	xelaev18025679m.g[sgsm3(4e-59)]	xelaev18025680m.g[rangap1(0.0)]	xelaev18025682m.g[tef(9e-121)]	xelaev18025699m.g[tmem184b(0.0)]	xelaev18025735m.g[pfkfb4(0.0)]	xelaev18025740m.g	xelaev18025760m.g[mst1(0.0)]	xelaev18025763m.g[gmppb(0.0)]	xelaev18025764m.g[ip6k1(1e-78)]	xelaev18025768m.g[rbm5(7e-32)]	xelaev18025807m.g[bap1(1e-165)]	xelaev18025830m.g[pick1(0.0)]	xelaev18025839m.g[itpr1(0.0)]	xelaev18025877m.g[lsm3(1e-107)]	xelaev18025905m.g[gata2(6e-179)]	xelaev18025927m.g[frzb2(0.0)]	xelaev18025954m.g	xelaev18025960m.g[camk1(0.0)]	xelaev18025979m.g[ensxetg00000000408(0.0)]	xelaev18026042m.g[fam3d(6e-101)]	xelaev18026045m.g[pde12(0.0)]	xelaev18026129m.g[calm2(0.0)]	xelaev18026162m.g	xelaev18026168m.g[eml4(0.0)]	xelaev18026172m.g[pkdcc.2(7e-80)]	xelaev18026267m.g[capn11(0.0)]	xelaev18026272m.g[fbxo28(1e-72)]	xelaev18026282m.g	xelaev18026285m.g[tmem63a(0.0)]	xelaev18026291m.g[h3f3a(0.0)]	xelaev18026306m.g[adck3(0.0)]	xelaev18026315m.g[capn13(5e-44)]	xelaev18026332m.g[wdr43(2e-101)]	xelaev18026338m.g[fosl2(0.0)]	xelaev18026347m.g[supt7l(0.0)]	xelaev18026372m.g[kcnk5(0.0)]	xelaev18026386m.g[tjap1(0.0)]	xelaev18026391m.g[gtpbp2(6e-55)]	xelaev18026416m.g	xelaev18026426m.g[mrps18a(1e-100)]	xelaev18026439m.g	xelaev18026446m.g	xelaev18026448m.g	xelaev18026468m.g[snrpb2(0.0)]	xelaev18026499m.g[aftph(0.0)]	xelaev18026502m.g[hspc159(6e-105)]	xelaev18026522m.g[xpo1(0.0)]	xelaev18026588m.g[eif4a3(0.0)]	xelaev18026608m.g[rrbp1(9e-180)]	xelaev18026649m.g[srsf7(0.0)]	xelaev18026687m.g	xelaev18026692m.g[wtap(0.0)]	xelaev18026704m.g[hnrnpu(0.0)]	xelaev18026707m.g[plekhg1(1e-160)]	xelaev18026743m.g[ccdc170(0.0)]	xelaev18026753m.g[ensxetg00000030952(0.0)|sult6b1(2e-125)]	xelaev18026803m.g[ensxetg00000033586(3e-109)|arid1b(3e-101)]	xelaev18026815m.g[tmem181(4e-27)]	xelaev18026846m.g[qki(3e-33)]	xelaev18026892m.g	xelaev18026896m.g[hoxa4(1e-70)]	xelaev18026940m.g	xelaev18026951m.g	xelaev18027023m.g[serinc1(0.0)]	xelaev18027036m.g[srsf9(0.0)]	xelaev18027048m.g	xelaev18027096m.g[tbpl1(0.0)]	xelaev18027104m.g	xelaev18027144m.g[rwdd1(0.0)]	xelaev18027152m.g[nt5dc1(6e-145)]	xelaev18027228m.g[prdm1(0.0)]	xelaev18027269m.g	xelaev18027270m.g[map3k7(0.0)]	xelaev18027287m.g[srsf12(4e-111)]	xelaev18027329m.g[tpbg(9e-145)]	xelaev18027350m.g[lrrc1(0.0)]	xelaev18027367m.g	xelaev18027368m.g[znf451(1e-49)]	xelaev18027390m.g[fam135a(0.0)]	xelaev18027393m.g[smap1(0.0)]	xelaev18027414m.g[ephb3(0.0)]	xelaev18027417m.g[polr2h(0.0)]	xelaev18027420m.g[chrd(0.0)]	xelaev18027421m.g[chrd(0.0)]	xelaev18027442m.g[dvl3(0.0)]	xelaev18027443m.g[ap2m1(0.0)]	xelaev18027446m.g[abcf3(0.0)]	xelaev18027450m.g[muc4(3e-83)]	xelaev18027479m.g[lpp(0.0)]	xelaev18027506m.g[hrg(2e-106)]	xelaev18027514m.g[dlg1(0.0)]	xelaev18027521m.g[acap2(3e-41)]	xelaev18027526m.g[atp13a3(8e-74)]	xelaev18027545m.g[fxr1(0.0)]	xelaev18027557m.g[actl6a(0.0)]	xelaev18027559m.g[gnb4(0.0)]	xelaev18027595m.g	xelaev18027598m.g[sec62(4e-42)]	xelaev18027612m.g[golim4(0.0)]	xelaev18027655m.g[rarres1(0.0)]	xelaev18027659m.g[rsrc1(1e-108)]	xelaev18027677m.g[slc33a1(7e-61)]	xelaev18027709m.g[selt(1e-159)]	xelaev18027713m.g[pfn2(7e-59)]	xelaev18027736m.g[plscr1(0.0)]	xelaev18027767m.g	xelaev18027769m.g	xelaev18027774m.g[serpine2(1e-51)]	xelaev18027778m.g[epha4(2e-66)]	xelaev18027783m.g[pax3(9e-173)]	xelaev18027810m.g[ing5(0.0)]	xelaev18027817m.g[farp2(7e-37)]	xelaev18027824m.g[pask(0.0)]	xelaev18027854m.g[gigyf2(7e-70)]	xelaev18027858m.g[fam168b(4e-92)]	xelaev18027890m.g[per2(0.0)]	xelaev18027913m.g[trip12(2e-93)]	xelaev18027934m.g[pak2(0.0)]	xelaev18027940m.g[tf(0.0)]	xelaev18027943m.g[ryk(0.0)]	xelaev18027950m.g[ephb1(0.0)]	xelaev18028014m.g[rps7(0.0)]	xelaev18028037m.g[grhl1(0.0)]	xelaev18028048m.g[pdia6(1e-45)]	xelaev18028054m.g[rock2(0.0)]	xelaev18028081m.g[smc6(0.0)]	xelaev18028096m.g[laptm4a(3e-37)]	xelaev18028191m.g[xb-gene-5952315(5e-79)]	xelaev18028304m.g[rab10(5e-150)]	xelaev18028321m.g	xelaev18028366m.g[ept1(0.0)]	xelaev18028379m.g[ccdc25(0.0)]	xelaev18028423m.g[znf784(0.0)]	xelaev18028441m.g[nrbp1(0.0)]	xelaev18028444m.g[krtcap3(0.0)]	xelaev18028459m.g	xelaev18028477m.g[xpo1(0.0)]	xelaev18028491m.g[hspc159(0.0)]	xelaev18028494m.g[aftph(1e-102)]	xelaev18028513m.g[snrpb2(0.0)]	xelaev18028531m.g[klhdc3(4e-93)]	xelaev18028542m.g[tmem63b(0.0)]	xelaev18028561m.g[xpo5(0.0)]	xelaev18028565m.g[tjap1(1e-32)]	xelaev18028574m.g[kcnk5(0.0)]	xelaev18028597m.g[wdr43(4e-96)]	xelaev18028611m.g[capn13(4e-146)]	xelaev18028620m.g[adck3(0.0)]	xelaev18028634m.g[h3f3a(0.0)]	xelaev18028640m.g	xelaev18028646m.g	xelaev18028649m.g[fbxo28(9e-78)]	xelaev18028670m.g[slc30a10(9e-169)]	xelaev18028688m.g[angel2(3e-53)]	xelaev18028707m.g	xelaev18028726m.g[pkdcc.2(3e-63)]	xelaev18028728m.g[eml4(0.0)]	xelaev18028729m.g[cox7a2l(7e-83)]	xelaev18028768m.g[calm2(4e-48)]	xelaev18028825m.g	xelaev18028865m.g[rrbp1(2e-120)]	xelaev18028873m.g[zc3h6(0.0)]	xelaev18028877m.g[eif4a3(9e-86)]	xelaev18028878m.g[eif4a3(0.0)]	xelaev18028917m.g[srsf7(3e-154)]	xelaev18028949m.g[wtap(0.0)]	xelaev18028955m.g[spast(0.0)]	xelaev18028958m.g[hnrnpu(0.0)]	xelaev18028961m.g[rpl11(0.0)]	xelaev18029013m.g[trim67(0.0)]	xelaev18029023m.g[phf10(9e-107)]	xelaev18029050m.g[zdhhc14(8e-90)]	xelaev18029059m.g[pgbd5(0.0)|rps21(6e-131)]	xelaev18029074m.g[qki(0.0)]	xelaev18029238m.g[rwdd1(3e-79)]	xelaev18029267m.g[kiaa1919(0.0)]	xelaev18029311m.g[prdm1(0.0)]	xelaev18029365m.g[map3k7(2e-169)]	xelaev18029388m.g[srsf12(3e-46)]	xelaev18029423m.g[tpbg(0.0)]	xelaev18029439m.g[ensxetg00000027691(1e-143)|hmgn3(0.0)]	xelaev18029462m.g[eef1a1(5e-72)]	xelaev18029473m.g[smap1(6e-106)]	xelaev18029474m.g[fam135a(0.0)]	xelaev18029489m.g[znf451(1e-162)]	xelaev18029500m.g[lrrc1(0.0)]	xelaev18029509m.g[ick(5e-66)]	xelaev18029519m.g[eef1a1(3e-103)]	xelaev18029533m.g[ephb3(0.0)]	xelaev18029538m.g[chrd(0.0)]	xelaev18029553m.g[abcf3(0.0)]	xelaev18029556m.g[ap2m1(0.0)]	xelaev18029563m.g	xelaev18029568m.g[rpl35a(8e-62)]	xelaev18029579m.g[ptma(9e-67)]	xelaev18029586m.g[cops7b(6e-104)]	xelaev18029603m.g	xelaev18029607m.g	xelaev18029632m.g[muc4(2e-27)]	xelaev18029648m.g[hrg(6e-97)]	xelaev18029654m.g[dlg1(0.0)]	xelaev18029679m.g	xelaev18029682m.g[fxr1(0.0)]	xelaev18029687m.g[actl6a(9e-36)]	xelaev18029713m.g[tnik(2e-153)]	xelaev18029720m.g[golim4(2e-87)]	xelaev18029735m.g[c3orf57(0.0)]	xelaev18029756m.g[rsrc1(0.0)]	xelaev18029775m.g[slc33a1(0.0)]	xelaev18029800m.g[selt(0.0)]	xelaev18029805m.g[pfn2(9e-87)]	xelaev18029827m.g[plscr1(0.0)]	xelaev18029850m.g[serpine2(3e-37)]	xelaev18029854m.g[epha4(3e-120)]	xelaev18029860m.g[pax3(2e-149)]	xelaev18029878m.g[ing5(5e-63)]	xelaev18029886m.g[farp2(0.0)]	xelaev18029899m.g[gigyf2(5e-54)]	xelaev18029909m.g[fam168b(3e-83)]	xelaev18029948m.g[mff(2e-84)]	xelaev18029951m.g[trip12(0.0)]	xelaev18029965m.g[pak2(0.0)]	xelaev18029985m.g[ryk(4e-21)]	xelaev18030000m.g[ensxetg00000022706(2e-90)]	xelaev18030002m.g[ensxetg00000022706(0.0)]	xelaev18030053m.g[rnaseh1(1e-82)|rps7(1e-81)]	xelaev18030077m.g[grhl1(5e-167)]	xelaev18030113m.g[laptm4a(5e-142)]	xelaev18030155m.g	xelaev18030195m.g[tdh(0.0)]	xelaev18030248m.g[rab10(6e-152)]	xelaev18030254m.g	xelaev18030280m.g[ept1(0.0)]	xelaev18030338m.g[ensxetg00000013882(3e-37)|ensxetg00000030842(2e-60)|znf3(3e-73)]	xelaev18030348m.g[ensxetg00000023997(3e-172)|ensxetg00000033446(3e-46)]	xelaev18030354m.g[ensxetg00000030842(2e-113)]	xelaev18030357m.g[znf585b(0.0)]	xelaev18030359m.g[ensxetg00000012675(7e-44)|ensxetg00000030535(4e-177)|znf585b(0.0)]	xelaev18030360m.g[ensxetg00000030535(0.0)]	xelaev18030371m.g[ensxetg00000031310(8e-62)|xb-gene-5897958(5e-130)|znf484(1e-27)]	xelaev18030374m.g	xelaev18030378m.g[ensxetg00000026673(9e-39)]	xelaev18030394m.g	xelaev18030398m.g[ensxetg00000024374(8e-66)|ensxetg00000031156(4e-82)|ensxetg00000031188(7e-49)|ensxetg00000031310(6e-82)|ensxetg00000032793(4e-44)]	xelaev18030403m.g	xelaev18030406m.g[ensxetg00000031188(5e-49)|xb-gene-5822524(1e-128)]	xelaev18030410m.g[ensxetg00000031310(4e-154)]	xelaev18030420m.g[ensxetg00000023597(2e-26)|ensxetg00000024374(1e-44)|xb-gene-5823762(8e-85)]	xelaev18030443m.g	xelaev18030463m.g[ensxetg00000011313(6e-54)]	xelaev18030470m.g[ensxetg00000002695(5e-102)]	xelaev18030475m.g[ensxetg00000002717(9e-69)|ensxetg00000010805(1e-120)|ensxetg00000032531(4e-64)]	xelaev18030477m.g[ensxetg00000010805(3e-139)]	xelaev18030478m.g[ensxetg00000010805(1e-144)]	xelaev18030492m.g	xelaev18030505m.g[ensxetg00000023928(0.0)]	xelaev18030509m.g	xelaev18030513m.g[snora16(9e-48)|snora44(6e-45)|snora9(2e-47)|snord99(7e-22)]	xelaev18030544m.g	xelaev18030546m.g[setd2(4e-91)]	xelaev18030588m.g[ensxetg00000006158(6e-38)|obscn(6e-173)]	xelaev18030614m.g[sepn1(0.0)]	xelaev18030630m.g[myd88(0.0)]	xelaev18030666m.g[paxip1(2e-27)]	xelaev18030692m.g[esyt2(0.0)]	xelaev18030725m.g[nrp1(0.0)]	xelaev18030727m.g[itgb1(8e-75)]	xelaev18030771m.g[enkur(0.0)]	xelaev18030782m.g[msrb2(5e-57)]	xelaev18030811m.g[stam(6e-53)]	xelaev18030881m.g[pon2(2e-161)]	xelaev18030908m.g[tmem106b(0.0)]	xelaev18030915m.g[etv1(4e-83)]	xelaev18030927m.g[tra2a(0.0)]	xelaev18030977m.g[hnrnpa2b1(0.0)]	xelaev18030995m.g[hoxa10(6e-93)]	xelaev18031002m.g[tax1bp1(1e-23)]	xelaev18031023m.g[ankrd28(0.0)]	xelaev18031036m.g[rab5a(0.0)]	xelaev18031043m.g[ube2e1(0.0)]	xelaev18031064m.g[slc4a7(0.0)]	xelaev18031093m.g[cnot10(7e-87)]	xelaev18031095m.g[trim71(1e-24)]	xelaev18031149m.g[ctnnb1(0.0)]	xelaev18031155m.g[eif1b(0.0)]	xelaev18031167m.g[zdhhc3(0.0)]	xelaev18031169m.g[cul1(0.0)]	xelaev18031181m.g[blvra(0.0)]	xelaev18031253m.g[xb-gene-5727893(5e-111)]	xelaev18031319m.g[pdia4(0.0)]	xelaev18031449m.g[med10(1e-138)]	xelaev18031467m.g[znf622(0.0)]	xelaev18031478m.g	xelaev18031480m.g	xelaev18031545m.g[marveld3(0.0)]	xelaev18031557m.g[serpinb6(0.0)]	xelaev18031579m.g[prpf4b(0.0)]	xelaev18031616m.g[ssr1(0.0)]	xelaev18031629m.g[eef1e1(2e-105)]	xelaev18031632m.g[slc35b3(8e-114)]	xelaev18031635m.g[tfap2a(0.0)]	xelaev18031639m.g[pak1ip1(4e-93)]	xelaev18031666m.g[phactr1(0.0)]	xelaev18031684m.g[jarid2(4e-47)]	xelaev18031694m.g[nup153(7e-177)]	xelaev18031711m.g[mboat1(3e-68)]	xelaev18031753m.g[sall3(0.0)]	xelaev18031809m.g[rnmt(0.0)]	xelaev18031842m.g[ppp4r1(1e-129)]	xelaev18031845m.g[vapa(0.0)]	xelaev18031863m.g[epb41l3(8e-110)]	xelaev18031884m.g[smchd1(0.0)]	xelaev18031898m.g[greb1l(0.0)]	xelaev18031908m.g[rbbp8(0.0)]	xelaev18031953m.g[cdh2(4e-78)]	xelaev18031966m.g[trappc8(1e-49)]	xelaev18031998m.g[snai2(0.0)]	xelaev18032014m.g[tcea1(0.0)]	xelaev18032016m.g[lypla1(0.0)]	xelaev18032045m.g[sdcbp(1e-87)]	xelaev18032101m.g[ncoa2(8e-61)]	xelaev18032129m.g[zbtb10(0.0)]	xelaev18032135m.g[pag1(0.0)]	xelaev18032187m.g[rbm12b(0.0)]	xelaev18032188m.g[rbm12(0.0)|rbm12b(0.0)|rbm12b(0.0)]	xelaev18032190m.g[rbm12b(0.0)]	xelaev18032192m.g[rbm12b(0.0)|rbm12b(0.0)]	xelaev18032193m.g[rbm12b(0.0)]	xelaev18032220m.g[stk3(0.0)]	xelaev18032230m.g	xelaev18032263m.g[atp6v1c1(0.0)]	xelaev18032295m.g[pkhd1l1(0.0)]	xelaev18032309m.g	xelaev18032354m.g[cat2(0.0)]	xelaev18032361m.g[myc(0.0)]	xelaev18032447m.g[ensxetg00000033856(6e-110)]	xelaev18032474m.g	xelaev18032538m.g	xelaev18032551m.g[eppk1(0.0)]	xelaev18032556m.g[ensxetg00000000764(4e-25)]	xelaev18032563m.g[cpsf1(0.0)]	xelaev18032569m.g	xelaev18032570m.g	xelaev18032572m.g[ensxetg00000032922(9e-53)]	xelaev18032592m.g[abcf2(3e-176)]	xelaev18032610m.g[ensxetg00000030861(2e-162)]	xelaev18032619m.g[ensxetg00000033357(5e-33)]	xelaev18032621m.g[znf484(9e-59)]	xelaev18032631m.g[znf484(4e-52)]	xelaev18032632m.g[znf484(6e-57)]	xelaev18032642m.g[znf33a(4e-48)]	xelaev18032645m.g[ensxetg00000030842(8e-33)]	xelaev18032647m.g[znf585b(1e-62)]	xelaev18032654m.g[ensxetg00000031315(0.0)]	xelaev18032658m.g[ensxetg00000025282(3e-35)|xb-gene-5822524(8e-25)]	xelaev18032660m.g[mgc145518(0.0)]	xelaev18032667m.g[ensxetg00000023597(1e-29)|ensxetg00000031310(2e-53)|ensxetg00000032793(1e-28)|xb-gene-5823762(4e-29)]	xelaev18032668m.g[ensxetg00000023597(1e-31)|xb-gene-5823762(3e-55)]	xelaev18032700m.g[ensxetg00000002695(7e-102)]	xelaev18032701m.g[ensxetg00000010805(0.0)]	xelaev18032721m.g[snora16(2e-47)|snora61(2e-24)|snora9(4e-45)|snord99(2e-22)]	xelaev18032730m.g[bcas2(2e-42)|ndufb10(1e-180)]	xelaev18032749m.g[setd2(0.0)]	xelaev18032823m.g[paxip1(4e-29)]	xelaev18032840m.g[esyt2(0.0)]	xelaev18032864m.g[nrp1(0.0)]	xelaev18032868m.g[itgb1(1e-54)]	xelaev18032921m.g[arl5b(6e-97)]	xelaev18033008m.g[etv1(5e-93)]	xelaev18033062m.g[hnrnpa2b1(0.0)]	xelaev18033077m.g[hoxa10(0.0)]	xelaev18033087m.g[tax1bp1(2e-57)]	xelaev18033109m.g[rab5a(5e-51)]	xelaev18033116m.g[ube2e1(7e-37)]	xelaev18033131m.g[slc4a7(0.0)]	xelaev18033153m.g[cnot10(0.0)]	xelaev18033154m.g[trim71(2e-22)]	xelaev18033202m.g[ctnnb1(0.0)]	xelaev18033217m.g[eif1b(3e-139)]	xelaev18033222m.g[exosc7(0.0)]	xelaev18033225m.g[cul1(2e-88)]	xelaev18033331m.g[chmp5(0.0)]	xelaev18033344m.g[tmeff1(0.0)]	xelaev18033346m.g[c9orf6(0.0)]	xelaev18033370m.g[znf622(0.0)]	xelaev18033383m.g[pak1ip1(5e-101)]	xelaev18033390m.g[tfap2a(0.0)]	xelaev18033405m.g[ssr1(0.0)]	xelaev18033427m.g[prpf4b(0.0)]	xelaev18033482m.g[nup153(5e-63)]	xelaev18033525m.g	xelaev18033527m.g	xelaev18033531m.g[sall3(0.0)]	xelaev18033587m.g[apcdd1(3e-62)]	xelaev18033588m.g[vapa(0.0)]	xelaev18033591m.g[ppp4r1(1e-74)]	xelaev18033615m.g[epb41l3(9e-139)]	xelaev18033641m.g[greb1l(1e-25)]	xelaev18033674m.g[cdh2(2e-80)]	xelaev18033681m.g[b4galt5(0.0)]	xelaev18033703m.g[snai2(0.0)]	xelaev18033718m.g[tcea1(0.0)]	xelaev18033740m.g[sdcbp(0.0)]	xelaev18033745m.g[rab2a(4e-24)]	xelaev18033755m.g[xtr-mir-124(1e-37)]	xelaev18033788m.g[ncoa2(1e-45)]	xelaev18033797m.g[rpl7(0.0)]	xelaev18033803m.g[tceb1(2e-25)]	xelaev18033824m.g[zbtb10(0.0)]	xelaev18033870m.g[rbm12b(0.0)]	xelaev18033889m.g[stk3(0.0)]	xelaev18033896m.g	xelaev18033952m.g[ebag9(2e-105)]	xelaev18034007m.g[myc(0.0)]	xelaev18034081m.g[ensxetg00000032922(2e-126)|xb-gene-5830570(1e-49)]	xelaev18034106m.g	xelaev18034139m.g[eppk1(6e-151)]	xelaev18034144m.g[cpsf1(0.0)]	xelaev18034153m.g[ensxetg00000031787(3e-137)]	xelaev18034155m.g	xelaev18034202m.g[add3(0.0)]	xelaev18034218m.g[pdcd4(0.0)]	xelaev18034239m.g[casp7(0.0)]	xelaev18034284m.g[emx2(6e-129)]	xelaev18034285m.g[rab11fip2(0.0)]	xelaev18034311m.g[ensxetg00000008230(1e-54)|a2ml1(2e-94)|pzp(0.0)]	xelaev18034318m.g[phc1(3e-125)]	xelaev18034322m.g[ovos2(0.0)]	xelaev18034363m.g[pten(0.0)]	xelaev18034414m.g[mlf2(3e-51)]	xelaev18034418m.g[znf384(8e-39)]	xelaev18034419m.g	xelaev18034420m.g[gapdh(0.0)]	xelaev18034567m.g[ppp2r2d(0.0)]	xelaev18034615m.g[ventx2.1(0.0)]	xelaev18034617m.g[ventx2.1(2e-156)]	xelaev18034626m.g[gsto2(0.0)]	xelaev18034689m.g[mms19(0.0)]	xelaev18034782m.g[hnrnph3(0.0)]	xelaev18034827m.g	xelaev18034864m.g[sec31b(5e-35)]	xelaev18034897m.g[camk2g(0.0)]	xelaev18034916m.g[slc29a3(2e-139)]	xelaev18035064m.g[post(4e-48)]	xelaev18035073m.g[ctnnd1(0.0)]	xelaev18035105m.g	xelaev18035144m.g[mapk8(0.0)]	xelaev18035202m.g[kiaa2013(0.0)]	xelaev18035220m.g[mgc79783(0.0)]	xelaev18035251m.g[zbtb44(2e-147)]	xelaev18035257m.g[zbtb44(0.0)]	xelaev18035277m.g[ets1(1e-84)]	xelaev18035288m.g[aplp2(2e-45)]	xelaev18035299m.g	xelaev18035305m.g[slc37a2(0.0)]	xelaev18035317m.g[ensxetg00000031143(0.0)]	xelaev18035338m.g[nxpe2(0.0)]	xelaev18035340m.g[ensxetg00000021749(3e-45)]	xelaev18035411m.g[phldb1(0.0)]	xelaev18035424m.g	xelaev18035428m.g[slc37a4(2e-159)]	xelaev18035471m.g	xelaev18035475m.g[cadm1(7e-96)]	xelaev18035535m.g[zbtb16(0.0)]	xelaev18035568m.g[ensxetg00000031326(0.0)|agrn(0.0)]	xelaev18035571m.g[hes4(0.0)]	xelaev18035585m.g[eno1(0.0)]	xelaev18035628m.g[cdk11b(0.0)]	xelaev18035648m.g[ccnl2(2e-86)]	xelaev18035649m.g	xelaev18035683m.g[wnt4(0.0)]	xelaev18035684m.g[cdc42(0.0)]	xelaev18035694m.g[ybx1(0.0)]	xelaev18035740m.g[xb-gene-5727893(0.0)]	xelaev18035769m.g[rpl22(2e-51)]	xelaev18035790m.g[ensxetg00000011112(0.0)|hes9.1(4e-133)]	xelaev18035798m.g[phf13(0.0)]	xelaev18035805m.g[vamp3(0.0)]	xelaev18035836m.g[trim28(0.0)]	xelaev18035840m.g[chmp2a(0.0)]	xelaev18035874m.g[ensxetg00000015078(0.0)]	xelaev18035897m.g[u2af2(2e-63)]	xelaev18035899m.g[epn2(5e-94)]	xelaev18035918m.g[tfpt(0.0)]	xelaev18035926m.g[rpl18(0.0)]	xelaev18035945m.g[ensxetg00000000140(0.0)]	xelaev18035949m.g[rpl28(2e-177)]	xelaev18035973m.g[cic(0.0)]	xelaev18036021m.g[pvrl2(2e-56)]	xelaev18036047m.g[rras(0.0)]	xelaev18036057m.g	xelaev18036061m.g[prmt1(0.0)]	xelaev18036065m.g[tspan4(0.0)]	xelaev18036091m.g[tead4(2e-46)]	xelaev18036094m.g[kras(3e-60)]	xelaev18036111m.g[ensxetg00000021226(2e-24)]	xelaev18036114m.g[nucb1(0.0)]	xelaev18036119m.g[fth1(0.0)]	xelaev18036120m.g[fth1(0.0)]	xelaev18036125m.g[ruvbl2(0.0)]	xelaev18036138m.g[ppp6r1(0.0)]	xelaev18036146m.g[bcat2(0.0)]	xelaev18036149m.g[xb-gene-986079(0.0)]	xelaev18036160m.g[gprc5c(1e-97)]	xelaev18036178m.g[pitpnc1(1e-63)]	xelaev18036189m.g[rps9(0.0)]	xelaev18036211m.g	xelaev18036212m.g	xelaev18036222m.g[rps19(1e-165)]	xelaev18036343m.g	xelaev18036351m.g[ece1(0.0)]	xelaev18036366m.g[ddi2(2e-42)]	xelaev18036370m.g[atp13a2(6e-171)]	xelaev18036371m.g	xelaev18036372m.g	xelaev18036378m.g[c1orf144(6e-22)]	xelaev18036379m.g	xelaev18036387m.g[zbtb17(9e-117)]	xelaev18036394m.g[epha2(0.0)]	xelaev18036410m.g[aldh4a1(5e-43)]	xelaev18036419m.g[capzb(4e-103)]	xelaev18036420m.g	xelaev18036427m.g[ddx19b(0.0)]	xelaev18036436m.g	xelaev18036460m.g[mll4(0.0)]	xelaev18036464m.g[lin37(7e-81)]	xelaev18036471m.g[upk1a(0.0)]	xelaev18036474m.g[kirrel2(4e-117)]	xelaev18036484m.g[fcgbp(0.0)]	xelaev18036540m.g	xelaev18036545m.g	xelaev18036568m.g[ndufa4(6e-143)]	xelaev18036601m.g	xelaev18036614m.g	xelaev18036638m.g[casp7(0.0)]	xelaev18036663m.g[emx2(2e-93)]	xelaev18036688m.g[phc1(0.0)]	xelaev18036719m.g[mlf2(2e-33)]	xelaev18036722m.g[znf384(1e-34)]	xelaev18036725m.g[gapdh(0.0)]	xelaev18036763m.g[pten(0.0)]	xelaev18036803m.g[rhobtb1(0.0)]	xelaev18036829m.g[htra1(1e-142)]	xelaev18036860m.g[ppp2r2d(4e-98)]	xelaev18036901m.g[ventx2.1(0.0)]	xelaev18036903m.g[ventx2.1(0.0)]	xelaev18036997m.g[hnrnph3(3e-84)]	xelaev18037117m.g[sec31b(1e-23)]	xelaev18037215m.g[mapk8(0.0)]	xelaev18037237m.g[stx3(1e-138)]	xelaev18037252m.g[ssrp1(1e-95)]	xelaev18037282m.g[rpl21(0.0)]	xelaev18037290m.g[kiaa2013(1e-34)]	xelaev18037313m.g[st3gal4(2e-62)]	xelaev18037330m.g[ets1(3e-116)]	xelaev18037335m.g[arhgap32(1e-119)]	xelaev18037344m.g[aplp2(0.0)]	xelaev18037374m.g[cadm1(1e-97)]	xelaev18037436m.g	xelaev18037444m.g[zbtb16(0.0)]	xelaev18037468m.g[hes4(6e-77)]	xelaev18037480m.g[eno1(0.0)]	xelaev18037492m.g[ski(0.0)]	xelaev18037510m.g[ccnl2(0.0)]	xelaev18037523m.g[cdk11b(0.0)]	xelaev18037537m.g[cdc42(6e-110)]	xelaev18037541m.g[ybx1(8e-143)]	xelaev18037547m.g[tmem51(0.0)]	xelaev18037562m.g[xb-gene-5727893(0.0)]	xelaev18037567m.g[rcn2(0.0)]	xelaev18037587m.g[rpl22(0.0)]	xelaev18037602m.g[hes9.1(6e-112)]	xelaev18037603m.g[hes9.1(3e-141)]	xelaev18037604m.g[ensxetg00000011112(8e-148)|hes9.1(2e-138)]	xelaev18037610m.g[phf13(0.0)]	xelaev18037633m.g[trim28(3e-46)]	xelaev18037636m.g[chmp2a(4e-32)]	xelaev18037653m.g[ensxetg00000015078(0.0)]	xelaev18037658m.g[atf5.2(0.0)]	xelaev18037678m.g[u2af2(0.0)]	xelaev18037680m.g[epn2(0.0)]	xelaev18037699m.g[rpl18(0.0)]	xelaev18037714m.g[ensxetg00000000140(0.0)|ube2s(0.0)]	xelaev18037717m.g[rpl28(0.0)]	xelaev18037738m.g[cic(0.0)]	xelaev18037758m.g[pvrl2(0.0)]	xelaev18037781m.g[rras(0.0)]	xelaev18037787m.g[ric8a(0.0)]	xelaev18037790m.g[prmt1(0.0)]	xelaev18037800m.g[bax(6e-88)]	xelaev18037805m.g[rps9(8e-177)]	xelaev18037815m.g[tead4(2e-57)]	xelaev18037818m.g[kras(0.0)]	xelaev18037835m.g[nucb1(0.0)]	xelaev18037841m.g[fth1(0.0)]	xelaev18037847m.g[ruvbl2(6e-180)]	xelaev18037875m.g[gprc5c(0.0)]	xelaev18037879m.g[kdelr2(0.0)]	xelaev18037898m.g[rps9(2e-86)]	xelaev18037911m.g[pnkp(0.0)]	xelaev18037929m.g[ensxetg00000018943(4e-104)]	xelaev18037935m.g	xelaev18037940m.g	xelaev18037941m.g[hp1bp3(1e-73)]	xelaev18037944m.g[ece1(0.0)]	xelaev18037954m.g[padi2(0.0)]	xelaev18037959m.g	xelaev18037965m.g[zbtb17(5e-95)]	xelaev18037971m.g[epha2(1e-157)]	xelaev18037980m.g[ubr4(1e-32)]	xelaev18037988m.g[capzb(4e-38)]	xelaev18037999m.g[ddx19b(0.0)]	xelaev18038009m.g[tmem147(8e-178)]	xelaev18038019m.g[mll4(0.0)]	xelaev18038026m.g[upk1a(0.0)]	xelaev18038028m.g[kirrel2(3e-103)]	xelaev18038043m.g[slc35a3.2(0.0)]	xelaev18038052m.g	xelaev18038061m.g	xelaev18038083m.g[rpl10(0.0)]	xelaev18038092m.g	xelaev18038100m.g[uba1(3e-98)]	xelaev18038118m.g[abt1(1e-35)]	xelaev18038124m.g	xelaev18038135m.g	xelaev18038148m.g	xelaev18038150m.g[cfp(0.0)]	xelaev18038154m.g[tmem111(7e-176)]	xelaev18038168m.g	xelaev18038172m.g[glipr2(2e-160)]	xelaev18038180m.g[tubb2c(0.0)]	xelaev18038210m.g[nrarp(3e-138)]	xelaev18038233m.g[oct91(0.0)]	xelaev18038264m.g[glul(0.0)]	xelaev18038323m.g[kiaa0649(0.0)]	xelaev18038336m.g[wdr5(0.0)]	xelaev18038338m.g[brd3(9e-169)]	xelaev18038372m.g[rpl7a(0.0)]	xelaev18038415m.g[prrc2b(0.0)]	xelaev18038420m.g[strbp(0.0)]	xelaev18038454m.g[gapvd1(0.0)]	xelaev18038470m.g	xelaev18038484m.g	xelaev18038498m.g	xelaev18038517m.g[klf8(0.0)]	xelaev18038530m.g	xelaev18038536m.g[rpl36a(1e-167)]	xelaev18038572m.g[nt5dc2(1e-57)]	xelaev18038601m.g	xelaev18038615m.g[ssr4(1e-123)]	xelaev18038634m.g[p2ry4(0.0)]	xelaev18038645m.g[ogt(6e-81)]	xelaev18038673m.g[dlg3(1e-166)]	xelaev18038693m.g[irg1(0.0)]	xelaev18038699m.g[ensxetg00000004487(1e-66)|ensxetg00000031140(0.0)]	xelaev18038702m.g[irg1(0.0)]	xelaev18038703m.g[xb-gene-5924815(6e-37)]	xelaev18038704m.g[ensxetg00000032142(0.0)|xb-gene-5791624(0.0)]	xelaev18038707m.g[irg1(2e-145)]	xelaev18038738m.g[asb12.2(0.0)]	xelaev18038755m.g[rlim(1e-119)]	xelaev18038759m.g[uprt(0.0)]	xelaev18038762m.g[abcb7(0.0)]	xelaev18038786m.g[vbp1(3e-111)]	xelaev18038800m.g	xelaev18038801m.g[ammecr1(1e-66)]	xelaev18038804m.g[pak3(0.0)]	xelaev18038813m.g[lhfpl1(4e-39)]	xelaev18038826m.g[pcdh19(0.0)]	xelaev18038842m.g[sox3(0.0)]	xelaev18038882m.g[ube2a(0.0)]	xelaev18038896m.g[zdhhc9(7e-166)]	xelaev18038929m.g	xelaev18038955m.g[xb-gene-5831456(1e-80)]	xelaev18038965m.g[fndc3a.2(0.0)]	xelaev18038969m.g	xelaev18038991m.g[rap2c(0.0)]	xelaev18038999m.g[gpc4(0.0)]	xelaev18039008m.g[xtr-mir-15c(5e-31)]	xelaev18039013m.g[fam122a(0.0)]	xelaev18039061m.g[eml1(0.0)]	xelaev18039076m.g[mypop(3e-148)|nova2(6e-109)]	xelaev18039104m.g[gnb2l1(0.0)]	xelaev18039125m.g[rps18(0.0)]	xelaev18039128m.g[pfdn6(0.0)]	xelaev18039136m.g	xelaev18039162m.g	xelaev18039165m.g[ppt2(7e-47)]	xelaev18039174m.g[rdbp(7e-37)]	xelaev18039176m.g	xelaev18039183m.g	xelaev18039184m.g	xelaev18039186m.g[bag6(1e-27)]	xelaev18039277m.g[ppp1r14a(0.0)]	xelaev18039301m.g[c19orf47(0.0)]	xelaev18039306m.g[xb-gene-5853033(0.0)]	xelaev18039368m.g[meis3(0.0)]	xelaev18039387m.g[arf6(0.0)]	xelaev18039400m.g[pak4(0.0)]	xelaev18039504m.g[sel1l(9e-82)]	xelaev18039523m.g[foxn3(0.0)]	xelaev18039534m.g[calm1(0.0)]	xelaev18039615m.g[mis18bp1(1e-109)]	xelaev18039639m.g[arf6.2(0.0)]	xelaev18039651m.g[gmfb(0.0)]	xelaev18039659m.g[xb-gene-5804925(7e-126)]	xelaev18039675m.g[trim9(0.0)]	xelaev18039686m.g[yy1(0.0)]	xelaev18039697m.g[ppp2r5c(5e-97)]	xelaev18039713m.g[cdc42bpb(4e-55)]	xelaev18039718m.g[eif5(0.0)]	xelaev18039720m.g[mark3(2e-113)]	xelaev18039722m.g[ckb(0.0)]	xelaev18039729m.g[klc1(1e-39)]	xelaev18039754m.g	xelaev18039759m.g[cdca4(2e-85)]	xelaev18039779m.g[xb-gene-983722(3e-99)|syne2(0.0)]	xelaev18039780m.g[sgpp1(0.0)]	xelaev18039781m.g	xelaev18039784m.g[ppp2r5e(0.0)]	xelaev18039790m.g[syt16(0.0)]	xelaev18039815m.g[daam1(0.0)]	xelaev18039821m.g[arid4a(3e-39)]	xelaev18039828m.g[myh4(9e-50)]	xelaev18039840m.g[otx2(0.0)]	xelaev18039843m.g[ktn1(4e-54)]	xelaev18039859m.g[mapkbp1(1e-25)]	xelaev18039873m.g[c14orf43(0.0)]	xelaev18039921m.g[chst9(0.0)]	xelaev18039965m.g[galntl1(7e-110)]	xelaev18039968m.g	xelaev18040006m.g[nova1(0.0)]	xelaev18040074m.g[spint1(8e-64)]	xelaev18040086m.g	xelaev18040089m.g	xelaev18040149m.g[eif2s1(0.0)]	xelaev18040154m.g[fut8(0.0)]	xelaev18040362m.g[onecut1.2(0.0)]	xelaev18040367m.g	xelaev18040374m.g	xelaev18040512m.g[ensxetg00000018006(5e-75)]	xelaev18040535m.g[crabp2(0.0)]	xelaev18040554m.g[ca14(2e-152)]	xelaev18040638m.g[vangl2(7e-26)]	xelaev18040655m.g	xelaev18040786m.g[ufc1(7e-135)]	xelaev18040789m.g[rbm8a(1e-55)]	xelaev18040800m.g[kcnn3(2e-34)|adar(0.0)]	xelaev18040824m.g[tpm1(5e-163)|tpm3(6e-88)]	xelaev18040826m.g	xelaev18040827m.g[rab13(0.0)]	xelaev18040854m.g	xelaev18040861m.g[ilf2(0.0)]	xelaev18040867m.g	xelaev18040877m.g[ensxetg00000021745(1e-96)|celf3(1e-166)]	xelaev18040883m.g[cgn(0.0)]	xelaev18040888m.g[rfx5(1e-68)]	xelaev18040892m.g[pi4kb(1e-34)]	xelaev18040893m.g[myo1e.2(0.0)]	xelaev18040898m.g[cks1b(7e-123)]	xelaev18040900m.g[shc1(1e-142)]	xelaev18040901m.g	xelaev18040907m.g[psmd4(0.0)]	xelaev18040908m.g[flad1(0.0)]	xelaev18040928m.g	xelaev18040943m.g	xelaev18040945m.g[clk2(9e-105)]	xelaev18040966m.g	xelaev18040968m.g[ensxetg00000000901(4e-31)]	xelaev18040976m.g[rpl10(1e-61)]	xelaev18040979m.g[xb-gene-997187(0.0)]	xelaev18040984m.g	xelaev18040991m.g[tfe3(1e-77)]	xelaev18040992m.g[uba1(2e-56)]	xelaev18041032m.g[exd2(2e-110)]	xelaev18041105m.g[ktn1(9e-178)]	xelaev18041108m.g[otx2(0.0)]	xelaev18041141m.g[ppp2r5e(0.0)]	xelaev18041152m.g[cdca4(1e-83)]	xelaev18041172m.g[ckb(0.0)]	xelaev18041173m.g[mark3(1e-114)]	xelaev18041175m.g[eif5(0.0)]	xelaev18041177m.g[cdc42bpb(2e-58)]	xelaev18041193m.g[ppp2r5c(2e-141)]	xelaev18041201m.g[wars(3e-92)]	xelaev18041203m.g[yy1(0.0)]	xelaev18041218m.g[xb-gene-5804925(0.0)]	xelaev18041223m.g[gmfb(3e-94)]	xelaev18041230m.g[styx(4e-35)]	xelaev18041325m.g[calm1(0.0)]	xelaev18041330m.g[foxn3(0.0)]	xelaev18041402m.g	xelaev18041419m.g[rnf224(2e-126)]	xelaev18041424m.g[ddr2(3e-70)]	xelaev18041428m.g[glipr2(0.0)]	xelaev18041434m.g[tubb2c(2e-62)]	xelaev18041436m.g[alad(0.0)]	xelaev18041451m.g[fbxw5(4e-125)]	xelaev18041453m.g[ptgds(2e-158)]	xelaev18041456m.g[nrarp(1e-121)]	xelaev18041475m.g[oct91(0.0)]	xelaev18041485m.g[glul(0.0)]	xelaev18041543m.g[snora17(4e-45)]	xelaev18041546m.g[kiaa0649(0.0)]	xelaev18041563m.g[wdr5(0.0)]	xelaev18041566m.g[brd3(0.0)]	xelaev18041589m.g[rpl7a(0.0)]	xelaev18041620m.g[pomt1(0.0)|prrc2b(2e-31)]	xelaev18041625m.g[golga2(2e-64)]	xelaev18041628m.g	xelaev18041653m.g[gpr107(4e-67)]	xelaev18041679m.g[sh3glb2(5e-31)]	xelaev18041716m.g[sh2d3c(0.0)]	xelaev18041721m.g[gpkow(2e-57)|ribc1(0.0)]	xelaev18041735m.g[xb-gene-986840(0.0)]	xelaev18041739m.g[ndnl2(0.0)]	xelaev18041740m.g[pfkfb1(0.0)]	xelaev18041755m.g[golga2(1e-58)]	xelaev18041763m.g[flna(6e-154)]	xelaev18041765m.g[atp6v1g1(3e-72)]	xelaev18041786m.g[ssr4(0.0)]	xelaev18041795m.g[mapkap1(0.0)]	xelaev18041797m.g[gapvd1(0.0)]	xelaev18041800m.g[ppp6c(7e-36)]	xelaev18041801m.g[ppp6c(5e-79)]	xelaev18041869m.g	xelaev18041885m.g[nt5dc2(3e-152)]	xelaev18041895m.g	xelaev18041952m.g[rpl36a(3e-161)]	xelaev18041964m.g[kif4a(0.0)]	xelaev18042049m.g[rlim(0.0)]	xelaev18042102m.g[vbp1(0.0)]	xelaev18042120m.g[ammecr1(6e-32)]	xelaev18042126m.g[pak3(3e-110)]	xelaev18042154m.g[pcdh19(0.0)]	xelaev18042169m.g[sox3(0.0)]	xelaev18042170m.g[gtsf1(0.0)]	xelaev18042212m.g[ube2a(0.0)]	xelaev18042215m.g[sept6(0.0)]	xelaev18042293m.g[fndc3a.2(0.0)]	xelaev18042306m.g[rap2c(0.0)]	xelaev18042313m.g[gpc4(2e-146)]	xelaev18042323m.g[fam122a(2e-113)]	xelaev18042375m.g[nova2(0.0)]	xelaev18042377m.g[sympk(0.0)]	xelaev18042389m.g	xelaev18042402m.g[gnb2l1(5e-63)]	xelaev18042417m.g[rps18(2e-174)]	xelaev18042420m.g[pfdn6(7e-166)]	xelaev18042425m.g	xelaev18042444m.g	xelaev18042450m.g[rdbp(1e-36)]	xelaev18042456m.g[bag6(4e-132)]	xelaev18042475m.g[tubb(0.0)]	xelaev18042505m.g[ppp1r14a(3e-111)]	xelaev18042519m.g[hmgb1(0.0)]	xelaev18042521m.g[c19orf47(0.0)]	xelaev18042523m.g[xb-gene-5853033(0.0)]	xelaev18042559m.g[meis3(0.0)]	xelaev18042573m.g[arf6(0.0)]	xelaev18042588m.g[samd4b(0.0)]	xelaev18042603m.g	xelaev18042622m.g	xelaev18042678m.g[max(8e-58)]	xelaev18042728m.g[ensa(0.0)]	xelaev18042763m.g[ensxetg00000018006(2e-130)]	xelaev18042769m.g[etv3(1e-77)]	xelaev18042772m.g[crabp2(2e-142)]	xelaev18042800m.g[vangl2(9e-26)]	xelaev18042806m.g[gabpb2(0.0)]	xelaev18042814m.g	xelaev18042855m.g[eif3f(0.0)]	xelaev18042879m.g	xelaev18042886m.g	xelaev18042888m.g[cct3(0.0)]	xelaev18042902m.g[ufc1(2e-146)]	xelaev18042903m.g[gnrhr(8e-52)|rbm8a(2e-27)]	xelaev18042915m.g[adar(0.0)]	xelaev18042934m.g[tpm3(1e-48)]	xelaev18042936m.g	xelaev18042937m.g	xelaev18042938m.g[creb3l4(4e-136)]	xelaev18042944m.g	xelaev18042960m.g[chtop(0.0)|smad4.2(0.0)|snapin(1e-53)]	xelaev18042961m.g[ilf2(0.0)]	xelaev18042973m.g[ensxetg00000021745(3e-98)]	xelaev18042987m.g[pi4kb(1e-36)]	xelaev18042993m.g[cks1b(9e-134)]	xelaev18042996m.g	xelaev18042999m.g[psmd4(5e-64)]	xelaev18043018m.g[clk2(3e-38)]	xelaev18043036m.g	xelaev18043048m.g[mapre1(5e-148)]	xelaev18043062m.g[hm13(2e-141)]	xelaev18043073m.g[stat3.1(8e-26)]	xelaev18043080m.g[rab5c(0.0)]	xelaev18043101m.g[hap1(0.0)]	xelaev18043106m.g[terf2ip(0.0)]	xelaev18043110m.g[krt19(0.0)]	xelaev18043144m.g[cdc6(0.0)]	xelaev18043145m.g[wipf2(5e-132)]	xelaev18043178m.g[ubp1(0.0)]	xelaev18043184m.g[arl5c(0.0)]	xelaev18043217m.g[nfe2l1(2e-41)]	xelaev18043239m.g[pabpc1l(0.0)]	xelaev18043244m.g[sdc4(3e-116)]	xelaev18043262m.g[phb(0.0)]	xelaev18043340m.g[limd2(1e-91)]	xelaev18043347m.g[tanc2(8e-55)]	xelaev18043353m.g[cyb561(0.0)]	xelaev18043355m.g[ace(1e-121)]	xelaev18043377m.g[mettl2b(4e-64)]	xelaev18043400m.g[snord12(2e-33)]	xelaev18043463m.g[sall4(0.0)]	xelaev18043492m.g[tfap2c(0.0)]	xelaev18043499m.g[rae1(6e-28)]	xelaev18043514m.g[gata5(0.0)]	xelaev18043521m.g[osbpl2(6e-135)]	xelaev18043527m.g[psma7(0.0)]	xelaev18043530m.g[taf4(0.0)]	xelaev18043544m.g	xelaev18043550m.g[gnal(2e-109)|gnas(9e-58)]	xelaev18043552m.g[npepl1(2e-134)]	xelaev18043554m.g[stx16(7e-57)]	xelaev18043565m.g[c20orf20(0.0)]	xelaev18043570m.g[dido1(0.0)]	xelaev18043573m.g[slc17a9(2e-71)]	xelaev18043576m.g[ythdf1(0.0)]	xelaev18043604m.g[rgs19(8e-41)]	xelaev18043620m.g	xelaev18043628m.g[arfrp1(2e-73)]	xelaev18043639m.g	xelaev18043640m.g[ensxetg00000011165(5e-78)]	xelaev18043641m.g	xelaev18043644m.g[fam110a(0.0)]	xelaev18043651m.g[csnk2a1(2e-34)]	xelaev18043653m.g[xkr7(1e-107)]	xelaev18043657m.g[tpx2(0.0)]	xelaev18043697m.g[ensxetg00000030079(4e-103)]	xelaev18043711m.g[bahcc1(2e-98)]	xelaev18043762m.g[slc16a3(0.0)]	xelaev18043766m.g[dus1l(7e-49)]	xelaev18043771m.g[slc16a3(5e-140)]	xelaev18043772m.g[slc16a3(3e-130)]	xelaev18043774m.g[slc16a3(3e-136)]	xelaev18043776m.g[csnk1d(0.0)]	xelaev18043807m.g[syngr2(0.0)]	xelaev18043920m.g[c20orf24(0.0)]	xelaev18043947m.g[arhgap39(5e-148)]	xelaev18043962m.g[mgc145685(0.0)]	xelaev18043964m.g[samhd1(0.0)]	xelaev18043969m.g[rbl1(4e-178)]	xelaev18043980m.g[cbfa2t2(1e-91)]	xelaev18044016m.g[acsf2(4e-25)]	xelaev18044055m.g[grb2(0.0)]	xelaev18044059m.g[caskin2(1e-98)]	xelaev18044062m.g[llgl2(0.0)]	xelaev18044072m.g[h3f3b(1e-174)]	xelaev18044082m.g[evpl(0.0)]	xelaev18044094m.g[ube2o(0.0)]	xelaev18044099m.g	xelaev18044110m.g[sec14l5(6e-140)]	xelaev18044143m.g[luc7l3(4e-64)]	xelaev18044182m.g[hs3st3a1(0.0)]	xelaev18044196m.g	xelaev18044205m.g[ntn1(1e-149)]	xelaev18044219m.g	xelaev18044239m.g[ensxetg00000018294(0.0)|prkar1a(8e-44)]	xelaev18044254m.g	xelaev18044260m.g[psmd12(0.0)]	xelaev18044261m.g[xb-gene-959703(9e-101)]	xelaev18044264m.g	xelaev18044268m.g[smurf2(1e-70)]	xelaev18044279m.g	xelaev18044280m.g[ern1(1e-48)]	xelaev18044303m.g	xelaev18044305m.g[rps11(4e-51)]	xelaev18044306m.g[rpl13a(0.0)]	xelaev18044346m.g[osbpl11(0.0)]	xelaev18044348m.g[snx4(0.0)]	xelaev18044357m.g[itgb5(2e-175)]	xelaev18044363m.g[clasp1(1e-110)]	xelaev18044364m.g[tfcp2l1(3e-34)]	xelaev18044367m.g[ensxetg00000034239(3e-113)]	xelaev18044370m.g[sec22a(0.0)]	xelaev18044371m.g	xelaev18044382m.g	xelaev18044390m.g[ptpn4(0.0)]	xelaev18044408m.g[bin1(4e-159)]	xelaev18044424m.g[arpc2(0.0)]	xelaev18044430m.g[aamp(0.0)]	xelaev18044436m.g[chpf(0.0)]	xelaev18044445m.g[myo10.2(0.0)]	xelaev18044446m.g	xelaev18044483m.g[ensxetg00000019246(0.0)|ensxetg00000019254(0.0)]	xelaev18044486m.g[gmppa(1e-29)]	xelaev18044512m.g[cyp27a1(0.0)]	xelaev18044521m.g[usp37(0.0)]	xelaev18044550m.g[zeb2(0.0)]	xelaev18044573m.g[neb(2e-37)]	xelaev18044578m.g[prpf40a(1e-77)]	xelaev18044670m.g[ssb(0.0)]	xelaev18044690m.g[dync1i2(5e-80)]	xelaev18044715m.g[cir1(2e-35)]	xelaev18044747m.g[atp5g3(0.0)]	xelaev18044758m.g[ttn(2e-36)]	xelaev18044766m.g[sestd1(0.0)]	xelaev18044773m.g[ube2e3(0.0)]	xelaev18044791m.g[nup35(5e-134)]	xelaev18044793m.g	xelaev18044817m.g[ag1(6e-167)]	xelaev18044831m.g[gbx2.2(0.0)]	xelaev18044833m.g[gbx2.1(0.0)|gbx2.2(2e-38)]	xelaev18044845m.g[mreg(1e-35)]	xelaev18044855m.g[bard1(2e-105)]	xelaev18044867m.g[myl1(0.0)]	xelaev18044884m.g[adarb1(2e-102)]	xelaev18044906m.g[ensxetg00000030274(0.0)|c9orf64(0.0)]	xelaev18044939m.g[nop58(0.0)]	xelaev18044942m.g[fzd7(2e-154)]	xelaev18044956m.g[nrp2(0.0)]	xelaev18044994m.g[idh1(0.0)]	xelaev18045008m.g	xelaev18045038m.g	xelaev18045048m.g[hspd1(0.0)]	xelaev18045052m.g[actb(0.0)]	xelaev18045054m.g[tnrc18(1e-97)]	xelaev18045060m.g[smurf1(1e-138)]	xelaev18045067m.g[bud31(0.0)|pdap1(4e-90)]	xelaev18045070m.g[arpc1a(3e-145)]	xelaev18045095m.g[hba-l5(6e-168)]	xelaev18045194m.g[xylt1(0.0)]	xelaev18045199m.g[rps15a(4e-129)]	xelaev18045270m.g[hist2h3d(6e-73)]	xelaev18045275m.g[get4(0.0)]	xelaev18045383m.g	xelaev18045387m.g	xelaev18045402m.g[rnps1(3e-87)]	xelaev18045424m.g[ern2(0.0)]	xelaev18045425m.g[pigq(4e-28)]	xelaev18045433m.g[rab11fip3(0.0)]	xelaev18045447m.g[crebbp(0.0)]	xelaev18045452m.g[tfap4(0.0)]	xelaev18045469m.g[rbbp6(5e-26)]	xelaev18045477m.g[prkcb(4e-130)]	xelaev18045492m.g[rab26(2e-122)]	xelaev18045499m.g[slc9a3r2(2e-142)]	xelaev18045525m.g[rps2(0.0)]	xelaev18045526m.g[aca64(2e-48)]	xelaev18045557m.g[llgl1(3e-65)]	xelaev18045568m.g[med9(1e-100)|rasd1(5e-114)]	xelaev18045586m.g[tmem8a(0.0)]	xelaev18045618m.g	xelaev18045649m.g	xelaev18045835m.g[mapre1(3e-105)]	xelaev18045844m.g[hm13(2e-126)]	xelaev18045868m.g[acly(1e-152)]	xelaev18045873m.g[hap1(0.0)]	xelaev18045881m.g[krt19(0.0)]	xelaev18045905m.g[cdc6(0.0)]	xelaev18045943m.g[arl5c(0.0)]	xelaev18045972m.g[sp2(1e-73)]	xelaev18045978m.g[nfe2l1(0.0)]	xelaev18045992m.g[hoxb9(3e-114)]	xelaev18046006m.g[sdc4(2e-89)]	xelaev18046025m.g[phb(0.0)]	xelaev18046033m.g[kat7(0.0)]	xelaev18046090m.g[limd2(3e-108)]	xelaev18046093m.g[tanc2(4e-53)]	xelaev18046128m.g[snord12(1e-26)]	xelaev18046153m.g[ncoa3(0.0)]	xelaev18046188m.g[sall4(0.0)]	xelaev18046210m.g[tfap2c(0.0)]	xelaev18046216m.g[rae1(4e-59)]	xelaev18046225m.g[gata5(0.0)]	xelaev18046228m.g[rps21(2e-116)]	xelaev18046233m.g[osbpl2(2e-126)]	xelaev18046236m.g[psma7(0.0)]	xelaev18046238m.g[taf4(0.0)]	xelaev18046261m.g	xelaev18046267m.g[gnas(2e-52)]	xelaev18046277m.g	xelaev18046282m.g[vapb(2e-82)]	xelaev18046288m.g	xelaev18046290m.g[rab22a(8e-61)]	xelaev18046296m.g[ogfr(4e-21)]	xelaev18046298m.g[dido1(0.0)]	xelaev18046302m.g[slc17a9(5e-55)]	xelaev18046307m.g[ythdf1(0.0)]	xelaev18046309m.g	xelaev18046311m.g[deptor(0.0)]	xelaev18046332m.g[rgs19(2e-111)]	xelaev18046344m.g	xelaev18046350m.g[arfrp1(7e-68)]	xelaev18046358m.g[ensxetg00000011165(9e-94)]	xelaev18046367m.g[csnk2a1(7e-33)]	xelaev18046381m.g[ensxetg00000026421(8e-64)]	xelaev18046384m.g[tpx2(0.0)]	xelaev18046393m.g[map2k6(0.0)]	xelaev18046396m.g	xelaev18046447m.g[slc38a10(5e-64)]	xelaev18046454m.g[bahcc1(0.0)]	xelaev18046477m.g	xelaev18046482m.g[syngr2(0.0)]	xelaev18046508m.g[rpl27(0.0)]	xelaev18046582m.g[src(0.0)]	xelaev18046590m.g[tgif2(4e-137)]	xelaev18046622m.g[arhgap39(0.0)]	xelaev18046631m.g[rbl1(0.0)]	xelaev18046641m.g[cbfa2t2(0.0)]	xelaev18046704m.g[llgl2(1e-151)]	xelaev18046710m.g[sap30bp(0.0)]	xelaev18046713m.g[h3f3b(0.0)]	xelaev18046729m.g[ube2o(0.0)]	xelaev18046734m.g	xelaev18046741m.g[mfsd11(0.0)]	xelaev18046767m.g[luc7l3(3e-61)]	xelaev18046772m.g[znf684(0.0)]	xelaev18046779m.g[pirt(1e-160)]	xelaev18046782m.g	xelaev18046800m.g[hs3st3a1(0.0)]	xelaev18046818m.g[ntn1(9e-143)]	xelaev18046845m.g[ensxetg00000018294(0.0)|prkar1a(0.0)]	xelaev18046855m.g[prkca(1e-91)]	xelaev18046862m.g[psmd12(0.0)]	xelaev18046863m.g[xb-gene-959703(4e-54)]	xelaev18046864m.g	xelaev18046867m.g[smurf2(3e-65)]	xelaev18046874m.g	xelaev18046877m.g[rhot1(7e-42)]	xelaev18046891m.g[rps11(7e-49)]	xelaev18046892m.g[rpl13a(0.0)]	xelaev18046905m.g[tmem37(3e-130)]	xelaev18046910m.g[faim(0.0)]	xelaev18046921m.g	xelaev18046925m.g[clasp1(2e-107)]	xelaev18046926m.g[tfcp2l1(0.0)]	xelaev18046930m.g[ensxetg00000034239(4e-125)]	xelaev18046932m.g[sec22a(0.0)]	xelaev18046933m.g	xelaev18046959m.g[cyp27c1(1e-139)]	xelaev18046960m.g[bin1(1e-162)]	xelaev18046980m.g[arpc2(0.0)]	xelaev18046985m.g[aamp(0.0)]	xelaev18046988m.g[chpf(0.0)]	xelaev18046998m.g[mgat5(0.0)]	xelaev18047021m.g[ensxetg00000019246(0.0)|ensxetg00000019254(4e-153)]	xelaev18047022m.g[ensxetg00000019246(0.0)|ensxetg00000019254(0.0)]	xelaev18047049m.g[usp37(0.0)]	xelaev18047069m.g[zeb2(0.0)]	xelaev18047097m.g[prpf40a(6e-56)]	xelaev18047160m.g[ssb(0.0)]	xelaev18047166m.g[dync1i2(0.0)]	xelaev18047214m.g[atp5g3(0.0)]	xelaev18047223m.g[ttn(0.0)]	xelaev18047229m.g[sestd1(0.0)]	xelaev18047233m.g[ube2e3(0.0)]	xelaev18047247m.g[nup35(0.0)]	xelaev18047264m.g[ag1(8e-102)]	xelaev18047280m.g[gbx2.2(2e-38)]	xelaev18047312m.g[myl1(0.0)]	xelaev18047360m.g[nop58(1e-40)]	xelaev18047362m.g[fzd7(8e-115)]	xelaev18047368m.g[nrp2(0.0)]	xelaev18047380m.g[creb1(6e-64)]	xelaev18047395m.g[idh1(4e-38)]	xelaev18047398m.g	xelaev18047419m.g[stat1(0.0)]	xelaev18047428m.g[hspd1(0.0)]	xelaev18047430m.g[actb(0.0)]	xelaev18047431m.g[tnrc18(0.0)]	xelaev18047441m.g[bud31(0.0)]	xelaev18047443m.g[arpc1a(0.0)]	xelaev18047520m.g[rps15a(6e-124)]	xelaev18047531m.g[tmc7(4e-23)]	xelaev18047575m.g[hist2h3d(0.0)]	xelaev18047582m.g[get4(0.0)]	xelaev18047588m.g	xelaev18047665m.g	xelaev18047679m.g[rnps1(2e-98)]	xelaev18047693m.g[ern2(0.0)]	xelaev18047706m.g[crebbp(0.0)]	xelaev18047709m.g[tfap4(0.0)]	xelaev18047724m.g[rbbp6(6e-99)]	xelaev18047771m.g[rps2(0.0)]	xelaev18047789m.g[llgl1(0.0)]	xelaev18047992m.g	xetrov90000278m.s[ensxetg00000030294(5e-56)]	xetrov90000358m.l[add1(0.0)]	xetrov90000358m.s[add1(0.0)]	xetrov90000413m.s[st3gal5(0.0)]	xetrov90000426m.l[eif2ak3(8e-131)]	xetrov90000522m.l[trmt44(0.0)]	xetrov90000594m.l[c4orf34(7e-166)]	xetrov90000594m.s[c4orf34(2e-165)]	xetrov90000674m.l[srd5a3(0.0)|tmem165(2e-153)]	xetrov90000674m.s[tmem165(2e-161)]	xetrov90000711m.l[pcm1(0.0)]	xetrov90000759m.l[rwdd4(0.0)]	xetrov90000785m.l[sap30(0.0)]	xetrov90000785m.s[sap30(0.0)]	xetrov90000859m.l[gria2(0.0)]	xetrov90000896m.l[arfip1(0.0)]	xetrov90000896m.s[arfip1(0.0)]	xetrov90001095m.s[ap1ar(0.0)]	xetrov90001134m.l	xetrov90001134m.s	xetrov90001378m.s	xetrov90001450m.l[c19orf25(2e-132)]	xetrov90001474m.l[gpx4(6e-84)]	xetrov90001474m.s[gpx4(2e-132)]	xetrov90001666m.s[znf630(1e-85)]	xetrov90001894m.l[melk(0.0)]	xetrov90001950m.l[c19orf42(0.0)]	xetrov90001975m.1[thap1(0.0)]	xetrov90001975m.l[thap1(0.0)]	xetrov90002209m.1[rcl1(3e-54)]	xetrov90002209m.l[rcl1(0.0)]	xetrov90002304m.1	xetrov90002446m.l[acin1(0.0)]	xetrov90002446m.s[acin1(0.0)]	xetrov90002448m.l[c14orf119(2e-150)]	xetrov90002929m.l[cabin1(0.0)]	xetrov90003299m.l[srfbp1(0.0)]	xetrov90003391m.l	xetrov90003391m.s	xetrov90003447m.s	xetrov90003650m.l[c5orf42(2e-25)|c5orf42(0.0)]	xetrov90003730m.s[atp8b1(1e-69)]	xetrov90003833m.l[nudt2(6e-124)]	xetrov90004011m.l[hmgn1(0.0)]	xetrov90004011m.s[hmgn1(0.0)]	xetrov90004051m.l[gart(0.0)]	xetrov90004082m.l[gcfc1(0.0)]	xetrov90004082m.s[gcfc1(9e-32)]	xetrov90004303m.l[tsr1(1e-80)]	xetrov90004374m.l[ubc(2e-69)|itgae(6e-136)]	xetrov90004544m.l[inpp5k(2e-56)]	xetrov90004584m.l[lrwd1(0.0)]	xetrov90004768m.l[znf593(2e-99)]	xetrov90004873m.1[pnrc2(1e-35)]	xetrov90005081m.s[ensxetg00000033482(3e-112)|elk4(0.0)]	xetrov90005215m.s[rpgr(4e-83)]	xetrov90005341m.l[tomm7(2e-57)]	xetrov90005458m.1[yars(4e-135)]	xetrov90005458m.l[kiaa1522(0.0)|yars(0.0)]	xetrov90005644m.l[auts2(0.0)]	xetrov90005644m.s[auts2(0.0)]	xetrov90005767m.l[tmsb4x(0.0)]	xetrov90005767m.s[tmsb4x(2e-55)]	xetrov90005890m.l[ensxetg00000034011(0.0)|tmem131(0.0)]	xetrov90006063m.l[ensxetg00000015459(0.0)|ensxetg00000031605(1e-22)]	xetrov90006063m.s[ensxetg00000015459(0.0)|ensxetg00000031605(1e-42)]	xetrov90006074m.l[lmo7(7e-32)]	xetrov90006124m.l[kiaa0564(0.0)]	xetrov90006328m.l[mars(0.0)]	xetrov90006328m.s[mars(0.0)]	xetrov90006404m.l[ensxetg00000007266(0.0)|ensxetg00000033046(0.0)]	xetrov90006580m.s[cab39l(3e-36)]	xetrov90006764m.s[rnf17(7e-116)]	xetrov90006970m.s[picalm.2(3e-46)]	xetrov90007042m.l[dennd5b(0.0)]	xetrov90007055m.s[kiaa1549(1e-86)]	xetrov90007056m.1[atp6v0a4(2e-59)]	xetrov90007192m.s[tcof1(4e-55)]	xetrov90007307m.l[atp10b(0.0)]	xetrov90007307m.s[atp10b(6e-72)]	xetrov90007666m.l[fbxo38(0.0)]	xetrov90007767m.l[brd8(0.0)]	xetrov90007847m.l[c12orf55(3e-57)|c12orf63(1e-65)]	xetrov90008271m.l[cog5(0.0)|hbp1(1e-37)]	xetrov90008345m.l[frmd4a(5e-84)]	xetrov90008345m.s[frmd4a(9e-167)]	xetrov90008417m.l[ensxetg00000016278(0.0)|exoc4(0.0)]	xetrov90008462m.l[rbm28(4e-91)]	xetrov90008497m.l	xetrov90008503m.l[golgb1(3e-180)]	xetrov90008503m.s[golgb1(5e-76)]	xetrov90008573m.l[neo1(3e-105)]	xetrov90008573m.s[neo1(0.0)]	xetrov90008749m.l	xetrov90008749m.s	xetrov90009217m.l[rab11fip1(1e-49)]	xetrov90009588m.1[ubl5(8e-103)]	xetrov90009819m.l[man2b1(0.0)]	xetrov90009847m.1[dcaf15(0.0)]	xetrov90009847m.l[dcaf15(0.0)]	xetrov90009976m.l[ensxetg00000031076(2e-22)|xtr-mir-427-2(8e-22)]	xetrov90010150m.l[sbf2(0.0)]	xetrov90010211m.l[ckap5(0.0)]	xetrov90010211m.s[ckap5(0.0)]	xetrov90010241m.s[creb3l1(6e-30)]	xetrov90010336m.l[nup160(0.0)]	xetrov90010342m.l[fnbp4(0.0)]	xetrov90010607m.l	xetrov90010731m.l[lonp2(0.0)]	xetrov90011380m.l[ensxetg00000020037(6e-93)]	xetrov90011678m.l[urod(0.0)]	xetrov90011688m.s[prdx1(2e-90)]	xetrov90011716m.l	xetrov90011781m.l[cachd1(0.0)]	xetrov90011781m.s[cachd1(0.0)]	xetrov90011809m.l	xetrov90011824m.s[faah.3(0.0)]	xetrov90011857m.s[mknk1(0.0)]	xetrov90012107m.l	xetrov90012107m.s	xetrov90012190m.l[dennd1b(0.0)]	xetrov90012200m.l[xb-gene-981231(0.0)]	xetrov90012209m.s[gpsm2(0.0)]	xetrov90012236m.l[ivns1abp(7e-47)]	xetrov90012257m.s	xetrov90012272m.s[serhl2(1e-121)]	xetrov90012412m.l[mgat3(0.0)]	xetrov90012451m.s[gcat(7e-121)]	xetrov90012688m.l[xb-gene-972977(0.0)]	xetrov90012724m.l[plxna1(0.0)]	xetrov90012724m.s[plxna1(0.0)]	xetrov90012961m.l[fam96b(3e-118)]	xetrov90012961m.s[fam96b(2e-134)]	xetrov90013148m.l[camkmt(3e-119)]	xetrov90013176m.l[fbxo11(4e-31)]	xetrov90013176m.s[fbxo11(0.0)]	xetrov90013213m.l[rps27a(0.0)]	xetrov90013213m.s[rps27a(0.0)]	xetrov90013456m.l[syne1(0.0)]	xetrov90013484m.l[tmem87b(4e-23)]	xetrov90013561m.s[galnt2(4e-131)]	xetrov90013645m.l[ninl(0.0)]	xetrov90013685m.s[heatr1(0.0)]	xetrov90014032m.l	xetrov90014037m.l	xetrov90014084m.l[sec63(1e-112)]	xetrov90014084m.s[sec63(2e-139)]	xetrov90014132m.1	xetrov90014233m.l[c6orf168(0.0)|pnisr(2e-138)]	xetrov90014233m.s[pnisr(2e-83)]	xetrov90014239m.s[rngtt(0.0)]	xetrov90014299m.l	xetrov90014623m.l[ensxetg00000003039(2e-38)]	xetrov90014636m.1[ncl(8e-42)]	xetrov90014636m.s[ncl(2e-25)]	xetrov90014742m.s[serp1(1e-24)]	xetrov90015077m.l[acp1(7e-148)]	xetrov90015077m.s[acp1(0.0)]	xetrov90015239m.l[cd2ap(3e-127)]	xetrov90015445m.l	xetrov90015528m.l[ensxetg00000032284(1e-73)]	xetrov90015754m.s[fam188a(0.0)]	xetrov90015954m.l[ensxetg00000005941(6e-45)]	xetrov90016017m.l[slc9a3(4e-144)]	xetrov90016159m.l[gmds(0.0)]	xetrov90016159m.s[gmds(2e-37)]	xetrov90016316m.l[tns3(1e-44)]	xetrov90016523m.l[erp44(0.0)]	xetrov90016634m.l[twsg1(0.0)]	xetrov90016634m.s[twsg1(0.0)]	xetrov90016643m.l[ccdc165(0.0)]	xetrov90016749m.l[dsg2(2e-88)]	xetrov90016749m.s[dsg2(2e-86)]	xetrov90016849m.l[asph(1e-87)]	xetrov90016856m.l[ythdf3(3e-123)]	xetrov90017149m.l[taf2(6e-33)]	xetrov90017149m.s[taf2(2e-32)]	xetrov90017212m.l[trib1(0.0)]	xetrov90017319m.l[eef1d(0.0)]	xetrov90017327m.l	xetrov90017327m.s[cyc1(6e-98)]	xetrov90017392m.s[xb-gene-5901520(2e-56)|leprel2(0.0)]	xetrov90017416m.l[scnn1a(0.0)|tnfrsf1a(0.0)]	xetrov90017474m.l[dnttip2(3e-102)]	xetrov90017538m.s[ahnak(0.0)]	xetrov90017730m.l[ensxetg00000006272(4e-176)]	xetrov90018025m.l[ube4b(0.0)]	xetrov90018122m.l	xetrov90018174m.l[st14(0.0)]	xetrov90018174m.s[st14(0.0)]	xetrov90018273m.l[plod1(0.0)]	xetrov90018273m.s[plod1(2e-161)]	xetrov90018454m.l[nfrkb(0.0)|prdm10(0.0)]	xetrov90018470m.l[cdon(5e-179)]	xetrov90018470m.s[cdon(0.0)]	xetrov90019615m.l[hspg2(5e-151)]	xetrov90019656m.l	xetrov90019679m.l[oct25(0.0)]	xetrov90019679m.s[oct25(0.0)]	xetrov90019893m.l[ddx31(0.0)]	xetrov90020434m.l[acsl4(0.0)]	xetrov90020434m.s[acsl4(0.0)]	xetrov90020448m.s	xetrov90020467m.s	xetrov90020504m.s[ensxetg00000032314(3e-58)]	xetrov90020936m.l	xetrov90020936m.s	xetrov90021076m.l[ensxetg00000030723(8e-124)]	xetrov90021076m.s[ensxetg00000030723(7e-117)]	xetrov90021168m.l[tshr(9e-83)]	xetrov90021170m.l[gtf2a1(0.0)]	xetrov90021367m.l[frmd6(1e-129)]	xetrov90021367m.s[frmd6(1e-96)]	xetrov90021399m.l[znf839(6e-88)]	xetrov90021454m.l[kiaa0284(0.0)]	xetrov90021454m.s[kiaa0284(8e-123)]	xetrov90021603m.l[rpap1(0.0)]	xetrov90021642m.l[pcnx(0.0)]	xetrov90021642m.s[pcnx(3e-61)]	xetrov90021710m.l[kiaa0247(2e-41)]	xetrov90021710m.s[kiaa0247(0.0)]	xetrov90021782m.l[bub1b(3e-83)]	xetrov90021824m.l	xetrov90022298m.l[mef2d(8e-112)]	xetrov90022298m.s[mef2d(4e-116)]	xetrov90022373m.l[ncstn(0.0)]	xetrov90022373m.s[ncstn(0.0)]	xetrov90022661m.1[mgc147490(0.0)]	xetrov90023154m.l[ensxetg00000034108(2e-111)]	xetrov90023285m.l[adcy9(9e-131)]	xetrov90023592m.l[ccp110(0.0)]	xetrov90023594m.s[c16orf62(0.0)]	xetrov90023622m.l[abcc1(2e-118)]	xetrov90023720m.l[itfg3(0.0)]	xetrov90024133m.s	xetrov90024189m.l[tn3(1e-137)]	xetrov90024189m.s[tn3(7e-35)]	xetrov90024626m.l[lama5(0.0)]	xetrov90024626m.s[lama5(0.0)]	xetrov90024734m.l	xetrov90024734m.s	xetrov90024872m.l[slc13a3(0.0)]	xetrov90024992m.s[atxn7l3(0.0)]	xetrov90025030m.l	xetrov90025030m.s	xetrov90025129m.l[slc25a10(0.0)]	xetrov90025381m.1[epb41l1(2e-132)]	xetrov90025381m.s[epb41l1(7e-161)]	xetrov90025406m.1[plcg1(0.0)]	xetrov90025423m.l[eif2s2(0.0)]	xetrov90025423m.s[eif2s2(0.0)]	xetrov90025478m.l[mtss1.2(0.0)]	xetrov90025478m.s[mtss1.2(1e-134)]	xetrov90025505m.l[ensxetg00000006841(8e-85)]	xetrov90025579m.l[exoc7(0.0)]	xetrov90025669m.s[dnah9(0.0)]	xetrov90025933m.1[acad9(1e-107)]	xetrov90025933m.l[acadvl(0.0)]	xetrov90026186m.l	xetrov90026188m.l	xetrov90026223m.1	xetrov90026281m.l[mosc1(0.0)|stoml2(0.0)]	xetrov90026331m.1	xetrov90026359m.l[wrap53(0.0)]	xetrov90026635m.l[magi1(2e-61)]	xetrov90026635m.s[magi1(2e-51)]	xetrov90026746m.l[ensxetg00000010515(8e-41)]	xetrov90026849m.l[gripap1(0.0)]	xetrov90027133m.s	xetrov90027205m.s[sdhb(5e-110)]	xetrov90027253m.s[samm50(2e-127)]	xetrov90027335m.l	xetrov90027448m.l[plcd1(0.0)]	xetrov90027448m.s[plcd1(0.0)]	xetrov90027507m.l[taz(3e-175)]	xetrov90027547m.s[myh10(0.0)]	xetrov90027572m.l[cep95(5e-97)]	xetrov90027597m.l[ilk(0.0)]	xetrov90027692m.l	xetrov90027692m.s	xetrov90027705m.l	xetrov90027705m.s	xetrov90027761m.l[haus5(8e-91)]	xetrov90027794m.l[srf(0.0)]	xetrov90027794m.s[srf(6e-162)]	xetrov90027992m.l[ehmt1(1e-39)]	xetrov90027992m.s[ehmt1(0.0)]	xetrov90028034m.l[cxxc1(0.0)]	xetrov90028034m.s[cxxc1(0.0)]	xetrov90028206m.s[c12orf11(1e-125)]	xetrov90028274m.l	xetrov90028284m.l[arhgef2(0.0)]	xetrov90028284m.s[arhgef2(0.0)]	xetrov90028299m.l[slc5a6(8e-58)]	xetrov90028413m.s	xetrov90028482m.l[rpl12(0.0)]	xetrov90028482m.s[rpl12(0.0)]	xetrov90028501m.1	xetrov90028513m.l[smarce1(0.0)]	xetrov90028513m.s[smarce1(9e-106)]	xetrov90028550m.l[bcas2(0.0)]	xetrov90028698m.1[gnl3(2e-138)]	xetrov90028780m.s[st5(0.0)]	xetrov90028790m.l[fblim1(2e-73)]	xetrov90028790m.s[fblim1(1e-76)]	xetrov90028976m.l[itpr2(0.0)]	xetrov90029205m.1[cdk4(3e-23)]	xetrov90029205m.s	xetrov90029291m.1[senp3(5e-160)]	xetrov90029291m.l[eif4a1(0.0)|senp3(8e-172)]	xetrov90029311m.1	xetrov90029418m.l	xetrov90029418m.s	xetrov90029512m.s[ensxetg00000027962(0.0)|hist2h2bf(6e-167)]	xetrov90029592m.s[ddi2(2e-101)]	xetrov90029733m.l[msto1(0.0)]	xetrov90029974m.s[rnf8(0.0)]	xetrov90030061m.s	xetrov90030065m.1	xetrov90030065m.l[ephb4(0.0)]	xetrov90030184m.l[casd1(0.0)]	xetrov90030206m.s[ica1(0.0)]	xetrov90030369m.l[arhgef5(0.0)]	xetrov90030369m.s[arhgef5(5e-118)]	xetrov90030420m.l[mapk15(9e-65)]	xetrov90030431m.l	xetrov90030457m.l[puf60(0.0)]	xetrov90030572m.l[atad2(4e-29)]	xetrov90030572m.s[atad2(0.0)]	xetrov90030629m.l[tial1(0.0)]	xetrov90030629m.s[tial1(0.0)]	xetrov90030747m.s[vps28(5e-165)]	xetrov90030935m.s	xetrov90030956m.1[wnk1(2e-58)]	xetrov90030956m.s[wnk1(0.0)]	xetrov90031005m.l[ensxetg00000030468(1e-47)|ensxetg00000031669(2e-31)]	xkr5.l[xkr5(7e-101)]	xpc-like.l[xpc(0.0)]	xpo4.l	xpo4.s	xpo6.l[xpo6(0.0)]	xpo6.s[xpo6(0.0)]	xpo7.l[xpo7(0.0)]	xpo7.s[xpo7(0.0)]	xpot.l[xpot(2e-65)]	xpot.s[xpot(4e-49)]	xrcc1.1[xrcc1(2e-38)]	xrcc1.l[xrcc1(2e-174)]	xrn1.l[xrn1(7e-82)]	xrn2.l[xrn2(0.0)]	xrn2.s[xrn2(0.0)]	xylt2.l[xylt2(0.0)]	yae1d1.l[c7orf36(0.0)]	yaf2.l[yaf2(0.0)]	yaf2.s[yaf2(3e-39)]	yeats2.l[yeats2(9e-154)]	yeats4.l[yeats4(0.0)]	yeats4.s[yeats4(1e-103)]	yes1.l[yes1(0.0)]	yes1.s[yes1(5e-106)]	yif1b.l[yif1b(4e-111)]	yif1b.s[yif1b(0.0)]	yipf5.s[yipf5(0.0)]	yipf6.1[yipf6(0.0)]	ykt6.l[ykt6(0.0)]	ykt6.s[ykt6(0.0)]	ylpm1.l[ylpm1(8e-68)]	yme1l1-like.l[yme1l1(0.0)]	yme1l1-like.s[yme1l1(0.0)]	yod1.l[yod1(0.0)]	yrdc.l[yrdc(0.0)]	yrdc.s[yrdc(0.0)]	ythdc1.l[ythdc1(0.0)]	ythdf3.s[ythdf3(0.0)]	ywhab.l[ywhab(0.0)]	ywhab.s[ywhab(0.0)]	ywhae.l[ywhae(0.0)]	ywhae.s[ywhae(0.0)]	ywhaq.l[ywhaq(0.0)]	ywhaq.s[ywhaq(0.0)]	ywhaz.l[ywhaz(2e-99)]	ywhaz.s[ywhaz(0.0)]	zbed4-like.l[zbed4(2e-94)]	zbtb11.l[zbtb11(2e-88)]	zbtb11.s[zbtb11(7e-97)]	zbtb12.l[zbtb12(0.0)]	zbtb2.l[zbtb2(0.0)]	zbtb2.s[zbtb2(0.0)]	zbtb33.l[zbtb33(0.0)]	zbtb33.s[zbtb33(0.0)]	zbtb34.l[zbtb34(0.0)]	zbtb34.s[zbtb34(0.0)]	zbtb40.l[zbtb40(2e-92)]	zbtb47-like.l[zbtb47(0.0)]	zbtb5.l[zbtb5(2e-158)]	zbtb7b.s[zbtb7b(0.0)]	zc3h11a-like.s[zc3h11a(1e-53)]	zc3h12c.l[zc3h12c(0.0)]	zc3h12c.s[zc3h12c(0.0)]	zc3h13.s[zc3h13(0.0)]	zc3h14-like.l[zc3h14(5e-130)]	zc3h14-like.s[zc3h14(0.0)]	zc3h15.l[zc3h15(0.0)]	zc3h15.s[zc3h15(0.0)]	zc3h7a.l[zc3h7a(0.0)]	zc3h7b.l[zc3h7b(2e-66)]	zc3hc1.l[zc3hc1(0.0)]	zc4h2.l[zc4h2(0.0)]	zc4h2.s[zc4h2(0.0)]	zcchc10.s[zcchc10(1e-137)]	zcchc11.l[zcchc11(0.0)]	zcchc6.l[zcchc6(0.0)]	zcchc6.s[zcchc6(0.0)]	zcchc8.l[zcchc8(4e-113)]	zcchc9.l[zcchc9(0.0)]	zdhhc13.l[zdhhc13(2e-25)]	zdhhc17.l[zdhhc17(0.0)]	zdhhc21.s[zdhhc21(0.0)]	zdhhc5.l[zdhhc5(0.0)]	zdhhc6.l[zdhhc6(0.0)]	zdhhc8.s[zdhhc8(0.0)]	zfand3.l[zfand3(1e-101)]	zfand3.s[zfand3(3e-132)]	zfand5.l[zfand5(8e-74)]	zfand5.s[zfand5(0.0)]	zfand6.l[zfand6(8e-62)]	zfand6.s[zfand6(0.0)]	zfat.l[zfat(0.0)]	zfc3h1-like.l[zfc3h1(0.0)]	zfc3h1-like.s[zfc3h1(0.0)]	zfhx4.l[zfhx4(0.0)]	zfhx4.s[zfhx4(0.0)]	zfp36.s[zfp36(8e-123)]	zfp36l1.1[zfp36l1(0.0)]	zfp36l1.l[zfp36l1(0.0)]	zfp36l2.l[zfp36l2(0.0)]	zfp36l2.s[zfp36l2(0.0)]	zfp91.l[zfp91(0.0)]	zfp91.s[zfp91(0.0)]	zfpm1-like.1[zfpm1(0.0)]	zfr.l[zfr(0.0)]	zfr.s[zfr(6e-43)]	zfx.l[zfx(6e-153)]	zfx.s[zfx(0.0)]	zfyve1.s[zfyve1(0.0)]	zfyve28-like.2.l[zfyve28(3e-99)]	zfyve28-like.2.s[zfyve28(0.0)]	zfyve9.s[zfyve9(0.0)]	zhx1.s[zhx1(0.0)]	zhx2.l[wdr67(0.0)|zhx2(0.0)]	zhx2.s[zhx2(0.0)]	zhx3.1[zhx3(2e-25)]	zhx3.l[zhx3(0.0)]	zic1.l[zic1(0.0)]	zic1.s[zic1(2e-170)]	zic3.l[zic3(0.0)]	zic3.s[zic3(0.0)]	zic5.l[zic5(8e-178)]	zic5.s[zic5(0.0)]	zmat2.l[zmat2(2e-53)]	zmat2.s[zmat2(3e-52)]	zmat5.l[zmat5(6e-153)]	zmcm3.l[xb-gene-971646(0.0)]	zmiz1.1[zmiz1(2e-69)]	zmiz2.l[zmiz2(1e-177)]	zmiz2.s[zmiz2(4e-79)]	zmym2.l[zmym2(5e-96)]	zmym2.s[zmym2(0.0)]	zmym3.l[zmym3(0.0)]	zmym4.l[zmym4(0.0)]	zmym4.s[zmym4(1e-169)]	zmym6nb.l[zmym6nb(0.0)]	zmynd10.l[zmynd10(0.0)]	zmynd8-like.l[zmynd8(8e-30)]	zmynd8-like.s[zmynd8(4e-28)]	znf106.l[znf106(0.0)]	znf131.l[znf131(9e-54)]	znf185.l	znf185.s[xb-gene-5831456(2e-157)]	znf207.l[znf207(3e-29)]	znf207.s[znf207(0.0)]	znf217.l[znf217(0.0)]	znf217.s[znf217(0.0)]	znf219.l[znf219(1e-55)]	znf219.s[znf219(5e-98)]	znf236.l[znf236(1e-76)]	znf238.2.l[znf238.2(0.0)]	znf238.2.s[znf238.2(0.0)]	znf250.l[znf250(5e-42)]	znf276.s[znf276(1e-119)]	znf281.l[znf281(0.0)]	znf281.s[znf281(0.0)]	znf292.l[znf292(5e-96)]	znf292.s[znf292(3e-58)]	znf300.l[znf300(3e-121)]	znf318-like.l	znf318-like.s[abcc10(1e-32)]	znf319.s[znf319(0.0)]	znf326.l[znf326(0.0)]	znf326.s[znf326(0.0)]	znf335-like.s[znf335(4e-54)]	znf383.s[znf383(0.0)]	znf395.l[znf395(0.0)]	znf395.s[znf395(0.0)]	znf423.l[znf423(0.0)]	znf462-like.l[znf462(0.0)]	znf462-like.s[znf462(0.0)]	znf518a.l[znf518a(0.0)]	znf518a.s[znf518a(0.0)]	znf518b.l[znf518b(1e-165)]	znf532.l[znf532(1e-75)]	znf534.l[znf534(3e-142)]	znf554.l[hspa1a(0.0)|znf554(0.0)]	znf574.s[znf574(0.0)]	znf592.l[znf592(0.0)]	znf592.s[znf592(0.0)]	znf598.l[znf598(0.0)]	znf598.s[znf598(0.0)]	znf605.1[znf605(7e-137)]	znf605.s[znf605(2e-134)]	znf608.l[znf608(0.0)]	znf608.s[znf608(0.0)]	znf609.l[znf609(0.0)]	znf609.s[znf609(0.0)]	znf638.l[znf638(5e-88)]	znf638.s[znf638(9e-32)]	znf639.l[znf639(0.0)]	znf644.l[znf644(0.0)]	znf644.s[znf644(0.0)]	znf652.l[znf652(0.0)]	znf652.s[znf652(0.0)]	znf654.l[znf654(0.0)]	znf687.l[znf687(7e-52)]	znf703.l[znf703(0.0)]	znf703.s[znf703(0.0)]	znf706.2.l[znf706.2(0.0)]	znf706.2.s[znf706.2(0.0)]	znf706.l[znf706(8e-98)]	znf706.s[znf706(1e-105)]	znf740.l[znf740(0.0)]	znf740.s[znf740(8e-64)]	znf750.l[znf750(0.0)]	znf750.s[znf750(0.0)]	znf800.l[znf800(0.0)]	znf800.s[znf800(1e-49)]	znf821.s[znf821(0.0)]	znf830.s[znf830(0.0)]	znhit1.l[znhit1(2e-175)]	znhit2.l[znhit2(0.0)]	znhit3.l[znhit3(2e-66)]	zp2.l[zp2(0.0)]	zp3.1[zp3(0.0)]	zp4.2.l[zp4.2(0.0)]	zp4.l[zp4(0.0)]	zp4.s[zp4(0.0)]	zpax.l[zpax(0.0)]	zpr1.l[znf259(0.0)]	zpy1.l[zpy1(0.0)]	zranb2.l[zranb2(0.0)]	zranb2.s[zranb2(0.0)]	zswim3.l[zswim3(2e-169)]	zswim4.1[zswim4(0.0)]	zswim4.l[zswim4(0.0)]	zswim5.l[zswim5(2e-118)]	zswim5.s[zswim5(2e-177)]	zswim6.1[zswim6(0.0)]	zswim6.l[zswim6(0.0)]	zxdc.l[zxdc(0.0)]	zyg11b.s[zyg11b(0.0)]	zzef1.s[zzef1(4e-92)]	zzz3-like.l[zzz3(0.0)]	zzz3-like.s[zzz3(0.0)]
[truncated: 12,656,603 more chars]
