# Supplementary material for: A molecular atlas of the developing ectoderm defines neural, neural crest, placode, and nonneural progenitor identity in vertebrates
Source: PLoS Biol. 2017 Oct 19;15(10):e2004045. doi: 10.1371/journal.pbio.2004045 (PMC5663519; doi:10.1371/journal.pbio.2004045)
Supplement: S1 Application — (ZIP) [file pbio.2004045.s013.zip › EctoMAP_1.3/WGCNA/Top50_order_pwr22value.txt]

1	1	0.999999999999998	0.999999999999998	1	0.999999999999995	0.999999999999993	1	0.999999999999993	1	0.999999999999998	0.999999999999993	1	1	1	1	0.999999999999993	1	0.999999999999998	1	1	1	0.999999999999988	0.999999999999993	1	0.999999999999995	1	1	1	1	1	1	0.999999999999998	1	1	1	0.999999999999998	1	1	1	1	0.999999999999998	1	1	0.999999999999993	0.999999999999998	1	1	1	1	0.999999999999993	0.999999999999998	0.99999999999999	0.999999999999998	1	1	1	0.999999999999998	1	0.999999999999995	0.999999999999995	1	1	0.999999999999998	1	1	0.999999999999993	0.999999999999998	0.999999999999995	0.999999999999998	1	1	1	0.99999999999999	0.99999999999999	1	0.999999999999998	1	1	1	1	0.999999999999993	0.999999999999998	1	1	0.999999999999998	1	1	1	1	0.999999999999993	1	1	0.999999999999995	1	1	1	1	1	1	0.999999999999995	0.999999999999995	0.999999999999998	1	1	1	0.999999999999998	0.999999999999998	1	0.999999999999993	0.999999999999998	0.999999999999993	1	0.999999999999995	1	1	1	1	1	1	1	0.999999999999993	1	1	1	1	1	1	0.999999999999995	1	1	0.999999999999995	0.999999999999995	1	1	1	1	0.999999999999995	1	1	0.999999999999998	1	1	1	0.999999999999998	0.999999999999998	0.999999999999993	1	1	1	0.999999999999998	1	1	1	1	1	1	0.999999999999993	1	0.999999999999995	0.999999999999998	1	1	0.999999999999998	1	0.999999999999998	1	0.999999999999998	1	0.999999999999998	1	0.999999999999995	1	1	1	1	0.999999999999998	1	1	1	1	1	0.999999999999995	1	0.999999999999998	1	1	1	1	0.999999999999998	1	0.999999999999998	1	1	1	0.999999999999998	0.999999999999998	0.999999999999998	0.999999999999993	0.999999999999995	1	1	0.999999999999998	0.999999999999993	1	0.999999999999995	0.999999999999993	1	0.999999999999995	1	1	0.999999999999995	1	0.999999999999995	0.999999999999998	1	1	0.999999999999998	1	1	1	1	0.999999999999998	0.999999999999995	1	0.999999999999998	0.999999999999998	1	1	1	1	1	1	1	1	1	0.999999999999998	1	1	1	1	1	0.999999999999995	1	1	1	0.999999999999995	0.999999999999998	1	1	0.999999999999995	0.999999999999998	1	1	1	1	1	0.999999999999998	0.999999999999998	1	0.999999999999995	0.999999999999995	0.999999999999998	0.999999999999993	1	1	1	0.99999999999999	0.999999999999998	0.999999999999993	1	1	1	1	1	0.999999999999993	1	1	0.999999999999998	1	1	1	1	0.999999999999995	1	1	0.999999999999998	0.999999999999998	0.999999999999998	1	1	0.999999999999998	0.999999999999998	0.999999999999998	0.999999999999993	0.999999999999998	0.999999999999998	0.999999999999998	0.99999999999999	0.999999999999995	1	0.999999999999998	1	0.999999999999998	1	1	0.999999999999998	1	1	0.999999999999998	1	0.999999999999995	0.999999999999998	1	0.999999999999998	1	0.999999999999995	0.999999999999993	1	1	1	1	0.999999999999998	1	0.999999999999998	0.999999999999995	1	0.99999999999999	0.999999999999998	0.999999999999995	0.999999999999995	1	1	0.999999999999998	0.999999999999993	0.999999999999998	1	0.999999999999998	1	1	0.999999999999993	1	1	1	1	0.999999999999995	0.999999999999993	1	1	0.999999999999993	0.999999999999998	0.999999999999998	0.999999999999998	0.999999999999995	0.999999999999998	1	0.999999999999995	1	1	0.999999999999995	0.999999999999993	1	1	1	0.999999999999995	1	0.999999999999993	0.999999999999995	0.999999999999995	0.999999999999995	1	1	1	0.999999999999998	0.999999999999998	1	1	0.999999999999995	1	1	1	0.99999999999999	1	1	0.999999999999995	0.999999999999995	1	0.999999999999995	1	1	1	0.999999999999995	0.999999999999995	1	1	1	1	1	0.999999999999998	1	1	0.999999999999998	1	1	1	0.999999999999998	0.999999999999985	0.999999999999995	0.999999999999998	0.999999999999995	0.999999999999995	0.999999999999995	1	0.999999999999993	0.999999999999993	1	1	0.999999999999995	0.999999999999993	0.999999999999998	1	1	0.999999999999998	1	1	1	1	1	1	1	1	1	1	1	1	1	1	0.999999999999988	1	1	1	1	1	0.999999999999998	0.999999999999998	1	0.999999999999995	0.999999999999988	1	0.999999999999995	0.999999999999993	1	0.999999999999998	1	1	0.999999999999998	1	0.999999999999998	1	0.999999999999998	1	1	0.999999999999998	1	0.999999999999995	1	1	1	1	0.999999999999998	0.999999999999998	1	0.999999999999995	0.99999999999999	1	0.999999999999995	0.999999999999998	1	1	1	0.999999999999993	1	1	1	0.999999999999993	0.999999999999995	1	0.999999999999995	1	1	0.999999999999998	1	0.999999999999993	1	1	0.999999999999995	0.999999999999995	1	0.999999999999998	1	1	0.999999999999998	1	1	0.99999999999999	1	0.999999999999993	1	1	1	1	1	0.999999999999995	1	1	0.999999999999998	1	1	1	1	0.999999999999995	1	0.999999999999995	0.999999999999995	1	1	0.999999999999995	0.999999999999995	1	1	1	1	1	0.999999999999998	1	1	1	1	0.999999999999993	1	0.999999999999998	1	0.999999999999993	0.999999999999995	1	1	1	1	1	0.999999999999998	0.999999999999998	1	0.999999999999995	1	1	0.999999999999993	1	0.999999999999988	0.999999999999998	0.999999999999995	1	1	0.999999999999998	0.999999999999998	1	1	1	1	1	0.999999999999998	1	1	1	0.999999999999993	0.99999999999999	0.999999999999995	0.999999999999998	0.999999999999995	0.999999999999998	0.999999999999998	1	0.999999999999995	1	0.999999999999998	1	0.999999999999998	1	1	0.999999999999998	0.999999999999993	0.999999999999995	1	1	0.999999999999998	1	1	1	1	0.999999999999998	1	1	1	1	1	1	0.999999999999998	1	0.999999999999998	1	1	1	1	0.999999999999988	0.999999999999998	1	1	1	0.999999999999998	1	0.999999999999995	1	1	1	1	0.999999999999995	1	1	0.999999999999993	1	1	0.999999999999998	1	1	0.999999999999995	0.999999999999995	0.999999999999995	1	0.999999999999998	1	1	0.999999999999998	0.999999999999995	1	1	1	1	1	0.999999999999998	0.999999999999998	1	1	1	1	1	1	1	1	0.999999999999998	1	0.99999999999999	1	1	1	1	1	1	0.999999999999998	1	1	1	1	1	0.999999999999995	0.999999999999995	1	0.999999999999995	1	0.999999999999998	0.999999999999995	1	0.999999999999993	1	0.999999999999993	1	1	1	0.999999999999998	1	1	0.999999999999998	1	1	1	0.999999999999995	1	1	0.999999999999995	0.999999999999995	1	0.999999999999995	1	0.999999999999998	0.99999999999999	0.999999999999995	1	1	1	1	0.999999999999998	1	1	1	1	0.999999999999995	1	1	1	0.999999999999995	1	1	1	1	1	1	1	0.99999999999999	1	1	0.999999999999998	1	0.999999999999995	0.999999999999998	0.999999999999998	0.999999999999988	0.99999999999999	1	0.999999999999998	1	1	1	1	0.999999999999995	1	1	1	0.999999999999993	1	1	0.999999999999993	1	1	1	1	0.999999999999995	1	1	1	1	1	1	0.999999999999998	0.999999999999998	1	0.999999999999998	0.999999999999995	1	1	0.999999999999998	0.999999999999995	0.999999999999993	1	1	0.999999999999998	1	1	1	1	0.999999999999993	0.999999999999993	0.999999999999998	1	1	0.99999999999999	1	1	0.999999999999993	1	0.999999999999998	0.999999999999995	0.999999999999998	1	0.999999999999998	1	1	0.999999999999993	0.999999999999998	0.999999999999995	0.999999999999993	1	1	0.999999999999993	0.999999999999995	1	0.999999999999998	1	0.999999999999993	1	1	0.999999999999998	0.999999999999998	1	1	1	1	0.999999999999993	1	0.999999999999998	1	0.999999999999998	1	1	1	0.99999999999999	0.999999999999998	1	1	1	1	0.999999999999993	1	0.999999999999998	0.999999999999995	1	1	1	1	1	1	1	1	0.999999999999998	1	0.999999999999995	1	0.999999999999995	1	0.999999999999995	1	1	1	1	1	1	1	1	1	0.999999999999998	1	1	0.999999999999988	0.999999999999995	1	1	1	1	0.999999999999998	0.99999999999999	1	1	1	1	1	0.999999999999995	0.999999999999998	1	1	0.999999999999995	0.999999999999995	0.999999999999993	1	1	1	1	1	0.999999999999998	0.999999999999993	1	0.999999999999998	0.999999999999998	1	0.999999999999998	1	0.999999999999995	1	1	1	1	0.999999999999995	1	1	1	0.999999999999998	0.999999999999998	0.99999999999999	1	1	0.999999999999995	0.999999999999993	1	1	1	0.999999999999993	1	0.999999999999998	1	1	0.999999999999993	1	1	0.999999999999995	1	1	0.999999999999998	1	0.999999999999998	1	1	0.999999999999995	1	0.999999999999998	1	1	0.999999999999998	1	0.999999999999993	1	1	0.999999999999998	1	1	1	0.999999999999995	0.999999999999995	1	1	0.999999999999995	0.999999999999993	1	1	0.999999999999998	1	1	0.999999999999995	1	1	1	1	1	0.999999999999998	1	1	1	1	1	1	1	0.999999999999995	1	1	0.999999999999993	1	0.999999999999993	1	0.999999999999998	1	1	1	1	1	0.999999999999993	0.999999999999995	1	1	1	0.999999999999995	1	0.999999999999998	1	1	1	1	1	1	1	1	0.999999999999995	1	1	1	0.999999999999995	0.999999999999998	1	0.999999999999993	1	1	1	1	1	1	0.999999999999995	1	1	1	1	1	1	1	1	1	0.999999999999998	1	1	1	1	1	0.999999999999995	0.999999999999995	1	1	1	1	1	0.999999999999998	1	1	1	0.999999999999995	1	1	0.999999999999995	1	1	0.999999999999995	0.999999999999995	0.999999999999998	0.999999999999995	1	1	1	0.999999999999998	1	0.99999999999999	1	1	0.999999999999998	1	1	1	0.999999999999993	1	1	0.999999999999998	1	1	1	1	1	0.999999999999988	1	1	1	0.999999999999998	1	1	0.999999999999995	1	1	0.999999999999995	1	1	0.999999999999998	1	0.999999999999998	1	0.999999999999998	1	0.999999999999993	0.999999999999993	1	1	1	1	1	1	1	0.999999999999998	1	1	1	0.999999999999995	1	0.999999999999995	1	1	0.999999999999998	1	0.999999999999995	0.999999999999998	0.999999999999993	0.999999999999998	0.999999999999995	1	0.999999999999993	1	0.999999999999998	1	0.999999999999998	0.999999999999998	1	0.999999999999988	0.999999999999998	1	1	1	1	1	1	1	0.999999999999993	0.999999999999995	0.999999999999995	1	0.99999999999999	0.999999999999995	1	1	0.999999999999993	1	0.999999999999998	1	1	0.99999999999999	0.999999999999998	1	1	0.999999999999998	0.999999999999995	1	1	0.999999999999995	1	1	1	1	0.999999999999998	0.999999999999995	1	1	0.999999999999998	0.999999999999998	0.999999999999995	1	1	1	1	0.999999999999995	0.999999999999995	1	1	0.999999999999995	1	1	1	1	0.999999999999998	1	0.999999999999988	0.999999999999995	0.999999999999998	0.999999999999995	1	1	1	0.999999999999995	1	0.999999999999998	1	0.999999999999995	0.999999999999995	1	1	1	1	1	0.999999999999993	0.999999999999998	1	0.999999999999998	0.999999999999998	1	0.99999999999999	0.999999999999995	0.999999999999998	1	1	1	1	1	1	1	1	1	1	0.999999999999998	1	0.999999999999998	0.999999999999998	0.999999999999998	1	1	1	1	1	0.999999999999998	0.999999999999995	0.99999999999999	1	1	1	0.999999999999998	1	1	1	0.999999999999995	1	1	1	1	1	0.999999999999993	1	1	0.999999999999995	1	0.999999999999998	1	1	1	1	1	0.999999999999995	1	1	1	1	0.999999999999998	1	1	1	1	1	0.999999999999998	0.999999999999995	0.999999999999998	1	0.999999999999998	0.999999999999998	0.999999999999998	1	0.999999999999998	1	1	0.99999999999999	0.99999999999999	1	0.999999999999998	0.999999999999998	1	0.999999999999998	1	1	1	0.99999999999999	0.999999999999995	0.999999999999995	1	1	0.999999999999993	1	1	0.999999999999993	1	1	1	1	0.999999999999993	1	0.999999999999993	0.999999999999995	1	1	0.999999999999998	1	0.999999999999995	1	1	1	0.999999999999995	1	1	1	0.999999999999995	1	0.999999999999998	1	0.999999999999995	1	1	1	1	1	1	0.999999999999993	0.999999999999998	1	1	1	0.999999999999998	0.999999999999998	1	0.999999999999998	0.999999999999993	1	1	1	0.999999999999998	1	1	1	0.999999999999995	1	1	1	1	1	1	1	1	1	0.999999999999998	0.999999999999998	1	1	0.999999999999995	1	0.999999999999995	1	1	0.99999999999999	1	1	0.999999999999995	1	1	0.99999999999999	0.99999999999999	1	0.999999999999998	0.999999999999993	1	0.999999999999995	1	0.999999999999998	1	0.999999999999993	1	0.999999999999995	1	1	1	0.999999999999998	0.999999999999998	1	1	0.999999999999998	1	1	1	0.999999999999998	0.999999999999998	1	1	1	1	0.999999999999998	1	1	1	1	0.999999999999998	1	1	0.999999999999995	1	1	1	0.99999999999999	1	0.999999999999998	1	1	1	1	1	0.999999999999998	1	1	1	0.999999999999995	0.999999999999998	1	1	1	1	1	1	0.999999999999998	1	0.999999999999993	1	0.999999999999995	1	0.999999999999995	1	0.999999999999998	1	1	1	0.999999999999998	1	1	1	1	1	1	1	0.999999999999998	1	1	0.999999999999998	0.999999999999995	1	0.999999999999998	1	0.99999999999999	1	0.999999999999995	1	1	1	1	1	1	0.999999999999998	0.999999999999995	1	1	0.999999999999995	0.999999999999998	1	1	0.999999999999998	0.999999999999993	1	1	1	0.999999999999998	1	1	1	0.999999999999998	1	0.999999999999995	0.999999999999998	0.99999999999999	1	0.999999999999998	0.999999999999998	1	0.999999999999998	1	1	0.999999999999993	1	1	0.999999999999995	1	1	0.999999999999998	0.999999999999998	1	0.999999999999993	0.999999999999993	0.999999999999993	0.999999999999995	1	0.999999999999998	1	1	1	1	1	0.999999999999995	1	0.999999999999993	1	0.999999999999993	0.999999999999998	1	0.999999999999995	1	1	1	0.999999999999998	0.999999999999998	1	1	1	0.999999999999998	0.999999999999998	1	0.999999999999995	0.999999999999988	1	1	0.99999999999999	0.99999999999999	1	0.999999999999995	0.999999999999998	1	0.999999999999998	0.999999999999993	0.999999999999998	1	1	0.999999999999995	1	1	1	1	0.999999999999998	0.999999999999995	1	0.999999999999995	1	0.999999999999998	1	1	1	0.999999999999998	1	1	1	0.99999999999999	1	1	0.999999999999998	0.999999999999998	0.999999999999993	1	0.999999999999998	0.99999999999999	1	0.999999999999995	1	1	1	1	1	0.999999999999993	1	0.999999999999995	0.999999999999993	1	0.999999999999988	0.999999999999998	1	1	0.999999999999998	0.999999999999995	0.999999999999995	0.999999999999998	1	1	1	0.999999999999998	1	1	0.999999999999998	0.99999999999999	0.999999999999995	1	1	0.999999999999998	1	1	0.999999999999998	1	1	1	1	0.999999999999998	0.999999999999998	1	1	0.999999999999993	0.999999999999995	0.999999999999998	1	1	0.999999999999995	1	1	0.999999999999995	0.999999999999998	1	1	1	1	1	1	0.999999999999995	1	1	1	0.999999999999995	1	1	1	1	1	0.999999999999995	0.999999999999998	1	0.999999999999993	0.999999999999993	1	0.999999999999998	1	1	0.999999999999995	0.999999999999998	1	1	1	0.999999999999995	1	0.999999999999993	1	0.999999999999995	0.999999999999998	0.999999999999998	1	1	0.999999999999995	1	0.999999999999995	0.999999999999993	0.999999999999995	1	1	1	1	0.999999999999998	1	0.999999999999998	1	1	1	0.999999999999998	1	1	1	1	1	0.999999999999998	1	0.999999999999993	1	1	1	1	1	1	0.999999999999995	1	0.999999999999998	1	1	1	0.999999999999995	1	0.999999999999995	0.999999999999998	1	0.999999999999998	1	1	0.999999999999998	0.999999999999993	1	1	1	1	1	1	1	1	1	1	1	1	0.999999999999998	0.999999999999995	1	1	0.999999999999995	1	0.999999999999998	1	1	0.99999999999999	1	1	0.999999999999993	0.99999999999999	1	1	1	1	1	1	0.999999999999998	1	0.999999999999993	1	1	1	0.999999999999998	0.999999999999995	1	1	1	0.999999999999993	0.999999999999998	0.999999999999998	0.999999999999995	1	1	1	1	1	0.999999999999998	1	1	1	1	1	0.999999999999998	1	0.999999999999998	1	0.999999999999998	0.999999999999998	1	0.999999999999998	1	0.999999999999998	1	0.999999999999998	0.999999999999995	1	1	0.999999999999998	1	1	0.999999999999995	1	1	1	1	1	1	1	1	1	1	1	0.999999999999998	1	1	0.999999999999995	0.999999999999998	0.999999999999998	1	0.999999999999998	1	1	0.999999999999995	0.999999999999998	0.999999999999998	1	0.999999999999998	0.999999999999998	1	0.999999999999998	0.999999999999998	1	0.999999999999995	1	1	1	0.999999999999995	1	1	1	0.99999999999999	0.999999999999998	0.999999999999998	1	0.999999999999995	1	1	1	1	0.999999999999998	1	1	0.999999999999998	1	1	1	1	1	1	0.999999999999995	1	1	1	1	1	1	1	1	0.999999999999995	1	0.999999999999995	1	0.999999999999995	1	1	0.999999999999993	0.999999999999993	1	0.99999999999999	0.999999999999993	1	0.999999999999995	0.999999999999998	0.999999999999998	1	1	0.99999999999999	1	0.999999999999998	1	1	1	0.999999999999998	0.999999999999998	1	1	1	0.999999999999993	1	1	1	1	0.999999999999998	1	1	1	1	0.999999999999995	0.999999999999998	0.999999999999998	1	0.99999999999999	0.999999999999998	1	0.999999999999998	0.999999999999998	0.999999999999995	1	1	1	0.999999999999995	0.999999999999995	0.999999999999998	0.999999999999998	0.999999999999993	1	1	1	1	0.999999999999993	0.999999999999995	1	1	1	0.999999999999998	0.999999999999998	1	0.999999999999998	0.999999999999995	1	1	1	0.999999999999998	1	1	0.999999999999998	1	0.99999999999999	0.999999999999995	1	0.999999999999993	0.999999999999998	1	1	1	0.999999999999995	1	1	1	0.999999999999995	1	1	1	1	1	0.999999999999998	0.999999999999998	0.999999999999995	1	1	0.999999999999993	0.999999999999993	0.999999999999998	1	1	1	1	0.999999999999998	0.999999999999998	0.999999999999998	0.999999999999998	1	0.999999999999995	1	1	0.999999999999995	0.999999999999998	1	1	0.999999999999988	1	1	1	1	0.999999999999998	1	0.999999999999993	1	0.999999999999998	0.999999999999998	0.999999999999998	1	0.999999999999998	1	1	1	0.999999999999993	1	1	0.999999999999998	1	0.999999999999995	1	1	0.999999999999995	0.999999999999995	1	1	0.999999999999995	1	1	0.999999999999993	0.999999999999995	0.999999999999995	0.999999999999993	0.999999999999998	0.999999999999998	0.999999999999998	1	1	0.99999999999999	0.999999999999993	1	1	1	1	0.999999999999998	0.999999999999998	1	0.999999999999998	1	1	1	0.999999999999998	1	0.999999999999995	0.999999999999998	0.999999999999995	0.999999999999993	1	0.99999999999999	1	1	0.999999999999998	0.999999999999995	0.999999999999998	0.999999999999998	0.999999999999993	1	1	0.999999999999995	0.999999999999998	0.999999999999985	0.999999999999998	0.999999999999995	1	1	1	0.999999999999998	1	0.999999999999993	0.999999999999998	1	0.999999999999995	0.999999999999993	0.999999999999993	1	0.999999999999998	1	1	1	1	0.999999999999998	1	1	0.99999999999999	0.999999999999998	0.999999999999995	1	1	0.999999999999995	0.999999999999998	1	0.999999999999998	1	0.999999999999993	1	0.999999999999993	1	0.999999999999998	0.999999999999995	0.999999999999995	1	1	0.999999999999995	1	1	1	1	0.999999999999995	0.999999999999998	0.999999999999995	0.999999999999995	1	1	1	1	0.999999999999998	1	0.999999999999998	1	0.999999999999995	1	1	1	1	0.999999999999998	1	1	1	1	0.999999999999993	1	0.999999999999995	1	0.999999999999998	1	1	1	1	0.999999999999998	1	1	1	0.999999999999995	1	1	1	1	1	1	1	1	1	1	1	1	0.999999999999998	1	1	1	0.999999999999995	0.999999999999998	1	0.99999999999999	1	1	1	1	1	0.999999999999998	0.999999999999995	1	1	0.999999999999998	1	0.99999999999999	0.999999999999998	1	1	1	0.999999999999993	1	1	0.999999999999993	1	0.999999999999998	1	1	1	1	1	0.999999999999995	0.999999999999998	1	1	1	0.999999999999998	1	0.99999999999999	1	0.999999999999998	1	0.999999999999993	0.999999999999998	1	0.999999999999995	1	0.999999999999998	0.999999999999993	1	1	1	1	1	1	1	1	1	1	1	0.999999999999995	0.999999999999993	1	0.999999999999998	1	0.999999999999993	0.999999999999998	1	1	0.999999999999998	1	0.999999999999998	1	1	1	0.999999999999998	1	0.999999999999993	1	0.999999999999998	0.999999999999995	1	0.999999999999998	1	1	1	1	1	0.999999999999995	1	1	0.999999999999998	0.999999999999993	0.999999999999995	0.999999999999998	1	1	1	1	0.999999999999998	0.999999999999993	0.999999999999988	0.999999999999998	1	1	0.99999999999999	0.999999999999995	0.999999999999998	0.999999999999998	1	1	1	1	1	1	0.999999999999995	1	1	1	1	0.999999999999998	0.999999999999998	1	1	1	1	0.999999999999998	0.999999999999998	0.999999999999998	0.999999999999993	0.99999999999999	1	1	1	1	1	0.999999999999993	0.999999999999998	0.999999999999995	1	1	0.999999999999998	1	1	1	1	0.999999999999998	0.999999999999995	1	1	0.999999999999998	1	0.999999999999995	0.999999999999998	0.999999999999995	1	0.999999999999993	0.999999999999993	1	1	0.999999999999995	0.999999999999998	0.999999999999998	1	1	1	1	1	1	1	1	0.999999999999995	1	0.999999999999998	1	1	0.999999999999998	0.999999999999998	0.999999999999998	1	1	0.999999999999995	1	0.999999999999998	1	1	1	0.999999999999993	0.999999999999998	1	1	0.999999999999998	0.999999999999998	1	0.999999999999998	0.999999999999995	1	1	1	0.999999999999998	1	1	0.999999999999998	0.999999999999998	0.999999999999995	0.999999999999998	1	0.999999999999995	0.999999999999988	1	1	1	0.999999999999988	1	1	0.999999999999995	0.99999999999999	1	1	1	1	0.999999999999998	1	0.999999999999998	0.999999999999983	1	1	1	1	1	1	1	1	0.999999999999998	1	1	1	1	1	0.999999999999998	0.999999999999998	1	0.999999999999995	1	1	0.999999999999998	1	1	0.999999999999998	1	1	1	1	1	1	1	1	1	1	1	1	1	0.999999999999998	0.999999999999988	0.999999999999995	0.999999999999995	0.999999999999998	0.999999999999995	1	1	1	1	1	1	0.999999999999998	0.999999999999995	1	0.99999999999999	1	0.999999999999998	1	0.999999999999998	1	1	1	0.999999999999998	1	1	0.999999999999995	0.999999999999998	0.999999999999993	1	1	1	1	0.999999999999995	0.999999999999998	1	1	0.999999999999998	0.999999999999995	1	0.999999999999993	0.999999999999998	1	1	0.999999999999998	0.999999999999998	1	1	1	0.999999999999995	1	1	0.999999999999998	0.999999999999995	1	1	0.999999999999998	0.999999999999998	0.999999999999995	1	1	1	1	0.999999999999998	1	1	1	0.999999999999995	0.999999999999998	0.999999999999998	0.999999999999998	1	1	0.999999999999993	0.999999999999998	0.999999999999995	1	1	1	0.999999999999993	1	0.999999999999993	1	0.999999999999998	1	1	1	0.999999999999998	1	0.999999999999998	1	1	1	0.999999999999998	1	1	0.999999999999998	1	1	1	0.999999999999993	1	1	1	0.999999999999998	0.999999999999998	1	1	1	1	1	1	1	1	1	1	0.999999999999995	1	1	0.999999999999998	1	0.999999999999998	1	1	1	1	1	0.99999999999999	1	1	0.999999999999995	1	0.999999999999995	1	0.999999999999998	1	1	0.999999999999998	1	1	1	1	0.999999999999995	1	1	0.999999999999995	0.999999999999998	1	0.999999999999995	1	1	1	0.999999999999998	0.999999999999995	0.999999999999998	0.999999999999998	0.999999999999998	1	0.999999999999993	0.999999999999998	1	0.999999999999998	1	1	1	1	0.999999999999995	1	0.999999999999995	1	1	1	1	0.999999999999995	1	0.999999999999995	0.999999999999995	1	0.99999999999999	1	1	1	1	1	0.999999999999995	1	0.999999999999995	0.999999999999993	1	1	1	1	0.999999999999998	0.999999999999995	1	1	1	1	1	0.999999999999988	1	0.999999999999993	0.999999999999998	1	1	0.999999999999993	1	1	1	1	1	1	1	1	1	0.999999999999995	1	0.999999999999993	1	1	1	1	0.999999999999998	1	1	1	1	1	1	1	1	1	1	1	1	1	1	0.999999999999998	1	1	1	0.999999999999995	0.999999999999993	0.999999999999995	1	1	1	1	0.999999999999998	1	1	1	1	0.999999999999995	0.999999999999998	0.999999999999995	0.999999999999988	0.999999999999998	1	0.999999999999998	1	0.999999999999995	0.999999999999998	0.999999999999993	1	0.999999999999993	1	0.999999999999993	1	0.999999999999995	0.999999999999995	0.999999999999998	0.999999999999995	0.999999999999998	0.999999999999998	0.999999999999995	1	0.999999999999998	1	0.999999999999998	1	0.999999999999998	0.999999999999995	1	1	1	1	0.999999999999988	0.999999999999995	0.999999999999998	0.999999999999998	0.999999999999998	0.999999999999998	1	1	0.999999999999995	1	0.999999999999998	1	1	1	0.999999999999998	1	0.999999999999998	0.999999999999985	0.999999999999998	1	0.999999999999993	0.99999999999999	0.999999999999998	0.999999999999998	1	1	0.999999999999998	1	1	1	1	1	0.999999999999998	1	0.999999999999995	1	1	0.999999999999998	0.999999999999998	0.999999999999998	0.999999999999998	1	1	0.999999999999993	1	1	1	0.999999999999998	0.999999999999993	0.999999999999993	0.999999999999998	1	1	1	1	0.999999999999988	0.999999999999998	0.999999999999998	1	1	1	0.999999999999995	1	1	0.999999999999998	0.999999999999998	1	0.999999999999993	0.999999999999995	1	1	1	1	0.999999999999998	1	1	1	1	0.999999999999998	1	1	1	1	1	0.999999999999998	0.99999999999999	0.999999999999995	0.999999999999998	1	0.999999999999993	1	1	0.999999999999998	0.999999999999998	0.99999999999999	0.999999999999993	1	1	1	0.999999999999993	1	1	0.999999999999998	0.999999999999998	0.999999999999998	1	0.999999999999995	1	0.999999999999998	0.999999999999998	1	0.99999999999999	1	0.999999999999998	1	0.999999999999998	1	1	1	1	0.999999999999998	1	0.999999999999995	0.999999999999998	0.999999999999995	0.999999999999998	1	1	0.999999999999998	1	1	1	1	1	0.999999999999995	1	1	1	0.999999999999998	0.999999999999995	1	1	0.999999999999995	0.999999999999995	1	1	0.999999999999995	1	0.999999999999998	1	1	1	1	0.999999999999998	0.999999999999998	1	1	0.999999999999995	1	1	0.999999999999993	1	1	0.999999999999995	1	1	1	1	0.999999999999998	0.99999999999999	1	0.999999999999998	1	1	1	1	0.999999999999995	1	1	1	1	1	0.999999999999995	1	0.999999999999998	1	1	0.999999999999998	1	1	0.999999999999998	0.999999999999993	1	1	1	0.99999999999999	1	0.999999999999993	1	0.999999999999995	1	1	1	1	1	1	1	0.999999999999995	1	0.999999999999998	0.999999999999998	0.999999999999998	1	1	1	1	0.999999999999995	1	1	1	0.999999999999993	1	1	0.999999999999995	0.999999999999998	1	1	1	1	1	1	0.999999999999995	1	0.999999999999998	1	1	1	1	0.999999999999993	1	1	0.999999999999993	1	1	1	1	1	1	1	1	0.999999999999998	1	0.999999999999995	0.999999999999995	0.999999999999998	0.999999999999995	0.999999999999995	0.999999999999998	1	0.999999999999995	1	1	1	0.999999999999995	0.999999999999995	0.999999999999995	1	0.999999999999995	0.999999999999998	0.999999999999995	1	1	1	0.999999999999998	0.999999999999995	0.999999999999998	0.999999999999998	1	0.999999999999998	1	1	1	0.999999999999998	0.999999999999998	0.999999999999998	0.999999999999998	1	1	1	1	1	0.999999999999998	1	1	1	1	1	0.999999999999998	1	1	0.999999999999993	0.999999999999998	0.999999999999993	1	1	1	1	1	1	1	0.999999999999995	1	0.999999999999998	1	1	1	1	1	0.999999999999998	0.999999999999995	1	0.999999999999998	1	0.999999999999998	1	0.999999999999998	1	1	0.999999999999998	1	1	0.999999999999998	0.999999999999998	1	0.999999999999995	0.99999999999999	0.999999999999995	1	1	1	1	0.999999999999998	1	0.999999999999998	1	1	1	0.999999999999995	1	1	1	1	1	0.999999999999995	0.999999999999995	1	1	1	0.999999999999998	1	1	1	0.999999999999998	0.99999999999999	1	0.999999999999998	0.999999999999995	0.999999999999998	1	1	0.999999999999995	0.999999999999998	0.999999999999993	0.999999999999995	1	1	0.999999999999998	1	1	0.999999999999998	1	1	1	1	1	0.99999999999999	1	1	0.999999999999998	1	0.999999999999998	0.999999999999998	0.999999999999993	1	1	0.999999999999995	0.999999999999993	1	1	0.999999999999995	1	1	1	1	0.999999999999998	0.999999999999995	1	1	1	1	1	1	1	1	0.999999999999998	1	0.999999999999998	1	1	0.99999999999999	0.999999999999988	0.999999999999995	0.999999999999998	1	1	1	1	1	0.999999999999995	0.999999999999998	0.999999999999995	0.99999999999999	0.999999999999995	1	1	0.999999999999998	1	0.999999999999998	0.999999999999998	1	1	1	1	0.999999999999993	1	1	1	1	1	1	0.999999999999993	0.999999999999995	0.999999999999993	1	1	1	1	1	1	0.999999999999998	0.999999999999998	0.999999999999995	1	1	1	1	1	0.999999999999998	1	1	0.999999999999988	0.99999999999999	1	1	1	0.999999999999998	1	1	1	0.999999999999995	0.999999999999998	0.999999999999995	1	0.999999999999998	1	1	0.999999999999998	1	0.999999999999998	0.999999999999995	1	0.999999999999995	0.999999999999998	0.999999999999998	0.999999999999995	1	0.999999999999998	0.999999999999998	1	1	1	1	1	0.999999999999993	0.99999999999999	0.999999999999998	1	0.999999999999998	1	1	1	0.999999999999995	1	0.999999999999993	0.999999999999998	1	0.999999999999998	0.999999999999995	1	1	1	0.999999999999995	0.999999999999998	1	0.999999999999998	0.999999999999995	1	0.999999999999998	1	1	0.999999999999995	1	1	0.999999999999998	1	0.999999999999998	1	0.999999999999998	0.999999999999998	1	0.999999999999998	1	1	1	0.999999999999998	0.999999999999998	1	1	0.999999999999998	1	0.999999999999998	1	1	1	0.999999999999998	0.999999999999995	1	0.999999999999998	1	0.999999999999995	1	1	0.999999999999998	0.999999999999998	1	0.999999999999993	0.999999999999995	1	0.999999999999993	1	1	0.999999999999995	1	1	1	1	1	1	1	1	1	1	0.999999999999998	0.999999999999988	1	0.999999999999995	1	1	0.999999999999998	1	0.999999999999998	1	0.999999999999998	1	0.99999999999999	1	1	0.999999999999998	0.999999999999998	0.999999999999998	0.999999999999998	0.999999999999995	0.99999999999999	1	1	0.999999999999995	1	1	1	1	1	0.999999999999995	1	1	0.999999999999995	1	1	1	1	1	1	0.999999999999988	0.999999999999993	1	1	1	0.999999999999993	1	1	1	0.999999999999995	1	0.999999999999998	0.999999999999998	0.99999999999999	0.999999999999995	1	0.999999999999995	0.999999999999993	0.999999999999998	0.999999999999995	1	1	1	0.999999999999998	1	1	1	0.999999999999998	1	1	0.999999999999993	1	0.999999999999995	1	1	1	0.999999999999998	1	0.999999999999998	0.999999999999998	1	0.999999999999995	1	1	1	0.999999999999993	0.999999999999995	0.999999999999995	1	0.999999999999993	0.999999999999995	1	1	0.999999999999993	1	1	0.999999999999995	0.999999999999998	0.999999999999988	1	1	1	0.999999999999998	1	0.999999999999995	1	1	1	0.999999999999995	1	1	0.999999999999995	1	0.999999999999993	0.999999999999995	1	1	0.999999999999995	0.999999999999993	1	1	1	0.999999999999998	1	1	1	1	1	1	0.999999999999995	1	1	1	1	0.999999999999995	1	0.999999999999995	0.999999999999998	1	1	0.999999999999995	1	1	0.999999999999995	1	0.999999999999995	1	0.999999999999993	0.999999999999995	1	1	0.999999999999995	1	1	1	1	0.999999999999995	1	0.999999999999998	0.999999999999998	1	0.99999999999999	0.999999999999998	1	1	0.999999999999998	1	1	1	1	0.999999999999993	1	1	0.999999999999993	1	1	1	1	0.999999999999995	1	0.999999999999998	1	0.999999999999995	1	1	0.999999999999998	1	1	1	1	1	0.999999999999995	0.999999999999995	0.999999999999993	0.999999999999998	1	1	0.999999999999995	0.999999999999998	1	0.999999999999995	1	0.999999999999995	1	1	1	0.999999999999993	0.999999999999993	1	0.999999999999998	0.999999999999998	0.999999999999995	1	1	0.999999999999993	0.999999999999998	1	1	0.999999999999995	0.999999999999995	1	0.999999999999995	1	1	0.999999999999998	1	0.999999999999995	1	1	1	1	1	1	1	1	1	1	0.999999999999998	0.999999999999993	1	0.999999999999988	1	1	0.999999999999995	0.999999999999998	1	0.999999999999995	0.999999999999998	1	0.999999999999998	1	1	1	0.999999999999998	0.999999999999998	1	1	0.999999999999995	0.999999999999998	0.999999999999998	0.999999999999998	0.999999999999998	0.999999999999998	1	0.999999999999998	1	0.999999999999993	1	0.999999999999995	0.999999999999993	1	1	1	0.999999999999998	0.999999999999998	1	0.999999999999995	0.999999999999995	0.999999999999998	1	1	1	1	1	0.999999999999998	1	1	1	1	0.999999999999998	1	1	1	1	1	0.999999999999993	0.999999999999998	1	1	1	0.999999999999998	1	1	1	1	1	0.999999999999995	1	1	0.999999999999995	1	1	1	1	0.999999999999995	0.999999999999998	0.999999999999998	1	1	1	1	1	1	1	0.999999999999998	1	1	0.999999999999998	1	0.99999999999999	1	0.999999999999998	0.999999999999998	0.999999999999998	1	1	0.999999999999998	0.999999999999993	1	1	1	1	1	1	1	0.999999999999998	1	1	1	1	0.999999999999995	1	1	0.999999999999995	1	1	1	0.999999999999995	1	0.999999999999995	0.999999999999998	1	1	0.999999999999995	0.999999999999998	1	1	1	1	0.999999999999998	0.999999999999995	0.999999999999998	1	1	1	0.999999999999998	1	0.99999999999999	1	1	0.999999999999998	0.999999999999998	1	1	0.99999999999999	1	1	1	0.999999999999995	1	0.999999999999998	1	0.999999999999993	0.999999999999998	0.999999999999993	1	1	0.999999999999993	1	1	1	0.999999999999998	0.999999999999998	1	0.999999999999995	0.999999999999998	1	0.999999999999998	1	1	1	1	0.999999999999995	1	0.999999999999998	1	0.999999999999995	0.999999999999998	1	1	1	1	1	0.999999999999993	0.999999999999998	1	0.999999999999995	0.999999999999988	0.999999999999998	0.999999999999995	0.999999999999993	0.99999999999999	1	0.999999999999995	0.999999999999995	0.999999999999995	1	1	0.999999999999993	0.999999999999998	0.999999999999998	1	0.999999999999993	0.999999999999998	0.999999999999995	0.999999999999993	1	1	1	1	1	0.999999999999998	0.999999999999993	1	1	1	1	1	0.999999999999995	1	1	0.999999999999998	1	0.999999999999993	1	1	1	0.999999999999998	1	1	0.999999999999993	0.999999999999993	1	1	1	1	1	1	0.999999999999993	0.999999999999993	1	0.999999999999998	0.999999999999998	1	1	0.999999999999998	0.999999999999995	1	0.999999999999995	0.999999999999993	1	0.999999999999998	1	1	1	1	0.999999999999998	0.99999999999999	1	1	0.999999999999998	1	0.999999999999995	1	1	1	1	1	1	0.999999999999988	1	1	0.999999999999993	1	1	1	1	1	1	0.999999999999993	0.999999999999998	1	1	1	1	0.999999999999998	1	1	0.999999999999995	0.999999999999995	1	0.999999999999995	0.999999999999998	0.999999999999998	1	1	1	1	1	0.999999999999998	1	0.999999999999995	1	0.99999999999999	1	1	0.999999999999995	0.999999999999993	1	1	1	0.999999999999998	0.999999999999993	1	1	1	1	1	1	1	1	1	1	1	0.999999999999998	0.999999999999993	1	1	1	1	1	1	1	0.999999999999993	1	1	0.999999999999993	1	0.999999999999995	0.99999999999999	1	1	0.999999999999998	0.99999999999999	0.999999999999995	0.999999999999998	1	1	0.999999999999993	0.999999999999995	0.999999999999998	1	1	1	0.999999999999993	1	0.999999999999995	1	1	0.999999999999995	1	0.999999999999993	1	1	0.999999999999993	0.999999999999995	0.999999999999995	0.99999999999999	1	1	0.999999999999998	1	1	1	0.999999999999998	1	1	0.999999999999993	1	1	0.999999999999998	1	1	1	0.999999999999995	0.999999999999998	0.999999999999995	1	1	1	1	0.999999999999993	1	1	1	0.999999999999998	1	0.99999999999999	1	1	1	1	0.999999999999995	0.99999999999999	1	1	1	1	1	1	1	1	1	1	1	0.999999999999998	1	1	1	0.999999999999993	1	0.999999999999995	0.99999999999999	1	0.999999999999995	1	1	1	0.999999999999995	1	1	1	1	0.999999999999998	1	1	1	1	0.999999999999995	1	1	1	0.999999999999998	1	1	0.999999999999995	1	0.999999999999998	0.999999999999995	1	1	0.99999999999999	0.999999999999998	0.999999999999998	0.999999999999993	1	0.999999999999998	0.999999999999995	1	1	0.999999999999998	1	0.999999999999998	1	1	1	0.999999999999998	1	0.999999999999998	0.999999999999995	1	0.999999999999993	1	0.999999999999995	0.999999999999993	1	1	0.999999999999998	1	1	1	1	0.999999999999995	1	1	0.999999999999998	1	0.999999999999998	0.999999999999993	1	1	0.999999999999995	0.999999999999995	0.999999999999993	0.999999999999995	0.999999999999998	1	0.999999999999995	1	0.999999999999995	1	0.999999999999998	1	1	1	0.999999999999993	0.99999999999999	0.999999999999998	1	0.999999999999998	1	0.999999999999995	0.999999999999995	1	0.99999999999999	1	1	0.999999999999998	0.999999999999993	1	1	1	1	1	1	1	1	1	0.999999999999993	1	1	1	1	0.999999999999998	1	1	1	1	1	1	1	0.999999999999998	0.999999999999998	1	1	1	1	0.999999999999995	1	1	1	1	0.999999999999998	1	1	1	0.999999999999998	1	0.999999999999993	1	1	1	1	1	1	0.999999999999995	0.999999999999995	0.999999999999995	1	1	1	1	0.999999999999993	1	1	1	0.999999999999998	1	0.999999999999995	0.999999999999995	1	1	1	1	0.999999999999993	1	1	1	0.999999999999995	0.999999999999993	0.999999999999995	1	1	1	1	1	1	1	1	1	1	0.999999999999998	0.999999999999998	0.999999999999993	0.999999999999998	0.999999999999985	0.99999999999999	0.999999999999993	1	1	1	1	0.999999999999995	0.999999999999998	0.999999999999988	1	0.999999999999998	0.999999999999998	1	0.999999999999995	1	0.999999999999998	0.999999999999998	0.999999999999995	1	0.999999999999995	1	0.999999999999998	1	0.999999999999998	0.999999999999995	1	0.999999999999998	1	0.999999999999993	1	1	1	0.99999999999999	0.999999999999995	1	0.999999999999995	1	0.999999999999998	1	0.999999999999998	0.999999999999993	1	1	1	1	1	0.999999999999995	1	1	1	1	1	0.999999999999993	0.999999999999995	1	0.999999999999995	0.999999999999998	1	1	1	0.999999999999998	1	1	1	1	0.999999999999993	1	0.999999999999998	1	1	0.999999999999998	1	1	0.999999999999995	1	0.999999999999993	1	0.999999999999998	0.999999999999998	0.999999999999998	1	1	1	1	1	0.999999999999995	1	0.999999999999998	1	1	0.999999999999995	1	1	1	1	1	1	0.999999999999995	1	0.999999999999998	1	1	1	0.999999999999998	1	0.99999999999999	0.999999999999995	1	1	1	1	0.999999999999993	1	1	0.999999999999995	1	1	1	1	1	1	0.999999999999993	1	0.999999999999993	0.999999999999998	0.999999999999993	0.999999999999995	0.999999999999995	1	0.999999999999995	1	1	1	1	0.999999999999995	1	1	1	1	1	1	1	1	0.999999999999993	1	1	1	1	1	1	1	0.999999999999995	1	1	1	1	1	1	1	1	1	1	0.999999999999998	1	1	0.999999999999995	1	1	0.999999999999995	1	1	1	0.999999999999998	1	1	0.999999999999993	1	1	1	1	1	1	1	1	0.999999999999998	1	1	0.999999999999998	0.999999999999995	0.999999999999995	0.999999999999993	1	0.999999999999995	1	0.999999999999998	1	0.999999999999998	1	0.999999999999998	1	0.999999999999998	1	1	1	1	1	0.999999999999995	0.999999999999995	0.999999999999995	1	0.999999999999995	0.999999999999993	1	1	0.999999999999995	0.999999999999995	1	0.999999999999995	0.999999999999998	0.999999999999998	1	0.999999999999995	0.999999999999995	1	1	0.999999999999998	0.999999999999988	0.999999999999998	0.999999999999995	0.999999999999995	1	0.999999999999998	0.999999999999998	1	0.999999999999998	1	1	1	1	0.999999999999988	0.999999999999998	0.999999999999995	1	0.99999999999999	0.999999999999998	1	0.999999999999998	1	1	1	0.999999999999995	1	1	0.999999999999998	1	1	1	1	0.99999999999999	0.999999999999993	0.999999999999995	1	1	1	1	0.999999999999998	0.999999999999998	1	1	1	1	1	1	1	1	1	1	0.999999999999995	0.999999999999988	0.999999999999998	1	0.999999999999998	0.999999999999998	1	0.999999999999998	1	0.999999999999998	0.99999999999999	0.99999999999999	0.999999999999998	1	0.999999999999995	1	1	0.999999999999998	0.999999999999998	0.999999999999998	1	0.999999999999985	1	0.999999999999993	1	1	1	1	1	0.999999999999998	1	0.999999999999998	1	1	1	1	0.999999999999998	1	0.999999999999995	1	1	1	1	1	0.999999999999998	0.99999999999999	1	0.999999999999998	1	0.999999999999998	1	1	1	1	0.999999999999998	1	1	0.999999999999995	0.999999999999998	0.999999999999993	1	1	1	1	1	1	0.999999999999998	1	1	0.999999999999995	0.999999999999998	1	1	0.999999999999995	1	1	1	1	1	1	1	0.99999999999999	1	1	1	1	0.999999999999998	0.999999999999995	1	1	1	1	1	0.99999999999999	1	1	1	1	0.999999999999998	0.999999999999998	0.99999999999999	1	1	1	0.999999999999998	1	0.999999999999998	1	1	1	1	0.999999999999995	0.999999999999998	0.999999999999998	1	0.999999999999995	0.999999999999998	0.999999999999998	1	1	1	1	0.999999999999998	0.999999999999995	0.999999999999993	1	1	0.999999999999993	0.999999999999998	1	1	0.999999999999995	0.99999999999999	0.999999999999995	1	1	1	1	1	1	0.999999999999995	1	1	1	1	1	1	0.99999999999999	1	1	1	0.999999999999995	1	1	1	1	1	0.99999999999999	1	0.999999999999995	0.999999999999995	1	1	1	0.999999999999998	1	1	1	1	1	1	1	1	1	1	1	1	0.999999999999988	0.999999999999998	1	0.999999999999995	1	0.999999999999988	0.999999999999998	1	0.999999999999993	1	1	0.999999999999998	0.999999999999998	1	1	1	0.999999999999993	1	1	1	0.999999999999998	1	0.999999999999993	1	1	1	1	0.99999999999999	1	1	1	0.999999999999998	1	0.999999999999993	0.999999999999995	1	1	1	0.999999999999998	0.999999999999995	1	1	0.999999999999998	1	1	0.999999999999998	1	1	0.999999999999998	1	0.999999999999995	0.999999999999995	1	1	0.999999999999998	1	1	1	1	1	1	0.999999999999998	1	0.999999999999998	0.99999999999999	1	1	1	1	1	1	0.999999999999998	1	1	1	1	0.999999999999998	1	1	0.999999999999998	0.99999999999999	1	0.999999999999998	0.999999999999998	0.99999999999999	1	0.999999999999995	1	1	1	1	1	1	0.999999999999993	1	1	1	0.99999999999999	1	1	1	1	1	1	1	1	1	1	1	0.999999999999998	1	1	0.999999999999998	0.99999999999999	1	1	0.999999999999993	1	0.999999999999998	1	1	0.999999999999995	1	0.999999999999998	0.999999999999998	0.999999999999993	0.999999999999995	0.999999999999988	0.999999999999993	1	0.999999999999995	1	1	1	0.999999999999998	1	1	1	1	0.999999999999998	1	1	0.999999999999993	0.999999999999995	0.999999999999998	1	0.999999999999998	1	0.999999999999995	1	0.999999999999998	1	1	0.999999999999993	1	1	0.999999999999993	1	1	0.999999999999998	0.999999999999998	0.999999999999998	1	0.99999999999999	1	1	0.999999999999998	0.999999999999998	1	0.999999999999995	1	1	0.999999999999995	1	1	1	1	1	1	1	1	1	1	0.999999999999998	0.99999999999999	1	1	1	0.999999999999995	1	1	0.999999999999995	1	1	0.999999999999993	0.999999999999998	1	0.999999999999998	1	1	1	0.999999999999998	1	1	1	0.999999999999998	1	0.999999999999995	1	1	0.999999999999998	1	1	0.99999999999999	1	1	0.999999999999995	1	0.999999999999995	0.999999999999998	0.999999999999998	0.999999999999998	1	1	1	0.999999999999995	1	0.99999999999999	1	1	0.99999999999999	1	0.999999999999995	1	1	0.999999999999995	0.999999999999995	1	0.99999999999999	1	0.999999999999998	1	1	0.999999999999995	1	0.999999999999993	0.999999999999993	1	1	0.999999999999998	0.999999999999998	1	1	1	1	1	0.999999999999995	1	1	1	1	0.999999999999998	0.999999999999998	0.999999999999993	1	0.999999999999995	0.999999999999998	1	0.999999999999998	1	0.999999999999998	1	0.999999999999995	0.999999999999993	1	1	1	0.99999999999999	0.99999999999999	0.99999999999999	1	0.999999999999998	1	1	0.999999999999995	1	1	0.999999999999998	1	0.999999999999995	1	1	1	1	1	1	1	0.999999999999998	1	1	1	1	1	1	0.999999999999998	1	1	1	1	1	1	1	1	1	1	1	1	1	1	1	1	0.999999999999993	1	0.999999999999995	0.999999999999995	1	1	1	1	1	1	1	0.999999999999998	1	0.999999999999998	1	1	0.999999999999998	1	1	0.999999999999998	1	1	1	0.999999999999995	1	1	0.999999999999998	1	0.999999999999998	1	1	1	1	1	1	1	1	1	1	1	1	1	1	1	0.99999999999999	1	1	0.999999999999998	1	1	0.999999999999993	1	0.99999999999999	1	1	1	0.999999999999995	0.999999999999998	0.999999999999995	1	0.999999999999993	1	1	0.999999999999998	1	1	1	0.999999999999995	1	0.999999999999998	1	0.999999999999998	1	1	1	0.99999999999999	1	1	1	1	0.999999999999995	0.999999999999993	0.999999999999995	1	0.999999999999998	0.999999999999998	1	1	0.999999999999995	1	0.999999999999998	0.999999999999995	1	1	0.999999999999998	1	0.999999999999998	0.999999999999995	0.999999999999993	0.999999999999995	0.999999999999995	1	1	0.999999999999993	0.999999999999993	1	0.999999999999998	1	1	0.99999999999999	1	0.999999999999998	0.999999999999995	1	0.999999999999995	1	1	1	1	0.999999999999998	1	0.999999999999995	0.999999999999998	1	0.999999999999998	1	0.999999999999998	0.999999999999998	1	1	0.999999999999998	1	1	1	1	0.999999999999998	1	1	1	1	1	1	0.999999999999995	1	1	0.999999999999998	1	0.999999999999995	0.999999999999993	0.999999999999993	1	1	0.999999999999995	1	1	0.999999999999995	0.999999999999998	1	0.999999999999993	1	1	1	1	1	1	0.999999999999998	1	0.999999999999995	1	1	1	0.999999999999998	1	1	0.999999999999998	0.999999999999993	0.999999999999998	0.999999999999998	0.999999999999998	1	1	1	1	0.999999999999998	1	0.99999999999999	0.999999999999998	1	0.999999999999993	0.999999999999995	0.999999999999995	1	1	1	0.999999999999995	1	0.999999999999998	0.999999999999998	1	1	1	1	0.999999999999998	1	1	0.999999999999993	0.999999999999998	1	1	0.999999999999995	0.999999999999988	1	1	1	0.999999999999995	1	0.999999999999993	0.999999999999998	0.999999999999995	0.999999999999998	1	0.999999999999995	0.999999999999993	0.999999999999995	1	1	1	1	0.999999999999998	0.999999999999998	1	1	0.999999999999995	1	1	1	1	1	1	0.999999999999993	1	0.999999999999995	1	0.999999999999995	0.999999999999995	1	1	1	1	0.999999999999995	0.999999999999998	0.999999999999998	1	0.999999999999995	1	0.999999999999998	1	1	1	1	0.999999999999995	1	0.999999999999998	1	1	0.999999999999998	0.999999999999995	1	0.999999999999998	0.99999999999999	0.999999999999993	0.999999999999993	1	1	0.999999999999998	1	1	1	0.999999999999998	1	1	0.999999999999995	0.999999999999998	1	0.999999999999993	0.999999999999998	0.999999999999998	1	1	0.999999999999998	0.999999999999993	1	1	1	1	0.999999999999993	0.999999999999995	1	0.999999999999995	0.999999999999998	1	0.999999999999988	1	0.999999999999995	0.99999999999999	1	0.999999999999998	1	1	0.999999999999995	1	0.999999999999998	0.999999999999995	0.999999999999998	0.999999999999998	0.999999999999995	0.999999999999993	1	1	0.999999999999998	1	0.999999999999993	1	0.999999999999998	0.999999999999998	0.999999999999995	0.999999999999998	0.99999999999999	1	0.999999999999998	0.999999999999993	1	0.999999999999995	0.999999999999988	1	1	1	1	1	1	0.999999999999998	1	1	0.999999999999998	1	0.999999999999998	1	1	0.999999999999998	0.999999999999998	1	1	1	1	1	0.999999999999998	0.999999999999998	1	1	0.999999999999995	1	0.999999999999995	1	0.999999999999993	1	0.999999999999995	0.999999999999998	1	0.999999999999995	1	0.999999999999993	0.999999999999993	1	0.999999999999993	0.99999999999999	1	1	0.999999999999995	0.99999999999999	0.999999999999995	1	1	1	1	1	1	1	1	1	1	0.99999999999999	1	0.999999999999993	1	1	0.999999999999998	1	1	1	1	1	1	1	0.999999999999998	1	1	1	0.999999999999993	0.999999999999998	1	0.999999999999995	1	1	1	1	1	0.999999999999998	0.999999999999998	1	1	0.999999999999993	1	0.999999999999998	1	1	1	1	1	1	1	0.999999999999995	1	0.999999999999998	1	1	1	1	0.999999999999998	1	0.999999999999995	0.999999999999993	1	1	0.999999999999993	1	0.999999999999998	1	1	0.999999999999998	0.99999999999999	1	1	1	1	1	1	1	0.999999999999995	1	1	0.999999999999995	1	1	1	1	0.999999999999998	0.999999999999995	0.999999999999998	0.999999999999993	1	1	0.999999999999995	0.999999999999995	1	1	0.999999999999995	0.999999999999995	1	0.999999999999998	1	1	1	0.999999999999998	0.999999999999993	1	1	1	0.999999999999998	1	1	1	1	1	1	0.999999999999993	0.999999999999998	1	1	1	1	1	0.999999999999995	0.999999999999998	0.999999999999993	0.99999999999999	1	0.999999999999995	1	0.999999999999993	1	1	1	0.999999999999993	0.999999999999995	1	0.999999999999995	1	1	0.99999999999999	0.999999999999998	1	0.999999999999995	0.999999999999998	1	1	1	0.999999999999993	1	1	0.999999999999998	0.999999999999993	1	1	0.999999999999998	1	1	1	1	0.999999999999995	1	0.999999999999998	0.999999999999993	1	1	1	0.999999999999995	1	1	1	0.999999999999995	1	1	1	1	1	0.999999999999995	1	0.999999999999998	0.999999999999995	1	1	0.999999999999995	0.999999999999998	0.999999999999998	1	1	0.999999999999998	0.999999999999995	0.999999999999998	1	1	0.999999999999998	1	0.999999999999995	1	1	1	0.999999999999995	0.999999999999998	1	0.999999999999995	1	1	0.999999999999995	1	0.999999999999995	0.999999999999998	1	1	0.999999999999998	0.999999999999998	1	1	1	1	1	1	1	1	0.999999999999998	1	0.999999999999993	0.999999999999995	0.999999999999998	0.999999999999995	1	1	1	1	0.999999999999998	1	1	0.999999999999995	1	1	1	0.999999999999998	1	0.999999999999998	0.999999999999995	0.999999999999988	1	0.999999999999998	0.999999999999998	0.999999999999993	0.999999999999995	0.999999999999995	1	1	1	1	1	1	1	1	1	1	1	1	1	1	0.999999999999993	1	0.999999999999998	1	0.999999999999995	1	0.999999999999995	0.999999999999998	1	1	0.999999999999995	1	1	1	1	1	1	1	1	0.999999999999998	1	1	1	1	1	0.99999999999999	1	0.99999999999999	1	0.999999999999998	1	0.999999999999993	0.999999999999993	0.999999999999995	0.999999999999998	0.999999999999995	1	1	1	0.999999999999998	1	0.999999999999998	1	1	1	1	0.99999999999999	0.999999999999995	1	0.999999999999998	0.999999999999998	1	1	0.999999999999998	1	1	1	0.999999999999995	1	1	1	1	1	0.999999999999998	1	1	0.999999999999998	0.999999999999998	1	1	1	1	1	0.999999999999998	1	1	0.999999999999993	0.999999999999998	1	1	1	1	1	0.999999999999998	1	1	0.999999999999993	1	1	1	0.999999999999998	0.999999999999995	0.999999999999995	1	1	0.999999999999998	1	1	1	1	0.999999999999995	1	1	1	1	1	0.999999999999998	1	0.999999999999995	1	1	1	0.999999999999988	1	0.999999999999995	1	0.999999999999995	1	1	1	1	1	1	0.999999999999995	0.999999999999995	0.999999999999998	1	0.999999999999995	1	0.999999999999993	0.999999999999993	1	1	1	0.999999999999998	1	1	1	1	0.999999999999995	1	1	1	0.999999999999998	0.999999999999998	1	0.999999999999995	1	1	1	0.999999999999998	0.999999999999995	1	0.999999999999995	0.999999999999998	0.999999999999995	1	0.999999999999995	1	1	1	1	0.999999999999995	1	1	0.99999999999999	1	1	0.999999999999988	0.99999999999999	1	0.999999999999998	0.999999999999993	1	0.999999999999995	0.999999999999985	1	1	1	1	1	1	1	1	1	1	0.999999999999998	0.999999999999995	1	0.999999999999998	1	1	0.999999999999993	1	1	1	0.999999999999998	0.999999999999998	0.999999999999993	1	1	0.999999999999998	1	1	1	1	0.999999999999993	1	1	1	0.999999999999998	0.999999999999998	1	1	0.999999999999995	0.999999999999993	0.999999999999998	0.999999999999998	1	0.999999999999998	1	1	0.999999999999993	0.999999999999998	1	0.99999999999999	0.999999999999995	1	1	0.999999999999993	1	1	0.999999999999998	1	0.999999999999998	1	1	0.999999999999993	1	0.999999999999993	1	1	0.999999999999998	0.999999999999993	0.999999999999998	1	1	0.999999999999998	0.999999999999995	0.999999999999993	0.999999999999998	1	0.999999999999998	1	0.999999999999995	1	1	0.999999999999995	1	1	1	0.999999999999998	0.999999999999998	1	0.999999999999988	1	1	1	0.999999999999995	1	1	0.999999999999995	1	0.999999999999998	1	1	1	1	1	0.999999999999995	0.999999999999998	1	1	0.99999999999999	1	0.999999999999998	0.999999999999995	1	0.999999999999998	1	1	1	0.999999999999998	1	0.999999999999998	0.999999999999993	1	1	0.999999999999998	1	0.999999999999995	0.999999999999998	1	0.999999999999998	1	1	1	1	1	1	1	1	1	0.99999999999999	1	0.999999999999995	1	1	0.999999999999998	1	1	1	1	0.999999999999998	0.999999999999995	0.999999999999998	1	1	1	1	1	1	1	1	0.999999999999998	0.999999999999993	0.999999999999995	0.999999999999998	0.999999999999993	1	1	1	0.999999999999998	1	1	1	1	1	0.999999999999993	0.999999999999995	1	0.99999999999999	0.999999999999993	1	1	0.999999999999998	1	1	1	0.999999999999995	1	1	0.999999999999998	0.999999999999998	1	1	0.999999999999998	0.99999999999999	1	0.999999999999995	1	0.999999999999995	0.99999999999999	0.999999999999995	0.999999999999998	0.999999999999995	1	1	1	1	0.999999999999998	0.999999999999998	0.999999999999995	1	1	0.999999999999995	1	1	0.999999999999993	0.999999999999995	0.999999999999998	0.999999999999998	1	1	0.999999999999998	0.999999999999995	1	1	1	1	0.999999999999995	1	1	1	1	0.999999999999998	1	1	0.99999999999999	0.999999999999998	1	0.99999999999999	1	1	0.999999999999998	1	0.999999999999993	0.999999999999995	1	1	0.999999999999995	1	1	0.999999999999995	1	0.999999999999995	0.999999999999995	0.999999999999995	1	1	0.999999999999998	1	1	0.999999999999998	0.999999999999998	0.999999999999995	0.999999999999998	1	0.999999999999998	1	1	1	1	1	1	0.99999999999999	0.999999999999998	0.999999999999998	1	0.99999999999999	0.999999999999995	1	1	1	0.999999999999998	0.999999999999993	1	1	1	1	1	0.999999999999998	0.999999999999993	0.99999999999999	0.999999999999995	1	1	1	1	1	0.999999999999995	1	1	0.999999999999995	1	1	1	1	1	0.999999999999998	1	1	0.999999999999998	0.999999999999998	1	1	1	1	1	0.999999999999998	0.999999999999998	1	1	1	1	0.999999999999998	1	0.999999999999995	0.999999999999998	0.999999999999993	1	1	0.999999999999993	0.999999999999995	1	0.999999999999998	0.999999999999998	0.999999999999998	1	0.999999999999995	1	1	1	0.999999999999998	1	1	0.999999999999995	0.999999999999995	0.999999999999993	0.999999999999993	0.999999999999998	1	0.999999999999993	0.99999999999999	1	0.999999999999993	0.999999999999993	0.999999999999995	1	0.999999999999998	1	0.999999999999998	0.999999999999993	0.999999999999998	1	1	1	1	1	0.999999999999998	1	0.999999999999998	0.999999999999995	0.999999999999998	0.999999999999998	1	1	1	1	1	1	1	1	1	1	1	1	0.999999999999995	1	1	1	0.999999999999993	0.999999999999995	0.999999999999993	1	0.999999999999998	1	1	0.999999999999998	0.999999999999998	1	1	1	1	1	0.999999999999995	1	1	1	1	1	1	1	1	1	1	1	1	1	1	0.999999999999998	0.999999999999993	0.99999999999999	1	0.999999999999995	1	1	1	0.999999999999995	1	1	1	0.999999999999995	1	1	0.999999999999998	0.999999999999995	0.999999999999993	1	1	1	1	1	0.999999999999995	1	1	1	0.999999999999995	0.999999999999993	1	0.999999999999993	0.999999999999998	1	1	1	0.999999999999998	1	1	1	1	0.999999999999998	1	1	0.999999999999998	1	0.999999999999993	1	1	0.999999999999995	1	0.999999999999998	1	0.99999999999999	1	1	1	1	1	1	1	1	1	0.999999999999998	0.999999999999998	1	1	0.999999999999998	1	1	1	1	1	0.999999999999995	0.999999999999995	1	1	1	0.99999999999999	1	0.999999999999993	1	0.999999999999998	1	0.999999999999995	0.999999999999998	0.999999999999998	0.999999999999995	1	1	0.999999999999995	1	1	0.999999999999998	0.999999999999993	1	0.999999999999993	1	0.999999999999995	1	0.999999999999998	0.999999999999995	1	1	1	1	1	0.999999999999995	1	0.999999999999998	1	1	1	1	1	1	1	1	0.999999999999995	1	0.999999999999998	1	1	0.999999999999988	1	1	0.999999999999998	0.999999999999998	1	1	1	0.999999999999995	1	1	1	0.999999999999995	0.999999999999998	0.999999999999998	0.999999999999998	0.999999999999998	1	0.999999999999998	1	0.999999999999998	1	1	1	0.999999999999998	0.999999999999995	1	0.999999999999998	0.999999999999998	0.999999999999993	1	0.999999999999995	0.99999999999999	1	1	0.999999999999998	0.999999999999993	0.999999999999998	1	1	0.999999999999995	1	0.999999999999998	1	1	1	1	0.999999999999998	1	1	1	0.999999999999998	1	1	1	1	1	1	1	0.999999999999995	0.999999999999993	0.999999999999993	1	0.999999999999998	1	0.999999999999998	1	1	1	0.999999999999998	1	0.999999999999995	0.999999999999998	0.999999999999998	1	0.999999999999998	1	0.999999999999995	1	1	0.99999999999999	1	0.999999999999993	0.999999999999998	1	1	0.999999999999998	1	1	0.999999999999995	1	1	1	1	0.999999999999995	0.999999999999995	0.99999999999999	0.999999999999998	1	1	0.999999999999993	0.999999999999995	1	0.999999999999988	0.999999999999995	1	0.999999999999995	1	1	0.999999999999998	0.999999999999998	0.999999999999995	0.999999999999993	0.999999999999998	1	1	1	1	0.999999999999993	0.999999999999998	1	0.999999999999995	0.999999999999995	1	1	0.99999999999999	1	0.999999999999998	1	1	0.999999999999998	1	1	0.999999999999998	0.999999999999998	1	1	1	0.999999999999985	1	1	0.999999999999993	1	0.999999999999995	0.999999999999998	0.999999999999995	0.999999999999995	1	0.999999999999993	1	1	0.99999999999999	1	1	1	0.999999999999998	1	1	1	0.999999999999998	1	1	0.999999999999998	1	1	0.999999999999998	0.999999999999998	0.999999999999993	0.999999999999993	1	1	1	0.999999999999995	1	0.999999999999998	1	0.999999999999995	0.999999999999995	1	0.999999999999993	0.999999999999998	1	0.999999999999993	1	1	1	1	0.999999999999998	0.999999999999998	0.999999999999998	0.99999999999999	1	1	0.999999999999995	1	0.999999999999985	1	1	1	0.999999999999998	0.999999999999998	0.99999999999999	0.999999999999995	0.999999999999995	1	1	1	1	1	0.999999999999998	0.99999999999999	0.999999999999998	1	0.999999999999998	0.999999999999998	0.999999999999995	1	0.999999999999995	1	0.99999999999999	0.999999999999993	1	1	0.999999999999993	1	0.999999999999998	1	0.999999999999995	0.999999999999998	1	0.999999999999998	0.999999999999993	1	0.999999999999995	1	1	1	1	0.999999999999998	1	0.999999999999995	0.999999999999993	1	1	0.999999999999995	0.999999999999998	1	1	0.999999999999998	1	1	1	1	1	1	1	1	0.999999999999998	1	1	0.999999999999998	1	1	0.999999999999998	0.999999999999998	0.999999999999995	0.999999999999998	0.999999999999998	1	0.999999999999995	1	1	0.999999999999998	1	1	0.999999999999998	1	1	1	0.999999999999998	1	1	1	1	1	1	1	1	1	0.999999999999998	0.999999999999998	0.999999999999995	1	0.999999999999993	1	0.999999999999993	1	0.999999999999995	1	0.999999999999995	1	0.999999999999998	0.999999999999998	0.999999999999998	1	1	0.999999999999998	1	0.999999999999995	0.99999999999999	1	0.999999999999998	0.999999999999998	1	0.999999999999993	1	1	0.99999999999999	1	1	1	1	0.999999999999998	1	1	1	0.999999999999998	0.999999999999993	1	0.999999999999995	0.999999999999995	0.999999999999998	1	0.999999999999995	0.999999999999993	1	0.99999999999999	1	0.999999999999995	1	1	1	1	1	1	1	0.999999999999998	1	1	0.999999999999998	0.999999999999993	1	1	0.999999999999995	0.999999999999995	1	1	1	1	0.999999999999995	1	1	0.999999999999995	0.999999999999998	1	0.999999999999995	0.999999999999988	0.999999999999998	1	0.999999999999993	1	0.999999999999995	1	0.999999999999998	1	1	1	1	1	1	1	1	1	0.999999999999993	1	1	1	0.999999999999995	1	1	1	1	0.999999999999998	1	1	0.999999999999995	1	1	1	0.999999999999995	0.999999999999998	1	1	1	1	1	0.999999999999993	1	0.999999999999995	1	1	1	0.999999999999998	0.999999999999998	0.999999999999995	1	1	1	0.999999999999998	1	0.999999999999993	1	1	1	1	0.999999999999995	0.999999999999993	1	1	1	0.999999999999998	1	1	0.999999999999995	1	0.999999999999995	0.999999999999995	1	1	0.999999999999995	1	0.999999999999998	1	1	1	1	0.999999999999995	1	1	1	1	1	1	1	1	1	0.999999999999995	1	1	1	1	1	0.999999999999998	1	1	1	1	1	1	1	1	0.999999999999993	0.999999999999993	1	1	1	0.999999999999995	1	0.999999999999995	1	1	0.999999999999998	1	1	1	0.999999999999995	1	1	1	1	1	1	0.999999999999998	1	0.999999999999995	0.999999999999995	1	1	0.999999999999993	1	1	0.999999999999995	0.999999999999998	1	0.999999999999998	0.999999999999993	0.99999999999999	1	1	0.999999999999998	0.999999999999998	0.999999999999993	0.99999999999999	0.999999999999998	0.999999999999998	1	1	1	1	0.999999999999988	1	0.999999999999995	0.999999999999995	1	1	0.999999999999995	1	0.999999999999998	0.999999999999993	1	0.999999999999995	1	0.999999999999995	1	1	1	0.999999999999998	1	1	1	1	1	1	1	0.999999999999998	1	0.999999999999995	1	0.999999999999998	0.999999999999998	0.999999999999998	1	1	0.999999999999995	1	1	0.999999999999998	0.999999999999998	1	0.999999999999993	1	1	1	1	1	1	1	1	1	0.999999999999998	1	1	1	1	0.999999999999993	1	1	1	0.999999999999998	0.99999999999999	1	0.999999999999998	1	0.999999999999995	0.999999999999998	0.999999999999995	1	1	0.999999999999995	0.999999999999998	1	0.999999999999995	0.999999999999995	0.999999999999995	0.999999999999995	0.999999999999998	0.999999999999985	1	1	1	0.999999999999998	1	0.999999999999998	1	0.999999999999995	1	0.999999999999995	1	0.999999999999998	0.999999999999998	0.999999999999995	1	0.999999999999998	0.999999999999993	0.999999999999995	1	0.999999999999998	1	1	1	1	0.999999999999998	1	0.999999999999993	1	0.999999999999995	0.999999999999998	1	0.999999999999998	0.999999999999998	1	0.999999999999998	1	0.999999999999995	1	1	1	0.999999999999993	0.999999999999998	1	1	0.999999999999995	1	1	1	0.99999999999999	0.999999999999995	0.999999999999993	0.999999999999995	1	1	1	0.999999999999998	1	1	1	0.999999999999995	1	1	0.999999999999998	0.999999999999998	0.999999999999998	1	1	0.999999999999995	0.999999999999998	0.999999999999998	1	1	1	1	1	0.999999999999998	0.999999999999998	0.999999999999993	1	1	0.999999999999995	1	1	1	1	1	1	0.999999999999993	1	1	0.999999999999995	0.999999999999995	0.999999999999993	0.999999999999993	0.999999999999998	1	1	1	1	1	1	1	1	1	1	1	1	1	1	0.999999999999995	1	0.999999999999995	1	0.999999999999998	0.999999999999995	0.999999999999998	1	0.999999999999998	1	0.999999999999998	0.999999999999998	1	1	1	0.99999999999999	1	0.999999999999998	1	1	0.999999999999993	1	0.99999999999999	1	0.99999999999999	1	1	1	1	0.999999999999998	0.999999999999995	0.999999999999993	0.999999999999995	1	0.999999999999995	1	1	1	1	1	1	0.999999999999995	0.999999999999995	0.999999999999995	1	1	0.999999999999995	1	1	0.99999999999999	0.999999999999998	1	1	1	1	0.999999999999998	1	0.999999999999998	1	1	0.999999999999998	0.999999999999993	0.999999999999995	1	0.999999999999995	1	1	1	0.999999999999993	1	0.999999999999993	0.999999999999995	0.999999999999995	1	0.999999999999995	1	0.999999999999998	0.999999999999993	1	0.999999999999998	0.999999999999993	1	1	0.999999999999995	1	1	1	1	1	1	0.999999999999998	1	0.999999999999998	0.999999999999995	1	1	1	0.999999999999998	0.999999999999995	1	0.999999999999998	0.999999999999995	1	0.999999999999995	1	1	1	0.999999999999998	1	1	1	0.999999999999995	1	0.999999999999988	0.99999999999999	1	0.999999999999993	1	0.999999999999995	1	0.999999999999995	0.999999999999998	1	1	0.999999999999998	0.999999999999998	1	1	1	1	0.999999999999998	1	1	0.999999999999995	0.999999999999993	1	1	0.999999999999998	0.99999999999999	1	1	0.999999999999998	0.99999999999999	0.999999999999995	0.999999999999998	1	1	1	0.999999999999988	0.99999999999999	0.999999999999995	0.999999999999998	1	0.999999999999995	1	0.999999999999998	0.999999999999993	1	1	0.999999999999998	1	0.999999999999993	1	1	1	0.999999999999993	1	1	1	1	1	0.999999999999998	0.999999999999995	0.999999999999998	1	1	0.999999999999998	1	0.999999999999988	0.999999999999998	1	1	1	1	1	1	0.999999999999995	1	0.99999999999999	1	1	0.999999999999998	1	1	1	1	0.999999999999998	1	0.999999999999993	1	1	1	1	0.999999999999998	1	1	1	0.999999999999995	0.999999999999988	0.999999999999998	0.999999999999998	1	1	1	0.999999999999995	1	0.99999999999999	1	0.999999999999998	1	1	1	0.999999999999995	0.999999999999993	0.99999999999999	0.999999999999995	1	0.999999999999995	1	1	1	1	1	1	1	0.999999999999993	1	0.999999999999998	1	1	1	1	0.999999999999998	0.999999999999993	0.999999999999998	0.999999999999998	0.999999999999995	0.999999999999993	0.999999999999998	1	1	1	1	0.999999999999995	1	1	1	1	0.999999999999998	1	1	1	0.999999999999995	0.999999999999998	0.999999999999995	1	1	1	1	1	1	0.999999999999998	1	1	1	1	1	1	1	1	1	0.999999999999998	1	1	0.999999999999998	1	1	0.999999999999995	0.999999999999988	0.999999999999998	1	1	1	0.999999999999995	0.999999999999993	1	0.999999999999998	0.999999999999993	1	1	1	1	0.999999999999998	0.999999999999998	1	1	0.999999999999993	0.999999999999998	1	1	0.999999999999993	1	1	0.999999999999998	1	1	0.999999999999995	0.999999999999998	1	1	1	0.999999999999995	1	0.999999999999993	1	1	1	1	0.999999999999998	0.999999999999998	1	1	1	0.999999999999998	1	0.999999999999998	0.999999999999993	1	0.999999999999995	1	1	0.999999999999993	1	0.999999999999995	1	0.999999999999993	1	1	1	1	1	0.999999999999993	0.999999999999995	1	1	1	1	0.999999999999998	1	1	1	1	1	0.999999999999995	0.999999999999993	0.999999999999995	0.999999999999993	1	0.999999999999998	0.999999999999993	1	0.999999999999998	0.999999999999998	0.999999999999998	1	0.999999999999995	0.999999999999998	0.999999999999995	0.999999999999998	0.99999999999999	1	1	1	1	1	0.999999999999993	1	1	1	0.999999999999998	1	0.999999999999998	0.99999999999999	1	0.999999999999995	0.99999999999999	0.999999999999998	1	0.999999999999998	1	0.999999999999998	1	1	1	0.999999999999998	0.999999999999988	0.999999999999993	1	0.999999999999998	0.999999999999995	0.999999999999993	0.999999999999998	0.999999999999995	0.999999999999998	0.999999999999998	1	1	1	0.999999999999998	1	0.999999999999995	1	1	0.999999999999998	0.999999999999998	0.999999999999998	1	1	1	1	0.999999999999993	1	1	1	0.999999999999995	1	0.999999999999988	1	1	0.99999999999999	0.999999999999998	1	0.999999999999995	0.999999999999995	1	1	1	0.999999999999988	1	1	0.999999999999995	0.99999999999999	1	1	0.999999999999998	0.999999999999995	1	0.999999999999995	0.999999999999995	0.999999999999993	1	1	1	0.999999999999995	1	1	1	0.999999999999995	1	0.999999999999993	1	1	0.999999999999995	1	1	0.999999999999995	1	1	0.999999999999998	0.999999999999998	1	0.999999999999993	0.999999999999995	1	0.999999999999995	0.999999999999998	1	1	0.999999999999993	1	1	0.999999999999995	1	0.999999999999998	1	1	1	1	0.999999999999995	0.999999999999995	1	0.999999999999998	1	1	1	1	0.999999999999998	1	1	1	1	1	1	1	1	1	1	0.999999999999998	1	1	1	0.999999999999998	0.999999999999988	1	1	0.999999999999998	0.999999999999998	1	0.999999999999993	1	0.999999999999993	0.999999999999988	1	1	1	0.999999999999988	1	0.999999999999998	1	1	1	1	0.999999999999998	1	0.999999999999995	1	1	0.999999999999995	1	1	1	1	1	1	1	0.999999999999998	0.999999999999993	1	1	0.999999999999995	0.99999999999999	1	0.999999999999998	1	1	1	1	1	1	1	1	1	1	0.999999999999998	0.999999999999998	0.999999999999998	1	0.999999999999993	1	1	0.99999999999999	0.999999999999993	1	1	0.999999999999995	0.999999999999995	1	1	0.999999999999998	1	0.999999999999998	1	0.999999999999998	1	1	0.999999999999998	1	0.999999999999995	1	0.999999999999998	0.999999999999995	0.999999999999998	1	0.999999999999993	0.999999999999998	0.999999999999995	1	0.999999999999998	1	0.999999999999995	0.99999999999999	0.999999999999993	0.99999999999999	1	1	0.999999999999995	0.999999999999995	1	0.999999999999995	0.999999999999995	0.999999999999993	0.999999999999995	1	0.999999999999995	0.999999999999998	1	1	0.999999999999995	0.99999999999999	1	1	0.99999999999999	1	0.999999999999995	1	1	1	0.999999999999995	1	1	0.999999999999998	1	0.999999999999988	1	1	1	0.999999999999993	0.999999999999993	1	1	0.999999999999993	0.99999999999999	1	1	1	1	0.999999999999995	0.999999999999995	1	0.999999999999998	1	1	1	1	0.999999999999998	0.999999999999993	1	1	1	1	1	1	0.999999999999998	1	0.999999999999995	1	1	0.999999999999995	1	0.999999999999998	0.999999999999998	1	1	0.999999999999998	0.999999999999995	1	0.999999999999995	0.999999999999998	1	1	1	1	1	0.999999999999988	1	1	0.999999999999995	0.999999999999995	1	1	1	1	1	0.999999999999998	1	0.999999999999995	0.999999999999998	1	0.999999999999993	0.99999999999999	0.999999999999995	1	0.999999999999998	1	0.999999999999995	1	0.999999999999995	0.999999999999998	0.999999999999988	0.999999999999998	1	0.999999999999998	1	0.999999999999988	1	1	1	0.999999999999998	0.999999999999995	0.999999999999995	1	1	1	1	0.999999999999998	1	0.999999999999995	1	0.999999999999998	1	1	1	1	1	1	1	1	1	0.999999999999998	1	1	1	0.999999999999993	0.999999999999993	1	1	0.999999999999993	0.999999999999995	1	1	1	1	1	1	1	1	1	1	1	0.999999999999998	1	1	1	1	1	0.999999999999995	1	0.999999999999998	1	1	0.999999999999995	1	1	0.999999999999995	1	1	1	1	1	1	0.999999999999998	0.999999999999998	1	1	1	1	1	0.999999999999998	1	1	0.999999999999995	1	0.999999999999995	1	0.999999999999995	0.999999999999998	0.999999999999995	1	1	1	1	0.999999999999995	0.999999999999995	0.999999999999993	1	0.999999999999993	1	1	1	1	1	1	1	0.999999999999998	1	1	1	1	1	0.999999999999995	1	1	1	0.999999999999998	0.999999999999998	1	1	1	1	1	1	1	0.999999999999988	0.999999999999998	1	1	1	0.999999999999993	1	1	0.999999999999995	1	1	0.999999999999993	1	1	1	0.999999999999995	1	1	1	1	1	1	1	0.999999999999998	1	1	1	1	1	0.999999999999998	1	0.999999999999998	0.999999999999998	1	1	1	1	1	1	1	0.999999999999995	1	1	1	1	1	1	1	1	0.99999999999999	1	1	1	1	0.999999999999993	1	1	0.999999999999998	1	0.999999999999995	1	0.99999999999999	1	0.999999999999993	0.999999999999998	1	0.999999999999995	0.999999999999998	0.999999999999993	0.999999999999995	1	1	0.999999999999995	1	0.999999999999998	0.999999999999995	1	1	1	1	0.999999999999995	1	0.999999999999998	0.999999999999995	1	0.999999999999993	0.99999999999999	1	1	1	1	1	1	0.999999999999998	1	0.999999999999993	1	1	0.999999999999995	1	1	1	1	1	1	1	0.999999999999993	1	1	0.99999999999999	1	0.999999999999995	0.999999999999998	1	1	0.999999999999993	0.999999999999998	0.999999999999998	1	1	0.999999999999998	1	1	1	0.99999999999999	0.999999999999998	1	1	1	1	1	1	1	1	1	1	0.999999999999995	1	0.999999999999993	0.999999999999998	0.999999999999995	1	0.999999999999998	1	1	1	0.999999999999988	1	1	1	1	0.99999999999999	0.999999999999995	0.99999999999999	0.999999999999993	1	1	1	0.99999999999999	1	1	1	1	0.999999999999993	1	0.999999999999995	1	0.999999999999995	0.999999999999998	1	0.999999999999998	1	0.999999999999998	1	0.999999999999998	1	1	0.999999999999988	0.999999999999998	1	0.999999999999998	0.999999999999998	0.999999999999998	0.999999999999998	1	0.999999999999998	1	1	1	0.99999999999999	1	1	1	1	1	1	1	0.99999999999999	1	1	1	1	0.99999999999999	0.999999999999995	1	0.999999999999998	0.999999999999995	1	1	0.999999999999995	0.999999999999993	0.999999999999998	0.999999999999993	1	1	1	0.999999999999998	1	0.999999999999995	0.999999999999995	1	0.999999999999998	1	1	0.999999999999995	1	1	0.99999999999999	1	0.999999999999993	1	1	0.999999999999995	0.999999999999995	0.99999999999999	1	0.999999999999998	1	0.99999999999999	0.999999999999993	0.999999999999993	0.999999999999998	1	1	1	0.999999999999998	1	0.999999999999998	1	0.99999999999999	1	0.999999999999995	1	1	1	1	1	0.999999999999993	1	1	1	1	1	1	1	1	1	1	1	1	0.999999999999998	1	0.999999999999995	0.999999999999995	0.999999999999995	0.999999999999998	0.999999999999993	1	1	0.999999999999995	0.999999999999993	0.999999999999998	1	1	0.999999999999998	1	1	1	0.999999999999998	1	1	1	1	0.999999999999998	0.999999999999998	1	0.999999999999998	1	0.999999999999998	0.999999999999995	1	1	1	1	1	1	1	1	1	1	1	0.999999999999998	1	0.999999999999998	1	0.999999999999993	0.999999999999993	1	1	1	1	0.999999999999995	1	0.999999999999998	0.999999999999998	1	1	1	1	0.999999999999998	0.999999999999998	1	1	1	0.999999999999993	1	1	1	0.999999999999998	1	0.999999999999998	1	1	1	1	0.999999999999998	1	0.999999999999995	1	1	1	1	0.999999999999995	1	1	1	1	1	1	0.999999999999995	1	1	0.999999999999995	1	1	0.999999999999998	0.999999999999998	0.999999999999995	1	1	1	1	1	0.999999999999998	1	0.99999999999999	1	1	1	0.999999999999998	0.99999999999999	0.999999999999998	0.999999999999993	0.999999999999998	1	1	1	1	1	1	1	1	0.999999999999998	1	1	0.999999999999993	1	1	0.999999999999998	1	1	0.99999999999999	1	0.999999999999998	0.999999999999993	1	1	1	0.999999999999998	1	0.999999999999995	0.999999999999998	1	1	1	1	0.999999999999998	1	0.999999999999995	0.999999999999998	1	1	0.999999999999993	0.999999999999998	1	1	1	0.999999999999998	0.999999999999998	1	1	1	0.999999999999995	1	1	0.999999999999995	1	1	0.999999999999998	1	0.999999999999998	0.999999999999998	1	1	1	1	0.999999999999998	0.999999999999998	1	1	0.999999999999998	0.999999999999998	1	0.999999999999998	1	0.99999999999999	0.999999999999998	0.999999999999998	0.999999999999988	1	0.999999999999995	1	0.999999999999998	0.999999999999998	1	1	1	0.99999999999999	1	1	1	0.999999999999993	1	0.999999999999995	1	0.999999999999998	0.999999999999998	0.999999999999995	0.999999999999998	1	0.999999999999993	0.999999999999995	1	1	0.999999999999998	1	1	0.999999999999995	0.999999999999998	1	0.999999999999998	0.999999999999998	1	1	1	0.999999999999995	1	1	0.999999999999998	0.999999999999998	1	1	1	0.999999999999995	0.999999999999993	0.999999999999993	1	0.999999999999993	1	0.999999999999998	0.999999999999998	0.999999999999998	1	1	1	0.999999999999998	0.999999999999998	0.999999999999995	0.999999999999998	0.999999999999998	1	0.999999999999995	1	1	0.999999999999998	1	0.999999999999993	1	1	1	1	1	1	1	0.999999999999995	1	0.999999999999993	1	1	1	1	1	1	0.999999999999995	0.999999999999998	0.999999999999995	1	0.999999999999995	1	1	1	1	1	1	1	0.999999999999995	0.999999999999995	1	1	1	1	0.999999999999998	1	0.999999999999998	1	1	1	1	1	1	1	1	1	0.999999999999993	0.999999999999998	1	1	1	0.99999999999999	0.99999999999999	1	1	1	1	1	1	1	1	0.999999999999993	0.999999999999995	1	1	0.999999999999998	1	0.999999999999998	0.999999999999993	1	0.999999999999998	0.99999999999999	1	0.999999999999993	0.999999999999995	1	0.999999999999998	1	0.999999999999993	0.999999999999998	1	1	1	1	1	1	1	1	0.999999999999995	0.999999999999998	0.999999999999998	0.999999999999993	1	0.999999999999993	0.999999999999995	1	1	1	0.999999999999993	1	1	0.999999999999998	1	1	1	1	1	1	1	0.999999999999998	1	1	0.999999999999998	1	0.999999999999998	1	0.99999999999999	1	1	1	0.99999999999999	1	0.999999999999993	1	0.999999999999998	1	1	1	1	1	1	0.999999999999995	1	1	0.999999999999998	0.999999999999998	0.999999999999995	1	1	1	1	0.999999999999998	1	0.999999999999993	1	1	0.999999999999998	1	1	1	1	0.999999999999998	1	0.999999999999993	0.999999999999998	1	1	1	1	0.999999999999998	1	0.999999999999995	1	1	1	1	1	1	1	0.999999999999998	1	1	0.999999999999998	0.999999999999993	1	1	1	1	1	0.999999999999995	1	0.99999999999999	1	1	0.999999999999998	1	1	1	0.999999999999998	0.999999999999995	1	1	1	0.999999999999998	1	1	0.999999999999988	1	0.999999999999993	1	1	1	1	1	1	1	1	0.999999999999998	0.999999999999998	0.999999999999995	1	0.999999999999995	0.999999999999993	0.999999999999998	0.999999999999998	1	1	1	0.999999999999995	1	0.999999999999998	1	0.999999999999993	1	0.999999999999998	0.999999999999993	1	1	1	0.999999999999995	1	0.999999999999995	0.999999999999995	1	0.999999999999998	1	1	1	0.99999999999999	1	1	0.999999999999993	0.999999999999995	1	1	1	1	1	1	0.999999999999998	1	0.999999999999995	0.99999999999999	1	0.999999999999998	1	1	1	1	1	0.999999999999995	1	0.999999999999998	0.999999999999995	1	1	1	1	0.999999999999998	1	1	0.999999999999998	0.999999999999998	0.999999999999998	0.999999999999998	0.999999999999998	1	1	1	0.999999999999993	1	1	0.99999999999999	1	1	0.999999999999993	1	0.999999999999993	0.999999999999993	1	0.999999999999995	1	1	1	1	1	1	1	0.999999999999995	1	0.999999999999998	0.999999999999993	0.999999999999988	1	1	1	1	0.999999999999995	1	0.99999999999999	1	0.99999999999999	1	0.999999999999998	1	1	1	1	0.999999999999998	1	1	0.999999999999998	1	0.999999999999998	1	1	1	1	1	0.999999999999998	1	1	1	1	1	1	1	1	1	0.999999999999995	1	1	1	0.999999999999998	0.99999999999999	0.999999999999998	1	0.999999999999998	1	1	0.999999999999998	1	0.999999999999993	0.999999999999995	0.999999999999998	1	1	1	1	0.999999999999993	1	0.999999999999995	1	0.999999999999995	1	1	0.999999999999998	1	0.999999999999998	0.999999999999998	0.999999999999998	0.999999999999995	0.999999999999995	0.999999999999998	0.999999999999998	1	1	1	1	1	1	1	0.999999999999998	1	0.999999999999998	0.99999999999999	0.999999999999993	0.999999999999998	1	0.999999999999993	1	0.999999999999998	0.999999999999998	1	1	1	1	0.999999999999995	1	1	0.999999999999998	0.999999999999993	0.999999999999998	1	1	0.999999999999995	1	1	1	1	1	1	0.999999999999998	1	1	1	0.999999999999998	1	0.999999999999998	1	1	1	0.999999999999995	1	1	0.999999999999995	0.999999999999993	0.999999999999995	0.999999999999993	0.999999999999993	1	0.999999999999993	1	1	1	0.999999999999998	1	0.999999999999995	0.999999999999993	1	0.99999999999999	0.999999999999995	1	0.999999999999993	1	0.999999999999993	0.999999999999998	0.999999999999998	1	1	1	1	0.999999999999993	0.999999999999995	0.999999999999995	1	0.999999999999998	1	1	0.999999999999998	1	1	1	1	1	1	0.99999999999999	1	1	1	1	1	1	1	1	1	1	1	1	0.999999999999993	0.999999999999998	1	1	0.999999999999995	1	0.999999999999995	0.999999999999993	0.999999999999993	1	0.999999999999995	1	1	0.999999999999998	1	1	0.999999999999995	1	1	0.999999999999993	1	1	0.999999999999998	1	1	0.999999999999995	0.999999999999998	0.999999999999995	1	1	1	1	0.999999999999998	1	1	1	0.999999999999998	1	1	0.999999999999998	1	1	0.999999999999998	0.999999999999995	1	0.999999999999995	0.999999999999995	1	1	1	1	1	1	0.999999999999995	1	0.999999999999993	1	1	1	1	1	0.999999999999998	1	1	1	0.999999999999998	1	1	1	1	1	1	1	1	1	1	0.999999999999998	0.999999999999995	0.99999999999999	0.999999999999998	0.999999999999998	0.999999999999998	0.999999999999993	1	0.999999999999995	1	1	0.999999999999998	1	1	1	1	0.999999999999995	0.999999999999998	0.999999999999998	1	0.999999999999988	1	0.999999999999995	1	1	0.999999999999993	0.999999999999998	1	1	0.999999999999998	1	1	1	1	0.999999999999995	0.999999999999995	0.999999999999998	1	0.999999999999993	1	1	1	0.999999999999998	0.999999999999998	1	0.999999999999998	0.999999999999993	1	0.999999999999995	1	1	0.999999999999995	0.999999999999993	1	1	1	0.999999999999998	0.999999999999995	0.99999999999999	1	1	0.999999999999998	0.999999999999995	0.99999999999999	1	1	0.999999999999998	1	0.999999999999995	1	1	1	0.999999999999995	1	0.999999999999993	0.999999999999998	0.999999999999998	1	1	1	1	1	0.999999999999998	1	1	1	0.999999999999998	1	1	1	0.999999999999998	1	1	1	1	1	1	1	1	1	0.999999999999998	1	1	1	0.999999999999988	1	1	1	1	1	1	1	1	1	1	0.999999999999993	1	0.999999999999998	1	1	1	1	1	1	1	1	0.999999999999998	0.999999999999995	1	1	0.999999999999998	1	0.999999999999995	1	0.999999999999995	0.999999999999993	1	1	0.999999999999998	1	0.999999999999995	0.999999999999995	0.999999999999993	0.999999999999998	1	1	1	0.99999999999999	0.999999999999995	1	1	1	0.999999999999998	1	1	0.999999999999998	0.999999999999998	1	0.999999999999993	0.999999999999995	1	1	1	0.999999999999995	0.999999999999998	0.999999999999995	1	1	1	1	1	1	1	0.999999999999995	1	1	1	0.999999999999988	0.99999999999999	0.999999999999995	1	0.999999999999995	1	1	1	1	1	1	1	0.999999999999995	1	0.999999999999998	0.999999999999995	1	0.999999999999998	1	1	0.999999999999993	0.999999999999998	1	1	1	1	1	1	0.999999999999998	1	1	1	1	1	0.999999999999998	1	0.999999999999998	1	1	0.999999999999998	1	1	0.999999999999995	1	1	0.999999999999995	1	1	0.999999999999998	1	1	1	1	1	1	1	1	1	1	1	0.999999999999998	1	0.999999999999998	1	1	0.999999999999988	0.999999999999998	1	0.999999999999998	0.999999999999993	1	0.999999999999995	0.999999999999995	1	1	1	1	1	1	0.999999999999993	1	0.999999999999998	1	0.999999999999995	1	0.999999999999998	0.999999999999995	1	1	1	1	1	1	1	1	0.999999999999998	1	0.999999999999993	1	1	1	1	1	1	1	0.999999999999998	0.999999999999998	0.999999999999998	0.999999999999998	1	0.999999999999995	0.999999999999995	1	1	0.999999999999993	1	1	1	0.999999999999998	1	1	1	1	1	1	0.999999999999998	1	1	0.999999999999998	1	0.999999999999995	0.999999999999998	1	0.999999999999998	1	1	0.999999999999998	1	1	1	1	1	1	0.999999999999995	0.999999999999998	1	1	1	1	1	0.999999999999995	0.999999999999998	1	0.999999999999993	0.999999999999985	1	0.999999999999998	0.999999999999998	1	0.999999999999995	0.999999999999998	0.999999999999998	0.999999999999998	1	0.999999999999998	1	0.999999999999998	1	1	0.999999999999998	0.999999999999995	0.999999999999998	0.999999999999995	0.999999999999998	1	0.999999999999998	1	0.999999999999998	1	0.999999999999993	0.999999999999998	1	0.999999999999998	0.999999999999998	1	1	1	1	0.999999999999995	1	1	1	1	1	1	0.999999999999998	1	1	1	0.999999999999998	1	1	1	0.99999999999999	1	1	1	0.999999999999993	1	0.99999999999999	0.99999999999999	1	1	1	1	0.99999999999998	0.999999999999998	0.999999999999993	0.999999999999995	0.999999999999995	1	1	1	0.999999999999995	1	1	0.999999999999998	1	1	1	1	1	1	1	1	0.999999999999993	1	1	1	0.999999999999995	1	1	0.999999999999998	0.999999999999998	0.999999999999995	1	1	1	0.999999999999998	1	0.999999999999998	0.999999999999995	1	1	0.999999999999998	1	1	0.999999999999998	0.999999999999998	0.999999999999995	0.999999999999995	1	1	1	1	1	1	0.999999999999998	1	0.999999999999998	0.999999999999988	0.999999999999995	1	0.999999999999998	0.999999999999995	1	0.999999999999998	1	1	1	1	1	1	1	0.999999999999998	1	1	1	1	0.999999999999998	1	1	1	1	0.999999999999995	1	1	1	1	1	1	1	0.99999999999999	1	1	1	1	1	1	1	1	1	0.999999999999998	0.999999999999995	0.999999999999995	1	1	0.999999999999998	1	1	1	0.999999999999993	0.999999999999995	1	0.999999999999993	0.999999999999995	1	0.999999999999993	0.999999999999988	1	1	1	1	0.999999999999995	1	1	1	0.999999999999998	1	0.999999999999995	1	1	1	0.999999999999993	0.999999999999998	1	1	0.999999999999998	1	0.999999999999998	1	0.999999999999998	1	1	1	0.999999999999998	1	1	1	1	1	1	0.999999999999995	0.999999999999998	1	0.999999999999995	1	0.999999999999995	1	0.999999999999998	1	1	0.999999999999998	1	1	1	0.999999999999993	0.999999999999998	1	1	0.999999999999998	0.999999999999998	0.999999999999998	1	1	1	0.999999999999998	1	1	0.999999999999998	0.999999999999998	1	0.999999999999995	0.999999999999995	1	0.999999999999998	1	0.999999999999995	1	1	1	1	1	1	1	0.99999999999999	1	1	1	1	0.999999999999995	1	1	1	0.999999999999998	1	1	0.999999999999998	0.99999999999999	0.999999999999998	1	1	1	1	1	0.999999999999998	1	0.999999999999998	0.999999999999998	1	0.999999999999998	1	0.999999999999995	1	1	0.999999999999995	1	0.999999999999995	0.999999999999995	1	0.999999999999995	1	1	1	0.999999999999988	1	0.999999999999998	1	0.999999999999998	0.999999999999998	1	1	0.999999999999995	0.999999999999998	0.999999999999995	0.999999999999998	0.999999999999998	0.999999999999995	0.999999999999993	0.999999999999998	1	0.999999999999998	1	1	0.999999999999995	1	1	0.999999999999995	1	1	0.999999999999995	1	0.999999999999998	0.999999999999998	1	0.999999999999993	1	1	1	1	1	0.999999999999995	1	1	1	1	1	1	1	0.999999999999998	1	0.999999999999998	0.999999999999995	1	0.999999999999995	0.999999999999998	0.999999999999995	1	0.999999999999998	0.999999999999998	1	1	1	0.999999999999995	1	1	1	1	1	1	0.999999999999998	1	0.999999999999998	0.999999999999998	0.99999999999999	1	0.999999999999998	1	1	0.999999999999993	1	0.999999999999998	0.999999999999995	1	1	1	0.999999999999995	1	0.999999999999998	1	1	1	0.999999999999998	1	0.999999999999993	0.999999999999998	0.999999999999995	0.999999999999998	1	1	0.999999999999993	0.999999999999998	1	1	1	0.999999999999998	0.999999999999995	1	1	0.999999999999993	1	0.999999999999995	0.999999999999995	1	0.999999999999998	1	0.999999999999993	1	1	0.999999999999998	1	0.999999999999993	1	1	1	0.999999999999998	1	0.999999999999998	1	0.999999999999995	1	0.999999999999998	1	1	1	0.999999999999998	1	1	1	1	0.999999999999998	0.999999999999998	1	1	0.999999999999998	0.999999999999998	1	1	0.99999999999999	1	1	0.999999999999998	1	1	1	1	1	1	0.999999999999998	0.999999999999993	0.999999999999998	1	1	1	1	1	1	0.999999999999985	1	0.999999999999993	1	1	1	0.999999999999995	0.999999999999998	0.999999999999988	1	1	1	0.999999999999995	1	0.999999999999998	0.999999999999995	0.999999999999995	0.999999999999998	0.999999999999995	0.999999999999995	1	0.999999999999998	1	0.99999999999999	1	1	0.999999999999995	1	0.999999999999998	0.999999999999995	1	1	0.999999999999995	0.999999999999995	0.999999999999998	0.999999999999995	1	1	1	1	1	1	1	1	1	1	0.999999999999995	0.999999999999993	1	1	0.999999999999998	1	1	0.999999999999995	1	1	0.999999999999995	1	1	1	0.999999999999998	1	1	1	1	1	1	1	1	1	1	0.999999999999998	1	1	0.999999999999998	0.999999999999998	1	1	0.999999999999993	1	0.999999999999998	0.999999999999993	1	1	1	0.999999999999993	1	0.999999999999993	0.999999999999998	0.999999999999988	1	1	0.999999999999998	0.999999999999998	1	0.999999999999993	0.999999999999998	1	0.999999999999993	1	1	1	1	1	0.999999999999998	1	1	1	0.999999999999998	1	0.99999999999999	0.99999999999999	1	1	1	0.999999999999993	1	0.99999999999999	0.999999999999998	0.999999999999998	0.999999999999995	1	0.999999999999998	1	1	1	1	1	0.999999999999995	0.999999999999993	0.99999999999999	1	1	1	0.999999999999998	1	1	1	1	0.999999999999995	1	1	0.999999999999995	1	1	0.999999999999998	1	1	1	1	1	1	1	1	1	1	1	1	0.999999999999995	1	0.999999999999998	1	1	1	0.999999999999993	1	0.999999999999993	1	1	1	0.999999999999995	0.999999999999998	0.999999999999993	1	1	1	0.999999999999995	1	1	0.999999999999998	1	1	0.999999999999998	1	1	1	1	1	0.999999999999998	1	0.999999999999998	1	1	0.999999999999993	0.999999999999993	0.999999999999995	1	0.999999999999995	1	0.999999999999998	1	1	0.999999999999998	1	0.999999999999998	0.999999999999993	1	1	1	0.999999999999993	1	0.99999999999999	0.999999999999998	1	0.999999999999995	1	1	1	1	1	0.999999999999998	0.999999999999993	0.999999999999995	1	1	0.999999999999993	0.999999999999998	0.999999999999998	1	1	0.999999999999995	0.999999999999985	0.999999999999995	0.999999999999998	1	1	1	1	1	0.99999999999999	1	1	1	1	0.999999999999985	1	1	1	0.999999999999998	0.999999999999998	1	0.999999999999995	1	0.99999999999999	0.999999999999998	1	0.999999999999995	1	1	1	1	1	1	0.999999999999993	1	1	1	0.999999999999998	1	0.999999999999998	1	0.999999999999998	0.999999999999993	1	0.999999999999995	1	0.999999999999993	1	1	0.999999999999998	1	0.999999999999998	1	0.999999999999995	0.999999999999995	1	0.999999999999998	0.999999999999995	0.999999999999995	0.999999999999998	0.999999999999998	1	0.999999999999993	1	1	0.999999999999998	1	1	1	0.999999999999998	0.999999999999993	0.999999999999998	1	1	1	0.999999999999998	1	1	1	0.999999999999995	0.999999999999998	1	0.999999999999998	1	0.999999999999998	1	1	0.999999999999993	1	0.999999999999998	1	1	0.999999999999993	0.999999999999993	0.999999999999998	0.999999999999998	0.999999999999993	1	1	0.999999999999993	1	0.999999999999998	1	0.999999999999998	1	0.999999999999998	1	0.999999999999998	1	0.999999999999998	1	1	1	0.999999999999998	1	1	1	1	1	0.999999999999998	0.999999999999998	0.999999999999998	1	1	0.999999999999995	1	0.999999999999998	0.999999999999998	1	1	1	0.999999999999995	0.999999999999995	0.999999999999998	0.999999999999995	1	0.999999999999993	1	0.999999999999998	0.999999999999995	0.999999999999995	0.99999999999999	0.999999999999998	1	1	0.999999999999995	1	0.999999999999998	1	1	1	1	0.999999999999995	0.999999999999998	0.999999999999998	0.999999999999988	1	0.999999999999995	1	0.999999999999995	1	1	1	0.999999999999998	1	1	1	0.99999999999999	0.999999999999993	0.999999999999995	1	1	1	1	1	1	0.999999999999998
0.00678897027709568	0.0851154154673203	0.0499105694049267	0.020021391522031	0.000199174476101078	0.0116925420593408	0.203589733360675	0.0124758458556811	0.179322970980002	0.153769523351489	0.0018406786145901	0.0104849546584064	0.0271924970397777	0.08318852723282	0.00676096081160386	0.072616337080077	0.125877718617762	0.0568926524437192	0.0176532699119575	0.00398437753711529	0.287517700621456	0.0707352099370205	0.0229294892376278	0.00650783276758575	0.00929712747711111	0.0316177435961505	0.00112475956211676	0.156480177949828	0.00129030274370112	0.000514547966109395	0.277689983535934	0.0158045853866679	0.273648366997055	0.002121805608836	0.0513533153303492	0.0411720432085757	0.120512575884738	0.288120793237994	0.181068497546553	0.440813133219635	0.116625493019435	0.116625493019435	0.379582440564979	0.0889721774885134	0.0243655449457869	0.446627116523151	0.210144280414685	0.330701615898591	0.0257651970193652	0.085906529343816	0.0249331577706416	0.212897342926899	0.118558521824014	0.0249846370569521	0.31897808141237	0.31897808141237	0.205839210915042	0.205839210915042	0.239665658450498	0.0845306064411477	0.00413414239889973	0.066543665768958	0.0117126507856283	0.00133908746919492	0.0407294934346406	0.0812954349911305	0.00799417500941239	0.00966453723585371	0.259475723664555	0.0747987034322999	0.0149183743149927	0.00322465992034659	0.000477915082582155	0.0894589770009992	0.0523537260318664	0.0185179080047046	0.00173063256721	0.0046825562445394	0.0315345812241206	0.00181326954579021	0.192369429930603	0.000590249339664001	0.0484213843350979	0.0570561663902406	0.0665801810119349	0.0702259204648536	0.00380327347178506	0.373710969158719	0.390138060640732	0.0601140903868425	0.000451097141429745	0.000494634780191802	0.0399089877773564	0.121969855246241	0.123614769098944	0.123614769098944	0.00867004325342535	0.0280915310198546	0.00106966226073267	0.0314422482058035	0.0546032652123009	0.119559316148224	0.0160757952068327	0.00258114467846854	0.0206076632661191	0.0450349782227127	0.0294839564492266	0.0478666422840297	0.000569766536889626	0.138441421245745	0.216614969993033	0.135264518268842	0.00315357849581697	0.0113069991869622	6.95703490550391e-05	0.114891333476342	0.0357009768628569	0.14305023977778	0.14305023977778	0.15376242809371	0.0697137902896233	0.0119976986172944	0.224462947865534	0.136935240470275	0.136935240470275	0.316485041003374	0.721929681650882	0.0198884705148713	0.0124959125676264	0.000213285865865602	0.089733932655451	0.401474986646279	0.0282499898200321	0.00836701282340415	0.0363814832150036	0.0164117544346524	0.0220503348426193	0.0212595432838602	0.0147899776607249	0.00184949703532193	0.13054710995229	0.0384309696391975	0.24973556025078	0.0726510732560422	0.0122888213399724	0.00233343451319127	0.212127840857252	0.0256193727605153	0.199504322547143	0.0978634741476359	0.0112878228535402	0.231166627930385	0.107156885603702	0.00400488131712678	0.00320961880512628	0.235281289671545	0.330424276110253	0.3007476477844	0.0044993636127646	0.000745014183734621	0.0011358703533186	0.0317204415783817	0.0317204415783817	0.225294666774462	0.00280522977312191	0.0432128995484531	0.0432128995484531	0.223386434668703	0.0120421578646535	0.238247059731021	0.0666878005711505	0.0338954308767774	0.228767354111835	0.421763252440255	0.161442821371213	0.190164658315002	0.102351867120104	0.0611012226711915	0.030518171251411	0.0325428513594437	0.000929139684847561	0.012735338403954	0.155102366104608	0.00199931211120961	0.160664220427922	0.00226397879520121	0.0357540346031418	0.0463518106359056	0.222294926405806	4.87715036371967e-05	0.443145097581771	0.314335877278399	0.17270111409804	0.0294118297566715	0.523560872143424	0.00683336307140981	0.32197956431325	0.0021408755155906	2.25008046847437e-06	0.00756884672500692	0.00474520914758735	0.21619561736639	0.169285653989994	0.000735063421821867	0.00487621357606993	0.00190348298227824	0.0662964941450455	0.0155151883909339	0.173093885031699	0.0059982685760342	0.086407454773999	0.0381697479648042	0.00204733041550956	0.0137272546949691	0.0219405211469279	0.0023938800331077	0.00414557232478991	0.0879274029001413	0.0337705474937497	0.0526400303386364	0.0363537821381924	5.00371926778944e-05	0.0174755454081751	0.033273527941086	0.0128122368427705	0.0104617065317975	0.000497327394001782	0.0793484567714115	0.00165519379287316	0.00337053331154589	0.0135644331287036	0.0352875324913172	0.0126919525341261	0.0322193603299846	0.457067349018968	0.19526004507141	0.163823742915771	0.323839650695794	0.0629634235927386	0.259725357400742	0.0430926160701096	0.0474939174415842	0.23691730160648	0.216045918055618	0.0792800341682019	0.179918977017657	0.0403555316070435	0.453099287679797	0.0381762961423523	0.158656142818236	0.228910850224871	0.00079585953682122	0.280471678581224	0.159360626523548	0.299471453803244	0.0964601540307326	0.0150310492380914	0.0152540104274302	0.0254537146043464	0.267487916353234	0.434089745403524	0.00733858366550352	0.0186778165049727	0.0498819761953395	0.114125172858549	0.0089106998022103	0.0686775736628667	0.0337148994408257	0.0344635865940919	0.0550926529733801	0.216718687272026	0.00021155489886405	0.00401095251109572	0.128530578260329	0.128530578260329	0.110536699013467	0.000872154484287288	0.0051771268659736	0.0454324256235384	7.46502675335345e-05	0.0199606383024958	0.0445404557563919	0.0664535901329944	0.00179626098390807	0.164893606377445	0.0265998318560965	0.029375775310524	0.0957862462706234	0.0711705398096707	0.00636936024454321	0.00204222593535928	0.00250805430670423	0.00330051919347187	0.407938300717571	0.222569598856832	0.075309949095506	0.00242168967864747	0.024810803335252	0.0178772347009486	0.0127164042360976	0.0358164084655159	0.00106522956845063	0.00916753639322726	0.0105728191684842	0.0651263041035228	0.268676824924339	0.0250439005213372	0.00346762922274175	0.0117143792003598	0.107763614625763	0.0723669792766721	0.0213990822197133	0.00377108232731607	0.162111521375578	0.170140349959658	0.0401757906127071	0.156768633720337	0.0596348490069976	0.155402413972324	0.0249101308388107	0.153107728510397	0.00427195258304416	0.135124748846403	0.157097020677735	0.157097020677735	0.0329214166668376	0.0173035722922086	3.96454386570991e-05	0.00374655042147691	0.216045918055618	0.156450001435487	7.37957809095471e-05	0.0444089027197643	0.00170017230169057	0.0434973848611403	0.00256417914064751	0.0175394536069747	0.00264373878171773	0.0905523968466693	0.0381552904877004	0.000908388653051517	2.27002200715299e-05	0.000324027734201408	9.01593353964344e-05	0.000315120650607163	0.0103232907636017	0.358712055453565	0.0139674400451228	0.0289746240071638	0.071462987527762	0.366278648436238	0.210144280414685	0.150100238567291	0.212554640677826	0.0590551713146872	0.0451429081773894	0.0259210187265658	0.0440797700053096	0.126466251996243	8.09897499085239e-05	0.120383358749239	0.00113717379254432	0.00552070436706678	0.0513903937267228	0.153233266443114	0.0158144271901001	0.07968435436015	0.0209041786736517	0.208517460568672	0.345018435548587	0.000983839687409058	0.107610096978779	0.01194902538221	0.0925929104905235	0.11006696733246	0.0110946222270933	0.000221027844839434	0.163317108001197	0.027723490930607	0.000986848310742364	0.0146337156370375	0.0121989260672039	0.0153334707458676	0.031984531911808	0.031984531911808	0.0432839681370345	4.24238710507224e-05	0.145841950980882	0.498956175179267	0.173794284060141	0.0204627582275805	0.0027719818305951	3.74900611952247e-05	0.106123203774558	0.00885738362270073	0.000322802855928243	0.0672013527298461	0.203361544872188	0.247992046896048	0.006132136058639	0.369439943859206	0.0198660976957942	0.184838927905292	0.00433740440360108	0.0335793527620483	0.170203701600525	0.170203701600525	0.149939502439949	0.0586963601457281	0.124041972432622	0.208168776585289	0.114020309085076	0.0142428574780041	0.1300580963975	0.159587776928806	0.208709108532461	0.131398682447231	0.162395817038163	0.244663495837768	0.192463812713745	0.131073872852187	0.0956122742781969	0.136162683165449	0.346485319585599	0.000363545387163461	0.0974596294590086	1.09577124412092e-05	0.0409359817363383	0.032757686598887	0.00733858366550352	0.0554497338621772	0.162164159160403	0.0994096436440797	0.0188082978360786	0.145267492496252	0.0370271827736254	0.0506447837317944	0.252208995839549	0.0220440243234614	0.0702520135944418	0.00700106658286876	0.000513300191934943	0.00183303754386796	2.12236978872129e-05	0.00929932336252305	0.0302225865559636	0.0229017730932467	0.13142236931737	0.0635174816182007	0.0821642064128182	0.0340947735262502	0.0340947735262502	0.275352872846609	0.255494073724597	0.00712377598343288	0.000736747249189768	0.0340212972176924	0.00765511364165528	0.000320818992591165	0.319099776870887	0.0818172411409543	0.0686756963484354	0.292624367999904	0.0597466023086283	0.213155215719468	0.0190491670480326	0.049371349571897	0.400878464873869	0.0329718648992535	0.00253498128958028	0.00197266384090964	0.00190305045771733	0.0348342851329463	0.00547117279562976	0.0927880704771871	0.0409860535742402	0.0122264333216992	0.387731986793679	0.00856130283700463	0.0096101733768925	0.141549103638226	0.418769927766045	0.418769927766045	0.189471785464231	0.151565504344475	0.0231532955051471	0.0143658661718834	0.0643334345732119	0.0244264166559383	0.0484978524228662	0.0250858345842395	0.0200031054619975	0.11986571642239	0.0108892520142824	0.00119238071059139	0.0504979260087765	0.0130589268211977	0.506661633689862	0.122296031294776	0.102244644654587	0.116635245828646	0.0795252598591208	0.0273503657138613	0.106981053735669	0.0206629735835343	0.0218761654609589	0.0373012987799064	0.0802491079097262	2.13097718038329e-05	0.000154182889231784	0.0605358271619006	0.00158355321977736	0.0354088461985549	0.0362774292658977	0.0303774950066117	0.0006480829201693	0.00340035975794017	0.0314462664876108	2.851509520448e-05	0.0732574520755715	0.00125325844939735	0.290988017739446	0.011248563381097	0.0851141311021762	0.528651105480616	0.528651105480616	0.0619473488273795	0.0323932735616467	0.0174130595775362	0.0385389681194489	0.0132143950569697	0.254508667665677	0.0216250517514283	0.0170678268961245	0.0512719944497607	0.0220790590371594	0.0709667714516602	0.0709667714516602	0.0220562999038155	0.00118634872811667	0.0162661686302224	0.0241544475682231	0.0965157420740934	4.71172805392774e-05	0.00304092282099937	0.0948825296470625	0.0450407836290441	0.00927280875166027	0.0203859895042357	0.237091704059068	0.0272147373809429	0.331028447072082	0.331028447072082	0.00389058265686112	0.093829324043373	0.000755074835439659	0.19082985191315	0.19082985191315	0.144459320673952	0.0194457481489449	0.374205356670983	0.000369783163591272	0.0686311763385288	0.0123922132186561	0.0595009373826509	0.0234440535086568	0.0174292348468247	0.00774841646732549	0.0294684261069122	0.337589586974711	0.178246577769465	0.0108339261071674	0.0184420418821022	0.130430884958699	0.00705720360870611	0.0554125115547822	0.0041880667936516	0.0217958429222425	0.256524746795638	0.210628298502129	0.0794697592464573	0.00057063986848335	0.00426552206013691	0.000344323699812095	0.00263155759146203	0.000700530281041572	0.00706493789575236	0.0641148515798653	0.00391826075542775	0.0352353192990063	0.0245223363843069	0.277127700489871	0.102132040220435	0.4223773253545	0.0342120436047869	0.165315022050666	0.00154743469752314	0.10333508800948	0.0112093390623157	0.00694832924904255	0.00530696493857848	0.000312350312184809	0.0906410265891997	0.135387877950207	0.0060873352624456	0.00165332821792141	0.0408308980289004	0.0525450378081122	0.0175820583817126	0.0596197070940412	5.82550716592834e-05	0.000410204773484519	0.000621468365302992	0.0126157682680269	0.00219775267085991	0.0509812378460122	0.050657455895186	0.199428647300405	0.00734909529919842	0.00149695562535718	0.0402043388676388	0.133764244186121	0.230117419591313	0.0186299472446857	0.170524690281215	0.047162731064068	0.0016020001174886	0.00134301555465476	0.0193220552453437	0.0237776607561312	0.0607655095309714	0.0580502224553732	0.0716816380857552	0.00110608787617069	0.00267569227819663	0.0201990521402502	0.127591601524652	0.0566658204920074	0.00761839649947221	0.0289980141392887	0.694408006052393	0.206947437456461	0.0461907308652511	0.00105279756118258	0.00572346938114145	0.00574374267427526	0.00957502401022512	0.11151728309243	0.000529747522144315	0.00255254123145894	0.000337376212859455	0.0546474726369507	0.00788802679313739	0.270087367597614	0.0252833988343634	0.161479661183993	0.116225137389625	0.420987779010118	0.113101221047803	0.0809849258657162	0.0762628022908309	0.00312812361029977	0.0134672635803715	0.000427081407349206	0.0277471288072538	0.000133864419714322	0.000911243638704524	0.0121037902039475	1.52577132718299e-08	0.0525305227621047	0.077461655799005	0.0403509791453491	0.00358521571156853	0.0250995374329376	0.0545201728299584	0.160492228411645	0.000295675235993085	0.0527302090520008	0.118575826695909	0.00705702387447017	0.0725979873210788	0.254903262691456	0.0212916311316407	0.0463772758259973	0.0126855983068722	0.0499723943568151	0.0946927924787139	0.0428199667193308	0.0417393475382373	0.211491236857903	0.162844129628084	0.238647130784457	0.0947084230994418	0.1685909118349	0.104386134648727	0.0117863766549052	0.00380914103810934	0.0371378258004379	0.00243129111814337	0.412161721353722	0.0624650672621943	0.0077165091590027	0.0263141652634532	0.0038291515835107	0.0128916864914108	0.00472853116185608	0.0229201004907641	0.000830367662313646	0.00216635281043302	0.0523387960898288	0.517247046390495	0.0719549597394917	0.000569688749982264	0.0290109463312249	0.000168847606630171	0.192723291037929	0.0209721087878179	0.230657761891854	0.230657761891854	0.0345085274253752	0.0114069332558311	0.291134621423962	0.102038007720981	0.00362561684455654	0.060241509717485	0.21991305046916	0.0122628947095565	0.0484561742681262	0.109379826342637	0.247829186539044	0.0294803889717832	0.185806215127601	0.388642927844478	0.00181295171081604	0.240670316754381	0.0600365027562318	0.404943747084943	0.33455557841163	0.209284557673559	0.00129036903162344	0.00121162889831641	0.000125459051898483	0.0250578102682076	0.0178636801770639	0.111352150147532	0.000397281573288346	0.0279260871245176	0.401395727037746	0.0239120154701781	0.255005447674879	0.133092679981411	8.09179209278986e-06	0.0521201657157183	0.0122798014781642	0.0230465450792637	0.0297793639054133	0.0802038572000792	0.131046491898749	0.145625689397029	0.0956853582053381	0.437177377383629	0.437177377383629	0.134474303020089	0.303344065482825	0.189810942687068	0.0709582687207123	0.0964967051438876	0.00180423168052448	0.0868075279523347	0.0155064440476881	0.0165322221531849	0.119980755150027	0.277172948662858	0.0172773595323855	0.00719734533355842	0.0220453402332058	0.0671229844695788	0.0671229844695788	0.00173762472214256	0.0240301765639199	0.00315869843587819	2.08477737226557e-05	0.0202756752085696	0.00128543716981492	0.00494285522302784	0.258088343276895	0.258088343276895	0.0537148568531166	0.0767989669967831	0.158167885576293	0.158167885576293	0.0301056510627196	0.255757581360494	0.012318077101959	0.100267707206705	0.245131305413381	0.0380449460044527	0.0380449460044527	0.0224361132850807	0.000577086402339661	0.106974315475684	0.048452545216551	0.0135108976020626	0.134434065736423	0.00526805095261822	0.0127291618533543	0.00254008076213745	0.132922377319971	0.00854388059135081	0.0227095619171945	0.216821627413707	0.000925567492036865	0.11103774428378	0.00310507941956947	0.0541250713718013	0.0388171938950031	0.208284564285499	0.00146169557452987	0.0188568251580183	0.00172708081374553	0.0864291960524283	0.0919244517863172	0.00137423665192855	0.0197932293891243	0.37622256229147	0.0384465242181919	0.107732679893261	0.0624429252464688	0.0966710389721933	0.000819110156737338	0.0692239797440968	0.0227862151488709	0.0220181702000887	0.214888174079838	0.0473259535586842	0.0452521583816136	0.0246805393055101	0.00127526337746158	0.0747585706070393	0.0864913547209031	0.0686669135058631	0.204708496216353	0.0647011404010197	0.0152107790115579	0.0203318123118077	0.0203318123118077	0.0165884673426068	0.00998392021188233	0.218180833170587	0.0964967051438876	0.102054171132879	0.315536538384231	0.00222248966032953	0.0399221855782226	0.013171824463858	0.0230250150236979	0.0230250150236979	0.12948588991221	0.000667330796596361	0.0227574893150212	0.00114384586898553	0.016884800831734	0.00477179195603009	0.00111496151156603	0.0174900591260169	0.0277476183610148	0.0339706608174502	1.84283206073835e-07	0.00136269056637019	0.0856950229607557	0.0581863668871906	0.414883757446844	0.0528362454567604	0.0735020467706987	0.040479365419358	0.00653825323452045	0.00653825323452045	0.316576286204371	0.35882443443395	0.0248965759917163	0.00220453952293568	0.136408497995245	0.0222779617849084	0.00218475521322008	0.000153326997123955	0.604365080860517	0.592387853871688	0.604365080860517	0.856559878776762	0.856559878776762	0.0565223995638044	0.0524436316133444	0.0144951937418442	0.188237225349553	0.000324669739736186	0.0544328695242791	0.16418133618729	0.0528043346244593	0.104623557477537	0.0713063074290147	0.044307279180496	0.113852156527718	0.0256940782985263	0.0704502550696525	0.0525103890914353	0.00621036401354042	0.262974871232597	0.00620119402781677	0.00364556651688083	0.0739283386242541	0.185806215127601	0.000104050752249087	0.00479443651492891	0.0221550659500717	0.00228985977687118	0.113101221047803	0.00170852130664106	0.00606085886953159	0.115967051248688	0.000870244670694114	9.62443487917477e-05	0.001300377382417	0.00352161715656716	0.0169747783134813	0.000965821932496829	0.000307488362351317	0.439336652737767	0.250409266850075	0.12349511055662	0.00257118648566268	0.0394960232949011	0.00380237313286343	0.0592782045169297	0.0229540068479897	0.0668833565013007	0.0054945309055197	0.334293765455981	0.110950906148168	0.226771233634254	0.00381048370331921	0.295715617983473	0.151977732260637	0.151977732260637	0.187643422868028	0.187643422868028	0.00792039876377916	0.0619431533776973	0.0716394857637554	0.00113010132944979	0.0139488263292455	0.0459751267305657	0.00427687826458123	0.0062590984371763	0.072722239997814	0.000430769704503421	0.0421369091604991	0.159349669447647	0.380464025936314	0.000724303332364307	1.98290031171981e-05	2.60772508282615e-05	0.203589733360675	0.106211293993421	0.0445592450752607	0.0436624561864424	0.132557065758136	0.0022980834876092	0.117426810624845	0.268660330137506	0.0809844060996813	0.0173844298821929	8.44589198077939e-06	0.205399835465823	0.18552452038684	0.4224411267681	0.0778379598747424	0.278792980488924	0.26012051757622	0.167956566027065	0.0646834806451781	0.100589548383668	0.0138657947130132	0.338003641818146	0.306900030358237	0.11255586140179	2.26586622025259e-05	0.0140070682721407	0.000411437644428629	0.0309957659462125	0.0134550550923249	0.052616665291883	0.0318615522865468	0.127309372633924	0.0154735978685791	0.0359605311074105	0.0488762754122582	0.0447237482617363	0.0651650099870124	0.0121510057990402	0.242300948984297	0.110091660470034	0.135912876237071	0.136909495141253	0.0899811503667069	0.0354635216148599	0.199808711632332	0.00304340470400095	0.116361799687152	3.84288025155042e-05	0.0633077925988451	0.0203444378311768	0.088562800338958	0.165082349984764	0.0257630039394393	0.222692634772766	0.0290402174603355	0.092301666537218	0.149260529284316	0.195351027275642	0.00805628630675118	0.00664652177326362	0.0698215047997257	0.0202217885171473	0.102892090008312	0.00994190763048177	0.0215854023729175	0.0145772614442797	0.000611230450687435	0.0159214860118782	0.129853595066087	0.0381171740793802	0.474249974509541	0.223192508551034	0.00112352177610588	0.113900885567984	0.00794567035999536	0.453099287679797	0.067164266895407	0.023677888860562	0.0411720432085757	0.0389516240855616	0.193680624115071	0.00577994209061966	0.240912532185552	0.00214281039282518	2.95338673460432e-05	0.083903892422539	0.317679705396089	0.00546498436539372	0.192608631243058	0.00544207876188097	0.0176532699119575	0.110649570487253	0.0417276098678384	0.000131978923322781	0.0182058555273143	0.0274144248539525	0.175651671493805	0.0406438227769503	0.00831257261354677	0.00733242782946702	0.236380003215635	0.0463439173125678	0.0187408934122031	0.000595332758924532	0.0194500242319345	0.233088956717186	0.0298826157387993	0.196623260197539	0.04069286431768	0.017465507038219	0.017465507038219	0.166735766490254	0.0549742124761042	0.447518232059609	0.447518232059609	0.031118094454249	0.0502956482150375	0.0678562371342058	1.80740237010891e-08	4.89280544978204e-06	0.020816722144008	0.157430984732146	0.00964111151815799	0.262168120469364	0.271530598239554	0.237229663912916	0.209137494002336	0.0707719939818487	0.0651730947766123	0.345870946707505	0.41321092273057	0.135752637451427	0.00384570355749248	0.052407068530986	0.147572802155699	0.0361551342363643	0.00990128571225688	0.0460467899877532	0.103023580050925	0.0276825520420062	0.119674605280005	0.0842505862847961	0.06884124557074	0.0385864215862253	0.0139902411788973	0.00181394896155917	0.014326744772327	0.0958295564776455	0.402279671066386	0.237613351618171	0.332152094549969	0.218217852549844	0.194858807143136	0.369762028773579	0.0381416897962794	0.158649810995744	0.205812695764933	0.00428632340611092	0.0400541274017681	0.0117407143402366	4.69411021364597e-05	0.0379997264688183	0.109077757723844	0.109077757723844	0.097711010835642	0.0328878807910048	0.00977024714274411	0.00157099520556241	0.0812397420371622	0.00673008534015069	0.0154638311327419	0.0457510646534086	0.32110796796459	0.0469468438586441	0.0485815210228214	0.402113055186877	0.00140452497519741	0.120788931875116	0.28837700432659	0.000872154484287288	0.184650437755187	0.107363976788655	6.10427160869162e-05	0.00382056264755526	0.235107390045078	0.000809465900042398	0.00392909773971453	0.00611072340205313	0.140877067462845	0.011574732942776	0.25428901322057	0.00153919753707097	0.00302494596364857	0.292564943397087	0.292564943397087	0.180037230785422	0.00184632966249494	0.00634371179029397	0.0353019265938185	0.00130392762090849	0.452582043381334	0.133399832800379	0.0875346557263312	0.00744206086145556	0.00287195935743837	0.00559906360111465	0.00135362029507802	0.000225055674666812	0.250414589651729	0.252708730852989	0.00296954034442645	0.000357507081703173	0.0066542764791662	0.0484576268667814	0.0421116449923406	0.00250070246849609	0.177254995043498	1.24515910300555e-05	0.0128592033821119	0.00412368306673674	0.101882473426308	0.126685424286802	0.00466589797347339	0.0125814987899677	0.000236268268672749	0.00884167179896989	0.000361808857008527	0.0236466328086785	0.00919903744110239	0.0557732493691599	0.152722166382701	0.214208978664869	0.0575431622840397	0.140914650001279	0.618936171691967	0.0558099547779401	0.131322704485612	0.0370807055443732	0.0839379693732301	0.0497415472642443	0.0833706762527357	0.0333508643302895	0.319636351864523	0.461983874582847	0.0922067312731177	0.193967671830373	0.12291556161182	0.000951302399330479	0.0103925296855236	0.00494739357390323	0.086407454773999	0.172591214917131	0.097711010835642	0.433235079908119	0.184135702411444	0.285385779375115	0.498467827934762	0.747977191201077	0.436940370757952	0.248882031022691	0.693818465472769	0.7631208547649	0.482398368904363	0.391857221013161	0.455071006870163	0.0510381176962128	0.733204567215216	0.533306000593686	0.439685507351572	0.48842935329096	0.0431148929058533	0.148853059088795	9.86783581521044e-11	0.747977191201077	0.758114304081212	0.013458361080917	0.872606485537748	0.128219805620972	0.00122595970870959	0.677474131603609	0.866563953604238	0.676299330842231	0.280556904059072	0.0106857430457081	0.824380044101891	0.0464103161699407	0.0023421340044195	9.13752948432793e-06	0.708539382867859	0.531873092744987	0.547933396348628	0.578415556403893	0.629207643256247	0.232755545973827	0.0178084968247304	0.793396539360707	0.015929108571778	0.233337737950558	0.010913266144455	0.00718365623489064	0.0969860463143377	0.55268780377924	0.690320157687391	0.0562370137376885	0.000973018911111584	0.162131309583916	0.639658282502361	1.61862844751708e-08	0.613762631515363	0.063677378041522	0.118602325345282	2.34033018442614e-06	0.00103399651482909	0.094898972111369	0.000617482539119414	0.375965720814011	0.703305767653027	0.133862141262717	0.0828702389842515	0.514171117998555	0.0794263928518181	0.00138243931365157	0.138496145237076	0.00630223441956653	0.438537812384464	0.00170235540992566	0.00170235540992566	0.0222753536176318	0.153925170974452	0.0397749191684462	0.539628871868371	0.00948938466399367	0.0021502169727578	0.172015097162886	0.0509272770792115	0.741685276172629	0.0126540337548077	0.0654776189108805	0.00246975597557836	0.228596067565947	3.17431119328965e-05	0.00854757599758826	0.235760823264704	0.00853486251481664	0.00684560751076307	0.000481955070118512	0.419894099392157	0.135264518268842	0.0479442007684545	0.144279382725009	0.0198564096150203	0.278023768888965	0.073993807594405	0.00499390130697999	0.0109234134469624	0.41922367757611	0.105702321114356	0.000403940199043759	0.0314728538107071	0.109206977774958	0.891500013315713	0.0220790590371594	0.328667418051888	1.24241429000363e-07	0.436467905993224	0.316171776845962	0.513878932105894	0.0510234438010422	0.244883062683248	0.427858832667595	0.225083019202912	0.0166648210667037	0.128297608542732	0.0644745119073365	0.00288266734751108	0.00109436420137336	0.41921536924519	0.023229067460419	0.693938898003384	0.640080967495883	0.000220130862649081	0.659719396356896	0.00131579286924757	0.00731132488315787	0.000399611405179493	0.0240258273859359	0.885780641496058	0.0294482851289685	5.67548873783618e-05	0.037252332555415	0.00609237701411301	0.0154265790476621	0.220607037255493	0.000126876506559663	0.0674688800469279	0.0674688800469279	0.0332359037575273	0.870255764949051	0.0985644663308517	0.00661931844158785	0.00685003175030169	0.564881645945484	0.000379959408312358	0.789951088431837	0.116846400500142	0.0214523036026053	0.00152371805546225	0.00267670342757557	0.012458851322738	0.17611819599059	0.76280542378354	0.0380285772841274	0.000914698325050884	0.252297447585179	0.0389052598605402	0.0411705748158429	0.388878565824568	9.61601705168489e-06	1.60796215595067e-05	0.0510724898908863	0.00780287824980235	0.19800047009924	0.407599478082297	0.0352353192990063	0.00209067281075914	0.00234697073920747	0.0240680250126235	3.12828722051451e-06	0.363611956448155	0.870255764949051	0.00750081127827778	0.000213207349808423	0.630373740210602	0.794212117919229	0.0562911850215902	0.0084881177018903	0.0056516630099516	0.247344708124029	0.187981883593285	0.299775043328282	0.0651339293298048	0.0588023650590968	0.0574166354811206	0.0373459789722875	0.00897747233476161	0.149068294312183	0.027110918888574	0.000320818348054364	0.0828702389842515	0.250313192469447	0.00717075043080561	0.0244052341025119	0.0107043112305496	6.64307802336868e-08	0.107703573984133	0.375698905643936	0.00663430287952973	0.0695223252619755	0.62295409971761	0.0794263928518181	0.182062737117708	0.0548783677812493	0.000335100054121953	0.0510255413530245	0.0473411529394815	0.0190091102495211	0.00509854910839776	0.00804051817900474	0.581491784603348	0.162338958273927	0.80658036339711	0.000344659332192122	0.00152371805546225	0.0297807225582432	0.758819252206932	0.40682323010445	0.775599128405515	0.192130055497401	0.294737388296129	0.521860262430173	0.832892086943573	0.646918866414988	0.612040506816787	0.193425615456821	0.011604931157505	0.195466276483608	0.00122882130436225	0.615288446196624	0.524331581416592	0.493212521553625	0.00120097679567047	0.18528416852513	0.0238933925458752	0.832892086943573	0.779277954596071	0.00163057084514686	8.48465533310156e-05	0.285385779375115	0.60719255350503	0.794212117919229	0.125024975255003	0.613585474200821	0.583409695079746	1.65974189238099e-09	0.775599128405515	0.715128488410942	0.287964148186514	0.18528416852513	0.663868437245363	0.721929681650882	0.178599953515353	0.141244815768915	2.89493517356659e-05	0.0391978537714728	0.0804259312097537	0.0399741731746757	0.107195023431329	0.0838856371261231	0.428101371502015	0.428101371502015	0.0897608287409511	0.331496788543569	0.355508739300443	0.293786117031469	0.0147882057675076	0.0278268612511408	0.00990744517880153	0.0546612043807205	0.118424763750305	0.00457912964016076	0.000647310900437722	0.0187831916139677	0.0232938702366058	0.0608656960328382	0.0502954857435362	0.0121531262251751	0.0131502822247209	0.068011359365768	0.000122498242494679	0.0395582885650429	0.0172426679759962	0.0161847793548657	0.0140666793425159	0.00423118118717373	0.00423118118717373	1.07195654312702e-06	0.0252909438914183	0.00120056326017213	0.0218020506286108	8.40760714867975e-06	0.000549003235074255	0.149224753748303	0.0591121045072168	0.114841830761604	0.114841830761604	0.0155094796085776	0.0456864280519137	0.000579246447219264	0.00320064492730721	0.0246951220728306	0.0333029729219552	0.029641769225986	0.00680604386115669	0.00219832231151702	0.00452746639655935	0.0302493645608901	0.200537224576508	0.282578578007993	0.00181807146115855	0.45216609129579	0.00139021613585662	0.0073025229939779	0.0337978141550755	0.372689745383298	3.09210461028426e-06	0.00325481599901087	0.0252396540206431	0.0455131156096102	0.023689334913223	0.14948104379467	0.173632086538429	0.0079061515798555	0.0357897716674449	0.161992013210794	0.161992013210794	0.0209842422048941	0.0463534014961546	0.0106584794661451	0.00477140265599218	0.0644722468023115	0.329656722277739	2.71178165622447e-05	0.00732560506693465	0.0178836828505726	0.00423720064926849	0.0668833565013007	0.000790184750833401	0.0558947829085611	0.0250895708738852	0.00701315155861383	0.00123656813298794	0.206307883077394	0.0235291690644499	0.0764018504468948	0.447516487480434	0.00669109094751285	0.0497203878498038	0.0287264463283314	0.0212071174708776	0.00889064990583952	0.000101166525458585	0.0189552188029003	0.0897608287409511	0.0418156705137582	0.0203046052891607	0.0099697285180883	0.00782432784035104	0.0138136496301944	0.0015843136409523	0.0416454671357708	0.0295400213411936	0.260474849156965	0.0281819015243813	0.117707263482776	0.0107959678787389	0.00536784020735603	0.0858355306484956	0.0317589995388579	0.357840946860516	0.357840946860516	0.0141893212260862	0.000197830635383326	0.0206679154777739	0.0322708673975122	0.0519409925550307	0.0563951071547431	0.0904537888191336	0.0087366825873246	0.0254424435452975	0.0935327657471137	0.014945791853742	0.0192182680266796	0.133274134494361	0.0129001402577548	0.473231557999188	0.447436104326547	0.130383883308694	0.0224580422767219	0.000155166608910625	0.0439685596224895	0.0439607149731244	0.00571741412131091	0.170172026396733	0.265059831962944	0.0296733845528625	0.0216250517514283	0.00803787540632628	0.231223499613805	0.0253266602941993	0.178320485339273	0.172276089664545	0.0161897984827794	0.02645127467411	0.0147979523289494	0.00235125823431561	0.117426810624845	0.0508811136608229	0.00240625096044723	0.000663546517390542	0.0257567351466534	0.108445899038745	0.158438829114436	0.00760115930218375	0.00619332910891583	0.0102277945682914	0.0344839418575603	0.00371778454469743	0.396041196735816	0.00146935884177552	0.0154493082086153	0.00105669933522697	1.72342727305702e-05	0.0241722985047991	0.0590449900305363	0.0188411662486877	0.00133006526303094	0.0881026360658009	0.0881026360658009	0.000860399791902777	0.127955605860095	0.221420916594117	0.0598780746549645	0.210711287290357	0.0879690804176299	0.0258867264287732	0.181075924454169	0.0199822601074484	0.0279672193868687	0.0153747563965904	0.0631589543141159	0.169118786813571	0.312127018703879	0.0071837314850398	3.11055365206877e-05	0.00472101650803635	0.125247983645965	0.158421011626558	0.00829241279674454	0.0792406737901947	7.67369348487703e-05	0.00504333935754143	0.264795758885297	0.0705632198902236	0.317711847223977	0.224430943119349	0.10585403468732	0.10585403468732	0.148410562169166	0.017776024403273	0.00256108524883899	0.000125464978182459	0.35415145323573	0.35415145323573	0.0840694699630075	0.0840694699630075	0.0168757344524263	0.0168757344524263	0.0243573985447313	0.323180853218412	0.323180853218412	0.147250961511287	0.00688985957993241	0.0277485074054769	0.0277485074054769	0.115580464112979	0.0545884086086072	0.346452929666117	0.232199745845801	0.342011836720961	0.106840602892033	0.254596335682837	0.217671669908075	0.0724516816302386	0.0115485478744996	0.247344933524435	0.154965798918521	0.0216118856280382	7.11573028032012e-05	0.0820050957606093	0.0372691484125732	0.000437325888222241	0.0115287279359255	0.000309121857571169	0.00170066869833791	0.00522360495869404	0.0505209985854102	0.000366241070572594	0.102594926066972	0.0245862165949214	0.0101932022022084	0.0292546410762938	0.0677576446783947	0.169153925140573	0.0134812352275908	0.153769523351489	0.00230035760407924	0.0367132241896035	0.135889387231389	0.00693572019089743	0.000572623729478656	0.161303759515487	0.146893165736009	0.158752467832264	0.03274721669235	0.0329928110368864	0.306977867505417	0.154220064335908	0.0130900688182703	0.172416438567272	0.172416438567272	0.0354791399465105	0.0899663605259045	0.043657440528279	0.15182006062044	0.0677718079448047	2.68074939794131e-05	0.000957436668065192	0.097338948608211	0.216675201937027	0.0316130667645519	0.00242700622389536	0.0221963182783773	0.00525336195826031	0.00771287708812504	0.0316855620033102	0.108183411222454	0.506661633689862	0.527931898133535	0.000200734138800565	0.322704637156231	0.318456329404333	0.201270983704793	0.19810929318397	0.12717697278496	0.0624499003324089	0.023229067460419	0.00472204277122581	0.41575850792183	0.41575850792183	0.0618928636304732	0.11342129901359	0.0248653682448325	0.0128101547937978	0.0186528616359465	0.250624080056864	0.0683487037288943	0.00208352522071192	0.00627374071685433	0.000242846134885677	0.0407397984320071	0.071497877952439	0.00594456700563969	0.0021970107873634	0.0216171618519891	7.56128061881452e-05	0.033835139227583	0.00483888270106677	0.0130724250419465	0.00498371360381957	0.00661635975029128	0.000602026328501978	0.00147807421285326	0.000523865209875196	0.0237984142734235	0.00623872704634298	0.220901446897674	0.149285387214164	0.0379162369396027	0.0744088230522885	0.0362463679288175	0.0237536097767355	0.000548404070153885	0.00038183660040793	0.00191979766318175	0.00667272115895958	0.322449203552836	0.294837025132452	0.022893297998047	0.180037230785422	0.00983756225243119	0.0149123177801983	0.000202828067280303	0.000289714053472122	0.0319241456540729	0.0363184805011108	0.0279672193868687	0.00322809354449011	0.298086602659928	0.177695517829349	0.500988915961333	0.0484322019366364	0.0036476018935823	3.84495623018481e-05	0.0206823431819519	0.0238302156054657	0.00110331795531709	0.00879342012165332	0.0698742367685765	0.0241673805224956	0.0417510916025451	0.0206162801834347	0.136386814718625	0.0755436219956152	0.0755436219956152	0.0170596315394956	0.358687601740632	0.321293165924013	0.216520359183586	0.172015097162886	0.00773419674781061	0.306977867505417	0.0410925136958191	0.0394408829215789	0.21798283101256	0.0322847229471554	0.241091013944188	0.184727748963815	0.055077219981559	0.00291881720077924	0.000110821522242649	0.304440174810986	0.00680898585136865	0.0171800157869638	0.0256638995451651	0.00240880794538304	0.000154093053934335	0.23822724232018	0.23822724232018	0.0116532140441536	0.00215495571227603	0.0805246910839711	0.0126665665069086	0.626909589211179	0.158176940849433	0.0270478753919551	0.0522739593698083	0.109259314831737	0.403746536585148	0.149557859447596	0.00140452497519741	0.19318437278988	0.19318437278988	0.0305755416700019	0.0239984651416649	0.0306789904262484	0.127334126014342	0.0126991749116	0.238720046919332	0.019604842886814	0.0643162398776839	0.0530125638638655	0.055803080950968	0.0669832584358777	0.2390865339165	0.133994107399567	0.114814516393147	0.204621718113283	0.0685870544908258	0.0400265516048474	0.0500981174275405	0.241576627054159	0.300297632510344	0.271871531647893	0.41921536924519	0.0355341912122561	0.00329792426664541	0.324945940627101	0.0138053373470057	0.00155168742956975	0.00970740647422363	0.0036601985618723	0.0093314640151516	0.0559798147271666	0.0559798147271666	0.04247539135591	0.00868857240041377	0.291171618945358	0.121889505293698	0.072529159531125	0.0135276711750539	0.0568747076122548	0.0898796538050639	0.000737192180763445	0.00181317160245959	0.0144038935387167	0.0618506254987648	0.066314786893342	0.0430341548819743	0.216391761378169	0.0360310620047292	0.011609414789258	0.00285965387917607	0.00575008520834838	0.00501353761568394	0.0874355124380723	0.000363256824949674	0.0876002644023423	0.0290005047752255	0.0117208931647771	0.0436150986551826	0.00628177370624932	0.0766684939687269	0.0191445328519721	0.00879211526204737	0.000201560296399119	0.000688273448821352	0.136627060395498	0.350262961437158	0.501352610092534	0.0243810267164207	6.11902231008776e-10	0.00135898334599845	0.0425495303456199	0.00191377875182074	0.00481646479505051	0.109892058110275	0.217151193002966	0.00090500053104663	0.00741303157641174	0.00678659851045829	0.000167950448512576	0.196417387649596	0.157764930520775	0.000603322103739672	0.17019422724573	0.0143477698127758	0.00857434792090461	0.0127219340536832	0.0136424069872431	0.0148066162477755	0.00732272854806952	0.0295627299361822	0.107675648753892	0.038733251856824	0.133620525235928	0.00165029731681576	0.000518209313252128	0.0025862593341572	0.332059756775265	0.0329640375429695	0.00612355833661024	0.140207302742626	0.0094111356909103	0.0804822612496554	0.10586377788821	0.00992090921051376	0.0495797994089379	0.000220469353730728	0.0295211398103739	0.00369690814473794	0.0136194491245944	0.00118030211231622	0.004077795986215	0.039964407700813	0.000183423772951202	0.207568065941136	0.318204525906464	0.0216142233016472	0.0313222210847656	0.0709865460346387	2.094793970962e-05	0.00173059617667293	0.247344708124029	0.178380032449454	0.00128791532186677	0.0362361729302922	0.170926113956239	0.0251519621336393	0.00234173631429105	0.00283501923806901	0.349781366023973	0.494092127512134	0.136937496478553	0.0153827982604385	0.201701967350364	0.0111428411646104	0.00623716634002592	0.257172369230627	0.0224361132850807	0.0033756476489503	0.0133616206761488	0.0369523227040457	0.15180158071961	0.00557437866804443	0.00393630372557554	0.0350689487653994	0.00292906753106972	0.069861390457056	0.0325204575570033	0.041709329126567	0.000909531331888217	0.0213673279862107	0.0627041813072278	0.273091132806502	0.0112410854599205	0.00213866511619585	0.0393938994091034	0.0393938994091034	6.93122984261849e-06	0.182024008535096	0.0459885112207216	0.126466251996243	0.631954435170765	0.0188188379658779	0.0183585530595317	0.0196678307828265	0.00850303469857318	0.10840771731798	0.053057352832255	0.0337029013074261	0.128551383318837	0.0157103286886177	0.447106682438246	0.0784669307547611	0.0161173328837688	0.00339186938353532	0.00203169611113595	0.0144876724900975	0.0085978844015108	0.00033071804547679	0.00964013595669787	0.0181868536358669	0.140449375313601	0.223239410460501	0.391252821991896	0.00389018074058266	0.14522655317289	0.246285252444463	0.0434549023214601	0.00548076680008127	0.249260498761386	0.290444681496201	0.0126149312948204	0.0204955889795753	0.000234693811888574	9.49262673038997e-05	0.000822072613785966	0.0475348897951069	0.000974501027346704	0.0324422608650025	0.0198022778703973	0.413693732436457	0.440873262531365	0.417442616873311	0.0763607954576214	0.175812497283342	0.0702149063496841	0.209989581672187	0.0780315025945035	0.0225308998321318	0.00437064422970678	0.00833320139321584	0.0107512528538204	0.0796057185049656	0.0425887788468084	0.0296329158600801	0.00118516332349244	0.0765850644405312	0.0828110471730763	0.332916715249263	0.00311431800477998	0.0670348897105572	0.0103776117836642	0.156768633720337	0.246506106099745	0.132907529729967	0.00627424845855182	0.00548543893574393	0.00183114346859165	0.00604626914427055	0.0508975959229311	0.0842852418893152	0.0153476611047053	0.100284536479994	0.0162353642429466	0.0255959806675015	0.0255959806675015	0.0071167383152167	0.0431376305746129	0.14250036622537	0.0798453946896688	0.0721080846645232	0.0520954885699392	0.179918977017657	0.00025594190164726	0.0367867733234221	0.000350204600919534	0.0011363352985772	8.80651787065662e-05	0.000100673290329499	0.0489578443309261	0.0241935607005911	0.0309754496114092	0.0152459991181507	0.00353731741500443	0.0953007504233951	0.0148340232679144	0.0794697592464573	0.0113047274243592	0.0017297274722476	0.177299776570185	0.0703637888105398	0.263846340906015	0.0552124149217749	0.000352823799278319	0.15295032028427	0.0302434886618327	0.146613502495954	0.00233798927483072	0.11672854177811	0.170471858186508	0.214048749994668	0.214048749994668	0.00642186217785291	0.00208790577748947	0.0104821748976539	0.038683501262807	0.0709630845771004	0.0709630845771004	0.0469533777605936	0.0942411915836978	0.0596348490069976	0.107675648753892	0.0545884086086072	0.00286558336171655	0.000678599026606241	0.0135174806130568	0.0135174806130568	0.0114431018136979	0.0414636171618758	0.0143249725617649	0.00208086430163504	0.0229963599702754	0.113741060918047	0.0115015691526393	0.00107404147926842	0.000317522524723471	0.0139646599545014	0.285947014526853	0.0158607964893012	0.0482589660839421	0.0226280692629799	0.119763861684765	0.0985114356873174	0.0847855557889435	0.0151500244602787	0.0435918851767914	0.234270927617891	0.0798970652255065	0.0195961432998006	0.00421643195355953	0.0127247235128969	0.0221963182783773	0.0492201553008731	0.0492201553008731	0.010764085311961	0.00109152239512158	0.00247326363140384	0.0229240089133	0.0161783359159845	0.0458220012440398	0.249159916352639	0.249159916352639	0.00726740183599335	0.393096967267314	0.393096967267314	0.168670396021318	0.168670396021318	0.00304715769954432	0.0365473352106626	0.0287032345583844	0.00452091326668426	0.44175999422126	0.613585474200821	0.494831741419888	0.494831741419888	8.64587650138398e-07	0.00596652093729008	0.000158255843819995	0.00310396074448867	0.44695768260976	0.44695768260976	0.0203252155036547	0.100276077755866	0.0682999822209328	0.118424763750305	0.133744931822611	0.133744931822611	0.263377550258003	0.263377550258003	0.00582509667683667	0.224541263931201	0.224541263931201	0.0177044517257753	0.0076877128845115	0.00608020830282407	0.0106613062800329	0.00244295773735489	0.0818100444552368	0.163551616641976	0.0795512858126229	0.229042549055201	0.0649460793163867	0.113343595477984	0.0595523060053489	0.00324632065000744	0.0615411278147141	0.0176201013598838	0.128803187030017	0.00263200495361812	0.0756617451276218	0.0385829754393054	0.0907442532662474	0.0614086301088037	0.0290326130087961	0.00235720870102572	0.263655383590593	0.126750474655151	0.00481197807790164	0.0364162983639661	0.00906123462467174	0.313945573160327	0.164171718156625	0.00745810101682939	0.0106919168204194	0.0166598510024224	0.0166598510024224	0.03129640085839	0.00883256597457365	0.0259545468430062	0.0247374049759512	0.00196703081157702	0.525780836393214	0.525780836393214	0.000448491023622898	0.0770013617016685	0.0808043770090534	0.210347890881926	0.112379123176315	0.0135237231034914	0.22459914519113	0.0434367568515848	0.0162315550623111	0.000727884890329291	0.0381865604689658	0.0107193045294585	0.010624862782471	0.0615411278147141	0.000214955674247752	0.000214955674247752	0.0827374222245864	0.00827985626653364	0.114672249369665	0.321228236700163	0.0695405381179627	0.000171793538419445	0.162907560795979	0.067072535572555	0.146679326339263	0.0655211087568007	0.233337737950558	0.00546498765313788	0.0718819873512574	0.00714780531536118	0.180358402419784	0.344663022899223	0.159943698254795	0.253606824293033	0.0578878797362856	0.0103634985195834	0.00153487692033139	3.41213086469522e-05	0.00160476008893487	0.0295756794342592	0.0966287159605363	0.0162366115974187	0.0135499895505656	0.0881872873054582	0.0881872873054582	0.000900565194391976	0.00937347976649819	0.000211912775367204	0.0325749432751507	0.00708368080747816	0.00729712762751394	0.0471912904304615	0.00436757603925558	0.0730083527784017	0.354936883561735	0.0527302090520008	0.0332621636013856	0.259489796247251	0.0164746307961651	0.00463824613777897	0.0779166701781977	0.0981557189809966	0.22185496511499	0.0201492781847124	0.110433082410295	0.315104246859237	0.315104246859237	0.317724441876476	0.187565634986194	0.193585286984459	0.0687873771883863	0.0233776501217611	0.00142750568907733	0.0356723150056658	0.123965377178251	0.0614054107082798	0.0134473214939052	0.0139916351395963	0.243563665992293	0.243563665992293	0.0278807072757469	0.00275703353442302	0.0164449867365103	0.189659447824915	0.000746362189839956	0.042692362925827	0.00139718223880522	0.0273081424726598	0.0114496968147195	0.245041724762308	0.0288940365709101	5.00929138827862e-06	0.134112537268263	0.0253369805974179	0.0111620422478916	0.0548628422772554	0.232742714511505	0.010958400676159	0.32523703421222	0.00970870645457571	0.0026490260284569	0.0208277889832511	0.261490383381657	0.261490383381657	0.13336282423332	0.13336282423332	0.00315018186938092	0.0357020310436124	0.140299055045197	0.00746733376326778	0.221479200855828	0.296636603731177	0.306413416107015	0.0421315737152079	0.0335802854610201	0.0479015159837538	0.130629813938242	0.237332718268409	0.000154213305058601	2.15546946935474e-06	0.00115040183323582	0.00466304711072967	0.00352698575217555	0.0521297950909027	0.172713721517561	0.0204796847483906	0.178578988900644	0.0925810200098361	0.026819430357825	0.0066447844680409	0.202400189688071	0.112611473741201	0.0223696084678666	0.00078325465518196	0.00165782006962136	0.0212343210915123	0.0192431421773755	4.40762989304146e-05	0.0717072678140959	0.380361422755931	0.380361422755931	0.0120026023008681	0.00257849240189882	0.147469456581296	0.180386378823082	0.0410366698577998	0.123437698762086	0.131645444024648	0.0020558353277482	1.4328721945277e-05	0.088262180985421	0.366278648436238	0.0760813053007655	0.0093406457119334	0.04112351266354	0.168128712333757	0.195886142724714	0.17412487057527	0.253256578831821	0.146060386063345	0.061893370502689	6.23290834158301e-06	0.58393073854866	0.127518819136737	0.077909914000335	7.23066512953606e-05	0.267891178092602	0.406122549221242	0.00889380523526946	0.0605877035976407	0.413178166960174	0.193587098371211	0.143754165694649	0.0734212234424884	0.00902338317295328	0.0269797365006353	0.443195927462215	0.0196219918298018	0.0144242626326813	0.0148375266624958	0.0584009703788431	0.0507353248189623	0.0130330980211955	0.095329789729758	0.000281183073599556	0.067193825242171	0.00531747598639078	0.0290237831571624	0.0290237831571624	0.0040550657167384	0.000737472756549185	0.0404998640480507	0.527728476742785	0.0119223060673005	0.0420889518755527	0.450114460189239	0.629977186737313	0.153090337400401	0.0947971934539731	0.00517348708149989	0.1407744868215	0.000374778918390404	0.172821026791223	0.256904110613282	0.386504999644398	0.0159898613423461	0.021943240032661	0.000104312047250451	0.0735884409341177	0.0902892767833024	0.109170400636054	0.119525307458433	0.30259183331744	0.0036494596529687	0.00213931567511964	0.00288046316655011	0.117538666631614	0.268357893767938	0.107016343614322	0.206903666344911	0.529841471086479	0.147628934336467	0.086297894333655	0.000736017684325184	0.312475244900414	0.0520001916792655	0.033726978575544	0.033726978575544	0.030734375489621	0.030734375489621	0.0319241456540729	0.00267295017983901	0.083647766792117	0.39214833853749	0.0029591526760903	0.00594819405160389	0.0176527677918056	1.10764876593714e-06	0.00332121918371885	0.00126991559622125	0.0984196765461428	0.0961950825198311	0.0359861013151167	0.0787403617968046	0.193746492219728	0.1256558996829	0.195119045172065	0.00150264779829434	0.158320723794876	0.0395689232359365	0.00339386545193996	0.000424835832256517	0.0022221951967763	0.00960271123317795	0.109018537061347	0.148832078316638	6.29317596362576e-06	0.243787219004928	0.0996603214489496	0.548268441120226	0.548268441120226	0.0464428831910351	0.00109796911088356	0.475208497347081	0.459513506972635	0.118060317506708	0.10303554214974	0.193607531017442	0.0330986975314431	0.0207742202983343	0.0320430063617393	0.0697589768578978	0.0134682005206099	0.00396843913109099	0.142098343248935	0.0264129980011621	0.227053146789953	0.180855551742561	0.0945671244323749	0.268566737270276	0.108833008661149	0.12945110837396	0.0343269561373825	0.0494903299271731	0.149967417016374	0.0162455910318122	0.00902958112051222	0.10245742978327	0.0803402449031396	0.0106448371713382	0.0124165604531393	0.285872661279795	0.285872661279795	0.0109375051003333	0.000612439807528574	0.067612462399465	0.0301489915153079	0.0249898593657885	0.107195629221454	0.0057036180705658	0.00574374267427526	0.125367752620087	0.0083106020247738	0.0376080644412838	0.00445287411873146	0.200095249889146	0.010913266144455	0.567768026855992	0.433023882654734	0.0607082524100209	0.0607082524100209	8.03714278628201e-06	0.000610625919559289	0.599556133442796	0.599556133442796	4.85550715759713e-05	0.000898058498777877	0.139367555533372	0.139367555533372	0.0342501592922374	0.0394040980957188	0.50568239345531	0.50568239345531	0.000216619728927602	0.0479753278801298	0.008545529163308	0.0553896490120676	0.0106935795977894	0.0300762696278149	0.0610121524287673	0.00133745988038528	0.00323865124260683	0.503797678310994	0.551900485974061	0.0738942306992171	0.0472483991179005	0.259950044962847	0.424908800292933	0.000566636659549845	0.000196833674742354	0.000421167224268029	0.0371821738986411	0.00122561090903484	0.0274313173264865	0.420429114245889	0.0185803169787067	0.0975978762494498	0.2965546829733	0.00790443727038939	0.0121357268876576	0.249260498761386	4.32440105453505e-06	0.457067349018968	0.280678859012259	0.345810552555504	0.345810552555504	0.00233954078804898	0.00338411698187358	0.112998939100783	3.97630246018541e-05	0.000294779022222834	0.536539154198348	0.536539154198348	0.175539761412367	0.212120267415158	0.279753843916931	0.142138371308096	0.0486785707322883	0.00490417416993103	0.308273246480294	0.0983776158401902	0.128411610548322	0.0458404125734256	0.0745127928966096	0.11756790318098	0.122616489730053	0.0543645487626113	0.0968279089482906	0.11854555506237	0.012060938629616	1.07022188773633e-05	0.00268762429175526	0.038635997266609	0.128249955438355	0.0401350820355546	0.075255109299427	0.075255109299427	0.402782111098612	0.402782111098612	0.640420441446277	0.660058895979298	0.695453450420003	0.695453450420003	0.0411749606457722	0.00797318781165402	0.275563656750272	0.215878215927886	0.357800750696977	0.547034571881823	0.363914605020557	0.577403752718494	0.620062100889959	0.559943160151983	0.477900432226249	0.620111986443002	0.687016131759622	0.636731234442293	0.496878262757	0.239576080403243	0.17346748937247	0.267709075314975	0.267709075314975	0.0142648638484716	0.0263048627774926	0.000844814608150464	0.254633350234779	0.106606817267419	0.316576286204371	0.00760592622588581	0.0134567141018307	2.45054119867338e-06	0.0168338288303387	0.0413809972477803	0.384398946000299	0.0522739593698083	0.434237181707783	0.349710024871782	0.157047220403413	0.00840359914454041	0.00535739166578561	0.0228592743550615	0.027283613100355	0.00213085993732499	0.000490691643172247	0.00347739476762211	0.0346863036960358	0.0287934259831394	0.102351701204477	0.0136713599916677	0.00106800356316532	0.216531197479467	0.216531197479467	0.191736222005305	0.191736222005305	0.00281951166678645	0.00654069042373712	0.0936089624463888	0.207781417372606	0.233376291592252	0.200901200535632	0.200901200535632	0.0318694723308142	0.106892233577915	0.053250807334466	0.000209716233000115	0.166019388472297	0.166019388472297	0.00238035931909213	0.09679800067321	0.0913123206979981	0.252129343978236	0.17179135766001	0.132142910724724	0.257404856209634	0.232751381139082	0.079894709854311	0.079894709854311	0.024270920719698	0.00362971454978558	0.00489169078030269	0.0223310487164468	0.000736311046216673	0.0107008449413795	0.000203116322699803	0.00983543915375445	0.0395577131380089	0.0202658364792579	0.00357659253567433	0.29272121991804	0.168323055410512	0.0221893909788847	0.060868357076515	0.0275603809066609	0.0703131119952999	0.00684411747687711	0.0539622494342048	0.416121639611234	0.00612539295542737	0.140812222452419	0.145970989551486	0.0797345245838024	0.0996246703717789	0.0902780719614945	0.00223776029274893	0.0122991944517997	0.0122991944517997	0.0823725597439157	0.000701815847679194	0.0125740846238651	0.00503197841446675	0.0902892767833024	0.321344304488426	0.0137269532535045	0.104304472512525	0.00898649271442315	0.105670681198157	0.384839801115409	0.437049866840361	0.0980007497517273	0.0158436535924224	0.0229336903109689	0.0142448205357697	0.119575676793137	0.000617175369755822	0.00873261170107391	0.00765988067323651	0.00558548951301489	0.00583745685408728	0.0223939470404457	0.0043588384069473	0.00506444640149451	0.0109114927029152	0.0505389869904184	0.00364631699130908	0.00364631699130908	0.112355130407831	0.0449840524902927	0.00629488995050656	0.102631781592559	0.0109102874361879	0.00679208216192066	0.0088510373092733	0.00126308304182207	0.00166454294367005	0.0330143225857048	0.00694229673593474	0.0063799854378621	0.0207761963605171	0.0521310520369525	0.000217611498758204	0.0609030526350176	0.0527596862657517	0.055289963183148	0.253965009342359	0.0892542523629417	0.0857780727219773	0.244233113029919	0.244233113029919	0.447106682438246	0.0414883810556027	0.213236416367552	0.0576409145376769	0.171993575288813	0.0465938413407606	0.0315614931659156	0.0906421197586393	0.0396743141634089	0.00840120182342917	2.56431946306225e-05	0.0544677976819192	0.0544677976819192	0.00840120182342917	0.00435537435315507	0.0062675080763478	0.00214101161564688	6.93162291229825e-05	0.116554009058191	0.210347890881926	0.0205301214714058	0.158374647057388	0.158374647057388	0.231952096715191	0.120455293485115	0.0183342504566793	0.113743143353541	0.0301871365965825	0.0680907850994758	0.0392974876837572	0.0392974876837572	0.0697312619636188	0.0736689914962996	0.028450630820009	0.0170762752903574	0.0114300240638157	0.0246622099336057	0.0533056869767218	0.53336133069576	0.0257267088092736	0.0274769350798693	0.0437752411791645	0.29699103545037	0.00169968929346856	0.0338537004666868	0.0648593935240077	0.0785745035659705	0.0486707631172968	0.0275543911754406	0.0606650905392078	0.0223746764148955	0.0380065618478895	0.0733004203555615	0.0698907822672428	0.177348788860166	0.0176536195171036	0.00579412981469828	0.357171955663708	0.357171955663708	0.156273074220797	0.151051290159251	0.0539342454106706	0.000945561846536981	0.0364435327394424	0.0769325952488695	0.0769325952488695	0.0003250466228052	9.29029027871008e-05	0.0522495400660084	0.104762478857469	0.104762478857469	0.179025283669615	0.00258725889319094	0.00109373471754362	0.0220467733618028	0.00575059456590861	1.05602088507896e-07	0.173056178034025	0.0166911790169893	0.002876929208299	0.0351181968755371	0.000372099110740454	0.000388705211646289	0.271216335385764	0.271216335385764	0.0225853431603547	0.0654254205597656	0.0363070994388587	0.017515708956464	0.0560070711184842	0.0722688844705009	0.00183911736089558	0.00263186142944959	0.00263186142944959	0.00571600279275103	0.0131813162819434	0.00537193012024059	0.00686940119153584	0.033159638842237	0.0081147684512584	0.00032078086917508	0.0060609664680909	0.00926446004882107	0.011314194602922	0.0100642109570327	0.438537812384464	0.335117791086874	0.0680086948643615	0.0429835847238269	0.17412487057527	0.0555187211795008	0.0453696112155894	0.00316908656551697	0.00364495536022601	0.00110293423647596	0.0532951447740514	0.0304483361132839	0.0140959683399704	0.0289846028059649	0.0010936021339842	0.00739152059729874	0.00686638112905586	0.0022300453097473	0.049913369372076	0.0143305286541738	0.0210590054560615	0.000537513178910068	0.00353034866788265	0.0018202138163111	0.0676752283135918	0.175600118289	1.90954513105543e-05	0.0817226610913078	0.105653092226348	0.00415281576246587	0.0154493082086153	0.00017540305061269	0.0664469542715861	0.0449419125896035	0.0115703117153077	0.00454602949682812	0.264308780296048	0.17797631370955	0.262675753801189	0.00673008534015069	0.0154659470102565	0.0206377956574474	0.154681044058146	0.0864038906728986	0.018784399177473	0.048949124276557	0.00338411698187358	0.00379352464742821	0.229122482118957	0.229122482118957	0.133936824777178	0.0177146288938927	0.101331185362279	0.00105941279740216	0.0684195430315729	0.0135901837075449	0.0409046652945142	0.383222655359705	0.124654079200998	0.081209372118481	0.00230811904228986	0.00722943237035067	0.000192145566041671	0.0199415098396447	0.282004299215757	0.282004299215757	0.128532114311275	0.0266960905087966	0.0327714875065963	0.0269066746225975	0.00996493562241594	0.201863176543578	0.388651898555786	0.000105604855081753	0.12591178071241	0.0312935754373979	0.0163043382674585	0.188983110114648	0.202770346059851	0.0522863420504705	0.0596822664863614	0.151900867781749	0.0305204892282963	0.00104616615741197	0.00314680874662261	0.00961745655477039	0.00808979920512799	0.0295400213411936	0.0184515884024428	0.0725979873210788	0.0207761963605171	0.160277258467793	0.33390148406212	0.048686901724403	0.0333872179493418	0.0922560398417898	0.0922560398417898	0.0107121288395392	0.0718708548169734	0.63843633168594	0.191080166936247	0.497862699937349	0.000183850951103492	0.148828650962655	0.00628829158344105	0.390667039846944	0.001300377382417	0.125024975255003	0.63843633168594	0.497862699937349	0.159965737706905	0.148828650962655	0.324526469061156	0.00984854033193054	0.164895141634525	0.0209461195385858	0.156065622819964	0.0604674291400731	9.97401231844252e-05	6.42311041359722e-06	0.0774294597108236	0.0138530012205524	0.386045338499646	7.29309179649436e-05	0.0513722623600227	0.0314541493602326	0.248493296716926	0.184920608942888	0.00228099578679857	0.177832139703391	0.0187599553784956	0.139886961335684	0.273762681267943	0.170248324304781	0.175903061204672	0.00279320778176458	0.00240106982176022	0.000369240430086184	7.99682875897225e-05	0.0786464154520208	0.0344624095695657	0.0188568251580183	0.0273050048076713	0.00322980076078367	0.0170022640677693	0.000549657061148366	0.109430258349674	0.0269201436298201	0.0124464444665552	0.0536947545644088	0.0563068440603855	0.0114709239088808	0.0439487833368158	0.00520906131831039	0.0505332401205239	0.0139123618524731	0.0352542109361035	0.000397617774548561	0.0125757422236078	0.00328222159659098	0.147379637469455	0.00689795078134052	0.00689795078134052	0.189737729524496	0.189737729524496	0.0955598232564145	0.0955598232564145	0.001754981912299	0.00264918323057959	0.0409329469609746	0.0177165490655014	0.00343221029238177	0.00695738174863787	0.0236640795332185	0.0168023028296621	0.419894099392157	0.00675472317904512	0.0176043714830266	2.86163036366504e-05	0.00708824343635216	0.155809385876708	0.00351624391696209	0.00626069188846259	0.132436402060653	0.00817804170531724	0.107608555916361	0.00490619668058881	0.00345054825073641	0.00179626098390807	3.76133309051303e-05	0.156583390716135	0.0221445528432062	0.00398329357575944	0.000411945581778596	0.250313192469447	0.0185831454116446	0.0328659879042302	0.0921932762427277	0.0921932762427277	0.0878558090665151	0.392947558525845	0.0774484544891812	0.0671133345780874	0.0314312269725481	0.00107090904208132	0.177433648705058	0.177433648705058	0.0376153075835945	0.227625968174148	0.0399542674668671	0.0174743352867091	0.00586328861099599	0.045698631568219	0.0083271210566525	0.0759328165108274	0.167649101973135	0.0299418079428725	0.0286661719159629	0.0155185404909507	0.000675095365777313	0.188237225349553	0.00188477257711043	0.0163771990295695	0.273753408051844	0.367826214182707	0.152855775117928	0.134345518236073	0.0724516991704793	0.0260973340399336	0.0227274104012871	0.0714227307218782	0.0903403130256457	0.00228520842417385	0.121993852979789	0.00512344047531735	0.0454824630966491	0.31399433991825	0.0659943488210155	0.0693149967329203	0.00332162898318822	0.0107469056654559	0.000695013232373956	0.0967331791347713	0.02607847985426	0.0176204369433735	0.359898624340244	0.007357024748696	0.0527279597505681	0.0295955709192177	0.734040322070532	0.0785518953999795	0.112258279132803	0.112258279132803	0.0422287892168204	0.00303744653987098	0.15650419584735	0.182904994344542	0.000161106605952639	0.0485051496813656	0.0882101794946558	0.0393682754340208	0.0866849852690166	0.00266008217648708	0.0864913547209031	0.0131686765882534	0.0737984036423375	0.217767514649572	0.0603448368525871	0.00361917434034069	0.17371003953395	0.00328801739117323	0.00720872769146811	0.000277477508478817	0.153295565150304	0.184727748963815	0.121462162966166	0.231398216218649	0.00230525315833733	1.39492299508012e-09	0.0335350067950883	0.0328113125525856	0.319011958739317	0.000552194330366415	0.252315394833727	0.0055084494360786	0.0263589944968095	0.0756969469387148	0.0380904864248076	0.00304715769954432	0.358824245676613	0.103894854612162	0.00671948732773339	0.0374542437026633	0.00512165105895519	0.0302734006631738	0.0393940652366497	0.217150781098093	0.00884886702897871	0.287082642973564	0.290752984374138	0.000110078301391763	0.210304834710292	0.235743983986917	0.3021466784519	0.18521224104706	0.0275818225359378	0.148080691563319	0.026237784939887	0.00610453846916528	0.477679322627261	0.0442852056851245	0.222924887238445	0.128897460492437	0.000144710278829405	0.000462328165126842	0.0653548411679299	0.0700574570870209	0.0758310823844398	0.0766139103044108	0.025719161083968	0.0218437204949149	0.0363477876887715	0.0393350851227994	0.40297725488507	0.362143471620421	0.498467827934762	0.00701895826750501	0.104946522877067	0.00326431883411171	0.00469984364940419	0.0672493118615025	0.148167201484265	0.000364381975384304	0.00545747721485883	0.00434704807970007	0.213474645380253	0.284227250100578	0.0228859500308793	0.390176411336767	0.0714754158556613	0.0113876884726271	0.188983110114648	0.0143813658726176	0.120137238566725	0.0063014395575253	0.462276122177137	0.32680456595597	0.227212282290564	0.145055567137811	0.0129508015226137	0.00093039532379191	0.0976868180891307	0.209117376165718	0.0741194614359224	0.0699919362639291	0.0230527526515072	0.456571241191121	0.298759834489381	0.298759834489381	0.476169097765165	0.00549504570336914	0.0039776452647615	0.105809295386358	0.0003008700544679	0.064169998593048	0.0283079850412285	0.0866849852690166	0.17817008998616	0.0131987948508085	0.0246805393055101	0.194456215540703	0.386735892667389	0.042557915549639	0.0150695127274162	0.0155220405248729	0.0370120805020821	0.0239944088243027	0.003505949135116	0.146457186213352	0.0479220864070541	0.0599779598183267	0.0757574573887442	0.193885119019182	0.00162810354350771	0.0768082887600576	0.127817748390744	3.53354532923347e-08	0.00268672180790606	0.176494613851197	0.0486591503208354	0.163846874466643	0.0168353379655844	0.00157845186010476	0.311265041951731	0.0799058371924291	0.144096822520418	0.0261666931496783	0.00890612249572689	0.0663288649617193	0.097578765943762	0.000667501056794083	0.0750122318844493	0.213280907251914	2.05832024396812e-05	0.000688388348352281	0.000765402419652784	0.00274424613140675	0.000418326411650661	0.00122861813752559	0.244109091923838	0.0415880605055579	0.11469107195158	0.344686354256836	1.08302319962266e-07	0.0528066123774161	0.277832579229638	0.083914502220981	0.00898713003209113	0.0310740335829143	0.121906502076533	0.0171695394957164	0.0160499256265336	0.00937005144915592	0.00755675147477579	0.103957576896032	0.413689258184904	5.35085579744675e-05	0.00276326384633824	0.407705618341799	0.476169097765165	0.0363505582847183	0.00148310675728261	0.00323890958869458	0.0350968432134013	0.254037987422496	0.219745967973952	0.107951180773469	0.0765850644405312	0.0437924791504347	0.0916804901759813	0.00462235337444471	0.0587293991300315	0.0152123095516215	0.335221876755478	0.0134942680495147	0.076851683591414	0.0400015238006636	0.000251995597161409	0.000201566661818536	0.0539297875083063	0.130430884958699	0.0181323872865459	0.0213886475769968	0.488203685123665	0.0249571043698252	0.0986432694084851	0.0986432694084851	0.0292632092028372	0.00200496452321066	0.205137616865457	0.108726186629908	0.0192752095987574	0.106929125391236	0.0122328021481816	0.474578375337868	0.492623576846937	0.00108445948014918	0.162993887884271	0.0904537888191336	0.00869225189170827	0.0507103733888595	0.0297849934385334	0.0052763039386692	0.293818359760269	0.488203685123665	0.00652279714943365	0.0713030647976036	0.0568446216057052	0.0678562371342058	0.0263760103705115	0.0212716772319124	0.441189661715512	0.131940737475561	0.00172812947450931	0.175330246782594	0.694408006052393	0.0454732675487576	0.246462926442092	0.184856689733435	7.11557452264927e-05	0.0141952234869857	0.564663879713511	0.000578537379220314	0.00431547742624683	0.0121970013849449	0.0382625361438188	3.09581308173947e-05	0.012898462645681	0.212604478634193	0.0938920814641693	0.300513768714101	0.0434367568515848	0.35861494775499	0.232875909641288	0.00677162941828935	0.0511533412008188	0.0586949016632156	0.077569260947936	0.0885325508922265	0.0590434890354271	0.257443525638528	0.0982984180241199	0.758819252206932	0.441480389823584	0.409737403317125	0.00747688237664611	0.0268629617387187	0.0829013288057915	0.00623353471449394	0.00256966660685124	0.0547097681815581	0.0699017938634537	0.334293765455981	0.00199266985650546	0.012705751856504	0.129853595066087	0.0274547334035758	0.049748270855635	0.214062614406709	0.0984132977580456	0.0558099547779401	0.0976868180891307	0.00691778261147211	0.469376184424163	0.282248546510354	0.282248546510354	0.00126127469424917	0.0351682426961821	0.00133894919229638	0.121444541066417	0.0496350840334932	0.00289374009281109	0.00974706029979285	0.000866026461038438	4.91045765553496e-06	0.000379458438248788	0.00856421359643384	0.0196446667887399	0.000433673586235842	0.102611646422363	0.0633024353254906	0.000205368852491018	0.332916715249263	0.141958869426508	0.137443284153768	0.172965105662026	0.00241594845278037	0.00532959890737742	0.111048908926593	0.899999592857592	0.47967615833864	0.0115409350443179	0.0209461195385858	0.158176940849433	0.0115819710320853	0.000548427951923985	0.00996599065700087	0.00303109690229075	0.173247364188024	0.173247364188024	0.140738079265511	0.190474762953205	0.500988915961333	0.452611415440921	0.0031262889870869	0.0250887220434098	0.0165615655181243	0.0209258166348419	0.228092290731252	0.0113945993394503	0.257870780879745	0.00753645478396175	0.10261018353333	0.106305322605282	0.172196508709158	0.00849354670133371	0.00209460951358992	1.50391795994794e-05	2.82871998026292e-09	0.0347445978082674	0.0407831552993021	0.0201790012192314	0.0217593740683048	0.00168459462805631	0.265375060029858	0.0109762108857748	0.0349453479117324	0.136560714378668	0.000174242562673429	0.0193435024736371	0.0466735634210068	0.344097865739371	3.86635157653227e-06	0.134059076838595	0.0471243991353394	0.226047358651422	0.138376840909812	0.364371315007433	0.228516300703956	0.0019195879390579	0.018757949221022	0.0400819317057215	0.375399803408642	0.130968123316584	0.000235882962006651	0.228092290731252	0.0535886170085639	0.456514272128651	0.134822228406107	0.109441288546994	0.425181757710244	0.00677868275794191	0.00136130847876324	0.169018184869377	0.0494905758581707	0.0122268352272075	0.407705618341799	0.0042263692138562	0.0100358194273601	0.123457057602827	0.0272544117340927	0.00497955268632837	0.00056957701588431	0.00719631510878458	0.222112720950964	0.050448117426362	0.0490006778397414	0.00558907987661004	0.123803763798698	0.0485051496813656	0.0242074783412897	0.0585264146947371	0.0199328449400037	0.46378108433229	0.00513972181919302	0.00336974928582831	0.000249533691045954	0.151799744831679	0.0180922245195412	0.0163171861941786	0.167323048724482	0.346452929666117	0.00300784133282378	0.00374392661923806	0.0374206643281466	0.0372284195861736	0.198830718606559	2.25460023639785e-07	0.000382661703159184	0.0836646911615516	0.126698247585586	0.019831475951631	0.00461508178533492	0.199061207284456	0.0168156027083326	0.0140702039079039	0.0212340096672332	0.0324018833300197	0.0303993856789962	0.0226631488096468	0.0882948766560149	0.000201343120101305	8.18999987961421e-05	0.00332121918371885	0.00304909402539097	0.0363184805011108	7.57243904218916e-07	0.0317167728792116	0.0279160780160673	0.130629813938242	0.0499322427674369	0.18521224104706	0.0312095269373155	0.00682700849815734	0.0207726416082805	0.44634474712506	0.541991725694648	0.042692362925827	0.0908651470126419	0.0465607328314823	2.09627833657848e-05	0.0148082497295044	0.16718008277599	0.015549714010343	0.0130849132742031	0.307866579453345	0.0686716325735252	0.0935790290362625	0.00202582976192617	0.00130711308541719	0.220537629599527	0.0665236631010789	0.0252947728053607	0.425771857587288	0.00121721176157301	0.0274500000167031	0.776442784483583	0.0543286094807928	0.0983126252035033	0.0221042405726971	0.0309123948574001	0.0853959308352071	0.132117066317535	0.0524616355162614	0.158412901165107	0.0331663760104242	0.231019498138862	0.0167360182393864	0.511843849600129	0.00443761059024951	0.00591362990204683	0.0923297903103077	0.142034522339928	0.00205886296926428	0.0685703425155672	0.00192252585564603	0.01782117191211	0.630252861844503	0.0810839313591643	0.115813774126484	0.00618981638590919	0.281626207348469	0.0467518849838092	0.222401796787076	0.13422133207731	0.119014902657216	0.00404648214544304	0.0392530343629931	0.0473967881855148	0.131511699196848	0.0543286094807928	6.34538294854618e-06	0.00290871388181062	0.0157975755284722	0.00474842548585681	0.0362003269341512	0.0214376364766361	0.00478631034036966	0.00163654386866731	0.00894250838604467	0.0444251405900028	0.211801543782161	0.211801543782161	0.198934540002016	0.0164897877166433	0.0907183836493261	1.2148858015782e-06	0.178430046398656	0.00833408466289763	0.221904319017222	0.0656101226289289	0.039758357455658	0.0177772404592281	0.0471243991353394	0.175679630134937	0.0255672068457012	0.0222322206358374	0.00339027062568371	0.431090469752051	0.00313989188925427	0.124504161155511	0.0285331890930327	0.611378952292604	0.560831974391375	0.0895450288310975	0.0774881150760602	0.193885119019182	0.0108266184624919	0.000950820528874967	0.147162167823227	0.118047693417235	0.0140388166731414	0.00718684515761981	0.805278796250581	0.19810929318397	0.000925651069990549	0.119678887072293	0.0296733845528625	0.0790602222447031	0.232199745845801	0.199777274449487	0.200348601347587	0.000175097084145587	0.000609113954186892	0.0217311986369845	0.000859641539245813	0.00185316229541796	0.0876181079599035	0.0284728377881212	0.199539627932049	0.217382163646265	0.047868097309556	0.20533217641184	0.0375166488527218	0.00534228525573444	2.2039841923208e-05	0.00534391050261802	0.504029610922038	0.102111424120237	0.147160583819137	0.0301254141431716	0.4223773253545	0.321372391501189	0.351089362781705	0.064184805482235	0.00042184415111431	0.0345200970650397	0.00654933117886659	0.34801817951706	0.0156095461161598	0.00900006985115972	0.0144494096739949	0.0126607121565708	0.158592337813982	0.00306947383425293	0.00510921735977568	0.0674719216733001	0.059553975389389	0.00179287373349423	0.0503284441904707	0.105107283471611	0.105107283471611	0.636871635884206	0.611325396183966	0.00579056814865558	0.0561663707015382	0.109327701466123	0.152615160347817	0.0129041591243865	0.309213825904315	0.000271467871946751	0.0791097331735955	0.0692481394452398	0.00128250902172396	0.442715802366864	0.00154810897723724	0.0609450956553604	0.248958366408277	0.171623671020875	0.000150125403743886	0.000769313499065154	0.00344130236784964	0.0184532744812701	0.344429255563273	0.330337898180106	0.196782360639344	0.0265152150538874	0.0011249299167477	0.0194457481489449	0.10530494353056	0.148946521012789	0.000336206158548221	0.250333505927402	0.000309284417576995	0.00250770704636854	0.023401821407699	0.00725242545080035	1.05209164063639e-08	0.000631357800331389	0.00130928253127602	0.00172797312802397	0.0277672008304113	0.00276110481248094	0.00472301026817773	0.156273074220797	0.0713452593362183	0.0299415848791001	0.053482272907944	0.14934463997882	0.00123985162025199	0.00421367628414631	0.0103512468142316	0.0121532123464701	0.591160427833325	0.591160427833325	0.253606824293033	8.15525416310731e-05	0.0049808041584893	0.0760541865507433	0.0166316855492506	0.0166316855492506	0.0338106590982157	0.279067693957001	0.000239781916439196	0.138675878204806	0.369617756649705	0.0688359233558411	0.0110206845744886	0.140208274415834	0.223443662515045	0.00320961880512628	0.0173502430926385	0.0825862664492075	0.00631346581715791	0.0232734908121109	0.116675738960681	0.11941532316402	0.119599486106915	0.0156963104053755	0.00550682783756418	0.178341039179101	0.0642316825312427	0.0485513020739543	0.00797647891715866	0.093312250914663	0.0709367581420535	0.0939451641725144	0.00425862268916412	0.00708950876758897	0.466924640404096	0.334594882122647	0.0219024128767307	0.00250132964875737	0.0287934259831394	0.149804158974151	0.147864873614984	0.00421460812624688	0.0650574932634521	0.00489614605477875	0.00301831817821393	0.0253386407206119	0.0402127371654721	0.00899329294280389	0.0930836348106688	0.0443116331381675	0.00320459897632769	0.0717744301102053	0.189278927552229	0.0174044883570982	0.0289075393657342	0.0127360119619079	0.0034808779342512	0.0518783545720617	0.184274143709715	0.349941544169029	0.000190800988915296	0.0149723705968144	0.00158919719125412	0.0970167835663042	0.116144908229405	0.116144908229405	0.00060046204120726	0.00309639136932513	0.0141931581957562	0.304074581704178	0.000174273619251334	0.281207779229284	0.0209802001108324	0.278961256115768	0.0323910689184844	0.252208995839549	0.104237459475166	0.593841395790679	0.00327934973047145	0.0611397830084673	0.0440315492370756	0.0660231283246451	0.244777351331085	0.0520608828525708	0.0572896436492984	0.136771147880152	0.071992277849562	0.226050260253274	0.0175868961594513	0.0125636148985853	0.24123580705923	0.0819472469061105	0.103445376223543	0.103445376223543	0.0501336881488233	0.123153698772539	0.109560871416417	0.0803985298836108	0.000424576997054697	0.109462299390297	0.205281344919707	0.0247589774294869	0.000544332064535498	0.00461743861099951	0.000459065346880573	0.0445435755894524	0.000248513148322771	0.000861981434227898	0.0143227043896628	0.00422105091417998	0.00053512067649428	1.22759500357464e-06	0.00540188281314976	0.0882896639853548	0.184294986456675	0.00497933350260565	0.025557503705161	0.0106970576612453	0.000300188576910706	0.0915781056952389	0.0525412256770407	0.0326334733284349	0.233984915349994	0.00858899204278952	0.00234169570769735	0.00428583187264911	0.306090331986836	0.0199209872133919	0.0042647018486888	0.328411389020286	0.04851529727389	0.0705581795130592	0.0025918644426658	0.018780795930503	0.00823479282838949	0.191801072143449	0.0069929255441373	3.46370257991365e-05	0.0118069868505521	0.0625068720172602	0.0307113205835203	0.00729283002235748	0.284935316097226	0.284935316097226	0.131484306883837	0.00150264779829434	0.178430046398656	0.327883956614223	0.2481761144209	0.250895758444567	0.0531333269765736	0.0366356270136813	0.0283321052650519	0.183668155529561	0.213704002817308	0.0457847709558963	0.0120252212207441	0.0478732638928023	0.368919259560287	0.168753897696	0.172965105662026	0.000843836116411657	0.00137308528637135	0.286530247346269	0.0368524286159891	0.0865863202256509	0.0174863105175793	0.0199990730783181	0.0321619469269334	0.147227967737376	0.00180014514778942	0.0304996008145212	0.0102883595614281	0.000290319155650227	0.0206545461680616	0.0431947023395415	0.0134217593745872	0.00402279908304883	0.146050052089439	0.108095631294939	0.241602230263439	0.271372319102772	0.0613002176453259	0.208851101179033	0.0360493232111175	0.0286661719159629	0.0276875140668234	0.13054710995229	0.0964030504415097	0.0721593924173167	0.00681669883063823	0.0493244713225606	0.053846807786927	0.00525720983958757	0.0578146645513582	0.0682806920868625	0.0571160037724603	0.0498555820307392	0.00896161037780906	0.0241958185934428	0.00627078759112513	0.0415738147428408	0.0327405525419566	0.0504914177443272	0.00357679379646412	0.129623340942312	0.124726341138975	0.0671697550184565	0.0228588611269461	0.0228588611269461	0.0753152334573988	0.0932092713651484	0.00889407024406635	0.00264788929601115	0.193080219399074	0.207082668408205	0.0214192475616884	0.333358594663947	0.257975455778787	0.456231540539962	0.347248019274728	0.0164422088749134	0.286530247346269	0.299256750084571	0.0770042316564933	0.0820050957606093	0.232493040514167	0.0465063481842222	0.00119742956509633	0.229025919865914	0.27791879621463	0.357324539945604	0.00648042764915681	0.131474549258439	0.000552194330366415	0.388651898555786	0.384320569821331	0.125810575007334	0.0186098906714429	0.000755315496207203	0.00159379469669133	0.392148723038001	0.150055715891313	0.000866022685178799	0.0230666366636341	0.00197762714312794	0.418743376188775	0.418743376188775	0.0884601171657762	0.0046087207557296	0.00115543025248189	0.0974534014139829	0.023508789708323	0.60726278770234	0.352970211871031	0.0340777737010491	0.411082676882284	0.00117643118753856	0.00342590359357223	0.392148723038001	0.0488840867829393	0.0562381873165803	0.0491510838457143	0.120703505887772	0.286241197836346	0.104174632640917	0.0338537004666868	0.0142234942841926	0.000525836436128702	0.00016337379110957	0.0898143886516607	0.000514446982074739	0.0129686613416326	0.00536821249089254	0.148406697573598	0.01008147658411	0.258051925529453	0.257760554055143	0.0569154915847148	0.029446763568412	1.07639802390486e-05	3.38528568482006e-05	0.00543231116446546	1.08557685369298e-06	0.053128729878393	0.0449363328692144	0.0234342393040893	0.00776727206163406	3.04958305312361e-05	4.45922728717223e-06	0.108206715735094	0.00379297945201117	0.00635032821405584	0.0916804901759813	0.0228313746375295	0.00819197302391232	0.00607401294127858	0.083218753372571	0.113709280195444	0.0155968615732103	0.0286944689330547	0.0359605311074105	0.0108864187413506	0.132133056738242	0.172645572896271	0.0262131825633052	0.0275059264820799	0.0470553352197753	0.344686354256836	0.131651508552987	0.131651508552987	0.294931236533517	0.00101943682205845	0.0215677176365004	0.000597435848725514	0.00442259211094124	0.0572186005090604	0.220480816700277	0.474249974509541	0.12656335736725	0.055077219981559	0.0133916776270493	0.121523312357333	0.0797223812860318	0.132922377319971	0.112071564992445	0.0439172207595794	0.0415923847422697	0.0382194231995883	0.0588472034433337	0.061199447131975	0.00486186854288388	0.0138753377338609	0.170633088699105	0.0310439658397223	0.104556686080784	0.0161808261380682	0.128287152895466	0.0144671943904564	0.121992509136791	0.0764018504468948	0.0735055218387797	0.0314599882535698	0.141654646197808	0.154524510363317	0.371006789449264	0.125844776994933	0.0800910016457916	0.26787670704752	0.031527266951322	0.044544442546948	0.155403448811408	0.352954285675528	0.0534732674526903	0.0616485083217288	0.000626952241550288	0.00545850117467998	0.0130070794862471	0.155233934489004	0.0429553189149817	0.0228620859898832	0.0116470187908646	0.333796096486231	0.00685093812017638	0.137451013271629	0.317481629701243	0.265375060029858	0.133828377832344	0.0967259146085586	0.00594643280931016	0.0325595500949198	0.149543854264744	0.23060652774357	0.0325236758062201	0.259659460085187	0.0539771385088222	0.00105199642027872	0.019868205208379	0.0794184202058709	0.00268025835990029	0.0178293137596437	0.02116854081837	0.02116854081837	0.178017803609513	0.178017803609513	0.0360492492789549	0.0117115699467475	0.309326984289423	0.146350578703571	0.0582976304168481	0.00294489782555951	0.0886846005674264	0.020394550012985	0.00855975568817535	0.00100259528073833	0.000308882320402437	0.00218712161662162	0.00454148410805307	0.00853750815833369	0.0103634985195834	0.207215829869142	0.0508850824745396	0.0127385655434535	0.000885799898540622	0.0133732290016677	0.000283084514970908	0.0072567244108529	0.00249182731417911	0.0632011167068546	0.0151982789699981	0.496878262757	5.21804755163991e-05	0.0058455050035183	0.0552537236188805	0.0111778455803576	0.0201990521402502	0.109938401331656	0.0341208664276339	0.000108206923608455	0.0546918404736317	0.00257745152429524	0.0305095902251146	0.138146129639015	0.0132778890698508	0.117127731174899	0.237509563043291	0.157172125256359	0.0153602297490009	0.0676152447185256	0.0592527943670333	0.0274466154605031	0.00330697307888203	0.000246739413459875	1.42583760953493e-06	0.0834760472105554	0.0612534983413268	0.0143558734427863	0.16018204442354	0.0273349457988243	0.369439943859206	0.0393796730303616	0.0614265077083325	0.0614265077083325	0.0172291430629611	0.127104995755713	0.0732046967271107	0.0570541200448891	0.0969993902278039	0.0134625658164738	0.0405738978975663	0.260411446711882	0.260411446711882	0.0225373661366647	0.0151982789699981	0.0272556899823174	0.000743017669732835	0.0434542109813039	0.00114355771438815	0.272676614298268	0.206577917121166	0.00229345251870476	0.141723492752486	0.0351971074395341	0.0290805758503737	0.0817711357381807	0.0421624860111515	0.150844899242145	0.445248409902862	0.445248409902862	0.162774061204133	0.302679005827739	0.183880327708713	0.11962025248442	0.160621890468774	0.0389516240855616	0.171816046738911	0.513556292297803	0.0214519457761782	0.0214519457761782	0.0051343716354424	0.140207302742626	0.0803594058067142	0.00634696660451445	0.355658437432278	0.00665258868335401	0.343951259424037	0.298224593974958	0.129297073672652	0.138156666247046	0.0214946967028135	0.000166086150336089	0.0255218660003822	0.00245378961907747	0.142131733667624	0.110680371818709	0.0466219722312414	0.014496179302899	0.00422105091417998	0.268043503376593	0.268043503376593	0.044208408241642	0.0178444597059585	0.107193942317776	0.0111336062119449	0.0114498728884334	0.0371447090954518	0.00743196468819918	0.0333586689774049	0.426137906090124	0.0433977969914725	0.0135836060630991	0.0190327604292927	0.0101917970511803	0.000719058170979792	0.00212937470321444	0.0708136577654689	0.101436824672935	0.0608272987647537	0.0209250697812049	0.0608509188590046	0.131655900794477	0.102595426049565	0.0492445926504164	0.000484249653774859	0.00353521539398691	0.00725951486947353	0.00478833964336656	0.000487930351997576	0.117870462031979	0.17311740756977	0.08568032138305	0.0151783062745192	0.0290092908758057	0.023076906418452	0.119989772683728	0.0897254745574897	0.0961917628192011	0.0155238595375877	0.228586194583601	0.0948825296470625	0.0183459933879583	5.01114153037107e-05	0.043378856079517	0.183153205711044	0.000205153819970158	0.0122015043983067	0.0111615060055324	0.24009649740906	0.00406528381696241	0.00181983393123916	0.241167106085868	0.155540634496358	0.0696893408357708	2.43167989313408e-05	0.11941532316402	0.0606385234533575	0.120267029640879	0.00937005144915592	0.00787798847200196	0.00103233477684919	0.00929755604685819	0.264308780296048	0.00752846565047165	0.00623094535115607	0.000535193979179342	0.117767089541863	0.0682719937464085	0.132227417007868	0.0844194216529173	0.0919766074540213	0.923005494837652	0.421251442422146	0.278243843923899	0.128299602490523	0.082453299465693	0.0116125964173235	0.285066462389874	0.221078482131538	0.0230788398802379	0.0645086112771381	0.238859078526304	0.00782412420615468	0.202950926581453	0.0294869128213838	0.488109570269696	0.388582022564284	0.334967479183304	0.0441971581983915	3.38444441925312e-06	0.0296542205256338	0.000785912969212424	0.307573805495881	0.0693240040635078	4.65582537691719e-09	0.204296689855399	0.204296689855399	0.210711287290357	0.00189545483602692	0.221111574884963	0.0790321345652366	0.000684361351865942	0.00154945412457905	0.166683957658556	0.00913350648132584	0.0209815306824538	0.00829471820541927	0.0287233784204885	2.83175441650858e-05	0.0883546216598064	0.278961256115768	0.0276488183796581	0.0395512316916103	0.0275880364630369	0.0123762035745795	0.038294019256134	0.216728028986459	0.0422641126965188	0.00762277314479476	0.00438189474722926	0.18230270436837	0.0942208655761233	0.114581229620335	0.0220562999038155	0.0488305755623639	0.0936089624463888	0.427521377763405	0.0352900899732375	0.00067619257936808	0.0142962170565993	0.00772680431184172	0.3423398780681	0.488203198659495	0.488203198659495	0.0542562916867239	0.0448007701954625	0.0279963236107988	0.0477242669102529	0.106368282478512	0.000705400607160303	0.0463349067811656	0.0112019360461843	0.325980413066674	0.0172684604823881	0.154202679275184	0.00272233675008015	0.484344095762433	0.0907413562622762	0.0214025867656551	0.0055084494360786	0.0962652863491521	0.0962652863491521	0.158569852863768	0.158569852863768	0.0545782766242031	0.0555223840378798	0.28005988410113	0.28005988410113	0.0338333650162843	0.00322608669028408	0.278023768888965	0.0715176586399719	0.0715176586399719	3.0778924023046e-05	0.212887702092252	0.0546844035942166	0.0702520135944418	0.0612991010720634	0.175903061204672	0.0124464444665552	0.360779499430337	0.0836361569383648	0.0413947456276565	0.035083009556253	0.0154066735525076	0.174507515339119	6.89677282731292e-05	0.00110807211230041	0.0160316322984769	0.00143113403740596	0.0615372259640456	0.133121434413535	0.0745852858430179	0.00277136547282111	0.163645782330462	0.0871738580589371	0.0320432276972658	0.303736693348581	0.001188831299494	0.000240425891138439	0.0253127661841137	0.137211699954269	0.133936824777178	0.0175149987950093	0.0113770392226318	0.00152641159931192	0.0351810659824919	0.14325008401555	0.00616725309674195	0.0421116449923406	0.0524616355162614	0.0330772369616398	0.287046604736433	0.0637527992144319	0.175632617922843	0.0635540062798401	0.487773090190922	0.260393720526258	0.0186002338114838	0.15312456026596	0.0352248346918938	0.0809820239512887	0.337011037033599	0.0521229770874864	0.00466149536389593	0.0559265721716634	0.00884485204216305	0.000284027500870909	0.110489797165837	0.161049709873662	0.247956861414293	0.278667184133787	0.15746673251721	0.0848737168233251	0.0848737168233251	0.182842435199944	0.0669929304371141	0.0461594100546045	0.181001913409713	0.44634474712506	0.00314321752752439	0.0776843102701371	0.00228923760169588	0.0165332189483628	0.050371342253496	0.050371342253496	0.00421367628414631	0.0670597131625675	0.364916127194589	0.364916127194589	0.286241197836346	0.00159288753846611	0.048630460477183	0.103625357131226	0.00862507103744951	0.284118565547988	0.026337304602547	0.448209162982705	0.334428132563513	0.0299735489611459	0.131139378257653	0.503797678310994	0.034586371757203	0.0717226525183992	0.0140063551539716	0.103900900234129	0.0989572098393182	0.373397254542076	0.35168697493125	0.185392083111806	0.102902424256616	0.000292709212268686	0.0205157052901678	0.0187898486136956	0.115744905430112	0.023990635629605	0.293897574561959	0.0548705709977876	0.0243190281836106	0.00974706029979285	0.00674536526120596	0.247889994109732	0.113702798940819	0.0244036182998506	0.00209388774253637	0.0734122804826445	0.0128666804321738	0.00421753496130276	0.0510274312380879	0.000321637874092051	0.244361884816155	0.0761736565016187	0.0166546188511609	0.0489805590744267	0.0399443099023127	0.145236632425946	0.177959028798471	0.0998625451525046	0.213155215719468	0.0155712407945103	0.000570857697734254	0.0085351489436942	0.0530650379807875	0.195742623681844	0.0176657485265734	2.16766996527399e-06	0.00135838609597687	0.00765373747692951	0.0106244339162306	0.0931917721228893	0.00544860551097021	0.0933196254739203	0.103597912482781	0.386763623909587	0.0462582729063449	0.0143108898710296	0.00779972869093276	0.000497431308635422	0.459883308341203	0.0838296824550942	0.00618789506537957	0.0210968882657489	0.0839370177051392	0.0839370177051392	0.000959860429525264	0.0357199733046828	0.0101372434101002	0.0101372434101002	0.443214058935743	0.0220467733618028	0.0659241408037299	0.045922567675992	0.0123730633112474	0.000370600125434365	0.26600198079377	0.372133198155517	0.0858488080657296	0.0858488080657296	0.00165275113674971	0.103246140041737	0.00150327040448789	0.0707119272012858	0.0210663124346403	0.00154348447657499	0.00341745189951257	0.139374262738452	0.021157849349589	0.0126721184046398	0.320397835073859	0.00157020863516251	0.219745967973952	0.0351181968755371	0.0642367903215757	0.199504322547143	0.266628144066821	0.194561615408558	0.168860065513338	0.3423398780681	0.230587443072395	0.0194843793386458	0.0787178652650346	0.0132809458928874	0.0803402449031396	0.00208035824222522	0.00448354670621716	0.0210054933568155	0.515941601009709	0.225461823741113	0.179429177964166	0.47967615833864	0.00142640956704746	0.0176903898329295	0.00880987493163296	0.00416981474131754	0.0215089231631031	0.0628480507423945	0.0740447758093407	0.0367736359812774	0.029072534701832	0.022707158776265	0.0247649111416823	0.164331251859039	0.0146363061219033	0.0523894727708537	0.109148541409096	0.0384488867244267	0.043382659471146	0.0181060470375272	0.0284597394586191	0.58393073854866	0.22293520825404	0.00840335884294791	0.0876875492961178	0.0329408727510669	0.0329408727510669	0.00572719086571582	0.0784600509685407	0.134112537268263	0.0319834566600029	0.0268269961032811	0.551900485974061	0.0529387271046483	0.0185496269340581	0.334428132563513	0.331876598505353	0.0117502462511119	0.117603567317255	0.00840359914454041	0.0231799471410693	0.0502144871501178	0.0932260004688109	0.00306897850593085	0.170780603407954	0.036406547350342	0.0975178729872456	0.0283418949350874	0.0334093607931447	0.000314000470023025	1.63810311728183e-05	0.208517165373906	0.00681027377816857	0.211420327244248	0.39344864748904	0.00311111589282173	0.107454166457512	0.116204291845418	3.31232087851538e-05	0.0186467459477743	0.156823356441477	0.104054426731694	0.375217512486121	0.00984805653903511	0.0304432856202657	0.025551681253304	0.00744655543909269	0.107140566904358	0.412503768668627	0.412503768668627	0.00618616058137429	0.0894761721742858	0.00776276001643714	0.0491838039982804	0.0154089192161221	0.314806915396815	0.00566171133932461	0.0280265373987079	0.0585605169533645	0.0154802983137987	0.0254424435452975	0.0188525559280099	0.108481882524762	0.0181308972942656	0.00338785992935064	0.168222442298883	3.71993803095932e-05	0.000128501910763343	0.000391356014925848	0.183106977558509	0.106398132115196	0.00340036634983634	0.0324886257783183	0.0143459351217804	0.162683000584787	0.0937693107472516	0.0185804976191896	0.00418053176752953	0.00714861859573251	0.0240680250126235	0.00447969301237052	0.119163727395318	0.0934637480412103	0.0343507426249167	0.0317166661664473	0.264504089857796	0.0480036483272966	0.211259103919985	0.0189777996488529	0.148312475888653	0.0981215269508057	0.283729268197646	0.0881927275001618	0.0902504284352488	0.010781607282662	0.119377553887091	0.0581042798410947	0.0848370699672331	0.0290952337180077	0.00354715562930192	0.00134035673447617	0.000304287839965834	0.461983874582847	0.000429902346844651	0.0483600936021683	0.0056806104979641	0.179384134526282	0.0293158944983846	0.00709457016829699	0.0145315650197896	0.000293514147997651	0.00115699931756715	0.0278931829975338	0.722973510498792	0.0410847259294341	0.0686716325735252	0.0479252781240364	0.00755944053422161	0.0274500000167031	0.359445134440033	0.117147433213704	0.179152418595256	0.179152418595256	0.000271666573805619	0.0785558975941035	0.000721644243921036	0.00018990769240233	0.0334637202354603	0.0248992532278375	0.00955297103057813	0.00189579468328713	0.00907957249780984	0.00224548784878704	9.65738028317905e-05	0.243640737687116	0.0540389260114506	0.0394109519255781	0.0879059443703223	0.0924824262895069	0.012974715192812	0.0971000359212657	0.298420347675679	0.28197576143512	0.0208053345673839	0.0755452126975411	0.0358770116917395	0.00138438639818244	0.00688218463297239	0.141359545401792	0.205764181281217	0.278862122257474	0.0228207426818298	0.325502805409383	0.00381571722886283	0.00335272159043216	0.00204891487297016	0.0121801146741162	0.314806915396815	0.026392250649322	0.026392250649322	0.429739401336459	0.103507225634475	0.0718556374601291	0.285066462389874	0.261316775567865	0.0178283053360149	0.00103213423640306	0.282397899581181	0.00507257231899713	0.00238599046583538	0.0613183255739618	0.00339948656828537	0.00625230241595939	0.0126381744077395	0.0104101863748348	0.0118209024827953	0.0183110200659111	0.156400998402406	0.0027286703197699	0.295070591928318	0.230572516966568	0.202785986228878	0.00176948473179546	0.000320825657571796	0.216728028986459	0.0129463889893673	0.0206885785739656	0.198677595225537	0.00257481181257	0.0519409925550307	0.121298763324761	0.121298763324761	0.00253447099959679	0.00168180008869874	0.219835452264814	0.243871646537199	0.145727066924024	0.0362781227281473	0.0748959988368774	0.21247604178262	0.158599057021478	0.205582079906327	0.0782958281698433	0.038953330325693	0.0572894127406203	0.0120640405622085	7.91350480810374e-05	0.0714798190404405	0.00305144817578899	0.000406946478893997	0.198450993434856	0.0502144871501178	0.200216368581469	0.0156959464828727	0.053779235252949	0.00599125129635456	0.166636214024507	0.12906580142872	0.435114110246666	0.920497541962969	0.157240027911853	0.195176496258266	0.0113574304443154	0.0113574304443154	0.173589840292324	0.24151299908431	0.0936012022324341	0.0156935291355747	0.136765111966794	0.00869722730970381	0.0684560387469219	0.0296453875197165	0.0965301567950452	0.038645300011377	0.452582043381334	0.00872737014921262	0.353490165467164	0.00332594243781657	0.026729742652031	0.0236137580235166	0.0377228315629344	0.0190329369599554	0.136446177362709	0.218906562439159	0.251694611327007	0.214208978664869	0.0147701066910065	0.00348736440609929	0.0323614387496424	0.00157050967333064	0.266997484770674	0.0581246934406026	0.01150818055835	0.0201761327921666	0.00443424911665556	0.0052264629633376	0.467781492665381	0.578025095623785	0.00512677082742898	0.00246385983348794	0.00109121952574692	0.0013317576359193	0.0373685209929503	0.133161728544218	0.0540528116370864	0.20286511699343	0.00568643798143548	0.00565653982395903	0.284429584610809	0.284429584610809	0.00833093266337893	0.00799566024624655	0.227277798352644	0.000116123012909873	0.000531078241046001	0.0352175596941723	0.00525045130152163	0.00858893359301202	0.0259529532521875	0.0020621063244012	0.0610230801998636	0.0094442801890524	0.0106145564350166	0.000967621667264822	0.000491560836122867	0.02178925907222	0.034129478040672	0.0532415390820729	0.0912010750085209	2.83551859819941e-05	0.10245531041801	0.10245531041801	0.071091387824971	0.0929959665012998	0.0979983531606706	0.311741103254214	0.0456576578742057	0.0191645931950669	0.000425536128744866	0.000375794771695263	0.0384869301732415	0.00184128151127719	0.0219507798519884	0.000221303002921911	0.0420110843392876	0.0315262764679241	0.299518297635049	0.14950180321432	0.531433991928562	0.104357310172038	0.125025517634074	1.83684738621931e-05	0.155726346480109	0.103437472163806	0.0298339036846288	0.138310500983288	0.138310500983288	0.00289592637058823	0.14136300465591	0.0215356084728538	0.0430021413882905	0.0117005246589946	0.0371821738986411	0.0490617401972919	0.0490617401972919	0.277783541377977	0.104988812036857	0.136151070506239	0.00177061247571544	0.00355630348808246	0.00431821458212889	0.442715802366864	0.0879690804176299	0.0464859324841827	0.00545747721485883	0.207215829869142	0.0195325616540891	0.402560306230567	0.0196843018670922	0.0151238780077051	0.0160243682976819	0.153410316882249	0.0576344778895512	0.180636160982498	0.0508274807164638	0.000388488688657406	0.00506925979302987	0.153410316882249	0.18082481287766	0.101416798576154	0.209078602518416	0.0476783613524299	0.0476783613524299	0.127061874409351	0.0128720064187202	0.11926724750034	0.0873987693510236	0.0405318450609723	0.0321641737115184	0.127766372508381	0.0530098117438593	0.00843722584740984	0.0251969519138598	0.0183901358688287	0.115225758109997	0.018929032003503	0.0217147932032928	0.104237459475166	0.0246937932677177	0.398644085291028	0.398644085291028	0.0204344310551245	0.00474357067355061	0.120454196772728	0.199017873871473	0.115270018962101	0.0534732674526903	0.18369094899097	0.169939122830489	0.0176003158691829	0.080940097706559	0.000909906280343457	0.0997746397641854	0.0111388269673416	0.26787670704752	0.201202408821441	0.277127700489871	0.000331417216246113	0.343185876695938	0.10316456287158	0.308685220156276	0.266057926690927	0.213704002817308	0.201202408821441	0.285573669803267	0.0536017400759371	0.310733083546289	0.308685220156276	0.276906416641097	0.203312651768121	0.260680449649877	0.270342671378917	0.31265171092274	0.259934249217884	0.260519112913006	0.185636475391818	0.0132330414545436	0.151815861181874	0.0937089769805864	0.196865105402178	0.00761091108039416	0.0344799482588218	0.101436824672935	0.0290054655338682	0.435907134387606	0.276355472159968	0.173200243959281	0.0131556343829366	0.0889077771732709	0.0282419590188185	0.124115628127956	0.0353116725283544	0.156745870354593	0.00180558468646231	0.111846543894486	0.128491112187519	0.0388673363601809	0.00616707907394076	0.00503933587134121	9.7879118608434e-05	0.0118030085105874	0.11418805839555	0.071959525350833	0.100801016765393	0.00672415257638675	0.0067130657379461	0.0050504848797582	0.100681287526126	0.0635915371837412	0.0664964338792776	0.0776616854294606	0.123539757419033	0.00251591635608218	0.251663636384012	0.320495156839621	0.320495156839621	0.0881876806462053	0.201308796427179	0.466924640404096	0.0316940940191031	0.0881061493070923	0.00215324432407114	0.0206750008065926	0.872606485537748	0.00308189480889756	0.0603141421912159	0.20477268903564	0.00542193600764185	0.00574402960977293	0.000999707191713673	0.0347402727157287	0.00143467664054355	0.0264857082698449	0.0881876806462053	0.413689258184904	0.0033389128175769	0.00724650677077422	0.0158855921129337	0.131511699196848	0.0717612662435365	0.0155977967837781	0.0283887652746719	0.00913435342555812	0.013748351770549	0.047812270230626	0.0332170021310173	0.0840394219698883	0.0765914928200002	0.0324395634551857	0.0222890474157989	0.0804419738023766	0.000663041982908095	0.00305724450018134	0.0185293081868337	0.014393290383782	0.0445324395711183	3.99774923409416e-05	0.122857488360716	0.00254603217936582	0.0344398955349131	0.00311549912421842	0.00527379669435871	2.29670695555047e-06	0.324111771160434	9.13650937738515e-05	0.0844014951445728	0.0108754849478677	0.0434328414278911	0.234952076837033	0.148393969951073	0.0208277689553786	0.0409602657904286	0.251663636384012	0.0137196097732769	0.0153258377944024	0.0227241771082516	8.21319164411205e-06	0.0053481630471392	0.00200485653909631	0.00791714207790246	0.052906733938741	0.0130396465016835	0.0254825478833583	0.00217338499360226	0.370411607461986	0.00767959905287893	0.0116032675354538	0.174147793074198	0.0152759437928466	0.391236830848133	0.0109521641041069	0.0173667895516452	0.0152316961066036	0.0274704077292024	0.00700417278678354	0.00480130174987064	3.59494107570838e-05	0.263013068487928	0.530946057315995	0.157106873555847	0.0710995232951763	0.0117115699467475	0.00440567849346154	0.0019959632612667	0.00334938154568204	1.62242391818038e-05	0.0959143503509491	0.00989674992231896	0.00613164388829135	0.120668298773551	0.00987087150600405	0.0381731012797146	0.0613252682990628	0.00828881989431361	0.0155291429307579	0.0230299575615641	0.00430825570957362	0.00771105350818595	0.00591543978863469	0.199017873871473	0.295291914694575	0.148794276384929	0.0320486805423379	0.00874659905466854	0.315222459802646	0.315222459802646	0.223751990732384	0.0159990884528586	0.0704504496458153	0.0616440755597804	0.0313325026487794	0.000104174592528893	0.0285277443615915	0.156499016793199	0.00176883365177172	0.00563586351998587	0.0439842835806483	0.00598883688253801	0.00145551624700618	0.00951381575275234	0.0370433112054571	0.0750172548862201	0.0986092595466694	0.114703295150551	0.0460520388614953	0.0460520388614953	0.0842072812001104	0.0905543450933513	0.0406617870006275	0.19526004507141	0.0555223840378798	0.0322485704709663	2.16172616644132e-05	0.0113342231105205	0.0629473666524137	0.00337513679399456	0.000285965581775679	0.327794156068078	0.327794156068078	0.0111336062119449	0.267553251760159	0.0344209392607607	0.00631815878605854	0.160595211097555	0.208084848095097	0.304147056740611	0.0118799654633583	0.00550503881515869	0.0367416698254093	0.0124837674245861	0.000673754200783529	0.0161679864420326	0.054458937962948	0.0194928702653838	0.0709870701838345	0.029440636959088	0.111097701785876	0.120992352974927	0.173775597445727	0.240557820468841	0.000123613411392883	0.0334008783552583	0.00747076988876861	0.00791923827052624	0.0713929268108651	0.091004945761092	0.0795290014122038	0.00216537445754064	0.0737012370293709	0.00800239398085971	0.0753763684147525	0.172153467194788	0.000546600009691441	0.00225572048870681	0.0550926529733801	0.0359917312153692	0.00176914905225155	0.804136728411355	0.159869803707464	0.0570790495936134	0.0234520093050984	0.600155057011977	0.432795990557291	0.00548941919545196	0.00632190472255294	0.150323087501905	0.150323087501905	0.0305378721118285	0.0278557115475663	0.00973405474307178	0.0894366309116788	0.0686944121560735	0.0185803169787067	0.0066873466377398	0.0142176921858395	3.33920825520666e-05	0.000189851316064174	0.0114423266502277	2.81575291516429e-06	0.0060388807637511	0.0114102219239021	0.00371418542444989	0.0506348503278325	0.316068772193771	0.00167153269597333	0.186743358139523	0.0390972619283244	0.00420079501612948	0.0138350101313209	0.040520870457064	0.00861339242475922	0.16336346041267	0.315602807098069	0.0962877842938549	0.11619850988883	0.236036077084599	0.0219618854102975	0.0244320725769811	0.00854336770218361	0.0532415390820729	0.0703971380756615	0.0443550799642884	0.00902866495579187	0.0208183509972442	0.0864831204478211	0.00197704679674921	0.00910159430388269	5.09275476341863e-05	0.00162124505496812	0.000848728266818296	0.14522655317289	0.110362841933678	0.0756617451276218	0.0146490643007468	0.00724174863208163	0.00436863335000989	0.00112352177610588	0.144898362774085	0.17719502444287	0.000679510753766483	0.2546716698215	0.184669520269032	0.00181342107623571	0.000745819192460043	0.00852372902915847	0.2615649306565	0.0012666682668919	0.056279242544888	0.00493192206696402	0.00133718417741413	5.451172133568e-05	0.000205072670145619	0.00120386509713163	0.00122294133859961	0.02181892433404	0.104734749193874	0.000217072350126177	0.0121484527007176	0.000113625117176876	0.109872973316457	0.000894101695186278	0.0276420875551467	0.0368326390795281	0.000203681515868405	0.00212988695239744	0.000277722067521134	0.00585338926070366	0.00844142607815476	0.00190508558527782	0.000235350176586936	0.000393522226537295	2.61926703323341e-05	0.0285002770945852	0.263664448903671	0.0157310538259374	0.134113054275197	0.000211597853021031	0.000169452973996346	0.000305861582466835	0.0282086673365318	0.0197932293891243	0.0068215674593338	0.00566145375679435	0.0126778728423196	0.000788879835851736	0.0172750119006924	0.00292906753106972	0.0389052598605402	0.223026034280346	0.000137742593805762	0.00699966911125254	0.0105565451208448	0.0056112126434183	0.000740056255107121	0.00233290496983141	0.0358483129968096	0.00165782006962136	0.0177165490655014	0.036909333057022	0.0131098221061792	0.0299731977773205	0.00303207307212387	0.00529996533173189	0.0366155094862375	0.00083729456476786	0.000220469353730728	0.00595965130091478	0.0846429157591144	0.0525692415225834	0.00089893354182562	0.00667932618322892	0.40775747791832	0.00267172592034091	0.0336139521870415	0.0155763774663049	0.000714613425257793	0.243133795779755	0.000237850655061118	0.0109269499923062	0.0109269499923062	0.0456768956712044	0.000149361439997909	0.14236527944232	0.00366513340985374	0.0947503707862231	0.094347233766513	0.094347233766513	0.125890509190121	3.83219264312577e-05	0.000205379906795359	0.0171695394957164	0.0401922240506009	0.0401922240506009	0.0384687901508069	0.00122020995414575	0.0613002176453259	0.0555187211795008	0.00149624943377097	0.0946914682342854	0.0115038096600814	0.136212490460217	0.120198091321424	0.129762275637082	0.0084113138373053	0.610084384391836	0.585472026183544	0.570928925211641	0.71970269871347	0.71970269871347	0.53270373223214	0.630373740210602	0.583718993027621	0.444214127346493	0.542750974483819	0.540130129448272	0.383360097634945	0.722787778858997	0.722787778858997	0.643471829061993	0.636893426703136	0.501075894817828	0.585472026183544	0.359827660589633	0.000500333255721346	0.387597972055252	0.291344336559026	0.564663879713511	0.513151730016402	0.453286395892171	0.429914197182011	0.117998306947462	0.362435566758413	0.460448221487788	0.499729639834389	0.38448639700616	0.469540993810248	0.525839309369688	0.64286171415844	0.00554651828569023	0.647329705355449	0.200508216734942	0.380269549474663	0.237229663912916	0.130669800542918	0.0023641538999665	0.00505458477610413	0.00530337271979486	0.337744720911626	0.0419138219308725	0.0795290014122038	0.0485631327587666	0.176939306134836	0.583718993027621	0.471642344221554	0.382193206093096	0.552054071897103	0.13928342216872	0.555820365010362	0.703154185263217	0.293235963344455	0.521810143984021	0.437776233200383	0.60100449414423	0.311288073278229	0.327039381796933	0.432795990557291	0.269235505182543	0.561739255628935	0.609719083735833	0.614664476775517	0.539905604681439	0.535800778081158	0.56093457051758	0.639973711953969	0.566835642245351	0.417042200818216	0.548143109018966	0.0883590215005929	0.044825446191178	0.0180324031532991	0.0358972916429304	0.000941464198722889	0.0273621367731291	0.112143371813448	0.102907295644283	0.295070591928318	0.0287156333168692	0.167223594175956	0.208084848095097	0.0584027876221582	0.0518226870953389	0.0115158775786888	0.0177403427597114	0.0303169476471607	0.023073512949552	0.0737984036423375	0.00450639945201538	0.00145489427302653	0.00886163198624258	0.146568654917453	0.00975544959473517	0.24761808446414	0.00534035401789493	0.0151538309098592	0.0804419738023766	0.0624535965347037	0.183012880884955	0.136809047659256	0.0101871208818134	0.0330094350796018	0.0773839667647069	0.314918469402104	0.0574903786277101	0.000363160502185151	0.00334659873999416	0.00045333025340721	0.0381843317554978	0.128859498992184	0.00333357059329842	0.0311840448116679	0.0957251167240897	0.0074283051856655	0.00170284956866708	0.0254016717444625	0.0120907679550923	0.010807356126061	0.00183089412584716	0.203679664841426	0.0207245839728946	0.00422982289964698	0.0465873858358331	0.108653513433136	0.108653513433136	0.680640848958228	0.212470729209537	0.0836361569383648	0.108378856290866	0.0274810266273971	0.399426248535577	0.399661624131166	0.0385004897460578	0.232644437070692	0.403746536585148	0.443767754497596	0.0841779696823183	0.0148228748170608	0.306090331986836	0.00779863103459115	0.0425182839497614	0.00956748032745535	0.0108691228465072	0.00170484457041988	0.0258651194571448	0.132323074107629	0.0458768507118518	0.0710039005054468	0.00127321535129873	0.000677901722012001	0.0114300240638157	0.031973710325598	0.0251639119412609	0.00676349017780584	0.00269751336539682	0.205352139299721	0.437678448270922	0.095011948535693	0.000112539910904877	0.0787178652650346	0.0848045900871567	0.00307964850422028	0.13478019704535	0.13478019704535	0.04028721728374	0.255504319266175	0.255504319266175	0.0982867963922761	6.95703490550391e-05	0.0076953949122026	0.0100474941710037	0.0128982219357411	0.0335268694458338	0.00014597781167714	0.298086602659928	0.0810446097819898	0.0223746764148955	0.156388638579501	0.00875604035316033	0.341627937639186	0.00159807622788359	0.0215931655708298	0.00350146372271618	0.060253485225449	0.301820507319848	0.0957862462706234	0.0185050665876311	0.404578732822542	0.404578732822542	0.302847679145125	0.0853882973189082	0.0338897766639513	0.0688751604046774	0.0636640369249018	0.0504333108076613	0.0901401221304466	0.146800642550896	0.352069027081062	0.345870946707505	0.125369151853224	0.157876437313246	0.00148307405752131	0.344927117939282	0.344927117939282	0.131139378257653	0.246734345385065	0.246734345385065	0.00102135226076699	0.051136404587123	0.026276328406202	0.00735418613310396	2.64055446201667e-08	0.0406686760416928	0.00257042063460492	0.0574325965350578	0.0574325965350578	0.00129945966737237	0.000107300742982108	0.0152375089656966	0.000178146745964842	0.000267267877923377	0.000149361439997909	0.025385634108595	0.00251248512448348	0.0259620336876067	0.00222358941488388	0.0538384990991904	0.112379123176315	0.0610461791781223	0.0701258136257431	0.101233601019521	0.00445316711383645	0.047535940989491	0.0522649604017705	0.112239709543768	0.132907529729967	0.0082675999862682	0.120195311687751	0.0601983034720572	0.00397032543246521	0.0177248852085491	0.175651671493805	0.140727618612783	0.00429993869223049	0.0268035307763146	0.0974534014139829	0.279233714078566	0.0834901239103113	0.15121664749533	0.0383979225301389	0.0296329158600801	0.00766713643365613	0.00600660401044154	0.0694020165895787	0.0300162392729756	0.0908651470126419	0.070499644021553	0.0210452654634696	0.00351034333907761	0.00680238771042306	0.00990513094171497	0.111358692521267	0.0220453402332058	0.0767684990974132	0.0172433784299083	0.0151903674833711	0.169892776761216	0.0025900651803973	0.180386378823082	0.0839544142929277	0.000390732793939327	0.117297983425794	0.117297983425794	0.399426248535577	0.00630970774360133	0.214398916529278	0.00378977693909383	0.0190979652671638	0.0234520093050984	0.0583481693727656	0.0144404775567861	0.000251239509571777	0.000438706462557163	0.00147086442821041	0.00404633572893057	0.0157273125939744	0.00246184314447006	0.0655491120513265	0.0168898455878775	0.163850580332429	0.0335861481506712	0.00294954034753903	0.0375374791029268	4.24396570926303e-05	0.0899089674303876	0.0230252751329966	0.00337567560095524	0.0166098084571374	0.0363537821381924	0.0166482564611307	0.146589636337648	0.00912053075272472	0.000817468687389984	0.135540419876227	0.0999099466316773	0.00317807145687933	0.0540456265621768	0.000121026842935717	0.000362164754006004	0.0592209054252658	0.177072986745215	0.0788709672577861	0.307573805495881	0.0121927439964765	0.0133145414432857	0.259489796247251	0.0132724353591869	0.00067905427392512	0.00901780954833111	0.0403733363036408	0.00545711972787015	0.00291434259687338	0.0346257787096865	0.441480389823584	0.0599110351483227	0.01363056094445	0.0317366366914499	0.00310008519853502	0.0358913992726222	0.00435934234123818	0.322881965979627	0.148940808431778	0.020569134814559	0.331638755573357	0.331638755573357	0.0167830215316079	0.0494506348393382	0.124384565011819	0.0298189065276568	0.0256109862295759	0.0318597372132232	0.10379402591396	0.244041954977554	0.157764930520775	4.5690717995824e-05	0.0231796908288412	0.000647389556427917	0.00862397151938172	0.00782671061273083	0.0761012537344268	0.134272828058354	0.00903012191133375	0.00156676480559207	0.00681669883063823	0.0314141947489445	5.62882367902729e-05	0.0183930645610461	0.242960088833569	0.000320219547684405	0.00744591462550182	0.0233757359431575	0.518730113191017	0.0012498448218953	0.0585264146947371	0.0234899582725453	0.000799641801996859	0.0246542798839228	0.0971062285073074	0.017212022030102	0.0673630963033691	0.260632867562257	0.307777281557727	0.142111277559623	0.000455588056279668	0.00444964681493385	0.067277643970146	0.514171117998555	0.227275863563234	0.0034973441898192	0.0150747782703934	0.00255464706347136	0.0116370464166786	0.0601138133776523	0.00412192812710753	0.000730119490252965	0.00194651672659058	0.041665738991904	0.214518823689103	0.0662845191593967	0.00220078086538515	0.0369665550345248	8.90855813512557e-05	0.00647299619639687	0.000548452684400608	0.00899550126656806	0.00565848345675725	0.413197352272969	0.0010214512703066	0.0341224167888791	0.000406232107304958	0.000213089958716539	0.00443526085880653	0.0341322337688811	0.0448502305714996	0.0448502305714996	0.0522205479087094	0.023208591564357	0.096101057040512	0.0549133742996918	0.0408041503876153	0.051258069812143	0.39344864748904	0.55859935329626	0.0271781766879455	0.0693473973273414	0.0130507267437325	0.0404738905538782	2.74108020988778e-05	0.0276441952016477	0.0591377961269552	0.1171622863396	0.0463861892323288	0.0067130657379461	0.00286177143291281	0.00525658781152501	0.0734610309706691	0.200243814399706	0.041559675935817	0.0190554127538913	0.223192508551034	0.0155042270074985	7.38881922812893e-05	0.366941673452069	0.00430758268244434	0.162164159160403	0.222394560156755	0.36928492960662	0.308812882565647	0.102322662218848	0.0833706762527357	0.00411436479944425	0.177808240890203	0.010630978461923	0.0036006608015331	0.52408935874837	0.0526236032435924	0.00458132812001605	0.165981681084102	0.00519566038844615	0.00283334585281684	0.0279963236107988	0.365550267088758	0.00359721582084022	0.029903108236175	0.125060579720513	0.176225895142348	0.00025975596647772	0.336345473168354	0.00528120899674952	0.000846422190991749	0.130562754890489	0.0197701059808594	0.0281595047685051	0.0193106815364253	0.0257808445056578	0.0725898935745832	0.0725898935745832	0.0496872401841374	0.000118529529922677	0.000148218286159827	0.0567477071401077	0.0314527926138365	0.280810365581201	0.219282378796375	0.0969993902278039	0.0643334345732119	0.0417276098678384	0.0454617431989607	0.324812214186868	0.0257338772568281	0.0802491079097262	8.17294279850914e-05	0.00114502085056068	0.149796311917071	0.149796311917071	0.0704762344046768	0.05382951771143	0.0008515984267592	0.0628820973588883	0.0369192511760823	0.0460528316074105	0.0230134426464408	0.00416029255738198	0.0227965049255204	0.00187887536245743	0.011857083055341	0.00972262149761073	0.140821097744159	0.1090346368394	0.413693732436457	0.0463518106359056	0.0263936758118128	0.0343856797863096	0.000157537599504586	0.000285528237936324	0.0781530236041543	0.0161541761732039	0.0885181753654852	0.0190091102495211	0.106330709262409	0.105414561845896	0.0620085253926462	0.00166906288436106	7.11508463639121e-05	0.0484778278589146	0.0484778278589146	0.00212861502643377	0.370230134751694	0.0761505886555182	0.135380227643546	0.319559137693932	0.137211699954269	0.355089429608152	0.209295518975037	0.144148214469674	0.446886616080848	0.449702910965083	0.443767754497596	0.339108995146955	0.258056920597622	0.0489446910081449	0.230286830708923	0.230286830708923	0.089940952074849	0.16153153135699	0.114727720862175	0.00503616846330204	0.123353737353617	0.13682850176121	0.00118062885610256	0.00954000916597647	0.428296211444988	0.362832275643235	0.0201492781847124	0.00516795456290562	0.0105242123601617	0.041581525317124	0.0392551437853775	0.0557044070116965	0.567768026855992	0.459883308341203	0.328527189899893	0.000287818800115358	0.00102293943899567	0.00359508616427217	0.0421383330061301	0.00579218051024785	0.0478666422840297	0.0505759833005005	0.0419483105886942	0.0806785039571831	0.000855557667191369	0.048852031163199	0.408347446385581	0.00192783597166766	0.198657960417353	0.198657960417353	0.00684314123560976	0.00475760586312555	0.0176912633814214	0.0509613833670592	0.0108022612551135	0.0509613833670592	1.09671332295407e-07	0.754911332608721	0.0981148480515057	0.0981148480515057	0.0652253488708126	0.113311628421258	0.195787231284253	0.0598911626786574	0.0380364691717378	0.226099913564925	0.00530083624899986	0.00530083624899986	0.0448844397172292	0.0994913170223415	0.0076017043797372	0.00658061799954968	0.162678074018061	0.162678074018061	0.010083911496757	0.0173505623029545	0.0490810230626097	0.0490810230626097	0.206364757748333	0.173578024614535	0.00847462275226081	0.323649156752371	0.0234815704537445	0.0395737959695127	0.021985993772574	0.299535358192457	0.296076626621353	0.000746362189839956	0.00862165762094951	0.0024912123467185	0.0346894413084112	0.162355907204068	0.00428942956229526	0.268115020733702	0.145709135897157	0.145709135897157	0.00812642002142984	0.0267333839708611	0.0112860517683452	0.156071339312952	0.020365723226372	0.00250618312866666	0.00653755003337073	6.40394344587411e-05	0.162188690401401	0.000827478473966611	0.0194843793386458	0.00722733979304147	0.00445839684223193	0.194251868183706	0.194251868183706	0.142780246008923	0.142780246008923	0.00931682375296193	0.0428220766363588	0.017614500163138	0.430123915411727	0.0129940465723269	0.00706259597450821	0.00287456633836197	0.0256075574351457	0.297861648693482	0.336345473168354	0.056166763384785	0.158340055419988	0.0702793912661989	0.211420327244248	0.00389194988682653	0.211123318565322	0.211123318565322	0.00137351246289764	0.0114461906798319	0.0252545420957741	0.014496179302899	0.00154928466683145	0.400495640123733	0.0459327678123763	0.00335562373878016	0.0819951514349506	0.0234692329377296	0.0710995232951763	0.0541824787240251	0.0340084991591243	0.00353337727099597	0.000950720293020695	0.00993331119383596	0.00166399794762775	0.00948546949195719	0.0921005498096557	0.3207176482304	0.0181862265221782	0.0194809823315987	0.0582143254420817	0.0582143254420817	0.000603122074383117	0.00171731645964067	0.0225799365421576	0.109616593694363	0.020394550012985	0.00553631388508222	0.238831298297077	0.0346890292247477	0.0145646628297283	0.0703251884347048	0.0663834210244228	0.00905344778944515	0.126072383620402	0.174044634406318	0.0534833643229104	0.0014839899697104	0.0312404300082597	0.0121603886143077	0.240670316754381	0.0537546407304068	0.244777351331085	0.237610517804534	0.0432796068514789	0.077923679882804	0.104131407080803	0.00823030924886626	0.00321519783445668	0.140829929227765	0.138958925488189	0.0147168050337356	0.0891375562101767	9.17929753027605e-05	0.0693334519360186	0.017179714002541	0.0690971147830046	0.00675153664336126	0.00887032342023603	0.001158524254311	0.0176232248706796	0.0291392688300538	0.0427491017639713	0.0140111671931166	0.388582022564284	0.530946057315995	0.00688087074187462	0.0272056069968917	0.000297148322151915	0.00396397135663502	0.0923972374690312	0.100659364141619	0.0339740048429002	0.0575303248451722	0.00547519959825465	0.105654939292469	0.0682525612632798	0.0401893502284051	3.41323720395456e-05	0.00258408643853524	3.51210969825414e-05	0.0158385853990914	0.0235903170537021	0.0293196550386192	0.113571537845871	0.104265759366749	0.00849539719138539	0.00217049466360028	0.0491566057070143	0.0018895893029964	0.324079993279843	0.0847915016092629	0.101537491660159	0.020588852544614	0.0676470326827766	0.0558645095724474	0.00460504244992443	0.167658514464218	0.0140063551539716	0.00216492690531328	0.353233951690807	0.221849344688727	0.077052836757937	0.148807708603692	0.217382163646265	0.115182710600279	0.0635907375251178	0.0456092400070018	0.0401626601221807	0.00706301143163769	0.113526182530172	0.0115038096600814	0.0151392433571116	0.0247226093428985	0.0798023751939428	0.146761896222565	0.0374877616480994	0.095329789729758	0.00168448463757012	0.000459783140605726	0.00576679165815419	0.112060199227261	0.00912249908418399	0.191194729457642	0.26296999549103	0.324302810575804	0.112998939100783	0.324812214186868	0.264291387345756	0.00376719042080536	0.00584733770004858	0.144007801938904	0.193413820265025	0.00558962856674008	0.00362757558134098	0.00573467785687424	0.162440258800702	0.353233951690807	0.0122702215544394	0.318955353434529	0.157042707837695	0.00388997819172256	0.0213990822197133	0.0535715982318689	0.0535715982318689	0.00179606662009534	0.00720064987823155	0.00950056976397584	0.327959280193133	0.165474049918294	0.32444649064955	0.267553251760159	0.043382659471146	0.0243999680096574	0.0258801451579195	0.00181952890535796	0.0134616496922806	0.0659943488210155	0.3684800708141	0.518730113191017	0.197786646563155	0.0460871820569992	0.0248689673628404	0.397951454798074	0.107179149276152	0.0495532605153381	1.08365524904531e-07	0.0162366115974187	0.233749976523099	0.0428685433945824	0.173775597445727	0.000218584254649777	0.312336356725295	0.205646235610221	0.018291590329411	0.120854087642347	0.0225799365421576	0.020603638055649	0.00465893901603017	0.138836160682388	0.0297056397541234	0.00152602438338376	0.0622107010250942	0.00243386512845278	0.00603882160783888	0.0625877556763028	0.128358480792266	0.119895163992254	0.00925808317425542	3.50213117934267e-05	0.00363846417289547	0.01150251301848	4.41198269801059e-05	0.146668033470467	0.120844785536806	0.139401790246652	0.0408048704528952	0.179922199141257	0.0592315866237373	0.00535863184710959	0.0237341712898228	0.00043432013774372	0.0101377957890897	0.108427517474853	0.108427517474853	0.0474545356997894	0.000112821419057909	0.358910466405957	0.160515442826864	0.109939904423089	0.21362294369446	0.143565384368425	0.0895365304284432	0.00673139589971341	0.134116260768192	0.000755517201624314	0.00185316229541796	0.0730855254711226	0.0731201902420988	0.0201803878733858	0.00886163198624258	0.0507436012722464	0.0507436012722464	0.0314527926138365	0.00259012770353426	0.0116032675354538	0.0109460914953685	0.00172870488357766	0.00278558715164919	0.0145967188087408	0.0210838000080655	0.00326207149511008	0.33364018443695	0.33364018443695	1.6395552463493e-05	0.0574164004363314	0.164409938792238	0.255757581360494	0.0152591463171893	0.0660098249276192	0.0656374744910027	0.0466320783120916	0.149582561496082	0.0493697008117104	3.75483028583519e-05	0.0285103356069265	0.0881087830455288	0.00373969639860139	0.227143491409053	0.0755452126975411	0.150805703187178	0.150805703187178	0.513878932105894	0.313926097078992	0.000450511676965859	0.0145260176565099	0.0608996687437406	0.0567190982015384	0.0962657350359751	0.0620999530291627	0.0760079554908974	0.0382541976451824	0.0736221044092828	0.0762460494226428	0.0122227508334642	0.0607141111424332	0.0219941549452654	0.000265496202455986	0.0158726561863372	0.00283844891346525	0.155034477293498	0.0448433570030018	0.00396207831023043	0.208538337437922	0.0447047615699578	0.0777627563201012	0.122930661356183	0.000348303687663868	0.260393720526258	0.0275324949837582	0.00201809269738095	0.00156088774226997	0.00810922887066995	0.462566798534399	0.375965720814011	0.0104219189629648	0.0140702039079039	0.0300462079114232	0.0027286703197699	0.0345108597582788	0.00159619683483701	0.14825097995355	0.0744146367093504	0.00711108375449989	0.00341286953921324	0.402972378824174	0.109115764301443	0.117418206708439	0.0899111520364334	0.000659556986844601	0.096701354720934	0.219682412070906	0.0653057489974919	0.0943253125646749	0.0366626129187171	0.0622435534466463	0.000919550147099037	0.12050335692262	0.0177420579664636	0.0171853609587077	0.0144233667198253	0.0134920664236804	0.00252594269638635	0.00119888384314419	0.0135680580507497	0.0217593740683048	1.11515691628608e-06	0.371615002685742	0.360344969531183	0.318388937536405	0.236380003215635	0.0109947551080956	1.94967306310598e-06	0.0953619436529028	0.163846874466643	0.208224213800547	0.0409943675736212	0.0134160982255198	0.129209128525676	0.0250587363191442	0.00359534403137537	0.0343881485548793	0.0379697578967272	0.184426761613977	0.0144721263326093	0.41321092273057	0.0782810239826094	0.00534881247019758	0.200574103589224	0.037214610974123	0.115918534431017	0.0346802896614733	0.014557751137204	0.0582817017837265	0.0661977224168781	0.00479236940953358	0.162355907204068	0.000586425622395381	0.0566764298108855	0.00221719858495327	0.0530166427193129	0.029421556523047	0.0133771741163601	0.000664455125112439	0.000116845824777429	0.0322028844910157	0.0358962868033543	0.00334790191888012	0.0028139065699814	1.93872467202447e-05	0.0879842818753252	1.06945063199288e-07	0.000120677499936998	0.0542595372113087	0.00395631604051659	0.0538383682875644	0.0122798014781642	0.0110511886840288	0.0189636316407686	0.00677579936505075	0.0722051329433786	0.0208193763242942	0.0338138820179622	0.0797972540043825	0.0545776914924523	0.12191138457976	0.0718889334027725	0.114695027337513	0.128859498992184	0.0730430152706396	0.0327644955836857	0.00184401583066454	0.0485691571635292	0.102086787325861	0.00124417168047357	0.0476733127734913	0.298780338631639	0.298780338631639	0.0482459122366589	0.267891178092602	0.0725171893893949	0.0631751888963089	0.0896090405200862	0.160595211097555	0.00340772360054342	0.00345940623080679	0.00162576206864625	0.1588883867022	0.0098025899921761	0.00293959549665477	0.0401453513666275	0.0457220526091073	0.239368450368171	0.0010091057680377	0.0412089421830822	0.209557933564499	0.0777008625575759	0.0790589711614073	0.0170348857187942	0.0188735658763358	0.0433060802350923	0.0150184423471217	0.0191566889333578	0.000654363813882911	0.0713030647976036	0.0341666775248072	0.0742632386492604	0.00400749188462159	0.0083253439074618	0.0210492149852293	0.0106268360556053	0.00547593489387267	0.0100118030789596	0.203024871609212	0.203024871609212	0.00398998282670939	0.11019101847021	0.00720698093462918	0.00154926279255841	0.389184565949158	0.229695008624605	0.0576977768754966	0.0243666072158526	0.0048940451395794	0.202950926581453	0.207984939637983	0.0246832973343466	0.0362361729302922	0.0191229784327895	0.0175321425239316	0.0234894098380104	0.0159935146342643	0.0302410244892031	0.134876891947344	0.0197231038072955	0.00392239865677564	0.000749039459144805	0.0438232472672815	0.000231098827574817	0.00164691796189057	0.231420533556776	0.166994124834006	0.00812686010046071	0.00101099608888187	0.0484809620236519	0.00140264187903699	0.0041595394666579	0.067731905243559	0.796161351328878	0.1057074456931	0.0278130152275724	0.0252838920486321	0.112071564992445	0.00321196477183599	0.000709715747183055	0.368919259560287	0.308841528919919	0.116847109281686	0.14325008401555	0.345857216735389	0.210930690579516	0.307458355645491	0.323839650695794	0.00639005257351907	0.000378421524296501	0.00189494820966434	8.88248171109081e-05	0.000311918461200462	0.00445287411873146	0.455071006870163	0.091902274820301	0.0342498815020997	0.044825446191178	0.0426991220018427	0.0527620034984137	0.0537734085119833	0.00420924036886865	0.141081310641988	1.58160470883645e-05	2.68963098692422e-05	0.12321337045538	0.0102773826529831	0.000706644541301038	0.000736747249189768	0.0886299036940233	0.0886299036940233	0.0258457037078312	0.362143471620421	0.24837738470517	0.0179741333939753	0.0894378321165437	0.00949603612267398	0.00295976049393678	0.0122593279712683	0.0446210079123639	0.00119126264337584	0.0188735658763358	0.00723794212042745	0.200590466432637	0.0284911420201983	0.109860975016837	0.0589654163743853	0.0196408051076541	0.470152198888516	0.0237288096278875	0.0237288096278875	0.0608814472631332	0.0415587791209497	0.0654361002414855	0.000333112791934703	0.107802093707889	0.312921217811494	0.0539622494342048	0.121584591940603	0.168655236169665	0.0152716982734504	0.0686275734710978	0.138926448120692	0.00140270200651191	0.00256155320337661	0.00777170108346773	0.000148399481226481	0.00357238552190351	2.07035440667637e-06	0.00328615114878733	0.0112531572024902	0.0584009703788431	0.529841471086479	0.176573226568431	0.135789094995339	0.398528105778587	0.329185277043672	0.0527354562243609	0.0770401362961127	0.0238831607267379	0.157794635148754	0.517007237954994	0.192993834789762	0.00786717866630856	0.00880385953497612	0.0628686731023152	0.0704762344046768	0.000125710828126901	0.00185823236860254	0.312004949543907	0.019891402864621	0.00186219643720323	0.000133062450425802	0.0152044528371179	0.00436097792064996	0.0344516360075492	0.0319150122604054	0.0304336785910284	0.0628348759809234	0.0118735444832407	0.00637060221426297	0.626082489975026	0.626082489975026	0.0344516360075492	0.011716214037641	0.0192898419679649	0.0758330946655836	0.13752504684928	0.128299602490523	0.010645535995478	0.0027325311329859	0.018463804945172	0.0421711321148702	0.0128916864914108	0.00674857022720568	0.0197843855526493	0.0178935358476883	0.177565132379862	0.177565132379862	0.00803798556774034	0.000326777856618604	0.00997748495919382	0.0271462247219295	0.078376592340069	0.237954051993453	0.0590817002267064	0.000589339695624144	0.00185994756065063	0.000748066139833118	0.12470373022244	0.179562155483012	0.0149961454672268	0.319898934063017	0.00742460476967815	0.0809844060996813	0.00176138664456256	0.523560872143424	0.00294305662042791	0.228825684620183	0.00232062382428177	0.0858355306484956	0.0331892536469585	0.00120165681573636	0.0273398273731608	0.0267922250707919	0.0963266624838496	0.00151458729980019	0.00250211573847533	0.0120712425177732	0.0109248028366331	0.00233755102188133	0.0309225945995987	0.058708303706144	0.058708303706144	0.00632437386848728	0.1444982023495	0.015000620810944	0.000290964161485461	0.0112454520438856	0.0232434949901686	0.0297617439091408	0.0262929734437001	0.0350759968862362	0.027502714357427	0.026506004558142	0.0350523744861462	0.0128012488105751	0.178380032449454	0.140656708347875	0.119234529173178	0.0433879893465024	0.0433879893465024	0.170937908465713	0.276355472159968	0.27607772967427	0.27607772967427	0.0117044642461317	0.0949617212784759	0.0354597031568853	0.0120400927557316	0.365899684596621	0.00588585779026851	0.00526824201605326	0.384295729862738	0.384295729862738	0.0376080644412838	0.00161013160456753	0.000935837604938264	0.143561319432673	0.0882101794946558	0.0492172109462097	2.6340571077459e-05	0.00795165617382175	0.074016310319911	0.0127284206898091	0.0274331183786549	0.0608509188590046	0.0504635833282795	0.0331810290759988	0.153920143878828	0.000372764633660889	0.00264027792822329	0.00329776070850567	0.00334096594118786	0.0626853476841836	0.000109795976094952	0.237993392519696	0.269982185471819	0.303849333077604	0.200732142532983	0.0397141423206197	0.0375008658569213	0.208709108532461	0.0397078714291879	0.0269547311938985	0.0254249155952928	0.100382290583331	0.0304685948883368	0.578025095623785	0.0135977235968615	0.048630460477183	0.000299352927725005	0.0965301567950452	0.000386798425746364	0.000833294396752135	0.0278338132801639	0.174243312242503	0.0415108369536	0.00261663356275851	0.000109334409254042	0.000833530720201416	0.00206969098604548	0.00254707302160335	0.0276696557763491	0.170926113956239	0.0750571884702617	0.208224213800547	0.00275258736831452	0.0543133753922176	0.094418837061689	0.128815728717824	0.294225996931761	0.237612617287803	0.306558694629183	0.021138937087618	0.166792320022121	0.197539051296059	0.00317942533346089	0.265828075934577	0.0525260028216619	0.149884929758029	0.0148348474385083	0.0136086456298059	0.220409156542903	0.0268821340088441	0.00376013345838655	0.018084671856708	0.0802038572000792	0.0267332836347251	0.0167306438205118	0.002445850892716	0.0169467953405003	0.177695517829349	0.0221550659500717	0.0487799052796852	7.23233302508862e-05	0.00191486598398353	0.00930816080292876	0.163317108001197	0.00127040454443219	0.0359318787874913	0.00728876883121558	0.156745870354593	0.0138864704532754	0.129991888518141	0.189099596363107	0.0203907871122007	0.0248225960008672	0.319859382187129	0.319859382187129	0.0430729458911509	0.123965377178251	0.149311157207938	0.0458768507118518	0.233635986582346	0.0409584618783118	0.108681090964675	0.0577541532026795	0.0052398111631326	0.014476546794682	0.0396481434274821	0.0418951663827637	0.0345071712888218	0.00637440607429743	0.00163645700471523	0.197668617368016	0.111185815933582	0.0183381291016535	0.0253548881061862	0.00491507387095011	0.0558983500120571	0.0108131000768502	0.00713412383888416	0.000144770758231542	0.339016132191228	0.279262663306161	0.0438593650765208	0.0375159336549334	0.0766660786498111	0.00937523614056963	0.00771661313401195	0.279240083102949	0.0140401185966992	0.1384847304858	0.183911941742991	0.232285525028469	0.206596328275528	0.232285525028469	0.0294684261069122	0.0161293396890121	0.678098783001471	0.233998566129196	0.245939070590247	0.245939070590247	0.157106873555847	0.158174788161935	0.00886651675550822	0.0615490504831581	0.177877034129177	0.156403333144118	0.131579678901001	0.0881927275001618	0.0395582885650429	0.000978438458709984	0.00139211657670537	0.000380842594362824	0.000397101034155787	0.0389935567805766	0.133799447007864	0.00816685371273483	0.107075819043949	0.0257338772568281	0.0241427656952068	0.0656146110134669	0.260366405177433	0.00803645865666042	0.0873595869590451	0.0591388035811771	0.0377505328020402	0.0377505328020402	0.0137353868503473	0.0206713566017229	0.0130258113312769	0.107195023431329	0.00469641863933002	0.00476155272359959	0.0384384685931616	0.250354940553961	0.12878139511985	0.0150264198741282	0.0290098897946078	0.0631338880975404	0.0245053532594391	0.0036946735434669	0.123434249803203	0.0613762163239533	0.0484029266922461	0.0853213080190219	0.167257967581801	0.227143491409053	0.0115066870437801	0.00125091052086945	0.0614379160804245	0.0614379160804245	0.000171336567695346	0.136695934539011	0.0058455050035183	0.0124912424408073	0.236467503370568	0.000212070842634945	0.185151280864243	0.165796592262672	0.0370403045119599	0.0169399462392412	0.121796325168049	0.00146341300159247	0.252129343978236	0.2132093149574	0.00590883663365562	0.0624786665396135	0.00668014019403469	0.000187965979668694	0.117903304490898	0.211251894819477	0.183106977558509	0.162544127863855	0.0601983034720572	0.00263382217601478	0.00205846332840757	0.0534232185278625	0.00650488407394499	0.0667885336082006	0.00208580857779713	0.0521194695214394	0.0893302833841049	0.0456758250163666	0.0703643038714396	0.013983707636489	0.0120385588648875	0.0202544069331182	0.0149112659674028	0.0154417428208432	0.0370341596139616	0.0452257283432772	0.00467192576130697	0.0749513597632296	0.0589153773128877	0.321955665736891	0.00224869890620489	0.00215786927183168	0.00538848726036893	0.0291044606538956	0.0117224094937707	0.034128150567042	0.0533326160292407	0.0025785800533757	0.106288448061952	0.106288448061952	0.115046071305132	0.115046071305132	0.0585295046856342	0.578415556403893	0.0167732563899098	0.0933124745175122	0.156353844561681	0.558076563859815	6.18084999070663e-05	6.28039712149273e-05	0.53397243068485	0.138877794537152	0.00244831156697766	0.552084573334655	0.184426761613977	0.0131737233338366	0.0344028115645072	0.115120299857007	0.692576606565002	0.687825985172538	0.0721415995350632	0.141806049444063	0.748960193536751	0.0771100140076359	0.0698215047997257	0.1767900366823	0.149619748798192	0.00037475170251794	0.0325204575570033	0.811478704832881	0.897493520980654	0.00151639962420106	0.636420817292111	0.123125328253936	1.42313612019867e-05	0.00896603469566679	0.0153641526096618	0.11926724750034	0.0619431533776973	0.14245484096079	0.0966654326426681	0.0128258120160175	0.00806525665992328	0.692576606565002	0.00219864842090957	0.00176644137307629	0.000253522649654356	0.000579246447219264	0.103014941579704	0.205326094419759	0.0293118250274089	0.0799687375194859	0.679712463392705	0.0362938129449003	0.0166317065056906	0.000286252671644288	0.0284902861419002	0.0955247495526511	0.357333343318602	0.0103295899662106	0.470596034711412	0.470596034711412	0.048398831171942	0.00220710923842115	0.0113032696278264	0.0790589711614073	0.00864840139231204	0.315531238668604	0.0160223486070529	0.00645372195278371	0.00910330468754386	0.474554028936385	0.122016219453692	0.339946599930174	0.0664567999279618	0.0191393743760453	0.0492445926504164	0.00798737285343019	0.00165192087399344	0.0449478867766925	0.325744837480055	0.00140057085308181	0.00136177160093679	0.000593969067858719	0.0589288435393379	0.050955061647374	0.267510697805999	0.325744837480055	0.00335974690809928	0.00614190231241635	0.0423961085340016	0.0627623501086483	0.0651263041035228	0.00278732131790738	0.298530241889922	0.124092713910253	7.02416701174874e-05	0.108179112739248	0.226228047287331	0.000680354202758695	0.00567614781026975	0.00215952819229444	0.212120267415158	0.488827477626877	0.0517359144106443	0.000394625327122337	0.271408909686368	0.00213677968093281	0.0603230797412921	0.147531113067464	0.0548884270491982	0.19975069087279	0.0804344986612213	0.00362971454978558	0.0119003387597206	0.000596789308579299	0.0491184689982332	0.00304802255093427	0.0186291657815659	0.030840326075901	0.214141495248279	0.0535233472707663	0.0802675344523144	0.0283589808831349	0.0166317065056906	0.0406015658436345	0.0117139274326763	0.749526943554536	0.0291896224446068	0.19244830010263	0.82473106438437	0.513760760628326	0.0865317793481672	0.0247710123492602	0.0349367461883865	0.448744971963436	0.458360386928435	0.180174946149718	0.00296756066365445	0.504237974819613	0.0686371068115048	0.280556904059072	0.0586880878707557	0.000412598684533696	0.000418152817061285	0.116506179058468	0.339946599930174	0.223821143331551	0.00248018907875013	0.054907332761126	0.034276584304523	0.00477352589328248	0.0677576446783947	0.00310856939306792	0.00359550661626063	0.000795126222067189	0.0160137949028358	0.0032543800083506	0.0035636601836335	0.117643884259876	0.0503539119630717	0.169153925140573	0.0098806581203389	0.00114364855346707	0.320373556611377	0.0396612020141682	0.0101134311185384	0.00107891458693357	0.116554009058191	0.15361294226961	0.000339403359721371	0.000113613313971761	0.0385558528249804	0.00219507701078358	0.7631208547649	0.0792727025571358	0.0049215393278562	0.178051056088605	0.214141495248279	0.00812686010046071	0.1104464894474	0.167775819317332	1.60560168902764e-05	0.193425615456821	0.418224319006306	0.779277954596071	0.00348030790067504	0.639658282502361	0.00295191578190784	0.0911238061161799	0.0769426152830106	0.000146869088380096	0.0256561719978296	0.109872973316457	0.117246686490307	0.00912053075272472	0.0863650934216838	0.505250207348234	0.0231799471410693	0.0171511913676711	0.000607710528090094	0.0131318965831248	0.19975069087279	0.117044529155184	0.364343727230018	0.809457648809137	0.0339862303446829	0.0212440603890904	0.000171130030905098	0.107455248394708	0.0104693836666202	0.0686775736628667	0.0275218894010126	0.118970648060158	0.000197961747587706	0.0160490757107693	0.809457648809137	0.0924415599045604	0.524317360081453	0.524317360081453	0.0134137162837829	0.0686371068115048	0.27599282748859	0.119858123653966	0.378130018898686	5.19187150785151e-08	0.703154185263217	0.0259400432785143	0.0169744058582447	0.0769451050843662	0.284311402718135	0.270085331742692	0.0226170847602655	0.145147572460432	0.00655259362748948	0.331450299151115	0.000231781206748629	0.279957045150826	0.789951088431837	0.0110592462354228	0.375697552215125	0.0309979823235749	0.162131309583916	0.000475846131026286	0.444102276055637	0.0213167539886522	0.600155057011977	0.598574350897116	0.482322894722496	0.401418048041986	0.49121403418825	0.613762631515363	0.00300388286345871	0.0607592967605058	0.0783695136460854	0.018727631932452	0.00809771342733186	3.84733339800878e-05	0.1082069345595	0.185332693676612	0.0152174335786439	0.505250207348234	0.000767988962395748	0.0775320471654777	0.337589586974711	0.0484528871894254	0.00823420747038375	0.317892189660076	0.404943747084943	0.00596741505331918	0.14245484096079	0.0229017730932467	0.0464103161699407	0.129753752639437	0.108179112739248	0.226228047287331	0.0398553732941558	0.00503332157385342	0.126497864419046	0.0461795049465111	0.00542256282059498	0.235142291554718	0.0661732605420956	0.00223097669971215	0.0560727523435299	0.217944651290542	0.000423645209347862	1.82654009235609e-05	4.85730807061967e-05	0.0597638142966882	0.0881136323681503	0.112245239049915	0.104748178456732	0.000331043265030527	0.00195378304736446	0.00312108117088876	0.195303686541612	0.0869121189175818	0.0303482918506647	0.00693367393137537	0.121838950040402	0.310022079345119	0.00710628288783848	0.00475391669518973	0.00729481053304478	0.0212944630747027	0.804136728411355	0.0972230787416531	0.00299678427580072	0.0952842563489669	0.0361641631464853	0.0770356099372663	0.074040862871097	0.0226170847602655	0.320725030820503	0.00507191479912826	0.402942087233562	0.0292267493034047	0.571801640686949	0.0468299205947859	0.000452492124545665	0.118120025539986	0.0428988492833736	0.0358012120323762	0.152887018840511	0.0983977920374877	0.00327968825547602	0.15182006062044	0.0139357652851552	0.215178636107352	0.0639465745077997	0.00704211281127368	0.173129807548708	0.485890721825168	0.0286797337384442	0.040520870457064	0.0194577005640492	0.0529349905172768	0.0793127282659087	0.120455293485115	0.0112873845219475	0.0377158108113776	0.266997484770674	0.576206248859812	0.079249907221413	0.031214153126749	0.0742951665203095	0.0386810381373854	0.00172870488357766	0.0481086532314082	0.0785558975941035	0.464358225217968	0.0093458983322746	0.299775043328282	0.00317042413534944	0.00648369589075368	0.0106968855486945	0.501145078679476	0.00819467445905955	0.0395512316916103	0.252904712527362	0.0565319517928607	0.0572454286442893	0.0141214253211507	0.00240766334426696	0.0308421075523329	0.047139525653013	0.0459256008647161	0.0395016038950462	0.0260588519399098	0.00415884345040967	0.11766690606535	0.121147259538686	0.456676957549019	0.262525604812455	0.142526424092924	0.00313897122152426	0.331895454786765	0.0113356365782382	0.00437830570922074	1.64104797495573e-05	0.0523507592567052	0.0507856624440074	0.00181869849652965	0.0149949546268613	0.00899079806063186	0.172946626693778	0.00656217138766505	0.195373696460705	0.0607671634585423	0.0832251366206848	0.00715323853710796	0.266472418515174	0.0193215344882612	0.0321169763271644	0.000513300191934943	0.509368355184153	0.0312961728683043	0.132441504129657	0.070356204085496	0.126436308956491	0.0907030472084241	0.00306774228850563	0.0134606406623199	0.0361539415050321	0.00729273952081616	0.0113275589688713	0.00252462605285573	0.0173441421116016	0.0266536839807523	0.00629430725883094	0.0106539937622486	0.0283323866729927	0.0164945600750599	0.643471829061993	0.00817001997934662	0.0337824789335396	0.211557502976587	0.00291723102425499	0.593841395790679	0.071395096348081	0.346485319585599	0.0262011104308645	0.141723492752486	0.00847115841518243	0.0876788036081913	0.0706665068273371	0.418224319006306	0.720320338610402	0.530348901904487	1.86419864653224e-05	0.0275840021355113	0.145676707591459	0.0725171893893949	0.0821642064128182	0.0983749133786062	0.0540456265621768	0.0907422967277006	0.185332693676612	0.681123992435479	0.0415631206746818	0.0381285838171679	0.0052264629633376	0.0242372614078914	0.111983317690528	0.00656186431619964	0.149307285018081	0.17019422724573	0.0658099536375632	0.335117791086874	0.0132460909569376	0.0151485680463591	0.0493603655002391	0.00158249747220888	0.32197956431325	0.179334588997209	0.0861944745805622	0.00369277195948906	0.00165975776344597	0.138715616472535	0.0779819831042446	0.0456758250163666	0.170177952259865	0.0093985320286724	0.0557351333677075	0.00529151413628592	0.00255425073455247	0.0958062996210471	0.0333586689774049	0.000927675467698912	0.14708728059065	0.00850681472554657	0.0377158108113776	0.0888895626078311	0.117746484427874	0.634061240316075	0.079249907221413	0.00817271735655141	0.109210298645796	0.0594921317840989	0.000241237038110233	0.035817748985181	0.0129611498396639	0.00488427249052728	0.00246628378843299	0.0342755431280601	0.299031956071434	0.112856587382563	0.00553404354703642	0.00812796446947069	0.533306000593686	0.0490661844529158	0.456676957549019	0.0492925359435415	0.298862591248652	0.013089234571816	0.399661624131166	0.119074188839544	0.132005649524594	0.0644601350212382	0.0239959040334392	0.28934544327706	0.00339926422609134	0.0211139289702325	0.121796325168049	0.172946626693778	0.0097780319205075	0.00145871444663175	0.0194721088724096	0.0832251366206848	0.131199343300611	0.19105435899814	0.00125590463924325	0.000315993470678848	0.0216746235220507	0.509368355184153	0.010174683001789	0.233749976523099	0.106076022836355	0.165841951426555	0.00164258355016712	0.0543529355186517	0.281855208343238	0.0454283378958528	0.000889604614560503	0.0165615655181243	0.000696961412790871	0.0205815237546435	0.42245980706323	0.251578226928499	0.0164313589173647	0.211557502976587	0.0538779409589043	0.00787273896976936	0.223751990732384	0.00595768953086453	0.200243814399706	0.0222495438736838	0.00985521508075759	0.0740710058930541	0.169017640008506	0.00049363062890443	0.720320338610402	0.416220572106319	0.0234737146867503	0.079700959394385	0.0672795990725687	0.399076039540582	0.332874528292469	0.0399362538008967	0.11845680053985	0.00683887387936441	0.0439277955672412	0.301073975060819	0.309007296387705	0.0624369964679569	0.272306135120038	0.050677288241703	0.000221665370276145	0.229328783510757	0.000130564467771747	0.190250912734688	0.104443560914128	0.0077080681502728	0.0427504880357249	9.79991550729621e-05	0.00234684402726184	0.278321951044978	0.00385686125274712	0.000171953792398867	0.00753056792144159	0.647845820990456	0.0215379456988239	0.12020605762542	0.429914197182011	0.233984915349994	0.18223235688738	0.0385389681194489	0.0714626132541464	0.0102283806011178	0.0403555316070435	0.0138584970459545	0.0485231870587782	0.487050544124282	0.0057865759788863	0.00266629296304772	0.00996504357243847	0.0771975622789059	0.0475759303797161	2.43447706038528e-05	0.00796432682675603	0.043408767140764	0.03148106187264	0.000559282010947153	0.132017571389272	0.0692055071864626	0.197012212272947	0.0677579849621763	0.0861194381284311	0.195886142724714	0.0644336302000919	0.0289070177975207	0.442078936188804	0.483719103370831	0.778027254537561	0.000341048277943803	0.0164118336703528	0.0141955160964514	0.0633024353254906	0.0341416644450435	0.0494225539674663	0.0724073062456586	0.116681851810072	0.358704720964074	0.00177516188294342	0.00413379343557385	0.12630335071017	0.0199572726420722	0.00278038645158068	0.340023208207957	0.0106364984592826	0.054314213899437	0.371285609551306	0.0538286174923646	0.0613762163239533	0.068057128845489	0.0052763039386692	0.102946863445962	0.231296127707167	0.00227964422233289	0.00656036409753985	0.0106404112489041	0.000213773752855193	0.178070389939201	0.000354840496499653	0.0234900329841449	0.480382992615599	0.00307282285312079	0.00548075268618899	4.1804204249781e-05	0.0738033157441515	0.00541585081400416	0.0108804524563152	0.00677792620616878	0.00566860315584935	0.0323989487086366	0.495520054043896	0.0418863207727234	0.359692637454876	0.00293807717920561	0.00924746142263554	0.0886078278519113	0.0465277267425313	0.0776138994486447	0.00150071738033836	0.0117611737835976	0.00992090921051376	0.00292961797527584	0.220607037255493	0.155182272287597	0.0292049367493356	0.0208114553772642	0.0541824787240251	0.0248181801665428	0.0662468769559272	0.367113957078737	0.0047040194204258	0.133257277480108	0.029072534701832	0.206464574793605	0.176339616737609	0.00474806824953192	0.568620136372861	0.0174483057146169	0.219628999706545	0.188548184342973	0.205859274186782	0.00219419556923662	0.105368851044133	0.615685517459632	0.0232103426711455	0.175701774834242	0.0207742202983343	0.0350422915177995	0.449702910965083	0.000301278038009356	0.00451447857998057	0.0175455280309248	0.0215949636795573	0.32739571202378	3.02820053326359e-07	0.318135587966301	0.0486207035579635	0.039197869255053	0.744904486767077	0.744904486767077	0.00155035090787031	0.166735766490254	0.0754742637037975	0.0142990045601753	0.0194040293345608	0.0194038143699027	0.0162799687787698	0.00224867046003366	0.0475089050343976	0.149486856064134	0.0958295564776455	0.303120327410992	0.0836161028085282	0.00160477725534668	0.0314210945704799	0.301073975060819	0.372133198155517	0.102083841025775	0.00117036181772646	0.363183864831925	0.0035999415179553	3.38077854262821e-07	0.0412967280385789	0.0491226520501981	2.76734044377279e-05	0.270861569821947	0.00266629296304772	0.145761436071839	0.0274144248539525	0.709300414595128	0.0276977169955911	0.19059533721358	0.055929776551741	0.00285632892807546	0.0961950825198311	0.21100508670856	0.0804822612496554	0.0290675134608956	0.0722051329433786	0.105749441772927	0.144390341202175	0.132017571389272	0.0230508725166837	0.0241410331908418	0.03148106187264	0.152276041921613	0.206947437456461	0.0475759303797161	0.00225572048870681	0.241019215932731	0.329185277043672	0.135008721692665	0.0261778608039811	3.5730488904422e-06	0.386763623909587	0.048197805642748	0.00504904211767666	0.0530051103254074	0.0382639525241463	2.72484991344597e-05	0.210251321307139	0.398478214499108	0.00185223372531999	0.0617986625088091	0.0176527677918056	0.575473002115595	0.0276696557763491	0.0491226520501981	0.0056112126434183	0.0108804524563152	0.00397972643069167	0.0313840774029557	0.292624367999904	0.000743310003164453	0.0200270448950429	0.0292486344624865	0.0886078278519113	0.104412465854605	0.0776138994486447	0.035907279864585	0.353655810472584	0.0216119720539216	0.102322662218848	0.0588873881203606	0.0214650166265145	0.130048663102598	0.000147161890920797	0.0358913992726222	0.00735432764880259	0.000125295316852123	0.0939595090166914	0.0558037824201542	0.133257277480108	0.00342883743155048	0.401207009794664	0.251564067120934	0.0199043078399046	0.100002151994594	0.0580486583552767	0.0656637881577449	0.256189242084311	0.225800922895429	0.00113129445408036	0.073800353593206	0.073800353593206	0.000598828559861609	0.00089755663787529	0.542945843841951	0.542945843841951	0.540200456120875	0.0232944979612367	0.0810845930241091	0.0396923735210123	0.117379368924565	0.0153148569849144	0.00224693739284894	0.00316225105472347	0.00293361352127549	0.0193102355465638	0.0148613209274551	0.231903695286645	0.0109837656364722	0.092298424394277	0.0319114240349096	0.0157276255329357	0.0558983500120571	0.0534477486457477	0.0369360210255962	0.182673584637671	0.82473106438437	0.819137453444005	0.0291129612370268	0.332874528292469	0.100627247529784	0.000486486636228303	0.613939308752319	0.078501862354623	0.401418048041986	0.0192351328186318	0.000188222266997106	0.00162295744892765	0.00878098536399205	0.146644107064258	0.000729116058984663	0.585472323461589	0.0440776449585486	0.000234118259838881	0.174630146188796	0.029834339116062	0.291084909245753	0.291084909245753	0.0484528871894254	4.63772243012121e-07	0.015681730415304	0.125305430556443	0.062937990552023	0.0664484075694336	0.010743968776614	0.0809707682517644	0.0378735429733804	0.00125358692263062	0.40775747791832	2.61131652808183e-06	0.0127815765968679	0.0734765707061698	0.160817500013327	0.00790609698370486	0.144953240270564	0.000776706671312383	0.0164764595289577	0.0525038698951761	0.0814297037998838	0.184294986456675	0.467646153578101	0.210379607249907	0.0884342466067227	0.0073191163226924	0.0195272567190333	0.00393342145843019	0.0223159379781967	0.0208531664070289	0.188008037138148	0.00684228893402437	0.12719722202449	0.0544328695242791	0.0160174219565461	0.662451573427097	0.662451573427097	0.058219546019025	0.0931029326042154	0.405239625865932	0.0126071786348565	0.000161410831341844	0.00312785681140816	0.0294996123173897	0.071462987527762	0.00432050134702451	0.219631411009516	0.149619748798192	0.366105084788235	0.168756718399826	0.00654797385777829	0.0333515849262892	0.60100449414423	0.128235169853551	0.0438999473924725	0.0259247166827694	0.0921200075329829	0.356513628962506	0.24835332702699	0.094341497070782	0.199500384784024	0.00104200637278165	0.0675905432408128	0.386824100444743	0.0161682585443171	0.132942887591549	0.160348715239687	0.0432525407637206	0.00370483556156144	0.424164396248495	0.391446307004737	0.0375039462691237	0.0347402727157287	0.0149325220071289	0.155182272287597	0.00421753496130276	0.230100371087956	0.0668669408954812	0.000812408345856502	0.154147883713567	0.000657356993272981	0.0245368429322394	0.0476064102999219	0.0447208706605102	0.000485008448399573	0.234161047912329	0.079483959546909	0.281320074074006	0.0137288098634103	0.00422900384821898	2.75381076374137e-05	0.120668298773551	0.110803351525311	0.223141888319438	0.0714568417498553	0.123125328253936	0.212941770712371	0.000731229907257994	0.0724516991704793	0.00609526021072846	0.0124341586411666	0.0266157037441982	0.246855484512813	0.0629699261087447	0.0629699261087447	0.103014941579704	0.0380370689669888	0.252008272491195	9.67633816960301e-05	0.135239913671353	0.0823227652346076	0.108178847818376	0.00167644306023904	0.0320409806743763	0.109389718570788	0.0344638791538008	0.0643162398776839	0.328483013458757	0.0644745119073365	0.141733044271287	0.504237974819613	0.0251137157164452	0.0130120435610997	0.0416672093745888	0.899999592857592	0.055137006869184	0.0834901239103113	0.244144386757267	0.00880000906464906	0.00220534941290888	0.359898624340244	0.00424561313094458	0.0614750036007718	0.096477169861163	0.010410559557073	0.00943084663790392	0.0579196245131237	0.357320370161888	0.000779638728407604	0.0880729770951676	0.0634231338496539	0.036069188774738	0.0527279597505681	0.294600801793077	0.212371101319205	0.00219103635986646	0.0314541493602326	0.618936171691967	0.131474549258439	0.525266117842059	0.417099381002528	0.00376470457335251	0.116891758143727	0.0336907087433874	0.115577630343743	0.0578223166932667	0.580621619685113	0.338954734324314	0.450836211170824	0.0994769152320704	0.0628348759809234	0.0410798174692025	0.102304809201564	0.134095181886033	0.154147883713567	0.000209714258284923	0.0514466246958028	0.180685230787674	0.0766660786498111	0.023461477942052	0.0925732706982049	0.218403274435344	0.0531473046499321	0.0680907850994758	0.0432525407637206	0.201018766414444	0.0108343889374126	0.200918449872897	0.100132588249464	0.0503581951820967	0.00621257668596895	0.630252861844503	0.0937091979344618	0.0172646297504076	0.553797515974006	0.0483241512105308	0.0161781959861769	7.48396277343895e-06	0.00169186522357281	0.148613738163212	0.00970946082566826	0.0383541601246204	0.000827375591744356	0.0214574337306016	0.413930807353551	0.0875602712014271	0.270443015046703	0.000651317012039864	0.00126722427987495	0.0280915310198546	0.405239625865932	0.00933582090272405	0.0418303013101907	0.0681409921136599	0.427858832667595	0.0442187661771567	0.137996711316773	0.000135042131529436	0.0131244625762972	0.0296536437984104	0.145267492496252	0.0465756608839829	0.522375313121386	0.0073191163226924	0.0638220361489837	0.0435296000870244	0.00755018131623336	0.00509383806060776	0.647329705355449	0.000590175027803102	0.262675753801189	0.00403736557035268	0.0734765707061698	0.0822780999652631	0.00401845637134271	0.000659359093520854	0.292951192952665	0.0012940987786353	0.516527601800672	0.0262962374313957	0.0641653608319659	0.00722478347329677	0.0296199786110775	0.00790264003410369	0.00429698880544053	0.0010465577295909	0.00657257993194232	0.000357813095169774	0.101527551138285	0.0418894827236467	0.193786819530344	0.00807078378860887	0.00743631356833524	0.000961079715907259	0.00750015369321326	0.0264804373922279	0.0109227816921535	0.016828737213467	0.0516509577702785	5.29919036052202e-08	0.019062834361409	0.00668708424964709	0.0476010899743991	0.513552337145029	0.000579254192757357	0.00912562834053796	0.0262063184566704	0.00454531808231193	0.00105550610898001	0.0973198240284749	0.00872620401342663	0.502317368185651	0.362991936411671	0.00434970862618914	0.380269549474663	0.00165230877848902	0.00818331228557325	0.336629172370313	0.626909589211179	0.085087416633498	0.0227147843696382	0.062076875285976	0.0205064263195475	0.0399046370972433	0.0228204616059458	0.0169230546114555	0.00253407779418648	0.00253407779418648	0.0468088156165904	0.228516300703956	0.0183594629889995	0.356951647077514	0.169892776761216	0.00379030344449425	0.0141207096677769	0.0794398264091305	0.680640848958228	0.00124598034220884	0.050669989539274	0.0656585191791439	0.019038013566362	0.226771233634254	0.0315884729510474	0.229420228628023	0.0894761721742858	0.00306808817862842	0.063668866307456	0.00890958385719528	0.149884929758029	0.366666018439776	0.000403940199043759	0.0485409121720687	0.421262302949165	0.0168709136112081	0.0223634330351266	0.182639494559889	0.00392927379955331	0.000746028021595653	0.0695714229030194	0.0322504311631671	0.0208478754537625	0.00880038320830929	0.00159233156900011	0.0136311841696428	0.325629461740444	0.017593780190865	0.014349240998262	0.00039886339894439	0.210671590657779	0.0686669135058631	0.343950541274395	0.135912876237071	0.433681187497508	0.00506103078214284	0.108569650650206	0.0367499563934331	0.64286171415844	0.00426552206013691	0.00234450355350216	0.153496154391699	0.0703284801273767	0.0574304253462218	0.00639837440054344	0.335616342832583	8.32840277706357e-05	0.506246299131372	0.171261196150973	0.23946136436962	0.00349149872723012	0.115838706961479	0.184778057630613	0.000647310900437722	0.373710969158719	0.0470234066708749	0.269591617934793	0.00012718909701285	0.0840587908525857	0.280639241178577	0.0364094779417634	0.0227578271918131	0.189155489410772	0.123803763798698	0.185203052611863	0.156577309248357	0.0465607328314823	0.106974315475684	0.0106143199754243	0.394432028571915	0.320845496751308	0.402617702015126	0.167323048724482	0.0719606154198315	0.0595523060053489	0.0198027325207407	0.070499644021553	0.578442564334689	0.137452130968128	0.149479174249091	0.0604805632160964	0.179979780200549	0.0205064263195475	0.472709097036139	0.0510396235737217	0.24837738470517	0.00818331228557325	0.471433253540391	0.0116393805450309	0.0798453946896688	0.0646834806451781	0.513552337145029	0.0476010899743991	0.024803554606531	0.330489583544645	0.0613845255241763	0.0165645555318033	0.0868075279523347	0.000174525179206313	0.0015013695559956	0.0243874265021822	0.000758072811457124	0.00498912302552486	0.308229744568417	0.010080729646405	0.00665331240914555	0.0108014425404687	0.00287456633836197	0.0241419697557586	0.0415746544033322	0.000435614328422009	0.104357310172038	0.124236383019731	0.0160381464851815	0.0309713182877201	0.0965157420740934	0.0342764184659685	0.0722531925956421	0.120844785536806	0.0583827009367179	0.00074394363597932	0.656571323289604	0.400952835551534	0.0151746359727586	0.194420142544287	0.291028504345269	0.0259400432785143	0.669433439961078	0.0769419175810606	0.160684552950153	0.0122108939958556	0.0146826747100806	0.023800861960004	0.0278268612511408	0.00352161715656716	0.421262302949165	0.180719756122542	0.0133360334448068	0.0132518439740155	0.0012803515240667	0.203890585725546	0.0313922453485952	0.112311317164479	0.0488670880509702	0.00880038320830929	0.17611819599059	0.0199209872133919	0.00832308921209305	0.527728476742785	8.09694189315602e-07	0.10292574675371	0.0305178069982096	0.0558305924854368	0.250852749756977	0.13937601735611	0.0481800133276451	0.188228222709955	0.0023211776872221	0.171261196150973	0.23946136436962	0.135207600530818	0.00200759861839556	0.00772558035875053	0.00801706365494962	0.0145088156843352	0.0172434521529263	0.195466276483608	2.00639221665281e-05	0.0329482763941123	0.185203052611863	0.3207176482304	0.00459376004590685	0.0684748736063559	0.402617702015126	0.0465846175357659	1.11768021510251e-05	0.134144869489853	0.00117786995710743	0.284985907985289	0.000960015275681521	0.0159025280024331	0.0398547100851492	0.00593017068070399	0.00522767964192398	0.0508811136608229	0.00015227362020062	0.0711583132919982	0.411009513867982	0.383728602317991	0.00746297248707655	0.293937810230081	0.17297883037192	0.00276931097430552	0.0265526059564985	0.00498600633234715	4.76677089766541e-06	0.00622031876104564	0.303275749971236	0.0559304336293315	0.0665502904142924	0.35357729198784	0.154185126764766	0.397396127483353	0.00165469595697353	0.272261927430625	0.0140871438251568	0.282578280668476	0.236902457036076	0.0539229514146785	0.45660389282165	0.00580420617231672	0.0840846972872492	0.00688575744040759	0.209284557673559	0.356407610787702	0.0172047431495382	0.495520054043896	0.0820915721047215	0.486510474621774	0.00374239899736944	0.788647371765579	0.45959804226701	0.00360641522322437	0.119236796751692	0.000546737061597162	0.0196201369918833	0.00296442440725893	0.0350759968862362	0.378603279956086	0.0231833910770948	0.80658036339711	0.00225318954391562	0.0255313693585176	0.0484138386753408	0.120454196772728	0.633748425464777	0.633748425464777	0.187299143298775	0.228910850224871	0.00722250902225803	0.153690346500898	0.196899508230391	0.282924041834314	0.031837475123261	0.0228620859898832	0.0903961840043319	0.0990364530740221	0.0357009768628569	0.00848906916757224	0.153901295193112	0.0375060657174744	0.217022109213642	0.0233403781301423	0.238634687407958	0.0046981172270334	0.0627772392746593	0.00622379500293869	0.0198063150279868	0.0830270865563002	0.453484879904916	0.501567111599203	0.106260918519317	0.0406497977073192	0.0123741688711545	0.00176736213399531	0.430123915411727	0.202931320603312	0.0991489948849601	0.220074994414159	0.0244204018963041	0.201652715492615	1.39889155286747e-05	0.00895569037395974	0.00376710432958818	0.11986571642239	0.00737108374811673	0.0235523346567082	0.00558425606194714	0.0825862664492075	0.00318106877903124	0.571801640686949	0.241255746879081	0.148946521012789	0.0307257755897944	0.0107659034073326	0.0924994141772228	0.0597716849968656	0.0300043342936656	2.57470610435184e-06	0.0250419862207062	0.212416648966482	0.0253975321050362	0.12839862356133	0.251318334694226	0.000782256401181753	0.0804259312097537	0.0194922585990551	4.88864004971809e-05	0.28227222606874	0.0968175174688275	0.00377273353908263	0.000259818920659378	0.00108827971542896	0.0273944099826176	0.17297883037192	0.00218037445015671	0.0017359812592953	0.189471785464231	0.015151043787531	0.000388873799687709	0.136778312251642	0.131822719487937	1.08453341804497e-06	0.000928171394338432	0.0217990732650942	0.181011146008962	0.00948961263652957	0.0054527708339632	0.722973510498792	0.0110767940601291	0.0427459577035336	0.137938548745729	0.0641769571230195	0.475026349796456	0.00814378295478696	0.263279594762519	0.0839544142929277	0.539131681537959	0.043624903018171	0.137900863336029	0.00132519511616566	0.557850956330917	0.0820915721047215	0.086060259692901	0.237993392519696	0.0231833910770948	0.000690563259966473	0.0255313693585176	0.0484138386753408	0.180174946149718	0.135639571840678	0.367220726355385	0.000404805055516577	0.0566417255937106	0.111983277351208	0.0323699801544933	0.458360386928435	0.00280554332177875	0.282924041834314	0.000995907215480661	0.0348932295756726	0.00363823774328918	0.493016121157019	0.0626922242024323	0.048398831171942	0.796161351328878	5.99997747542006e-07	0.286144072960477	5.02476910046339e-10	0.097644914234491	0.76280542378354	0.0809247696448526	0.148330622888786	0.157927975867409	0.00396207831023043	0.0162277190180815	0.453484879904916	0.0863923824680633	0.115191026831538	0.110362841933678	0.0663413591397983	0.129753752639437	0.0991489948849601	0.220074994414159	0.0152483651931589	0.0110188548842793	0.244361884816155	0.00608081585686812	0.0497919681278334	0.0318353842784556	0.00259053556224158	0.0285677961922264	0.18932580447382	0.229340392271265	0.522346735365659	0.257360043788656	0.18843809721162	1.2082486637272e-08	0.0288100235663973	0.00031080930580682	8.92568267398914e-06	0.111891380563166	0.00431331915814984	0.00632759772562847	0.00859177829613549	0.0381833481829267	0.05645468503521	0.0870899824679398	0.0100205611131767	0.0436930042194256	0.0496843198738283	9.85140158915636e-05	0.0047036916396539	0.0518106261635944	0.000721644243921036	3.45281399599259e-05	8.5894679758028e-06	0.0202430884099571	0.00591253115433061	0.00529191636196041	0.0835790518121457	0.0153522073986927	0.0143585916791841	0.0817447347297944	0.00543745762377889	0.00236139334634701	0.317337240758358	0.923005494837652	0.0319912374967517	0.0303338759076294	0.00029302350639319	0.126936571281854	0.100621757778097	0.0194080215665259	0.0101871396468761	0.000703847438102215	0.127813402738043	0.138862625677913	0.0129486691902671	0.39704892082629	0.0266960344780905	0.166733552639825	0.209078602518416	0.160272879184316	0.687016131759622	0.000269085406531557	0.0087706932136013	0.0695564219242925	0.0389231489558035	0.047492250587244	0.00057461602955049	0.0411705748158429	0.181872349901211	0.172248819523591	0.00650328388009802	0.487773090190922	0.0246815852110024	0.534095473539644	0.0575516788734241	0.00461742166143692	0.00471478953192245	0.527739345389	0.719075829290791	0.0932588632989772	0.336586589904857	0.0273260761414872	0.298088993301446	0.0121095065931724	0.173164713973339	0.246340132734611	0.0102059214115875	0.000797950547094839	0.00114925123950319	0.019305019445234	0.391627227202334	0.167810751930274	0.0468207374457355	0.0190666498340892	0.178070389939201	0.000313154746766153	0.0748919847626297	0.00727344830555143	2.29965688620626e-05	0.0888029238064563	0.0151762128345392	0.226099913564925	0.0674986735727423	0.0922035534391984	0.0008621071540383	0.271824318817569	0.0155167670826572	0.0356925358265926	0.00138115180694169	0.00628492413490285	0.0206629735835343	1.49391914652214e-05	6.56208329505368e-07	0.000911332929896499	0.413260680341422	0.0687873771883863	0.0203603502370685	0.0522205479087094	0.0187251225115641	0.004399524391365	0.0264597649681702	0.323941243885668	0.776442784483583	0.829578987173288	0.85904533734128	0.00663324613758625	0.0027074779509153	0.0586464451409042	0.85904533734128	1.09616714558838e-05	0.0323351987757096	0.00191697237732957	0.0178420049482392	0.0167001324834987	0.00480130174987064	6.65236929201354e-06	8.04268308770339e-05	0.0870899824679398	0.00582928238361351	9.48384962426824e-06	0.0653066340651244	0.00524540540787042	0.0192410729392838	0.00462817193549456	0.0315614931659156	0.0223128727310523	0.0531462456350079	0.103443063568397	0.100621757778097	0.184838927905292	0.0853959308352071	0.0103768479722578	0.0037514942836036	0.166733552639825	0.176952699845682	0.489953947642907	0.140545777014613	0.000283437851198886	0.133115890311449	0.000706306099437355	0.0238910758141298	0.0370067993133166	0.0616582165123435	0.0675290031325251	0.0257080772560483	0.108404338116571	0.352383474610778	0.134476076248002	0.0017262119712655	0.171931352786937	0.0135397911703149	0.246340132734611	0.223443662515045	0.0273260761414872	0.00100698954104903	0.184183034254863	0.193203275103116	0.201270983704793	0.0118699487489609	0.000650831359384809	0.037596474136221	0.0381433901618244	0.00727344830555143	0.0888029238064563	0.0253266602941993	0.0235631829239333	0.142098343248935	0.109394618860484	0.0490151473330615	0.0887675139972746	0.0431717252920626	0.195972331393642	0.0660902794823422	0.00936390783417807	0.00557047666685795	0.0205951365565207	0.442476276877398	0.064596912249518	0.00364217774706854	0.523874207562417	0.0243576262852555	0.829578987173288	0.00155941084427017	0.060356205718612	0.00197092373498573	0.390138060640732	0.0586641564306718	0.342832962465249	0.00339522286058817	0.000973878676390382	0.043097057865381	0.0373012987799064	0.251112633244995	0.000704281821486446	0.2344465078807	0.0873987693510236	0.120091881230766	0.0106513769496408	0.000529747522144315	0.39660074849841	0.39660074849841	0.308841528919919	0.020341130826978	0.114634784673589	0.400986682729849	0.128870505945225	0.512394975561026	0.0956777870034732	0.920497541962969	0.140545777014613	0.613939308752319	0.000430517352499756	0.00181026752331578	0.207378947815944	0.0133011039589522	0.00779707257246714	0.0481882252058622	0.0236463796412013	0.0673496879758523	0.1946901859058	4.07662097468334e-06	0.165486146257039	0.796000975091285	0.212470729209537	0.389911420659578	0.029737576267419	0.6255467230742	0.116681851810072	0.113320249092935	0.0843009171829958	0.0192993039661589	0.00452868533242253	0.0916689826674031	0.116143223456707	0.182518168307316	0.0924718864030268	0.0200062271412531	0.0558052581548129	0.290036847241474	0.219844552494057	0.139923110475454	0.0311022158184017	0.137995510597895	0.0195616846077731	0.0403583557938747	0.00636491803131979	0.0253117334096569	0.0581892787461948	0.157648624186648	0.639973711953969	0.0371260265949421	0.640391284694688	0.0650863236289475	0.0120566269588011	0.109462299390297	0.0613785541776813	0.37405768627577	0.0357327952715538	0.000369405124616778	0.0260160604436854	0.74506117551723	0.157386970737255	0.00123496876241807	0.00566381561220044	0.01972232655247	0.00341652773008944	0.00840647591800935	0.0689929325780772	0.0232714018716472	0.0276487887381009	0.209016947576816	0.446864765789969	0.446864765789969	0.00453279848134866	0.508998040544225	1.77431748892022e-06	0.0949257804446247	0.424908800292933	0.210779502538472	0.0459514957327146	0.0224613555364683	0.00102558496679818	0.00424210239281118	0.0476864159776146	0.0317719482350535	0.0481342718174544	0.353490165467164	0.00946407517283997	0.00344045058809408	0.0277565194765474	0.00091299527446193	0.10284647485084	0.0156140662210401	0.74506117551723	0.00626244716311092	0.00823048711943595	0.111150185003588	0.00599803984192059	0.0103183756815345	0.506246299131372	0.00551220051736612	0.00169787659543177	0.0461455661658712	0.120091881230766	0.000801889617127144	9.02342958425735e-06	0.00113323234632978	0.137433977736166	0.00174417489827351	0.253984845938695	0.253984845938695	0.100950866329003	0.0340050196629163	0.00360975691969988	0.00297922877251725	0.00613425280414207	0.36671083357391	0.000770732609222513	0.0076839172397239	0.120854087642347	0.000236268268672749	0.0534477486457477	0.0389338996370445	0.0615947670249023	0.00670626915033104	0.00165975776344597	0.0882581310157946	0.0216853042494253	0.00451871190265937	0.0440217944189088	0.00682141587856163	0.173129807548708	0.00402042110322283	0.534095473539644	0.000125816672657038	0.279832084254323	0.309875543725697	0.309875543725697	0.247073329127598	0.0241301063602628	0.00770615439033601	0.0876002644023423	0.00550674281369208	0.0273994312443043	0.151707119417707	0.00212937470321444	0.566409669060218	0.249920978699574	0.311288073278229	0.0227282657824316	0.0120566269588011	0.0168438784579215	0.128803187030017	0.37405768627577	0.309871337046411	0.390004543596754	0.0240768613204848	0.219393464621464	0.0723660172646273	0.212416648966482	0.0370065420670937	0.00408911687772849	0.0149127761031079	0.430214209386328	0.0126958516566046	0.149103689091011	0.0582297692770323	0.140519949302169	0.140519949302169	0.0139662480335651	0.0169964124335552	0.00392730168212187	0.187680556864501	0.0476864159776146	0.0366016961421091	0.0014775795327277	0.228825684620183	0.186802991504023	0.0277565194765474	0.389911420659578	0.0156140662210401	0.41185648130561	0.434089745403524	0.000320818348054364	0.437809089889608	0.0601291444561699	0.000956332787559228	0.136765111966794	0.177072986745215	0.015771730168758	0.0287161472695677	0.0147850993366151	0.104444839939138	0.189721845663288	0.241628719360429	0.000955246000241415	0.00685091197377777	0.0884120645865803	0.0315052702410037	0.0261893327411278	0.000403824443504635	0.0022792841129125	0.513944698995644	0.189876303445575	0.00962561142863336	0.012976426707805	0.014857135340448	0.013458361080917	0.676299330842231	0.0944068223919621	0.0842505862847961	0.56180216445027	0.00171896638454897	0.263543354142808	0.00517298196640496	0.0799089721419717	0.0026551105910005	0.00580682102437954	0.753867416138729	0.00430921985501606	0.753867416138729	0.10546692742244	0.227819317233644	0.328448520121017	0.0789939593741107	0.0394576039850527	0.00977815666977931	0.124323582109432	0.20533217641184	0.0431187781820876	0.0067986947955963	0.0443781865268836	0.00860543941719923	0.138199250584448	0.400535837016397	0.0262219228306526	0.00106460530507	0.00886213233201662	0.167807776002928	0.0141266630571313	0.866563953604238	0.00139544454237214	0.0576544451404924	0.00738938860189546	0.277172948662858	0.229770670379033	0.0829013288057915	0.594594026101658	0.118546009835698	0.148426570657985	0.0957251167240897	0.00145346792870934	0.0401988204845054	0.135383253103566	3.48236070870208e-05	0.000177588702753938	0.152290239474775	0.00741542213159602	0.00200190953629276	0.00291434259687338	0.0034973441898192	0.226034153781628	0.0387192747215124	0.00188719291888711	0.075602365061697	0.00347956402369135	0.0188858179403099	0.00894319806227621	0.000285579174837854	0.0122861580442759	0.0142072709357382	0.021268211115939	0.362420814004005	0.0033163690321473	0.0154220951044228	0.302605816955095	0.000873808016336202	0.102981724589636	0.00637440607429743	0.411041218091287	0.00871158417010622	0.00834642196042548	0.322174530031175	0.322174530031175	0.000341980046555631	0.674720642508792	0.00245694952736736	0.00217707722839957	0.157172125256359	0.41881774472808	0.0128258120160175	0.00819470722009364	0.0389487119625493	0.264755323906781	0.00393940526005309	0.0610121524287673	0.168818140927107	0.00413252943799045	0.337011037033599	0.0773839667647069	0.0352980700007409	0.00553756051857684	0.0411387412551297	0.0381515173523359	0.0173052912928836	0.335787006635631	0.0121519997989576	0.273414510830942	0.120118387759044	0.0317460916965435	0.0284628052858674	0.277167825412324	0.0107043112305496	0.0192351328186318	0.538293339576098	0.0464590669762898	0.204833697666522	0.219278647770416	0.048452545216551	0.48001390343292	0.0135644331287036	0.00424210239281118	0.0370555726186318	0.025499323890363	0.170512684819403	0.00207081882338181	0.066549466586581	0.00287897094021465	0.0134313330373447	0.105751328801281	0.0907422967277006	0.00607701288813432	0.0549133742996918	0.0195779836907462	0.538597050406792	0.0323560897457358	0.108263000248934	0.0278077589188691	0.0121801146741162	0.0487799052796852	0.121673441096621	0.41881774472808	0.0585605169533645	0.178967211503617	0.018369536232774	0.00745798154168125	0.363611956448155	0.133037337092422	0.00539025150342362	0.0167031325796322	0.362420814004005	0.122717400593305	0.0476717490186761	0.00156068379452153	0.0171017354471334	0.0093098422727254	0.00723482145499501	0.141733044271287	0.0340686187718442	0.0222030844564003	0.0940916871809047	0.00105177674716463	1.10809003038361e-05	0.00607049505569836	0.105869531140741	0.028508368630716	0.139049119316815	0.0329823332164242	0.00833975962567416	0.00646603828997296	0.0234049451385692	0.513944698995644	0.189876303445575	0.157876437313246	0.0431617202590303	0.450114460189239	0.0630250904151749	0.0833505060668457	0.0037009345733298	0.375698905643936	0.0463600424252578	0.0778421012331586	0.160348715239687	0.0257920672241321	0.110091660470034	0.0482589660839421	0.0172363257870054	0.100404254771114	0.272863556080796	1.61940882105968e-05	0.0230649802268262	0.00779835487600072	0.762701324418087	0.02855806203305	0.0431734798687779	0.0557732493691599	0.148286093136469	0.0194040293345608	0.0443781865268836	0.189099596363107	0.400535837016397	0.203975181006596	0.0309836164397774	0.0257376669757131	0.0193181782399826	0.000115339898743661	0.00102724639626935	0.0421626754194973	0.195176496258266	0.044208408241642	0.15004242103969	0.582561455758558	0.442476276877398	0.0252440939892828	0.0074283051856655	0.0064582198600604	0.0117219597796595	0.0119521079285466	0.0379474009533301	0.026512759949828	0.256189242084311	0.25097322851781	0.00134414519106601	0.226034153781628	0.017008273564281	0.000829822335061593	0.00744885664945722	0.00537072585688	0.000609724720881772	0.00408133153707122	0.00348523865252828	0.00462372381277627	0.0121519997989576	0.00573225229781647	0.00685003175030169	0.0135163462185677	0.165453728624172	0.0583652871589483	0.0369576034594342	0.00550167879252174	0.0225762007616949	0.345526887741147	0.0593402675174872	0.0274466154605031	0.538293339576098	0.0230882241445904	0.00103414316490646	0.121616001899338	0.357333343318602	0.271706944759893	0.566491291794735	0.0370555726186318	0.0282767533508118	0.00224693739284894	0.107703675965626	0.0101118323578252	0.185824423343845	0.271214956196993	0.0957128951375568	8.44589198077939e-06	0.130562980355539	0.000120206027062561	0.000344971198277951	0.0203928654595955	0.16404829700207	0.0595175249162526	0.205712637800928	0.10866759284615	0.0204627582275805	0.410550567070047	0.00858329207106683	0.153575983261882	0.00775599584963573	0.0586018229785431	0.0542292560810619	0.0232028096238144	0.309326984289423	0.164671146207969	2.93173295886678e-06	0.15524166145972	0.00347965963155498	0.00771773127622342	0.280234073902382	0.310733083546289	0.0273606415652129	0.167020462597737	0.0285105489220479	0.0192249285048588	0.080593829754112	0.126312612779453	0.0160243682976819	0.0899418340581474	0.0895450288310975	0.00741523985103162	0.0159575677611145	0.124682107838847	0.1082069345595	0.11998078101806	0.20263916372209	0.000971640901627597	0.00278732131790738	0.00229730864500705	0.22160590864506	0.811478704832881	0.0290362072126146	0.133964238226571	0.195951671454949	0.201579692172699	0.0476526279395696	0.201579692172699	0.015242457305974	0.21327690281216	0.0496517552311993	0.0266813487563081	0.025455284601442	0.0199058463608447	0.0158357652073382	0.00483616038901028	0.00310977380543989	0.0333730185219734	0.0118799654633583	0.322979283975265	0.384165403790009	0.421830963404156	0.0030906311652934	0.0069436903889182	0.00937746112226298	0.0630563867962528	0.00400963097851242	0.00232385647194101	0.0132426512386682	0.0158045853866679	0.000244408629185468	0.0360088648071457	0.0989572098393182	0.04071239900132	0.0680086948643615	0.0150156789676868	0.00619841302674105	1.08752254610041e-05	0.133910609915367	0.00936082979465472	0.553829645131633	0.00937523614056963	0.021517500474485	0.0750476176316286	0.0058425385230571	0.00977381780394684	0.0594566743716229	0.11052922728272	0.00354801700039997	0.0674719216733001	0.00537112426358059	0.000227894668769314	0.118738617170363	0.0220279454335949	0.162819626466216	0.0197595946479382	0.498817954257902	0.581491784603348	0.215935033763466	0.00217202931745299	0.0405382307161995	0.0408211163522324	1.11006346863412e-09	0.107732679893261	0.023958490928534	0.204700310961229	0.103507225634475	0.0654251832403333	0.267566397469626	0.00438653856925788	0.543104848529468	0.0901778847133743	0.299083961900065	0.150202608696811	0.165038893726054	0.165038893726054	0.0112862773120162	0.014209566234059	0.244352931752314	0.00593768155942983	0.447749677113543	0.0837032319480601	0.0249795483846577	0.0297434589050044	0.108411076311056	0.02493698023798	0.235775754680717	0.0187766930436738	0.148944077632899	0.0055966346647083	0.000451542399965223	0.339108995146955	0.0659718070857103	0.0605374451489137	0.0130589268211977	0.620985137464186	0.394432028571915	0.00941678922787955	0.0189777996488529	0.0385703493091149	0.00117069832162023	0.00467908807168329	0.00242672091368823	0.0472349350191346	0.0399422192963167	0.00130677890565386	0.0232687096644183	0.0493246564564265	0.156762100020084	0.176225895142348	0.35141815947403	0.0195423375195511	0.0286284688700381	0.169710645063923	0.194055736021956	0.0206076802033718	0.0426337368790193	0.0832464998986206	0.0190376310599524	0.0328460599603824	0.00794604330657064	0.00925808317425542	0.0425433033434864	0.0609904777596432	0.000126557079104652	0.124893736533053	0.547034571881823	0.000934185296020236	0.0968175174688275	0.00538078397493095	0.00775599584963573	0.0949421961065663	0.0946264276403338	0.00540874245251699	0.000145047452082947	0.15524166145972	0.00144969477902768	0.0134672635803715	0.230741475828077	0.388140874893838	0.29601632674392	0.0238971230540084	0.150280582759694	0.0291722972858569	0.00832892953964169	0.00434117371697612	0.00864516104324048	0.129759702687341	0.103771199005631	0.00141205546999874	0.168463250066754	0.0178322583958406	0.00134682717918687	0.0423726994088775	0.00875988169654635	0.000977721666271575	0.0171853609587077	0.0545793911937288	0.0136975970602097	0.286938029782811	0.224430943119349	0.590354469075491	0.590354469075491	0.00048144785715235	0.0511801063971579	0.0223634330351266	0.204799153862706	0.556433781295609	0.0310367707548079	0.0101049068678441	0.000605702442325965	0.00829275508731438	0.00567314160482162	0.322979283975265	0.0789103340400401	0.167326633391072	0.0251968013039879	0.149996045686448	0.123937401710811	0.0684605990411883	0.000525461115868221	0.0869229863446471	0.105440134667094	0.03129640085839	0.015255248393232	0.165277393394605	0.138510609648439	0.218180833170587	0.00479576139479664	0.0741940583776755	0.110301315868795	0.116393085987472	0.00198991790117373	0.556433781295609	0.507959893407088	0.0712190200925285	4.04919596901641e-05	0.00590794898441283	0.0253015276267772	0.0283669183968166	0.0230368032909014	0.00107354381531169	0.0151031143876715	0.01573977847529	0.0390712903844746	0.0042233129507256	0.138472621610465	0.177663625621712	0.00959632450792289	0.167909264895414	0.268115020733702	0.0407659859509097	0.659719396356896	0.0713929268108651	0.0187766930436738	0.372689745383298	0.166243203782445	0.105846571688451	0.00409415255038411	0.543104848529468	0.00668708424964709	0.150202608696811	0.0741481728540084	0.193078103431114	0.0837032319480601	0.0249795483846577	0.0297434589050044	0.156595970194615	0.0848169912393954	0.00388681212340828	0.0260135540996258	0.149398923425349	0.279957045150826	0.0033389128175769	0.0887390885670768	0.0434504344362291	0.551544535789673	2.69247679017423e-05	0.475026349796456	0.0441732606867507	0.515941601009709	0.00889380523526946	0.107075819043949	0.0092927422169986	0.0285105489220479	0.00084918544929247	0.109327633174378	0.35141815947403	0.00792765190754502	0.302847679145125	0.00302200355720478	0.0724210711037857	0.01845445167319	0.0010426503023408	0.00664171940934587	0.0130821778072456	0.106272974320315	0.134476076248002	0.0136086456298059	0.0127736409635711	0.000236953462819047	0.00240924364669225	0.0262957680239614	0.141803266021287	0.0603891031384905	0.0175411000107782	0.0649968581622129	0.135770406645848	0.00755543990007234	0.035408893521802	0.043519463673859	0.0153451669405242	0.252904712527362	0.299256750084571	0.0128894455850916	0.0147130774713158	0.0542549265259267	0.0806224210603624	0.0860559983933421	0.0853213080190219	0.108833008661149	0.0450652857688868	0.0607670719900484	0.0613809423099763	0.0832984109025744	0.0214663901259611	0.0954547105486971	0.103553814469048	0.271408909686368	0.00120362355536292	0.0331179599318761	0.141956810732422	0.0787574039947726	0.178355683764004	0.222980489204767	0.067566063544184	0.0237931335358974	0.0195206113773959	0.233635986582346	0.40682323010445	0.000523283409796945	0.209021476484155	0.185540909176707	0.00217154589953356	0.019336015399219	8.36674228554448e-05	0.251660052728136	0.0624650672621943	0.185068852320032	0.0220435638136228	0.00929315284171206	0.00522906428400622	0.00917707151776533	0.132668278370738	0.0665982021534892	0.0665982021534892	0.0245561853895143	0.39626281579326	0.0148939629445978	0.0255218660003822	0.00315325595231466	0.0310820064496263	0.0128629404108478	0.0137789665308917	0.0187316436007647	0.0130396465016835	0.433681187497508	0.0384488867244267	0.000391548805881077	0.0840394219698883	0.0486785707322883	0.0125564462063173	0.0250962841751169	0.362832275643235	0.0152267180367121	0.00179367213708868	0.113741060918047	0.035083009556253	0.204606265333222	0.34196919791512	0.34196919791512	0.083647766792117	0.028156294477003	0.172645572896271	0.0154207800348981	0.0930788290791369	0.332324478283816	0.0270176409850336	0.0849772245708673	0.187680556864501	0.0595476055711091	0.0111898794882766	0.00142187257197316	0.00111321779464338	0.0438444425759382	0.00161413084522029	0.00085070469551244	0.112001936133504	0.369617756649705	0.0951346307862866	0.221140094812639	0.0403999405434015	0.14270695811443	0.120703505887772	0.00555972615029467	0.103732545657885	0.00687320851687774	0.0753197433139042	0.063310305961659	0.0792727025571358	0.0116719498770479	0.0253937609732144	0.158661618307685	0.0586616130324865	0.000133674448638634	0.00272929946843266	0.00435934234123818	0.00424250333269913	0.640391284694688	0.00135202121946668	0.0192036522726432	0.00142548504681363	0.330977427442143	0.083217232200015	0.0128280386014615	0.0146221893545992	0.281263046859847	0.49422771977826	0.0186528616359465	0.517007237954994	0.00261150303551008	0.0520231874283612	0.0428148222057581	0.000197795033666671	0.132117066317535	0.00017890833833728	0.0455591724995381	0.0950865714012323	0.0274843009930238	0.0282048604228602	0.197335780768879	0.483719103370831	0.200348601347587	0.18531291095905	0.427521377763405	0.288175602976322	0.107703977935226	0.208643388801355	0.125113095631209	0.728056182789752	0.41922367757611	0.000139156383182442	0.142860000790803	0.00448917066226454	0.00175134827994851	0.531433991928562	0.000100579758136995	0.0345200970650397	0.0210913703314702	0.121992509136791	0.103246140041737	0.0667973541562521	0.00771373126056523	0.0232938702366058	0.00229160698906962	0.00745995010908417	0.00637408189706867	0.286053735905453	0.338400248725491	0.0350511128468587	0.122581711283054	0.0395370170397434	0.16823254854334	0.0347780144946668	0.612040506816787	0.0195853804788527	0.255861516228809	0.304981764018416	0.0867764712251907	0.0076865248199965	0.26679408496166	0.26679408496166	0.0407659859509097	0.00706706953934757	0.00172797312802397	0.00394833012372547	0.110115703095299	0.240190256073042	0.240190256073042	0.000207948167830798	0.00357080275346907	0.000204346484848808	0.0589654163743853	4.84691684939639e-05	0.0734810980448694	0.0343881485548793	0.484344095762433	0.00772467744693408	0.0381933853180627	3.96332154065955e-06	0.000591965310652861	0.000133448375553663	0.00148269079760268	0.0106103260702789	0.411041218091287	0.194157061630439	0.0311847401183696	0.0280159611806275	0.0217958429222425	7.05755663866535e-06	0.00629430725883094	0.0175044003992844	0.00577793518751941	0.160104610912116	0.160104610912116	0.0182066333820679	0.00179694163283773	8.10790625684388e-05	0.0147218236549882	0.0475797027391525	0.0135673657921946	0.313968686835424	0.0282007140397822	0.0995859319670512	0.0338806379878569	0.145902513585435	0.141331562681391	0.0410366698577998	0.0188219686339746	0.0240703459991096	0.0240703459991096	3.73137421861959e-05	0.0379799267284643	0.0125212706320871	0.0263490318844299	0.0426573958149027	0.0498882039984772	0.00677687616414603	0.0183521443553048	0.320397835073859	0.273676680854927	0.0386690311712137	0.0120508747130324	0.0302247868331043	0.0435215045444458	0.213280907251914	0.0119284135923956	0.000841065574380261	0.196402320228308	0.00309639136932513	0.106173646697019	0.00538799951233043	0.00399797070112955	0.00290856713275076	0.0211346646873063	0.0438593650765208	0.0452621729519198	0.0607523738899768	0.111511283248353	0.0161487496636718	0.151877272877421	0.134014707607926	0.089800305053877	0.0402748898392708	0.0184748905278749	0.0122328021481816	0.00032078086917508	0.148759981646558	0.285573669803267	0.149573812039246	0.48001390343292	0.566491291794735	0.000471379231585199	0.064184805482235	0.0339963806654974	0.0107495996207442	0.0251968013039879	0.117707263482776	0.000991767058617996	0.0942666134769573	0.241961209539069	0.0314768220194996	0.00198117005274084	0.00453051622186462	0.0949208812635507	0.0921708941678421	0.464632732808425	0.0131737233338366	0.267182066784474	0.267182066784474	0.366140680852144	0.0826489084506544	0.110419347115528	0.0329430108262136	0.0883468703882293	0.281626207348469	0.000263581901965898	0.0596051671518478	0.00208961314365493	0.00507123970818142	0.0273081424726598	0.0746012182600379	0.095374790680235	0.00767603817115493	0.0949257804446247	0.00272777641459258	0.0137067101939344	0.223026034280346	0.0983156513353742	0.0288501738253732	0.40680144534603	0.0459410063271459	0.147469456581296	0.0286084224865437	0.0326154844693237	0.183636964188184	0.0882700558055202	0.0735531471876359	0.0735531471876359	0.00645750769304249	0.00316642256646357	0.00672094171526323	0.0667885336082006	0.0900725769746923	0.0643131367217737	0.403406780172808	0.00583244352188496	0.000401485492961247	0.10843652326274	0.00330239174868994	0.00694483304197869	0.00444854605233359	0.000184713640992189	0.00286944383165466	0.01150251301848	0.157789931615942	0.00304253008767178	0.0485409121720687	0.213661726801619	0.0617268471554265	0.0189418566026698	0.000285489901918329	0.000142621268210728	0.0880748331779879	0.092301666537218	2.94201908621685e-05	0.00176883365177172	0.0591036839634999	0.0016770115369075	0.00992184813414396	0.0940663408531853	0.162902679046405	0.0197608521918289	0.0805624535455849	0.0286310935934965	0.227553017182016	0.12945110837396	0.00115933725865286	0.00585432846889351	6.4726877662186e-05	0.0130821778072456	0.0703482191327833	0.0277903029249868	7.02015038414022e-05	0.0101912143399983	0.0115130542033918	0.0143108898710296	0.011677966707081	0.229973866416116	0.501567111599203	0.0121989260672039	0.118615437080895	0.0103069788487823	0.28691534963721	0.0228520773962377	0.0155236606104411	0.00459536730209969	0.00459536730209969	0.0263936758118128	0.0105629100044404	0.00189523847196547	0.0041880667936516	0.181600497129397	0.00569379203568594	0.0453027082228405	0.114798183892812	0.0136028821505387	0.020199950399227	0.0521316330020339	0.0923297903103077	0.00573558522071969	0.000189060396847029	0.0305338962307504	0.00580087091030624	0.169349637924323	0.0289846028059649	0.0344191569368455	0.176311251130303	0.0523095152962446	0.0653790749735749	0.00360643104752008	0.00486186854288388	0.000267817780483423	0.000473395976794021	0.053006122438118	0.158161361840568	0.0191566889333578	0.0822284283289189	0.0083923556877564	0.0160189191632484	0.0212309250051803	0.00976895950240885	0.000987983525317667	0.000391444189690681	0.000297923776385838	0.00548627222613553	0.105220028818456	0.00130393204961583	0.155655968056537	0.155655968056537	0.0215095147436046	0.00318860968505527	0.000354050119968486	0.000738420315978879	0.000626160471937152	0.0155103327171747	0.00692478851889339	0.00110409591492684	0.00257184514219797	0.109938401331656	0.00152071521002783	0.00319889992784315	0.00948426827939442	0.0511533412008188	0.00217726903861365	0.00204978983530516	0.124654079200998	0.0527669754044157	0.000440078489169532	0.0121739674966415	0.0574862539363863	0.00545007287557915	0.0198074436895187	0.0079071233098543	0.00568667964080014	0.214942769652311	0.214942769652311	0.327110863560516	0.327110863560516	0.249666577056144	0.0950759177219355	0.235337386022292	0.131484306883837	0.0220435638136228	0.00283649767818408	0.0148217829360441	0.0253516672018905	0.12719722202449	0.011359358185087	0.100404254771114	0.0693149967329203	0.469062233108568	0.290439902300619	0.00415146782202043	0.0207121131522311	0.0104649717199321	0.000291779564992178	0.285453288973379	0.122419252443041	0.00352698575217555	0.110192490576994	9.92349621746422e-05	0.000159934945311011	0.0633845733174665	0.0633845733174665	0.0227416706546537	0.140992215823335	0.140992215823335	0.0173042717716265	0.0862882038559994	0.082241565592255	0.082241565592255	0.0589444670361578	0.0589444670361578	0.0143403302667073	0.027816801507505	0.016021497448834	0.00341121160703084	0.0719313396304137	0.147411549430796	0.0462542440135711	6.93162291229825e-05	0.0214674273801221	0.0104329061271594	0.178546519280572	0.0513749985033122	0.0513749985033122	0.00288401610128013	0.00288401610128013	0.00180647146644837	0.0453469630463958	0.55859935329626	0.0047179550081486	0.00101655769432314	0.00788389798757332	0.0144640711129411	0.0813657944347531	0.0813657944347531	0.0133356904979855	0.109327633174378	0.00166529364610239	0.00166529364610239	0.0288701294011806	0.0318353842784556	0.00361962994478323	0.0515264408551557	0.0685292668211548	0.00177146527495895	0.0367914267622597	0.031973710325598	0.0132551208219843	0.00629671856420145	5.5152299037964e-06	0.0512891111629617	0.0512891111629617	0.222719485204858	0.0259123534551064	0.107735752915476	0.107735752915476	0.00101839563259543	0.0196447129689236	0.133592350375548	0.0723270665727654	0.00177146527495895	0.0566417255937106	0.00106236010842951	0.0433977969914725	0.0101479514030572	0.00984220555807757	0.00552457406517822	0.35861494775499	0.239978316368584	0.39214833853749	0.34801817951706	0.240615236573814	0.141488662780168	0.00308621388574603	0.386504999644398	0.00045674439807455	0.00246574501503979	0.0255410619695183	0.00152198625346988	0.00152198625346988	0.00466605116011664	0.0149819485117312	0.0984342342891272	0.0984342342891272	0.00583964046996866	0.224463031690443	0.0134581542646057	0.0151903674833711	0.0153864035317792
[truncated: 9,725,726 more chars]
