# Supplementary material for: A molecular atlas of the developing ectoderm defines neural, neural crest, placode, and nonneural progenitor identity in vertebrates
Source: PLoS Biol. 2017 Oct 19;15(10):e2004045. doi: 10.1371/journal.pbio.2004045 (PMC5663519; doi:10.1371/journal.pbio.2004045)
Supplement: S1 Application — (ZIP) [file pbio.2004045.s013.zip › EctoMAP_1.3/WGCNA/WGCNAgroups_names_dynModhyb_SP22-bicor-ds4-signed.csv]

Gene	Module
42sp43.l[42sp43(4e-134)]	10
42sp50.l[42sp50(0.0)]	3
6330408a02rik-like.1.s[c19orf68(0.0)]	43
a2m.s[a2m(0.0)]	38
aaas.l[aaas(3e-49)]	130
aacs.s[aacs(0.0)]	9
aadacl4.s[aadacl4(0.0)]	4
aasdh-like.l[aasdh(1e-178)]	103
aass.l[aass(0.0)]	12
aatf.s[aatf(3e-67)]	103
abca3-like.s[abca3(0.0)]	16
abcb9.l[abcb9(0.0)]	24
abcc3.l[abcc3(0.0)]	5
abcd3.s[abcd3(2e-35)]	1
abce1.l[abce1(0.0)]	3
abce1.s[abce1(0.0)]	2
abcf1-like.l[abcf1(4e-78)]	13
abcg2.l[abcg2(0.0)]	5
abcg2.s[abcg2(0.0)]	1
abhd17b.l[fam108b1(4e-66)]	16
abhd17c.l[fam108c1(0.0)]	1
abhd17c.s[fam108c1(0.0)]	1
abi1.l[abi1(2e-153)]	44
abi2.l[abi2(0.0)]	84
abi2.s[abi2(0.0)]	74
abl1-like.s[abl1(0.0)|exosc2(3e-157)]	64
abl2.l[abl2(3e-57)]	66
abr.l[abr(3e-125)]	61
abr.s[abr(3e-125)]	98
abtb2-like.2.s[abtb2(3e-173)|nat10(8e-72)]	132
acaa1.l[acaa1(2e-114)]	1
acaa2.s[acaa2(8e-110)]	83
acad10.l[acad10(0.0)]	1
acadl.l[acadl(0.0)]	112
acadm.l[acadm(0.0)]	3
acadsb.l[acadsb(0.0)]	1
acat1.1[acat1(0.0)]	1
acat1.s[acat1(0.0)]	12
acat2.l[acat2(0.0)]	1
acat2.s[acat2(0.0)]	1
acbd3.l[acbd3(2e-47)]	7
acbd3.s[acbd3(0.0)]	9
acbd6.s[acbd6(8e-152)]	10
acer3.l[acer3(1e-84)]	73
acer3.s[acer3(0.0)]	83
aco1.l[aco1(0.0)]	1
acox2.l[acox2(0.0)|arpc4(7e-26)]	15
acpp.l	9
acrc.l[igbp1(0.0)]	33
acsl4.l[acsl4(1e-119)]	126
acsl4.s[acsl4(0.0)]	1
acss2-like.l[acss2.1(0.0)]	68
act3.l[act3(0.0)]	34
act3.s[act3(0.0)]	34
actc1.l[actc1(0.0)]	34
actc1.s[actc1(0.0)]	34
actg1.l[actg1(0.0)]	2
actg1.s[actg1(0.0)]	2
actn1.l[actn1(0.0)]	4
actn1.s[actn1(0.0)]	81
actn3.s[actn3(0.0)]	34
actn4.l[actn4(0.0)]	4
actn4.s[actn4(5e-75)]	129
actr1a.l[actr1a(0.0)]	130
actr2.l[actr2(2e-79)]	52
actr2.s[actr2(0.0)]	8
actr3.l[actr3(2e-42)]	2
actr3.s[actr3(0.0)]	10
actr6.l[actr6(4e-169)]	71
actr8.1	3
acvr1.s[acvr1(0.0)]	117
acvr1b.l[acvr1b(0.0)]	97
acvr1b.s[acvr1b(0.0)]	21
acvr2a.l[acvr2a(0.0)]	97
acvr2a.s[acvr2a(0.0)]	97
acvr2b.l[acvr2b(0.0)]	74
acvr2b.s[acvr2b(0.0)]	89
acy3.l[acy3(1e-87)]	30
adal.s[adal(0.0)]	1
adam10.s[adam10(0.0)]	5
adam11.l[adam11(2e-85)]	51
adam9.l[adam9(2e-53)]	84
adam9.s[adam9(2e-116)]	115
adamts1.l[adamts1(0.0)]	45
adamts1.s[adamts1(4e-168)]	1
adamts10-like.l[adamts10(0.0)]	20
adamtsl4.s[adamtsl4(4e-45)]	132
adap1.l[xb-gene-5838973(0.0)|adap1(1e-44)]	30
add3.l[add3(0.0)]	84
adgb.l[adgb(0.0)]	6
adhfe1.s[adhfe1(0.0)]	90
adk.1[adk(9e-40)]	96
admp.l[admp(1e-80)]	20
admp.s[admp(6e-79)]	47
adnp.l[adnp(0.0)]	77
adnp.s[adnp(0.0)]	77
adnp2.l[adnp2(8e-177)]	99
adnp2.s[adnp2(7e-68)]	99
adprm.l[c17orf48(0.0)]	32
adrm1.s[adrm1(0.0)]	2
adsl.l[adsl(0.0)]	1
adss.l[adss(0.0)]	16
afap1l1.l[afap1l1(6e-43)]	8
aff4.l[aff4(2e-57)]	37
aff4.s[aff4(0.0)]	108
agbl5.l[agbl5(5e-61)]	72
agbl5.s[agbl5(0.0)]	53
agfg1.l[agfg1(0.0)]	53
aggf1.s[aggf1(6e-107)]	85
agk.s[agk(0.0)]	1
agl.l[agl(0.0)]	1
ago1.l[eif2c1(0.0)]	46
ago2.l[eif2c2(0.0)]	94
ago2.s[eif2c2(0.0)]	37
agpat6.l[agpat6(0.0)]	36
agpat9.s[chchd2(0.0)]	17
agps.s[agps(0.0)]	6
agr2.l[agr2(0.0)]	38
agr2.s[agr2(0.0)]	38
ahctf1.l[ahctf1(9e-25)|ahctf1(0.0)]	8
ahctf1.s[ahctf1(0.0)|ahctf1(0.0)]	8
ahcy.l[ahcy(0.0)]	134
ahcy.s[ahcy(0.0)]	78
ahdc1.l[ahdc1(1e-137)]	21
ahdc1.s[ahdc1(8e-139)]	21
ahnak-like.l[ahnak(1e-23)]	96
ahnak-like.s[ahnak(1e-25)]	96
ahsa1.l[ahsa1(0.0)]	2
ahsa1.s[ahsa1(1e-22)]	14
aifm1.l[aifm1(1e-21)]	14
aim1-like.1.l[aim1(0.0)]	9
aim1-like.1.s[aim1(0.0)]	4
aim1l.l[aim1l(3e-73)]	5
aim1l.s[aim1l(0.0)]	5
aimp2.l[aimp2(0.0)]	29
aimp2.s[aimp2(0.0)]	2
ak3.1[ak3(0.0)]	2
ak3.l[ak3(0.0)]	74
ak6.l[taf9(0.0)]	2
ak6.s[taf9(0.0)]	127
ak7.s[ak7(0.0)]	54
akap1-like.l	43
akap13-like.l[ensxetg00000007624(0.0)|akap13(9e-163)]	8
akap13-like.s[ensxetg00000007624(0.0)|akap13(3e-157)]	21
akap2.1[akap2(0.0)]	112
akap2.l[akap2(0.0)]	90
akap8.l	1
akap9.l[akap9(9e-34)]	5
akap9.s[akap9(1e-110)]	5
akirin1.1[akirin1(0.0)]	17
akirin1.l[akirin1(2e-69)]	18
akirin2.l[akirin2(1e-121)]	12
akirin2.s[akirin2(0.0)]	17
akr1b1.s[akr1b1(0.0)]	10
akr1c2.1[akr1cl1(0.0)|akr1c2(0.0)]	7
akr7a2.l[akr7a2(0.0)]	1
akt1s1.l[akt1s1(6e-170)]	61
akt1s1.s[akt1s1(0.0)]	1
akt2.l[akt2(2e-39)]	1
akt2.s[akt2(0.0)]	26
alas1.l[alas1(0.0)]	7
alcam.l[alcam(1e-75)]	19
alcam.s[alcam(0.0)]	19
aldh16a1.s[aldh16a1(0.0)]	1
aldh18a1.l[aldh18a1(0.0)]	8
aldh1a2.l[aldh1a2(2e-35)]	113
aldh1a2.s[aldh1a2(2e-36)]	113
aldh1l1.l[aldh1l1(3e-49)]	50
aldh3a2.l[aldh3a2(0.0)]	70
aldh3a2.s[aldh3a2(0.0)]	1
aldh3b1-like.1.l[aldh3b1(0.0)]	119
aldh5a1.s[aldh5a1(1e-167)]	15
aldh6a1.l[aldh6a1(5e-179)]	1
aldh6a1.s[aldh6a1(0.0)]	12
aldh7a1.s[aldh7a1(0.0)]	24
aldh9a1.s[aldh9a1(0.0)]	49
aldob.l[aldob(0.0)]	54
alg10.s[alg10(0.0)]	1
alg2.l[alg2(1e-71)]	7
alg5.l[alg5(0.0)]	30
alg6.l[alg6(6e-127)]	10
alg8.s[alg8(0.0)]	6
alg9-like.l[alg9(0.0)|fdxacb1(4e-58)]	69
alkbh4-like.l[alkbh4(0.0)]	71
alkbh5.l[alkbh5(0.0)]	1
alkbh5.s[alkbh5(4e-143)]	10
alkbh8.s[alkbh8(0.0)]	1
als2-like.l[als2(0.0)]	18
als2cl-like.l[als2cl(0.0)]	35
alx4.l[alx4(5e-167)]	38
alyref.1[thoc4(0.0)]	17
alyref.l[thoc4(0.0)]	3
amd1.l[amd1(2e-55)]	16
amd1.s[amd1(0.0)]	4
amdhd1.l[amdhd1(0.0)]	1
amer1.l[amer1(4e-54)]	94
amfr.l[amfr(9e-129)]	6
amotl1.l[amotl1(0.0)]	9
amotl2-like.l[amotl2(0.0)]	0
amotl2-like.s[amotl2(0.0)]	3
anapc1.s[anapc1(0.0)]	6
anapc11.l	40
anapc15.s[c11orf51(6e-161)]	49
anapc7.s[anapc7(0.0)]	135
angpt4.l[angpt4(0.0)]	53
angpt4.s[angpt4(0.0)]	9
ank3.l[ank3(9e-140)]	45
ankhd1.l[ankhd1(0.0)]	5
ankhd1.s[ankhd1(0.0)]	15
ankle2-like.l[ankle2(0.0)]	66
ankrd10.l[ankrd10(0.0)]	46
ankrd10.s[ankrd10(0.0)]	128
ankrd12.s[ankrd12(1e-159)]	111
ankrd13a.l[ankrd13a(0.0)]	18
ankrd13a.s[ankrd13a(0.0)]	1
ankrd13c.l[ankrd13c(0.0)]	15
ankrd13c.s[ankrd13c(0.0)]	55
ankrd17.l[ankrd17(5e-174)]	21
ankrd17.s[ankrd17(1e-115)]	21
ankrd27-like.l	6
ankrd35.l[ankrd35(0.0)]	20
ankrd40.l[ankrd40(2e-126)]	6
ankrd50.l[ankrd50(0.0)]	95
ankrd50.s[ankrd50(0.0)]	19
ankrd65.l	20
ankrd7.l[ankrd26(4e-66)]	81
ankrd7.s[ankrd26(2e-24)]	98
ankrd9.l[ankrd9(0.0)]	114
anln-like.1.l	8
anln-like.2.l[anln(3e-144)]	96
ano5.l[ano5(0.0)]	9
anp32a.l[anp32a(2e-92)]	2
anp32a.s[anp32a(5e-96)]	10
anp32b.l[anp32b(0.0)]	3
anp32c.l[anp32c(5e-76)]	40
anp32c.s[anp32c(0.0)]	12
anp32e.l[anp32e(1e-34)]	11
anp32e.s[anp32e(2e-89)]	11
anpep.s[anpep(8e-60)]	111
anxa1-like.1.s[anxa1(0.0)]	10
anxa2.l[anxa2(0.0)]	5
anxa2.s[anxa2(0.0)]	4
anxa3.l[anxa3(5e-167)]	12
anxa4.l[anxa4(2e-72)]	36
anxa5.l[anxa5(0.0)]	49
anxa7.1[anxa7(0.0)]	52
anxa7.l[anxa7(0.0)]	30
anxa9.l[ensxetg00000031026(3e-81)]	5
ap1b1.l[ap1b1(0.0)]	5
ap1b1.s[ap1b1(0.0)]	52
ap1g1-like.1[ap1g1(4e-148)]	52
ap1g1-like.s[ap1g1(2e-143)]	45
ap1m1.s[ap1m1(0.0)]	1
ap1m2.1[ap1m2(0.0)]	50
ap1m2.l[ap1m2(4e-36)]	4
ap2a1.l[ap2a1(9e-67)]	21
ap3d1.l[ap3d1(0.0)]	101
ap3d1.s[ap3d1(0.0)]	6
ap3m2.l[ap3m2(0.0)]	12
ap3m2.s[ap3m2(0.0)]	17
ap3s1.l[ap3s1(0.0)]	1
ap3s1.s[ap3s1(0.0)]	9
apba3-like.l[apba3(0.0)]	119
apc.l[apc(0.0)]	8
apc.s[apc(0.0)]	8
apex1.l[apex1(5e-49)]	3
apex1.s[apex1(4e-30)]	60
aph1a.l[aph1a(2e-95)]	3
aph1a.s[aph1a(0.0)]	24
api5.l[api5(0.0)]	3
api5.s[api5(0.0)]	3
apip.s[apip(0.0)]	104
apln.l[apln(0.0)]	31
aplnr.l	41
aplnr.s	41
apobec2.l[apobec2(0.0)]	41
apoc1-like.l	48
apold1.l[apold1(0.0)]	1
aprt.1[aprt(0.0)]	2
aqp11.l[ensxetg00000030889(4e-177)]	31
aqp3.l[aqp3(0.0)]	46
aqr.l[aqr(2e-86)]	57
arcn1.l[arcn1(0.0)]	30
arel1.l[kiaa0317(0.0)]	10
arf1.l[arf1(1e-38)]	36
arf1.s[arf1(4e-56)]	7
arf3.l[arf3(0.0)]	43
arf4.1[arf4(0.0)]	30
arf4.s[arf4(0.0)]	30
arf5.l[arf5(2e-89)]	30
arf5.s[arf5(1e-92)]	12
arfgap1.l[arfgap1(2e-115)]	9
arfgap1.s[arfgap1(1e-147)]	7
arfgef2-like.l[arfgef2(0.0)|cse1l(0.0)]	9
arfgef2-like.s[arfgef2(0.0)]	5
arg1.l[arg1(0.0)]	120
arglu1.l[arglu1(0.0)]	26
arglu1.s[arglu1(0.0)]	77
arhgap1.l[arhgap1(0.0)]	122
arhgap11a.1.l[arhgap11a.1(0.0)]	26
arhgap17-like.l[arhgap17(0.0)]	111
arhgap19-like.l[arhgap19(0.0)]	66
arhgap21.l[arhgap21(0.0)]	94
arhgap21.s[arhgap21(0.0)]	94
arhgap23.l[arhgap23(0.0)]	21
arhgap27-like.l[arhgap27(0.0)]	50
arhgap28-like.1[arhgap28(3e-161)]	5
arhgap29.l[arhgap29(1e-43)]	13
arhgap33.s[arhgap33(3e-77)]	55
arhgap35-like.l[arhgap35(0.0)]	15
arhgap35-like.s[arhgap35(1e-179)]	21
arhgap5-like.l[arhgap5(9e-67)]	8
arhgap5-like.s[arhgap5(0.0)]	8
arhgdig.l[arhgdig(0.0)]	28
arhgdig.s[arhgdig(3e-71)]	2
arhgef1-like.l[arhgef1(0.0)]	122
arhgef1-like.s[arhgef1(0.0)]	123
arhgef11-like.l[arhgef11(8e-75)]	88
arhgef12.s[arhgef12(6e-88)]	69
arhgef16.l[arhgef16(0.0)]	4
arhgef37.s[arhgef37(5e-72)]	4
arhgef6.s[arhgef6(0.0)]	6
arhgef7-like.s[arhgef7(2e-116)]	8
arid2-like.l[arid2(2e-38)]	26
arid2-like.s[arid2(0.0)]	26
arid3b.l[arid3b(2e-133)]	108
arid3b.s[arid3b(1e-130)]	108
arih1.l[arih1(0.0)]	14
arih2.s[arih2(0.0)]	46
arl1.l[arl1(0.0)]	30
arl1.s[arl1(0.0)]	36
arl10b.l[xb-gene-947799(0.0)]	5
arl10b.s[xb-gene-947799(5e-131)]	1
arl13b.l[arl13b(0.0)]	20
arl14ep.l[c11orf46(1e-90)]	12
arl2bp.l[arl2bp(0.0)]	36
arl4a.l[arl4a(8e-53)]	121
arl4a.s[arl4a(0.0)]	14
arl6ip1.l[arl6ip1(0.0)]	134
arl6ip4.l[arl6ip4(0.0)]	2
arl6ip5.l[arl6ip5(1e-151)]	104
arl6ip6-like.l[arl6ip6(2e-111)]	7
arl6ip6-like.s[arl6ip6(2e-96)]	2
arl8b.s[arl8b(4e-26)]	121
armc1.l[armc1(0.0)]	10
armc1.s[armc1(0.0)]	29
armc4.s[armc4(0.0)]	22
armc9.1[armc9(0.0)]	9
arnt.s[arnt(0.0)]	5
arpc1b.l[arpc1b(0.0)]	6
arpc1b.s[arpc1b(0.0)]	7
arpc4.s[arpc4(0.0)]	15
arpc5.l[arpc5(7e-127)]	12
arpc5.s[arpc5(0.0)]	1
arpc5l.l[arpc5l(8e-130)]	2
arpp19.l[arpp19(0.0)]	10
arpp19.s[arpp19(0.0)]	1
asb7.l[asb7(3e-40)]	3
asb9.l[asb9(7e-83)]	5
ascc2.s[ascc2(0.0)]	6
ash2l.l[ash2l(1e-97)]	25
ash2l.s[ash2l(1e-91)]	88
asl.l[asl(0.0)]	120
asmtl.l[asmtl(0.0)]	10
asna1.1[asna1(0.0)]	2
asna1.l[asna1(3e-51)]	2
asnsd1-like.l[asnsd1(4e-161)]	2
aspg.l[aspg(0.0)]	7
aspscr1.s[aspscr1(9e-132)]	1
asrgl1.1[asrgl1(0.0)]	12
asxl1-like.l[asxl1(0.0)|kif3b(4e-46)|pofut1(0.0)]	1
asxl1-like.s[asxl1(0.0)|kif3b(0.0)]	62
asxl3.l[asxl3(0.0)]	8
atad1.l[atad1(0.0)]	16
atad1.s[atad1(5e-87)]	8
atad2b-like.l[atad2b(4e-86)]	91
atad3a.l[atad3a(0.0)]	130
atad5.l[atad5(2e-138)]	26
atad5.s[atad5(1e-140)]	26
atf1.l[atf1(0.0)]	16
atf1.s[atf1(0.0)]	6
atf4.l[atf4(9e-123)]	28
atf4.s[atf4(0.0)]	28
atf7ip-like.l[atf7ip(0.0)]	8
atf7ip-like.s[atf7ip(0.0)]	8
atg101.s	3
atg16l1.l[atg16l1(7e-105)]	24
atg16l1.s[atg16l1(1e-93)]	25
atg3.l[atg3(8e-74)]	1
atg3.s[atg3(0.0)]	12
atg4c.s[atg4c(0.0)]	1
atg4d.l[atg4d(8e-40)]	10
atg4d.s[atg4d(6e-53)]	28
atic.l[atic(3e-96)]	78
atic.s[atic(0.0)]	2
atp10d.l[atp10d(0.0)]	26
atp11b-like.l[atp11b(5e-88)]	65
atp13a-like.l[atp13a-like(0.0)]	4
atp13a-like.s[atp13a-like(1e-62)]	4
atp13a1.l[atp13a1(0.0)|chchd5(3e-114)]	4
atp13a4.l[atp13a4(2e-74)]	4
atp1a1.l[atp1a1(0.0)]	9
atp1a1.s[atp1a1(0.0)]	107
atp1b1.l[atp1b1(0.0)]	23
atp1b1.s[atp1b1(2e-70)]	69
atp1b3.l[atp1b3(4e-101)]	90
atp1b3.s[atp1b3(8e-95)]	90
atp2a3.l[atp2a3(0.0)]	96
atp2b4-like.s[atp2b2(1e-101)]	124
atp2c2.l[atp2c2(0.0)]	114
atp5a1.l[atp5a1(3e-51)]	2
atp5a1.s[atp5a1(7e-48)]	2
atp5b.l[atp5b(0.0)]	11
atp5b.s[atp5b(0.0)]	2
atp5c1.l[atp5c1(0.0)]	78
atp5c1.s[atp5c1(1e-35)]	78
atp5d.l[atp5d(0.0)]	2
atp5d.s[atp5d(0.0)]	2
atp5f1.l[atp5f1(0.0)]	2
atp5f1.s[atp5f1(0.0)]	2
atp5h.s[atp5h(3e-124)]	11
atp5j.s[atp5j(3e-151)]	28
atp5j2.s[atp5j2(3e-135)]	2
atp5l.l[atp5l(0.0)]	49
atp5o.l[atp5o(3e-35)]	28
atp5o.s[atp5o(0.0)]	82
atp6ap2.l[atp6ap2(0.0)]	7
atp6v0a1.l[atp6v0a1(0.0)]	5
atp6v0a2.l[atp6v0a2(0.0)]	7
atp6v0b.l[atp6v0b(5e-55)]	9
atp6v0b.s[atp6v0b(1e-51)]	119
atp6v0c.l[atp6v0c(0.0)]	1
atp6v0c.s[atp6v0c(0.0)]	56
atp6v0d1.l[atp6v0d1(0.0)]	9
atp6v1c2.l[atp6v1c2(0.0)]	81
atp6v1e1.1[atp6v1e1(1e-31)]	10
atp8b2-like.l[xb-gene-994120(2e-21)]	5
atp8b3.l[atp8b3(0.0)]	4
atp9a.l[atp9a(3e-66)]	53
atrx-like.l[atrx(9e-61)]	21
atxn2.l[atxn2(0.0)]	97
atxn2.s[atxn2(0.0)]	97
atxn3.s[atxn3(0.0)]	3
aup1.s[aup1(8e-114)]	9
aurka.l[aurka(3e-172)]	3
aurka.s[aurka(0.0)]	29
aurkb.l[aurkb(0.0)]	14
avl9.l[avl9(0.0)]	81
awat1.l[awat1(1e-22)]	3
axin1.s[axin1(8e-109)]	91
axin2.l[axin2(7e-56)|cep112(0.0)]	67
axin2.s[axin2(0.0)]	67
axl.l[axl(0.0)]	4
azin1.l[azin1(0.0)]	1
azin1.s[azin1(0.0)]	12
azin2.1[adc(0.0)]	73
b3galt4.l[b3galt4(0.0)]	14
b3galt6.l[b3galt6(0.0)]	7
b3galt6.s[b3galt6(0.0)]	1
b3galtl.l[b3galtl(0.0)]	61
b3gat3.l[b3gat3(0.0)]	16
b3gnt2.l[b3gnt2(0.0)]	133
b3gnt2.s[b3gnt2(0.0)]	9
b3gnt5.s[b3gnt5(5e-25)]	5
b3gnt7.1[b3gnt7(0.0)]	4
b3gnt7.s[b3gnt7(0.0)]	68
b4galnt1.s[b4galnt1(0.0)]	19
b4galnt3-like.1[b4galnt3(7e-34)]	4
b4galt2-like.s[b4galt2(0.0)]	19
b4galt3-like.2.l[b4galt3(0.0)]	4
b4galt3-like.2.s[b4galt3(0.0)]	40
b4galt6.l[b4galt6(1e-154)]	136
b4galt6.s[b4galt6(1e-140)]	90
b4galt7.s[b4galt7(0.0)]	2
b9d1.l[b9d1(0.0)]	1
bace2.l[bace2(0.0)]	4
bace2.s[bace2(0.0)]	95
baf-l.l[baf-l(2e-57)]	10
bag4-like.l[bag4(0.0)]	6
bag4-like.s[bag4(0.0)]	1
baiap2l1.l[baiap2l1(1e-81)]	50
bambi.l[bambi(0.0)]	68
bambi.s[bambi(0.0)]	68
banf1-like.l[banf1(2e-44)]	29
banf1-like.s[banf1(4e-107)]	2
banp.1[banp(1e-128)]	1
banp.l[banp(0.0)]	1
baz1a.l[baz1a(2e-91)]	76
baz1b.l[baz1b(0.0)]	76
baz1b.s[baz1b(0.0)]	26
baz2a.l[baz2a(0.0)]	94
baz2b.l[baz2b(0.0)]	13
bbs4.s[arih1(0.0)|bbs4(0.0)]	69
bbs5.l[bbs5(0.0)|kbtbd10(0.0)]	72
bc014685.s[bc014685(0.0)|pitx3(4e-24)]	48
bcam.l[bcam(0.0)]	69
bcam.s[bcam(0.0)]	88
bcap29.l[bcap29(0.0)]	1
bcar1.l[bcar1(0.0)]	8
bcar3.l[bcar3(0.0)]	9
bcas1.s	38
bccip.s[bccip(0.0)]	2
bckdha.l[bckdha(0.0)]	70
bcl2l13.1[bcl2l13(0.0)]	53
bcl7a.l[bcl7a(0.0)]	93
bcl7a.s[bcl7a(2e-70)]	76
bcl9.l[bcl9(0.0)]	39
bcl9.s[bcl9(1e-159)]	39
bcor.1[bcor(0.0)]	5
bcor.l[bcor(1e-93)]	6
bcorl1.l[bcorl1(0.0)]	21
bcorl1.s[bcorl1(0.0)]	19
bcr.s[bcr(3e-76)|specc1l(0.0)]	5
bend3.l[bend3(0.0)]	85
bend3.s[bend3(0.0)]	85
bet1l-like.s[bet1l(1e-123)]	36
bfar.l[ensxetg00000010995(0.0)|bfar(0.0)]	43
bicd2-like.1.l[ensxetg00000023941(0.0)]	33
bin3.l[bin3(0.0)]	114
birc2.l[birc2(3e-89)]	4
birc2.s[birc2(0.0)]	85
birc5.1.s[birc5.1(0.0)]	1
birc5.2.1[birc5.2(2e-167)]	11
birc5.2.s[birc5.2(3e-86)]	3
birc6-like.2.l[birc6(2e-131)]	15
birc6-like.2.s[birc6(0.0)]	15
blm.s[blm(2e-41)]	16
blmh.l[blmh(3e-99)]	1
blmh.s[blmh(6e-117)]	3
blvrb.l[blvrb(0.0)]	53
blzf1.l[blzf1(0.0)]	3
blzf1.s[blzf1(0.0)]	1
bmp4.l[bmp4(0.0)]	120
bmp4.s[bmp4(0.0)]	133
bmp7.1.l[bmp7.1(2e-54)]	68
bmpr1a.1[bmpr1a(0.0)]	6
bmpr1b.l[bmpr1b(0.0)]	128
bmpr1b.s[bmpr1b(2e-105)]	128
bms1.l[bms1(0.0)]	131
bnip3.l[bnip3(2e-51)]	25
bnip3.s[bnip3(1e-38)]	61
boc.l[boc(0.0)]	51
boc.s[boc(0.0)]	19
bod1l1.l[bod1l(0.0)]	26
bod1l1.s[bod1l(0.0)]	37
bola2.1[bola2(6e-74)]	11
bop1.l	13
bora-like.l[c13orf34(2e-75)]	22
bora-like.s[c13orf34(9e-158)]	12
bpgm.l[bpgm(0.0)]	35
bpnt1.l[bpnt1(0.0)]	1
bptf.l[bptf(1e-62)]	37
bptf.s[bptf(1e-62)]	37
brca1.l[brca1(0.0)]	101
brcc3.l[brcc3(0.0)]	3
brd2.s[brd2(0.0)]	3
brd4.l[brd4(0.0)]	44
brd4.s[brd4(0.0)]	44
brd7.l[brd7(0.0)]	42
brd9.l[brd9(0.0)]	93
bre.l[bre(0.0)]	1
brix1.l[brix1(0.0)]	2
brix1.s[brix1(1e-139)]	29
brk1.s[brk1(0.0)]	10
brms1l.l[brms1l(0.0)]	1
brms1l.s[brms1l(0.0)]	24
brpf1.l[brpf1(0.0)]	39
brpf1.s[brpf1(8e-133)]	66
brwd3-like.l[ensxetg00000031031(3e-22)|brwd3(0.0)]	94
bsg.l[bsg(0.0)]	56
bsg.s[bsg(1e-177)]	56
bspry-like.l[bspry(9e-142)]	9
btaf1-like.1.l[btaf1(0.0)]	75
btbd10-like.l[btbd10(8e-44)]	4
btbd6.l[btbd6(3e-44)]	47
btbd7.l[btbd7(0.0)]	15
btbd7.s[btbd7(0.0)]	37
btf3.l[btf3(0.0)]	29
btf3.s[btf3(0.0)]	2
btf3l4.l[btf3l4(0.0)]	2
btf3l4.s[btf3l4(0.0)]	29
btg1.l[btg1(0.0)]	36
btg1.s[btg1(0.0)]	23
btg2.s[btg2(0.0)]	5
btrc.l[btrc(0.0)]	16
btrc.s[btrc(1e-56)]	13
bub1.l[bub1(0.0)]	25
bub3.l[bub3(3e-112)]	17
bub3.s[bub3(5e-102)]	42
bud13.l[bud13(0.0)]	140
bysl.s[bysl(0.0)]	2
bzw1.l[bzw1(6e-54)]	60
bzw1.s[bzw1(0.0)]	2
c10orf58.l[c10orf58(2e-122)]	1
c11orf30-like.s[c11orf30(5e-24)]	59
c11orf48.s[snora57(2e-51)|c11orf48(1e-161)]	2
c11orf54.l[c11orf54(0.0)]	19
c12orf45.l[c12orf45(3e-113)]	14
c12orf45.s[c12orf45(3e-162)]	17
c12orf49.l[c12orf49(0.0)]	2
c12orf49.s[c12orf49(0.0)]	76
c12orf57.l[c12orf57(6e-85)]	2
c14orf166.l[c14orf166(0.0)]	16
c15orf57.l[c15orf57(0.0)]	17
c16orf13.l[c16orf13(7e-119)]	28
c16orf52.l[c16orf52(7e-27)]	3
c16orf52.s[c16orf52(4e-155)]	3
c16orf72.l[c16orf72(0.0)]	3
c16orf72.s[c16orf72(0.0)]	80
c17orf103.s[c17orf103(0.0)]	1
c17orf62.l[c17orf62(2e-35)]	16
c18orf25.l[c18orf25(2e-58)]	21
c18orf25.s[c18orf25(0.0)]	91
c18orf54.s[c18orf54(0.0)]	5
c19orf10.l[c19orf10(0.0)]	2
c19orf24.l[c19orf24(8e-115)]	10
c19orf43.1[c19orf43(8e-42)]	17
c19orf43.l[c19orf43(1e-161)]	12
c1d.l[c1d(0.0)]	28
c1galt1.l[c1galt1(0.0)]	7
c1galt1.s[c1galt1(0.0)]	38
c1galt1c1.l[c1galt1c1(4e-32)]	9
c1orf21.l[c1orf21(0.0)]	1
c1orf27-like.l[c1orf27(1e-63)]	12
c1orf35.l[c1orf35(4e-71)]	40
c1orf50.l[c1orf50(0.0)]	2
c1orf52.l[c1orf52(0.0)]	28
c1orf52.s[c1orf52(0.0)]	71
c1qbp-like.l[c1qbp(0.0)]	3
c1qbp-like.s[c1qbp(0.0)]	13
c20orf27.l[c20orf27(3e-50)]	120
c21orf59-like.l[c21orf59(0.0)]	72
c21orf59-like.s[c21orf59(5e-66)]	72
c21orf91.l[c21orf91(1e-44)]	40
c2cd2.l[c2cd2(4e-40)]	35
c2cd2.s[c2cd2(1e-155)]	20
c2cd3.s[c2cd3(8e-47)]	115
c2orf47.l[c2orf47(4e-52)]	11
c2orf47.s[c2orf47(2e-52)]	3
c2orf49.l[c2orf49(0.0)]	3
c3.l[c3(8e-56)]	51
c3orf17.l[c3orf17(0.0)]	13
c3orf52-like.l	73
c3orf58.l[c3orf58(0.0)]	6
c3orf58.s[c3orf58(0.0)]	9
c5orf30.l[c5orf30(7e-102)]	19
c6orf106.s[c6orf106(6e-61)]	16
c6orf165.l[c6orf165(0.0)]	22
c6orf62.l[c6orf62(0.0)]	80
c6orf62.s[c6orf62(0.0)]	14
c7orf60.l[c7orf60(0.0)]	6
c7orf60.s[c7orf60(0.0)]	24
c8g.s	38
c8orf76.l[c8orf76(6e-27)]	40
c8orf76.s[c8orf76(0.0)]	135
c9orf114.l[c9orf114(8e-171)]	64
c9orf156.l[c9orf156(4e-90)]	1
c9orf78.1[c9orf78(0.0)]	11
ca12.l[ca12(0.0)]	54
ca2.l[ca2(0.0)]	63
ca5b.l[ca5b(0.0)]	52
ca7.1[ca7(0.0)]	81
ca7.l[ca7(0.0)]	113
ca8.s[ca8(8e-160)]	75
caap1-like.l[c9orf82(0.0)]	14
cables2.l[cables2(2e-23)]	89
cacfd1.s[c9orf7(5e-120)]	80
cacna2d2.l[cacna2d2(0.0)]	34
cacng1.l	0
cacng1.s[cacng1(3e-145)]	34
cactin.l[c19orf29(0.0)]	1
cacul1.l[cacul1(1e-66)]	6
cacybp.s[cacybp(0.0)]	29
cad-like.l[cad(2e-110)]	79
cadps2-like.l[cadps2(0.0)]	1
calhm2.s[calhm2(0.0)]	52
calu.l[calu(0.0)]	16
calu.s[calu(0.0)]	7
camsap3-like.l[kiaa1543(9e-151)]	35
cand1.l[cand1(3e-60)]	104
cand1.s[cand1(0.0)]	130
cant1.l[cant1(0.0)]	7
canx.s[canx(0.0)]	4
cap2.l[cap2(0.0)]	112
capn15.l[solh(0.0)]	7
capn2.2.l[capn2(0.0)]	5
capn5.l[capn5(0.0)]	53
capn8.l[capn8(0.0)]	4
capn8.s[capn8(0.0)]	4
capn9.l[capn9(7e-128)]	5
capn9.s[capn9(0.0)]	5
capns1-like.1[capns1(0.0)]	7
capns2.l[capns2(0.0)]	73
capns2.s[capns2(0.0)]	4
caprin2.l[caprin2(0.0)]	1
caps2-like.1[caps2(1e-81)]	22
capza1.l[capza1(5e-40)]	5
capza2.l[capza2(0.0)]	6
capza2.s[capza2(3e-42)]	3
carhsp1.s	12
cars.s[cars(0.0)]	2
casc3.l[casc3(0.0)]	84
casc3.s[casc3(0.0)]	84
casc5.s[casc5(4e-29)]	8
cask.l[cask(0.0)]	129
cask.s[cask(0.0)]	6
casp6.l[casp6(0.0)]	6
cass4.l[cass4(5e-22)]	15
cass4.s[cass4(1e-151)]	8
cast.l[cast(0.0)]	110
cast.s[cast(6e-37)]	4
cbl.l[cbl(6e-57)]	44
cbr1.l[cbr1(0.0)]	5
cbs.l[cbs(0.0)]	49
cbs.s[cbs(0.0)|ptgfrn(0.0)]	2
cbwd2.l[cbwd2(6e-66)]	1
cbx1.s[cbx1(1e-64)]	29
cbx3.l[cbx3(0.0)]	33
cbx3.s[cbx3(0.0)]	3
cby1.l[cby1(6e-149)|tomm22(7e-40)]	2
cby1.s[tomm22(7e-42)]	10
ccdc108.l[ccdc108(1e-50)]	22
ccdc109b.l[ccdc109b(0.0)]	119
ccdc113.l[ccdc113(0.0)|gins3(0.0)]	5
ccdc12.l[ccdc12(9e-164)]	27
ccdc124.l[ccdc124(0.0)]	12
ccdc129.l	9
ccdc135.l[ccdc135(0.0)]	9
ccdc146.l[ccdc146(3e-85)]	22
ccdc149-like.s[ccdc149(0.0)]	4
ccdc167.s[xb-gene-5947586(5e-113)]	2
ccdc171.l[c9orf93(0.0)]	87
ccdc173.l[c2orf77(0.0)]	22
ccdc28a-like.s[ccdc28a(0.0)]	1
ccdc30.l[ccdc30(4e-118)]	53
ccdc34-like.s[ccdc34(0.0)]	54
ccdc37.l[ccdc37(0.0)]	22
ccdc39.l[ccdc39(0.0)|ttc14(0.0)]	22
ccdc40.s[ensxetg00000004200(0.0)]	22
ccdc43.l[ccdc43(4e-54)]	2
ccdc47.l[ccdc47(0.0)]	10
ccdc47.s[ccdc47(0.0)]	9
ccdc50.1[ccdc50(0.0)]	1
ccdc51.s[ccdc51(0.0)]	1
ccdc59.l[ccdc59(1e-115)]	3
ccdc6.l[ccdc6(0.0)]	44
ccdc6.s[ccdc6(0.0)]	65
ccdc63.l[ccdc63(0.0)]	22
ccdc66-like.1[ccdc66(0.0)]	5
ccdc67.l[ccdc67(0.0)]	114
ccdc68.l[ccdc68(1e-53)]	7
ccdc71l.l	2
ccdc85c.1[ccdc85c(2e-100)]	18
ccdc88a-like.l[ccdc88a(0.0)]	51
ccdc88a-like.s[ccdc88a(3e-106)]	51
ccdc9.s[ccdc9(0.0)]	6
ccdc94.l[ccdc94(2e-129)]	43
ccdc97.l[ccdc97(0.0)]	16
ccna2.l[ccna2(8e-120)]	25
ccna2.s[ccna2(0.0)]	25
ccnb1.2.l[ccnb1.2(5e-102)]	24
ccnb1.2.s[ccnb1.2(0.0)]	24
ccnb2.l[ccnb2(2e-166)]	12
ccnb2.s[ccnb2(6e-88)]	24
ccnb3.l[ccnb3(0.0)]	25
ccnb3.s[ccnb3(0.0)]	25
ccnc.l[ccnc(0.0)]	135
ccnd1.l[ccnd1(1e-112)]	61
ccnd1.s[ccnd1(8e-59)]	25
ccndbp1.s[ccndbp1(3e-28)]	13
ccndx.l[ccndx(1e-36)]	19
ccne1.l[ccne1(0.0)]	25
ccne1.s[ccne1(0.0)]	24
ccne2.l[ccne2(3e-137)]	1
ccne2.s[ccne2(0.0)]	33
ccnf.l[ccnf(0.0)]	3
ccng1.l[ccng1(4e-52)]	8
ccng1.s[ccng1(2e-30)]	8
ccng2.s[ccng2(0.0)]	112
ccnh.l[ccnh(0.0)]	14
ccnj.l[ccnj(1e-56)]	25
ccnj.s[ccnj(0.0)]	26
ccnk.l[ccnk(6e-165)]	39
ccnl1.l[ccnl1(3e-83)]	32
ccnl1.s[ccnl1(0.0)]	32
ccno.l[ccno(0.0)]	9
ccno.s[ccno(0.0)]	9
ccnt1.l[ccnt1(6e-69)]	43
ccnt1.s[ccnt1(4e-76)]	43
ccnt2.l[ccnt2(1e-79)]	57
ccnt2.s[ccnt2(0.0)]	57
ccnyl1.l[ccnyl1(1e-38)|mettl21a(7e-67)]	90
cct2.l[cct2(7e-98)]	60
cct2.s[cct2(1e-49)]	14
cct4.l[cct4(0.0)]	16
cct4.s[cct4(0.0)]	2
cct6a.l[cct6a(0.0)]	60
cct6a.s[cct6a(0.0)]	60
cct8.l[cct8(0.0)]	27
cct8.s[cct8(0.0)]	3
cd164.l	52
cd276.l[cd276(0.0)]	31
cd276.s[cd276(0.0)]	18
cd3eap-like.l	2
cd44.l[cd44(0.0)]	5
cd81.s[cd81(1e-148)]	14
cd82.l[cd82(0.0)]	55
cd9.s[cd9(0.0)]	73
cd99l2.l[fam36a(0.0)]	65
cd99l2.s[fam36a(7e-46)]	21
cdc123.s[cdc123(7e-88)]	12
cdc14a-like.l[cdc14a(0.0)]	108
cdc14a-like.s[cdc14a(0.0)]	69
cdc14b.l[cdc14b(0.0)]	6
cdc14b.s[cdc14b(0.0)]	1
cdc16.l[ensxetg00000025226(0.0)|cdc16(2e-85)]	2
cdc20b-like.l[cdc20b(1e-34)]	63
cdc25a.l[cdc25a(2e-30)]	40
cdc25b.l[cdc25b(0.0)]	18
cdc25b.s[cdc25b(0.0)]	47
cdc25c.l[cdc25c(2e-74)]	33
cdc25c.s[cdc25c(8e-53)]	1
cdc27.l[cdc27(0.0)]	6
cdc27.s[cdc27(0.0)]	21
cdc34.l[cdc34(0.0)]	11
cdc34.s[cdc34(0.0)]	17
cdc40.l[cdc40(0.0)]	57
cdc40.s[cdc40(0.0)]	1
cdc42bpa.l[cdc42bpa(0.0)]	21
cdc42bpa.s[cdc42bpa(3e-76)]	21
cdc42ep2.l[cdc42ep2(0.0)]	96
cdc42ep4.s[cdc42ep4(5e-110)]	6
cdc42se2-like.1.l[xb-gene-5957486(2e-21)]	58
cdc42se2-like.2.s[cdc42se2(0.0)]	1
cdc5l.l[cdc5l(0.0)]	62
cdc5l.s[cdc5l(0.0)]	62
cdc7.l[cdc7(1e-157)]	109
cdc73.l[cdc73(0.0)]	60
cdc73.s[cdc73(0.0)]	24
cdca2-like.l[cdca2(3e-160)]	85
cdca2-like.s[cdca2(0.0)]	128
cdca3-like.l[cdca3(5e-104)]	17
cdca5.l[cdca5(0.0)]	26
cdca5.s[ensxetg00000001634(0.0)|cdca5(0.0)]	106
cdca7.l[cdca7(0.0)]	42
cdca7.s[cdca7(0.0)]	42
cdca7l.l[cdca7l(0.0)]	14
cdca7l.s[cdca7l(0.0)]	25
cdca8.l[cdca8(3e-26)]	12
cdca8.s[cdca8(4e-63)]	135
cdcp1.l[cdcp1(0.0)]	35
cdh1.s[cdh1(8e-40)]	9
cdh11.l[cdh11(0.0)]	117
cdh20.s[cdh20(0.0)]	58
cdh26.s[cdh26(5e-96)]	4
cdh3.l[cdh3(0.0)]	97
cdh3.s[cdh3(0.0)]	1
cdh6.l[cdh6(0.0)]	67
cdip1.1[c16orf5(1e-68)]	115
cdk1.l[cdk1(0.0)]	3
cdk1.s[cdk1(0.0)]	14
cdk12.l[cdk12(7e-107)]	59
cdk12.s[cdk12(1e-179)]	39
cdk13.l[cdk13(3e-80)]	66
cdk15.l[cdk15(2e-62)]	18
cdk2ap1.l[cdk2ap1(0.0)]	10
cdk2ap1.s[cdk2ap1(0.0)]	29
cdk5r1.l[cdk5r1(0.0)]	0
cdk5r1.s[cdk5r1(0.0)]	25
cdk7.l[cdk7(0.0)]	5
cdk9.1[cdk9(0.0)]	25
cdkal1.s[cdkal1(0.0)]	1
cdkn2aip.l[cdkn2aip(4e-150)]	3
cdkn2aip.s[cdkn2aip(2e-150)]	3
cdkn2aipnl.s[cdkn2aipnl(8e-110)]	3
cdknx.l[cdknx(0.0)]	23
cdknx.s[cdknx(0.0)]	23
cdo1.l[cdo1(0.0)]	1
cdo1.s[cdo1(0.0)]	1
cdr2.l[cdr2(0.0)]	6
cdr2.s[cdr2(0.0)]	7
cdt1.1[cdt1(0.0)]	25
cdt1.s[cdt1(0.0)]	26
cdv3.l[cdv3(2e-157)]	13
cdv3.s[cdv3(8e-148)]	6
cdx1.s[cdx1(0.0)]	23
cdx2.l[cdx2(1e-136)]	23
cdx2.s[cdx2(6e-127)]	23
cdx4.l[cdx4(0.0)]	23
cdx4.s[cdx4(0.0)]	23
cebpg.l[cebpg(5e-47)]	134
cebpg.s[cebpg(3e-44)]	134
cebpz.l[cebpz(3e-94)]	131
cebpz.s[cebpz(7e-80)]	131
celsr2.l[celsr2(3e-146)]	20
celsr2.s[celsr1(2e-96)]	20
cenpa.l[cenpa(5e-33)]	25
cenpc1.l[ensxetg00000031099(9e-32)]	21
cenpe-like.l[cenpe(1e-166)]	8
cenpe-like.s[cenpe(0.0)]	8
cenpf.l[cenpf(5e-49)]	26
cenph.l[cenph(1e-104)]	33
cenpi.l[cenpi(1e-110)]	33
cenpl.s[cenpl(0.0)]	71
cenpn.l[atmin(0.0)|cenpn(0.0)]	33
cenpn.s[cenpn(5e-101)]	71
cenpp.l[ippk(7e-101)]	10
cep104-like.l[cep104(8e-153)]	15
cep120.l[cep120(5e-101)]	56
cep128-like.l[ensxetg00000007417(2e-140)]	22
cep135.l[cep135(0.0)]	87
cep152-like.l[cep152(0.0)]	22
cep152-like.s[cep152(0.0)]	5
cep192-like.l[cep192(1e-136)]	8
cep350.l[cep350(0.0)]	137
cep41.s[cep41(0.0)]	54
cep55-like.l[cep55(1e-175)]	5
cep57l1.l[cep57l1(1e-118)]	70
cep76.l[cep76(0.0)]	5
cep78.l[cep78(1e-142)]	56
cep85.l[cep85(7e-30)]	32
cep85.s[cep85(0.0)]	14
cept1.s[cept1(0.0)]	6
cer1.l	83
cer1.s[frem1(2e-26)]	35
cerk.s[ensxetg00000030525(0.0)]	6
cers2.l[cers2(0.0)]	9
cetn4.l[cetn4(2e-42)]	22
cfap45.s[ccdc19(0.0)]	22
cfdp1.l[cfdp1(1e-32)]	60
cfl1.l[cfl1(2e-87)]	29
cfl1.s[cfl1(0.0)]	27
chac1-like.l[chac1(0.0)]	134
chaf1b-like.l[chaf1b(2e-40)]	62
champ1-like.s[ensxetg00000032633(0.0)]	105
chchd1.l[chchd1(0.0)]	127
chchd3.s[chchd3(5e-85)]	10
chchd4.l[chchd4(0.0)]	2
chchd4.s[chchd4(0.0)]	29
chd2.l[chd2(3e-77)]	137
chd3.1[chd3(5e-98)]	6
chd7-like.l[chd8(0.0)]	77
chd7-like.s[chd8(0.0)]	77
chd8.l[chd8(0.0)]	8
chd8.s[chd8(2e-54)]	8
cherp.1[cherp(0.0)]	21
cherp.l[cherp(1e-86)]	39
chic2.s[chic2(1e-41)]	3
chka.l[chka(0.0)]	5
chmp1b.l[chmp1b(0.0)]	7
chmp1b.s[chmp1b(0.0)]	10
chmp2b.l[chmp2b(7e-75)]	7
chmp2b.s[chmp2b(0.0)]	9
chmp3.s[vps24(0.0)]	3
chmp4b.l[chmp4b(0.0)]	30
chmp4b.s[chmp4b(0.0)]	7
chmp6.l[chmp6(0.0)]	11
chmp6.s[chmp6(0.0)]	12
chn1.l[chn1(0.0)]	9
chordc1.s[chordc1(0.0)]	0
chp1.l[chp(0.0)]	96
chpt1.l[chpt1(0.0)]	4
chrac1.s	82
chst10-like.l[chst10(0.0)]	1
chst3.l[chst3(0.0)]	136
chst7.l[chst7(0.0)]	25
chst7.s[chst7(0.0)]	1
chsy1.l[chsy1(0.0)]	4
chsy1.s[chsy1(0.0)]	5
chtf18.l[chtf18(2e-110)]	1
chtf8.l[chtf8(1e-133)|has3(1e-34)]	60
chtf8.s[chtf8(4e-25)|has3(0.0)]	0
chtop.l[chtop(0.0)]	17
chtop.s[chtop(0.0)]	3
chuk.1[chuk(0.0)]	1
ciao1.s[ciao1(0.0)]	17
ciapin1.l[ciapin1(0.0)]	1
cib1.l[cib1(0.0)]	12
cib1.s[cib1(0.0)]	7
cidea.l[cidea(0.0)]	70
cidea.s[cidea(0.0)]	1
cinp.s[cinp(0.0)]	14
cirbp.l[cirbp(3e-112)]	11
cirbp.s[cirbp(4e-137)]	14
cirh1a.l[cirh1a(0.0)]	13
cirh1a.s[cirh1a(3e-36)]	13
cisd1.l[cisd1(3e-130)]	30
cit.l[cit(0.0)]	15
cited4.l[cited4(0.0)]	1
cited4.s[cited4(0.0)]	12
ckap2-like.l[ckap2(2e-170)]	24
ckap4.l[ckap4(0.0)]	9
ckap4.s[ckap4(0.0)]	50
ckm.l[ckm(5e-165)]	41
ckmt1b.s[ckmt1b(0.0)]	113
clca3p-like.l[xb-gene-5813523(7e-128)]	5
clcf1.l[clcf1(0.0)]	41
clcn3.l[clcn3(0.0)]	9
clcn3.s[clcn3(5e-127)]	72
clcn5.l[clcn5(2e-31)]	35
clcn6-like.l[clcn6(7e-123)]	21
cldn1.l[cldn1(4e-71)]	63
cldn1.s[cldn1(6e-151)]	5
cldn23.l[cldn23(6e-144)]	4
cldn4.l[cldn4(2e-177)]	120
cldn4.s[cldn4(6e-74)]	36
cldn5.s[cldn5(6e-149)]	18
cldn6.1.l[cldn6.1(0.0)]	12
cldn6.1.s[cldn6.1(0.0)]	10
cldn6.2.l[cldn6.2(0.0)]	3
cldn6.2.s[cldn6.2(0.0)]	3
cldnd1.l[cldnd1(5e-95)]	8
clic3.l[clic3(0.0)]	4
clic5.s[clic5(0.0)]	46
clint1.s[clint1(0.0)]	50
clip2.l	46
clip2.s	67
clip4.l[cd2bp2(1e-138)]	17
clip4.s[cd2bp2(0.0)]	3
clk1.l[clk1(0.0)]	33
clmn-like.l	5
clmp.l[clmp(0.0)]	111
clock.s[clock(0.0)]	5
clp1.l[clp1(0.0)]	8
clptm1-like.l[clptm1(0.0)]	30
clptm1-like.s[clptm1(0.0)]	2
clpx.l[clpx(0.0)]	119
clpx.s[clpx(2e-41)]	6
clspn.s[clspn(0.0)]	93
clstn3.s[clstn1(0.0)]	1
cltb.l[cltb(0.0)]	10
cltb.s[cltb(0.0)]	12
cltc.l[cltc(0.0)]	5
cltc.s[cltc(0.0)]	54
cluh.l[kiaa0664(0.0)]	81
cluh.s[kiaa0664(0.0)]	5
cmahp.l[cmahp(1e-58)]	5
cmss1.l[c3orf26(0.0)]	3
cmtm5.l[cmtm5(4e-127)]	67
cmtm7.l[cmtm7(9e-145)]	12
cmtm8-like.l	107
cndp1.l[cndp1(0.0)]	98
cndp2.l[cndp2(2e-83)]	28
cndp2.s[cndp2(4e-84)]	78
cnep1r1.l[tmem188(4e-137)]	104
cnfn.1.l[cnfn.1(2e-169)]	9
cnih1.l[cnih(2e-47)]	17
cnih1.s[cnih(0.0)]	40
cnih4.l[cnih4(0.0)]	6
cnksr1.l[cnksr1(7e-75)]	9
cnn1.l[cnn1(0.0)]	3
cnn1.s[cnn1(9e-109)]	61
cnn3.l[cnn3(1e-85)]	25
cnn3.s[cnn3(0.0)]	105
cnnm3-like.l[cnnm3(5e-41)]	44
cnot1.l[cnot1(3e-136)]	77
cnot1.s[cnot1(7e-30)]	77
cnot2.l[cnot2(3e-92)]	25
cnot2.s[cnot2(6e-92)]	33
cnot8.l[cnot8(0.0)]	33
cnot8.s[cnot8(0.0)]	17
cnst-like.l[cnst(7e-143)]	7
cntln-like.l[cntln(6e-36)]	101
cntrl.l[cntrl(6e-28)]	22
coasy-like.l[coasy(4e-74)|mlx(0.0)]	92
cobll1.l[cobll1(4e-69)]	38
cog1.s[cog1(0.0)]	7
cog3.l[cog3(1e-104)]	9
cog6.l[cog6(0.0)]	9
cog7.l[cog7(0.0)]	7
col18a1.l[col18a1(0.0)]	16
col18a1.s[col18a1(5e-143)]	16
col4a3bp.l[col4a3bp(0.0)]	53
col4a3bp.s[col4a3bp(0.0)]	101
col4a5-like.l[col4a5(0.0)]	95
col4a6-like.l[col4a6(0.0)]	95
col5a1-like.l[col5a1(7e-69)]	34
col5a2.l[col5a2(0.0)]	74
col5a3-like.l[col11a1(1e-35)]	34
col8a1.l[col8a1(0.0)]	0
col8a1.s[col8a1(0.0)]	0
commd6.s[commd6(0.0)]	2
commd8.s[commd8(0.0)]	49
comt.2.s[comt.2(0.0)]	28
copa.l[copa(0.0)]	7
copa.s[copa(1e-146)]	7
copb2.l[copb2(3e-157)]	7
copb2.s[copb2(0.0)]	7
cope.1[cope(0.0)]	7
cope.l[cope(1e-101)]	30
copg1.l[copg(0.0)]	7
copg1.s[copg(0.0)]	36
copg2.s[copg2(0.0)]	8
cops2.l[cops2(0.0)]	1
cops2.s[cops2(0.0)]	24
cops3.l[cops3(0.0)]	16
cops3.s[cops3(7e-171)]	2
cops4.l[cops4(0.0)]	2
cops5.s[cops5(0.0)]	28
cops6-like.1[cops6(0.0)]	11
cops8.l[cops8(0.0)]	3
cops8.s[cops8(4e-58)]	29
copz1.l[copz1(0.0)]	30
copz1.s[copz1(0.0)]	70
coq4.l[coq4(0.0)]	6
coq7.l[coq7(4e-151)]	11
coro2a.l[coro2a(0.0)]	55
cotl1.s[cotl1(5e-115)]	9
cox17.l[cox17(6e-105)]	29
cox4i1.l[cox4i1(0.0)]	2
cox4i1.s[cox4i1(0.0)]	2
cox5a.l[cox5a(3e-78)]	2
cox5a.s[cox5a(7e-74)]	2
cox6b1.l	2
cox6c.s[cox6c(2e-162)]	2
cox7a2.1[cox7a2(2e-157)]	2
cox7a2.s[cox7a2(3e-156)]	2
cox7b.l[cox7b(1e-153)]	2
cox7b.s[cox7b(4e-92)]	2
cox7c.l[cox7c(2e-132)]	125
cox7c.s[cox7c(3e-115)]	2
cpamd8.l[cpamd8(0.0)]	0
cpd.s[cpd(0.0)]	97
cpeb2-like.l[cpeb2(0.0)]	5
cpeb2-like.s[cpeb2(0.0)]	5
cplx2.l[cplx2(0.0)]	58
cpn1.s[cpn1(0.0)]	38
cpne1.l[cpne1(0.0)]	9
cpne3.l[cpne3(5e-84)]	4
cpne3.s[cpne3(5e-24)]	5
cpsf2.s[cpsf2(6e-94)]	106
cpsf3.l[cpsf3(0.0)]	14
cpsf3.s[cpsf3(0.0)]	16
cpsf4.s[cpsf4(0.0)]	3
cpsf6.l[cpsf6(1e-45)]	94
cpsf6.s[cpsf6(8e-133)]	6
cpt1a.l[cpt1a(0.0)]	5
cpt2.s[cpt2(0.0)]	130
cptp.l[gltpd1(0.0)]	63
cpvl.l[cpvl(1e-115)]	12
cpz.s[cpz(2e-96)]	19
crat.2.s[crat.2(2e-77)]	10
creb3l2.1[creb3l2(0.0)]	9
crebzf.s	32
cript.l[cript(1e-128)]	29
cript.s[cript(2e-150)]	12
crkl.l[crkl(0.0)]	71
crkl.s[crkl(0.0)]	62
crlf3-like.l[crlf3(0.0)]	13
crnkl1.s[crnkl1(0.0)]	3
crocc.l[crocc(0.0)]	72
crp.1.l[crp.1(2e-135)]	6
crtap.s[crtap(0.0)]	74
crtc3.l[crtc3(0.0)]	1
crx.l[crx(8e-157)]	102
crx.s[crx(0.0)]	102
cryzl1.l[cryzl1(2e-133)|donson(0.0)]	25
cs.l[cs(3e-128)]	2
cs.s[cs(3e-117)]	2
csde1.l[csde1(0.0)]	6
csde1.s[csde1(0.0)]	8
csgalnact2.l[csgalnact2(0.0)]	8
csk.s[csk(5e-52)]	15
csnk1e.l[csnk1e(0.0)]	87
csnk1e.s[csnk1e(0.0)]	69
csnk1g1.l[csnk1g1(4e-171)|znf609(0.0)]	6
csnk1g1.s[csnk1g1(2e-46)]	65
csnk1g2.l[csnk1g2(0.0)]	1
csnk1g3.s[csnk1g3(0.0)]	110
csnk2b.l[csnk2b(0.0)]	29
csnk2b.s[csnk2b(0.0)]	11
cspp1-like.l[ensxetg00000030250(0.0)|cspp1(0.0)]	72
csrnp1.l[csrnp1(0.0)]	96
csrnp2.s[csrnp2(0.0)]	18
csrp2.s[csrp2(4e-157)]	1
csrp2bp.l[csrp2bp(0.0)]	46
cstf1.s[cstf1(0.0)]	29
cstf2.l[cstf2(0.0)]	11
ctage5.1[ctage5(0.0)]	0
ctbp2-like.1.l[ctbp2(0.0)]	40
ctbp2-like.1.s[ctbp2(3e-91)]	40
ctbs.s[ctbs(0.0)]	54
ctdp1.l[ctdp1(0.0)]	1
ctdp1.s[ctdp1(0.0)]	24
ctdsp1.l[ctdsp1(1e-49)]	15
ctdsp1.s[ctdsp1(1e-54)]	88
ctdsp2.l[ctdsp2(3e-23)]	3
ctdsp2.s[ctdsp2(9e-149)]	0
ctdspl-like.l[ctdspl(0.0)]	44
ctdspl-like.s[ctdspl(9e-66)]	44
ctdspl2.l[ctdspl2(3e-168)]	62
ctdspl2.s[ctdspl2(2e-57)]	25
cth.l[cth(0.0)]	10
ctif.s[ctif(0.0)]	124
ctnna1.l[ctnna1(0.0)]	1
ctnna1.s[ctnna1(0.0)]	6
ctnnal1.s[ctnnal1(3e-64)]	6
ctnnbl1.1[ctnnbl1(0.0)]	2
ctnnbl1.s[ctnnbl1(0.0)]	2
ctps2.l[ctps2(0.0)]	1
ctr9.l[ctr9(0.0)]	6
ctr9.s[ctr9(3e-139)]	86
ctsa.l[ctsa(0.0)]	64
ctsb.l[ctsb(0.0)]	61
ctsb.s[ctsb(0.0)]	1
ctsd.s[ctsd(0.0)]	6
ctsv.l[ctsl2(0.0)]	3
ctsv.s[ctsl2(0.0)]	3
cttn.l[cttn(1e-61)]	16
cttn.s[cttn(2e-41)]	123
cttnbp2-like.l[cttnbp2(0.0)]	55
cttnbp2nl-like.l[cttnbp2nl(0.0)]	46
ctu2.1[ctu2(0.0)]	1
cuedc1.s[cuedc1(1e-43)]	58
cuedc2.l[cuedc2(0.0)]	1
cuedc2.s[cuedc2(0.0)]	1
cuff.1000[sumo3(3e-71)]	3
cuff.10007	67
cuff.10060	32
cuff.10181	4
cuff.10197	31
cuff.10230[xb-gene-5964941(4e-123)]	20
cuff.10245	92
cuff.10281	31
cuff.10472	41
cuff.10682[tram1(4e-149)]	36
cuff.10802	61
cuff.10833	31
cuff.10949	31
cuff.1125[rps24(1e-75)]	2
cuff.11410	4
cuff.11578[slc25a5(9e-149)]	82
cuff.11608[ssr2(6e-63)]	30
cuff.11685	0
cuff.11854	32
cuff.11990	31
cuff.1230	0
cuff.12336[ptgs2(4e-22)]	35
cuff.12341	41
cuff.12363	2
cuff.12378	92
cuff.13041	31
cuff.13273	118
cuff.13278[ppp1ca(6e-105)]	3
cuff.13280	82
cuff.13298	92
cuff.13332	29
cuff.13497[slc25a5(1e-115)]	2
cuff.13525	9
cuff.13577	32
cuff.13689	4
cuff.137	4
cuff.140	4
cuff.14275	118
cuff.14346	118
cuff.14392	6
cuff.14432	92
cuff.14781	9
cuff.15127	7
cuff.15645[dnah6(7e-70)]	50
cuff.15654	18
cuff.16534[rab8a(7e-125)]	63
cuff.1693	92
cuff.1921	32
cuff.19961[larp7(2e-80)]	1
cuff.20095	32
cuff.20421	118
cuff.20501	32
cuff.20840[adamtsl1(3e-45)]	0
cuff.21087[eef1a1o(1e-35)]	125
cuff.21243	1
cuff.21318[ewsr1(0.0)]	80
cuff.21496[slc25a1(0.0)]	98
cuff.22292	3
cuff.22388	31
cuff.22716	32
cuff.22839	20
cuff.2288	31
cuff.230[hnrnpa2b1(7e-103)]	121
cuff.2318	1
cuff.23434	22
cuff.23967	34
cuff.24175[snord103(2e-22)]	14
cuff.24232	25
cuff.24271	31
cuff.24275[khdrbs1(2e-118)]	40
cuff.24940	10
cuff.24946	10
cuff.25102	3
cuff.2532	10
cuff.25380	8
cuff.2552	1
cuff.25555	15
cuff.26075	71
cuff.26112[eef2.1(4e-173)]	16
cuff.26287	29
cuff.2638	118
cuff.26408	5
cuff.26441[ubc(2e-95)]	12
cuff.26459	3
cuff.26489[rpl23a(2e-146)]	2
cuff.26547	0
cuff.2664	62
cuff.26820[acot9(0.0)]	12
cuff.26888[rabl5(0.0)]	72
cuff.27101	111
cuff.27437[eps8l3(3e-36)]	4
cuff.27630	20
cuff.27734	46
cuff.28101	21
cuff.28641	67
cuff.28709[bloc1s1(1e-46)]	27
cuff.2877	8
cuff.28779[ptges3(1e-150)]	103
cuff.29301	29
cuff.29773[ipo8(0.0)]	8
cuff.29847	41
cuff.29957[cd9(0.0)]	73
cuff.30031[canx(0.0)]	31
cuff.30752[csrp2(2e-123)]	78
cuff.30797	31
cuff.3083[post(2e-90)]	31
cuff.3106	6
cuff.3144[pcbd1(5e-38)]	12
cuff.31689[ckmt1b(3e-47)]	0
cuff.31789	118
cuff.32009	55
cuff.32010	55
cuff.32917	49
cuff.34060[ensxetg00000030949(2e-78)]	1
cuff.34574	50
cuff.3532	20
cuff.35862	31
cuff.3593[eif4e2(0.0)]	11
cuff.3710[dvl2(0.0)]	84
cuff.37426	2
cuff.3744	1
cuff.37602	13
cuff.37695	24
cuff.3774	31
cuff.380	1
cuff.38064[tmco1(1e-106)]	1
cuff.3842	18
cuff.38504	50
cuff.3883	91
cuff.38854	96
cuff.38855	1
cuff.3923	31
cuff.39370[mpp1(8e-62)]	68
cuff.39529	15
cuff.39612	1
cuff.39931	37
cuff.4023[dda1(1e-62)]	1
cuff.41064[ccdc72(1e-117)]	28
cuff.41340	24
cuff.41400	83
cuff.41401	83
cuff.4181	11
cuff.4206[ensxetg00000021211(2e-39)]	4
cuff.42085	13
cuff.42165	7
cuff.4228	62
cuff.42574[rps12(5e-46)]	2
cuff.43030	2
cuff.43222	18
cuff.43693[ensxetg00000030371(0.0)|rnaseh1(8e-148)]	3
cuff.43973	66
cuff.44151	10
cuff.45117	27
cuff.45613[ncl(4e-48)]	100
cuff.45781[eif4a2(2e-63)]	100
cuff.45834	18
cuff.46215	42
cuff.46702	37
cuff.46730	1
cuff.46808	7
cuff.47610	31
cuff.47709	4
cuff.47823	7
cuff.48869	52
cuff.48983[tram1(4e-149)]	9
cuff.49393	88
cuff.49465	1
cuff.4958[rps24(2e-58)]	2
cuff.49710[jrk(0.0)]	140
cuff.50571	138
cuff.50616[sept7(5e-57)]	111
cuff.50688	64
cuff.51341	0
cuff.5146	3
cuff.51565[ensxetg00000000764(1e-22)]	4
cuff.51824	37
cuff.51827	77
cuff.51838[rplp1(1e-146)]	2
cuff.5217[ensxetg00000030079(0.0)]	31
cuff.52188[snou85(1e-86)]	25
cuff.52847	6
cuff.53038	21
cuff.5322[atp6v0e1(2e-143)]	53
cuff.5388	3
cuff.539	4
cuff.54663[ubr4(0.0)]	44
cuff.54745	9
cuff.54754[psmc4(2e-170)]	82
cuff.54759	4
cuff.54848	113
cuff.55406	8
cuff.55630	28
cuff.56693	0
cuff.5673	1
cuff.56834	20
cuff.57301	13
cuff.59381[tll2(0.0)]	4
cuff.59818[pogz(0.0)]	39
cuff.60155	1
cuff.60449[dicer1(4e-76)]	8
cuff.60929	41
cuff.61145	111
cuff.61231[mars2(8e-121)]	31
cuff.61347	118
cuff.6143	34
cuff.61986	7
cuff.62075[gltscr2(4e-46)]	12
cuff.62177[rhov(2e-123)]	35
cuff.62336[aph1a(2e-48)]	3
cuff.62492[pogz(2e-125)]	59
cuff.62960[snai1(1e-130)]	51
cuff.63874	31
cuff.63943	111
cuff.64234[ensxetg00000019246(0.0)]	114
cuff.64787	82
cuff.64990	4
cuff.65010	10
cuff.65548	10
cuff.65811[lsm12(9e-61)]	3
cuff.66283	20
cuff.6834[ubc(3e-39)]	12
cuff.6835	118
cuff.6855[ensxetg00000034367(3e-27)]	2
cuff.6879	92
cuff.7439	92
cuff.7455	92
cuff.7463	92
cuff.757[ahnak(8e-29)]	96
cuff.7786[pbrm1(0.0)]	59
cuff.7787[gnl3(7e-44)]	2
cuff.8038[arcn1(0.0)]	7
cuff.8196	5
cuff.8230	31
cuff.8243	32
cuff.8252	32
cuff.8274[set(1e-58)]	1
cuff.8275[set(2e-152)]	14
cuff.8279[set(4e-44)]	3
cuff.8547	92
cuff.8560	92
cuff.8615	29
cuff.8635	1
cuff.879[sumo3(2e-73)]	3
cuff.8848	32
cuff.9001[ensxetg00000030701(5e-143)]	31
cuff.939	11
cuff.9430[foxd3(2e-166)]	51
cuff.9456	32
cuff.9484	0
cuff.9485	118
cuff.9631	32
cuff.9717[nd3(5e-53)]	2
cuff.9728[set(7e-62)]	14
cuff.9800	32
cuff.9872[ahnak(3e-90)]	96
cuff.9916	32
cuff.9984	4
cul3.l[cul3(0.0)]	105
cul3.s[cul3(0.0)]	1
cul4b.l[cul4b(0.0)]	26
cul4b.s[cul4b(0.0)]	26
cul9.l[cul9(7e-63)]	122
cuta.l[cuta(2e-28)]	11
cwc15.l[cwc15(0.0)]	11
cwc15.s[cwc15(0.0)]	11
cwc22-like.s[cwc22(0.0)]	33
cwc25.l[cwc25(2e-148)]	17
cwc25.s[cwc25(0.0)]	1
cwc27-like.1[cwc27(0.0)|srek1ip1(4e-101)]	12
cwf19l2.1[cwf19l2(4e-24)]	6
cxadr.l[cxadr(0.0)]	97
cxadr.s[cxadr(9e-74)]	1
cxcl12.l[cxcl12(3e-119)]	120
cxcl12.s[cxcl12(2e-102)]	52
cxcr4.l[cxcr4(0.0)]	19
cxcr4.s[cxcr4(0.0)]	58
cxxc1.l[cxxc1(1e-36)]	40
cxxc1.s[cxxc1(0.0)]	14
cyb5b.s[cyb5b(0.0)]	2
cyb5r3.l[cyb5r3(0.0)]	6
cybrd1.l[cybrd1(3e-39)]	75
cycs.l[cycs(0.0)]	2
cycs.s[cycs(0.0)]	11
cyfip1.l[cyfip1(0.0)]	6
cyfip1.s[cyfip1(0.0)]	101
cyfip2.s[cyfip2(0.0)]	20
cyp1c1.l[cyp1c1(0.0)]	34
cyp20a1.l[cyp20a1(0.0)]	5
cyp26a1.l[cyp26a1(0.0)]	3
cyp26a1.s[cyp26a1(0.0)]	3
cyth1-like.s[cyth1(9e-165)]	0
cyyr1.l[cyyr1(0.0)]	3
dab2ip-like.l[dab2ip(0.0)]	8
dab2ip-like.s[dab2ip(3e-106)]	19
dact1.l[dact1(0.0)]	46
dact1.s[dact1(0.0)]	67
dad1.1[dad1(1e-159)]	7
dad1.l[dad1(0.0)]	30
dag1.l[dag1(0.0)]	89
dag1.s[dag1(0.0)]	89
dap.1[dap(2e-26)]	7
dapk1.l[dapk1(1e-138)]	45
dapk3.s[dapk3(0.0)]	3
darmin.l[darmin(0.0)]	107
dars.s[dars(0.0)|mcm6.2(0.0)]	109
daw1.s[wdr69(0.0)]	56
daxx.l[daxx(0.0)]	105
dazap1.l[dazap1(0.0)]	16
dazap1.s[dazap1(3e-30)]	9
dazap2.l[dazap2(0.0)]	14
dazap2.s[dazap2(0.0)]	134
dbf4.l[dbf4(0.0)]	25
dbnl.l[dbnl(1e-60)]	1
dbnl.s[dbnl(1e-46)]	24
dbr1.l[dbr1(0.0)]	1
dbr1.s[dbr1(4e-164)]	43
dbx1.s[dbx1(0.0)]	19
dcaf10.l[dcaf10(0.0)]	14
dcaf11.l[dcaf11(0.0)]	1
dcaf12.1[dcaf12(2e-133)]	0
dcaf12.s[dcaf12(1e-111)]	30
dcaf13.l[dcaf13(0.0)]	13
dcaf13.s[dcaf13(7e-115)]	13
dcaf7.l[dcaf7(1e-158)]	1
dcaf7.s[dcaf7(0.0)]	17
dcaf8.s[dcaf8(7e-115)]	8
dcbld1.l[dcbld1(0.0)]	70
dcbld2-like.l[dcbld2(2e-162)]	59
dchs1.l[dchs1(0.0)]	48
dchs1.s[dchs1(0.0)]	48
dck.2.l[dck.2(0.0)]	1
dcp1b-like.1[dcp1b(2e-153)]	6
dcp1b-like.s[dcp1b(0.0)]	91
dcp2.l[dcp2(6e-144)]	6
dcp2.s[dcp2(4e-107)]	60
dctd.l[dctd(0.0)]	1
dctn4.s[dctn4(0.0)]	7
dctpp1.l[dctpp1(1e-155)]	127
dcun1d1.s[dcun1d1(0.0)|ensxetg00000034260(1e-95)]	33
dcun1d3.l[dcun1d3(3e-68)]	32
dcun1d5.l[dcun1d5(0.0)]	105
dda1.l[dda1(0.0)]	3
ddah2.l[ddah2(0.0)]	49
ddb1-like.s[ddb1(0.0)]	109
ddit4.l[ddit4(0.0)]	41
ddit4.s[ddit4(5e-43)]	132
ddost.l[ddost(2e-147)]	36
ddost.s[ddost(9e-146)]	7
ddr1.l[ddr1(6e-129)]	90
ddt.l	12
ddx10.s[ddx10(1e-140)]	131
ddx17.l[ddx17(0.0)]	6
ddx18.l[ddx18(2e-48)]	64
ddx18.s[ddx18(0.0)]	17
ddx20.l[ddx20(0.0)]	14
ddx21.1[ddx21(2e-126)]	103
ddx21.s[ddx21(0.0)]	100
ddx23.s[ddx23(6e-151)]	33
ddx24-like.l[ddx24(1e-91)]	103
ddx25.l[ddx25(7e-99)]	111
ddx26b.l[ddx26b(0.0)]	46
ddx27.l[ddx27(5e-115)]	27
ddx28.l[ddx28(0.0)]	139
ddx39b.l[ddx39b(0.0)]	8
ddx3x.l[ddx3x(0.0)]	76
ddx3x.s[ddx3x(0.0)]	76
ddx4.l[ddx4(0.0)]	1
ddx41.l[ddx41(0.0)]	71
ddx42-like.l[ddx42(0.0)]	80
ddx42-like.s[ddx42(5e-86)]	140
ddx43.1[ddx43(0.0)]	105
ddx46-like.l[ddx46(0.0)]	76
ddx49.1[ddx49(0.0)]	64
ddx5.l[ddx5(0.0)]	3
ddx5.s[ddx5(6e-36)]	3
ddx51-like.l[ddx51(2e-87)]	64
ddx52.l[ddx52(0.0)]	2
ddx52.s[ddx52(0.0)]	103
ddx54.l[ddx54(0.0)]	64
ddx55.s[ddx55(0.0)]	116
ddx56.l[ddx56(2e-154)]	13
ddx56.s[ddx56(5e-96)]	13
ddx6.1[ddx6(5e-23)]	137
ddx6.l[ddx6(3e-66)]	137
decr1.l[decr1(0.0)]	49
decr2-like.l[decr2(2e-101)|nme4(0.0)]	29
dedd2.l[dedd2(2e-39)]	15
dedd2.s[dedd2(5e-40)]	87
degs1.l[degs1(0.0)]	9
degs3.l[degs3(0.0)]	36
degs3.s[degs3(0.0)]	4
dek.l[dek(0.0)]	33
dennd2a.l[dennd2a(2e-85)]	88
dennd2c.l[dennd2c(5e-33)]	116
dennd3.l[dennd3(0.0)]	4
dennd4c-like.l[dennd4c(0.0)]	6
dennd6a.1[fam116a(6e-70)]	32
denr.l[denr(0.0)]	49
denr.s[denr(0.0)]	49
depdc1.l[depdc1(0.0)]	99
depdc7.l[depdc7(2e-91)]	133
depdc7.s[depdc7(0.0)]	4
derl1.l[derl1(3e-110)]	30
derl1.s[derl1(0.0)]	7
des.1.l[des.1(0.0)]	34
des.1.s[des.1(0.0)]	34
desi2.l	128
desi2.s	46
dffa.l[dffa(0.0)]	70
dfna5.l[dfna5(1e-157)]	109
dgat1-like.l[dgat1(0.0)]	4
dgat2.l[dgat2(1e-105)]	24
dgcr2.l[dgcr2(0.0)]	48
dgcr2.s[dgcr14(1e-145)|dgcr2(0.0)]	25
dgcr6.s[dgcr6(2e-38)]	71
dgkd-like.l[d2hgdh(9e-155)|dgkd(4e-36)]	5
dgkd-like.s[dgkd(1e-23)]	15
dhh.l[dhh(1e-88)]	47
dhh.s[dhh(2e-105)]	47
dhrs12.l[dhrs12(0.0)]	12
dhrs3.l[dhrs3(0.0)]	23
dhrs3.s[dhrs3(0.0)]	23
dhtkd1.l[dhtkd1(0.0)]	1
dhx15.l[dhx15(0.0)]	80
dhx15.s[dhx15(0.0)]	66
dhx16.s[dhx16(1e-46)]	27
dhx29.l[dhx29(0.0)]	5
dhx32-like.l[dhx32(0.0)]	20
dhx33.l[dhx33(1e-141)]	131
dhx36.l[dhx36(0.0)]	8
dhx36.s[dhx36(0.0)]	1
dhx38.l[dhx38(1e-58)]	16
dhx38.s[dhx38(1e-56)]	16
dhx57.l[dhx57(3e-89)]	60
diaph1.l[diaph1(0.0)]	44
dicer1.l[dicer1(0.0)]	8
diexf.l[diexf(6e-131)]	64
diexf.s[diexf(0.0)]	13
dimt1.l[dimt1l(0.0)]	27
dip2a.s[dip2a(0.0)]	48
dip2b-like.l[dip2b(0.0)]	15
dirc2.l[dirc2(0.0)]	117
dirc2.s[dirc2(0.0)]	61
dis3.l[dis3(2e-148)]	131
dis3l.l[dis3l(0.0)]	1
dis3l2-like.1.1[dis3l2(0.0)]	1
dis3l2-like.1.s[dis3l2(0.0)]	1
disp1.l[disp1(0.0)]	51
disp1.s[disp1(8e-50)]	5
dkc1-like.l[dkc1(3e-65)]	100
dlat.1[dlat(1e-75)]	1
dlat.l[dlat(0.0)]	12
dlc.l[dlc(0.0)]	41
dlc.s[dlc(0.0)]	19
dlc1.l[dlc1(3e-26)]	6
dlc1.s[dlc1(0.0)]	23
dld-like.l[dld(0.0)]	49
dlg5.1[dlg5(8e-63)]	21
dlgap5.l[dlgap5(0.0)]	1
dlgap5.s[dlgap5(0.0)]	25
dll1.l[dll1(0.0)]	20
dll1.s[dll1(3e-177)]	20
dlst.l[dlst(0.0)]	1
dlst.s[dlst(0.0)]	2
dlx2.l[dlx2(0.0)]	38
dlx2.s[dlx2(0.0)]	113
dlx3.l[dlx3(1e-80)]	35
dlx3.s[dlx3(7e-167)]	35
dlx5.l[dlx5(0.0)]	9
dlx5.s[dlx5(0.0)]	9
dlx6.l[dlx6(0.0)]	7
dlx6.s[dlx6(2e-41)]	7
dmap1.l[dmap1(0.0)]	14
dmbx1.l[dmbx1(0.0)]	102
dmbx1.s[dmbx1(0.0)]	102
dmgdh.s[pdpr(0.0)]	1
dmrt2.l[dmrt2(0.0)]	22
dmrta1.l[dmrta1(0.0)]	38
dmrta1.s[dmrta1(0.0)]	38
dmxl1-like.l[dmxl1(0.0)]	5
dnaaf2.l[dnaaf2(0.0)]	5
dnah1.l[dnah1(2e-145)]	22
dnah10.l[dnah10(0.0)]	22
dnah12.1[ensxetg00000008688(3e-49)]	22
dnah6.s[dnah6(2e-49)]	63
dnah7.l[dnah7(7e-155)]	22
dnai2.s[dnai2(0.0)]	22
dnaja1.l[dnaja1(0.0)]	3
dnaja1.s[dnaja1(0.0)]	14
dnaja2.l[dnaja2(7e-120)]	11
dnaja2.s[dnaja2(2e-140)]	17
dnaja3.l[dnaja3(0.0)]	1
dnaja4.1.l[dnaja4.1(0.0)]	9
dnajb11.l[dnajb11(0.0)]	7
dnajb11.s[dnajb11(0.0)]	70
dnajb12.l[dnajb12(0.0)]	125
dnajb12.s[dnajb12(3e-136)]	7
dnajb6.l[dnajb6(0.0)]	27
dnajb6.s[dnajb6(0.0)]	3
dnajb9.l[dnajb9(0.0)]	120
dnajb9.s[dnajb9(0.0)]	36
dnajc10-like.l[dnajc10(1e-26)]	56
dnajc10-like.s[dnajc10(4e-30)]	5
dnajc11.l[dnajc11(5e-63)]	80
dnajc11.s[dnajc11(8e-91)]	16
dnajc14-like.l[dnajc14(0.0)]	5
dnajc14-like.s[dnajc14(0.0)]	8
dnajc19.l[sepn1(0.0)]	78
dnajc2.l[dnajc2(0.0)|napepld(0.0)]	116
dnajc2.s[dnajc2(0.0)]	103
dnajc21.l[dnajc21(0.0)]	100
dnajc25.1[dnajc25(0.0)]	70
dnajc3.l[dnajc3(2e-177)]	36
dnajc30.l[dnajc30(1e-110)]	14
dnajc5g.s[dnajc5g(2e-173)]	98
dnajc6.l[dnajc6(1e-90)]	67
dnajc6.s[dnajc6(4e-84)]	67
dnajc7.l[dnajc7(0.0)]	1
dnajc7.s[dnajc7(2e-129)]	80
dnajc8.s[dnajc8(3e-106)]	3
dnali1.s[dnali1(0.0)]	72
dnm1l.s[dnm1l(0.0)]	1
dnm2.l[dnm2(8e-99)]	22
dnmt1.l[dnmt1(2e-76)]	109
dnmt1.s[dnmt1(0.0)]	109
dock1.l[dock1(6e-177)]	117
dock1.s[dock1(0.0)]	15
dock5.l[dock5(0.0)]	101
dock6-like.l[dock7(0.0)]	46
dock6-like.s[dock7(1e-74)]	48
dok1.1[dok1(4e-45)]	118
dolpp1.s[dolpp1(5e-103)]	2
donson.l[donson(0.0)]	126
dopey2.l[dopey2(0.0)]	4
dopey2.s[dopey2(0.0)]	6
dot1l.l[dot1l(0.0)]	37
dot1l.s[dot1l(0.0)]	136
dpf2.l[dpf2(0.0)]	48
dpf2.s[dpf2(4e-109)]	26
dph2.l[dph2(1e-105)]	100
dpp3.s[dpp3(0.0)]	2
dpp4.l[dpp4(0.0)]	1
dppa2/4.1[dppa2/4(6e-29)]	1
dpy19l4-like.s[dpy19l4(0.0)]	1
dpy30.l[dpy30(1e-146)]	3
dpy30.s[dpy30(6e-139)]	12
dpysl2.l[dpysl2(0.0)]	20
dpysl3.l[dpysl3(0.0)]	46
dpysl3.s[dpysl3(0.0)]	19
dpysl4.s[dpysl4(0.0)]	128
dr1.l[dr1(0.0)]	24
dr1.s[dr1(0.0)]	25
drap1.l[drap1(1e-122)]	10
drap1.s[drap1(4e-47)]	10
draxin.s[draxin(0.0)]	96
drg1.l[drg1(0.0)]	16
drg2.s[drg2(0.0)]	2
drosha.l[drosha(0.0)]	21
dsc3.l[dsc3(0.0)]	22
dsp.l[dsp(0.0)]	4
dsp.s[dsp(6e-124)]	110
dst.s[dst(3e-154)]	15
dstyk.s[dstyk(0.0)]	94
dtl.s[dtl(0.0)]	109
dtwd1.l[dtwd1(0.0)]	3
dus3l.l[dus3l(0.0)]	103
dus4l.l[dus4l(0.0)]	29
dusp1.l[dusp1(3e-36)]	12
dusp1.s[dusp1(0.0)]	18
dusp11.2.s[dusp11.2(2e-41)]	0
dusp11.l[dusp11(0.0)|tet3(0.0)]	1
dusp11.s[dusp11(0.0)]	1
dusp12.l[dusp12(0.0)]	16
dusp5.l[dusp5(2e-29)]	20
dusp5.s[dusp5(0.0)]	38
dusp6.l[dusp6(0.0)]	3
dusp6.s[dusp6(0.0)]	3
dvl1.l[dvl1(1e-136)]	5
dync1h1.l[dync1h1(0.0)]	101
dync1h1.s[dync1h1(0.0)]	5
dync1li1.s[dync1li1(0.0)]	1
dync1li2.1[dync1li2(0.0)]	8
dynll1.l[dynll1(0.0)]	11
dynll1.s[dynll1(0.0)]	28
dynll2.s[dynll2(0.0)]	14
dynlt1.l[dynlt1(3e-66)]	30
dyrk1a.2.l[dyrk1b(1e-24)]	44
dyrk2.l[dyrk2(0.0)]	136
dyrk3.l[dyrk3(6e-54)]	23
dyrk3.s[dyrk3(2e-49)]	8
dzank1.l[c20orf12(0.0)]	22
dzip1l.s[dzip1l(7e-121)]	22
e2f3.l[e2f3(0.0)]	62
e2f3.s[e2f3(0.0)]	25
e2f4.l[e2f4(2e-108)]	93
e2f4.s[e2f4(0.0)]	93
e2f5.l[e2f5(0.0)]	79
e2f5.s[e2f5(0.0)]	13
e2f8.l[e2f8(6e-21)]	84
e4f1.l[e4f1(4e-43)]	90
e4f1.s[e4f1(0.0)]	1
eaf2.s[eaf2(0.0)]	10
eapp.l[eapp(0.0)]	24
ecd.s[ecd(4e-56)]	12
eci1.l[eci1(0.0)]	10
eci2.l[eci2(0.0)]	10
ect2.l[ect2(1e-22)]	105
eda2r-like.1[eda2r(2e-146)]	8
edc3.l[edc3(0.0)]	16
edc3.s[edc3(0.0)]	1
edc4-like.l[edc4(2e-115)]	25
edc4-like.s[edc4(9e-120)|thap11(0.0)]	105
edem3-like.l[edem3(0.0)]	5
edem3-like.s[edem3(1e-128)]	69
edf1.l[edf1(2e-163)]	11
ednra.s[ednra(2e-30)]	51
eea1.l[eea1(0.0)]	8
eed.l[eed(0.0)]	139
eed.s[eed(6e-102)]	42
eef1b2.l[eef1b2(0.0)]	11
eef1g.l[eef1g(0.0)]	2
eef1g.s[eef1g(0.0)]	17
eef2.1.l[eef2.1(0.0)]	16
eef2.1.s[eef2.1(3e-158)]	16
eef2k.l[eef2k(2e-38)]	15
efcab1.s[efcab1(2e-174)]	72
efcab6.s[efcab6(0.0)]	53
efemp2.l[efemp2(3e-119)]	34
efhc1.l[efhc1(0.0)]	22
efhc2.l[efhc2(0.0)]	9
efhc2.s[efhc2(0.0)]	22
efhd1.l[efhd1(4e-90)]	81
efr3a.l[efr3a(3e-55)]	101
efs.l[efs(0.0)]	64
efs.s[efs(0.0)]	38
eftud1-like.l[eftud1(0.0)]	1
eftud2.l[eftud2(0.0)]	29
eftud2.s[eftud2(0.0)]	80
egflam-like.l[egflam(0.0)]	124
egflam-like.s[egflam(0.0)]	13
egln3.l[egln3(0.0)]	90
egr1.l[egr1(0.0)]	1
egr1.s[egr1(0.0)]	1
egr2.l[egr2(0.0)]	51
egr4.l[egr4(2e-94)]	51
ehd1.l[ehd1(0.0)]	83
ehd1.s[ehd1(0.0)]	75
ehd4.l[ehd4(0.0)]	4
ehmt2.l[ehmt2(0.0)]	46
eif1.l[eif1(1e-131)]	12
eif1.s[eif1(1e-121)]	30
eif1ad.l[eif1ad(0.0)]	27
eif1ax.l[eif1ax(0.0)]	49
eif1ax.s[eif1ax(1e-75)]	49
eif2b5.s[eif2b5(0.0)]	130
eif2s3.l[eif2s3(0.0)]	82
eif2s3.s[eif2s3(0.0)]	82
eif3a.l[eif3a(8e-100)]	21
eif3a.s[eif3a(4e-78)]	13
eif3b.l[eif3b(7e-135)]	103
eif3b.s[eif3b(0.0)]	2
eif3d.s[eif3d(0.0)]	82
eif3e.l[eif3e(2e-68)]	2
eif3e.s[eif3e(0.0)]	3
eif3h.l[eif3h(0.0)]	11
eif3h.s[eif3h(0.0)]	2
eif3i.l[eif3i(0.0)]	14
eif3i.s[eif3i(1e-37)]	2
eif3j-like.l[eif3j(0.0)]	11
eif3j-like.s[eif3j(4e-72)]	14
eif3k.l[eif3k(1e-30)]	2
eif3k.s[eif3k(0.0)]	28
eif3l.l[eif3l(2e-81)]	29
eif3l.s[eif3l(0.0)]	11
eif3m.l[eif3m(0.0)]	29
eif3m.s[eif3m(0.0)]	2
eif3s4.l[eif3g(0.0)]	28
eif3s4.s[eif3g(0.0)]	2
eif4a2.l[eif4a2(9e-87)]	13
eif4b.l[eif4b(0.0)]	11
eif4b.s[eif4b(0.0)]	2
eif4e-like.1.l[eif4e1b(7e-106)]	10
eif4e.l[eif4e(0.0)]	2
eif4e.s[eif4e(2e-31)]	2
eif4e3.s[eif4e3(0.0)]	17
eif4ebp2.l[eif4ebp2(2e-176)]	2
eif4ebp2.s[eif4ebp2(0.0)]	29
eif4g2.l[eif4g2(9e-119)]	62
eif4g2.s[eif4g2(3e-56)]	62
eif4g3-like.l[eif4g1(4e-159)]	8
eif4g3-like.s[eif4g1(1e-135)]	66
eif5a.l[eif5a(0.0)]	2
eif5a.s[eif5a(4e-121)]	2
eif5b-like.l[eif5b(4e-113)]	1
eif5b-like.s[eif5b(2e-41)]	105
eif6.l[eif6(5e-152)]	2
eif6.s[eif6(1e-58)]	64
elf2.s[elf2(3e-68)]	100
ell2.l[ell2(0.0)]	5
ell2.s[ell2(0.0)]	37
elovl1.l[elovl1(3e-131)]	5
elovl1.s[elovl1(0.0)]	9
elovl2.l[elovl2(0.0)]	63
elp3.l[elp3(0.0)]	1
emc1.s[kiaa0090(2e-96)]	15
emc10.l[c19orf63(0.0)]	2
emc10.s[c19orf63(0.0)]	16
emc2.l[ttc35(5e-41)]	16
emc2.s[ttc35(0.0)]	17
emc4.l[slc12a6(3e-58)|tmem85(0.0)]	27
emc6.s[emc6(0.0)]	40
emc7.l[c15orf24(5e-53)]	125
emc7.s[c15orf24(7e-151)]	11
emc8.s[cox4nb(0.0)]	29
emg1-like.l[emg1(0.0)]	14
emg1-like.s[emg1(0.0)]	14
emilin1.l[emilin1(5e-68)]	15
emilin2.l[emilin2(5e-68)]	19
emilin2.s[emilin2(2e-76)]	20
emilin3.1[emilin3(0.0)]	34
emilin3.s[emilin3(0.0)]	41
eml6-like.l[eml6(3e-91)]	63
emp2.l[emp2(2e-78)]	7
emp2.s[emp2(0.0)]	4
emx1.s[ensxetg00000033848(8e-132)]	38
en2.s[en2(0.0)]	0
enah.l[enah(0.0)]	91
enah.s[enah(0.0)]	20
enc1.2.l[enc1.2(0.0)]	74
enc1.l[enc1(2e-85)]	5
enc1.s[enc1(2e-116)]	8
endod1.l[endod1(0.0)]	5
endod1.s[endod1(0.0)]	9
endou.l[endou(0.0)]	56
entpd2.l[entpd2(4e-70)]	20
entpd7.l[entpd7(0.0)]	7
eny2.l[eny2(1e-139)]	40
eny2.s[eny2(4e-143)]	11
eomes.s[eomes(0.0)]	47
epas1.s[epas1(0.0)]	35
epb41l2.l[epb41l2(1e-121)]	1
epc1.l[epc1(0.0)]	85
epc1.s[epc1(0.0)]	85
epc2.l[epc2(0.0)]	94
epc2.s[epc2(0.0)]	85
epcam.l[epcam(6e-78)]	30
epcam.s[epcam(5e-88)]	125
epn1.l[epn1(2e-127)]	47
epn1.s[epn1(0.0)]	20
epn3.l[epn3(0.0)]	50
eprs-like.l[eprs(3e-95)]	104
eprs-like.s[eprs(0.0)]	98
eps15.l[eps15(6e-176)]	5
eps8l2-like.l[eps8l2(4e-80)]	5
eps8l2-like.s[eps8l2(5e-141)]	112
eral1.l[eral1(3e-91)]	2
erbb2.l[erbb2(3e-50)]	81
erbb2ip-like.l[erbb2ip(0.0)]	137
erbb2ip-like.s[erbb2ip(0.0)]	48
ercc1.l[ercc1(4e-28)]	13
ercc2.l[ercc2(0.0)]	40
ercc3.l[ercc3(0.0)]	16
ercc5.l[ercc5(7e-120)]	19
ercc6.l[ercc6(5e-94)]	76
ercc6l.l[ercc6l(3e-94)]	99
ercc8.s[ensxetg00000031181(6e-56)|ercc8(0.0)]	3
erf.l[erf(9e-94)]	123
erf.s[erf(4e-53)]	90
ergic2.s[ergic2(8e-110)]	11
ergic3.l[ergic3(4e-39)]	3
erh.l[erh(8e-134)]	11
erh.s[erh(5e-112)]	3
eri1.1[eri1(0.0)]	3
eri2.l[eri2(5e-35)]	24
erlec1.s[erlec1(0.0)]	70
erlin2.l[erlin2(0.0)]	24
erlin2.s[erlin2(3e-108)]	10
ermp1.l[ermp1(0.0)]	53
ero1l.l[ero1l(0.0)]	53
esco1.l[esco1(0.0)]	9
esco2.s[esco2(0.0)]	86
esf1.l[esf1(0.0)]	100
espl1-like.l[espl1(2e-79)]	8
[truncated: 8,074 more rows]
