# Supplementary material for: A molecular atlas of the developing ectoderm defines neural, neural crest, placode, and nonneural progenitor identity in vertebrates
Source: PLoS Biol. 2017 Oct 19;15(10):e2004045. doi: 10.1371/journal.pbio.2004045 (PMC5663519; doi:10.1371/journal.pbio.2004045)
Supplement: S1 Application — (ZIP) [file pbio.2004045.s013.zip › EctoMAP_lite/server.R]

library(shiny)
library(ggplot2,quietly=T)
library(data.table,quietly=T)

load(file="load/EctoMAPdata.rda")
genenames.st12<-rownames(nmf.st12.percent.e)
genenames.st14<-rownames(nmf.st14.percent.e)

#fix dissected region names
colnames(data.12.avrg)[which(colnames(data.12.avrg)=="Eca")]<-"ANB/PPE"
colnames(data.14.avrg)[which(colnames(data.14.avrg)=="AANB")]<-"ANF/PPE"


#In situ databse from Xenbase: ftp://ftp.xenbase.org/pub/GenePageReports/XenbaseGeneHumanOrthologMapping.txt
InSitu<-fread("data/InSituHybridization_laevis.txt", header=F,sep="\t")
colnames(InSitu)<-c("GeneID","Gene","NA","Stage","Annot_stage","ImgID","Notes")

#geneData from Xenbase
gene_ManualCuration<-as.matrix(read.table("data/GenePageGeneralInfo_ManuallyCurated.txt",header=F,sep="\t",fill = TRUE))

###################
# server wrapping #
###################
shinyServer(function(input, output) {
  
  #plot time series
  output$timeSeries.ui <-renderUI({
    #selected_gene<-c(input$selected_gene)
    plotOutput("timeSeries", width= "90%", height= "450px")
  })
  output$timeSeries <-renderPlot({ time.series.plot(input$selected_gene) })
  
  #plot pattern
  output$pattern.ui<-renderUI({ plotOutput("pattern", width= "100%", height="300px") })
  output$pattern<-renderPlot({
    par(mfrow=c(1,4))
    #st12.5
    #average
    if(!is.na(match(input$selected_gene,genenames.st12)))
    { plot.pattern("stage 12.5-average",avrg.st12.percent.e[input$selected_gene,],
                   drawing.avrg.st12,drawing.avrg.st12.breaks)
    } else { image(matrix(0,nrow=1,ncol=1),col="white",axes=F) }
    #nmf
    if(!is.na(match(input$selected_gene, genenames.st12)))
    { plot.pattern("stage 12.5-NMF",nmf.st12.percent.e[input$selected_gene,],
                   drawing.nmf.st12,drawing.nmf.st12.breaks)
    } else { image(matrix(0,nrow=1,ncol=1),col="white",axes=F) }
    #st14
    #average
    if(!is.na(match(input$selected_gene,genenames.st14)))
    { plot.pattern("stage 14-average",avrg.st14.percent.e[input$selected_gene,],
                   drawing.avrg.st14,drawing.avrg.st14.breaks)
    } else { image(matrix(0,nrow=1,ncol=1),col="white",axes=F) }
    #nmf
    if(!is.na(match(input$selected_gene,genenames.st14)))
    { plot.pattern("stage 14-NMF",nmf.st14.percent.e[input$selected_gene,],
                   drawing.nmf.st14,drawing.nmf.st14.breaks)
    } else { image(matrix(0,nrow=1,ncol=1),col="white",axes=F) }
  })
  
  #plot expression levels in dissected regions
  output$expressionLevels.ui<-renderUI({ plotOutput("expressionLevels", width="90%", height="500px") })
  output$expressionLevels<-renderPlot({
    plot1<-image(matrix(0,nrow=1,ncol=1),col="white",axes=F)
    plot2<-image(matrix(0,nrow=1,ncol=1),col="white",axes=F)
    if(!is.na(match(input$selected_gene, genenames.st12)))
    { plot1<-tissue.specificity.plot("Stage 12.5",data.12.avrg[input$selected_gene,],
                                     data.we12.avrg[input$selected_gene],
                                     spec.12.rank[input$selected_gene,]) }
    if(!is.na(match(input$selected_gene,genenames.st14)))
    { plot2<-tissue.specificity.plot("Stage 14",data.14.avrg[input$selected_gene,],
                                     data.we14.avrg[input$selected_gene],
                                     spec.14.rank[input$selected_gene,]) }
    multiplot(plotlist=list(plot1,plot2),cols=2)
    })
  
  #add data from xenbase if any
  output$XenbaseLink<-renderUI({
    short_gene<-hugo.name[input$selected_gene]
    tags$div(class="header",checked=NA,
             tags$a(href = paste0(get_website(short_gene)),paste("xenbase link for",short_gene),target="_blank"))
  })
  
  output$InSitus12<-renderUI({
    short_gene<-hugo.name[input$selected_gene]
    insitu_website<-get_insitu_links(short_gene,12)
    if(length(insitu_website)==0){
      tags$div(class="header",checked=NA,tags$p("      ** No in situ image available from St. 11-13"),tags$p(""))
    }else{  
      tags$div(
        class = "header", checked = NA,
        tags$a(href = paste0(insitu_website), "Mid neurula (St. 11-13) from Xenbase ",target="_blank"),
        tags$img(src=insitu_website,  width ="600px") )
    }
  })
  
  output$InSitus14<-renderUI({ 
    short_gene<-hugo.name[input$selected_gene]
    insitu_website<-get_insitu_links(short_gene,14)
    if(length(insitu_website)==0){ 
      tags$div(class="header",checked=NA,tags$p("      ** No in situ image available from St. 14-17"),tags$p(""))
    }else{  
      tags$div(
        class = "header", checked = NA,
        tags$a(href = paste0(insitu_website), "Mid neurula (St. 14-17) from Xenbase ",target="_blank"),
        tags$img(src=insitu_website,  width ="600px") )
    }
  })
  
})


#############
# functions #
#############

time.series.plot<-function(gene_name_str) {
  #retrieve gene expression data
  gene.e<-cpkm.data.we[gene_name_str,]
  #make a data table
  names(gene.e)<-colnames(cpkm.data.we)
  gene.e<-melt(t(as.matrix(gene.e)))
  gene.e[,1]<-gene_name_str
  colnames(gene.e)<-c("Gene","Stage","value")
  gene.e$Stage<-factor(gene.e$Stage,levels=c("11-11.5","12","12.5","13","14-15","16-17","18-19"))
  #pretty plot timeseries
  qplot(Stage,value,fill=factor(Gene),data=gene.e,geom=c("point"),color=Gene,
        xlab="NF Stage",ylab="RPKM",main=gene_name_str,show.legend=FALSE)+  
    geom_hline(yintercept=1,color="gray",linetype="longdash")+
    stat_summary(fun.y=mean,geom="path",aes(color=Gene,group=Gene),alpha= 1)+
    theme_bw()+
    theme(plot.title=element_blank(),
          axis.title.y=element_text(face="bold", size=16, angle=90 ),
          axis.title.x=element_text(size=16,angle=0), 
          axis.text.x=element_text(size=14), 
          axis.text.y=element_text(size=14), 
          legend.title=element_blank(), 
          legend.position="top",
          legend.text=element_text(face="italic",size=12),
          legend.key=element_rect(colour=NA) 
    )
}

plot.pattern<-function(plot.title,tissue.percent.e,embryo.image,draw.breaks,cex.name=2)
{
  #colors from (integer) percent expression values
  draw.colors<-draw.palette[tissue.percent.e]
  #plot
  image(embryo.image,col=c("black",draw.colors,"white"),axes=F,asp=1,breaks=draw.breaks)
  title(main=plot.title,outer=F,cex.main=cex.name)
}

tissue.specificity.plot<-function(stage,gene.e,gene.we,gene.spec)
{
  #make a data table
  gene.df<-data.frame(Stage=rep(stage,7),
                      Tissue=names(gene.e),
                      CPM=gene.e,
                      Specificity=gene.spec)
  #pretty plot
  qplot(x=log2(CPM),y=Tissue,data=gene.df,geom ="point",color=Specificity,
        show.legend=NA,ylab="Ectodermal tissue type",xlab="Log2(Mean RPM)", #size=200,
        main=stage,xlim=c(min(log2(gene.df$CPM),0),max(c(log2(gene.df$CPM),log2(gene.we)))*1.1))+
    geom_point(size=7)+
    coord_flip()+
    theme_bw() +
    theme(plot.title=element_text(face="bold.italic", size =16, angle=0, hjust = 0.5 ),
          axis.title.y=element_text(face="bold", size=16, angle=90 , hjust = 0.5, vjust = 0.5),
          axis.title.x=element_text(face="bold", size=16,angle=0, hjust = 0.5, vjust = 0.5), 
          axis.text.x=element_text(size=12), 
          axis.text.y=element_text(size=12), 
          strip.text.x=element_text(angle=0,size=11,hjust=0.5,vjust=0.5,face="bold.italic"),
          strip.background=element_rect(colour='steelblue',fill='white',size = 0.2),
          legend.title=element_text(size=10), 
          legend.position="top", 
          legend.text=element_text(size=10),
          legend.key=element_rect(colour=NA),
          legend.key.width=unit(1,"cm"),
          legend.key.height=unit(.5,"cm")
    )+ 
    geom_vline(xintercept=log2(gene.we),color="gray",linetype="longdash")+
    scale_color_gradient(low="orange",high="darkgreen",space="Lab",guide ="colorbar",limits=c(0,100))
}


get_insitu_links<-function(gene_name_input,stage){
  short_gene <- gene_name_input
  if (stage == '12'){
    INSITU_LINK12<- InSitu[substr(InSitu$Gene,1,nchar(short_gene))==short_gene &  (InSitu$Annot_stage == c("NF stage 11","NF stage 12","NF stage 12.5","NF stage 13"))]$ImgID
    
    #INSITU_LINK12<- InSitu[substr(InSitu[,2],1,nchar(short_gene))==short_gene & (InSitu[,5]=="NF stage 11" | InSitu[,5]=="NF stage 12" | InSitu[,5]=="NF stage 12.5" | InSitu[,5]=="NF stage 13") ,6]
    if (length(INSITU_LINK12)>0){
      #randomNum12 <- randomNumbers(n=1,min=1,max=length(INSITU_LINK12),col=1)
      randomNum12<-1
      insitu_website<- paste("http://www.xenbase.org/common/image/standard/",INSITU_LINK12[randomNum12],".jpg",sep="")
      return(insitu_website)
    }else{
      return()
    }
  }
  if (stage == '14'){
    INSITU_LINK14<- InSitu[substr(InSitu$Gene,1,nchar(short_gene))==short_gene &  (InSitu$Annot_stage == c("NF stage 14","NF stage 15","NF stage 16","NF stage 17"))]$ImgID
    
    #    INSITU_LINK14<- InSitu[substr(InSitu[,2],1,nchar(short_gene))==short_gene & (InSitu[,5]=="NF stage 17" | InSitu[,5]=="NF stage 14" |InSitu[,5]=="NF stage 15"|InSitu[,5]=="NF stage 16") ,6]
    if (length(INSITU_LINK14)>0 ){
      randomNum14<-1
      #randomNum14 <- randomNumbers(n=1,min=1,max=length(INSITU_LINK14),col=1)
      insitu_website<- paste("http://www.xenbase.org/common/image/standard/",INSITU_LINK14[randomNum14],".jpg",sep="")
      return(insitu_website)
    }else{
      return()
    }
  }
}

get_website<-function(gene_name_input){
  #1. remove suffix
  short_gene <- gene_name_input
  #2. Obtaining Gene Description and substracting geneID for website
  GENEID_lookup <- gene_ManualCuration[substr(gene_ManualCuration[,2],1,nchar(short_gene))==short_gene][1]
  PAGE_ID <- gsub("XB-GENEPAGE-","",GENEID_lookup)
  if(is.na(GENEID_lookup)){}else{
    return(paste("http://www.xenbase.org/gene/expression.do?method=displayGenePageExpression&geneId=",PAGE_ID,"&tabId=1",sep=""))
  }
}


#from http://www.cookbook-r.com/Graphs/Multiple_graphs_on_one_page_(ggplot2)/
multiplot <- function(..., plotlist=NULL, cols) {
  require(grid)
  # Make a list from the ... arguments and plotlist
  plots <- c(list(...), plotlist)
  numPlots = length(plots)
  # Make the panel
  plotCols = cols                          # Number of columns of plots
  plotRows = ceiling(numPlots/plotCols) # Number of rows needed, calculated from # of cols
  # Set up the page
  grid.newpage()
  pushViewport(viewport(layout = grid.layout(plotRows, plotCols)))
  vplayout <- function(x, y)
    viewport(layout.pos.row = x, layout.pos.col = y)
  # Make each plot, in the correct location
  for (i in 1:numPlots) {
    curRow = ceiling(i/plotCols)
    curCol = (i-1) %% plotCols + 1
    print(plots[[i]], vp = vplayout(curRow, curCol ))
  }
}
