# Supplementary material for: A molecular atlas of the developing ectoderm defines neural, neural crest, placode, and nonneural progenitor identity in vertebrates
Source: PLoS Biol. 2017 Oct 19;15(10):e2004045. doi: 10.1371/journal.pbio.2004045 (PMC5663519; doi:10.1371/journal.pbio.2004045)
Supplement: S1 Application — (ZIP) [file pbio.2004045.s013.zip › EctoMAP_lite/ui.R]

library(shiny)
library(data.table, quietly=T)


load(file="load/genenames.rda")

shinyUI(fluidPage(
  
  #########
  # title #
  #########
  theme = "bootstrap.css",
  titlePanel("",windowTitle ="EctoMap_lite"),
  h1(strong("EctoMap lite"), align="center" , style="color:darkblue" ), 
  h1("Explore the spatiotemporal expression program in the ectoderm of", em("Xenopus laevis"), "embryos.",  align="center" , style="color:darkblue"),
  br(),br(),
  h3(strong("Brief introduction")),
  p("EctoMap allows exploring spatial gene expression in the developing neurula ectoderm, in the frog", em("X. laevis"),"based on the transcriptome of dissected regions of the ectoderm. This online version is a light version of EctoMap (Plouhinec, Medina et al., in revision), focused on the 4000 genes most differentially expressed in the ectoderm of the developing neurula. For analysis of all 31000 genes expressed during neurulation and additional features, including co-expression network analysis, please download the complete application."),
  br(),
  
  sidebarLayout(
    
    ###########
    # sidebar #
    ###########
    sidebarPanel(
      fixedRow(
        h3(strong('Gene name')),
        p("Note: Please type a gene name (.l or .s homeologs can be selected) and press [Draw predictions]"),
        h6(strong("Please wait while data is being loaded.")),br(),
        column(12, wellPanel(
          selectizeInput("selected_gene", label = "Input one transcript name:",
                         choices=selected.genenames,multiple=F,selected=c("bmp4.l[bmp4(0.0)]")),
          submitButton("Draw predictions")
        )#wellPanel
        )#column
      ),#fixed row 
      br(),
      
      fixedRow(
        column(12, wellPanel(
          p(strong("Codes of dissected regions:")),
          tags$img(src="Dissection.jpg", type = "jpeg", width="100%"),
          
          p(strong("ANB/PPE:"),"Anterior Neural Border and PrePlacodal Ectoderm  (stage 12.5)"),
          p(strong("ANF/PPE:"),"Anterior Neural Fold and PrePlacodal Ectoderm (stage 14)"),
          p(strong("Ec:"),"Ectoderm (stage 12.5)"),
          p(strong("Eca:"),"Ectoderm, anterior"),
          p(strong("Ecp:"),"Ectoderm, posterior"),
          p(strong("NPa:"),"Neural Plate, anterior"),
          p(strong("NPp:"),"Neural Plate, posterior"),
          p(strong("NBa:"),"Neural Border, anterior"),
          p(strong("NBl:"),"Neural border, lateral (stage 12.5)"),
          p(strong("NBp:"),"Neural Border, posterior"),
          p(strong("WE:"), "Whole Embryo")
        )#well panel
        )#column
      ),#fixed row
      br(),br(),
      
      p("EctoMap is a collaborative project between Monsoro-Burq, Vert,  Harland, and Eisen teams (respective main affiliations: Université Paris Sud, Institut Curie, Orsay, France; Mines ParisTech, Institut Curie, Paris, France; UC Berkeley, Berkeley, USA; UC Berkeley/HHMI, Berkeley, USA)."),
      h6("Please cite: Plouhinec, Medina-Ruiz et al., 2017 - In revision"),
      br(),br(),br(),
      h5("Send your comments or feedback to:"),
      h5(p("Prof. Monsoro-Burq - anne-helene.monsoro-burq[at]curie.fr")),
      
      br(),
      h6("Most recent update:"), 
      h5("   05/2017 - JLP&",a("SMR",href="https://www.linkedin.com/in/sofia-medina-ruiz-3189904a",target="_blank")),
      
      width = 3),
    
    
    ##############
    # main panel #
    ##############
    mainPanel(
      
      h3(strong("1. Expression pattern in the ectoderm at early and mid-neurula stage.")),
      p("Regions of the ectoderm have been dissected out in embryos, according to the patterns presented on the left bar, at two stages: 12.5 (early neurula) and 14 (mid neurula). Triplicates of individual samples were sequenced. Expression of each gene in each ectoderm region is shown based on two approaches: averaging of replicate values for each dissected region (average pattern) and NMF-based deconvolution. In each case, the relative intensity of gene expression is shown in shades of blue, the tissue with higher expression being dark blue."),
      br(),
      uiOutput("pattern.ui"),
      br(),
      p(em("Usually, NMF deconvolution resolves better the pattern of variable genes than average pattern, and allows defining region-specific genes. However, NMF deconvolution groups some dissected regions together: posterior neural plate (NPp) and posterior neural border (NBp) are merged at stage 12.5; anterior (NPa) and posterior neural plate (NPp) are merged at stage 14. According to your specific needs, please refer to one or both strategies.")),
      p(em("Please note that rescaling expression levels for each gene allows detecting expression for weakly expressed genes, however, it prevents comparing expression levels between stage or genes: for this, please refer to absolute expression levels below.")),
      p(em("Please note that posterior tissues (posterior neural plate, posterior neural border) are closely attached to the underlying mesoderm and may be slightly contaminated: please use the ectoderm enrichment index to select genes highly specific for ectoderm (below).")),
      br(),
      
      h3("2. Average expression levels and ectoderm enrichment in each ectoderm region at early and mid-neurula stage."),
      p("Average counts (log2(Mean RPM)) are indicated for each dissected region. Whole embryo expression level at this stage is indicated by the grey dotted line. An average count above this line thus indicates that the gene is enriched in this region of the ectoderm compared to whole embryo expression. Color reflects the gene's ectoderm enrichment relative to all other genes in that region and ranges from orange (no enrichment) to green (high ectoderm specificity). Ectodermal enrichment is calculated from the ratio between the mean expression in a given dissected region and the mean expression in stage-matched whole embryo. Each gene ectoderm enrichment value is then ranked by comparing it to the one of all other genes in that region and that rank is scaled between 0(=gene least specific in the region) to 100(=most specific)."),
      br(),
      uiOutput("expressionLevels.ui"),
      br(),
      
      h3("3. Time series plot during neurulation."),
      p("Each data point represents the expression level of the selected transcript (in RPKM) from a single whole embryo, at a given developmental stage (NF stage, from Nieuwkoop and Faber staging table, Schemes of embryos during neurulation are presented below the diagram). This time series allows comparison with other whole embryo time series such as Yanai et al., 2011."),
      p(em("If your gene of choice does not appear in this list, please download the complete application. A gene name not in the proposed list will trigger an error message.")),
      br(),
      uiOutput("timeSeries.ui"),br(),
      HTML('<center><img src="Temporal_expression.jpg" width="90%"></center>'),br(),
      br(),
      
      
      h3("4. In situ hybridization data from Xenbase."),
      p(em("In situ"),"hybridization expression data recorded in Xenbase (http://www.xenbase.org) at neurula stage are indicated for comparison. EctoMap lite's primary use is to predict expression for novel genes with high differential expression in the ectoderm for future projects. If no prior expression was recorded in Xenbase, an error message will appear."),
      htmlOutput("XenbaseLink"),br(),
      htmlOutput("InSitus12"),br(),
      htmlOutput("InSitus14"),br(),
      br(),
      width = 9
    )#mainPanel
  )#sidebarLayout
) #fluidPage
) #shinyUI
