# Supplementary material for: A molecular atlas of the developing ectoderm defines neural, neural crest, placode, and nonneural progenitor identity in vertebrates
Source: PLoS Biol. 2017 Oct 19;15(10):e2004045. doi: 10.1371/journal.pbio.2004045 (PMC5663519; doi:10.1371/journal.pbio.2004045)
Supplement: S2 Application — (ZIP) [file pbio.2004045.s014.zip]

Archive with 32 entries (24 files):
- Code_20170801/
- Code_20170801/Fig_4,5,7,S8,S10,S11/
- Code_20170801/Fig_4,5,7,S8,S10,S11/Code for making dotplots and timeseries Figs F4,7 and S8,11.R
- Code_20170801/Fig_4,5,7,S8,S10,S11/Code for making dotplots and timeseries.R
- Code_20170801/Fig_4,5,7,S8,S10,S11/Code to create Fig5 and SFig10.R
- Code_20170801/Fig_4,5,7,S8,S10,S11/Code_for_figures_WGCNA_analysis.R
- Code_20170801/Fig_4,5,7,S8,S10,S11/Code_to_make_network.R
- Code_20170801/Fig_4,5,7,S8,S10,S11/GeneOntologyEnrichment/
- Code_20170801/Fig_4,5,7,S8,S10,S11/GeneOntologyEnrichment/GO_BF_enrichment_in_modules_pval_0.05_qval_0.05_Xenopus_universe__ForPaper.csv
- Code_20170801/Fig_4,5,7,S8,S10,S11/load/
- Code_20170801/Fig_4,5,7,S8,S10,S11/load/.DS_Store
- Code_20170801/Fig_4,5,7,S8,S10,S11/load/ALLdata.rda
- Code_20170801/Fig_4,5,7,S8,S10,S11/load/data_annotation_hugo_name.txt
- Code_20170801/Fig_4,5,7,S8,S10,S11/load/genenames.txt
- Code_20170801/Fig_4,5,7,S8,S10,S11/OutFigs/
- Code_20170801/Fig_4,5,7,S8,S10,S11/Random_Tables/
- Code_20170801/Fig_4,5,7,S8,S10,S11/WGCNA/
- Code_20170801/Fig_4,5,7,S8,S10,S11/WGCNA/Top50_order_pwr22names.txt
- Code_20170801/Fig_4,5,7,S8,S10,S11/WGCNA/Top50_order_pwr22value.txt
- Code_20170801/Fig_4,5,7,S8,S10,S11/WGCNA/WGCNAgroups_names_dynModhyb_SP22-bicor-ds4-signed.csv
- Code_20170801/PCA_NMF_Homeologs/
- Code_20170801/PCA_NMF_Homeologs/B100B108_cuffmerged_gene2hugo_annotation.txt
- Code_20170801/PCA_NMF_Homeologs/B100B108_cuffmerged_gene2hugo_annotation_manual.txt
- Code_20170801/PCA_NMF_Homeologs/B100B108_cuffmerged_gene_length.txt
- Code_20170801/PCA_NMF_Homeologs/EctoMap-PCA-NMF_v5.R
- Code_20170801/PCA_NMF_Homeologs/EctoMap-PCA-NMF_v5_functions.R
- Code_20170801/PCA_NMF_Homeologs/EctoMap.samples.readcounts.txt
- Code_20170801/PCA_NMF_Homeologs/EctoMap.samples.txt
- Code_20170801/PCA_NMF_Homeologs/st12.5-average-500.png
- Code_20170801/PCA_NMF_Homeologs/st12.5-NMF-500.png
- Code_20170801/PCA_NMF_Homeologs/st14-average-500.png
- Code_20170801/PCA_NMF_Homeologs/st14-NMF-500.png
