# Supplementary material for: A molecular atlas of the developing ectoderm defines neural, neural crest, placode, and nonneural progenitor identity in vertebrates
Source: PLoS Biol. 2017 Oct 19;15(10):e2004045. doi: 10.1371/journal.pbio.2004045 (PMC5663519; doi:10.1371/journal.pbio.2004045)
Supplement: S2 Application — (ZIP) [file pbio.2004045.s014.zip › Code_20170801/Fig_4,5,7,S8,S10,S11/Code for making dotplots and timeseries Figs F4,7 and S8,11.R]

# Code for review:
#    "A Molecular Atlas of the Developing Ectoderm Defines Neural, Neural Crest, Placode and Non-Neural Progenitor Identity in Vertebrates." 
#     Plouhinec and Medina-Ruiz et al., In revision.
# Code used to create Dotplots and time series. Figs F4,7 and S8,11
# Written by Sofia Medina Ruiz (sofiamr@gmail.com)
# University of California, Berkeley. Last edit: July, 2017


library(RColorBrewer,quietly=T)
library(reshape2,quietly=T)
library(ggplot2,quietly=T)
library(limma,quietly=T)
library(edgeR,quietly=T)

load(file = "load/ALLdata.rda")
#load(file ="/Users/sofiamr/Dropbox/EctoMAP\ figures/DOTPLOTS\ AHMB/EctoMAP\ v.1.2.1\ light/load/ALLdata.rda")

findgn<-function(name,edata){ grep(name,rownames(edata$rawcounts),value=T) }
findhugo<-function(long_name){ data$annotations$hugo.name [data$annotations$name.and.blast.annotation==long_name]}
find_blast_annot <- function(long_name) { data$annotations['name.and.blast.annotation'][data$annotations['hugo.name']==long_name]}

filter.n.normalize1<-function(edata,samples,e.thresh=1){
  #crop expression matrix and filter genes with counts under e.thresh in all but 2 samples
  filter<-apply(edata$rawcounts[,samples],1,function(x) ((sum(x>e.thresh))>1))
  rawcounts.n<-edata$rawcounts[filter,samples] /edata$annotations$gene.length[filter] *1000
  
  #normalize with edgeR/TMM+voom
  vdge<-NULL
  dge<-DGEList(counts=rawcounts.n)
  dge<-calcNormFactors(dge,method="TMM")
  design<-NULL
  design<-model.matrix(~edata$sampletype[samples])
  vdge<-voom(dge,design,plot=FALSE)
  
  #return a new list with all the information
  return(list(rawcounts=rawcounts.n,sampletype=edata$sampletype[samples],design=design,
              stage=edata$stage[samples],tissue=edata$tissue[samples],
              genotype=edata$genotype[samples],id=edata$id[samples],
              annotations=edata$annotations[filter,],
              edger=dge,voom=vdge))
}


filter.n.normalize1<-function(edata,samples,e.thresh=1){
  #crop expression matrix and filter genes with counts under e.thresh in all but 2 samples
  filter<-apply(edata$rawcounts[,samples],1,function(x) ((sum(x>e.thresh))>1))
  rawcounts.n<-edata$rawcounts[filter,samples] /edata$annotations$gene.length[filter] *1000
  
  #normalize with edgeR/TMM+voom
  vdge<-NULL
  dge<-DGEList(counts=rawcounts.n)
  dge<-calcNormFactors(dge,method="TMM")
  design<-NULL
  design<-model.matrix(~edata$sampletype[samples])
  vdge<-voom(dge,design,plot=FALSE)
  
  #return a new list with all the information
  return(list(rawcounts=rawcounts.n,sampletype=edata$sampletype[samples],design=design,
              stage=edata$stage[samples],tissue=edata$tissue[samples],
              genotype=edata$genotype[samples],id=edata$id[samples],
              annotations=edata$annotations[filter,],
              edger=dge,voom=vdge))
}


expr.mean.comp<-function(edata){
  e.matrix<-2**edata$voom$E
  e.tissues<-sort(unique(edata$tissue))
  e.mean<-c()
  for (t in e.tissues)
  {
    t.col<-(edata$tissue==t)
    t.mean<-apply(e.matrix[,t.col],1,mean)
    e.mean<-cbind(e.mean,t.mean)
  }
  e.result<-cbind(e.mean)
  rownames(e.result)<-rownames(edata$voom$E)
  colnames(e.result)<-c(e.tissues)
  return(e.result)
}

#Timeseris
time.series.plot<-function(gene_name_str){
  subgroup_time_serieA <-(data$genotype=='WT')&(data$tissue=="WE")&(data$stage!="14")
  samples<-filter.n.normalize1(data,subgroup_time_serieA)
  e.matrix<-2**samples$voom$E
  
  #  genes_to_plot<- extend.gene.list_samples(gene_name_str, samples)
  genes_to_plot<-gene_name_str    ### make sure it is present in the dataset ####TODO
  test1<- data.frame(e.matrix[which(match(rownames(e.matrix),genes_to_plot)!= "NA"),])
  colnames(test1)<-samples$stage
  test<- melt(t(as.matrix(test1)))
  test1<-test
  colnames(test1)<-c("Stage","Gene","value")
  test1$Stage <- factor(test1$Stage,levels=c("11-11.5","12","12.5","13","14-15","16-17","18-19"))
  qplot(Stage, value, fill=factor(Gene), data=test1, geom=c("point"),  color=Gene, xlab = "NF Stage", ylab = "RPM",   main=toString(reduce.gene.list_samples(test1$Gene)), show.legend=FALSE) +  
    geom_hline(yintercept = 1, color = "gray", linetype = "longdash") +
    stat_summary(fun.y=mean, geom="path", aes(color=Gene, group=Gene),  alpha= 1) +
    theme_bw() +
    theme( plot.title=element_text(face="bold.italic", size=16, angle=0,  hjust = 0.5  ),
           axis.title.y=element_text(face="bold", size=16, angle=90 ),
           axis.title.x=element_text(size=16,angle=0), 
           axis.text.x=element_text(size=14), 
           axis.text.y=element_text(size=14), 
           legend.title=element_blank(), 
           legend.position="top",
           legend.text =element_text(face="italic", size=12),
           legend.key = element_rect(colour = NA) 
    )
}


extend.gene.list<-function(gene_list){
  list_of_geness<-c()
  for (gene in gene_list){
    if (length(list_of_geness) == 0) {
      list_of_geness <- findgn(gene,data)
    }else{
      list_of_geness<-append(list_of_geness,findgn(gene,data))
    }
  }
  return(list_of_geness)
}

reduce.gene.list_samples<-function(gene_list){
  list_of_geness<-c()
  for (gene in gene_list){
    if (length(list_of_geness) == 0) {
      list_of_geness <- findhugo(gene)
    }else{
      list_of_geness<-append(list_of_geness,findhugo(gene))
    }
  }
  return(sort(unique(list_of_geness)))
}


obtain.CMP_and_enrichment.values<-function(data.meansONLY, gene_name){
  num_tissues <- dim(data.meansONLY)[2]-1  #obtain the number of tissues minus 1
  gene_name_1<-rownames(data.meansONLY)[match(gene_name,rownames(data.meansONLY))]
  
  #  gene_name_1<-rownames(data.meansONLY)[match(extend.gene.list_samples_from_hugo(gene_name),rownames(data.meansONLY))]
  gene_name_1<-gene_name_1[is.na(gene_name_1)==FALSE]
  ###gene_name_1<-
  
  specificity_in_ectoderm <- data.meansONLY[rownames(data.meansONLY),]/data.meansONLY[rownames(data.meansONLY),][,'WE']
  specificity_matrix1 <- NULL
  specificity_matrix1 <- data.frame(index=rownames(specificity_in_ectoderm)) #NULL#data.frame(colnames=colnames(a))
  for (tissue in colnames(specificity_in_ectoderm)){   #for each different tissue
    specificity_matrix1[tissue]<-rank(specificity_in_ectoderm[,tissue])
  }
  rownames(specificity_matrix1)<-rownames(specificity_in_ectoderm)
  specificity_matrix1$index <-NULL
  
  # specificity_tissueRANK: Will provide the ratio between the percentile
  specificity_tissueRANK <- specificity_matrix1[gene_name_1,colnames(specificity_in_ectoderm)]/dim(specificity_matrix1)[1]*100
  
  to_include<-NULL
  integreated_data_to_plot<-NULL
  
  to_include<- melt(t(as.matrix(specificity_tissueRANK[gene_name_1,1:num_tissues])))   #1:9 prevents WE output
  colnames(to_include)<-c("Stage","Gene","Specificity")
  
  CPM_means <-data.meansONLY[gene_name_1,1:num_tissues] #1:9 prevents WE output
  integreated_data_to_plot<-melt(t(CPM_means))
  colnames(integreated_data_to_plot)<-c("Tissue","Gene","RPKM")
  integreated_data_to_plot['Ectodermal_enrichment']<-to_include$Specificity
  integreated_data_to_plot
  
  return(integreated_data_to_plot)
}


#Dotplot
absolute2.plot <-function(gene_name_str, stage, genotype)
{
  subgroup  <-(data$genotype==genotype)&(data$stage==stage)
  samples   <- filter.n.normalize1(data,subgroup)  #samples are in RPKM values
  gene_name <- gene_name_str
  data.meansONLY <- expr.mean.comp(samples)
  
  cpm_enrichment_values <- obtain.CMP_and_enrichment.values(data.meansONLY, gene_name)
  cpm_enrichment_values1<-cpm_enrichment_values[cpm_enrichment_values$Tissue != 'NB', ]
  cpm_enrichment_values<-cpm_enrichment_values1[cpm_enrichment_values1$Tissue != 'NP', ]
  
  #  qplot(x = log(RPKM,2), y = Tissue, data = cpm_enrichment_values, geom = "point", color=Ectodermal_enrichment, size=RPKM,  ylab = "Ectodermal tissue type", xlab=paste("Log2(Mean RPKM) - St.",stage,sep=" "),  main=toString(gene_name_str), xlim=c(min(log(cpm_enrichment_values$RPKM,2),0),max(log(cpm_enrichment_values$RPKM,2))*1.1)) + 
  
  qplot(x = RPKM, y = Tissue, data = cpm_enrichment_values, geom = "point", color=Ectodermal_enrichment, size=100, show.legend = NA, ylab = "Ectodermal tissue type", xlab=paste("Mean RPKM - St.",stage,sep=" "),  main=toString(reduce.gene.list_samples(unique(cpm_enrichment_values$Gene))), xlim=c(min(cpm_enrichment_values$RPKM,0),max(cpm_enrichment_values$RPKM)*1.1)) + 
    coord_flip()+
    theme_bw() +
    theme( plot.title=element_text(face="bold.italic", size =16, angle=0, hjust = 0.5 ),
           
           axis.title.y=element_text(face="bold", size=16, angle=90 , hjust = 0.5, vjust = 0.5),
           axis.title.x=element_text(face="bold", size=16,angle=0, hjust = 0.5, vjust = 0.5), 
           axis.text.x=element_text(size=12), 
           axis.text.y=element_text(size=12), 
           
           strip.text.x= element_text(angle = 0, size = 11, hjust = 0.5, vjust = 0.5, face="bold.italic"),
           strip.background = element_rect(colour = 'steelblue', fill = 'white', size = 0.2),
           
           legend.title=element_text(size=10), 
           legend.position="top", 
           legend.text =element_text(size=10),
           legend.key = element_rect(colour = NA),
           legend.key.width = unit(1,"cm"),
           legend.key.height = unit(.5,"cm")
           ####10/03 ,       aspect.ratio = 1.1
    ) + 
    geom_vline(xintercept = 1, color="gray", linetype = "longdash") +
    scale_color_gradient( low="darkorange", high="darkgreen", space="Lab", guide = "colorbar", limits = c(0, 100))  + 
    facet_wrap(~ Gene, ncol = 4) 
}


pdf("./OutFigs/Fig S8. MyoD, Myf5, Sox10.pdf")
  absolute2.plot(c("myod1.l[myod1(8e-175)]","myf5.l[myf5(0.0)]"),14,"WT")
  time.series.plot(c("myod1.l[myod1(8e-175)]","myf5.l[myf5(0.0)]"))
  absolute2.plot(c("sox10.l[sox10(3e-78)]","sox10.s[sox10(4e-103)]"),14,"WT")
  time.series.plot(c("sox10.l[sox10(3e-78)]","sox10.s[sox10(4e-103)]"))
dev.off()

pdf("./OutFigs/Fig 4. Dotplots tissue expression - sox2.1, snai2.l, pax3, foxi1.pdf")
  absolute2.plot(c("sox2.1[sox2(0.0)]","qsox2.l[qsox2(0.0)]"),14,"WT")
  absolute2.plot(c("xelaev18031998m.g[snai2(0.0)]","xelaev18033703m.g[snai2(0.0)]"),14,"WT")
  absolute2.plot(c("sp8.l[sp8(1e-91)]","sp8.s[sp8(3e-83)]"),14,"WT")
  absolute2.plot(c("xelaev18027783m.g[pax3(9e-173)]", "xelaev18029860m.g[pax3(2e-149)]"),14,"WT")
  absolute2.plot(c("foxi1.l[foxi1(2e-38)]","foxi1.s[foxi1(9e-46)]"),14,"WT")
dev.off()

pdf("./OutFigs/Fig 7. Spatial and temporal expression of sh3pxd2a, cang4, cdon, egr4.pdf")
  absolute2.plot(c("sh3pxd2a.l[sh3pxd2a(2e-114)]", "sh3pxd2a.s[sh3pxd2a(1e-97)]"),14,"WT")
  absolute2.plot(c("xetrov90018470m.s[cdon(0.0)]","xetrov90018470m.l[cdon(5e-179)]"),14,"WT")
  absolute2.plot(c("egr4.l[egr4(2e-94)]","egr4.s[egr4(1e-55)]"),14,"WT")
  absolute2.plot(c("loc100486554.l[cacng4(0.0)]","loc100486554.s[cacng4(4e-116)]"),14,"WT")
  time.series.plot(c("loc100486554.l[cacng4(0.0)]","loc100486554.s[cacng4(4e-116)]","xetrov90018470m.s[cdon(0.0)]","xetrov90018470m.l[cdon(5e-179)]"))
  time.series.plot(c("egr4.l[egr4(2e-94)]","egr4.s[egr4(1e-55)]","sh3pxd2a.l[sh3pxd2a(2e-114)]", "sh3pxd2a.s[sh3pxd2a(1e-97)]"))
dev.off()

pdf("./OutFigs/Fig S11. Spatial and temporal expression of pax3, zic1, six3, sox10, id2, snai2, six4.pdf")
  absolute2.plot(c("xelaev18027783m.g[pax3(9e-173)]", "xelaev18029860m.g[pax3(2e-149)]"),14,"WT")
  time.series.plot(c("xelaev18027783m.g[pax3(9e-173)]", "xelaev18029860m.g[pax3(2e-149)]"))
  absolute2.plot(c("zic1.s[zic1(2e-170)]","zic1.l[zic1(0.0)]"),14,"WT")
  time.series.plot(c("zic1.s[zic1(2e-170)]","zic1.l[zic1(0.0)]"))
  absolute2.plot(c("six3.l[six3(0.0)]","six3.s[six3(0.0)]"),14,"WT")
  time.series.plot(c("six3.l[six3(0.0)]","six3.s[six3(0.0)]"))
  absolute2.plot(c("sox10.l[sox10(3e-78)]","sox10.s[sox10(4e-103)]"),14,"WT")
  time.series.plot(c("sox10.l[sox10(3e-78)]","sox10.s[sox10(4e-103)]"))
  absolute2.plot(c("id2.l[id2(7e-97)]","id2.s[id2(2e-80)]"),14,"WT")
  time.series.plot(c("id2.l[id2(7e-97)]","id2.s[id2(2e-80)]"))
  absolute2.plot(c("xelaev18031998m.g[snai2(0.0)]","xelaev18033703m.g[snai2(0.0)]"),14,"WT")
  time.series.plot(c("xelaev18031998m.g[snai2(0.0)]","xelaev18033703m.g[snai2(0.0)]"))
  absolute2.plot(c("six4.l[six4(0.0)]","six4.s[six4(0.0)]"),14,"WT")
  time.series.plot(c("six4.l[six4(0.0)]","six4.s[six4(0.0)]"))
dev.off()

# #absolute2.plot(findgn("cacng4",data),14,"WT")
# #absolute2.plot(findgn("parn",data),14,"WT")
# #time.series.plot(findgn("parn",data))
# time.series.plot(c("egr4.l[egr4(2e-94)]","egr4.s[egr4(1e-55)]","sh3pxd2a.l[sh3pxd2a(2e-114)]", "sh3pxd2a.s[sh3pxd2a(1e-97)]"))
# 
# 
# #myf5.l[myf5(0.0)]
# # c("zic1.s[zic1(2e-170)]","zic1.l[zic1(0.0)]")
# gene_list1<-c(gene_list1,c("zic1.s[zic1(2e-170)]","zic1.l[zic1(0.0)]"))
# gene_list1<-c(gene_list1,c("id2.l[id2(7e-97)]","id2.s[id2(2e-80)]"))
# 
# gene_list1<-c(gene_list1,c("id2.l[id2(7e-97)]","id2.s[id2(2e-80)]"))
# gene_list1<-c(gene_list1,c("sox10.l[sox10(3e-78)]","sox10.s[sox10(4e-103)]"))
# gene_list1<-c(gene_list1,c("six4.l[six4(0.0)]","six4.s[six4(0.0)]"))
# gene_list1<-c(gene_list1,c("six3.l[six3(0.0)]","six3.s[six3(0.0)]"))
# 
# 
# time.series.plot(gene_list1[18:19])
# time.series.plot(c("zic1.s[zic1(2e-170)]","zic1.l[zic1(0.0)]"))
# time.series.plot("zic1.s[zic1(2e-170)]")


###############################
#obtain gene expression tables
###############################

#functions
cleanup.tissue.names<-function(tissue.list)
{
  tissue.list<-as.character(tissue.list)
  tissue.list[tissue.list=="AANB"]<-"ANF/PPE"
  tissue.list[tissue.list=="Ea"]<-"NNE(a)"
  tissue.list[tissue.list=="Ep"]<-"NNE(p)"
  tissue.list[tissue.list=="NBa"]<-"NB(a)"
  tissue.list[tissue.list=="NBp"]<-"NB(p)"
  tissue.list[tissue.list=="NPa"]<-"NP(a)"
  tissue.list[tissue.list=="NPp"]<-"NP(p)"
  return(tissue.list)
}
make.meanexpression.table<-function(data.means,gene.names,table.file)
{
  cpm_enrichment_values <- obtain.CMP_and_enrichment.values(data.means,gene.names)
  cpm_enrichment_values$Tissue<-cleanup.tissue.names(cpm_enrichment_values$Tissue)
  write.table(cpm_enrichment_values,file=table.file,quote=F,sep="\t",row.names=F,col.names=T)
}
make.timecourse.table<-function(data.expr,data.stages,gene.names,table.file)
{
  genes_to_plot<-gene.names    ### make sure it is present in the dataset ####TODO
  test1<- data.frame(data.expr[which(match(rownames(data.expr),genes_to_plot)!= "NA"),])
  colnames(test1)<-data.stages
  test<- melt(t(as.matrix(test1)))
  test1<-test
  colnames(test1)<-c("Stage","Gene","RPM")
  test1$Stage <- factor(test1$Stage,levels=c("11-11.5","12","12.5","13","14-15","16-17","18-19"))
  write.table(test1,file=table.file,quote=F,sep="\t",row.names=F,col.names=T)
}

#for computing mean expression&ectodermal enrichment
tmp.subgroup  <-(data$genotype=="WT")&(data$stage=="14")
tmp.samples   <- filter.n.normalize1(data,tmp.subgroup)  #samples are in RPKM values
tmp.gene_name <- c("myod1.l[myod1(8e-175)]","myf5.l[myf5(0.0)]")
tmp.data.meansONLY <- expr.mean.comp(tmp.samples)
#for computing time course
tmp.subgroup_time_serieA <-(data$genotype=='WT')&(data$tissue=="WE")&(data$stage!="14")
tmp.samples<-filter.n.normalize1(data,tmp.subgroup_time_serieA)
tmp.e.matrix<-2**tmp.samples$voom$E

#Generate data for figures

fig4.genes<-c("sox2.1[sox2(0.0)]","qsox2.l[qsox2(0.0)]","xelaev18031998m.g[snai2(0.0)]","xelaev18033703m.g[snai2(0.0)]",
              "sp8.l[sp8(1e-91)]","sp8.s[sp8(3e-83)]","xelaev18027783m.g[pax3(9e-173)]", "xelaev18029860m.g[pax3(2e-149)]",
              "foxi1.l[foxi1(2e-38)]","foxi1.s[foxi1(9e-46)]")
make.meanexpression.table(tmp.data.meansONLY,fig4.genes,"./OutFigs/4_Data_MeanExpression.txt")

fig7.genes<-c("sh3pxd2a.l[sh3pxd2a(2e-114)]", "sh3pxd2a.s[sh3pxd2a(1e-97)]",
              "egr4.l[egr4(2e-94)]","egr4.s[egr4(1e-55)]",
              "xetrov90018470m.s[cdon(0.0)]","xetrov90018470m.l[cdon(5e-179)]",
              "loc100486554.l[cacng4(0.0)]","loc100486554.s[cacng4(4e-116)]")
make.meanexpression.table(tmp.data.meansONLY,fig7.genes,"./OutFigs/7_Data_MeanExpression.txt")
make.timecourse.table(tmp.e.matrix,tmp.samples$stage,fig7.genes,"./OutFigs/7_Data_TimeCourse.txt")

figs8.genes<-c("myod1.l[myod1(8e-175)]","myf5.l[myf5(0.0)]","sox10.l[sox10(3e-78)]","sox10.s[sox10(4e-103)]")
make.meanexpression.table(tmp.data.meansONLY,figs8.genes,"./OutFigs/S8_Data_MeanExpression.txt")
make.timecourse.table(tmp.e.matrix,tmp.samples$stage,figs8.genes,"./OutFigs/S8_Data_TimeCourse.txt")

figs11.genes<-c("xelaev18027783m.g[pax3(9e-173)]", "xelaev18029860m.g[pax3(2e-149)]",
                "zic1.s[zic1(2e-170)]","zic1.l[zic1(0.0)]",
                "six3.l[six3(0.0)]","six3.s[six3(0.0)]",
                "sox10.l[sox10(3e-78)]","sox10.s[sox10(4e-103)]",
                "id2.l[id2(7e-97)]","id2.s[id2(2e-80)]")
make.meanexpression.table(tmp.data.meansONLY,figs11.genes,"./OutFigs/S11_Data_MeanExpression.txt")
make.timecourse.table(tmp.e.matrix,tmp.samples$stage,figs11.genes,"./OutFigs/S11_Data_TimeCourse.txt")
