# Supplementary material for: A molecular atlas of the developing ectoderm defines neural, neural crest, placode, and nonneural progenitor identity in vertebrates
Source: PLoS Biol. 2017 Oct 19;15(10):e2004045. doi: 10.1371/journal.pbio.2004045 (PMC5663519; doi:10.1371/journal.pbio.2004045)
Supplement: S2 Application — (ZIP) [file pbio.2004045.s014.zip › Code_20170801/Fig_4,5,7,S8,S10,S11/Code to create Fig5 and SFig10.R]

# Code for review:
#    "A Molecular Atlas of the Developing Ectoderm Defines Neural, Neural Crest, Placode and Non-Neural Progenitor Identity in Vertebrates." 
#     Plouhinec and Medina-Ruiz et al., In revision.
# Code used to create Figures 5 -  WGCNA and Gene Ontology analysis, and Supplementary Figure 10 - Hemeologous genes in WGCNA co-expression groups.
# Written by Sofia Medina Ruiz (sofiamr@gmail.com)
# University of California, Berkeley. Last edit: March, 2017


####  Required Libraries ####
###  Install Libraries ###
#source("https://bioconductor.org/biocLite.R")
#biocLite("GO.db")
#biocLite("org.Hs.eg.db")
#biocLite("clusterProfiler")
###   Load Libraries ###
library(data.table, quietly = T)
library(clusterProfiler)  #https://www.ncbi.nlm.nih.gov/pmc/articles/PMC3339379/   #http://guangchuangyu.github.io/2016/01/go-analysis-using-clusterprofiler/
library(org.Hs.eg.db) 
library(biomaRt)

listMarts(host='www.ensembl.org')
ensembl88 = useMart(host='www.ensembl.org', biomart='ENSEMBL_MART_ENSEMBL', dataset='hsapiens_gene_ensembl')
#### End Libs  ####

##### Functions   ####  --------
findhugo<-function(long_name){ data$annotations$hugo.name [data$annotations$name.and.blast.annotation==long_name]}

scramble <- function(vector,n) {  
  scrambled_list <- tapply(vector,(seq_along(vector)+n-1)%/%n, FUN=function(x) x[sample.int(length(x), size=length(x))])
  return(unname(unlist(scrambled_list)))
}

obtain_GO_for_each_Module<- function(ModuleID){
  list_of_Entrez_IDS<- WGCNAgene_module_withEntrez[WGCNAgene_module_withEntrez$Module==ModuleID,"entrezgene"]
  list_of_Entrez_IDS<- unique(list_of_Entrez_IDS[is.na(list_of_Entrez_IDS)!=TRUE])
  GO_enrich_test <- enrichGO(list_of_Entrez_IDS, universe=ALL_Xenopus_EntrezIDS, OrgDb=org.Hs.eg.db, pvalueCutoff=.05, qvalueCutoff=0.05, ont="BP",readable=TRUE, pAdjustMethod="bonferroni") 
  test_1 <-  GO_enrich_test[c(1:10)]
  test_1$WGCNA_Module<-as.character(ModuleID)
  return(test_1)
}

obtain_GO_for_each_scrambled_Module<- function(ModuleID){
  list_of_Entrez_IDS<- scrambled_WGCNAgene_module_withEntrez[scrambled_WGCNAgene_module_withEntrez$Module==ModuleID,"entrezgene"]
  list_of_Entrez_IDS<- unique(list_of_Entrez_IDS[is.na(list_of_Entrez_IDS)!=TRUE])
  GO_enrich_test <- enrichGO(list_of_Entrez_IDS, universe=ALL_Xenopus_EntrezIDS, OrgDb=org.Hs.eg.db, pvalueCutoff=.05, qvalueCutoff=0.05, ont="BP",readable=TRUE, pAdjustMethod="bonferroni") 
  test_1 <-  GO_enrich_test[c(1:10)]
  test_1$WGCNA_Module<-as.character(ModuleID)
  return(test_1)
}

make_plot<-function(ModuleID){
  list_of_Entrez_IDS<-unique(get_Entrez_fromModule(ModuleID))
  sample_test2 <- enrichGO(list_of_Entrez_IDS, universe=ALL_Xenopus_EntrezIDS, OrgDb=org.Hs.eg.db, pvalueCutoff=.05, qvalueCutoff=0.05, ont="BP", readable=TRUE, pAdjustMethod="bonferroni") 
  return(dotplot(sample_test2, showCategory=20, title =paste("GO Biological function - Group ",ModuleID)))
}

get_Entrez_fromModule<-function(Module_ID){
  list_of_Entrez_IDS<- unique(WGCNAgene_module_withEntrez[WGCNAgene_module_withEntrez$Module==Module_ID,"entrezgene"])
  return(list_of_Entrez_IDS[is.na(list_of_Entrez_IDS)!=TRUE])
}

add_to_plot<-function(ModuleID, color, pch=19, cex=1.5){ return(points(All_BF_enrichment_in_modules$Specificity[(All_BF_enrichment_in_modules$WGCNA_Module==ModuleID) & (All_BF_enrichment_in_modules$p.adjust<0.01)], All_BF_enrichment_in_modules$Sensitivity[All_BF_enrichment_in_modules$WGCNA_Module==ModuleID], xlab="Specificity", ylab="Sensitivity" , ylim=c(0,.7), xlim=c(.95,1), col=as.character(color), cex=cex, pch=pch))}

add_to_plot_neg<-function(data_frame,ModuleID, color, pch=19, cex=1){ return(points(data_frame[data_frame["WGCNA_Module"]==ModuleID,"Specificity"], data_frame[data_frame["WGCNA_Module"]==ModuleID,"Sensitivity"], ylim=c(0,.7), xlim=c(.95,1), xlab="Specificity", ylab="Sensitivity" , col=rgb(0,0,0,.25), cex=cex, pch=pch))}

add_sensitivity_and_specificity_to_DF<-function(dataFrame){
  dataFrame$BgRatioF   <- sapply(as.character(unlist(factor(dataFrame$BgRatio))),   function(x) eval(parse(text=x)))
  dataFrame$Specificity   <- 1- dataFrame$BgRatioF*11965/length(unique(WGCNAgene_module$HUGO))  #the number of unique hugo genes in our analysis 
  dataFrame[c("BgRatioF","Power")]<-NULL
  dataFrame$Sensitivity <- sapply(as.character(unlist(factor(dataFrame$GeneRatio))), function(x) eval(parse(text=x)))
  return(dataFrame)
}

Make_table_with_RANDOM_datasets <-function(seed=11){
  if(seed >0){
    set.seed(seed)
    scrambled_WGCNAgene_module_withEntrez<-WGCNAgene_module_withEntrez
    scrambled_WGCNAgene_module_withEntrez$Module<-scramble(scrambled_WGCNAgene_module_withEntrez$Module,length(scrambled_WGCNAgene_module_withEntrez$Module))
    Save_input<-paste("./Random_Tables/Randomized_clusters_seed_(",seed,").csv", sep = "")
    write.table(scrambled_WGCNAgene_module_withEntrez, file=Save_input, sep="\t")
    
  }
  
  flag<-0
  All_BF_Enrichment<-NULL
  for (ModuleID in 0:140){
    if(seed >0){
      list_of_Entrez_IDS<- scrambled_WGCNAgene_module_withEntrez[scrambled_WGCNAgene_module_withEntrez$Module==ModuleID,"entrezgene"]
      list_of_Entrez_IDS<- unique(list_of_Entrez_IDS[is.na(list_of_Entrez_IDS)!=TRUE])
    }else{
      list_of_Entrez_IDS<- WGCNAgene_module_withEntrez[WGCNAgene_module_withEntrez$Module==ModuleID,"entrezgene"]
      list_of_Entrez_IDS<- unique(list_of_Entrez_IDS[is.na(list_of_Entrez_IDS)!=TRUE])
    }
    print(paste("Retrieving enrichment for module ", ModuleID))
    df_to_append <- enrichGO(list_of_Entrez_IDS, universe=ALL_Xenopus_EntrezIDS, OrgDb=org.Hs.eg.db, pvalueCutoff=.05, qvalueCutoff=0.05, ont="BP",readable=TRUE, pAdjustMethod="bonferroni") 
    df_to_append <- df_to_append[c(1:10)]
    df_to_append$WGCNA_Module<-as.character(ModuleID)
    
    Num_GO_terms<-dim(df_to_append[complete.cases(df_to_append[,1])])[2]
    df_to_append<-df_to_append[1:Num_GO_terms,]
    if (Num_GO_terms>0){
      if(flag==0){
        print(" .... Making data frame for first time")
        All_BF_Enrichment<-df_to_append
        flag<-1
      }else{
        print(" .... Appended data frame")
        All_BF_Enrichment<-rbind(All_BF_Enrichment,df_to_append)  
      }
    }
  }
  
  All_BF_Enrichment<- add_sensitivity_and_specificity_to_DF(All_BF_Enrichment)
  Number_of_clusters_All_BF_Enrichment <- length(unique(All_BF_Enrichment$WGCNA_Module))
  if(seed > 0){  
    Name_of_file_to_save_GO_enrichments<-paste("./Random_Tables/GO_BF_enrichment_in_modules_pval_0.05_qval_0.05_Xenopus_universe_with_Scrambled_seed_(",seed,")_with_",Number_of_clusters_All_BF_Enrichment,"_enriched_clusters.csv", sep = "")
  }else{
    Name_of_file_to_save_GO_enrichments<-paste("./Random_Tables/GO_BF_enrichment_in_modules_pval_0.05_qval_0.05_Xenopus_universe_with_",Number_of_clusters_All_BF_Enrichment,"_enriched_clusters.csv", sep = "")
  }
  
  write.table(All_BF_Enrichment, file=Name_of_file_to_save_GO_enrichments, sep="\t")
  return (print( paste("File was succesfully saved as: ", Name_of_file_to_save_GO_enrichments))) 
}
######    Functions END  ####

##### Load DATA #####    ------
load(file = "./load/ALLdata.rda")

##### Read WGCNA Tables and include hugo name
WGCNAgene_module      <- as.data.frame(fread("./WGCNA/WGCNAgroups_names_dynModhyb_SP22-bicor-ds4-signed.csv", header=T, sep="\t", stringsAsFactors=FALSE))
WGCNAgene_module      <- as.data.frame(fread("./WGCNA/WGCNAgroups_names_dynModhyb_SP22-bicor-ds4-signed.csv", header=T, sep="\t", stringsAsFactors=FALSE))
WGCNAgene_module$HUGO <- lapply(WGCNAgene_module$Gene,function(x) (unlist((findhugo(x)))))
WGCNAgene_module$HUGO <- toupper(unlist(WGCNAgene_module$HUGO ))
list_of_ALL_Entrez_IDS<- getBM(attributes = c('entrezgene','hgnc_symbol'), filters = 'hgnc_symbol', values =WGCNAgene_module$HUGO, mart = ensembl88)
WGCNAgene_module_withEntrez <- merge(WGCNAgene_module,list_of_ALL_Entrez_IDS, by.x="HUGO", by.y="hgnc_symbol")[c(2,3,1,4)]

ALL_Xenopus_genes<-toupper(unique(data$annotations$hugo.name))
ALL_Xenopus_genes<-ALL_Xenopus_genes[2:length(ALL_Xenopus_genes)]
ALL_Xenopus_Entrez_IDS <- getBM(attributes = c('entrezgene','hgnc_symbol'), filters = 'hgnc_symbol', values =ALL_Xenopus_genes, mart = ensembl88)
ALL_Xenopus_EntrezIDS <- as.character(ALL_Xenopus_Entrez_IDS$entrezgene)

#Pre-computed GO and selection of significant Functioons (p-adj<0.01):
All_BF_enrichment_in_modules<- read.table(file='./GeneOntologyEnrichment/GO_BF_enrichment_in_modules_pval_0.05_qval_0.05_Xenopus_universe__ForPaper.csv')
All_BF_enrichment_in_modules<- add_sensitivity_and_specificity_to_DF(All_BF_enrichment_in_modules)
All_BF_enrichment_in_modules<-All_BF_enrichment_in_modules[All_BF_enrichment_in_modules$p.adjust<0.01,]
Number_of_clusters_with_BF_enrichment <- length(unique(All_BF_enrichment_in_modules$WGCNA_Module))
print( paste("The number of WGCNA clusters with enriched Biological functions =", Number_of_clusters_with_BF_enrichment))

#Precomputed random tables
All_BF_enrichment_in_scrambledGenes_in_modules<-add_sensitivity_and_specificity_to_DF(read.table("./Random_Tables/GO_BF_enrichment_in_modules_pval_0.05_qval_0.05_Xenopus_universe_with_Scrambled_seed_(1)_with_18_enriched_clusters_0.csv", sep="\t"))
All_BF_enrichment_in_scrambledGenes_in_modules1<-add_sensitivity_and_specificity_to_DF(read.table("./Random_Tables/GO_BF_enrichment_in_modules_pval_0.05_qval_0.05_Xenopus_universe_with_Scrambled_seed_(5)_with_22_enriched_clusters.csv", sep="\t"))
All_BF_enrichment_in_scrambledGenes_in_modules2<-add_sensitivity_and_specificity_to_DF(read.table("./Random_Tables/GO_BF_enrichment_in_modules_pval_0.05_qval_0.05_Xenopus_universe_with_Scrambled_seed_(7)_with_18_enriched_clusters.csv", sep="\t"))
All_BF_enrichment_in_scrambledGenes_in_modules3<-add_sensitivity_and_specificity_to_DF(read.table("./Random_Tables/GO_BF_enrichment_in_modules_pval_0.05_qval_0.05_Xenopus_universe_with_Scrambled_seed_(9)_with_22_enriched_clusters.csv", sep="\t"))
All_BF_enrichment_in_scrambledGenes_in_modules4<-add_sensitivity_and_specificity_to_DF(read.table("./Random_Tables/GO_BF_enrichment_in_modules_pval_0.05_qval_0.05_Xenopus_universe_with_Scrambled_seed_(21)_with_18_enriched_clusters.csv", sep="\t"))
# If you load pre-computed tables, skip Part #1

##### Finish reading tables

#########   PART 1:  Obtain GO enrichments for each Module  - REQUIRES clusterProfiler ####

# Run the following for loop for obtaining the GO Biological functions for each o the modules. It takes time.
flag<-0
All_BF_enrichment_in_modules<-NULL
for (ModuleID in 0:140){
  print( paste("Retrieving enrichment for module ", ModuleID))
  df_to_append<-obtain_GO_for_each_Module(ModuleID)
  dimtns<-dim(df_to_append[complete.cases(df_to_append[,1])])[2]
  df_to_append<-df_to_append[1:dimtns,]
  if (dimtns>0){
    if(flag==0){
      print(" .... Making data frame for first time")
      All_BF_enrichment_in_modules<-df_to_append
      flag<-1
    }else{
      print(" .... Appended data frame")
      All_BF_enrichment_in_modules<-rbind(All_BF_enrichment_in_modules,df_to_append)  
    }
  }
}

##   The number of WGCNA clusters with enriched Biological functions = 85"   ### But when we filter by adj-p-value, we get 64 WGCNA groups with associated function.
##   The output of this dataframe with Biological function enrichment is Table N1, which is used to make main Table 1.
##    write.table(All_BF_enrichment_in_modules, file='./GeneOntologyEnrichment/GO_BF_enrichment_in_modules_pval_0.05_qval_0.05_Xenopus_universe.csv', sep="\t")
All_BF_enrichment_in_modules<- add_sensitivity_and_specificity_to_DF(All_BF_enrichment_in_modules)
Number_of_clusters_with_BF_enrichment <- length(unique(All_BF_enrichment_in_modules$WGCNA_Module))
print( paste("The number of WGCNA clusters with enriched Biological functions =", Number_of_clusters_with_BF_enrichment))
All_BF_enrichment_in_modules<-All_BF_enrichment_in_modules[All_BF_enrichment_in_modules$p.adjust<0.01,]
Number_of_clusters_with_BF_enrichment <- length(unique(All_BF_enrichment_in_modules$WGCNA_Module))
print( paste("The number of WGCNA clusters with enriched Biological functions (after filtering with adj.plval<0.01) =", Number_of_clusters_with_BF_enrichment))


# The following section obtains the GO Biological functions from RANDOM DATASET 

#For generation of scrambled dataset see below
#scrambled_WGCNAgene_module_withEntrez <- read.table(file='./GeneOntologyEnrichment/scrambled_WGCNAgene_module_withEntrez_2.csv', sep="\t")
set.seed(1)   # the seed is required to randomized the module assignment of transcripts (For the paper, we used seeds: 1,5,7,9, and 21)
scrambled_WGCNAgene_module_withEntrez<-WGCNAgene_module_withEntrez
scrambled_WGCNAgene_module_withEntrez$Module<-scramble(scrambled_WGCNAgene_module_withEntrez$Module,length(scrambled_WGCNAgene_module_withEntrez$Module))

head(scrambled_WGCNAgene_module_withEntrez)
head(WGCNAgene_module_withEntrez)

flag<-0
All_BF_enrichment_in_scrambledGenes_in_modules<-NULL
for (ModuleID in 0:140){
  print( paste("Retrieving enrichment for module ", ModuleID))
  df_to_append<-obtain_GO_for_each_scrambled_Module(ModuleID)
  dimtns<-dim(df_to_append[complete.cases(df_to_append[,1])])[2]
  df_to_append<-df_to_append[1:dimtns,]
  if (dimtns>0){
    if(flag==0){
      print(" .... Making data frame for first time")
      All_BF_enrichment_in_scrambledGenes_in_modules<-df_to_append
      flag<-1
    }else{
      print(" .... Appended data frame")
      All_BF_enrichment_in_scrambledGenes_in_modules<-rbind(All_BF_enrichment_in_scrambledGenes_in_modules,df_to_append)  
    }
  }
}
All_BF_enrichment_in_scrambledGenes_in_modules<- add_sensitivity_and_specificity_to_DF(All_BF_enrichment_in_scrambledGenes_in_modules)

Number_of_clusters_All_BF_enrichment_in_scrambledGenes_in_modules <- length(unique(All_BF_enrichment_in_scrambledGenes_in_modules$WGCNA_Module))
print( paste("The number of WGCNA clusters with enriched Biological functions =  ", Number_of_clusters_All_BF_enrichment_in_scrambledGenes_in_modules))

# To save the dataframe with the Biological function enrichment
#write.table(All_BF_enrichment_in_scrambledGenes_in_modules, file='./GeneOntologyEnrichment/GO_BF_enrichment_in_modules_pval_0.05_qval_0.05_Xenopus_universe_with_Scrambled_seed_(1)_with_18_enriched_clusters.csv', sep="\t")

### End Randomized clusters - a loop for multiple generations of modules is here:
# Creation of 5 scrambled WGCNA datasets, this function makes tables and saves them tables in 
# a specified directory (see function!). The outputs were used to generate Fig. 5 of the paper.
for  (seed in (c(1,5,7,9,21))){
  print (paste(".......In SEEED ....... ",seed,sep=""))
  Make_table_with_RANDOM_datasets(seed)
}

#########   PART 1.5:  DATA ANALYSIS   #########   

#To obtain information about GO functions enriched in module 22:
All_BF_enrichment_in_modules[All_BF_enrichment_in_modules$WGCNA_Module=="22",]

#########   PART 2:  Figures for paper     ######

#Fig 5A: Histogram of WGCNA analysis: Note that Gorup 0 and 1 are plotted together.
hist(WGCNAgene_module$Module, breaks=142, xlab="WGCNA Co-expression Module", ylab="Transcripts per Module", main="Xenopus laevis Transcripts per module")
hist(unique(WGCNAgene_module_withEntrez[c("Module","HUGO")])$Module, breaks=142, xlab="WGCNA Co-expression Module", ylab="Genes per Module", main="Entrez Genes per module", add=T, col="gray")

pdf("./OutFigs/Fig 5A. Histogram_WGCNA_co_expression.pdf")
hist(WGCNAgene_module$Module, breaks=142, xlab="WGCNA Co-expression Module", ylab="Transcripts per Module", main="Xenopus laevis Transcripts per module")
hist(unique(WGCNAgene_module_withEntrez[c("Module","HUGO")])$Module, breaks=142, xlab="WGCNA Co-expression Module", ylab="Genes per Module", main="Entrez Genes per module", add=T, col="gray")
dev.off()

#Fig. 5B: BOXPLOTS FOR ADJUSTED P-VALUE AND SENSITIVITY
x_plot_sens <- All_BF_enrichment_in_modules$Sensitivity[All_BF_enrichment_in_modules$p.adjust<0.01]
y_plot_sens <- c(All_BF_enrichment_in_scrambledGenes_in_modules1$Sensitivity[All_BF_enrichment_in_scrambledGenes_in_modules1$p.adjust<0.01],All_BF_enrichment_in_scrambledGenes_in_modules2$Sensitivity[All_BF_enrichment_in_scrambledGenes_in_modules2$p.adjust<0.01],All_BF_enrichment_in_scrambledGenes_in_modules3$Sensitivity[All_BF_enrichment_in_scrambledGenes_in_modules3$p.adjust<0.01],All_BF_enrichment_in_scrambledGenes_in_modules4$Sensitivity[All_BF_enrichment_in_scrambledGenes_in_modules4$p.adjust<0.01], All_BF_enrichment_in_scrambledGenes_in_modules$Sensitivity[All_BF_enrichment_in_scrambledGenes_in_modules$p.adjust<0.01])
boxplot(x_plot_sens, y_plot_sens, names=c("WGCNA", "Random"), col=c("blue","red"), main="Sensitivity", ylim=c(0,.6))
pdf("./OutFigs/Fig 5B. Sensitivity.pdf")
boxplot(x_plot_sens, y_plot_sens, names=c("WGCNA", "Random"), col=c("blue","red"), main="Sensitivity", ylim=c(0,.6))
dev.off()
x_plot_padj <- All_BF_enrichment_in_modules$p.adjust[All_BF_enrichment_in_modules$p.adjust<0.01]
y_plot_padj<-c(All_BF_enrichment_in_scrambledGenes_in_modules1$p.adjust[All_BF_enrichment_in_scrambledGenes_in_modules1$p.adjust<0.01],All_BF_enrichment_in_scrambledGenes_in_modules2$p.adjust[All_BF_enrichment_in_scrambledGenes_in_modules2$p.adjust<0.01],All_BF_enrichment_in_scrambledGenes_in_modules3$p.adjust[All_BF_enrichment_in_scrambledGenes_in_modules3$p.adjust<0.01],All_BF_enrichment_in_scrambledGenes_in_modules4$p.adjust[All_BF_enrichment_in_scrambledGenes_in_modules4$p.adjust<0.01],All_BF_enrichment_in_scrambledGenes_in_modules$p.adjust[All_BF_enrichment_in_scrambledGenes_in_modules$p.adjust<0.01])
boxplot(x_plot_padj, y_plot_padj, names=c("WGCNA", "Random"), col=c("blue","red"), main="adj p-val", ylim=c(0,.01))
pdf("./OutFigs/Fig 5B. Adj.p-value.pdf")
boxplot(x_plot_padj, y_plot_padj, names=c("WGCNA", "Random"), col=c("blue","red"), main="adj p-val", ylim=c(0,.01))
dev.off()

#Fig 5C: Specificity vs Sensitivity:
All_BF_enrichment_in_scrambledGenes_in_modules<- All_BF_enrichment_in_scrambledGenes_in_modules[All_BF_enrichment_in_scrambledGenes_in_modules$p.adjust<0.01,]
pdf("./OutFigs/Fig 5C. Specificity vs sensitivity.pdf")
plot(All_BF_enrichment_in_modules$Specificity, All_BF_enrichment_in_modules$Sensitivity, xlab="Specificity", ylab="Sensitivity" , ylim=c(0,.45), xlim=c(.92,1), col=rgb(1,1,1,0),  pch=21, cex=1, main="GO: Biological Functions\nEnrichment in Gene Modules")
add_to_plot(23,"steelblue", 19,2.5)    ### Wnt - circulo
add_to_plot(23,"darkblue", 1,2.5)    ### Wnt
add_to_plot(51,"purple3", 19,2.5)
add_to_plot(38,"darkorange2", 19,2.5)
add_to_plot(47,"darkturquoise", 8,2.5)
add_to_plot(51,"purple4", 1,2.5)
add_to_plot(38,"darkorange4", 1,2.5)
add_to_plot(22,"darkolivegreen4", 4,2.5)   #cilia cross
for (neg in unique(All_BF_enrichment_in_scrambledGenes_in_modules$WGCNA_Module)) {  add_to_plot_neg(All_BF_enrichment_in_scrambledGenes_in_modules[All_BF_enrichment_in_scrambledGenes_in_modules$p.adjust<0.01,],neg,"gray",19,1)}
for (neg in unique(All_BF_enrichment_in_scrambledGenes_in_modules2$WGCNA_Module)){  add_to_plot_neg(All_BF_enrichment_in_scrambledGenes_in_modules2[All_BF_enrichment_in_scrambledGenes_in_modules2$p.adjust<0.01,],neg,"gray",19,1)}
for (neg in unique(All_BF_enrichment_in_scrambledGenes_in_modules3$WGCNA_Module)){  add_to_plot_neg(All_BF_enrichment_in_scrambledGenes_in_modules3[All_BF_enrichment_in_scrambledGenes_in_modules3$p.adjust<0.01,],neg,"gray",19,1)}
for (neg in unique(All_BF_enrichment_in_scrambledGenes_in_modules4$WGCNA_Module)){  add_to_plot_neg(All_BF_enrichment_in_scrambledGenes_in_modules4[All_BF_enrichment_in_scrambledGenes_in_modules4$p.adjust<0.01,],neg,"gray",19,1)}
for (neg in unique(All_BF_enrichment_in_scrambledGenes_in_modules1$WGCNA_Module)){  add_to_plot_neg(All_BF_enrichment_in_scrambledGenes_in_modules1[All_BF_enrichment_in_scrambledGenes_in_modules1$p.adjust<0.01,],neg,"gray",19,1)}
dev.off()

### Dotplot for individual Biological Functions - Needs ClusterProfile - 
make_plot(51)   #neural crest
make_plot(38)   #38 
make_plot(39)   #39 chromatin 
make_plot(41)   #muscle
make_plot(23)   #muscle wnt
make_plot(22)   #cilia
make_plot(72)   #cilia
make_plot(57)   #mRNA splicing 
make_plot(80)   #mRNA splicing 
make_plot(31)   #mRNA splicing 
make_plot(47)   #mRNA splicing 

#########   PART 3:  ANALYSIS OF CO-EXPRESSION SIMILARITIES BETWEEN HOMEOLOGOUS GENE PAIRS  #######

#### Table N6: Xenopus genes associated to HUGO names
Homeolog_table_ALL<-data.frame()
Homeolog_table_ALL_numbers<-data.frame()
for (gene in unique(WGCNAgene_module$HUGO)){
  if (gene!=""){
    positive<-as.integer(WGCNAgene_module$Module[WGCNAgene_module$HUGO==gene])
    transcript_names<-WGCNAgene_module[WGCNAgene_module$HUGO==gene,"Gene"]
    cols<-c("1st","2nd","3rd","4th","5th","6th","7th","8th","9th","10th","11th","12th")
    if (length(transcript_names)>0){
      sapply(1:length(cols), function(k) Homeolog_table_ALL[gene, cols[k]] <<- paste(transcript_names[k],positive[k])) 
      sapply(1:length(cols), function(k) Homeolog_table_ALL_numbers[gene, cols[k]] <<- positive[k]) 
      
    }
  }
}
#write.table(Homeolog_table_ALL,"~/Dropbox/EctoMAP figures/Figures for JL and AH/Hugo_pairs_genes_ALL.tab", sep="\t")


All_Pairs_in_same_group<-data.frame()
Pairs_not_in_same_group<-data.frame()
for (gene in unique(WGCNAgene_module$HUGO)){
  if (gene!=""){
    positive<-as.integer(WGCNAgene_module$Module[WGCNAgene_module$HUGO==gene])
    transcript_names<-WGCNAgene_module[WGCNAgene_module$HUGO==gene,"Gene"]
    cols<-c("1st","2nd","3rd","4th","5th","6th","7th","8th","9th","10th","11th","12th")
    if (length(positive)>1){
      #  sapply(1:length(cols), function(i) TEST10[gene, cols[i]] <<- positive[i]) 
      sapply(1:length(cols), function(j) All_Pairs_in_same_group[gene, cols[j]] <<- transcript_names[j]) 
    }
    if (length(unique(positive))>1){
      positive_2<-unique(positive)
      if(positive_2[1]!=positive_2[2]){
        sapply(1:length(cols), function(k) Pairs_not_in_same_group[gene, cols[k]] <<- paste(transcript_names[k],positive[k])) 
      }else{
        Pairs_not_in_same_group[gene, "First"] <<- paste(transcript_names[k],positive[k])
      }
    }
  }
}

All_Pairs_in_same_group[is.na(All_Pairs_in_same_group)] <- 'NA'
Pairs_not_in_same_group[is.na(Pairs_not_in_same_group)] <- 'NA'
All_Pairs_in_same_group<-All_Pairs_in_same_group[is.na(All_Pairs_in_same_group["1st"])!=TRUE,]
Pairs_not_in_same_group<-Pairs_not_in_same_group[is.na(Pairs_not_in_same_group["1st"])!=TRUE,]


percentage_of_transcripts_in_dif_groups<-function(group){
  listA<-unique(WGCNAgene_module$HUGO[WGCNAgene_module$Module==group]) ; listA<-listA[(listA=="")==FALSE]
  total_hugo_in_module<-length(listA)
  listB<-Homeolog_table_ALL_numbers[unique(WGCNAgene_module$HUGO[WGCNAgene_module$Module==group]),][1:3] ; listB<-listB[(listB["1st"]==listB["2nd"])] ; listB[is.na(listB)==FALSE]
  num_pairs_in_module<-length(listB[is.na(listB)==FALSE])
  percentage<-num_pairs_in_module/total_hugo_in_module
  
  return (c(round(group,num_pairs_in_module), total_hugo_in_module, percentage))
}


df_percentage_genes_in_groups<-data.frame()
for(group in (1:140)){
  groupName<-paste("G-",group,sep="")
  df_percentage_genes_in_groups[groupName,"Group"]<-group
  df_percentage_genes_in_groups[groupName,"Pairs"]<-percentage_of_transcripts_in_dif_groups(group)[3]
}


head(Homeolog_table)
#write.table(Homeolog_table,"~/Dropbox/EctoMAP figures/Figures for JL and AH/Hugo_pairs_genes.tab", sep="\t")
Homeolog_table<-read.table("~/Dropbox/EctoMAP figures/Figures for JL and AH/Hugo_pairs_genes.tab", sep="\t")
Homeolog_table[is.na(Homeolog_table)] <- 'NA'
head(Homeolog_table)
dim(Homeolog_table)


summary(df_percentage_genes_in_groups$Pairs)
#Min. 1st Qu.  Median    Mean 3rd Qu.    Max. 
#0.00000 0.09698 0.17530 0.22080 0.30020 1.00000 

get_List_of_gene_names_with_Percent_of_gene_pairs_less_than<-function(Percent=.09,Entrez=F){
  df_pct<-NULL
  group_LIST <- as.array(df_percentage_genes_in_groups[df_percentage_genes_in_groups$Pairs <= Percent,"Group"])
  for (ModuleID in(group_LIST)){
    if(Entrez==T){
      df_pct<- append(df_pct,WGCNAgene_module_withEntrez[WGCNAgene_module_withEntrez$Module==ModuleID,"entrezgene"])
      df_pct<- unique(df_pct[is.na(df_pct)!=TRUE])
    }else{
      df_pct<-append(df_pct,unique(WGCNAgene_module$HUGO[WGCNAgene_module$Module==ModuleID]))
      df_pct<-unique(df_pct)
      
    }
  }
  return(df_pct)
}

get_List_of_gene_names_with_Percent_of_gene_pairs_more_than<-function(Percent=.35,Entrez=F){
  df_pct<-NULL
  group_LIST <- as.array(df_percentage_genes_in_groups[df_percentage_genes_in_groups$Pairs >= Percent,"Group"])
  for (ModuleID in(group_LIST)){
    if(Entrez==T){
      df_pct<- append(df_pct,WGCNAgene_module_withEntrez[WGCNAgene_module_withEntrez$Module==ModuleID,"entrezgene"])
      df_pct<- unique(df_pct[is.na(df_pct)!=TRUE])
    }else{
      df_pct<-append(df_pct,unique(WGCNAgene_module$HUGO[WGCNAgene_module$Module==ModuleID]))
      df_pct<-unique(df_pct)
      
    }
  }
  return(df_pct)
}

df_percentage_genes_in_groups[df_percentage_genes_in_groups$Pairs>summary(df_percentage_genes_in_groups$Pairs)[5],]
df_percentage_genes_in_groups[df_percentage_genes_in_groups$Pairs<summary(df_percentage_genes_in_groups$Pairs)[2],]

for (module in (df_percentage_genes_in_groups$Group[df_percentage_genes_in_groups$Pairs>0.35])){
  tmp<- All_BF_enrichment_in_modules$Description[All_BF_enrichment_in_modules$WGCNA_Module==module]
  if (length(tmp)>0){
    print (paste(module,tmp[1:2]))
  }
}

for (module in (df_percentage_genes_in_groups$Group[df_percentage_genes_in_groups$Pairs<summary(df_percentage_genes_in_groups$Pairs)[2]])){
  tmp<- All_BF_enrichment_in_modules$Description[All_BF_enrichment_in_modules$WGCNA_Module==module]
  if (length(tmp)>0){
    print (paste(module,tmp[1:2]))
  }
}


MF_enriched_pais_in_groups <- enrichGO(get_List_of_gene_names_with_Percent_of_gene_pairs_more_than(.35,Entrez=T), universe=ALL_Xenopus_EntrezIDS, OrgDb=org.Hs.eg.db, pvalueCutoff=.01, qvalueCutoff=0.01, ont="MF",readable=TRUE, pAdjustMethod="bonferroni") 
MF_enriched_pais_not_in_groups <- enrichGO(get_List_of_gene_names_with_Percent_of_gene_pairs_less_than(.09,Entrez=T), universe=ALL_Xenopus_EntrezIDS, OrgDb=org.Hs.eg.db, pvalueCutoff=.01, qvalueCutoff=0.01, ont="MF",readable=TRUE, pAdjustMethod="bonferroni") 


#Fig S10B: Box Plot for 
pdf("./OutFigs/Fig S10B. Retention of gene pairs in same WGCNA modules.pdf")
boxplot(df_percentage_genes_in_groups$Pairs, ylim=c(0,1), main="Retention of gene pairs in WGCNA modules", xlab="% cases where homeolog gene pairs are in a WGCNA module")
points(df_percentage_genes_in_groups$Pairs[23], col="steelblue", pch=19,cex=1.5)   #anterior/posterior pattern specification; skeletal system development 
points(df_percentage_genes_in_groups$Pairs[38], col="orange", pch=19, cex=1.5)   #muscle filament sliding; actin-myosin filament sliding
points(df_percentage_genes_in_groups$Pairs[51], col="purple", pch=19,cex=1.5)   #mesenchyme development / NC
points(df_percentage_genes_in_groups$Pairs[34], col="cadetblue3", pch=19,cex=1.5)     #muscle filament sliding; actin-myosin filament sliding

points(df_percentage_genes_in_groups$Pairs[22], col="darkolivegreen4", pch=4,cex=2)  #axoneme assembly; cilium morphogenesis
points(df_percentage_genes_in_groups$Pairs[60], col="red", pch=1,cex=1.5)   ## regulation of establishment of protein localization to chromosome
points(df_percentage_genes_in_groups$Pairs[81], col="darkgreen", pch=1,cex=1.5)   ## protein localization to cell surface; cell junction assembly
points(df_percentage_genes_in_groups$Pairs[80], col="magenta", pch=2,cex=1.5)   # mRNA processing 
#points(df_percentage_genes_in_groups$Pairs[33], col="red", pch=1,cex=1.5)   ## mRNA processing; RNA splicing
#points(df_percentage_genes_in_groups$Pairs[49], col="red", pch=1,cex=1.5)   # ATP metabolic process; purine ribonucleoside triphosphate metabolic process
dev.off()

# Fig S10C: Plots the Molecular functions associated with homeologous pairs found in different Co-expression Modules:
pdf("./OutFigs/Fig S10C. Plots the Molecular functions associated with homeologous pairs found in different Co-expression Modules.pdf", width = 12, height=8)
dotplot(MF_enriched_pais_in_groups, showCategory=10, title="MF_enriched_pais_in_groups (>35% pairs in Groups)")
dotplot(MF_enriched_pais_not_in_groups, showCategory=10, title="MF_enriched_pais_NOT_in_groups (<9% pairs in Groups)")
dev.off()

#Consider only Hugo gene names that have exactly a pair of homeologs
Homeolog_pairs_same_group <-as.array(read.table("./GeneOntologyEnrichment/Homeolog_pairs_same_group.list", header=F)$V1)
Homeolog_pairs_NOTsame_group <-as.array(read.table("./GeneOntologyEnrichment/Homeolog_pairs_NOTsame_group.list", header=F)$V1)


#########   PART 3:  PART 4:  Differential expression - Pearsons - For Table N7   #####

#63 tissues and 16 stages
library(limma,quietly=T)
library(edgeR,quietly=T)
subgroup_samples <-(data$genotype=='WT')
samplesALL<-filter.n.normalize1(data,subgroup_samples)$voom$E 
#samplesALL<-2**filter.n.normalize1(data,subgroup_samples)$voom$E 
all_WEs<-(data$tissue=="WE")
all_Tissues<-(data$tissue!="WE")
#head(samplesALL[,subgroup_tissues])

Pearsons_correlation_pairs_in_same_group<-data.frame()
Pearsons_correlation_pairs_in_different_group<-data.frame()

for (hugo in(Homeolog_pairs_same_group)){
  Homeolog_pairs<-WGCNAgene_module[WGCNAgene_module$HUGO==hugo,"Gene"]
  Pcor_all     <-cor(samplesALL[Homeolog_pairs[1],],samplesALL[Homeolog_pairs[2],], method="pearson")
  Pcor_Tissues <-cor(samplesALL[Homeolog_pairs[1],all_Tissues],samplesALL[Homeolog_pairs[2],all_Tissues], method="pearson")
  Pcor_WE      <-cor(samplesALL[Homeolog_pairs[1],all_WEs],samplesALL[Homeolog_pairs[2],all_WEs], method="pearson")
  Pearsons_correlation_pairs_in_same_group[hugo,"HUGO"]<-hugo
  Pearsons_correlation_pairs_in_same_group[hugo,"Pearson_ALL"]<-Pcor_all
  Pearsons_correlation_pairs_in_same_group[hugo,"Pearson_Tissues"]<-Pcor_Tissues
  Pearsons_correlation_pairs_in_same_group[hugo,"Pearson_Stages"]<-Pcor_WE
}

for (hugo in(Homeolog_pairs_NOTsame_group)){
  Homeolog_pairs<-WGCNAgene_module[WGCNAgene_module$HUGO==hugo,"Gene"]
  Pcor_all     <-cor(samplesALL[Homeolog_pairs[1],],samplesALL[Homeolog_pairs[2],], method="pearson")
  Pcor_Tissues <-cor(samplesALL[Homeolog_pairs[1],all_Tissues],samplesALL[Homeolog_pairs[2],all_Tissues], method="pearson")
  Pcor_WE      <-cor(samplesALL[Homeolog_pairs[1],all_WEs],samplesALL[Homeolog_pairs[2],all_WEs], method="pearson")
  Pearsons_correlation_pairs_in_different_group[hugo,"HUGO"]<-hugo
  Pearsons_correlation_pairs_in_different_group[hugo,"Pearson_ALL"]<-Pcor_all
  Pearsons_correlation_pairs_in_different_group[hugo,"Pearson_Tissues"]<-Pcor_Tissues
  Pearsons_correlation_pairs_in_different_group[hugo,"Pearson_Stages"]<-Pcor_WE
}

#Distribution of Pearsons correlations between genes in same vs different groups.
pdf("./OutFigs/Fig S10A. Pearsons correlations between genes in same vs different groups.pdf", width = 12, height=8)
hist(Pearsons_correlation_pairs_in_same_group$Pearson_ALL, freq=T,col=rgb(0,1,0,.5), xlim=c(-1,1),breaks=20, ylim=c(0,200))
hist(Pearsons_correlation_pairs_in_different_group$Pearson_ALL, add=T,freq=T, col=rgb(1,0,0,.3),xlim=c(-1,1), breaks=40)
dev.off()
dev.off()

#Plots the difference
hist(Pearsons_correlation_pairs_in_same_group$Pearson_Stages, col=rgb(1,0,1,.2), breaks=40)
hist(Pearsons_correlation_pairs_in_same_group$Pearson_ALL, col=rgb(0,1,0,.5), add=T, breaks=20)
hist(Pearsons_correlation_pairs_in_same_group$Pearson_Tissues, col=rgb(0,1,1,.2), add=T, breaks=20)
hist(Pearsons_correlation_pairs_in_different_group$Pearson_Stages, col=rgb(1,0,1,.2), breaks=40, add=T)
hist(Pearsons_correlation_pairs_in_different_group$Pearson_ALL, col=rgb(0,1,0,.5), breaks=40, add=T)
hist(Pearsons_correlation_pairs_in_different_group$Pearson_Tissues, col=rgb(0,1,1,.2), breaks=40, add=T)


boxplot(abs(Pearsons_correlation_pairs_in_different_group[,c(2:4)]), ylim=c(0,1), col=rgb(0,0,1,.5), horizontal=T,names=c("All","Tissues","Stages"))
boxplot(abs(Pearsons_correlation_pairs_in_same_group[,c(2:4)]), ylim=c(0,1), col=rgb(0,1,0,.5), horizontal=T,names=c("All","Tissues","Stages"))

summary(Pearsons_correlation_pairs_in_same_group[2:4])
summary(Pearsons_correlation_pairs_in_different_group[2:4])

Temporal_difference <- (Pearsons_correlation_pairs_in_different_group[abs(Pearsons_correlation_pairs_in_different_group$Pearson_Tissues)>abs(Pearsons_correlation_pairs_in_different_group$Pearson_Stages),])
Tissue_Pattern_difference <-(Pearsons_correlation_pairs_in_different_group[abs(Pearsons_correlation_pairs_in_different_group$Pearson_Tissues)<abs(Pearsons_correlation_pairs_in_different_group$Pearson_Stages),])


All_Pairs_cors<-rbind(Pearsons_correlation_pairs_in_different_group,Pearsons_correlation_pairs_in_same_group)
head(Homeolog_table)
Homeolog_table$HUGO<-rownames(Homeolog_table)
Homeolog_table_merged<-merge(Homeolog_table,rbind(Pearsons_correlation_pairs_in_different_group,Pearsons_correlation_pairs_in_same_group),by="HUGO")
write.table(Homeolog_table_merged,"~/Dropbox/EctoMAP figures/Figures for JL and AH/Homeolog_table_merged2.tab",sep="\t")
