# Supplementary material for: A molecular atlas of the developing ectoderm defines neural, neural crest, placode, and nonneural progenitor identity in vertebrates
Source: PLoS Biol. 2017 Oct 19;15(10):e2004045. doi: 10.1371/journal.pbio.2004045 (PMC5663519; doi:10.1371/journal.pbio.2004045)
Supplement: S2 Application — (ZIP) [file pbio.2004045.s014.zip › Code_20170801/Fig_4,5,7,S8,S10,S11/Code_for_figures_WGCNA_analysis.R]

#source("https://bioconductor.org/biocLite.R")

####  Required Libraries ####
      ###  Install Libraries ###
      #source("https://bioconductor.org/biocLite.R")
      #biocLite("GO.db")
      #biocLite("org.Hs.eg.db")
      #biocLite("clusterProfiler")
###   Load Libraries ###
      library(data.table, quietly = T)
      library(clusterProfiler)  #https://www.ncbi.nlm.nih.gov/pmc/articles/PMC3339379/   #http://guangchuangyu.github.io/2016/01/go-analysis-using-clusterprofiler/
      library(org.Hs.eg.db) 
      library(biomaRt)
    
      listMarts(host='www.ensembl.org')
      ensembl88 = useMart(host='www.ensembl.org', biomart='ENSEMBL_MART_ENSEMBL', dataset='hsapiens_gene_ensembl')
      #### End Libs  ####

##### Functions   ####  --------
      findhugo<-function(long_name){ data$annotations$hugo.name [data$annotations$name.and.blast.annotation==long_name]}
      
      scramble <- function(vector,n) {  
          scrambled_list <- tapply(vector,(seq_along(vector)+n-1)%/%n, FUN=function(x) x[sample.int(length(x), size=length(x))])
          return(unname(unlist(scrambled_list)))
      }
      
      obtain_GO_for_each_Module<- function(ModuleID){
          list_of_Entrez_IDS<- WGCNAgene_module_withEntrez[WGCNAgene_module_withEntrez$Module==ModuleID,"entrezgene"]
          list_of_Entrez_IDS<- unique(list_of_Entrez_IDS[is.na(list_of_Entrez_IDS)!=TRUE])
          GO_enrich_test <- enrichGO(list_of_Entrez_IDS, universe=ALL_Xenopus_EntrezIDS, OrgDb=org.Hs.eg.db, pvalueCutoff=.05, qvalueCutoff=0.05, ont="BP",readable=TRUE, pAdjustMethod="bonferroni") 
          test_1 <-  GO_enrich_test[c(1:10)]
          test_1$WGCNA_Module<-as.character(ModuleID)
          return(test_1)
      }
      
      obtain_GO_for_each_scrambled_Module<- function(ModuleID){
          list_of_Entrez_IDS<- scrambled_WGCNAgene_module_withEntrez[scrambled_WGCNAgene_module_withEntrez$Module==ModuleID,"entrezgene"]
          list_of_Entrez_IDS<- unique(list_of_Entrez_IDS[is.na(list_of_Entrez_IDS)!=TRUE])
          GO_enrich_test <- enrichGO(list_of_Entrez_IDS, universe=ALL_Xenopus_EntrezIDS, OrgDb=org.Hs.eg.db, pvalueCutoff=.05, qvalueCutoff=0.05, ont="BP",readable=TRUE, pAdjustMethod="bonferroni") 
          test_1 <-  GO_enrich_test[c(1:10)]
          test_1$WGCNA_Module<-as.character(ModuleID)
          return(test_1)
      }
      
      make_plot<-function(ModuleID){
          list_of_Entrez_IDS<-unique(get_Entrez_fromModule(ModuleID))
          sample_test2 <- enrichGO(list_of_Entrez_IDS, universe=ALL_Xenopus_EntrezIDS, OrgDb=org.Hs.eg.db, pvalueCutoff=.05, qvalueCutoff=0.05, ont="BP", readable=TRUE, pAdjustMethod="bonferroni") 
          return(dotplot(sample_test2, showCategory=20, title =paste("GO Biologial function - Group ",ModuleID)))
      }
      
      get_Entrez_fromModule<-function(Module_ID){
          list_of_Entrez_IDS<- unique(WGCNAgene_module_withEntrez[WGCNAgene_module_withEntrez$Module==Module_ID,"entrezgene"])
          return(list_of_Entrez_IDS[is.na(list_of_Entrez_IDS)!=TRUE])
      }
      
      add_to_plot<-function(ModuleID, color, pch=19, cex=1.5){ return(points(All_BF_enrichment_in_modules$Specificity[(All_BF_enrichment_in_modules$WGCNA_Module==ModuleID) & (All_BF_enrichment_in_modules$p.adjust<0.01)], All_BF_enrichment_in_modules$Sensitivity[All_BF_enrichment_in_modules$WGCNA_Module==ModuleID], xlab="Specificity", ylab="Sensitivity" , ylim=c(0,.7), xlim=c(.95,1), col=as.character(color), cex=cex, pch=pch))}
      
      add_to_plot_neg<-function(data_frame,ModuleID, color, pch=19, cex=1){ return(points(data_frame[data_frame["WGCNA_Module"]==ModuleID,"Specificity"], data_frame[data_frame["WGCNA_Module"]==ModuleID,"Sensitivity"], ylim=c(0,.7), xlim=c(.95,1), xlab="Specificity", ylab="Sensitivity" , col=rgb(0,0,0,.25), cex=cex, pch=pch))}
      
      add_senitivity_and_epscificity_to_DF<-function(dataFrame){
        dataFrame$BgRatioF   <- sapply(as.character(unlist(factor(dataFrame$BgRatio))),   function(x) eval(parse(text=x)))
        dataFrame$Specificity   <- 1- dataFrame$BgRatioF*11965/length(unique(WGCNAgene_module$HUGO))  #the number of unique hugo genes in our analysis 
        dataFrame[c("BgRatioF","Power")]<-NULL
        dataFrame$Sensitivity <- sapply(as.character(unlist(factor(dataFrame$GeneRatio))), function(x) eval(parse(text=x)))
        return(dataFrame)
      }

      Make_table_with_RANDOM_datasets <-function(seed=11){
        if(seed >0){
          set.seed(seed)
          scrambled_WGCNAgene_module_withEntrez<-WGCNAgene_module_withEntrez
          scrambled_WGCNAgene_module_withEntrez$Module<-scramble(scrambled_WGCNAgene_module_withEntrez$Module,length(scrambled_WGCNAgene_module_withEntrez$Module))
          Save_input<-paste("~/Documents/GeneExp2016/GeneOntologyEnrichment/Random_Tables/Randomized_clusters_seed_(",seed,").csv", sep = "")
          write.table(scrambled_WGCNAgene_module_withEntrez, file=Save_input, sep="\t")
          
        }
        
        flag<-0
        All_BF_Enrichment<-NULL
        for (ModuleID in 0:140){
          if(seed >0){
            list_of_Entrez_IDS<- scrambled_WGCNAgene_module_withEntrez[scrambled_WGCNAgene_module_withEntrez$Module==ModuleID,"entrezgene"]
            list_of_Entrez_IDS<- unique(list_of_Entrez_IDS[is.na(list_of_Entrez_IDS)!=TRUE])
          }else{
            list_of_Entrez_IDS<- WGCNAgene_module_withEntrez[WGCNAgene_module_withEntrez$Module==ModuleID,"entrezgene"]
            list_of_Entrez_IDS<- unique(list_of_Entrez_IDS[is.na(list_of_Entrez_IDS)!=TRUE])
          }
          print(paste("Retrieving enrichment for module ", ModuleID))
          df_to_append <- enrichGO(list_of_Entrez_IDS, universe=ALL_Xenopus_EntrezIDS, OrgDb=org.Hs.eg.db, pvalueCutoff=.05, qvalueCutoff=0.05, ont="BP",readable=TRUE, pAdjustMethod="bonferroni") 
          df_to_append <- df_to_append[c(1:10)]
          df_to_append$WGCNA_Module<-as.character(ModuleID)
          
          Num_GO_terms<-dim(df_to_append[complete.cases(df_to_append[,1])])[2]
          df_to_append<-df_to_append[1:Num_GO_terms,]
          if (Num_GO_terms>0){
            if(flag==0){
              print(" .... Making data frame for first time")
              All_BF_Enrichment<-df_to_append
              flag<-1
            }else{
              print(" .... Appended data frame")
              All_BF_Enrichment<-rbind(All_BF_Enrichment,df_to_append)  
            }
          }
        }
        
        All_BF_Enrichment<- add_senitivity_and_epscificity_to_DF(All_BF_Enrichment)
        Number_of_clusters_All_BF_Enrichment <- length(unique(All_BF_Enrichment$WGCNA_Module))
        if(seed > 0){   ###This means it is random
          Name_of_file_to_save_GO_enrichments<-paste("~/Documents/GeneExp2016/GeneOntologyEnrichment/Random_Tables/GO_BF_enrichment_in_modules_pval_0.05_qval_0.05_Xenopus_universe_with_Scrambled_seed_(",seed,")_with_",Number_of_clusters_All_BF_Enrichment,"_enriched_clusters.csv", sep = "")
        }else{
          Name_of_file_to_save_GO_enrichments<-paste("~/Documents/GeneExp2016/GeneOntologyEnrichment/Random_Tables/GO_BF_enrichment_in_modules_pval_0.05_qval_0.05_Xenopus_universe_with_",Number_of_clusters_All_BF_Enrichment,"_enriched_clusters.csv", sep = "")
        }
        
        write.table(All_BF_Enrichment, file=Name_of_file_to_save_GO_enrichments, sep="\t")
        return (print( paste("File was succesfully saved as: ", Name_of_file_to_save_GO_enrichments))) 
      }
      
      
      ### Useful Functions but not used 
      
      obtain_HUGO_gene_list_from_Module<-function(module_ID){
        list<-unique(WGCNAgene_module[WGCNAgene_module$Module==module_ID,"HUGO"])
        return(c(toupper(list[list!=""])))
      }
      
      obtain_Entrez_from_List<-function(tmp_list){
        list_of_Entrez_IDS <- getBM(attributes = c('entrezgene','hgnc_symbol'), filters = 'hgnc_symbol', values = tmp_list, mart = ensembl88)
        return(list_of_Entrez_IDS$entrezgene)
      }
      
      Get_Entrez_from_group<-function(Module_ID){
        list<-c(toupper(unique(WGCNAgene_module[WGCNAgene_module$Module==Module_ID,"HUGO"])))
        list_of_Entrez_IDS <- getBM(attributes = c('entrezgene','hgnc_symbol'), filters = 'hgnc_symbol', values = list, mart = ensembl88)$entrezgene
        return(list_of_Entrez_IDS[is.na(list_of_Entrez_IDS)!=TRUE])
      }
      
      
      get_Hugo_fromModule<-function(Module_ID){
        list_of_Entrez_IDS<- unique(WGCNAgene_module_withEntrez[WGCNAgene_module_withEntrez$Module==Module_ID,"HUGO"])
        return(list_of_Entrez_IDS[is.na(list_of_Entrez_IDS)!=TRUE])
      }
      
      ######    Functions END  ####
      
##### Load DATA #####    ------
      load(file = "~/Documents/GeneExp2016/EctoMAP_v.1.1/ALLdata.rda")
      
      ##### Read WGCNA Tables and include hugo name
      WGCNAgene_module      <- as.data.frame(fread("~/Dropbox/EctoMAP figures/DOTPLOTS AHMB/EctoMAP v.1.2/WGCNA/WGCNAgroups_names_dynModhyb_SP22-bicor-ds4-signed.csv", header=T, sep="\t", stringsAsFactors=FALSE))
      WGCNAgene_module$HUGO <- lapply(WGCNAgene_module$Gene,function(x) (unlist((findhugo(x)))))
      WGCNAgene_module$HUGO <- toupper(unlist(WGCNAgene_module$HUGO ))
      list_of_ALL_Entrez_IDS<- getBM(attributes = c('entrezgene','hgnc_symbol'), filters = 'hgnc_symbol', values =WGCNAgene_module$HUGO, mart = ensembl88)
      WGCNAgene_module_withEntrez <- merge(WGCNAgene_module,list_of_ALL_Entrez_IDS, by.x="HUGO", by.y="hgnc_symbol")[c(2,3,1,4)]
      
      
      ALL_Xenopus_genes<-toupper(unique(data$annotations$hugo.name))
      ALL_Xenopus_genes<-ALL_Xenopus_genes[2:length(ALL_Xenopus_genes)]
      ALL_Xenopus_Entrez_IDS <- getBM(attributes = c('entrezgene','hgnc_symbol'), filters = 'hgnc_symbol', values =ALL_Xenopus_genes, mart = ensembl88)
      ALL_Xenopus_EntrezIDS <- as.character(ALL_Xenopus_Entrez_IDS$entrezgene)
      
      #Pre-computed GO and selection of significant Functioons (p-adj<0.01):
      All_BF_enrichment_in_modules<- read.table(file='~/Documents/GeneExp2016/GeneOntologyEnrichment/GO_BF_enrichment_in_modules_pval_0.05_qval_0.05_Xenopus_universe__ForPaper.csv')
      All_BF_enrichment_in_modules<- add_senitivity_and_epscificity_to_DF(All_BF_enrichment_in_modules)
      All_BF_enrichment_in_modules<-All_BF_enrichment_in_modules[All_BF_enrichment_in_modules$p.adjust<0.01,]
      Number_of_clusters_with_BF_enrichment <- length(unique(All_BF_enrichment_in_modules$WGCNA_Module))
      print( paste("The number of WGCNA clusters with enriched Biological functions =", Number_of_clusters_with_BF_enrichment))
      
      #Precomputed random tables
      All_BF_enrichment_in_scrambledGenes_in_modules<-add_senitivity_and_epscificity_to_DF(read.table("~/Documents/GeneExp2016/GeneOntologyEnrichment/Random_Tables/GO_BF_enrichment_in_modules_pval_0.05_qval_0.05_Xenopus_universe_with_Scrambled_seed_(1)_with_18_enriched_clusters_0.csv", sep="\t"))
      All_BF_enrichment_in_scrambledGenes_in_modules1<-add_senitivity_and_epscificity_to_DF(read.table("~/Documents/GeneExp2016/GeneOntologyEnrichment/Random_Tables/GO_BF_enrichment_in_modules_pval_0.05_qval_0.05_Xenopus_universe_with_Scrambled_seed_(5)_with_22_enriched_clusters.csv", sep="\t"))
      All_BF_enrichment_in_scrambledGenes_in_modules2<-add_senitivity_and_epscificity_to_DF(read.table("~/Documents/GeneExp2016/GeneOntologyEnrichment/Random_Tables/GO_BF_enrichment_in_modules_pval_0.05_qval_0.05_Xenopus_universe_with_Scrambled_seed_(7)_with_18_enriched_clusters.csv", sep="\t"))
      All_BF_enrichment_in_scrambledGenes_in_modules3<-add_senitivity_and_epscificity_to_DF(read.table("~/Documents/GeneExp2016/GeneOntologyEnrichment/Random_Tables/GO_BF_enrichment_in_modules_pval_0.05_qval_0.05_Xenopus_universe_with_Scrambled_seed_(9)_with_22_enriched_clusters.csv", sep="\t"))
      All_BF_enrichment_in_scrambledGenes_in_modules4<-add_senitivity_and_epscificity_to_DF(read.table("~/Documents/GeneExp2016/GeneOntologyEnrichment/Random_Tables/GO_BF_enrichment_in_modules_pval_0.05_qval_0.05_Xenopus_universe_with_Scrambled_seed_(21)_with_18_enriched_clusters.csv", sep="\t"))
      # If you load pre-computed tables, skip Part #1
      
      
      ##### Finish reading tables

#########   PART 1:  Obtain GO enrichments for each Module  - REQUIRES clusterProfiler ####
      
      # Run the following for loop for obtaining the GO Biological functions for each o the modules. It takes time.
          flag<-0
          All_BF_enrichment_in_modules<-NULL
          for (ModuleID in 0:140){
            print( paste("Retrieving enrichment for module ", ModuleID))
            df_to_append<-obtain_GO_for_each_Module(ModuleID)
            dimtns<-dim(df_to_append[complete.cases(df_to_append[,1])])[2]
            df_to_append<-df_to_append[1:dimtns,]
            if (dimtns>0){
              if(flag==0){
                print(" .... Making data frame for first time")
                All_BF_enrichment_in_modules<-df_to_append
                flag<-1
              }else{
                print(" .... Appended data frame")
                All_BF_enrichment_in_modules<-rbind(All_BF_enrichment_in_modules,df_to_append)  
              }
            }
          }
          
          
          ##   The number of WGCNA clusters with enriched Biological functions = 85"   ### But when we filter by adj-p-value, we get 64 WGCNA gorups with associated function.
          ##   The output of this dataframe with Biologial function enrichment is Table N1, which is used to make main Table 1.
          ##    write.table(All_BF_enrichment_in_modules, file='~/Documents/GeneExp2016/GeneOntologyEnrichment/GO_BF_enrichment_in_modules_pval_0.05_qval_0.05_Xenopus_universe.csv', sep="\t")
          All_BF_enrichment_in_modules<- add_senitivity_and_epscificity_to_DF(All_BF_enrichment_in_modules)
          Number_of_clusters_with_BF_enrichment <- length(unique(All_BF_enrichment_in_modules$WGCNA_Module))
          print( paste("The number of WGCNA clusters with enriched Biological functions =", Number_of_clusters_with_BF_enrichment))
          All_BF_enrichment_in_modules<-All_BF_enrichment_in_modules[All_BF_enrichment_in_modules$p.adjust<0.01,]
          Number_of_clusters_with_BF_enrichment <- length(unique(All_BF_enrichment_in_modules$WGCNA_Module))
          print( paste("The number of WGCNA clusters with enriched Biological functions (after filterin with adj.plval<0.01) =", Number_of_clusters_with_BF_enrichment))
          
          
          # The followins section obtains the GO Biological functions from RANDOM DATASET 
          
          #For generation of scrambled dataset see below
          #scrambled_WGCNAgene_module_withEntrez <- read.table(file='~/Documents/GeneExp2016/GeneOntologyEnrichment/scrambled_WGCNAgene_module_withEntrez_2.csv', sep="\t")
          set.seed(1)   # the seed is required to randomized the module assignment of transcripts (For the paper, we used seeds: 1,5,7,9, and 21)
          scrambled_WGCNAgene_module_withEntrez<-WGCNAgene_module_withEntrez
          scrambled_WGCNAgene_module_withEntrez$Module<-scramble(scrambled_WGCNAgene_module_withEntrez$Module,length(scrambled_WGCNAgene_module_withEntrez$Module))
          
          head(scrambled_WGCNAgene_module_withEntrez)
          head(WGCNAgene_module_withEntrez)
          
          flag<-0
          All_BF_enrichment_in_scrambledGenes_in_modules<-NULL
          for (ModuleID in 0:140){
            print( paste("Retrieving enrichment for module ", ModuleID))
            df_to_append<-obtain_GO_for_each_scrambled_Module(ModuleID)
            dimtns<-dim(df_to_append[complete.cases(df_to_append[,1])])[2]
            df_to_append<-df_to_append[1:dimtns,]
            if (dimtns>0){
              if(flag==0){
                print(" .... Making data frame for first time")
                All_BF_enrichment_in_scrambledGenes_in_modules<-df_to_append
                flag<-1
              }else{
                print(" .... Appended data frame")
                All_BF_enrichment_in_scrambledGenes_in_modules<-rbind(All_BF_enrichment_in_scrambledGenes_in_modules,df_to_append)  
              }
            }
          }
          All_BF_enrichment_in_scrambledGenes_in_modules<- add_senitivity_and_epscificity_to_DF(All_BF_enrichment_in_scrambledGenes_in_modules)
          
          Number_of_clusters_All_BF_enrichment_in_scrambledGenes_in_modules <- length(unique(All_BF_enrichment_in_scrambledGenes_in_modules$WGCNA_Module))
          print( paste("The number of WGCNA clusters with enriched Biological functions =  ", Number_of_clusters_All_BF_enrichment_in_scrambledGenes_in_modules))
          
          # To save the dataframe with the Biologial function enrichment
          #write.table(All_BF_enrichment_in_scrambledGenes_in_modules, file='~/Documents/GeneExp2016/GeneOntologyEnrichment/GO_BF_enrichment_in_modules_pval_0.05_qval_0.05_Xenopus_universe_with_Scrambled_seed_(1)_with_18_enriched_clusters.csv', sep="\t")
          
          ### End Randomized clusters - a loop for multiple generations of modules is here:
            # Genration of 5 scrambled WGCNA datasets, this function makes tables and saves them tables in 
            # a specified directory (see function!). The outputs were used to generate Fig. 5 of the paper.
          for  (seed in (c(1,5,7,9,21))){
            print (paste(".......In SEEED ....... ",seed,sep=""))
            Make_table_with_RANDOM_datasets(seed)
          }

#########   PART 1.5:  DATA ANALYSIS   #########   

#To obtain information about GO functions enriched in module 22:
All_BF_enrichment_in_modules[All_BF_enrichment_in_modules$WGCNA_Module=="22",]

#########   PART 2:  Figures for paper     ######

  #Fig 5A: Histogram of WGCNA analysis: Note that Gorup 0 and 1 are plotted together.
  hist(WGCNAgene_module$Module, breaks=142, xlab="WGCNA Co-expression Module", ylab="Transcripts per Module", main="Xenopus laevis Transcripts per module")
  hist(unique(WGCNAgene_module_withEntrez[c("Module","HUGO")])$Module, breaks=142, xlab="WGCNA Co-expression Module", ylab="Genes per Module", main="Entrez Genes per module", add=T, col="gray")
  
  #Fig. 5B: BOXPLOTS FOR ADJUSTED P-VALUE AND SENSITIVITY
  x_plot_sens <- All_BF_enrichment_in_modules$Sensitivity[All_BF_enrichment_in_modules$p.adjust<0.01]
  y_plot_sens <- c(All_BF_enrichment_in_scrambledGenes_in_modules1$Sensitivity[All_BF_enrichment_in_scrambledGenes_in_modules1$p.adjust<0.01],All_BF_enrichment_in_scrambledGenes_in_modules2$Sensitivity[All_BF_enrichment_in_scrambledGenes_in_modules2$p.adjust<0.01],All_BF_enrichment_in_scrambledGenes_in_modules3$Sensitivity[All_BF_enrichment_in_scrambledGenes_in_modules3$p.adjust<0.01],All_BF_enrichment_in_scrambledGenes_in_modules4$Sensitivity[All_BF_enrichment_in_scrambledGenes_in_modules4$p.adjust<0.01], All_BF_enrichment_in_scrambledGenes_in_modules$Sensitivity[All_BF_enrichment_in_scrambledGenes_in_modules$p.adjust<0.01])
  boxplot(x_plot_sens, y_plot_sens, names=c("WGCNA", "Random"), col=c("blue","red"), main="Sensitivity", ylim=c(0,.6))
  x_plot_padj <- All_BF_enrichment_in_modules$p.adjust[All_BF_enrichment_in_modules$p.adjust<0.01]
  y_plot_padj<-c(All_BF_enrichment_in_scrambledGenes_in_modules1$p.adjust[All_BF_enrichment_in_scrambledGenes_in_modules1$p.adjust<0.01],All_BF_enrichment_in_scrambledGenes_in_modules2$p.adjust[All_BF_enrichment_in_scrambledGenes_in_modules2$p.adjust<0.01],All_BF_enrichment_in_scrambledGenes_in_modules3$p.adjust[All_BF_enrichment_in_scrambledGenes_in_modules3$p.adjust<0.01],All_BF_enrichment_in_scrambledGenes_in_modules4$p.adjust[All_BF_enrichment_in_scrambledGenes_in_modules4$p.adjust<0.01],All_BF_enrichment_in_scrambledGenes_in_modules$p.adjust[All_BF_enrichment_in_scrambledGenes_in_modules$p.adjust<0.01])
  boxplot(x_plot_padj, y_plot_padj, names=c("WGCNA", "Random"), col=c("blue","red"), main="adj p-val", ylim=c(0,.01))
  
  #Fig 5C: Specificity vs Sensitivity:
  All_BF_enrichment_in_scrambledGenes_in_modules<- All_BF_enrichment_in_scrambledGenes_in_modules[All_BF_enrichment_in_scrambledGenes_in_modules$p.adjust<0.01,]
  plot(All_BF_enrichment_in_modules$Specificity, All_BF_enrichment_in_modules$Sensitivity, xlab="Specificity", ylab="Sensitivity" , ylim=c(0,.45), xlim=c(.92,1), col=rgb(1,1,1,0),  pch=21, cex=1, main="GO: Biological Functions\nEnrichment in Gene Modules")
  add_to_plot(23,"steelblue", 19,2.5)    ### Wnt - circulo
  add_to_plot(23,"darkblue", 1,2.5)    ### Wnt
  add_to_plot(51,"purple3", 19,2.5)
  add_to_plot(38,"darkorange2", 19,2.5)
  add_to_plot(47,"darkturquoise", 8,2.5)
  add_to_plot(51,"purple4", 1,2.5)
  add_to_plot(38,"darkorange4", 1,2.5)
  add_to_plot(22,"darkolivegreen4", 4,2.5)   #cilia cross
  for (neg in unique(All_BF_enrichment_in_scrambledGenes_in_modules$WGCNA_Module)) {  add_to_plot_neg(All_BF_enrichment_in_scrambledGenes_in_modules[All_BF_enrichment_in_scrambledGenes_in_modules$p.adjust<0.01,],neg,"gray",19,1)}
  for (neg in unique(All_BF_enrichment_in_scrambledGenes_in_modules2$WGCNA_Module)){  add_to_plot_neg(All_BF_enrichment_in_scrambledGenes_in_modules2[All_BF_enrichment_in_scrambledGenes_in_modules2$p.adjust<0.01,],neg,"gray",19,1)}
  for (neg in unique(All_BF_enrichment_in_scrambledGenes_in_modules3$WGCNA_Module)){  add_to_plot_neg(All_BF_enrichment_in_scrambledGenes_in_modules3[All_BF_enrichment_in_scrambledGenes_in_modules3$p.adjust<0.01,],neg,"gray",19,1)}
  for (neg in unique(All_BF_enrichment_in_scrambledGenes_in_modules4$WGCNA_Module)){  add_to_plot_neg(All_BF_enrichment_in_scrambledGenes_in_modules4[All_BF_enrichment_in_scrambledGenes_in_modules4$p.adjust<0.01,],neg,"gray",19,1)}
  for (neg in unique(All_BF_enrichment_in_scrambledGenes_in_modules1$WGCNA_Module)){  add_to_plot_neg(All_BF_enrichment_in_scrambledGenes_in_modules1[All_BF_enrichment_in_scrambledGenes_in_modules1$p.adjust<0.01,],neg,"gray",19,1)}
  
  ### Doplot for individual Biological Functions - Needs ClusterProfile - 
  make_plot(51)   #neural crest
  make_plot(38)   #38 
  make_plot(41)   #muscle
  make_plot(23)   #muscle wnt
  make_plot(22)   #cilia
  make_plot(72)   #cilia
  make_plot(57)   #mRNA splicing 
  make_plot(80)   #mRNA splicing 
  make_plot(31)   #mRNA splicing 
  make_plot(47)   #mRNA splicing 

#########   PART 3:  ANALYSIS OF CO-EXPRESSION SIMILARITIES BETWEEN HOMEOLOGOUS GENE PAIRS  #######

  #### Table N6: Xenopus genes associated to HUGO names
  Homeolog_table_ALL<-data.frame()
  Homeolog_table_ALL_numbers<-data.frame()
  for (gene in unique(WGCNAgene_module$HUGO)){
    if (gene!=""){
      positive<-as.integer(WGCNAgene_module$Module[WGCNAgene_module$HUGO==gene])
      transcript_names<-WGCNAgene_module[WGCNAgene_module$HUGO==gene,"Gene"]
      cols<-c("1st","2nd","3rd","4th","5th","6th","7th","8th","9th","10th","11th","12th")
      if (length(transcript_names)>0){
        sapply(1:length(cols), function(k) Homeolog_table_ALL[gene, cols[k]] <<- paste(transcript_names[k],positive[k])) 
        sapply(1:length(cols), function(k) Homeolog_table_ALL_numbers[gene, cols[k]] <<- positive[k]) 
        
      }
    }
  }
  write.table(Homeolog_table_ALL,"~/Dropbox/EctoMAP figures/Figures for JL and AH/Hugo_pairs_genes_ALL.tab", sep="\t")
  
  
  All_Pairs_in_same_group<-data.frame()
  Pairs_not_in_same_group<-data.frame()
  for (gene in unique(WGCNAgene_module$HUGO)){
    if (gene!=""){
      positive<-as.integer(WGCNAgene_module$Module[WGCNAgene_module$HUGO==gene])
      transcript_names<-WGCNAgene_module[WGCNAgene_module$HUGO==gene,"Gene"]
      cols<-c("1st","2nd","3rd","4th","5th","6th","7th","8th","9th","10th","11th","12th")
      if (length(positive)>1){
      #  sapply(1:length(cols), function(i) TEST10[gene, cols[i]] <<- positive[i]) 
        sapply(1:length(cols), function(j) All_Pairs_in_same_group[gene, cols[j]] <<- transcript_names[j]) 
      }
      if (length(unique(positive))>1){
        positive_2<-unique(positive)
        if(positive_2[1]!=positive_2[2]){
          sapply(1:length(cols), function(k) Pairs_not_in_same_group[gene, cols[k]] <<- paste(transcript_names[k],positive[k])) 
        }else{
          Pairs_not_in_same_group[gene, "First"] <<- paste(transcript_names[k],positive[k])
        }
      }
    }
  }
  
  All_Pairs_in_same_group[is.na(All_Pairs_in_same_group)] <- 'NA'
  Pairs_not_in_same_group[is.na(Pairs_not_in_same_group)] <- 'NA'
  All_Pairs_in_same_group<-All_Pairs_in_same_group[is.na(All_Pairs_in_same_group["1st"])!=TRUE,]
  Pairs_not_in_same_group<-Pairs_not_in_same_group[is.na(Pairs_not_in_same_group["1st"])!=TRUE,]
  
  
  percentage_of_transcripts_in_dif_groups<-function(group){
    listA<-unique(WGCNAgene_module$HUGO[WGCNAgene_module$Module==group]) ; listA<-listA[(listA=="")==FALSE]
    total_hugo_in_module<-length(listA)
    listB<-Homeolog_table_ALL_numbers[unique(WGCNAgene_module$HUGO[WGCNAgene_module$Module==group]),][1:3] ; listB<-listB[(listB["1st"]==listB["2nd"])] ; listB[is.na(listB)==FALSE]
    num_pairs_in_module<-length(listB[is.na(listB)==FALSE])
    percentage<-num_pairs_in_module/total_hugo_in_module
    
    return (c(round(group,num_pairs_in_module), total_hugo_in_module, percentage))
  }
  
  
  df_percentage_genes_in_groups<-data.frame()
  for(group in (1:140)){
    groupName<-paste("G-",group,sep="")
    df_percentage_genes_in_groups[groupName,"Group"]<-group
    df_percentage_genes_in_groups[groupName,"Pairs"]<-percentage_of_transcripts_in_dif_groups(group)[3]
  }
  
  
  
  head(Homeolog_table)
  #write.table(Homeolog_table,"~/Dropbox/EctoMAP figures/Figures for JL and AH/Hugo_pairs_genes.tab", sep="\t")
  
  Homeolog_table[is.na(Homeolog_table)] <- 'NA'
  head(Homeolog_table)
  dim(Homeolog_table)
  
  
  #summary(df_percentage_genes_in_groups$Pairs)
  #Min. 1st Qu.  Median    Mean 3rd Qu.    Max. 
  #0.00000 0.09698 0.17530 0.22080 0.30020 1.00000 
  
  get_List_of_gene_names_with_Percent_of_gene_pairs_less_than<-function(Percent=.09,Entrez=F){
    df_pct<-NULL
    group_LIST <- as.array(df_percentage_genes_in_groups[df_percentage_genes_in_groups$Pairs <= Percent,"Group"])
    for (ModuleID in(group_LIST)){
      if(Entrez==T){
        df_pct<- append(df_pct,WGCNAgene_module_withEntrez[WGCNAgene_module_withEntrez$Module==ModuleID,"entrezgene"])
        df_pct<- unique(df_pct[is.na(df_pct)!=TRUE])
      }else{
        df_pct<-append(df_pct,unique(WGCNAgene_module$HUGO[WGCNAgene_module$Module==ModuleID]))
        df_pct<-unique(df_pct)
        
      }
    }
    return(df_pct)
  }
  
  get_List_of_gene_names_with_Percent_of_gene_pairs_more_than<-function(Percent=.35,Entrez=F){
    df_pct<-NULL
    group_LIST <- as.array(df_percentage_genes_in_groups[df_percentage_genes_in_groups$Pairs >= Percent,"Group"])
    for (ModuleID in(group_LIST)){
      if(Entrez==T){
        df_pct<- append(df_pct,WGCNAgene_module_withEntrez[WGCNAgene_module_withEntrez$Module==ModuleID,"entrezgene"])
        df_pct<- unique(df_pct[is.na(df_pct)!=TRUE])
      }else{
        df_pct<-append(df_pct,unique(WGCNAgene_module$HUGO[WGCNAgene_module$Module==ModuleID]))
        df_pct<-unique(df_pct)
        
      }
    }
    return(df_pct)
  }
  
  df_percentage_genes_in_groups[df_percentage_genes_in_groups$Pairs>summary(df_percentage_genes_in_groups$Pairs)[5],]
  df_percentage_genes_in_groups[df_percentage_genes_in_groups$Pairs<summary(df_percentage_genes_in_groups$Pairs)[2],]
  
  for (module in (df_percentage_genes_in_groups$Group[df_percentage_genes_in_groups$Pairs>0.35])){
    tmp<- All_BF_enrichment_in_modules$Description[All_BF_enrichment_in_modules$WGCNA_Module==module]
    if (length(tmp)>0){
      print (paste(module,tmp[1:2]))
    }
  }
  
  for (module in (df_percentage_genes_in_groups$Group[df_percentage_genes_in_groups$Pairs<summary(df_percentage_genes_in_groups$Pairs)[2]])){
    tmp<- All_BF_enrichment_in_modules$Description[All_BF_enrichment_in_modules$WGCNA_Module==module]
    if (length(tmp)>0){
      print (paste(module,tmp[1:2]))
    }
  }
  
  
  
  MF_enriched_pais_in_groups <- enrichGO(get_List_of_gene_names_with_Percent_of_gene_pairs_more_than(.35,Entrez=T), universe=ALL_Xenopus_EntrezIDS, OrgDb=org.Hs.eg.db, pvalueCutoff=.01, qvalueCutoff=0.01, ont="MF",readable=TRUE, pAdjustMethod="bonferroni") 
  MF_enriched_pais_not_in_groups <- enrichGO(get_List_of_gene_names_with_Percent_of_gene_pairs_less_than(.09,Entrez=T), universe=ALL_Xenopus_EntrezIDS, OrgDb=org.Hs.eg.db, pvalueCutoff=.01, qvalueCutoff=0.01, ont="MF",readable=TRUE, pAdjustMethod="bonferroni") 
  
  
  #Fig S10B: Box Plot for 
  boxplot(df_percentage_genes_in_groups$Pairs, ylim=c(0,1), main="Retention of gene pairs in WGCNA modules", xlab="% cases where homeologous are in a WGCNA module")
  points(df_percentage_genes_in_groups$Pairs[23], col="steelblue", pch=19,cex=1.5)   #anterior/posterior pattern specification; skeletal system development 
  points(df_percentage_genes_in_groups$Pairs[38], col="orange", pch=19, cex=1.5)   #muscle filament sliding; actin-myosin filament sliding
  points(df_percentage_genes_in_groups$Pairs[51], col="purple", pch=19,cex=1.5)   #mesenchyme development / NC
  points(df_percentage_genes_in_groups$Pairs[34], col="cadetblue3", pch=19,cex=1.5)     #muscle filament sliding; actin-myosin filament sliding
  
  points(df_percentage_genes_in_groups$Pairs[22], col="darkolivegreen4", pch=4,cex=2)  #axoneme assembly; cilium morphogenesis
  points(df_percentage_genes_in_groups$Pairs[60], col="red", pch=1,cex=1.5)   ## regulation of establishment of protein localization to chromosome
  points(df_percentage_genes_in_groups$Pairs[81], col="darkgreen", pch=1,cex=1.5)   ## protein localization to cell surface; cell junction assembly
  points(df_percentage_genes_in_groups$Pairs[80], col="magenta", pch=2,cex=1.5)   # mRNA processing 
  #points(df_percentage_genes_in_groups$Pairs[33], col="red", pch=1,cex=1.5)   ## mRNA processing; RNA splicing
  #points(df_percentage_genes_in_groups$Pairs[49], col="red", pch=1,cex=1.5)   # ATP metabolic process; purine ribonucleoside triphosphate metabolic process
  
  # Fig S10C: Plots the Molecular functions assocaited with homeologous pairs in and NOT in same Co-expression Module:
  dotplot(MF_enriched_pais_in_groups, showCategory=10, title="MF_enriched_pais_in_groups (>35% pairs in Groups)")
  dotplot(MF_enriched_pais_not_in_groups, showCategory=10, title="MF_enriched_pais_NOT_in_groups (<9% pairs in Groups)")
  
  #Consider only Hugo gene names that have exactly a pair of homelogs
  Homeolog_pairs_same_group <-as.array(read.table("~/Documents/GeneExp2016/GeneOntologyEnrichment/Homeolog_pairs_same_group.list", header=F)$V1)
  Homeolog_pairs_NOTsame_group <-as.array(read.table("~/Documents/GeneExp2016/GeneOntologyEnrichment/Homeolog_pairs_NOTsame_group.list", header=F)$V1)


  

#########   PART 3:  PART 4:  Differential expression - Pearsons - For Table N7   #####
  
  #63 tissues and 16 stages
  library(limma,quietly=T)
  library(edgeR,quietly=T)
  subgroup_samples <-(data$genotype=='WT')
  samplesALL<-filter.n.normalize1(data,subgroup_samples)$voom$E 
  #samplesALL<-2**filter.n.normalize1(data,subgroup_samples)$voom$E 
  all_WEs<-(data$tissue=="WE")
  all_Tissues<-(data$tissue!="WE")
  head(samplesALL[,subgroup_tissues])
  
  Pearsons_correlation_pairs_in_same_group<-data.frame()
  Pearsons_correlation_pairs_in_different_group<-data.frame()
  
  for (hugo in(Homeolog_pairs_same_group)){
    Homeolog_pairs<-WGCNAgene_module[WGCNAgene_module$HUGO==hugo,"Gene"]
    Pcor_all     <-cor(samplesALL[Homeolog_pairs[1],],samplesALL[Homeolog_pairs[2],], method="pearson")
    Pcor_Tissues <-cor(samplesALL[Homeolog_pairs[1],all_Tissues],samplesALL[Homeolog_pairs[2],all_Tissues], method="pearson")
    Pcor_WE      <-cor(samplesALL[Homeolog_pairs[1],all_WEs],samplesALL[Homeolog_pairs[2],all_WEs], method="pearson")
    Pearsons_correlation_pairs_in_same_group[hugo,"HUGO"]<-hugo
    Pearsons_correlation_pairs_in_same_group[hugo,"Pearson_ALL"]<-Pcor_all
    Pearsons_correlation_pairs_in_same_group[hugo,"Pearson_Tissues"]<-Pcor_Tissues
    Pearsons_correlation_pairs_in_same_group[hugo,"Pearson_Stages"]<-Pcor_WE
  }
  
  for (hugo in(Homeolog_pairs_NOTsame_group)){
    Homeolog_pairs<-WGCNAgene_module[WGCNAgene_module$HUGO==hugo,"Gene"]
    Pcor_all     <-cor(samplesALL[Homeolog_pairs[1],],samplesALL[Homeolog_pairs[2],], method="pearson")
    Pcor_Tissues <-cor(samplesALL[Homeolog_pairs[1],all_Tissues],samplesALL[Homeolog_pairs[2],all_Tissues], method="pearson")
    Pcor_WE      <-cor(samplesALL[Homeolog_pairs[1],all_WEs],samplesALL[Homeolog_pairs[2],all_WEs], method="pearson")
    Pearsons_correlation_pairs_in_different_group[hugo,"HUGO"]<-hugo
    Pearsons_correlation_pairs_in_different_group[hugo,"Pearson_ALL"]<-Pcor_all
    Pearsons_correlation_pairs_in_different_group[hugo,"Pearson_Tissues"]<-Pcor_Tissues
    Pearsons_correlation_pairs_in_different_group[hugo,"Pearson_Stages"]<-Pcor_WE
  }
  
  #Distribution of Pearsons correlations between genes in same vs different gorups.
  hist(Pearsons_correlation_pairs_in_same_group$Pearson_ALL, freq=T,col=rgb(0,1,0,.5), xlim=c(-1,1),breaks=20, ylim=c(0,200))
  hist(Pearsons_correlation_pairs_in_different_group$Pearson_ALL, add=T,freq=T, col=rgb(1,0,0,.3),xlim=c(-1,1), breaks=40)
  
  #Plots the difference
  hist(Pearsons_correlation_pairs_in_same_group$Pearson_Stages, col=rgb(1,0,1,.2), breaks=40)
  hist(Pearsons_correlation_pairs_in_same_group$Pearson_ALL, col=rgb(0,1,0,.5), add=T, breaks=20)
  hist(Pearsons_correlation_pairs_in_same_group$Pearson_Tissues, col=rgb(0,1,1,.2), add=T, breaks=20)
  hist(Pearsons_correlation_pairs_in_different_group$Pearson_Stages, col=rgb(1,0,1,.2), breaks=40, add=T)
  hist(Pearsons_correlation_pairs_in_different_group$Pearson_ALL, col=rgb(0,1,0,.5), breaks=40, add=T)
  hist(Pearsons_correlation_pairs_in_different_group$Pearson_Tissues, col=rgb(0,1,1,.2), breaks=40, add=T)
  
  
  boxplot(abs(Pearsons_correlation_pairs_in_different_group[,c(2:4)]), ylim=c(0,1), col=rgb(0,0,1,.5), horizontal=T,names=c("All","Tissues","Stages"))
  boxplot(abs(Pearsons_correlation_pairs_in_same_group[,c(2:4)]), ylim=c(0,1), col=rgb(0,1,0,.5), horizontal=T,names=c("All","Tissues","Stages"))
  
  summary(Pearsons_correlation_pairs_in_same_group[2:4])
  summary(Pearsons_correlation_pairs_in_different_group[2:4])
  
  Temporal_difference <- (Pearsons_correlation_pairs_in_different_group[abs(Pearsons_correlation_pairs_in_different_group$Pearson_Tissues)>abs(Pearsons_correlation_pairs_in_different_group$Pearson_Stages),])
  Tissue_Pattern_difference <-(Pearsons_correlation_pairs_in_different_group[abs(Pearsons_correlation_pairs_in_different_group$Pearson_Tissues)<abs(Pearsons_correlation_pairs_in_different_group$Pearson_Stages),])
  
  
  All_Pairs_cors<-rbind(Pearsons_correlation_pairs_in_different_group,Pearsons_correlation_pairs_in_same_group)
  head(Homeolog_table)
  Homeolog_table$HUGO<-rownames(Homeolog_table)
  Homeolog_table_merged<-merge(Homeolog_table,rbind(Pearsons_correlation_pairs_in_different_group,Pearsons_correlation_pairs_in_same_group),by="HUGO")
  write.table(Homeolog_table_merged,"~/Dropbox/EctoMAP figures/Figures for JL and AH/Homeolog_table_merged2.tab",sep="\t")
