# Supplementary material for: A molecular atlas of the developing ectoderm defines neural, neural crest, placode, and nonneural progenitor identity in vertebrates
Source: PLoS Biol. 2017 Oct 19;15(10):e2004045. doi: 10.1371/journal.pbio.2004045 (PMC5663519; doi:10.1371/journal.pbio.2004045)
Supplement: S2 Application — (ZIP) [file pbio.2004045.s014.zip › Code_20170801/Fig_4,5,7,S8,S10,S11/Code_to_make_network.R]

library(RColorBrewer,quietly=T)
library(png,quietly=T)
library(random,quietly=T)
library(reshape2,quietly=T)
library(ggplot2,quietly=T)
library(limma,quietly=T)
library(edgeR,quietly=T)
library(fastcluster, quietly=T)
library(Hmisc, quietly = T)
library(data.table, quietly = T)
library(networkD3, quietly = T)


load(file = "~/Documents/GeneExp2016/EctoMAP_v.1.1/ALLdata.rda")
WGCNAgene_module <- as.data.frame(fread("~/Dropbox/EctoMAP figures/DOTPLOTS AHMB/EctoMAP v.1.2/WGCNA/WGCNAgroups_names_dynModhyb_SP22-bicor-ds4-signed.csv", header=T, sep="\t", stringsAsFactors=FALSE))

#Need to run all functions
NC_genes<- WGCNAgene_module$Gene[WGCNAgene_module$Module==51]
pvalue_treshold<-1e-20
make_Network(NC_genes, pvalue_treshold)


make_Network <- function (selected_gene,p_value_treshold=1e-10){
  cat("Retrieving data\n\n")
  subgroup_time_serie <-(data$genotype=='WT')
  samplesALL<-filter.n.normalize1(data,subgroup_time_serie)
  mydata<-2**samplesALL$voom$E
  
  #Select genes with cpm that are expressed above two tresholds (the sum of all conditions > 40cpm or the max of cpm counts is at least 50)
  e.thresh<-round(dim(mydata)[2]/2)
  filter2<-apply(mydata,1,function(x) ( ((max(x)>50)  | (sum(x>e.thresh))>1)))   #dim: 79x10822   new table! (if >50cpr then 79x10073)
  DATA1<- log(t(mydata[filter2,]))   
  dim(DATA1)
  colDATA1<-colnames(DATA1)
  
  genes_you_want<-selected_gene
  
  
  if (length(genes_you_want)>1){
    #p_value_treshold<-1e-10
    long_list <- obtain_long_list(c(genes_you_want), p_value_treshold, mydata, colDATA1)
    MisLinks<-make_link_matrix(unique(long_list))
    MisNodes<-make_node_matrix(unique(long_list), colDATA1)
    
    cat("Obtained Links and Node inforamtion. Ready to plot!\n")
    cat(paste("  Links:",dim(MisLinks)[1],"\n"))
    cat(paste("  Nodes:",dim(MisNodes)[1],"\n"))
    
    MyClickScript <- 'd3.select(this).select("circle").transition()
    .duration(200000)
    .attr("r", 20);
    .style("color","black")
    d3.select(this).select("text").transition()
    .duration(100000)
    .attr("x", 20)
    .style("stroke-width", "30px")
    .style("font", "italic 120px arial")
    .style("color","black")
    .style("opacity", 1)' 
    
    LinkColors<-MisLinks
    LinkColors[LinkColors$value<=0,"colors"]<-"red"
    LinkColors[LinkColors$value>0,"colors"]<-"gray"
    
    return(forceNetwork(Links = MisLinks, Nodes = MisNodes, Source = "source",
                        Target = "target", Value = "value", NodeID = "name",
                        Group = "group", 
                        opacity = 0.8,
                        Nodesize = "size",  
                        fontFamily="arial", 
                        fontSize =24,                  #     linkColour= "gray", 
                        #  linkDistance= JS("function(d){return d.value + 5}"),
                        linkWidth  = JS('function(l){return l.value < 0 ? "1" : ".5" }'),
                        charge =-50, 
                        linkColour = LinkColors$colors,
                        bounded=F, 
                        opacityNoHover = 0, 
                        zoom = T,  
                        clickAction = MyClickScript,
                        radiusCalculation = JS("Math.sqrt(d.nodesize*5.5)"))
    )
  }
}


obtain_long_list <- function(genes_you_want,p_value_treshold, mydata, colDATA1){
  first<-1
  for (gene in genes_you_want){
    keep<-obtain_adjacent_values2(gene, p_value_treshold, mydata, colDATA1)
    if (first == 1){
      full_list<-keep      
      first<-0
    }else{
      full_list <-rbind(full_list,keep)
    }
  }
  return(full_list)
}

obtain_adjacent_values2<- function(gene_name2,pvalue_treshold, mydata, colDATA1){
  corr_type<-'pearson'
  tmpB<-Adj.genes[1,]==gene_name2
  genes_list<- Adj.genes[,tmpB]
  values_list<- Adj.values[,tmpB]
  new_df<- data.frame(row.names = c(1:length(genes_list)))
  new_df$source <- genes_list
  new_df$target[1:length(genes_list)]<-gene_name2
  new_df[['Adjacency']] <- values_list
  
  e.matrix<-mydata[genes_list,]
  new_df$Pearson<-rcorr(t(e.matrix[genes_list,]), type=corr_type)$r[,gene_name2]
  new_df$p_val<-rcorr(t(e.matrix[genes_list,]), type=corr_type)$P[,gene_name2]
  new_df$color<-WGCNAgene_module$Module[match(genes_list,WGCNAgene_module$Gene)]
  new_df$p_val[is.na(new_df$p_val)] <- 0
  new_df$size[new_df$source==gene_name2] <- 10
  new_df$size[new_df$source!=gene_name2] <- 3
  
  new_df_sel<-new_df[which(new_df$p_val<=pvalue_treshold),]
  new_df_sel$Distance<-(1-abs(new_df_sel$Pearson))
  return(new_df_sel)
  
}

make_link_matrix<-function(long_list){
  new_long_list<-data.frame(row.names = c(1:dim(long_list)[1]))
  new_long_list$source<-match(long_list[,1],unique(long_list[,c(1)]))-1
  new_long_list$target<-match(long_list[,2],unique(long_list[,c(1)]))-1
  new_long_list$value<-long_list[,'Pearson']
  new_long_list$Adjacency<-NULL
  MisLinks<-new_long_list
  return(MisLinks)
}

make_node_matrix<-function(long_list, colDATA1){
  new_long_list2<-data.frame(row.names = c(1:dim(unique(long_list[1]))[1]))
  new_long_list2$name<-as.matrix(unique(long_list[1]))
  new_long_list2$group<-WGCNAgene_module$Module[match(new_long_list2$name,WGCNAgene_module$Gene)]
  new_long_list2$size[1:length(new_long_list2$name)]<-5
  new_long_list2$size[which(match(new_long_list2$name, long_list$target)>0)]<-20
  colnames(new_long_list2)<-c('name','group','size')
  return(new_long_list2)
}

#Widely used function that selects genes with expression values above a treshold of 2^1=2cpm.
filter.n.normalize1<-function(edata,samples,e.thresh=1){
  #crop expression matrix and filter genes with counts under e.thresh in all but 2 samples
  filter<-apply(edata$rawcounts[,samples],1,function(x) ((sum(x>e.thresh))>1))
  rawcounts.n<-edata$rawcounts[filter,samples] /edata$annotations$gene.length[filter] *1000
  
  #normalize with edgeR/TMM+voom
  vdge<-NULL
  dge<-DGEList(counts=rawcounts.n)
  dge<-calcNormFactors(dge,method="TMM")
  design<-NULL
  design<-model.matrix(~edata$sampletype[samples])
  vdge<-voom(dge,design,plot=FALSE)
  
  #return a new list with all the information
  return(list(rawcounts=rawcounts.n,sampletype=edata$sampletype[samples],design=design,
              stage=edata$stage[samples],tissue=edata$tissue[samples],
              genotype=edata$genotype[samples],id=edata$id[samples],
              annotations=edata$annotations[filter,],
              edger=dge,voom=vdge))
}
