# Supplementary material for: A molecular atlas of the developing ectoderm defines neural, neural crest, placode, and nonneural progenitor identity in vertebrates
Source: PLoS Biol. 2017 Oct 19;15(10):e2004045. doi: 10.1371/journal.pbio.2004045 (PMC5663519; doi:10.1371/journal.pbio.2004045)
Supplement: S2 Application — (ZIP) [file pbio.2004045.s014.zip › Code_20170801/Fig_4,5,7,S8,S10,S11/GeneOntologyEnrichment/GO_BF_enrichment_in_modules_pval_0.05_qval_0.05_Xenopus_universe__ForPaper.csv]

ID	Description	GeneRatio	BgRatio	pvalue	p.adjust	qvalue	geneID	Count	WGCNA_Module	Specificity	Sensitivity
GO:0045047	protein targeting to ER	72/371	86/11965	5.98492632303296E-97	1.42979889857257E-93	1.23163483805573E-93	RPL10/RPL10A/RPL11/RPL12/RPL13/RPL13A/RPL14/RPL15/RPL17/RPL18/RPL18A/RPL19/RPL21/RPL22/RPL23/RPL23A/RPL24/RPL26/RPL27/RPL27A/RPL28/RPL29/RPL3/RPL31/RPL34/RPL35/RPL35A/RPL36/RPL36A/RPL37/RPL37A/RPL38/RPL39/RPL4/RPL5/RPL6/RPL7/RPL7A/RPL8/RPL9/RPLP0/RPLP1/RPLP2/RPS10/RPS11/RPS12/RPS14/RPS15/RPS15A/RPS16/RPS17/RPS19/RPS2/RPS21/RPS23/RPS24/RPS25/RPS26/RPS27A/RPS29/RPS3/RPS3A/RPS4X/RPS5/RPS6/RPS7/RPS9/…	72	2	0.985749792874896	0.194070080862534
GO:0006614	SRP-dependent cotranslational protein targeting to membrane	70/371	81/11965	2.69661725533818E-96	6.44221862300291E-93	2.77467722851902E-93	RPL10/RPL10A/RPL11/RPL12/RPL13/RPL13A/RPL14/RPL15/RPL17/RPL18/RPL18A/RPL19/RPL21/RPL22/RPL23/RPL23A/RPL24/RPL26/RPL27/RPL27A/RPL28/RPL29/RPL3/RPL31/RPL34/RPL35/RPL35A/RPL36/RPL36A/RPL37/RPL37A/RPL38/RPL39/RPL4/RPL5/RPL6/RPL7/RPL7A/RPL8/RPL9/RPLP0/RPLP1/RPLP2/RPS10/RPS11/RPS12/RPS14/RPS15/RPS15A/RPS16/RPS17/RPS19/RPS2/RPS21/RPS23/RPS24/RPS25/RPS26/RPS27A/RPS29/RPS3/RPS3A/RPS4X/RPS5/RPS6/RPS7/RPS9/…	70	2	0.986578293289147	0.188679245283019
GO:0072599	establishment of protein localization to endoplasmic reticulum	72/371	89/11965	9.26909942167973E-95	2.21438785183929E-91	6.35827697171364E-92	RPL10/RPL10A/RPL11/RPL12/RPL13/RPL13A/RPL14/RPL15/RPL17/RPL18/RPL18A/RPL19/RPL21/RPL22/RPL23/RPL23A/RPL24/RPL26/RPL27/RPL27A/RPL28/RPL29/RPL3/RPL31/RPL34/RPL35/RPL35A/RPL36/RPL36A/RPL37/RPL37A/RPL38/RPL39/RPL4/RPL5/RPL6/RPL7/RPL7A/RPL8/RPL9/RPLP0/RPLP1/RPLP2/RPS10/RPS11/RPS12/RPS14/RPS15/RPS15A/RPS16/RPS17/RPS19/RPS2/RPS21/RPS23/RPS24/RPS25/RPS26/RPS27A/RPS29/RPS3/RPS3A/RPS4X/RPS5/RPS6/RPS7/RPS9/…	72	2	0.985252692626346	0.194070080862534
GO:0006613	cotranslational protein targeting to membrane	70/371	87/11965	9.45387906941503E-92	2.25853170968325E-88	4.86377199492274E-89	RPL10/RPL10A/RPL11/RPL12/RPL13/RPL13A/RPL14/RPL15/RPL17/RPL18/RPL18A/RPL19/RPL21/RPL22/RPL23/RPL23A/RPL24/RPL26/RPL27/RPL27A/RPL28/RPL29/RPL3/RPL31/RPL34/RPL35/RPL35A/RPL36/RPL36A/RPL37/RPL37A/RPL38/RPL39/RPL4/RPL5/RPL6/RPL7/RPL7A/RPL8/RPL9/RPLP0/RPLP1/RPLP2/RPS10/RPS11/RPS12/RPS14/RPS15/RPS15A/RPS16/RPS17/RPS19/RPS2/RPS21/RPS23/RPS24/RPS25/RPS26/RPS27A/RPS29/RPS3/RPS3A/RPS4X/RPS5/RPS6/RPS7/RPS9/…	70	2	0.985584092792046	0.188679245283019
GO:0070972	protein localization to endoplasmic reticulum	72/371	108/11965	4.40919607776071E-84	1.05335694297703E-80	1.81473228042572E-81	RPL10/RPL10A/RPL11/RPL12/RPL13/RPL13A/RPL14/RPL15/RPL17/RPL18/RPL18A/RPL19/RPL21/RPL22/RPL23/RPL23A/RPL24/RPL26/RPL27/RPL27A/RPL28/RPL29/RPL3/RPL31/RPL34/RPL35/RPL35A/RPL36/RPL36A/RPL37/RPL37A/RPL38/RPL39/RPL4/RPL5/RPL6/RPL7/RPL7A/RPL8/RPL9/RPLP0/RPLP1/RPLP2/RPS10/RPS11/RPS12/RPS14/RPS15/RPS15A/RPS16/RPS17/RPS19/RPS2/RPS21/RPS23/RPS24/RPS25/RPS26/RPS27A/RPS29/RPS3/RPS3A/RPS4X/RPS5/RPS6/RPS7/RPS9/…	72	2	0.982104391052195	0.194070080862534
GO:0000184	nuclear-transcribed mRNA catabolic process, nonsense-mediated decay	71/371	107/11965	1.16213129973958E-82	2.77633167507785E-79	3.98590647542258E-80	EIF3E/RPL10/RPL10A/RPL11/RPL12/RPL13/RPL13A/RPL14/RPL15/RPL17/RPL18/RPL18A/RPL19/RPL21/RPL22/RPL23/RPL23A/RPL24/RPL26/RPL27/RPL27A/RPL28/RPL29/RPL3/RPL31/RPL34/RPL35/RPL35A/RPL36/RPL36A/RPL37/RPL37A/RPL38/RPL39/RPL4/RPL5/RPL6/RPL7/RPL7A/RPL8/RPL9/RPLP0/RPLP1/RPLP2/RPS10/RPS11/RPS12/RPS14/RPS15/RPS15A/RPS16/RPS17/RPS19/RPS2/RPS21/RPS23/RPS24/RPS25/RPS26/RPS27A/RPS29/RPS3/RPS3A/RPS4X/RPS5/RPS6/RPS7…	71	2	0.982270091135046	0.191374663072776
GO:0006413	translational initiation	82/371	166/11965	1.19970846793492E-80	2.86610352989653E-77	3.52696248844026E-78	ABCE1/EIF3B/EIF3E/EIF3G/EIF3H/EIF3I/EIF3K/EIF3M/EIF4B/EIF4E/EIF4EBP2/EIF6/RPL10/RPL10A/RPL11/RPL12/RPL13/RPL13A/RPL14/RPL15/RPL17/RPL18/RPL18A/RPL19/RPL21/RPL22/RPL23/RPL23A/RPL24/RPL26/RPL27/RPL27A/RPL28/RPL29/RPL3/RPL31/RPL34/RPL35/RPL35A/RPL36/RPL36A/RPL37/RPL37A/RPL38/RPL39/RPL4/RPL5/RPL6/RPL7/RPL7A/RPL8/RPL9/RPLP0/RPLP1/RPLP2/RPS10/RPS11/RPS12/RPS14/RPS15/RPS15A/RPS16/RPS17/RPS19/RPS2/RPS21/…	82	2	0.972493786246893	0.221024258760108
GO:0042254	ribosome biogenesis	93/371	272/11965	1.3212427528165E-73	3.15644893647861E-70	3.3987231338898E-71	ABCE1/BRIX1/BYSL/DDX52/EIF6/ERAL1/EXOSC4/EXOSC7/GNL3/GNL3L/MAK16/MPHOSPH6/NAT10/NGDN/NIP7/NOP10/NOP16/NSA2/RIOK3/RPF2/RPL10/RPL10A/RPL11/RPL12/RPL13/RPL13A/RPL14/RPL15/RPL17/RPL18/RPL18A/RPL19/RPL21/RPL22/RPL23/RPL23A/RPL24/RPL26/RPL27/RPL27A/RPL28/RPL29/RPL3/RPL31/RPL34/RPL35/RPL35A/RPL36/RPL36A/RPL37/RPL37A/RPL38/RPL39/RPL4/RPL5/RPL6/RPL7/RPL7A/RPL8/RPL9/RPLP0/RPLP1/RPLP2/RPS10/RPS11/RPS12/RPS1…	93	2	0.954929577464789	0.250673854447439
GO:0022613	ribonucleoprotein complex biogenesis	107/371	399/11965	8.94195723695152E-73	2.13623358390772E-69	2.04462297055441E-70	ABCE1/BRIX1/BYSL/CLNS1A/DDX52/EIF3B/EIF3E/EIF3G/EIF3H/EIF3I/EIF3K/EIF3M/EIF4B/EIF6/ERAL1/EXOSC4/EXOSC7/GNL3/GNL3L/MAK16/MPHOSPH6/NAT10/NGDN/NIP7/NOP10/NOP16/NSA2/NUFIP1/PRPF19/PRPF31/RIOK3/RPF2/RPL10/RPL10A/RPL11/RPL12/RPL13/RPL13A/RPL14/RPL15/RPL17/RPL18/RPL18A/RPL19/RPL21/RPL22/RPL23/RPL23A/RPL24/RPL26/RPL27/RPL27A/RPL28/RPL29/RPL3/RPL31/RPL34/RPL35/RPL35A/RPL36/RPL36A/RPL37/RPL37A/RPL38/RPL39/…	107	2	0.933885666942833	0.288409703504043
GO:0019080	viral gene expression	77/371	167/11965	1.3624494800876E-72	3.25489180792928E-69	2.80377761428554E-70	EIF3B/EIF3G/NUP93/POLR2E/POLR2F/POLR2H/RPL10/RPL10A/RPL11/RPL12/RPL13/RPL13A/RPL14/RPL15/RPL17/RPL18/RPL18A/RPL19/RPL21/RPL22/RPL23/RPL23A/RPL24/RPL26/RPL27/RPL27A/RPL28/RPL29/RPL3/RPL31/RPL34/RPL35/RPL35A/RPL36/RPL36A/RPL37/RPL37A/RPL38/RPL39/RPL4/RPL5/RPL6/RPL7/RPL7A/RPL8/RPL9/RPLP0/RPLP1/RPLP2/RPS10/RPS11/RPS12/RPS14/RPS15/RPS15A/RPS16/RPS17/RPS19/RPS2/RPS21/RPS23/RPS24/RPS25/RPS26/RPS27A/RPS2…	77	2	0.972328086164043	0.207547169811321
GO:0008380	RNA splicing	47/261	351/11965	3.09388281687247E-24	8.56077375428613E-21	8.15482376152491E-21	ALYREF/C1QBP/CIR1/CLK3/CPSF4/CRNKL1/CSTF3/DDX5/DNAJC8/EIF4A3/FUS/GEMIN2/HNRNPA0/PABPC1/PABPN1/PNN/POLR2G/PPIG/PPWD1/PRPF38B/PRPF39/PRPF4/PRPF6/RBM22/RBM28/RBM39/RBMX/RNF113A/SAP18/SF1/SF3A3/SF3B6/SNRNP40/SNRNP70/SNRPB2/SNRPG/SRSF1/SRSF2/SRSF3/SRSF5/SRSF6/SRSF7/SYF2/THOC5/ZMAT2/ZMAT5/ZNF326	47	3	0.941839270919635	0.18007662835249
GO:0006397	mRNA processing	47/261	412/11965	3.1284933483418E-21	8.65654109486177E-18	4.1230249180252E-18	ALYREF/C1QBP/CHTOP/CIR1/CPSF4/CRNKL1/CSTF3/DDX5/DNAJC8/EIF4A3/FUS/GEMIN2/HNRNPA0/PABPC1/PABPN1/PNN/POLDIP3/POLR2G/PPWD1/PRPF38B/PRPF39/PRPF4/PRPF6/RBM22/RBM28/RBM39/RBMX/RNF113A/SAP18/SF1/SF3A3/SF3B6/SNRNP40/SNRNP70/SNRPB2/SNRPG/SRSF1/SRSF2/SRSF3/SRSF5/SRSF6/SRSF7/SYF2/THOC5/ZMAT2/ZMAT5/ZNF326	47	3	0.931731565865783	0.18007662835249
GO:0000377	RNA splicing, via transesterification reactions with bulged adenosine as nucleophile	38/261	265/11965	9.87016174716963E-21	2.73107375544184E-17	6.50391710918757E-18	ALYREF/C1QBP/CRNKL1/CSTF3/DDX5/DNAJC8/EIF4A3/FUS/GEMIN2/HNRNPA0/PABPC1/PABPN1/PNN/POLR2G/PPWD1/PRPF39/PRPF4/PRPF6/RBM22/RBMX/RNF113A/SAP18/SF1/SF3A3/SF3B6/SNRNP40/SNRNP70/SNRPB2/SNRPG/SRSF1/SRSF2/SRSF3/SRSF5/SRSF6/SRSF7/SYF2/ZMAT2/ZMAT5	38	3	0.956089478044739	0.145593869731801
GO:0000398	mRNA splicing, via spliceosome	38/261	265/11965	9.87016174716963E-21	2.73107375544184E-17	6.50391710918757E-18	ALYREF/C1QBP/CRNKL1/CSTF3/DDX5/DNAJC8/EIF4A3/FUS/GEMIN2/HNRNPA0/PABPC1/PABPN1/PNN/POLR2G/PPWD1/PRPF39/PRPF4/PRPF6/RBM22/RBMX/RNF113A/SAP18/SF1/SF3A3/SF3B6/SNRNP40/SNRNP70/SNRPB2/SNRPG/SRSF1/SRSF2/SRSF3/SRSF5/SRSF6/SRSF7/SYF2/ZMAT2/ZMAT5	38	3	0.956089478044739	0.145593869731801
GO:0000375	RNA splicing, via transesterification reactions	38/261	269/11965	1.69062532274543E-20	4.67796026803662E-17	8.91226485927278E-18	ALYREF/C1QBP/CRNKL1/CSTF3/DDX5/DNAJC8/EIF4A3/FUS/GEMIN2/HNRNPA0/PABPC1/PABPN1/PNN/POLR2G/PPWD1/PRPF39/PRPF4/PRPF6/RBM22/RBMX/RNF113A/SAP18/SF1/SF3A3/SF3B6/SNRNP40/SNRNP70/SNRPB2/SNRPG/SRSF1/SRSF2/SRSF3/SRSF5/SRSF6/SRSF7/SYF2/ZMAT2/ZMAT5	38	3	0.955426677713339	0.145593869731801
GO:0006369	termination of RNA polymerase II transcription	14/261	60/11965	2.76421783790747E-11	7.64859075748997E-08	1.21431604668777E-08	ALYREF/CHTOP/CSTF3/EIF4A3/PABPN1/POLDIP3/SNRPG/SRSF1/SRSF2/SRSF3/SRSF5/SRSF6/SRSF7/THOC5	14	3	0.990057995028997	0.053639846743295
GO:0031123	RNA 3'-end processing	17/261	105/11965	1.0044036745003E-10	2.77918496734234E-07	3.78199518939663E-08	ALYREF/CHTOP/CPSF4/CSTF3/EIF4A3/ERI1/EXOSC3/PABPC1/PABPN1/POLDIP3/SRSF1/SRSF2/SRSF3/SRSF5/SRSF6/SRSF7/THOC5	17	3	0.982601491300746	0.065134099616858
GO:0031124	mRNA 3'-end processing	15/261	81/11965	1.81544392084211E-10	5.02333332897011E-07	5.98140997077452E-08	ALYREF/CHTOP/CPSF4/CSTF3/EIF4A3/PABPC1/PABPN1/POLDIP3/SRSF1/SRSF2/SRSF3/SRSF5/SRSF6/SRSF7/THOC5	15	3	0.986578293289147	0.057471264367816
GO:0022613	ribonucleoprotein complex biogenesis	31/261	399/11965	7.2722369035493E-10	2.01222795121209E-06	2.12978727561257E-07	ABCE1/C1QBP/CCDC59/CRNKL1/EIF3E/EIF4A3/EIF5/ERI1/EXOSC3/GEMIN2/ISG20L2/KRR1/LAS1L/NOB1/NUFIP1/PRPF39/PRPF6/RBFA/RBM22/RCL1/RRP7A/RSL24D1/SF1/SF3A3/SNRPG/SRSF1/SRSF5/SRSF6/THUMPD1/TSR3/UTP23	31	3	0.933885666942833	0.118773946360153
GO:0006353	DNA-templated transcription, termination	15/261	93/11965	1.37834965397113E-09	3.81389349253812E-06	3.63303950899338E-07	ALYREF/CHTOP/CSTF3/EIF4A3/PABPN1/POLDIP3/POLR1D/SNRPG/SRSF1/SRSF2/SRSF3/SRSF5/SRSF6/SRSF7/THOC5	15	3	0.984589892294946	0.057471264367816
GO:0009101	glycoprotein biosynthetic process	19/207	284/11965	4.76451118696811E-07	0.00121018584149	0.001086893588239	B3GNT3/B3GNT7/B4GALT3/B4GALT5/BACE2/CHPF/CHST9/CHSY1/DSE/FUT4/GALNT12/GCNT4/HS6ST1/MAN1A1/MAN2A1/RPN1/SLC35D1/ST3GAL4/THBS1	19	4	0.952941176470588	0.091787439613527
GO:0006023	aminoglycan biosynthetic process	11/207	103/11965	1.58139416216983E-06	0.004016741171911	0.001086893588239	B3GNT3/B3GNT7/B4GALT3/B4GALT5/CHPF/CHST9/CHSY1/DSE/HS6ST1/SLC35D1/ST3GAL4	11	4	0.982932891466446	0.053140096618358
GO:0006024	glycosaminoglycan biosynthetic process	11/207	103/11965	1.58139416216983E-06	0.004016741171911	0.001086893588239	B3GNT3/B3GNT7/B4GALT3/B4GALT5/CHPF/CHST9/CHSY1/DSE/HS6ST1/SLC35D1/ST3GAL4	11	4	0.982932891466446	0.053140096618358
GO:1903510	mucopolysaccharide metabolic process	11/207	104/11965	1.74196357457081E-06	0.00442458747941	0.001086893588239	B3GNT3/B3GNT7/B4GALT3/B4GALT5/CHPF/CHST9/CHSY1/DSE/HGF/SLC35D1/ST3GAL4	11	4	0.982767191383596	0.053140096618358
GO:0009100	glycoprotein metabolic process	19/207	318/11965	2.60503099824714E-06	0.006616778735548	0.001300321788809	B3GNT3/B3GNT7/B4GALT3/B4GALT5/BACE2/CHPF/CHST9/CHSY1/DSE/FUT4/GALNT12/GCNT4/HS6ST1/MAN1A1/MAN2A1/RPN1/SLC35D1/ST3GAL4/THBS1	19	4	0.947307373653687	0.091787439613527
GO:0030203	glycosaminoglycan metabolic process	12/207	146/11965	8.44332969576226E-06	0.021446057427236	0.003371377250481	B3GNT3/B3GNT7/B4GALT3/B4GALT5/CHPF/CHST9/CHSY1/DSE/HGF/HS6ST1/SLC35D1/ST3GAL4	12	4	0.975807787903894	0.057971014492754
GO:0044272	sulfur compound biosynthetic process	13/207	173/11965	9.4557818286383E-06	0.024017685844741	0.003371377250481	ACSL4/AMD1/B3GNT3/B3GNT7/B4GALT3/B4GALT5/CHPF/CHST9/CHSY1/DSE/HS6ST1/SLC35D1/ST3GAL4	13	4	0.971333885666943	0.06280193236715
GO:0006022	aminoglycan metabolic process	12/207	150/11965	1.11337522366506E-05	0.028279730681093	0.003473437704355	B3GNT3/B3GNT7/B4GALT3/B4GALT5/CHPF/CHST9/CHSY1/DSE/HGF/HS6ST1/SLC35D1/ST3GAL4	12	4	0.975144987572494	0.057971014492754
GO:0006888	ER to Golgi vesicle-mediated transport	25/170	159/11965	2.04626624200358E-19	4.32580683559558E-16	4.0774547327503E-16	ARCN1/ARF1/ARFGAP1/ARFGAP2/COG1/COG4/COG7/COPA/COPB2/COPE/COPG1/DCTN4/GOPC/GOSR1/MCFD2/MIA3/RAB1A/SEC24D/STX5/TMED2/TMED7/TMED9/TMEM115/USO1/VAPA	25	7	0.973653686826843	0.147058823529412
GO:0048193	Golgi vesicle transport	29/170	274/11965	1.53702672584729E-17	3.24927449844117E-14	1.53136399580469E-14	ARCN1/ARF1/ARFGAP1/ARFGAP2/COG1/COG4/COG7/COPA/COPB2/COPE/COPG1/DCTN4/GCC1/GOPC/GOSR1/MCFD2/MIA3/PICK1/RAB1A/SEC24D/STX5/SURF4/TMED2/TMED7/TMED9/TMEM115/USO1/VAPA/VPS54	29	7	0.954598177299089	0.170588235294118
GO:0006890	retrograde vesicle-mediated transport, Golgi to ER	16/170	71/11965	2.19878636021781E-15	4.64823436550044E-12	1.46045704557625E-12	ARCN1/ARFGAP1/ARFGAP2/COG4/COG7/COPA/COPB2/COPE/COPG1/PICK1/RAB1A/SURF4/TMED2/TMED7/TMED9/TMEM115	16	7	0.988235294117647	0.094117647058824
GO:0006900	membrane budding	13/170	94/11965	6.7362987558297E-10	1.4240535569824E-06	3.35574040652253E-07	ARF1/CHMP1B/CHMP2B/CHMP4B/MCFD2/MIA3/RAB1A/SEC24D/STX5/TMED2/TMED9/USO1/VAPA	13	7	0.984424192212096	0.076470588235294
GO:0006486	protein glycosylation	18/170	216/11965	1.5724238036793E-09	3.32410392097803E-06	5.22210221116651E-07	ALG2/B3GALT6/C1GALT1/COG7/DAD1/DDOST/DHDDS/DPAGT1/GALNT7/MAN1B1/MCFD2/MGAT2/NUS1/RPN1/RPN2/SRD5A3/TMEM115/UBE2G2	18	7	0.964208782104391	0.105882352941176
GO:0043413	macromolecule glycosylation	18/170	216/11965	1.5724238036793E-09	3.32410392097803E-06	5.22210221116651E-07	ALG2/B3GALT6/C1GALT1/COG7/DAD1/DDOST/DHDDS/DPAGT1/GALNT7/MAN1B1/MCFD2/MGAT2/NUS1/RPN1/RPN2/SRD5A3/TMEM115/UBE2G2	18	7	0.964208782104391	0.105882352941176
GO:0070085	glycosylation	18/170	222/11965	2.44163987984811E-09	5.16162670599891E-06	6.95041247000372E-07	ALG2/B3GALT6/C1GALT1/COG7/DAD1/DDOST/DHDDS/DPAGT1/GALNT7/MAN1B1/MCFD2/MGAT2/NUS1/RPN1/RPN2/SRD5A3/TMEM115/UBE2G2	18	7	0.963214581607291	0.105882352941176
GO:0009101	glycoprotein biosynthetic process	20/170	284/11965	3.52224858124192E-09	7.44603350074543E-06	8.77317968985653E-07	ALG2/B3GALT6/C1GALT1/CANT1/CHPF/COG7/DAD1/DDOST/DHDDS/DPAGT1/GALNT7/MAN1B1/MCFD2/MGAT2/NUS1/RPN1/RPN2/SRD5A3/TMEM115/UBE2G2	20	7	0.952941176470588	0.117647058823529
GO:0009100	glycoprotein metabolic process	21/170	318/11965	4.40229758838188E-09	9.30645710183929E-06	9.74684132725953E-07	ALG2/B3GALT6/C1GALT1/CANT1/CHPF/COG7/DAD1/DDOST/DHDDS/DPAGT1/GALNT7/MAN1B1/MCFD2/MGAT2/NUS1/RAB1A/RPN1/RPN2/SRD5A3/TMEM115/UBE2G2	21	7	0.947307373653687	0.123529411764706
GO:0034976	response to endoplasmic reticulum stress	16/170	224/11965	1.16854785027503E-07	0.000247031015548	2.32848534796909E-05	ARFGAP1/CREB3L1/CREB3L4/DERL1/DNAJB11/EIF2AK3/ERN2/FAF2/HSPA5/MAN1B1/PPP1R15A/RNF121/SEC62/SEL1L/UBE2G2/UFM1	16	7	0.962883181441591	0.094117647058824
GO:0006913	nucleocytoplasmic transport	18/167	380/11965	5.8781888403246E-06	0.013778474641721	0.008460276748424	AKAP13/DAB2IP/DDX39B/GEMIN4/GEMIN5/HES1/IPO5/IPO7/IPO8/NDC1/PIK3R2/RANBP3/SEH1L/SMG6/TMEM110/TNPO1/XPO4/XPO5	18	8	0.937033968516984	0.107784431137725
GO:0051169	nuclear transport	18/167	387/11965	7.56092465757539E-06	0.017722807397357	0.008460276748424	AKAP13/DAB2IP/DDX39B/GEMIN4/GEMIN5/HES1/IPO5/IPO7/IPO8/NDC1/PIK3R2/RANBP3/SEH1L/SMG6/TMEM110/TNPO1/XPO4/XPO5	18	8	0.935874067937034	0.107784431137725
GO:0090596	sensory organ morphogenesis	16/174	223/11965	1.51806700906197E-07	0.000412914226465	0.000381274514065	BCAR3/DLX5/DVL3/EYA1/FJX1/FOXI1/FZD6/GATA3/GRHL3/HIPK1/MAN2A1/PRDM1/PRKCI/SIX4/STAT3/TBX2	16	9	0.963048881524441	0.091954022988506
GO:0032119	sequestering of zinc ion	4/174	10/11965	8.47498584538226E-06	0.02305196149944	0.00798393099388	SLC30A10/SLC30A5/SLC30A7/SLC30A8	4	9	0.9983429991715	0.022988505747126
GO:0010256	endomembrane system organization	21/174	493/11965	9.5365479180885E-06	0.025939410337201	0.00798393099388	ANO9/ARFGEF2/CCDC47/CDH1/CHMP2B/CLCN3/COG3/FNBP1L/GAS6/GOLGA2/HOOK2/KIFC3/KRT18/LMAN2L/PRKCD/PRKCI/RHOG/TMEM150A/TMF1/TSPAN15/USO1	21	9	0.91830985915493	0.120689655172414
GO:0010803	regulation of tumor necrosis factor-mediated signaling pathway	6/174	37/11965	1.38762572187839E-05	0.037743419635092	0.008712828874742	CPNE1/GAS6/GSTP1/HIPK1/RFFL/TAX1BP1	6	9	0.993869096934549	0.03448275862069
GO:0009205	purine ribonucleoside triphosphate metabolic process	13/161	208/11965	4.533501380771E-06	0.010694529757239	0.004763008774449	ALDOA/COX7A2L/ENO1/MSH2/NDUFA6/NME4/NME7/PGM1/PKM/PPIF/PRKAA1/SDHC/UQCRC2	13	10	0.965534382767191	0.080745341614907
GO:0009199	ribonucleoside triphosphate metabolic process	13/161	212/11965	5.58542443155636E-06	0.013176016234042	0.004763008774449	ALDOA/COX7A2L/ENO1/MSH2/NDUFA6/NME4/NME7/PGM1/PKM/PPIF/PRKAA1/SDHC/UQCRC2	13	10	0.964871582435791	0.080745341614907
GO:0009144	purine nucleoside triphosphate metabolic process	13/161	215/11965	6.51058753341948E-06	0.015358475991337	0.004763008774449	ALDOA/COX7A2L/ENO1/MSH2/NDUFA6/NME4/NME7/PGM1/PKM/PPIF/PRKAA1/SDHC/UQCRC2	13	10	0.964374482187241	0.080745341614907
GO:0044282	small molecule catabolic process	15/161	297/11965	1.11679444285466E-05	0.026345180906941	0.004899428952734	ALDOA/CRAT/CTH/ECI1/ECI2/ENO1/ETFA/FTCD/GCDH/HADH/HSD17B10/PGM1/PKM/SHMT1/UROC1	15	10	0.950787075393538	0.093167701863354
GO:0009141	nucleoside triphosphate metabolic process	13/161	233/11965	1.54759022083964E-05	0.036507653309607	0.004899428952734	ALDOA/COX7A2L/ENO1/MSH2/NDUFA6/NME4/NME7/PGM1/PKM/PPIF/PRKAA1/SDHC/UQCRC2	13	10	0.96139188069594	0.080745341614907
GO:0019362	pyridine nucleotide metabolic process	9/161	109/11965	1.56264760362977E-05	0.036862856969626	0.004899428952734	ALDOA/ENO1/GPD1L/NAMPT/PGM1/PKM/PRKAA1/RPIA/TKT	9	10	0.981938690969345	0.055900621118012
GO:0046496	nicotinamide nucleotide metabolic process	9/161	109/11965	1.56264760362977E-05	0.036862856969626	0.004899428952734	ALDOA/ENO1/GPD1L/NAMPT/PGM1/PKM/PRKAA1/RPIA/TKT	9	10	0.981938690969345	0.055900621118012
GO:0008380	RNA splicing	38/152	351/11965	3.89583786536592E-25	6.9852372926011E-22	6.11441500764273E-22	BCAS2/BUD31/CSTF2/CWC15/DDX39A/GTF2F1/GTF2F2/HNRNPA1/HNRNPD/HNRNPH3/HNRNPL/MAGOH/PHF5A/POLR2D/POLR2G/PPP2CA/PRPF18/PRPF31/PSPC1/PUF60/RBM8A/SAP18/SF3B5/SNRNP27/SNRNP70/SNRPB/SNRPD1/SNRPG/SRSF9/SYF2/THOC1/THOC7/TIA1/TRA2B/TXNL4A/UBL5/USB1/YBX1	38	11	0.941839270919635	0.25
GO:0000377	RNA splicing, via transesterification reactions with bulged adenosine as nucleophile	33/152	265/11965	9.04840948128984E-24	1.62237981999527E-20	4.62270226826081E-21	BCAS2/BUD31/CSTF2/CWC15/DDX39A/GTF2F1/GTF2F2/HNRNPA1/HNRNPD/HNRNPH3/HNRNPL/MAGOH/PHF5A/POLR2D/POLR2G/PRPF18/PRPF31/PSPC1/RBM8A/SAP18/SF3B5/SNRNP27/SNRNP70/SNRPB/SNRPD1/SNRPG/SRSF9/SYF2/TIA1/TRA2B/TXNL4A/UBL5/YBX1	33	11	0.956089478044739	0.217105263157895
GO:0000398	mRNA splicing, via spliceosome	33/152	265/11965	9.04840948128984E-24	1.62237981999527E-20	4.62270226826081E-21	BCAS2/BUD31/CSTF2/CWC15/DDX39A/GTF2F1/GTF2F2/HNRNPA1/HNRNPD/HNRNPH3/HNRNPL/MAGOH/PHF5A/POLR2D/POLR2G/PRPF18/PRPF31/PSPC1/RBM8A/SAP18/SF3B5/SNRNP27/SNRNP70/SNRPB/SNRPD1/SNRPG/SRSF9/SYF2/TIA1/TRA2B/TXNL4A/UBL5/YBX1	33	11	0.956089478044739	0.217105263157895
GO:0006397	mRNA processing	39/152	412/11965	1.25081691992372E-23	2.24271473742323E-20	4.62270226826081E-21	BCAS2/BUD31/CSTF2/CWC15/DDX39A/GTF2F1/GTF2F2/HNRNPA1/HNRNPD/HNRNPH3/HNRNPL/MAGOH/PHF5A/POLR2D/POLR2G/PRPF18/PRPF31/PSPC1/PUF60/RBM8A/SAP18/SARNP/SF3B5/SNRNP27/SNRNP70/SNRPB/SNRPD1/SNRPG/SRSF9/SSU72/SYF2/THOC1/THOC7/TIA1/TRA2B/TXNL4A/UBL5/USB1/YBX1	39	11	0.931731565865783	0.256578947368421
GO:0000375	RNA splicing, via transesterification reactions	33/152	269/11965	1.47269186949959E-23	2.64053652201276E-20	4.62270226826081E-21	BCAS2/BUD31/CSTF2/CWC15/DDX39A/GTF2F1/GTF2F2/HNRNPA1/HNRNPD/HNRNPH3/HNRNPL/MAGOH/PHF5A/POLR2D/POLR2G/PRPF18/PRPF31/PSPC1/RBM8A/SAP18/SF3B5/SNRNP27/SNRNP70/SNRPB/SNRPD1/SNRPG/SRSF9/SYF2/TIA1/TRA2B/TXNL4A/UBL5/YBX1	33	11	0.955426677713339	0.217105263157895
GO:0031123	RNA 3'-end processing	14/152	105/11965	5.29780361517447E-11	9.49896188200783E-08	1.38579389302195E-08	CSTF2/DDX39A/EXOSC5/EXOSC8/FBL/MAGOH/POLR2D/RBM8A/SARNP/SRSF9/SSU72/THOC1/THOC7/USB1	14	11	0.982601491300746	0.092105263157895
GO:0006369	termination of RNA polymerase II transcription	11/152	60/11965	1.94053302139758E-10	3.47937570736585E-07	4.3508793006072E-08	CSTF2/DDX39A/MAGOH/RBM8A/SARNP/SNRPB/SNRPG/SRSF9/SSU72/THOC1/THOC7	11	11	0.990057995028997	0.072368421052632
GO:0010608	posttranscriptional regulation of gene expression	23/152	389/11965	6.82291362458025E-10	1.22334841288724E-06	1.33854792292752E-07	CIRBP/EIF3H/EIF3J/EIF3L/EIF4A1/EIF4B/EIF4E2/EXOSC5/EXOSC8/HNRNPD/MAGOH/POLR2D/POLR2G/PSMA3/PSMB1/PSMD11/PSMD13/PSMD4/PSMD7/RBM8A/SARNP/TIA1/YBX1	23	11	0.935542667771334	0.151315789473684
GO:0022613	ribonucleoprotein complex biogenesis	22/152	399/11965	6.0725004425885E-09	1.08879932935612E-05	1.05895884911105E-06	CIRBP/EIF3H/EIF3J/EIF3L/EIF4B/EXOSC5/EXOSC8/FBL/IMP3/IMP4/NOC4L/POLR2D/PRPF18/PRPF31/RPS19/SNRPB/SNRPD1/SNRPG/SRSF9/TXNL4A/WDR18/YAE1D1	22	11	0.933885666942833	0.144736842105263
GO:0006353	DNA-templated transcription, termination	11/152	93/11965	2.41161571572675E-08	4.32402697829806E-05	3.78496740226167E-06	CSTF2/DDX39A/MAGOH/RBM8A/SARNP/SNRPB/SNRPG/SRSF9/SSU72/THOC1/THOC7	11	11	0.984589892294946	0.072368421052632
GO:0051301	cell division	19/147	479/11965	6.22229226285539E-06	0.013489929625871	0.013178160034595	CCDC124/CCNB2/CDC123/CDCA8/CHMP5/CHMP6/CIB1/DCTN3/GNAI1/HAUS5/HAUS7/KIF2A/MPLKIP/POU5F1/SEPT2/SKA3/TIPIN/TOP1/ZNF830	19	12	0.92062966031483	0.129251700680272
GO:0042254	ribosome biogenesis	28/110	272/11965	5.05109265023012E-22	8.53129548623867E-19	6.45120822423702E-19	AAMP/BOP1/C1QBP/DCAF13/DDX56/DIEXF/GTPBP4/LTV1/MAK16/METTL16/NLE1/NMD3/NOC2L/NOM1/NVL/PA2G4/PWP2/RCL1/RIOK1/RRP1B/RRP7A/SBDS/SDAD1/WDR12/WDR18/WDR3/WDR36/WDR43	28	13	0.954929577464789	0.254545454545455
GO:0022613	ribonucleoprotein complex biogenesis	32/110	399/11965	7.9489595499678E-22	1.34257926798956E-18	6.45120822423702E-19	AAMP/BOP1/C1QBP/DCAF13/DDX56/DIEXF/EIF3A/GTPBP4/LTV1/MAK16/METTL16/NLE1/NMD3/NOC2L/NOM1/NVL/PA2G4/PRMT5/PRMT7/PWP2/RCL1/RIOK1/RRP1B/RRP7A/SBDS/SDAD1/TGS1/WDR12/WDR18/WDR3/WDR36/WDR43	32	13	0.933885666942833	0.290909090909091
GO:0006364	rRNA processing	20/110	220/11965	8.3910859819425E-15	1.41725442235009E-11	4.54001915233521E-12	BOP1/DCAF13/DDX56/DIEXF/GTPBP4/LTV1/MAK16/METTL16/PA2G4/PWP2/RCL1/RIOK1/RRP1B/RRP7A/SBDS/WDR12/WDR18/WDR3/WDR36/WDR43	20	13	0.963545981772991	0.181818181818182
GO:0016072	rRNA metabolic process	20/110	225/11965	1.29429675115175E-14	2.1860672126953E-11	5.25211997441052E-12	BOP1/DCAF13/DDX56/DIEXF/GTPBP4/LTV1/MAK16/METTL16/PA2G4/PWP2/RCL1/RIOK1/RRP1B/RRP7A/SBDS/WDR12/WDR18/WDR3/WDR36/WDR43	20	13	0.962717481358741	0.181818181818182
GO:0034470	ncRNA processing	22/110	344/11965	4.81757074458243E-13	8.13687698759973E-10	1.56393559750444E-10	BOP1/DCAF13/DDX56/DIEXF/GTPBP4/LTV1/MAK16/METTL16/PA2G4/PWP2/RCL1/RIOK1/RRP1B/RRP7A/RTCB/SBDS/TRMT10C/WDR12/WDR18/WDR3/WDR36/WDR43	22	13	0.942999171499586	0.2
GO:0034660	ncRNA metabolic process	23/110	484/11965	5.99624227807287E-11	1.01276532076651E-07	1.62214133206813E-08	BOP1/DCAF13/DDX56/DIEXF/GTPBP4/LTV1/MAK16/METTL16/PA2G4/PWP2/QARS/RCL1/RIOK1/RRP1B/RRP7A/RTCB/SBDS/TRMT10C/WDR12/WDR18/WDR3/WDR36/WDR43	23	13	0.91980115990058	0.209090909090909
GO:0042274	ribosomal small subunit biogenesis	8/110	54/11965	2.89035210473329E-08	4.88180470489453E-05	6.70213976766727E-06	DCAF13/DIEXF/LTV1/NOM1/PWP2/RCL1/RRP7A/WDR3	8	13	0.991052195526098	0.072727272727273
GO:0042273	ribosomal large subunit biogenesis	8/110	60/11965	6.79075048035493E-08	0.000114695775613	1.37780753167201E-05	AAMP/BOP1/GTPBP4/MAK16/NLE1/NOC2L/SDAD1/WDR12	8	13	0.990057995028997	0.072727272727273
GO:0000462	maturation of SSU-rRNA from tricistronic rRNA transcript (SSU-rRNA, 5.8S rRNA, LSU-rRNA)	5/110	33/11965	1.1587129222711E-05	0.019570661257159	0.002089748919464	DCAF13/DIEXF/PWP2/RCL1/WDR3	5	13	0.994531897265949	0.045454545454546
GO:0030490	maturation of SSU-rRNA	5/110	39/11965	2.69030923546552E-05	0.045439322987013	0.004366796674829	DCAF13/DIEXF/PWP2/RCL1/WDR3	5	13	0.993537696768848	0.045454545454546
GO:0006397	mRNA processing	19/108	412/11965	4.15369912821755E-09	5.73210479694022E-06	5.11998071488711E-06	CCNH/CPSF3/DDX20/HNRNPK/LSM2/LSM3/LUC7L/POLR2B/PPP4R2/PRPF38A/RBBP6/RBM17/RBM7/RNMT/SF3B2/SRSF3/THOC3/WDR77/YBX1	19	14	0.931731565865783	0.175925925925926
GO:0008380	RNA splicing	16/108	351/11965	9.36341986700223E-08	0.000129215194165	5.77082350750506E-05	CPSF3/DDX20/HNRNPK/LSM2/LSM3/LUC7L/POLR2B/PPP4R2/PRPF38A/RBM17/RBM7/SF3B2/SRSF3/THOC3/WDR77/YBX1	16	14	0.941839270919635	0.148148148148148
GO:0000377	RNA splicing, via transesterification reactions with bulged adenosine as nucleophile	13/108	265/11965	7.26967786255668E-07	0.001003215545033	0.000212296171343	CPSF3/DDX20/HNRNPK/LSM2/LSM3/LUC7L/POLR2B/RBM17/RBM7/SF3B2/SRSF3/WDR77/YBX1	13	14	0.956089478044739	0.12037037037037
GO:0000398	mRNA splicing, via spliceosome	13/108	265/11965	7.26967786255668E-07	0.001003215545033	0.000212296171343	CPSF3/DDX20/HNRNPK/LSM2/LSM3/LUC7L/POLR2B/RBM17/RBM7/SF3B2/SRSF3/WDR77/YBX1	13	14	0.956089478044739	0.12037037037037
GO:0000375	RNA splicing, via transesterification reactions	13/108	269/11965	8.61150139947139E-07	0.001188387193127	0.000212296171343	CPSF3/DDX20/HNRNPK/LSM2/LSM3/LUC7L/POLR2B/RBM17/RBM7/SF3B2/SRSF3/WDR77/YBX1	13	14	0.955426677713339	0.12037037037037
GO:0010976	positive regulation of neuron projection development	12/115	194/11965	3.36984127108915E-07	0.000594776984347	0.000555137009395	ARHGAP35/CLIP1/EEF2K/ILK/MACF1/MAP1B/PTPRD/RAPGEF2/ROBO1/SLIT2/SNX3/TMEM30A	12	15	0.967854183927092	0.104347826086957
GO:0022604	regulation of cell morphogenesis	16/115	400/11965	1.30774866631942E-06	0.002308176396054	0.001077171927784	ARHGAP35/CAPZB/DLG1/DOCK1/EEF2K/ILK/LARP4/MACF1/MAP1B/PHIP/PTPRD/RAPGEF2/ROBO1/SLIT2/STRIP1/ZMYM4	16	15	0.933719966859983	0.139130434782609
GO:0031346	positive regulation of cell projection organization	12/115	258/11965	6.73482562477764E-06	0.011886967227733	0.002973455981023	ARHGAP35/CLIP1/EEF2K/ILK/MACF1/MAP1B/PTPRD/RAPGEF2/ROBO1/SLIT2/SNX3/TMEM30A	12	15	0.957249378624689	0.104347826086957
GO:0045666	positive regulation of neuron differentiation	12/115	260/11965	7.2857881558344E-06	0.012859416095048	0.002973455981023	ARHGAP35/CLIP1/EEF2K/ILK/MACF1/MAP1B/PTPRD/RAPGEF2/ROBO1/SLIT2/SNX3/TMEM30A	12	15	0.956917978458989	0.104347826086957
GO:0010770	positive regulation of cell morphogenesis involved in differentiation	8/115	108/11965	9.02486639607705E-06	0.015928889189076	0.002973455981023	DOCK1/EEF2K/ILK/MACF1/MAP1B/PTPRD/ROBO1/SLIT2	8	15	0.982104391052195	0.069565217391304
GO:0072659	protein localization to plasma membrane	10/115	188/11965	1.29065024892297E-05	0.02277997689349	0.003543627437832	CLIP1/CSK/DLG1/FCHO2/GOLGA7/KIF5B/MACF1/RAPGEF2/ROCK1/WNK3	10	15	0.968848384424192	0.08695652173913
GO:1990778	protein localization to cell periphery	10/115	199/11965	2.11545598747422E-05	0.03733779817892	0.004978479128417	CLIP1/CSK/DLG1/FCHO2/GOLGA7/KIF5B/MACF1/RAPGEF2/ROCK1/WNK3	10	15	0.967025683512842	0.08695652173913
GO:0036503	ERAD pathway	7/102	80/11965	5.07400482801588E-06	0.007575489208228	0.005862675745706	MARCH6/PSMC1/PSMC2/PSMC6/RNF139/TMEM259/VCP	7	16	0.986743993371997	0.068627450980392
GO:2000058	regulation of protein ubiquitination involved in ubiquitin-dependent protein catabolic process	7/102	87/11965	8.88993129835734E-06	0.013272667428448	0.005862675745706	BTRC/PDCL3/PSMC1/PSMC2/PSMC6/PSMD14/RNF139	7	16	0.985584092792046	0.068627450980392
GO:0034976	response to endoplasmic reticulum stress	10/102	224/11965	2.04893525772353E-05	0.030590603397812	0.008787879734997	EEF2/MARCH6/PSMC1/PSMC2/PSMC6/RNF139/SCAMP5/TARDBP/TMEM259/VCP	10	16	0.962883181441591	0.098039215686275
GO:0051123	RNA polymerase II transcriptional preinitiation complex assembly	4/102	21/11965	2.66511915347088E-05	0.03979022896132	0.008787879734997	PSMC1/PSMC2/PSMC6/TAF2	4	16	0.996520298260149	0.03921568627451
GO:0006397	mRNA processing	21/92	412/11965	3.44132632770525E-12	5.42008896613577E-09	4.87219359027743E-09	ALYREF/CHTOP/CSTF3/DDX39A/EIF4A3/FAM103A1/HNRNPK/LSM3/LSM6/LUC7L/LUC7L2/NCBP2/NUDT21/PDE12/PLRG1/POLR2C/RSRC1/SARNP/SF3B6/SNRNP40/SNRPC	21	17	0.931731565865783	0.228260869565217
GO:0000377	RNA splicing, via transesterification reactions with bulged adenosine as nucleophile	17/92	265/11965	1.41849020032154E-11	2.23412206550642E-08	6.37304849451618E-09	ALYREF/CSTF3/DDX39A/EIF4A3/HNRNPK/LSM3/LSM6/LUC7L/LUC7L2/NCBP2/NUDT21/PLRG1/POLR2C/RSRC1/SF3B6/SNRNP40/SNRPC	17	17	0.956089478044739	0.184782608695652
GO:0000398	mRNA splicing, via spliceosome	17/92	265/11965	1.41849020032154E-11	2.23412206550642E-08	6.37304849451618E-09	ALYREF/CSTF3/DDX39A/EIF4A3/HNRNPK/LSM3/LSM6/LUC7L/LUC7L2/NCBP2/NUDT21/PLRG1/POLR2C/RSRC1/SF3B6/SNRNP40/SNRPC	17	17	0.956089478044739	0.184782608695652
GO:0000375	RNA splicing, via transesterification reactions	17/92	269/11965	1.80056388692651E-11	2.83588812190925E-08	6.37304849451618E-09	ALYREF/CSTF3/DDX39A/EIF4A3/HNRNPK/LSM3/LSM6/LUC7L/LUC7L2/NCBP2/NUDT21/PLRG1/POLR2C/RSRC1/SF3B6/SNRNP40/SNRPC	17	17	0.955426677713339	0.184782608695652
GO:0006403	RNA localization	13/92	171/11965	5.50428301785983E-10	8.66924575312923E-07	1.55858119137294E-07	ALYREF/CCT3/CHTOP/DDX39A/EIF4A3/NCBP2/NHP2/NUP50/NUP62/NXT2/RAN/SARNP/TOMM20	13	17	0.971665285832643	0.141304347826087
GO:0008380	RNA splicing	17/92	351/11965	1.14185159184407E-09	1.79841625715441E-06	2.69436910707065E-07	ALYREF/CSTF3/DDX39A/EIF4A3/HNRNPK/LSM3/LSM6/LUC7L/LUC7L2/NCBP2/NUDT21/PLRG1/POLR2C/RSRC1/SF3B6/SNRNP40/SNRPC	17	17	0.941839270919635	0.184782608695652
GO:0015931	nucleobase-containing compound transport		166/11965	4.74158537727111E-09	7.467996969202E-06	9.59012380816488E-07	ALYREF/CHTOP/DDX39A/EIF4A3/NCBP2/NUP50/NUP62/NXT2/RAN/SARNP/SLC29A3/TOMM20	12	17	0.972493786246893	0.130434782608696
GO:0050657	nucleic acid transport		139/11965	8.41621397192286E-09	1.32555370057785E-05	1.32395412774693E-06	ALYREF/CHTOP/DDX39A/EIF4A3/NCBP2/NUP50/NUP62/NXT2/RAN/SARNP/TOMM20	11	17	0.976967688483844	0.119565217391304
GO:0050658	RNA transport		139/11965	8.41621397192286E-09	1.32555370057785E-05	1.32395412774693E-06	ALYREF/CHTOP/DDX39A/EIF4A3/NCBP2/NUP50/NUP62/NXT2/RAN/SARNP/TOMM20	11	17	0.976967688483844	0.119565217391304
GO:0051236	establishment of RNA localization		142/11965	1.05389645105115E-08	1.65988691040556E-05	1.49209550175136E-06	ALYREF/CHTOP/DDX39A/EIF4A3/NCBP2/NUP50/NUP62/NXT2/RAN/SARNP/TOMM20	11	17	0.976470588235294	0.119565217391304
GO:0072070	loop of Henle development		11/11965	5.60822176403189E-07	0.000918626724948	0.000832968516742	HES5/IRX1/IRX3/JAG1	4	19	0.998177299088649	0.050632911392405
GO:0051962	positive regulation of nervous system development		376/11965	5.96261981314591E-06	0.009766771253933	0.002465056954129	CXCR4/DAB2IP/DPYSL3/FZD3/GPRC5B/IRX3/LRRN1/MARK2/NSMF/NTN1/PAX6/TIAM1	12	19	0.937696768848384	0.151898734177215
GO:0007411	axon guidance		200/11965	6.37515374439942E-06	0.010442501833326	0.002465056954129	ALCAM/BOC/CELSR3/EFNB3/FZD3/NCAM1/NTN1/PAX6/ROBO3	9	19	0.966859983429992	0.113924050632911
GO:0097485	neuron projection guidance		201/11965	6.63870760148169E-06	0.010874203051227	0.002465056954129	ALCAM/BOC/CELSR3/EFNB3/FZD3/NCAM1/NTN1/PAX6/ROBO3	9	19	0.966694283347142	0.113924050632911
GO:0050769	positive regulation of neurogenesis		328/11965	9.50588808572349E-06	0.015570644684415	0.002823749071359	CXCR4/DAB2IP/DPYSL3/FZD3/GPRC5B/IRX3/MARK2/NSMF/NTN1/PAX6/TIAM1	11	19	0.945650372825186	0.139240506329114
GO:0001764	neuron migration		117/11965	1.15687226624436E-05	0.018949567721083	0.002863766259072	CELSR3/DAB2IP/FZD3/MARK2/NSMF/NTN1/PAX6	7	19	0.980613090306545	0.088607594936709
GO:0048812	neuron projection morphogenesis	13/79	484/11965	1.5142525586119E-05	0.024803456910063	0.003212947910077	ALCAM/BOC/CELSR3/DAB2IP/EFNB3/FZD3/MARK2/NCAM1/NSMF/NTN1/PAX6/ROBO3/TIAM1	13	19	0.91980115990058	0.164556962025316
GO:0035282	segmentation		87/11965	2.25642499889551E-05	0.036960241481909	0.004189231149265	CRB2/HES5/IRX1/IRX3/LFNG/PCDH8	6	19	0.985584092792046	0.075949367088608
GO:0007409	axonogenesis		366/11965	2.64302073293575E-05	0.043292679605488	0.004361757022424	ALCAM/BOC/CELSR3/EFNB3/FZD3/MARK2/NCAM1/NTN1/PAX6/ROBO3/TIAM1	11	19	0.939353769676885	0.139240506329114
GO:0035239	tube morphogenesis	13/65	324/11965	1.53098082424617E-08	2.44497637632113E-05	2.17076965290483E-05	ARL13B/BMP2/DLL1/FZD2/FZD6/GLI1/HIF1A/LMO4/NRARP/PTK7/RHOB/TRIM71/VANGL2	13	20	0.946313173156587	0.2
GO:0060562	epithelial tube morphogenesis		289/11965	4.03477281384016E-08	6.44353218370274E-05	2.86044156854879E-05	ARL13B/BMP2/DLL1/FZD2/FZD6/HIF1A/LMO4/NRARP/PTK7/RHOB/TRIM71/VANGL2	12	20	0.952112676056338	0.184615384615385
GO:0021915	neural tube development		150/11965	1.05706098423979E-07	0.000168812639183	4.99600402024912E-05	ARL13B/FOXB1/FZD2/FZD6/HIF1A/LMO4/PTK7/TRIM71/VANGL2	9	20	0.975144987572494	0.138461538461538
GO:0002009	morphogenesis of an epithelium	14/65	466/11965	1.49815376463685E-07	0.000239255156213	5.31056084464692E-05	ARL13B/BMP2/CELSR2/DLL1/FZD2/FZD6/HIF1A/LMO4/NRARP/PTK7/RHOB/TIAM1/TRIM71/VANGL2	14	20	0.922783761391881	0.215384615384615
GO:0014020	primary neural tube formation		89/11965	4.86718796204273E-07	0.000777289917538	0.000138023203892	FZD2/FZD6/HIF1A/LMO4/PTK7/TRIM71/VANGL2	7	20	0.985252692626346	0.107692307692308
GO:0001841	neural tube formation		98/11965	9.40532119381938E-07	0.001502029794653	0.000222262590317	FZD2/FZD6/HIF1A/LMO4/PTK7/TRIM71/VANGL2	7	20	0.983761391880696	0.107692307692308
GO:0001838	embryonic epithelial tube formation		118/11965	3.29195422390368E-06	0.005257250895574	0.000617289745102	FZD2/FZD6/HIF1A/LMO4/PTK7/TRIM71/VANGL2	7	20	0.980447390223695	0.107692307692308
GO:0072175	epithelial tube formation		119/11965	3.48285231089495E-06	0.005562115140499	0.000617289745102	FZD2/FZD6/HIF1A/LMO4/PTK7/TRIM71/VANGL2	7	20	0.980281690140845	0.107692307692308
GO:0001843	neural tube closure		83/11965	5.52860140692621E-06	0.008829176446861	0.000840632628485	FZD2/FZD6/LMO4/PTK7/TRIM71/VANGL2	6	20	0.986246893123447	0.092307692307692
GO:0060606	tube closure		84/11965	5.92873791433527E-06	0.009468194449193	0.000840632628485	FZD2/FZD6/LMO4/PTK7/TRIM71/VANGL2	6	20	0.986081193040596	0.092307692307692
GO:0016441	posttranscriptional gene silencing		52/11965	2.39314717112895E-05	0.039821968927586	0.017721884577781	CELF1/DROSHA/NCOR1/SMAD1/TNRC6B	5	21	0.991383595691798	0.0625
GO:0035194	posttranscriptional gene silencing by RNA		52/11965	2.39314717112895E-05	0.039821968927586	0.017721884577781	CELF1/DROSHA/NCOR1/SMAD1/TNRC6B	5	21	0.991383595691798	0.0625
GO:0035082	axoneme assembly	14/60	40/11965	2.61264166732782E-23	2.96012300908242E-20	2.74464882525596E-20	ARMC4/CCDC151/CCDC39/CCDC40/CCDC63/DNAH1/DNAH7/DNAI2/HYDIN/RSPH1/RSPH9/SPAG17/SPEF2/TEKT2	14	22	0.993371996685998	0.233333333333333
GO:0060271	cilium morphogenesis	21/60	201/11965	8.41718273680006E-23	9.53666804079447E-20	4.42123598490866E-20	ARMC4/CCDC151/CCDC39/CCDC40/CCDC63/DNAH1/DNAH7/DNAI2/DNM2/DZIP1L/HYDIN/IFT88/IQUB/MAK/PCM1/RSPH1/RSPH9/SPAG17/SPEF2/TCHP/TEKT2	21	22	0.966694283347142	0.35
GO:0042384	cilium assembly	19/60	175/11965	6.1884704465074E-21	7.01153701589289E-18	2.16705035284715E-18	ARMC4/CCDC151/CCDC39/CCDC40/CCDC63/DNAH1/DNAH7/DNAI2/DZIP1L/HYDIN/IFT88/MAK/PCM1/RSPH1/RSPH9/SPAG17/SPEF2/TCHP/TEKT2	19	22	0.971002485501243	0.316666666666667
GO:0001578	microtubule bundle formation	14/60	58/11965	1.07011795674053E-20	1.21244364498702E-17	2.81046768638696E-18	ARMC4/CCDC151/CCDC39/CCDC40/CCDC63/DNAH1/DNAH7/DNAI2/HYDIN/RSPH1/RSPH9/SPAG17/SPEF2/TEKT2	14	22	0.990389395194698	0.233333333333333
GO:0044782	cilium organization	19/60	190/11965	3.05219458876408E-20	3.4581364690697E-17	6.41282147281379E-18	ARMC4/CCDC151/CCDC39/CCDC40/CCDC63/DNAH1/DNAH7/DNAI2/DZIP1L/HYDIN/IFT88/MAK/PCM1/RSPH1/RSPH9/SPAG17/SPEF2/TCHP/TEKT2	19	22	0.968516984258492	0.316666666666667
GO:0030031	cell projection assembly	21/60	326/11965	2.2247224653901E-18	2.52061055328698E-15	3.4170982607346E-16	ARMC4/CCDC151/CCDC39/CCDC40/CCDC63/DNAH1/DNAH7/DNAI2/DNM2/DZIP1L/HYDIN/IFT88/MAK/PCM1/RSPH1/RSPH9/SPAG17/SPEF2/TCHP/TEKT2/TSGA10	21	22	0.945981772990886	0.35
GO:0003341	cilium movement		32/11965	2.27692419177205E-18	2.57975510927774E-15	3.4170982607346E-16	ARMC4/CCDC151/CCDC39/CCDC40/CCDC63/DNAH1/DNAH7/DNAI2/HYDIN/RSPH9/SPAG17	11	22	0.994697597348799	0.183333333333333
GO:0010927	cellular component assembly involved in morphogenesis	19/60	255/11965	8.40768532528043E-18	9.52590747354273E-15	1.10406183613551E-15	ARMC4/CCDC151/CCDC39/CCDC40/CCDC63/DNAH1/DNAH7/DNAI2/DZIP1L/HYDIN/IFT88/MAK/PCM1/RSPH1/RSPH9/SPAG17/SPEF2/TCHP/TEKT2	19	22	0.957746478873239	0.316666666666667
GO:0007018	microtubule-based movement	17/60	182/11965	1.286553174529E-17	1.45766474674136E-14	1.50173107389467E-15	ARMC4/CCDC151/CCDC39/CCDC40/CCDC63/DNAH1/DNAH10/DNAH12/DNAH2/DNAH7/DNAI2/DNHD1/HYDIN/KIF1C/PCM1/RSPH9/SPAG17	17	22	0.969842584921292	0.283333333333333
GO:0070286	axonemal dynein complex assembly		21/11965	3.004805223619E-16	3.40444431836033E-13	3.15662696123344E-14	ARMC4/CCDC151/CCDC39/CCDC40/CCDC63/DNAH1/DNAH7/DNAI2/TEKT2	9	22	0.996520298260149	0.15
GO:0009952	anterior/posterior pattern specification	21/63	192/11965	1.04199252401721E-22	1.58695461407822E-19	1.40614149030534E-19	CDX1/CDX2/CDX4/HES3/HES7/HOXA10/HOXA7/HOXA9/HOXB6/HOXB7/HOXB8/HOXB9/HOXC10/HOXC4/HOXC5/HOXC6/HOXC8/HOXC9/HOXD4/LHX1/VANGL2	21	23	0.968185584092792	0.333333333333333
GO:0001501	skeletal system development	26/63	433/11965	1.65349301730845E-21	2.51826986536077E-18	1.11567265694181E-18	CDX1/DHRS3/EPHA2/HES5/HES7/HOXA1/HOXA10/HOXA7/HOXA9/HOXB6/HOXB7/HOXB8/HOXB9/HOXC10/HOXC4/HOXC5/HOXC6/HOXC8/HOXC9/HOXD1/HOXD4/HYAL2/LHX1/RARA/SULF1/WNT5B	26	23	0.928251864125932	0.412698412698413
GO:0003002	regionalization	22/63	306/11965	9.04554088934431E-20	1.37763587744714E-16	4.06890646320681E-17	CDX1/CDX2/CDX4/HES3/HES5/HES7/HOXA10/HOXA7/HOXA9/HOXB6/HOXB7/HOXB8/HOXB9/HOXC10/HOXC4/HOXC5/HOXC6/HOXC8/HOXC9/HOXD4/LHX1/VANGL2	22	23	0.949295774647887	0.349206349206349
GO:0007389	pattern specification process	22/63	401/11965	3.03165604708702E-17	4.61721215971353E-14	1.02278501378041E-14	CDX1/CDX2/CDX4/HES3/HES5/HES7/HOXA10/HOXA7/HOXA9/HOXB6/HOXB7/HOXB8/HOXB9/HOXC10/HOXC4/HOXC5/HOXC6/HOXC8/HOXC9/HOXD4/LHX1/VANGL2	22	23	0.933554266777133	0.349206349206349
GO:0048706	embryonic skeletal system development	14/63	115/11965	6.43238983025798E-16	9.7965297114829E-13	1.73606816050331E-13	HOXA1/HOXA7/HOXA9/HOXB6/HOXB7/HOXB8/HOXB9/HOXC5/HOXC6/HOXC9/HOXD1/HOXD4/LHX1/SULF1	14	23	0.980944490472245	0.222222222222222
GO:0048705	skeletal system morphogenesis	13/63	189/11965	1.32290065539451E-11	2.01477769816584E-08	2.97536603546626E-09	CDX1/DHRS3/HOXA1/HOXA7/HOXB6/HOXB7/HOXB8/HOXC8/HOXC9/HOXD4/HYAL2/LHX1/RARA	13	23	0.968682684341342	0.206349206349206
GO:0048568	embryonic organ development	14/63	382/11965	8.12492363111988E-09	1.23742586901956E-05	1.56633866091664E-06	CDX2/CDX4/EPHA2/HOXA1/HOXA7/HOXB6/HOXB7/HOXB8/HOXC4/HOXC9/HOXD4/LHX1/RARA/VANGL2	14	23	0.936702568351284	0.222222222222222
GO:0048704	embryonic skeletal system morphogenesis		87/11965	1.57485140308548E-08	2.39849868689919E-05	2.65652565625735E-06	HOXA1/HOXA7/HOXB6/HOXB7/HOXB8/HOXC9/HOXD4/LHX1	8	23	0.985584092792046	0.126984126984127
GO:0048562	embryonic organ morphogenesis		262/11965	1.01191271501253E-07	0.000154114306496	1.51727731069715E-05	EPHA2/HOXA1/HOXA7/HOXB6/HOXB7/HOXB8/HOXC4/HOXC9/HOXD4/LHX1/VANGL2	11	23	0.956586578293289	0.174603174603175
GO:0045995	regulation of embryonic development		106/11965	1.89174085773818E-05	0.028811213263353	0.002421443833914	CDX1/CDX2/HES7/LHX1/SULF1/VANGL2	6	23	0.982435791217896	0.095238095238095
GO:0044772	mitotic cell cycle phase transition	16/77	404/11965	4.40225187909462E-09	6.68702060434472E-06	6.35314455393549E-06	BUB1/CCNA2/CCNB3/CCND1/CCNE1/CDC6/CDT1/CNOT2/DBF4/DLGAP5/KHDRBS1/POLA1/PPM1D/PRIM1/PTEN/TPX2	16	25	0.933057166528583	0.207792207792208
GO:0044770	cell cycle phase transition	16/77	428/11965	1.00151849912954E-08	1.52130660017777E-05	7.22674664371893E-06	BUB1/CCNA2/CCNB3/CCND1/CCNE1/CDC6/CDT1/CNOT2/DBF4/DLGAP5/KHDRBS1/POLA1/PPM1D/PRIM1/PTEN/TPX2	16	25	0.929080364540182	0.207792207792208
GO:0000819	sister chromatid segregation		181/11965	2.23471274856469E-07	0.000339452866507	0.000107501444852	BUB1/CDC20/CDC6/CENPA/DLGAP5/KIF18B/KIF2C/NCAPG/NCAPH/NUF2	10	25	0.970008285004142	0.12987012987013
GO:0000070	mitotic sister chromatid segregation		114/11965	6.45811262150349E-07	0.000980987307206	0.000233001905371	BUB1/CDC6/CENPA/DLGAP5/KIF18B/KIF2C/NCAPG/NCAPH	8	25	0.981110190555095	0.103896103896104
GO:0006261	DNA-dependent DNA replication		122/11965	1.08435287641715E-06	0.001647132019278	0.000312978482856	CCNE1/CDC6/CDK9/CDT1/PARP2/POLA1/PRIM1/SLBP	8	25	0.979784589892295	0.103896103896104
GO:0098813	nuclear chromosome segregation		223/11965	1.52328267165713E-06	0.002313866378247	0.00036638956892	BUB1/CDC20/CDC6/CENPA/DLGAP5/KIF18B/KIF2C/NCAPG/NCAPH/NUF2	10	25	0.963048881524441	0.12987012987013
GO:0051301	cell division	14/77	479/11965	1.86005128185349E-06	0.002825417897135	0.000370020574774	BUB1/CCNA2/CCNB3/CCND1/CCNE1/CDC20/CDC6/CENPA/KIF18B/KIF2C/NCAPG/NCAPH/NUF2/TPX2	14	25	0.92062966031483	0.181818181818182
GO:0010564	regulation of cell cycle process	14/77	483/11965	2.0511716763546E-06	0.003115729776383	0.000370020574774	BUB1/CCNA2/CCNB3/CCND1/CDC20/CDC6/CDK5R1/CDK9/CDT1/CNOT2/DLGAP5/FEM1B/PTEN/TPX2	14	25	0.91996685998343	0.181818181818182
GO:0006270	DNA replication initiation		37/11965	3.59161125376459E-06	0.005455657494468	0.000568225484835	CCNE1/CDC6/CDT1/POLA1/PRIM1	5	25	0.993869096934549	0.064935064935065
GO:0007067	mitotic nuclear division		373/11965	4.17052015789518E-06	0.006335020119843	0.000568225484835	BUB1/CCNA2/CDC20/CDC6/CENPA/DLGAP5/KIF18B/KIF2C/NCAPG/NCAPH/NUF2/TPX2	12	25	0.938193869096935	0.155844155844156
GO:0044770	cell cycle phase transition	14/68	428/11965	9.57352889805608E-08	9.65969065813859E-05	8.43478282912941E-05	CDCA5/CDT1/CENPF/CUL4B/FOXM1/NPAT/PAXIP1/POLE/PPP6C/RB1/TAF2/TIMELESS/TPR/TTK	14	26	0.929080364540182	0.205882352941176
GO:0044772	mitotic cell cycle phase transition		404/11965	2.45245558729038E-06	0.002474527687576	0.001080371224506	CDCA5/CDT1/CENPF/CUL4B/FOXM1/NPAT/POLE/PPP6C/RB1/TAF2/TPR/TTK	12	26	0.933057166528583	0.176470588235294
GO:0000819	sister chromatid segregation		181/11965	8.00632907745602E-06	0.008078386039153	0.002134738337426	CDCA5/CENPF/RB1/SMC4/STAG1/TPR/TTK/XPO1	8	26	0.970008285004142	0.117647058823529
GO:0051276	chromosome organization		462/11965	9.69176306119433E-06	0.009778988928745	0.002134738337426	CDCA5/CENPF/CHAF1A/CUL4B/NCAPG2/POLE/RB1/SMC4/STAG1/TPR/TTK/XPO1	12	26	0.923446561723281	0.176470588235294
GO:0033045	regulation of sister chromatid segregation		55/11965	1.42576760234578E-05	0.014385995107669	0.002224623996771	CDCA5/CENPF/RB1/TPR/TTK	5	26	0.990886495443248	0.073529411764706
GO:0010564	regulation of cell cycle process		483/11965	1.51497691536351E-05	0.015286117076018	0.002224623996771	AKT2/CDCA5/CDT1/CENPF/CUL4B/FOXM1/PAXIP1/PRPF40A/RB1/TPR/TTK/XPO1	12	26	0.91996685998343	0.176470588235294
GO:0098813	nuclear chromosome segregation		223/11965	3.62796359517252E-05	0.036606152675291	0.003925259214779	CDCA5/CENPF/RB1/SMC4/STAG1/TPR/TTK/XPO1	8	26	0.963048881524441	0.117647058823529
GO:0016569	chromatin modification		444/11965	3.68153591838555E-05	0.03714669741651	0.003925259214779	ARID2/BAZ1B/CBX2/CUL4B/KDM3B/KDM5B/MTF2/PAXIP1/RB1/RTF1/TAF5	11	26	0.926429163214582	0.161764705882353
GO:0000070	mitotic sister chromatid segregation		114/11965	4.4362070364572E-05	0.044761328997853	0.003925259214779	CDCA5/CENPF/RB1/SMC4/TPR/TTK	6	26	0.981110190555095	0.088235294117647
GO:0007067	mitotic nuclear division		373/11965	4.45519265715693E-05	0.044952893910714	0.003925259214779	CDCA5/CENPF/NCAPG2/RB1/SMC4/STAG1/TIMELESS/TPR/TTK/TUBGCP6	10	26	0.938193869096935	0.147058823529412
GO:0006363	termination of RNA polymerase I transcription		26/11965	5.01810591642325E-07	0.000527402931816	0.000182223106307	GTF2H4/POLR2E/POLR2F/POLR2K/TBP	5	27	0.995691797845899	0.066666666666667
GO:0006361	transcription initiation from RNA polymerase I promoter		27/11965	6.12859115242001E-07	0.000644114930119	0.000182223106307	GTF2H4/POLR2E/POLR2F/POLR2K/TBP	5	27	0.995526097763049	0.066666666666667
GO:0006362	transcription elongation from RNA polymerase I promoter		27/11965	6.12859115242001E-07	0.000644114930119	0.000182223106307	GTF2H4/POLR2E/POLR2F/POLR2K/TBP	5	27	0.995526097763049	0.066666666666667
GO:0006368	transcription elongation from RNA polymerase II promoter		83/11965	8.11297431484242E-07	0.00085267360049	0.000182223106307	ELOF1/GTF2B/GTF2H4/POLR2E/POLR2F/POLR2K/TBP	7	27	0.986246893123447	0.093333333333333
GO:0022613	ribonucleoprotein complex biogenesis	13/75	399/11965	1.00412964612133E-06	0.001055340258074	0.000182223106307	DDX27/DDX47/DIMT1/EIF3C/FBL/GAR1/MCTS1/NOP16/PNO1/PRPF19/SRSF10/WDR12/WDR74	13	27	0.933885666942833	0.173333333333333
GO:0034660	ncRNA metabolic process	14/75	484/11965	1.51085627945997E-06	0.001587909949712	0.000228483879455	DDX27/DDX47/DIMT1/FBL/GAR1/GTF2B/PARS2/PNO1/POLR2E/POLR2F/POLR2K/POP5/TBP/WDR12	14	27	0.91980115990058	0.186666666666667
GO:0006289	nucleotide-excision repair		102/11965	3.28244649029381E-06	0.003449851261299	0.000425484041298	GTF2H4/POLR2E/POLR2F/POLR2K/PRPF19/UBE2I/UBE2V2	7	27	0.983098591549296	0.093333333333333
GO:0006354	DNA-templated transcription, elongation		106/11965	4.24621309487153E-06	0.00446276996271	0.000481609958918	ELOF1/GTF2B/GTF2H4/POLR2E/POLR2F/POLR2K/TBP	7	27	0.982435791217896	0.093333333333333
GO:0006360	transcription from RNA polymerase I promoter		48/11965	1.17332223455371E-05	0.012331616685159	0.001064635543353	GTF2H4/POLR2E/POLR2F/POLR2K/TBP	5	27	0.992046396023198	0.066666666666667
GO:0045815	positive regulation of gene expression, epigenetic		48/11965	1.17332223455371E-05	0.012331616685159	0.001064635543353	ELOF1/POLR2E/POLR2F/POLR2K/TBP	5	27	0.992046396023198	0.066666666666667
GO:0051436	negative regulation of ubiquitin-protein ligase activity involved in mitotic cell cycle		66/11965	5.6082437086255E-09	6.89253151790074E-06	1.45738211403197E-06	PSMA7/PSMB2/PSMB5/PSMB7/PSMD11/PSMD2/PSMD6/RPS27A	8	28	0.989063794531897	0.10958904109589
GO:0033238	regulation of cellular amine metabolic process		67/11965	6.33788643662239E-09	7.78926243060891E-06	1.45738211403197E-06	COMT/PSMA7/PSMB2/PSMB5/PSMB7/PSMD11/PSMD2/PSMD6	8	28	0.988898094449047	0.10958904109589
GO:0051439	regulation of ubiquitin-protein ligase activity involved in mitotic cell cycle		67/11965	6.33788643662239E-09	7.78926243060891E-06	1.45738211403197E-06	PSMA7/PSMB2/PSMB5/PSMB7/PSMD11/PSMD2/PSMD6/RPS27A	8	28	0.988898094449047	0.10958904109589
GO:1904667	negative regulation of ubiquitin protein ligase activity		68/11965	7.14820298958082E-09	8.78514147419482E-06	1.45738211403197E-06	PSMA7/PSMB2/PSMB5/PSMB7/PSMD11/PSMD2/PSMD6/RPS27A	8	28	0.988732394366197	0.10958904109589
GO:0002474	antigen processing and presentation of peptide antigen via MHC class I		70/11965	9.0409056564152E-09	1.11112730517343E-05	1.45738211403197E-06	PSMA7/PSMB2/PSMB5/PSMB7/PSMD11/PSMD2/PSMD6/SEC13	8	28	0.988400994200497	0.10958904109589
GO:0051437	positive regulation of ubiquitin-protein ligase activity involved in regulation of mitotic cell cycle transition		70/11965	9.0409056564152E-09	1.11112730517343E-05	1.45738211403197E-06	PSMA7/PSMB2/PSMB5/PSMB7/PSMD11/PSMD2/PSMD6/RPS27A	8	28	0.988400994200497	0.10958904109589
GO:0031145	anaphase-promoting complex-dependent catabolic process		71/11965	1.01396842165069E-08	1.2461671902087E-05	1.45738211403197E-06	PSMA7/PSMB2/PSMB5/PSMB7/PSMD11/PSMD2/PSMD6/RPS27A	8	28	0.988235294117647	0.10958904109589
GO:0002479	antigen processing and presentation of exogenous peptide antigen via MHC class I, TAP-dependent		48/11965	1.4147280236194E-08	1.73870074102824E-05	1.45738211403197E-06	PSMA7/PSMB2/PSMB5/PSMB7/PSMD11/PSMD2/PSMD6	7	28	0.992046396023198	0.095890410958904
GO:0051444	negative regulation of ubiquitin-protein transferase activity		74/11965	1.41565747273044E-08	1.73984303398571E-05	1.45738211403197E-06	PSMA7/PSMB2/PSMB5/PSMB7/PSMD11/PSMD2/PSMD6/RPS27A	8	28	0.987738193869097	0.10958904109589
GO:1904668	positive regulation of ubiquitin protein ligase activity		74/11965	1.41565747273044E-08	1.73984303398571E-05	1.45738211403197E-06	PSMA7/PSMB2/PSMB5/PSMB7/PSMD11/PSMD2/PSMD6/RPS27A	8	28	0.987738193869097	0.10958904109589
GO:0022613	ribonucleoprotein complex biogenesis	16/68	399/11965	5.2124291881356E-10	4.2898292218356E-07	4.01082709108118E-07	ABT1/BRIX1/EIF3L/EIF3M/FCF1/GAR1/LSM6/NOC4L/PPAN/RPF1/SNRPD2/SNRPE/SNRPF/STRAP/USP39/WBSCR22	16	29	0.933885666942833	0.235294117647059
GO:0022618	ribonucleoprotein complex assembly		181/11965	5.07841661074325E-09	4.17953687064169E-06	1.95385396971227E-06	ABT1/BRIX1/EIF3L/EIF3M/PPAN/RPF1/SNRPD2/SNRPE/SNRPF/STRAP/USP39	11	29	0.970008285004142	0.161764705882353
GO:0071826	ribonucleoprotein complex subunit organization		191/11965	8.92563355136861E-09	7.34579641277637E-06	2.2893467108949E-06	ABT1/BRIX1/EIF3L/EIF3M/PPAN/RPF1/SNRPD2/SNRPE/SNRPF/STRAP/USP39	11	29	0.968351284175642	0.161764705882353
GO:0000377	RNA splicing, via transesterification reactions with bulged adenosine as nucleophile		265/11965	2.24906210322593E-06	0.001850978110955	0.000329975577089	CSTF1/EFTUD2/LSM6/POLR2L/PPIE/SNRPD2/SNRPE/SNRPF/STRAP/USP39	10	29	0.956089478044739	0.147058823529412
GO:0000398	mRNA splicing, via spliceosome		265/11965	2.24906210322593E-06	0.001850978110955	0.000329975577089	CSTF1/EFTUD2/LSM6/POLR2L/PPIE/SNRPD2/SNRPE/SNRPF/STRAP/USP39	10	29	0.956089478044739	0.147058823529412
GO:0000375	RNA splicing, via transesterification reactions		269/11965	2.57299697593324E-06	0.002117576511193	0.000329975577089	CSTF1/EFTUD2/LSM6/POLR2L/PPIE/SNRPD2/SNRPE/SNRPF/STRAP/USP39	10	29	0.955426677713339	0.147058823529412
GO:0034660	ncRNA metabolic process		484/11965	1.54662363773199E-05	0.012728712538534	0.00170012312659	ABT1/AIMP2/DUS4L/FCF1/GAR1/GTF2A1/GTF2A2/LSM6/NOC4L/POLR2L/RPF1/WBSCR22	12	29	0.91980115990058	0.176470588235294
GO:0042254	ribosome biogenesis		272/11965	2.16548273494181E-05	0.017821922908571	0.002082852472687	ABT1/BRIX1/FCF1/GAR1/LSM6/NOC4L/PPAN/RPF1/WBSCR22	9	29	0.954929577464789	0.132352941176471
GO:0008380	RNA splicing		351/11965	2.65612588586765E-05	0.021859916040691	0.002270909967917	CSTF1/EFTUD2/LSM6/POLR2L/PPIE/SNRPD2/SNRPE/SNRPF/STRAP/USP39	10	29	0.941839270919635	0.147058823529412
GO:0000387	spliceosomal snRNP assembly		36/11965	4.9005736942525E-05	0.040331721503698	0.003770862495262	SNRPD2/SNRPE/SNRPF/STRAP	4	29	0.994034797017398	0.058823529411765
GO:0006888	ER to Golgi vesicle-mediated transport	13/65	159/11965	2.22292772074595E-12	1.89615734579629E-09	1.75728286134759E-09	ARCN1/ARF4/BCAP31/COPE/COPZ1/GOSR2/IER3IP1/LMAN2/SEC13/SEC23B/TMED10/TMED2/TMED9	13	30	0.973653686826843	0.2
GO:0048193	Golgi vesicle transport	15/65	274/11965	1.26763236255615E-11	1.08129040526039E-08	5.01048370673509E-09	ARCN1/ARF4/ARF5/ARL1/BCAP31/COPE/COPZ1/GOSR2/IER3IP1/LMAN2/SEC13/SEC23B/TMED10/TMED2/TMED9	15	30	0.954598177299089	0.230769230769231
GO:0006890	retrograde vesicle-mediated transport, Golgi to ER		71/11965	1.32647339924549E-10	1.1314818095564E-07	3.49537376432758E-08	ARCN1/ARF4/ARF5/COPE/COPZ1/LMAN2/TMED10/TMED2/TMED9	9	30	0.988235294117647	0.138461538461538
GO:0034976	response to endoplasmic reticulum stress		224/11965	2.85393413456248E-08	2.4344058167818E-05	5.64027509225374E-06	BCAP31/DERL1/GOSR2/HM13/PDIA3/PDIA6/SDF2/SEC61A1/SEC61B/SEC61G/SSR1	11	30	0.962883181441591	0.169230769230769
GO:0070972	protein localization to endoplasmic reticulum		108/11965	1.11755603341313E-07	9.53275296501401E-05	1.76691490756476E-05	BCAP31/CHMP4B/PDIA3/SEC61A1/SEC61G/SRP19/SRP68/SSR3	8	30	0.982104391052195	0.123076923076923
GO:0035966	response to topologically incorrect protein		155/11965	1.40133894383065E-07	0.000119534211909	1.84632552073126E-05	DERL1/GOSR2/MANF/PDIA6/SDF2/SEC61A1/SEC61B/SEC61G/SSR1	9	30	0.974316487158244	0.138461538461538
GO:0035967	cellular response to topologically incorrect protein		119/11965	2.37584832043545E-07	0.000202659861733	2.6831008851835E-05	DERL1/GOSR2/PDIA6/SDF2/SEC61A1/SEC61B/SEC61G/SSR1	8	30	0.980281690140845	0.123076923076923
GO:0036498	IRE1-mediated unfolded protein response		55/11965	4.78051572705451E-07	0.000407777991518	4.72390435660255E-05	GOSR2/PDIA6/SEC61A1/SEC61B/SEC61G/SSR1	6	30	0.990886495443248	0.092307692307692
GO:0006900	membrane budding		94/11965	7.07828880256879E-07	0.000603778034859	6.2173039657651E-05	CHMP4B/GOSR2/SEC13/TMED10/TMED2/TMED9/VPS28	7	30	0.984424192212096	0.107692307692308
GO:0006986	response to unfolded protein		140/11965	8.27181124463881E-07	0.000705585499168	6.53908446813026E-05	DERL1/GOSR2/MANF/PDIA6/SEC61A1/SEC61B/SEC61G/SSR1	8	30	0.976801988400994	0.123076923076923
GO:0006397	mRNA processing	14/57	412/11965	5.26667256295714E-09	6.49907394268912E-06	5.7489888924069E-06	AKAP17A/CDK11B/CWC22/DDX23/IWS1/KIN/LEO1/NONO/PNN/POLR2B/PPP1R8/PRPF38B/SNW1/SYNCRIP	14	33	0.931731565865783	0.245614035087719
GO:0008380	RNA splicing		351/11965	7.25708064914879E-08	8.95523752104961E-05	3.96083822798279E-05	AKAP17A/CLK1/CWC22/DDX23/IWS1/NONO/PNN/POLR2B/PPP1R8/PRPF38B/SNW1/SYNCRIP	12	33	0.941839270919635	0.210526315789474
GO:0016569	chromatin modification		444/11965	6.39984949286453E-06	0.007897414274195	0.002104077565432	CBX3/DEK/EZH2/HAT1/IWS1/KAT5/LEO1/MBD3/MBIP/SNW1/WDR82	11	33	0.926429163214582	0.192982456140351
GO:0006323	DNA packaging		105/11965	9.98641044714291E-06	0.012323230491774	0.002104077565432	CENPH/CENPI/CENPN/HAT1/NCAPH/NUSAP1	6	33	0.982601491300746	0.105263157894737
GO:0006336	DNA replication-independent nucleosome assembly		30/11965	1.15653250944661E-05	0.014271611166571	0.002104077565432	CENPH/CENPI/CENPN/HAT1	4	33	0.995028997514499	0.070175438596491
GO:0034724	DNA replication-independent nucleosome organization		30/11965	1.15653250944661E-05	0.014271611166571	0.002104077565432	CENPH/CENPI/CENPN/HAT1	4	33	0.995028997514499	0.070175438596491
GO:1903311	regulation of mRNA metabolic process		112/11965	1.44700781062185E-05	0.017856076383074	0.002237321878829	CDK11B/CNOT8/CWC22/IWS1/LEO1/SNW1	6	33	0.981441590720795	0.105263157894737
GO:0016458	gene silencing		175/11965	1.81293161929812E-05	0.022371576182139	0.002237321878829	CNOT2/CNOT8/HAT1/MBD3/MIER1/POLR2B/SNIP1	7	33	0.971002485501243	0.12280701754386
GO:0040029	regulation of gene expression, epigenetic		180/11965	2.17536277657838E-05	0.026843976662977	0.002237321878829	CNOT8/DEK/EZH2/HAT1/MBD3/MIER1/SNIP1	7	33	0.970173985086993	0.12280701754386
GO:0006338	chromatin remodeling		121/11965	2.24926441010863E-05	0.027755922820741	0.002237321878829	CBX3/CENPH/CENPI/CENPN/DEK/MBD3	6	33	0.979950289975145	0.105263157894737
GO:0030049	muscle filament sliding		35/11965	9.71253935812887E-15	1.00039155388727E-11	4.06393094195392E-12	ACTC1/ACTN3/DES/MYH4/MYL1/TNNC2/TNNI1/TNNT3/TTN	9	34	0.994200497100249	0.183673469387755
GO:0033275	actin-myosin filament sliding		35/11965	9.71253935812887E-15	1.00039155388727E-11	4.06393094195392E-12	ACTC1/ACTN3/DES/MYH4/MYL1/TNNC2/TNNI1/TNNT3/TTN	9	34	0.994200497100249	0.183673469387755
GO:0003012	muscle system process	15/49	347/11965	4.11833515677829E-12	4.24188521148164E-09	9.66137912097531E-10	ACTC1/ACTN3/ATP2A1/CACNG1/DES/KLHL41/MYH4/MYL1/MYLPF/MYOD1/RYR1/TNNC2/TNNI1/TNNT3/TTN	15	34	0.942502071251036	0.306122448979592
GO:0006936	muscle contraction	14/49	286/11965	4.6180176930448E-12	4.75655822383615E-09	9.66137912097531E-10	ACTC1/ACTN3/ATP2A1/CACNG1/DES/KLHL41/MYH4/MYL1/MYLPF/RYR1/TNNC2/TNNI1/TNNT3/TTN	14	34	0.952609776304888	0.285714285714286
GO:0070252	actin-mediated cell contraction		79/11965	2.4785832084168E-11	2.5529407046693E-08	4.14836558040285E-09	ACTC1/ACTN3/DES/MYH4/MYL1/TNNC2/TNNI1/TNNT3/TTN	9	34	0.986909693454847	0.183673469387755
GO:0007517	muscle organ development	13/49	304/11965	1.64580338151527E-10	1.69517748296073E-07	2.29546261106077E-08	ACTC1/ACTN3/COL11A1/FGF2/KLHL31/KLHL41/MYLPF/MYOD1/RYR1/SMYD1/TNNI1/TTN/UNC45B	13	34	0.949627174813587	0.26530612244898
GO:0030048	actin filament-based movement		99/11965	1.9622394214468E-10	2.02110660409021E-07	2.34583509781986E-08	ACTC1/ACTN3/DES/MYH4/MYL1/TNNC2/TNNI1/TNNT3/TTN	9	34	0.983595691797846	0.183673469387755
GO:0051146	striated muscle cell differentiation		213/11965	7.08059808416686E-10	7.29301602669187E-07	7.4066782590956E-08	ACTC1/CACNA2D2/FLNC/KLHL41/LDB3/MYOD1/OBSCN/RBM24/RYR1/SMYD1/TTN	11	34	0.964705882352941	0.224489795918367
GO:0055002	striated muscle cell development		125/11965	1.60197218574699E-09	1.6500313513194E-06	1.43935108294592E-07	ACTC1/CACNA2D2/FLNC/KLHL41/LDB3/MYOD1/OBSCN/RYR1/TTN	9	34	0.979287489643745	0.183673469387755
GO:0006941	striated muscle contraction		126/11965	1.7199792815077E-09	1.77157865995294E-06	1.43935108294592E-07	ACTC1/ACTN3/ATP2A1/KLHL41/MYL1/TNNC2/TNNI1/TNNT3/TTN	9	34	0.979121789560895	0.183673469387755
GO:0006855	drug transmembrane transport		12/11965	9.97487510349591E-06	0.013216709512132	0.012001349729785	ATP8B1/SLC18A1/SLC22A5	3	35	0.998011599005799	0.068181818181818
GO:0015893	drug transport		18/11965	3.64314116730717E-05	0.04827162046682	0.021916370285432	ATP8B1/SLC18A1/SLC22A5	3	35	0.997017398508699	0.068181818181818
GO:0035967	cellular response to topologically incorrect protein		119/11965	1.56470569360528E-10	1.66171744660881E-07	1.62894097997434E-07	DNAJB9/DNAJC3/HSP90B1/PARP16/PDIA6/SDF2L1/SEC61A1/SERP1/SERP2/SSR1	10	36	0.980281690140845	0.178571428571429
GO:0034976	response to endoplasmic reticulum stress		224/11965	3.73143141981379E-10	3.96278016784225E-07	1.94230824957676E-07	DNAJB9/DNAJC3/HSP90B1/P4HB/PARP16/PDIA6/SDF2L1/SEC61A1/SERP1/SERP2/SSR1/UBA5	12	36	0.962883181441591	0.214285714285714
GO:0030968	endoplasmic reticulum unfolded protein response		104/11965	1.07578934071937E-09	1.14248827984397E-06	3.32278417924641E-07	DNAJB9/DNAJC3/HSP90B1/PARP16/PDIA6/SEC61A1/SERP1/SERP2/SSR1	9	36	0.982767191383596	0.160714285714286
GO:0034620	cellular response to unfolded protein		106/11965	1.27670170688942E-09	1.35585721271656E-06	3.32278417924641E-07	DNAJB9/DNAJC3/HSP90B1/PARP16/PDIA6/SEC61A1/SERP1/SERP2/SSR1	9	36	0.982435791217896	0.160714285714286
GO:0035966	response to topologically incorrect protein		155/11965	2.12427865769639E-09	2.25598393447357E-06	4.42297177360364E-07	DNAJB9/DNAJC3/HSP90B1/PARP16/PDIA6/SDF2L1/SEC61A1/SERP1/SERP2/SSR1	10	36	0.974316487158244	0.178571428571429
GO:0006986	response to unfolded protein		140/11965	1.50841566683568E-08	1.60193743817949E-05	2.61723349912366E-06	DNAJB9/DNAJC3/HSP90B1/PARP16/PDIA6/SEC61A1/SERP1/SERP2/SSR1	9	36	0.976801988400994	0.160714285714286
GO:0036498	IRE1-mediated unfolded protein response		55/11965	1.93959813336437E-07	0.000205985321763	2.88460534420656E-05	DNAJB9/DNAJC3/PDIA6/SEC61A1/SERP1/SSR1	6	36	0.990886495443248	0.107142857142857
GO:0046831	regulation of RNA export from nucleus		10/11965	5.46889979083356E-06	0.005649373483931	0.004420444651128	NUDT4/SETD2/SUPT6H	3	37	0.9983429991715	0.068181818181818
GO:0032239	regulation of nucleobase-containing compound transport		12/11965	9.97487510349591E-06	0.010304045981911	0.004420444651128	NUDT4/SETD2/SUPT6H	3	37	0.998011599005799	0.068181818181818
GO:0016569	chromatin modification		444/11965	2.74252837181939E-05	0.028330318080894	0.008102487330077	BPTF/DOT1L/EP300/KMT2B/NIPBL/SETD2/SUPT6H/TLK2/WAC	9	37	0.926429163214582	0.204545454545455
GO:0003002	regionalization	14/51	306/11965	2.10159166977055E-11	2.53451955374328E-08	1.93392309764045E-08	ALX4/DLX2/EMX1/FEZF1/FEZF2/FGFR2/FZD5/GSC/LHX2/NKX3-1/PITX2/SEMA3A/SIX3/TBX3	14	38	0.949295774647887	0.274509803921569
GO:0030900	forebrain development	14/51	322/11965	4.15464169662657E-11	5.01049788613164E-08	1.93392309764045E-08	DLX2/EMX1/FEZF1/FEZF2/FGFR2/GSC/HESX1/LHX2/PITX1/PITX2/RAX/SEMA3A/SIX3/TBX3	14	38	0.946644573322287	0.274509803921569
GO:0007389	pattern specification process	15/51	401/11965	6.17209499246954E-11	7.44354656091826E-08	1.93392309764045E-08	ALX4/DLX2/EMX1/FEZF1/FEZF2/FGFR2/FZD5/GSC/LHX2/NKX3-1/PITX2/RAX/SEMA3A/SIX3/TBX3	15	38	0.933554266777133	0.294117647058824
GO:0021871	forebrain regionalization		24/11965	4.6006554764757E-08	5.54839050462969E-05	1.08115403697179E-05	EMX1/FEZF1/FEZF2/LHX2/SIX3	5	38	0.996023198011599	0.098039215686275
GO:0021761	limbic system development		91/11965	1.02761733334421E-07	0.000123930650401	1.93192058668712E-05	DLX2/FEZF2/FGFR2/PITX2/RAX/SEMA3A/TBX3	7	38	0.984921292460646	0.137254901960784
GO:0048562	embryonic organ morphogenesis		262/11965	1.23760906101716E-07	0.000149255652759	1.93892086226022E-05	ALX4/DLX2/FGFR2/FRZB/FZD5/GSC/HESX1/PITX2/SIX3/TBX3	10	38	0.956586578293289	0.196078431372549
GO:0048568	embryonic organ development		382/11965	4.59606344454456E-07	0.000554285251412	6.17185662553127E-05	ALX4/DLX2/FGFR2/FRZB/FZD5/GSC/HESX1/HS6ST1/PITX2/SIX3/TBX3	11	38	0.936702568351284	0.215686274509804
GO:0001501	skeletal system development		433/11965	1.58141572270914E-06	0.001907187361587	0.000185816347418	ALX4/DLX2/FGFR2/FGFRL1/FOXN3/FRZB/GSC/HAS2/PITX1/PITX2/TBX3	11	38	0.928251864125932	0.215686274509804
GO:0007423	sensory organ development		459/11965	2.78798434224287E-06	0.003362309116745	0.000241126417185	ECE1/FGFR2/FRZB/FZD5/GSC/HESX1/LHX2/PITX2/RAX/SDC4/SIX3	11	38	0.923943661971831	0.215686274509804
GO:0048736	appendage development		148/11965	2.82169211599915E-06	0.003402960691895	0.000241126417185	ALX4/ECE1/FGFR2/PITX1/PITX2/RAX/TBX3	7	38	0.975476387738194	0.137254901960784
GO:0016569	chromatin modification	13/48	444/11965	1.25196505124622E-08	1.38717727678081E-05	1.18080072201749E-05	ARID1A/BRPF1/CECR2/CHD4/CREBBP/EP300/HCFC1/KAT6A/PHC1/SETD1A/SMARCA4/SMARCC1/TRRAP	13	39	0.926429163214582	0.270833333333333
GO:1904837	beta-catenin-TCF complex assembly		28/11965	7.6923558954622E-08	8.52313033217212E-05	3.62755309596533E-05	BCL9/CREBBP/EP300/SMARCA4/TRRAP	5	39	0.995360397680199	0.104166666666667
GO:0043044	ATP-dependent chromatin remodeling		51/11965	1.71605770190001E-06	0.001901391933705	0.000539504456457	ARID1A/CECR2/CHD4/SMARCA4/SMARCC1	5	39	0.991549295774648	0.104166666666667
GO:0006338	chromatin remodeling		121/11965	8.19147580422164E-06	0.009076155191078	0.001330854545717	ARID1A/CECR2/CHD4/RERE/SMARCA4/SMARCC1	6	39	0.979950289975145	0.125
GO:0016573	histone acetylation		122/11965	8.58921682601813E-06	0.009516852243228	0.001330854545717	BRPF1/CREBBP/EP300/HCFC1/KAT6A/TRRAP	6	39	0.979784589892295	0.125
GO:0016570	histone modification		353/11965	9.27635158694406E-06	0.010278197558334	0.001330854545717	BRPF1/CHD4/CREBBP/EP300/HCFC1/KAT6A/PHC1/SETD1A/TRRAP	9	39	0.941507870753935	0.1875
GO:0018393	internal peptidyl-lysine acetylation		125/11965	9.87743608149442E-06	0.010944199178296	0.001330854545717	BRPF1/CREBBP/EP300/HCFC1/KAT6A/TRRAP	6	39	0.979287489643745	0.125
GO:0006475	internal protein amino acid acetylation		130/11965	1.23696092400029E-05	0.013705527037923	0.00135440541709	BRPF1/CREBBP/EP300/HCFC1/KAT6A/TRRAP	6	39	0.978458989229495	0.125
GO:0018394	peptidyl-lysine acetylation		131/11965	1.29242927635282E-05	0.014320116381989	0.00135440541709	BRPF1/CREBBP/EP300/HCFC1/KAT6A/TRRAP	6	39	0.978293289146645	0.125
GO:0006337	nucleosome disassembly		13/11965	1.68488342453381E-05	0.018668508343835	0.001444646457782	ARID1A/SMARCA4/SMARCC1	3	39	0.99784589892295	0.0625
GO:0006397	mRNA processing		412/11965	1.29426682834388E-05	0.012852069605455	0.011702896900499	ERCC2/HNRNPH1/JMJD6/KHDRBS1/METTL3/PRPF38A/RAVER1/RBMX/SRSF9/TFIP11	10	40	0.931731565865783	0.185185185185185
GO:0001756	somitogenesis		61/11965	3.21863222725147E-14	3.47934143765884E-11	2.88999293667947E-11	FOXC2/GDF3/HES7/LEF1/MSGN1/MYF5/PCDH8/T/TBX6	9	41	0.989892294946147	0.28125
GO:0061053	somite development		78/11965	3.28609513883989E-13	3.55226884508592E-10	1.47528376496338E-10	FOXC2/GDF3/HES7/LEF1/MSGN1/MYF5/PCDH8/T/TBX6	9	41	0.987075393537697	0.28125
GO:0035282	segmentation		87/11965	9.09880574235698E-13	9.83580900748789E-10	2.72325659587035E-10	FOXC2/GDF3/HES7/LEF1/MSGN1/MYF5/PCDH8/T/TBX6	9	41	0.985584092792046	0.28125
GO:0009952	anterior/posterior pattern specification		192/11965	4.25163406432469E-11	4.59601642353499E-08	9.54379962333937E-09	FOXC2/GDF3/HES7/LEF1/MSGN1/MYF5/PCDH8/SOX17/T/TBX6	10	41	0.968185584092792	0.3125
GO:0003002	regionalization		306/11965	4.05122643614095E-09	4.37937577746837E-06	7.27514978953312E-07	FOXC2/GDF3/HES7/LEF1/MSGN1/MYF5/PCDH8/SOX17/T/TBX6	10	41	0.949295774647887	0.3125
GO:0007498	mesoderm development		110/11965	1.27506358648937E-08	1.37834373699501E-05	1.90812147241304E-06	FOXC2/GDF3/HES7/LEF1/SOX17/T/TBX6	7	41	0.981772990886495	0.21875
GO:0007389	pattern specification process		401/11965	5.32908001354744E-08	5.76073549464478E-05	6.835646994821E-06	FOXC2/GDF3/HES7/LEF1/MSGN1/MYF5/PCDH8/SOX17/T/TBX6	10	41	0.933554266777133	0.3125
GO:0007369	gastrulation		160/11965	1.70389076063042E-07	0.000184190591224	1.91239318265493E-05	APLNR/FOXC2/GDF3/LEF1/SOX17/T/TBX6	7	41	0.973487986743993	0.21875
GO:0001707	mesoderm formation		64/11965	6.72862754699739E-07	0.00072736463783	6.71288806735529E-05	FOXC2/LEF1/SOX17/T/TBX6	5	41	0.989395194697597	0.15625
GO:0048332	mesoderm morphogenesis		66/11965	7.85715751572104E-07	0.000849358727449	7.05490037990531E-05	FOXC2/LEF1/SOX17/T/TBX6	5	41	0.989063794531897	0.15625
GO:0016570	histone modification		353/11965	6.95997425474802E-07	0.000602733770461	0.000514305465982	BAP1/BRD7/EED/HDAC1/KDM1A/MORF4L1/PAF1/PRMT1/RNF2/SAP30L	10	42	0.941507870753935	0.217391304347826
GO:0016569	chromatin modification		444/11965	5.49148071014589E-06	0.004755622294986	0.002028957609749	BAP1/BRD7/EED/HDAC1/KDM1A/MORF4L1/PAF1/PRMT1/RNF2/SAP30L	10	42	0.926429163214582	0.217391304347826
GO:0072331	signal transduction by p53 class mediator		215/11965	1.61909223330857E-05	0.014021338740452	0.003502441268698	BRD7/HDAC1/KDM1A/MAPK11/PRMT1/SUPT16H/TFDP2	7	42	0.964374482187241	0.152173913043478
GO:0044772	mitotic cell cycle phase transition		404/11965	1.89590837906745E-05	0.016418566562724	0.003502441268698	BRD7/BUB3/MCM2/MCM4/MCM5/PBX1/PRMT1/TFDP2/TUBB	9	42	0.933057166528583	0.195652173913043
GO:0044770	cell cycle phase transition		428/11965	2.9921049194429E-05	0.025911628602376	0.003703615732611	BRD7/BUB3/MCM2/MCM4/MCM5/PBX1/PRMT1/TFDP2/TUBB	9	42	0.929080364540182	0.195652173913043
GO:0006333	chromatin assembly or disassembly		95/11965	3.00720935553922E-05	0.02604243301897	0.003703615732611	CHAF1A/HIRIP3/MCM2/PAF1/SUPT16H	5	42	0.984258492129246	0.108695652173913
GO:0071103	DNA conformation change		175/11965	5.18030188564332E-05	0.044861414329671	0.005468529208604	CHAF1A/MCM2/MCM4/MCM5/NUSAP1/PAF1	6	42	0.971002485501243	0.130434782608696
GO:0002009	morphogenesis of an epithelium		466/11965	5.40058316799448E-08	7.36639544114447E-05	5.76441192878568E-05	DLG3/FGF8/MLLT3/NOTO/NPHP3/PRICKLE1/PRICKLE2/SALL1/SPRY1/SPRY2/STOX1/WNT11	12	45	0.922783761391881	0.27906976744186
GO:2000027	regulation of organ morphogenesis		223/11965	1.06181383185232E-06	0.001448314066647	0.000566673276578	FGF8/MLLT3/NPHP3/PRICKLE1/PRICKLE2/SPRY1/STOX1/WNT11	8	45	0.963048881524441	0.186046511627907
GO:0001736	establishment of planar polarity		109/11965	2.30687700902688E-06	0.003146580240313	0.000615571917672	DLG3/MLLT3/NPHP3/PRICKLE1/PRICKLE2/WNT11	6	45	0.981938690969345	0.13953488372093
GO:0007164	establishment of tissue polarity		109/11965	2.30687700902688E-06	0.003146580240313	0.000615571917672	DLG3/MLLT3/NPHP3/PRICKLE1/PRICKLE2/WNT11	6	45	0.981938690969345	0.13953488372093
GO:0001738	morphogenesis of a polarized epithelium		119/11965	3.84933372716306E-06	0.00525049120385	0.000821731452493	DLG3/MLLT3/NPHP3/PRICKLE1/PRICKLE2/WNT11	6	45	0.980281690140845	0.13953488372093
GO:0060562	epithelial tube morphogenesis		289/11965	7.3125983286645E-06	0.009974384120298	0.00130087275531	FGF8/NOTO/NPHP3/PRICKLE1/SALL1/SPRY1/SPRY2/WNT11	8	45	0.952112676056338	0.186046511627907
GO:0035239	tube morphogenesis		324/11965	1.68188250889941E-05	0.022940877421388	0.002564554682743	FGF8/NOTO/NPHP3/PRICKLE1/SALL1/SPRY1/SPRY2/WNT11	8	45	0.946313173156587	0.186046511627907
GO:1905330	regulation of morphogenesis of an epithelium		158/11965	1.96276752876985E-05	0.026772149092421	0.002618745097596	MLLT3/NPHP3/PRICKLE1/PRICKLE2/STOX1/WNT11	6	45	0.973819386909693	0.13953488372093
GO:0008543	fibroblast growth factor receptor signaling pathway		98/11965	2.50214954891443E-05	0.034129319847193	0.002677425187064	FGF16/FGF8/SPRED1/SPRY1/SPRY2	5	45	0.983761391880696	0.116279069767442
GO:0060071	Wnt signaling pathway, planar cell polarity pathway		99/11965	2.62826976476064E-05	0.035849599591335	0.002677425187064	MLLT3/NPHP3/PRICKLE1/PRICKLE2/WNT11	5	45	0.983595691797846	0.116279069767442
GO:0001708	cell fate specification		77/11965	6.73321364242737E-11	9.70929407238027E-08	6.09533024472373E-08	EOMES/FGFR1/FOXA1/NKX6-2/NOTCH1/PTCH2/SFRP2/SHH	8	47	0.987241093620547	0.216216216216216
GO:0003002	regionalization		306/11965	1.21007331071098E-09	1.74492571404523E-06	4.46379260886772E-07	BMP2/CHRD/EOMES/FGFR1/FOXA1/FOXD1/GLI1/NKX6-2/NOTCH1/SFRP2/SHH	11	47	0.949295774647887	0.297297297297297
GO:0007389	pattern specification process		401/11965	1.47928010875268E-09	2.13312191682136E-06	4.46379260886772E-07	BMP2/CHRD/EOMES/FGFR1/FOXA1/FOXD1/GLI1/LEFTY1/NKX6-2/NOTCH1/SFRP2/SHH	12	47	0.933554266777133	0.324324324324324
GO:0060485	mesenchyme development		206/11965	9.14715510572382E-09	1.31901976624537E-05	2.07014562919013E-06	BMP2/EOMES/FGFR1/FOXA1/FOXD1/NOTCH1/SEMA6D/SFRP2/SHH	9	47	0.965865782932891	0.243243243243243
GO:0045165	cell fate commitment		220/11965	1.62284502011065E-08	2.34014251899956E-05	2.93820361535824E-06	BMP2/EOMES/FGFR1/FOXA1/NKX6-2/NOTCH1/PTCH2/SFRP2/SHH	9	47	0.963545981772991	0.243243243243243
GO:0048762	mesenchymal cell differentiation		164/11965	2.89120451965499E-08	4.1691169173425E-05	4.36216822263736E-06	BMP2/EOMES/FGFR1/FOXA1/NOTCH1/SEMA6D/SFRP2/SHH	8	47	0.972825186412593	0.216216216216216
GO:0090092	regulation of transmembrane receptor protein serine/threonine kinase signaling pathway		183/11965	6.79073764304285E-08	9.79224368126779E-05	8.78200657596519E-06	BMP2/CHRD/FOXD1/LEFTY1/NOTCH1/SFRP2/SHH/SMURF2	8	47	0.969676884838442	0.216216216216216
GO:0007178	transmembrane receptor protein serine/threonine kinase signaling pathway		266/11965	8.3619815137863E-08	0.000120579773429	9.46224223928449E-06	BMP2/CHRD/FERMT2/FOXD1/LEFTY1/NOTCH1/SFRP2/SHH/SMURF2	9	47	0.955923777961889	0.243243243243243
GO:2000027	regulation of organ morphogenesis		223/11965	3.11267832128302E-07	0.000448848213929	3.13088111848351E-05	BMP2/FGFR1/GLI1/GPC4/NOTCH1/SFRP2/SHH/SMURF2	8	47	0.963048881524441	0.216216216216216
GO:0030323	respiratory tube development		155/11965	3.97199630933374E-07	0.000572761867806	3.59570192213371E-05	FGFR1/FOXA1/GLI1/NKX2-8/NOTCH1/SHH/TRAF4	7	47	0.974316487158244	0.189189189189189
GO:0046034	ATP metabolic process		190/11965	1.99699397284187E-09	1.55765529881666E-06	1.05243931821616E-06	ATP5L/ATPIF1/COX6A1/DLD/ENO1/NDUFA10/NDUFA2/NDUFS1/NDUFS7/PRKAG2	10	49	0.968516984258492	0.217391304347826
GO:0009205	purine ribonucleoside triphosphate metabolic process		208/11965	4.7976165988747E-09	3.74214094712227E-06	1.05243931821616E-06	ATP5L/ATPIF1/COX6A1/DLD/ENO1/NDUFA10/NDUFA2/NDUFS1/NDUFS7/PRKAG2	10	49	0.965534382767191	0.217391304347826
GO:0009199	ribonucleoside triphosphate metabolic process		212/11965	5.76456254726508E-09	4.49635878686676E-06	1.05243931821616E-06	ATP5L/ATPIF1/COX6A1/DLD/ENO1/NDUFA10/NDUFA2/NDUFS1/NDUFS7/PRKAG2	10	49	0.964871582435791	0.217391304347826
GO:0009144	purine nucleoside triphosphate metabolic process		215/11965	6.59945447066236E-09	5.14757448711664E-06	1.05243931821616E-06	ATP5L/ATPIF1/COX6A1/DLD/ENO1/NDUFA10/NDUFA2/NDUFS1/NDUFS7/PRKAG2	10	49	0.964374482187241	0.217391304347826
GO:0009167	purine ribonucleoside monophosphate metabolic process		225/11965	1.0211067638164E-08	7.9646327577679E-06	1.13271199788804E-06	ATP5L/ATPIF1/COX6A1/DLD/ENO1/NDUFA10/NDUFA2/NDUFS1/NDUFS7/PRKAG2	10	49	0.962717481358741	0.217391304347826
GO:0009126	purine nucleoside monophosphate metabolic process		226/11965	1.06542217623133E-08	8.31029297460435E-06	1.13271199788804E-06	ATP5L/ATPIF1/COX6A1/DLD/ENO1/NDUFA10/NDUFA2/NDUFS1/NDUFS7/PRKAG2	10	49	0.962551781275891	0.217391304347826
GO:0009141	nucleoside triphosphate metabolic process		233/11965	1.42638908589187E-08	1.11258348699566E-05	1.28510846678946E-06	ATP5L/ATPIF1/COX6A1/DLD/ENO1/NDUFA10/NDUFA2/NDUFS1/NDUFS7/PRKAG2	10	49	0.96139188069594	0.217391304347826
GO:0009161	ribonucleoside monophosphate metabolic process		236/11965	1.61168718607259E-08	1.25711600513662E-05	1.28510846678946E-06	ATP5L/ATPIF1/COX6A1/DLD/ENO1/NDUFA10/NDUFA2/NDUFS1/NDUFS7/PRKAG2	10	49	0.96089478044739	0.217391304347826
GO:0009123	nucleoside monophosphate metabolic process		247/11965	2.48691973434174E-08	1.93979739278655E-05	1.76265889942818E-06	ATP5L/ATPIF1/COX6A1/DLD/ENO1/NDUFA10/NDUFA2/NDUFS1/NDUFS7/PRKAG2	10	49	0.95907207953604	0.217391304347826
GO:0046128	purine ribonucleoside metabolic process		283/11965	8.98326413870965E-08	7.00694602819352E-05	5.38456458777662E-06	ATP5L/ATPIF1/COX6A1/DLD/ENO1/NDUFA10/NDUFA2/NDUFS1/NDUFS7/PRKAG2	10	49	0.953106876553438	0.217391304347826
GO:0060485	mesenchyme development		206/11965	3.78413791615833E-08	4.92694756683815E-05	2.43146828535701E-05	EDNRA/MYC/PAX3/SNAI1/SNAI2/SOX10/SOX8/SOX9	8	51	0.965865782932891	0.258064516129032
GO:0048483	autonomic nervous system development		40/11965	5.13880950186688E-08	6.69072997143068E-05	2.43146828535701E-05	EDNRA/EGR2/SOX10/SOX8/TFAP2B	5	51	0.993371996685998	0.161290322580645
GO:0048762	mesenchymal cell differentiation		164/11965	1.59414922132249E-07	0.000207558228616	4.63073520018296E-05	EDNRA/PAX3/SNAI1/SNAI2/SOX10/SOX8/SOX9	7	51	0.972825186412593	0.225806451612903
GO:0061138	morphogenesis of a branching epithelium		169/11965	1.95737416692939E-07	0.000254850116534	4.63073520018296E-05	EDNRA/MYC/SNAI2/SOX10/SOX8/SOX9/WNT1	7	51	0.971996685998343	0.225806451612903
GO:0001763	morphogenesis of a branching structure		181/11965	3.12360170551379E-07	0.000406692942058	5.91182722790925E-05	EDNRA/MYC/SNAI2/SOX10/SOX8/SOX9/WNT1	7	51	0.970008285004142	0.225806451612903
GO:0014032	neural crest cell development		61/11965	4.47233900930501E-07	0.000582298539012	7.05374170064071E-05	EDNRA/SNAI2/SOX10/SOX8/SOX9	5	51	0.989892294946147	0.161290322580645
GO:0014031	mesenchymal cell development		64/11965	5.70068534893634E-07	0.000742229232432	7.2920042850469E-05	EDNRA/SNAI2/SOX10/SOX8/SOX9	5	51	0.989395194697597	0.161290322580645
GO:0048864	stem cell development		65/11965	6.16454199848236E-07	0.000802623368202	7.2920042850469E-05	EDNRA/SNAI2/SOX10/SOX8/SOX9	5	51	0.989229494614747	0.161290322580645
GO:0014033	neural crest cell differentiation		69/11965	8.32687264263713E-07	0.001084158818071	8.7553900651822E-05	EDNRA/SNAI2/SOX10/SOX8/SOX9	5	51	0.988566694283347	0.161290322580645
GO:0072080	nephron tubule development		86/11965	2.50193010425895E-06	0.003257512995745	0.000192390466824	MYC/SOX8/SOX9/TFAP2B/WNT1	5	51	0.985749792874896	0.161290322580645
GO:0051653	spindle localization		37/11965	4.75118954837173E-06	0.004119281338438	0.001672918846242	ACTR2/LLGL2/NDE1/WASL	4	52	0.993869096934549	0.108108108108108
GO:0099518	vesicle cytoskeletal trafficking		37/11965	4.75118954837173E-06	0.004119281338438	0.001672918846242	AP3B1/FNBP1L/NDE1/WASL	4	52	0.993869096934549	0.108108108108108
GO:0051656	establishment of organelle localization		346/11965	8.36133168778499E-06	0.00724927457331	0.001962712596185	ACTR2/AP3B1/FNBP1L/KATNB1/LLGL2/NDE1/NSF/WASL	8	52	0.942667771333886	0.216216216216216
GO:0072583	clathrin-dependent endocytosis		47/11965	1.25511750514178E-05	0.010881868769579	0.00220966739721	FNBP1L/GAK/SMAP1/WASL	4	52	0.992212096106048	0.108108108108108
GO:0051640	organelle localization		403/11965	2.52821118073618E-05	0.021919590936983	0.003560785852447	ACTR2/AP3B1/FNBP1L/KATNB1/LLGL2/NDE1/NSF/WASL	8	52	0.933222866611433	0.216216216216216
GO:0021554	optic nerve development		11/11965	3.72339828552933E-06	0.003693611099245	0.003088460893681	GLI3/NAV2/PAX2	3	55	0.998177299088649	0.085714285714286
GO:0021675	nerve development		63/11965	3.23314414296604E-05	0.032072789898223	0.013409039919249	GLI3/NAV2/PAX2/RNF165	4	55	0.989560894780447	0.114285714285714
GO:0006397	mRNA processing	13/37	412/11965	1.33182624613779E-10	7.17854346668271E-08	6.18247762680807E-08	AQR/BARD1/CDC40/DHX8/PDCD11/PRPF3/PRPF40A/SART1/SF3B1/SF3B3/SYNCRIP/USP49/XRN2	13	57	0.931731565865783	0.351351351351351
GO:0000377	RNA splicing, via transesterification reactions with bulged adenosine as nucleophile		265/11965	4.93151118334907E-09	2.65808452782515E-06	6.60994130125432E-07	AQR/CDC40/DHX8/PRPF3/PRPF40A/SART1/SF3B1/SF3B3/SYNCRIP/USP49	10	57	0.956089478044739	0.27027027027027
GO:0000398	mRNA splicing, via spliceosome		265/11965	4.93151118334907E-09	2.65808452782515E-06	6.60994130125432E-07	AQR/CDC40/DHX8/PRPF3/PRPF40A/SART1/SF3B1/SF3B3/SYNCRIP/USP49	10	57	0.956089478044739	0.27027027027027
GO:0000375	RNA splicing, via transesterification reactions		269/11965	5.69564103055928E-09	3.06995051547145E-06	6.60994130125432E-07	AQR/CDC40/DHX8/PRPF3/PRPF40A/SART1/SF3B1/SF3B3/SYNCRIP/USP49	10	57	0.955426677713339	0.27027027027027
GO:0008380	RNA splicing		351/11965	7.14380800934323E-08	3.850512517036E-05	6.63246175183234E-06	AQR/CDC40/DHX8/PRPF3/PRPF40A/SART1/SF3B1/SF3B3/SYNCRIP/USP49	10	57	0.941839270919635	0.27027027027027
GO:0016569	chromatin modification		444/11965	1.61248341626415E-06	0.00148025977613	0.000579280291961	CREBBP/KDM6B/KMT2B/MSL1/PBRM1/RNF40/SAP130/SETD2/SETDB1	9	59	0.926429163214582	0.28125
GO:0018205	peptidyl-lysine modification		325/11965	1.61857728636237E-06	0.001485853948881	0.000579280291961	CREBBP/KMT2B/MSL1/NUP188/NUP98/SAP130/SETD2/SETDB1	8	59	0.946147473073736	0.25
GO:0016570	histone modification		353/11965	3.00045507575456E-06	0.002754417759543	0.000715898053162	CREBBP/KDM6B/KMT2B/MSL1/RNF40/SAP130/SETD2/SETDB1	8	59	0.941507870753935	0.25
GO:1900034	regulation of cellular response to heat		70/11965	3.41353560043321E-05	0.031336256811977	0.006108432127091	CREBBP/HSF1/NUP188/NUP98	4	59	0.988400994200497	0.125
GO:0070202	regulation of establishment of protein localization to chromosome		10/11965	3.78210931654265E-06	0.003343384635824	0.001336309884084	CCT2/CCT6A/TCP1	3	60	0.9983429991715	0.076923076923077
GO:0070203	regulation of establishment of protein localization to telomere		10/11965	3.78210931654265E-06	0.003343384635824	0.001336309884084	CCT2/CCT6A/TCP1	3	60	0.9983429991715	0.076923076923077
GO:1904816	positive regulation of protein localization to chromosome, telomeric region		11/11965	5.18866916844657E-06	0.004586783544907	0.001336309884084	CCT2/CCT6A/TCP1	3	60	0.998177299088649	0.076923076923077
GO:0070200	establishment of protein localization to telomere		13/11965	8.95316792793797E-06	0.007914600448297	0.001345333004252	CCT2/CCT6A/TCP1	3	60	0.99784589892295	0.076923076923077
GO:1904814	regulation of protein localization to chromosome, telomeric region		13/11965	8.95316792793797E-06	0.007914600448297	0.001345333004252	CCT2/CCT6A/TCP1	3	60	0.99784589892295	0.076923076923077
GO:1904872	regulation of telomerase RNA localization to Cajal body		15/11965	1.41795056052813E-05	0.012534682955069	0.001345333004252	CCT2/CCT6A/TCP1	3	60	0.997514498757249	0.076923076923077
GO:1904874	positive regulation of telomerase RNA localization to Cajal body		15/11965	1.41795056052813E-05	0.012534682955069	0.001345333004252	CCT2/CCT6A/TCP1	3	60	0.997514498757249	0.076923076923077
GO:0090670	RNA localization to Cajal body		16/11965	1.74123481476811E-05	0.01539251576255	0.001345333004252	CCT2/CCT6A/TCP1	3	60	0.997348798674399	0.076923076923077
GO:0090671	telomerase RNA localization to Cajal body		16/11965	1.74123481476811E-05	0.01539251576255	0.001345333004252	CCT2/CCT6A/TCP1	3	60	0.997348798674399	0.076923076923077
GO:0090672	telomerase RNA localization		16/11965	1.74123481476811E-05	0.01539251576255	0.001345333004252	CCT2/CCT6A/TCP1	3	60	0.997348798674399	0.076923076923077
GO:0051453	regulation of intracellular pH		76/11965	2.36116383191877E-05	0.014568380842939	0.005405078863239	ATP6V0A4/ATP6V1G3/CA2/SLC26A4	4	63	0.987406793703397	0.148148148148148
GO:0030641	regulation of cellular pH		77/11965	2.48671022433731E-05	0.015343002084161	0.005405078863239	ATP6V0A4/ATP6V1G3/CA2/SLC26A4	4	63	0.987241093620547	0.148148148148148
GO:0006885	regulation of pH		82/11965	3.1893322484948E-05	0.019678179973213	0.005405078863239	ATP6V0A4/ATP6V1G3/CA2/SLC26A4	4	63	0.986412593206297	0.148148148148148
GO:0030004	cellular monovalent inorganic cation homeostasis		96/11965	5.92824083765668E-05	0.036577245968342	0.007535106117337	ATP6V0A4/ATP6V1G3/CA2/SLC26A4	4	63	0.984092792046396	0.148148148148148
GO:0042254	ribosome biogenesis	19/35	272/11965	9.34318401758544E-23	7.17556532550562E-20	5.40200455239831E-20	AAMP/DDX49/DDX51/DIEXF/EIF6/FCF1/GNL3/MRTO4/NHP2/NOP56/NPM3/PES1/RRP15/RRP9/RRS1/SHQ1/TFB2M/TSR1/UTP15	19	64	0.954929577464789	0.542857142857143
GO:0016072	rRNA metabolic process	18/35	225/11965	1.49183265255186E-22	1.14572747715983E-19	5.40200455239831E-20	DDX49/DDX51/DIEXF/EIF6/FCF1/MRTO4/NHP2/NIFK/NOP56/NPM3/PES1/RRP15/RRP9/RRS1/SHQ1/TFB2M/TSR1/UTP15	18	64	0.962717481358741	0.514285714285714
GO:0006364	rRNA processing	17/35	220/11965	5.70815691267489E-21	4.38386450893432E-18	1.37796910734047E-18	DDX49/DDX51/DIEXF/EIF6/FCF1/MRTO4/NHP2/NOP56/NPM3/PES1/RRP15/RRP9/RRS1/SHQ1/TFB2M/TSR1/UTP15	17	64	0.963545981772991	0.485714285714286
GO:0022613	ribonucleoprotein complex biogenesis	19/35	399/11965	1.41441382957359E-19	1.08626982111252E-16	2.56083345985955E-17	AAMP/DDX49/DDX51/DIEXF/EIF6/FCF1/GNL3/MRTO4/NHP2/NOP56/NPM3/PES1/RRP15/RRP9/RRS1/SHQ1/TFB2M/TSR1/UTP15	19	64	0.933885666942833	0.542857142857143
GO:0034470	ncRNA processing	18/35	344/11965	3.37369101772325E-19	2.59099470161146E-16	4.88652509514442E-17	DDX49/DDX51/DIEXF/EIF6/FCF1/MRTO4/NHP2/NOP56/NPM3/PES1/RRP15/RRP9/RRS1/SHQ1/TFB2M/TRMT6/TSR1/UTP15	18	64	0.942999171499586	0.514285714285714
GO:0034660	ncRNA metabolic process	19/35	484/11965	5.36076163081342E-18	4.11706493246471E-15	6.47053333684146E-16	DDX49/DDX51/DIEXF/EIF6/FCF1/MRTO4/NHP2/NIFK/NOP56/NPM3/PES1/RRP15/RRP9/RRS1/SHQ1/TFB2M/TRMT6/TSR1/UTP15	19	64	0.91980115990058	0.542857142857143
GO:0042273	ribosomal large subunit biogenesis		60/11965	3.34985976866556E-10	2.57269230233515E-07	3.46571958021339E-08	AAMP/EIF6/MRTO4/NHP2/PES1/RRP15/RRS1	7	64	0.990057995028997	0.2
GO:0000460	maturation of 5.8S rRNA		33/11965	3.55866061617407E-08	2.73305135322169E-05	3.22152434727337E-06	EIF6/FCF1/PES1/RRP15/RRS1	5	64	0.994531897265949	0.142857142857143
GO:0000470	maturation of LSU-rRNA		23/11965	5.22206700139207E-07	0.000401054745707	4.20208432392719E-05	EIF6/NHP2/PES1/RRP15	4	64	0.996188898094449	0.114285714285714
GO:0000469	cleavage involved in rRNA processing		24/11965	6.25349176102105E-07	0.000480268167246	4.52884455956051E-05	FCF1/NHP2/RRS1/TSR1	4	64	0.996023198011599	0.114285714285714
GO:0006734	NADH metabolic process		31/11965	1.82504358182675E-06	0.001496535737098	0.001266003916236	OGDH/PCK2/PFKFB1/PFKFB4	4	65	0.994863297431649	0.114285714285714
GO:0019674	NAD metabolic process		49/11965	1.1838928112404E-05	0.009707921052171	0.004106238750565	OGDH/PCK2/PFKFB1/PFKFB4	4	65	0.991880695940348	0.114285714285714
GO:0031396	regulation of protein ubiquitination		207/11965	2.23843658543177E-05	0.016497277634632	0.011903214787307	CRY1/FEM1B/RNF40/SMURF1/UBR5/USP4	6	66	0.965700082850041	0.176470588235294
GO:1903320	regulation of protein modification by small protein conjugation or removal		227/11965	3.76307955006366E-05	0.027733896283969	0.011903214787307	CRY1/FEM1B/RNF40/SMURF1/UBR5/USP4	6	66	0.962386081193041	0.176470588235294
GO:0010882	regulation of cardiac muscle contraction by calcium ion signaling		17/11965	9.59437310975097E-10	1.11198784342014E-06	7.72599518837841E-07	ATP1B1/CALM3/CALM2/CALM1/SLC9A1	5	69	0.997183098591549	0.142857142857143
GO:1901021	positive regulation of calcium ion transmembrane transporter activity		25/11965	8.10092785582538E-09	9.38897538490161E-06	3.26168937352969E-06	ATP1B1/CALM3/CALM2/CALM1/SLC9A1	5	69	0.995857497928749	0.142857142857143
GO:1904427	positive regulation of calcium ion transmembrane transport		42/11965	1.251703035385E-07	0.000145072381801	3.35983446340185E-05	ATP1B1/CALM3/CALM2/CALM1/SLC9A1	5	69	0.993040596520298	0.142857142857143
GO:0086064	cell communication by electrical coupling involved in cardiac conduction		20/11965	2.87508748446294E-07	0.000333222639449	5.70805449478716E-05	ATP1B1/CALM3/CALM2/CALM1	4	69	0.996685998342999	0.114285714285714
GO:0010800	positive regulation of peptidyl-threonine phosphorylation		21/11965	3.5442168431685E-07	0.000410774732123	5.70805449478716E-05	CALM3/CALM2/CALM1/UBE2K	4	69	0.996520298260149	0.114285714285714
GO:0055117	regulation of cardiac muscle contraction		56/11965	5.45826951231492E-07	0.000632613436477	5.83385195166453E-05	ATP1B1/CALM3/CALM2/CALM1/SLC9A1	5	69	0.990720795360398	0.142857142857143
GO:1901019	regulation of calcium ion transmembrane transporter activity		56/11965	5.45826951231492E-07	0.000632613436477	5.83385195166453E-05	ATP1B1/CALM3/CALM2/CALM1/SLC9A1	5	69	0.990720795360398	0.142857142857143
GO:0010644	cell communication by electrical coupling		24/11965	6.25349176102105E-07	0.000724779695102	5.83385195166453E-05	ATP1B1/CALM3/CALM2/CALM1	4	69	0.996023198011599	0.114285714285714
GO:0032414	positive regulation of ion transmembrane transporter activity		58/11965	6.52018747538977E-07	0.000755689728398	5.83385195166453E-05	ATP1B1/CALM3/CALM2/CALM1/SLC9A1	5	69	0.990389395194698	0.142857142857143
GO:0032411	positive regulation of transporter activity		65/11965	1.15825192845894E-06	0.001342413985084	9.32697605548518E-05	ATP1B1/CALM3/CALM2/CALM1/SLC9A1	5	69	0.989229494614747	0.142857142857143
GO:0006890	retrograde vesicle-mediated transport, Golgi to ER		71/11965	2.77634300078253E-05	0.011910511473357	0.008165529367748	COPZ1/KDELR1/LMAN2/SCFD1	4	70	0.988235294117647	0.133333333333333
GO:0006888	ER to Golgi vesicle-mediated transport		159/11965	4.23893601057973E-05	0.018185035485387	0.008165529367748	COPZ1/KDELR1/LMAN2/SCFD1/YIPF5	5	70	0.973653686826843	0.166666666666667
GO:0044782	cilium organization		190/11965	1.39533192397428E-09	7.63246562413934E-07	5.83101867176622E-07	BBS5/CROCC/DNAAF1/FOXJ1/IFT122/IFT172/WDR35/ZMYND10	8	72	0.968516984258492	0.347826086956522
GO:0042384	cilium assembly		175/11965	2.55530511535105E-08	1.39775189809703E-05	5.33924279365457E-06	BBS5/DNAAF1/FOXJ1/IFT122/IFT172/WDR35/ZMYND10	7	72	0.971002485501243	0.304347826086957
GO:0060972	left/right pattern formation		21/11965	6.07633130819259E-08	3.32375322558135E-05	6.93580130970231E-06	DNAAF1/FOXJ1/IFT122/IFT172	4	72	0.996520298260149	0.173913043478261
GO:0060271	cilium morphogenesis		201/11965	6.63880226117601E-08	3.63142483686328E-05	6.93580130970231E-06	BBS5/DNAAF1/FOXJ1/IFT122/IFT172/WDR35/ZMYND10	7	72	0.966694283347142	0.304347826086957
GO:0035050	embryonic heart tube development		71/11965	1.97491143116603E-07	0.000108027655285	1.65061018562718E-05	BBS5/DNAAF1/IFT122/IFT172/STIL	5	72	0.988235294117647	0.217391304347826
GO:0010927	cellular component assembly involved in morphogenesis		255/11965	3.36888567789195E-07	0.000184278046581	2.34639932302299E-05	BBS5/DNAAF1/FOXJ1/IFT122/IFT172/WDR35/ZMYND10	7	72	0.957746478873239	0.304347826086957
GO:0044458	motile cilium assembly		11/11965	1.01359702965645E-06	0.000554437575222	6.05109805674601E-05	BBS5/DNAAF1/ZMYND10	3	72	0.998177299088649	0.130434782608696
GO:0007368	determination of left/right symmetry		108/11965	1.61387078593796E-06	0.000882787319908	8.17092272482731E-05	BBS5/DNAAF1/FOXJ1/IFT172/STIL	5	72	0.982104391052195	0.217391304347826
GO:0030031	cell projection assembly		326/11965	1.75973272789102E-06	0.000962573802156	8.17092272482731E-05	BBS5/DNAAF1/FOXJ1/IFT122/IFT172/WDR35/ZMYND10	7	72	0.945981772990886	0.304347826086957
GO:0009855	determination of bilateral symmetry		115/11965	2.2025484335448E-06	0.001204793993149	8.73348468038618E-05	BBS5/DNAAF1/FOXJ1/IFT172/STIL	5	72	0.980944490472245	0.217391304347826
GO:0016569	chromatin modification		444/11965	4.75678710153611E-08	2.90164013193703E-05	2.24820779851549E-05	BRD1/CHD8/EP400/JARID2/KDM4A/RSF1/TAF1/TLK2/TRIM28/TRIP12	10	77	0.926429163214582	0.344827586206897
GO:1902275	regulation of chromatin organization		121/11965	9.51934203939669E-06	0.005806798644032	0.001502633524788	JARID2/KDM4A/TLK2/TRIM28/TRIP12	5	77	0.979950289975145	0.172413793103448
GO:0018205	peptidyl-lysine modification		325/11965	9.53787426647228E-06	0.005818103302548	0.001502633524788	BRD1/EP400/JARID2/KDM4A/TAF1/TOP2B/TRIM28	7	77	0.946147473073736	0.241379310344828
GO:0031057	negative regulation of histone modification		32/11965	6.05670793245979E-05	0.036945918388005	0.007156478583354	JARID2/KDM4A/TRIP12	3	77	0.994697597348799	0.103448275862069
GO:0009116	nucleoside metabolic process		317/11965	2.0242483196201E-12	9.25081482066386E-10	5.72253730775076E-10	AHCY/ALDOA/ATIC/ATP5C1/ATP5G1/ATP5G3/NDUFA4/NME2/TAZ/TPI1/UQCRC1/UQCRC2	12	78	0.947473073736537	0.428571428571429
GO:1901657	glycosyl compound metabolic process		335/11965	3.88315031597373E-12	1.7745996944E-09	5.72253730775076E-10	AHCY/ALDOA/ATIC/ATP5C1/ATP5G1/ATP5G3/NDUFA4/NME2/TAZ/TPI1/UQCRC1/UQCRC2	12	78	0.944490472245236	0.428571428571429
GO:0046128	purine ribonucleoside metabolic process		283/11965	1.60520096948774E-11	7.33576843055895E-09	1.1514141271585E-09	AHCY/ALDOA/ATP5C1/ATP5G1/ATP5G3/NDUFA4/NME2/TAZ/TPI1/UQCRC1/UQCRC2	11	78	0.953106876553438	0.392857142857143
GO:0042278	purine nucleoside metabolic process		284/11965	1.66766169359194E-11	7.62121393971515E-09	1.1514141271585E-09	AHCY/ALDOA/ATP5C1/ATP5G1/ATP5G3/NDUFA4/NME2/TAZ/TPI1/UQCRC1/UQCRC2	11	78	0.952941176470588	0.392857142857143
GO:0009205	purine ribonucleoside triphosphate metabolic process		208/11965	2.02867452134959E-11	9.27104256256764E-09	1.1514141271585E-09	ALDOA/ATP5C1/ATP5G1/ATP5G3/NDUFA4/NME2/TAZ/TPI1/UQCRC1/UQCRC2	10	78	0.965534382767191	0.357142857142857
GO:0009199	ribonucleoside triphosphate metabolic process		212/11965	2.45106670646873E-11	1.12013748485621E-08	1.1514141271585E-09	ALDOA/ATP5C1/ATP5G1/ATP5G3/NDUFA4/NME2/TAZ/TPI1/UQCRC1/UQCRC2	10	78	0.964871582435791	0.357142857142857
GO:0009144	purine nucleoside triphosphate metabolic process		215/11965	2.81772435567816E-11	1.28770003054492E-08	1.1514141271585E-09	ALDOA/ATP5C1/ATP5G1/ATP5G3/NDUFA4/NME2/TAZ/TPI1/UQCRC1/UQCRC2	10	78	0.964374482187241	0.357142857142857
GO:0009119	ribonucleoside metabolic process		301/11965	3.12526691657308E-11	1.4282469808739E-08	1.1514141271585E-09	AHCY/ALDOA/ATP5C1/ATP5G1/ATP5G3/NDUFA4/NME2/TAZ/TPI1/UQCRC1/UQCRC2	11	78	0.950124275062137	0.392857142857143
GO:0009167	purine ribonucleoside monophosphate metabolic process		225/11965	4.42047305129243E-11	2.02015618444064E-08	1.36130233648563E-09	ALDOA/ATIC/ATP5C1/ATP5G1/ATP5G3/NDUFA4/TAZ/TPI1/UQCRC1/UQCRC2	10	78	0.962717481358741	0.357142857142857
GO:0009126	purine nucleoside monophosphate metabolic process		226/11965	4.61870435593337E-11	2.11074789066155E-08	1.36130233648563E-09	ALDOA/ATIC/ATP5C1/ATP5G1/ATP5G3/NDUFA4/TAZ/TPI1/UQCRC1/UQCRC2	10	78	0.962551781275891	0.357142857142857
GO:0000377	RNA splicing, via transesterification reactions with bulged adenosine as nucleophile		265/11965	1.65587222595951E-12	8.84235768662376E-10	3.07316680033126E-10	DHX15/EFTUD2/FUS/HNRNPH1/HNRNPL/HNRNPUL1/PABPC1/PABPN1/SF3B2/SRRT/SRSF1/U2AF2	12	80	0.956089478044739	0.375
GO:0000398	mRNA splicing, via spliceosome		265/11965	1.65587222595951E-12	8.84235768662376E-10	3.07316680033126E-10	DHX15/EFTUD2/FUS/HNRNPH1/HNRNPL/HNRNPUL1/PABPC1/PABPN1/SF3B2/SRRT/SRSF1/U2AF2	12	80	0.956089478044739	0.375
GO:0000375	RNA splicing, via transesterification reactions		269/11965	1.97709376545013E-12	1.05576807075037E-09	3.07316680033126E-10	DHX15/EFTUD2/FUS/HNRNPH1/HNRNPL/HNRNPUL1/PABPC1/PABPN1/SF3B2/SRRT/SRSF1/U2AF2	12	80	0.955426677713339	0.375
GO:0008380	RNA splicing		351/11965	4.48786835621068E-11	2.3965217022165E-08	5.23190968895087E-09	DHX15/EFTUD2/FUS/HNRNPH1/HNRNPL/HNRNPUL1/PABPC1/PABPN1/SF3B2/SRRT/SRSF1/U2AF2	12	80	0.941839270919635	0.375
GO:0006397	mRNA processing		412/11965	2.8672172412132E-10	1.53109400680785E-07	2.67405734285779E-08	DHX15/EFTUD2/FUS/HNRNPH1/HNRNPL/HNRNPUL1/PABPC1/PABPN1/SF3B2/SRRT/SRSF1/U2AF2	12	80	0.931731565865783	0.375
GO:0031124	mRNA 3'-end processing		81/11965	6.06766878248633E-05	0.032401351298477	0.004715749597617	PABPC1/PABPN1/SRSF1/U2AF2	4	80	0.986578293289147	0.125
GO:0043484	regulation of RNA splicing		88/11965	8.39364598972309E-05	0.044822069585121	0.0055915566518	HNRNPH1/HNRNPL/SRSF1/U2AF2	4	80	0.985418392709196	0.125
GO:0034394	protein localization to cell surface		44/11965	6.02194979766379E-06	0.006672320375811	0.003774254280622	FLNA/GBF1/NEDD4L/VCL	4	81	0.992709196354598	0.121212121212121
GO:0034329	cell junction assembly		177/11965	7.65323706849744E-06	0.008479786671895	0.003774254280622	ACTN1/FBF1/FLNA/LAMA5/PRKCA/VCL	6	81	0.970671085335543	0.181818181818182
GO:0034330	cell junction organization		221/11965	2.70764564358045E-05	0.030000713730871	0.00890197883521	ACTN1/FBF1/FLNA/LAMA5/PRKCA/VCL	6	81	0.963380281690141	0.181818181818182
GO:0006413	translational initiation		166/11965	1.19172586607416E-06	0.000501716589617	0.000117571766517	EIF2S3/EIF3D/EIF3F/RPL12/RPS11/RPS18	6	82	0.972493786246893	0.230769230769231
GO:0019080	viral gene expression		167/11965	1.23435399219347E-06	0.000519663030713	0.000117571766517	EIF3D/EIF3F/RPL12/RPS11/RPS18/SUPT4H1	6	82	0.972328086164043	0.230769230769231
GO:0022613	ribonucleoprotein complex biogenesis		399/11965	1.31403739048541E-06	0.000553209741394	0.000117571766517	EIF2S3/EIF3D/EIF3F/NSA2/RPL12/RPS11/RPS18/TRMT112	8	82	0.933885666942833	0.307692307692308
GO:0044033	multi-organism metabolic process		181/11965	1.97474393051612E-06	0.000831367194747	0.000132515711127	EIF3D/EIF3F/RPL12/RPS11/RPS18/SUPT4H1	6	82	0.970008285004142	0.230769230769231
GO:0019058	viral life cycle		342/11965	6.03458958468363E-06	0.002540562215152	0.000323962177704	EIF3D/EIF3F/PPIA/RPL12/RPS11/RPS18/SUPT4H1	7	82	0.943330571665286	0.269230769230769
GO:0001731	formation of translation preinitiation complex		22/11965	1.364933083093E-05	0.005746368279822	0.000610627958226	EIF2S3/EIF3D/EIF3F	3	82	0.996354598177299	0.115384615384615
GO:0000413	protein peptidyl-prolyl isomerization		34/11965	5.21275083875394E-05	0.021945681031154	0.001998874381778	FKBP2/PPIA/PPIL3	3	82	0.994366197183099	0.115384615384615
GO:0006401	RNA catabolic process		211/11965	7.91024745652995E-05	0.033302141791991	0.002654096186073	FEN1/LSM7/RPL12/RPS11/RPS18	5	82	0.965037282518641	0.192307692307692
GO:0006364	rRNA processing		220/11965	9.63803000263044E-05	0.040576106311074	0.002874500176223	NSA2/RPL12/RPS11/RPS18/TRMT112	5	82	0.963545981772991	0.192307692307692
GO:0016072	rRNA metabolic process		225/11965	0.000107160152429	0.045114424172695	0.002876404091521	NSA2/RPL12/RPS11/RPS18/TRMT112	5	82	0.962717481358741	0.192307692307692
GO:0039529	RIG-I signaling pathway		11/11965	2.5623117243586E-06	0.001760308154634	0.001326943387823	BIRC2/LSM14A/PUM1	3	85	0.998177299088649	0.096774193548387
GO:0040029	regulation of gene expression, epigenetic		180/11965	5.744439712822E-06	0.003946430082709	0.001326943387823	BEND3/EPC1/MTF2/PUM1/RLIM/TRIM28	6	85	0.970173985086993	0.193548387096774
GO:0039528	cytoplasmic pattern recognition receptor signaling pathway in response to virus		15/11965	7.01630548292449E-06	0.004820201866769	0.001326943387823	BIRC2/LSM14A/PUM1	3	85	0.997514498757249	0.096774193548387
GO:0045814	negative regulation of gene expression, epigenetic		70/11965	3.00004462877284E-05	0.020610306599669	0.004255326460286	BEND3/EPC1/MTF2/TRIM28	4	85	0.988400994200497	0.129032258064516
GO:0098586	cellular response to virus		26/11965	3.93263492530788E-05	0.027017201936865	0.004462505736297	BIRC2/LSM14A/PUM1	3	85	0.995691797845899	0.096774193548387
GO:0016569	chromatin modification		444/11965	2.48461336085457E-05	0.014733757229868	0.012135374730911	CARM1/CTR9/MTA2/RBM14/SFPQ/SMARCC1/VPS72	7	86	0.926429163214582	0.28
GO:0001708	cell fate specification		77/11965	3.33267126120643E-05	0.037025977712004	0.02771379259319	FGFR1/GLI2/NOTCH1/OLIG2	4	88	0.987241093620547	0.137931034482759
GO:0030198	extracellular matrix organization		285/11965	5.18671482805393E-05	0.03558086372045	0.0154174700178	DDR1/HAS2/HSPG2/ITGB1/P4HA1/TCF15	6	90	0.952775476387738	0.206896551724138
GO:0043062	extracellular structure organization		286/11965	5.28903569389493E-05	0.036282784860119	0.0154174700178	DDR1/HAS2/HSPG2/ITGB1/P4HA1/TCF15	6	90	0.952609776304888	0.206896551724138
GO:0009952	anterior/posterior pattern specification		192/11965	9.24482163325707E-08	9.56839039042106E-05	7.34720035064114E-05	HNF1B/HOXA3/HOXB3/HOXD3/MSX2/WNT3A/WNT8A	7	95	0.968185584092792	0.28
GO:0048732	gland development		368/11965	5.07519509711733E-07	0.000525282692552	0.000201672226228	HMOX1/HNF1B/HOXA3/HOXB3/HOXD3/MSX2/SERPINF1/WNT3A	8	95	0.939022369511185	0.32
GO:0003002	regionalization		306/11965	2.16161589306495E-06	0.002237272449322	0.000572638596233	HNF1B/HOXA3/HOXB3/HOXD3/MSX2/WNT3A/WNT8A	7	95	0.949295774647887	0.28
GO:0021602	cranial nerve morphogenesis		21/11965	1.04547458424411E-05	0.010820661946927	0.001798871473427	HOXA3/HOXB3/HOXD3	3	95	0.996520298260149	0.12
GO:0007389	pattern specification process		401/11965	1.28385430537615E-05	0.013287892060643	0.001798871473427	HNF1B/HOXA3/HOXB3/HOXD3/MSX2/WNT3A/WNT8A	7	95	0.933554266777133	0.28
GO:0030878	thyroid gland development		24/11965	1.58443646334999E-05	0.016398917395672	0.001798871473427	HOXA3/HOXB3/HOXD3	3	95	0.996023198011599	0.12
GO:0061311	cell surface receptor signaling pathway involved in heart development		24/11965	1.58443646334999E-05	0.016398917395672	0.001798871473427	MSX2/WNT3A/WNT8A	3	95	0.996023198011599	0.12
GO:0032925	regulation of activin receptor signaling pathway		21/11965	5.025294210542E-08	3.32171947316826E-05	2.512647105271E-05	ACVR1B/ACVR2A/LEMD3/SKI	4	97	0.996520298260149	0.181818181818182
GO:0032924	activin receptor signaling pathway		36/11965	4.85733849399073E-07	0.000321070074453	0.00012143346235	ACVR1B/ACVR2A/LEMD3/SKI	4	97	0.994034797017398	0.181818181818182
GO:0042254	ribosome biogenesis		272/11965	1.91807909932806E-10	4.7568361663336E-08	3.6746357481864E-08	DDX21/DKC1/FTSJ3/GNL2/LSG1/NOC2L/NOP2/RSL1D1/WDR46	9	100	0.954929577464789	0.45
GO:0022613	ribonucleoprotein complex biogenesis		399/11965	5.65470205068968E-09	1.40236610857104E-06	5.4166093327659E-07	DDX21/DKC1/FTSJ3/GNL2/LSG1/NOC2L/NOP2/RSL1D1/WDR46	9	100	0.933885666942833	0.45
GO:0034660	ncRNA metabolic process		484/11965	3.03906227503404E-08	7.53687444208441E-06	1.92080166987631E-06	DDX21/DKC1/FTSJ3/INTS10/NCL/NOP2/PUS1/RSL1D1/WDR46	9	100	0.91980115990058	0.45
GO:0034470	ncRNA processing		344/11965	4.01046502501648E-08	9.94595326204087E-06	1.92080166987631E-06	DDX21/DKC1/FTSJ3/INTS10/NOP2/PUS1/RSL1D1/WDR46	8	100	0.942999171499586	0.4
GO:0006364	rRNA processing		220/11965	1.1279881432699E-06	0.000279741059531	4.10699919057052E-05	DDX21/DKC1/FTSJ3/NOP2/RSL1D1/WDR46	6	100	0.963545981772991	0.3
GO:0016072	rRNA metabolic process		225/11965	1.2862579882556E-06	0.000318991981087	4.10699919057052E-05	DDX21/DKC1/FTSJ3/NOP2/RSL1D1/WDR46	6	100	0.962717481358741	0.3
GO:0042273	ribosomal large subunit biogenesis		60/11965	2.60680646842882E-06	0.00064648800417	7.13441770306835E-05	FTSJ3/NOC2L/NOP2/RSL1D1	4	100	0.990057995028997	0.2
GO:0000154	rRNA modification		23/11965	6.92441093113241E-06	0.001717253910921	0.000147396817481	DKC1/FTSJ3/NOP2	3	100	0.996188898094449	0.15
GO:0000470	maturation of LSU-rRNA		23/11965	6.92441093113241E-06	0.001717253910921	0.000147396817481	FTSJ3/NOP2/RSL1D1	3	100	0.996188898094449	0.15
GO:0009451	RNA modification		104/11965	2.34474612681445E-05	0.0058149703945	0.000449203994821	DKC1/FTSJ3/NOP2/PUS1	4	100	0.982767191383596	0.2
GO:0009952	anterior/posterior pattern specification		192/11965	7.63731271675569E-05	0.037575578566438	0.028057075138397	CYP26C1/HES7/OTX1/OTX2	4	102	0.968185584092792	0.266666666666667
GO:0042254	ribosome biogenesis		272/11965	5.45810652688377E-10	1.49006308183927E-07	6.33118301265601E-08	AATF/DDX21/DDX52/EBNA1BP2/NOP58/NPM1/PES1/RSL1D1/UTP6	9	103	0.954929577464789	0.409090909090909
GO:0022613	ribonucleoprotein complex biogenesis		399/11965	6.87385584231224E-10	1.87656264495124E-07	6.33118301265601E-08	AATF/DDX21/DDX52/EBNA1BP2/EIF3B/NOP58/NPM1/PES1/RSL1D1/UTP6	10	103	0.933885666942833	0.454545454545455
GO:0006364	rRNA processing		220/11965	8.711586940075E-08	2.37826323464048E-05	3.74357236408118E-06	DDX21/DDX52/EBNA1BP2/NOP58/PES1/RSL1D1/UTP6	7	103	0.963545981772991	0.318181818181818
GO:0034470	ncRNA processing		344/11965	9.67975385938929E-08	2.64257280361328E-05	3.74357236408118E-06	DDX21/DDX52/DUS3L/EBNA1BP2/NOP58/PES1/RSL1D1/UTP6	8	103	0.942999171499586	0.363636363636364
GO:0016072	rRNA metabolic process		225/11965	1.01611249882203E-07	2.77398712178415E-05	3.74357236408118E-06	DDX21/DDX52/EBNA1BP2/NOP58/PES1/RSL1D1/UTP6	7	103	0.962717481358741	0.318181818181818
GO:0034660	ncRNA metabolic process		484/11965	1.31093952545935E-06	0.00035788649045	4.02481433255064E-05	DDX21/DDX52/DUS3L/EBNA1BP2/NOP58/PES1/RSL1D1/UTP6	8	103	0.91980115990058	0.363636363636364
GO:0010501	RNA secondary structure unwinding		38/11965	4.36581032397348E-05	0.011918662184448	0.001148897453677	DDX21/DDX24/DDX52	3	103	0.993703396851698	0.136363636363636
GO:0042273	ribosomal large subunit biogenesis		60/11965	0.000172514873052	0.047096560343182	0.003972381945275	EBNA1BP2/PES1/RSL1D1	3	103	0.990057995028997	0.136363636363636
GO:0006418	tRNA aminoacylation for protein translation		45/11965	2.98377889636499E-12	2.20501260441373E-09	1.02532636959599E-09	AARS/EPRS/GARS/IARS/MARS/NARS/SARS	7	104	0.992543496271748	0.28
GO:0043039	tRNA aminoacylation		47/11965	4.12430329306905E-12	3.04786013357802E-09	1.02532636959599E-09	AARS/EPRS/GARS/IARS/MARS/NARS/SARS	7	104	0.992212096106048	0.28
GO:0043038	amino acid activation		48/11965	4.82207946097125E-12	3.56351672165775E-09	1.02532636959599E-09	AARS/EPRS/GARS/IARS/MARS/NARS/SARS	7	104	0.992046396023198	0.28
GO:0006520	cellular amino acid metabolic process		263/11965	5.42945141273329E-11	4.0123645940099E-08	8.65854620030624E-09	AARS/APIP/EPRS/GARS/IARS/MARS/NARS/PHGDH/PSPH/SARS	10	104	0.956420878210439	0.4
GO:0006399	tRNA metabolic process		161/11965	2.7485010405225E-08	2.03114226894613E-05	3.5065086959087E-06	AARS/EPRS/GARS/IARS/MARS/NARS/SARS	7	104	0.973322286661143	0.28
GO:0009069	serine family amino acid metabolic process		39/11965	1.16048951818913E-06	0.000857601753942	0.000123378359302	APIP/PHGDH/PSPH/SARS	4	104	0.993537696768848	0.16
GO:0034660	ncRNA metabolic process		484/11965	3.98246454500665E-06	0.00294304129876	0.000362913310417	AARS/EPRS/GARS/IARS/MARS/NARS/SARS/TAF1B	8	104	0.91980115990058	0.32
GO:0045806	negative regulation of endocytosis		30/11965	3.15206919836997E-05	0.023293791375954	0.002513360439753	PACSIN2/RAC1/SDCBP	3	104	0.995028997514499	0.12
GO:0051276	chromosome organization		462/11965	3.93208036722598E-06	0.002929399873583	0.002607590138266	CUL3/DAXX/MIS18BP1/NCAPH2/NUP160/SMARCA5/SMC6/WRN	8	105	0.923446561723281	0.307692307692308
GO:0071103	DNA conformation change		175/11965	3.24100943781762E-05	0.024145520311741	0.010746504978027	DAXX/MIS18BP1/NCAPH2/SMARCA5/WRN	5	105	0.971002485501243	0.192307692307692
GO:0006260	DNA replication		253/11965	1.33351829807716E-08	6.58758039250119E-06	4.36551779686314E-06	PCNA/RAD51/RBBP4/RBBP7/RPA1/RPA2/RRM1/RRM2	8	106	0.958077879038939	0.347826086956522
GO:0065004	protein-DNA complex assembly		135/11965	1.59121418508212E-07	7.86059807430568E-05	2.60456637663442E-05	MIS18A/RAD51/RBBP4/RBBP7/RPA1/RPA2	6	106	0.977630488815244	0.260869565217391
GO:0000722	telomere maintenance via recombination		31/11965	3.15413711978158E-07	0.000155814373717	3.3082076716903E-05	PCNA/RAD51/RPA1/RPA2	4	106	0.994863297431649	0.173913043478261
GO:0071824	protein-DNA complex subunit organization		158/11965	4.04218300721001E-07	0.000199683840556	3.3082076716903E-05	MIS18A/RAD51/RBBP4/RBBP7/RPA1/RPA2	6	106	0.973819386909693	0.260869565217391
GO:0006312	mitotic recombination		39/11965	8.161571999361E-07	0.000403181656768	5.34368187747636E-05	PCNA/RAD51/RPA1/RPA2	4	106	0.993537696768848	0.173913043478261
GO:0051276	chromosome organization		462/11965	1.36707874619329E-06	0.000675336900619	7.45897350993179E-05	CDCA5/MIS18A/PCNA/RAD51/RBBP4/RBBP7/RPA1/RPA2	8	106	0.923446561723281	0.347826086956522
GO:0018205	peptidyl-lysine modification		325/11965	1.72400117243434E-06	0.000851656579183	8.06262202446737E-05	FAM76B/PCNA/PIAS4/RPA1/UBA2/USP22/WDR5	7	106	0.946147473073736	0.304347826086957
GO:0042276	error-prone translesion synthesis		18/11965	4.96887097299847E-06	0.002454622260661	0.000160768915203	PCNA/RPA1/RPA2	3	106	0.997017398508699	0.130434782608696
GO:0070987	error-free translesion synthesis		18/11965	4.96887097299847E-06	0.002454622260661	0.000160768915203	PCNA/RPA1/RPA2	3	106	0.997017398508699	0.130434782608696
GO:0000731	DNA synthesis involved in DNA repair		62/11965	5.37569961568415E-06	0.002655595610148	0.000160768915203	PCNA/RAD51/RPA1/RPA2	4	106	0.989726594863297	0.173913043478261
GO:0051276	chromosome organization		462/11965	5.61055523081286E-08	3.60197645818186E-05	2.70487820601294E-05	DDB1/ESPL1/GEN1/KIF18A/MCM2/MCM6/NCAPD2/PRIM2/TOP3A	9	109	0.923446561723281	0.409090909090909
GO:0006260	DNA replication		253/11965	2.26228137021915E-07	0.000145238463968	5.2448676568817E-05	CDC7/DTL/EXO1/MCM2/MCM6/PRIM2/TOP3A	7	109	0.958077879038939	0.318181818181818
GO:0044772	mitotic cell cycle phase transition		404/11965	3.32667915507786E-07	0.000213572801756	5.2448676568817E-05	CDC7/DDB1/ESPL1/GEN1/MCM2/MCM6/PIDD1/PRIM2	8	109	0.933057166528583	0.363636363636364
GO:0044770	cell cycle phase transition		428/11965	5.16518842159306E-07	0.000331605096666	5.2448676568817E-05	CDC7/DDB1/ESPL1/GEN1/MCM2/MCM6/PIDD1/PRIM2	8	109	0.929080364540182	0.363636363636364
GO:0006270	DNA replication initiation		37/11965	5.43954615069609E-07	0.000349218862875	5.2448676568817E-05	CDC7/MCM2/MCM6/PRIM2	4	109	0.993869096934549	0.181818181818182
GO:0051321	meiotic cell cycle		163/11965	9.63378828428125E-06	0.006184892078509	0.000774083339333	ESPL1/EXO1/KIF18A/NCAPD2/TOP3A	5	109	0.972990886495443	0.227272727272727
GO:0071103	DNA conformation change		175/11965	1.36049024439756E-05	0.008734347369032	0.000936999296141	DDB1/MCM2/MCM6/NCAPD2/TOP3A	5	109	0.971002485501243	0.227272727272727
GO:0000082	G1/S transition of mitotic cell cycle		200/11965	2.59330513044454E-05	0.016649018937454	0.001562807565452	CDC7/MCM2/MCM6/PIDD1/PRIM2	5	109	0.966859983429992	0.227272727272727
GO:0044843	cell cycle G1/S phase transition		208/11965	3.13126736382705E-05	0.02010273647577	0.001616974126765	CDC7/MCM2/MCM6/PIDD1/PRIM2	5	109	0.965534382767191	0.227272727272727
GO:0006310	DNA recombination		211/11965	3.35398563411851E-05	0.021532587771041	0.001616974126765	CDC7/EXO1/GEN1/PRIM2/TOP3A	5	109	0.965037282518641	0.227272727272727
GO:0030048	actin filament-based movement		99/11965	3.46064240117087E-05	0.020417790166908	0.016428944451874	DMD/DSP/MYH9/TPM1	4	110	0.983595691797846	0.173913043478261
GO:0048565	digestive tract development		123/11965	5.93119782489351E-07	0.000385527858618	0.000183260708429	ALDH1A2/GATA4/GATA5/SFRP2/SOX17	5	113	0.979618889809445	0.294117647058824
GO:0055123	digestive system development		133/11965	8.74862678429742E-07	0.000568660740979	0.000183260708429	ALDH1A2/GATA4/GATA5/SFRP2/SOX17	5	113	0.977961888980944	0.294117647058824
GO:0045165	cell fate commitment		220/11965	1.03773146486678E-05	0.006745254521634	0.001449182887779	DLX2/GATA4/GATA5/SFRP2/SOX17	5	113	0.963545981772991	0.294117647058824
GO:0048546	digestive tract morphogenesis		49/11965	4.21568492638886E-05	0.027401952021528	0.00375257191347	GATA4/SFRP2/SOX17	3	113	0.991880695940348	0.176470588235294
GO:0003002	regionalization		306/11965	5.08826531331138E-05	0.033073724536524	0.00375257191347	ALDH1A2/DLX2/GATA4/SFRP2/SOX17	5	113	0.949295774647887	0.294117647058824
GO:0048863	stem cell differentiation		153/11965	5.37428640873836E-05	0.034932861656799	0.00375257191347	ALDH1A2/FRZB/GATA4/SOX17	4	113	0.974647887323944	0.235294117647059
GO:0046599	regulation of centriole replication		14/11965	8.33530063797997E-05	0.018421014409936	0.011439111159844	MDM1/PLK4	2	114	0.997680198840099	0.166666666666667
GO:0034660	ncRNA metabolic process		484/11965	5.20378547781506E-05	0.024457791745731	0.018759679726314	EXOSC9/MPHOSPH10/POLR1E/RIOK2/SSB/UTP3	6	116	0.91980115990058	0.333333333333333
GO:0007044	cell-substrate junction assembly		77/11965	3.54103616604117E-06	0.001837797770175	0.001338138930115	CD151/FN1/LAMC1/PTPRK	4	117	0.987241093620547	0.235294117647059
GO:0034330	cell junction organization		221/11965	1.06085621672277E-05	0.005505843764791	0.002004459904229	CD151/CDH11/FN1/LAMC1/PTPRK	5	117	0.963380281690141	0.294117647058824
GO:0031581	hemidesmosome assembly		10/11965	8.49351135606072E-05	0.044081323937955	0.008953389974536	CD151/LAMC1	2	117	0.9983429991715	0.117647058823529
GO:0034329	cell junction assembly		177/11965	9.47712587833908E-05	0.04918628330858	0.008953389974536	CD151/FN1/LAMC1/PTPRK	4	117	0.970671085335543	0.235294117647059
GO:0050673	epithelial cell proliferation		282/11965	2.47727671326802E-05	0.027646408120071	0.01517390666495	ARG1/BMP4/CXCL12/KIT/MARVELD3	5	120	0.953272576636288	0.3125
GO:0001938	positive regulation of endothelial cell proliferation		52/11965	4.16624604962498E-05	0.046495305913815	0.01517390666495	ARG1/BMP4/CXCL12	3	120	0.991383595691798	0.1875
GO:0043044	ATP-dependent chromatin remodeling		51/11965	2.56932619402864E-05	0.013386189470889	0.00941184753181	HDAC1/MBD3/NPM1	3	121	0.991549295774648	0.214285714285714
GO:0006346	methylation-dependent chromatin silencing		12/11965	8.33530063797997E-05	0.043426916323876	0.010757851789472	HDAC1/MBD3	2	121	0.998011599005799	0.142857142857143
GO:0072331	signal transduction by p53 class mediator		215/11965	8.81030965517098E-05	0.045901713303441	0.010757851789472	HDAC1/MBD3/NPM1/RAD17	4	121	0.964374482187241	0.285714285714286
GO:0007265	Ras protein signal transduction		276/11965	6.96600179219431E-06	0.002904822747345	0.00226578374083	ARF6/ARHGAP1/ARHGEF1/SOS2/WASF2	5	122	0.954266777133389	0.384615384615385
GO:0007264	small GTPase mediated signal transduction		498/11965	0.000119329756884	0.049760508620425	0.013835757063712	ARF6/ARHGAP1/ARHGEF1/SOS2/WASF2	5	122	0.917481358740679	0.384615384615385
GO:0032469	endoplasmic reticulum calcium ion homeostasis		18/11965	9.55093994825395E-05	0.024354896868048	0.016990619486894	HERPUD1/TMCO1	2	125	0.997017398508699	0.2
GO:0034470	ncRNA processing		344/11965	5.11766518860026E-06	0.000818826430176	0.000603345790656	PA2G4/RRP15/RRS1/TRMT44/TRMT6/YRDC	6	127	0.942999171499586	0.352941176470588
GO:0034660	ncRNA metabolic process		484/11965	3.59129060178958E-05	0.005746064962863	0.002116971302108	PA2G4/RRP15/RRS1/TRMT44/TRMT6/YRDC	6	127	0.91980115990058	0.352941176470588
GO:0006400	tRNA modification		58/11965	7.00470860974607E-05	0.011207533775594	0.002752727594005	TRMT44/TRMT6/YRDC	3	127	0.990389395194698	0.176470588235294
GO:0006607	NLS-bearing protein import into nucleus		20/11965	2.67578910556049E-06	0.001292406137986	0.000937934497002	IPO4/KPNA6/NUP54	3	130	0.996685998342999	0.176470588235294
GO:0006364	rRNA processing		220/11965	1.30495067977677E-10	1.97047552646292E-08	8.46646762131906E-09	BMS1/DIS3/NOL8/NOLC1/NOP14/UTP14A/WDR46/WDR75	8	131	0.963545981772991	0.5
GO:0016072	rRNA metabolic process		225/11965	1.56177558063167E-10	2.35828112675382E-08	8.46646762131906E-09	BMS1/DIS3/NOL8/NOLC1/NOP14/UTP14A/WDR46/WDR75	8	131	0.962717481358741	0.5
GO:0042254	ribosome biogenesis		272/11965	7.07781209690814E-10	1.06874962663313E-07	2.55794612625101E-08	BMS1/DIS3/NOL8/NOLC1/NOP14/UTP14A/WDR46/WDR75	8	131	0.954929577464789	0.5
GO:0034470	ncRNA processing		344/11965	4.53255315129324E-09	6.8441552584528E-07	1.22856045942948E-07	BMS1/DIS3/NOL8/NOLC1/NOP14/UTP14A/WDR46/WDR75	8	131	0.942999171499586	0.5
GO:0022613	ribonucleoprotein complex biogenesis		399/11965	1.45221544344317E-08	2.19284531959919E-06	3.14901454051887E-07	BMS1/DIS3/NOL8/NOLC1/NOP14/UTP14A/WDR46/WDR75	8	131	0.933885666942833	0.5
GO:0034660	ncRNA metabolic process		484/11965	6.54339352459871E-08	9.88052422214406E-06	1.18240268953275E-06	BMS1/DIS3/NOL8/NOLC1/NOP14/UTP14A/WDR46/WDR75	8	131	0.91980115990058	0.5
GO:0030490	maturation of SSU-rRNA		39/11965	1.70521254882222E-07	2.57487094872155E-05	2.64115627862689E-06	BMS1/NOP14/UTP14A/WDR46	4	131	0.993537696768848	0.25
GO:0042274	ribosomal small subunit biogenesis		54/11965	6.47784714829665E-07	9.78154919392795E-05	8.77918758255994E-06	BMS1/NOP14/UTP14A/WDR46	4	131	0.991052195526098	0.25
GO:0000462	maturation of SSU-rRNA from tricistronic rRNA transcript (SSU-rRNA, 5.8S rRNA, LSU-rRNA)		33/11965	1.04462074329044E-05	0.001577377322369	0.000125843200654	BMS1/NOP14/WDR46	3	131	0.994531897265949	0.1875
GO:0000479	endonucleolytic cleavage of tricistronic rRNA transcript (SSU-rRNA, 5.8S rRNA, LSU-rRNA)		13/11965	0.000129654863795	0.01957788443301	0.001405731681143	BMS1/NOP14	2	131	0.99784589892295	0.125
GO:0001501	skeletal system development		433/11965	2.33931541291316E-05	0.0167027120482	0.008428722570833	HAPLN3/PDGFRA/SNAI2/SPNS2/TWIST1	5	132	0.928251864125932	0.454545454545455
GO:0043518	negative regulation of DNA damage response, signal transduction by p53 class mediator		12/11965	5.04625019658893E-05	0.036030226403645	0.008428722570833	SNAI2/TWIST1	2	132	0.998011599005799	0.181818181818182
GO:0060973	cell migration involved in heart development		13/11965	5.96075913818188E-05	0.042559820246619	0.008428722570833	SNAI2/TWIST1	2	132	0.99784589892295	0.181818181818182
GO:0006520	cellular amino acid metabolic process		263/11965	5.50332171382751E-06	0.001304287246177	0.000489502973865	LARS/MARS/PSAT1/TDH/VARS	5	134	0.956420878210439	0.384615384615385
GO:0009069	serine family amino acid metabolic process		39/11965	8.95316792793796E-06	0.002121900798921	0.000489502973865	AHCY/PSAT1/TDH	3	134	0.993537696768848	0.230769230769231
GO:0006418	tRNA aminoacylation for protein translation		45/11965	1.38491970416613E-05	0.003282259698874	0.000489502973865	LARS/MARS/VARS	3	134	0.992543496271748	0.230769230769231
GO:0043039	tRNA aminoacylation		47/11965	1.58057028719808E-05	0.003745951580659	0.000489502973865	LARS/MARS/VARS	3	134	0.992212096106048	0.230769230769231
GO:0043038	amino acid activation		48/11965	1.6848834245338E-05	0.003993173716145	0.000489502973865	LARS/MARS/VARS	3	134	0.992046396023198	0.230769230769231
GO:0006450	regulation of translational fidelity		14/11965	9.84422371647645E-05	0.023330810208049	0.002383338373463	LARS/VARS	2	134	0.997680198840099	0.153846153846154
GO:0006448	regulation of translational elongation		19/11965	0.000184418690277	0.043707229595585	0.003827034474916	LARS/VARS	2	134	0.996851698425849	0.153846153846154
GO:0070979	protein K11-linked ubiquitination		24/11965	1.1578151793566E-06	0.000238509926947	0.000114562765115	ANAPC7/UBE2A/UBE2C	3	135	0.996023198011599	0.272727272727273
GO:0022618	ribonucleoprotein complex assembly		181/11965	3.25559017563285E-05	0.014357152674541	0.006748592641328	DDX28/LSM4/NPM1/SLU7	4	139	0.970008285004142	0.307692307692308
GO:0071826	ribonucleoprotein complex subunit organization		191/11965	4.01953793684138E-05	0.017726162301471	0.006748592641328	DDX28/LSM4/NPM1/SLU7	4	139	0.968351284175642	0.307692307692308
