# Supplementary material for: A molecular atlas of the developing ectoderm defines neural, neural crest, placode, and nonneural progenitor identity in vertebrates
Source: PLoS Biol. 2017 Oct 19;15(10):e2004045. doi: 10.1371/journal.pbio.2004045 (PMC5663519; doi:10.1371/journal.pbio.2004045)
Supplement: S2 Application — (ZIP) [file pbio.2004045.s014.zip › Code_20170801/PCA_NMF_Homeologs/B100B108_cuffmerged_gene2hugo_annotation.txt]

gene_name	blast annotation	hugo_name	no_homolog	no_proper_name	no_blast_homology	homology_score	name_truncation	hugo_synonym	choice_rank
42sp43.l	42sp43(4e-134)	none	1	0	0	0	0	0	0
42sp50.l	42sp50(0.0)	none	1	0	0	0	0	0	0
6330408a02rik-like.1.s	c19orf68(0.0)	c19orf68	1	0	0	1000	comp	0	1
6330408a02rik-like.2.s	c19orf68(0.0)	c19orf68	1	0	0	1000	comp	0	1
ak6.l	taf9(0.0)	ak6	1	0	0	2000	.abLS	0	0
ak6.s	taf9(0.0)	ak6	1	0	0	2000	.abLS	0	0
cuff.1	none	none	1	1	1	0	0	0	0
cuff.10	none	none	1	1	1	0	0	0	0
cuff.1000	sumo3(3e-71)	sumo3	1	1	0	71	comp	0	0
cuff.10000	none	none	1	1	1	0	0	0	0
cuff.10001	none	none	1	1	1	0	0	0	0
cuff.10002	none	none	1	1	1	0	0	0	0
cuff.10003	none	none	1	1	1	0	0	0	0
cuff.10006	none	none	1	1	1	0	0	0	0
cuff.10007	none	none	1	1	1	0	0	0	0
cuff.10008	none	none	1	1	1	0	0	0	0
cuff.1001	none	none	1	1	1	0	0	0	0
cuff.10011	none	none	1	1	1	0	0	0	0
cuff.10013	none	none	1	1	1	0	0	0	0
cuff.1002	none	none	1	1	1	0	0	0	0
cuff.10021	none	none	1	1	1	0	0	0	0
cuff.10025	ensxetg00000029950(2e-141)	none	1	1	0	0	0	0	0
cuff.10027	none	none	1	1	1	0	0	0	0
cuff.10028	none	none	1	1	1	0	0	0	0
cuff.1003	none	none	1	1	1	0	0	0	0
cuff.10030	rapgef1(1e-68)	rapgef1	1	1	0	68	comp	0	0
cuff.10031	none	none	1	1	1	0	0	0	0
cuff.10032	none	none	1	1	1	0	0	0	0
cuff.10033	none	none	1	1	1	0	0	0	0
cuff.10036	none	none	1	1	1	0	0	0	0
cuff.10037	none	none	1	1	1	0	0	0	0
cuff.10038	none	none	1	1	1	0	0	0	0
cuff.1004	none	none	1	1	1	0	0	0	0
cuff.10044	hmcn2(1e-106)	hmcn2	1	1	0	106	comp	0	0
cuff.10045	none	none	1	1	1	0	0	0	0
cuff.10046	none	none	1	1	1	0	0	0	0
cuff.10047	none	none	1	1	1	0	0	0	0
cuff.10048	none	none	1	1	1	0	0	0	0
cuff.10049	none	none	1	1	1	0	0	0	0
cuff.1005	none	none	1	1	1	0	0	0	0
cuff.10051	none	none	1	1	1	0	0	0	0
cuff.10052	rtn3(2e-41)	rtn3	1	1	0	41	comp	0	0
cuff.10055	none	none	1	1	1	0	0	0	0
cuff.10056	none	none	1	1	1	0	0	0	0
cuff.10057	evpl(1e-120)	evpl	1	1	0	120	comp	0	0
cuff.10058	none	none	1	1	1	0	0	0	0
cuff.10060	none	none	1	1	1	0	0	0	0
cuff.10061	none	none	1	1	1	0	0	0	0
cuff.10062	none	none	1	1	1	0	0	0	0
cuff.10064	none	none	1	1	1	0	0	0	0
cuff.10065	none	none	1	1	1	0	0	0	0
cuff.10066	zfp1(4e-41)	zfp1	1	1	0	41	comp	0	0
cuff.10069	none	none	1	1	1	0	0	0	0
cuff.10070	none	none	1	1	1	0	0	0	0
cuff.10071	none	none	1	1	1	0	0	0	0
cuff.10075	none	none	1	1	1	0	0	0	0
cuff.1008	none	none	1	1	1	0	0	0	0
cuff.10081	none	none	1	1	1	0	0	0	0
cuff.10087	none	none	1	1	1	0	0	0	0
cuff.1009	none	none	1	1	1	0	0	0	0
cuff.10090	none	none	1	1	1	0	0	0	0
cuff.10092	none	none	1	1	1	0	0	0	0
cuff.10093	none	none	1	1	1	0	0	0	0
cuff.10094	none	none	1	1	1	0	0	0	0
cuff.10095	none	none	1	1	1	0	0	0	0
cuff.10097	none	none	1	1	1	0	0	0	0
cuff.101	none	none	1	1	1	0	0	0	0
cuff.1010	kiaa0913(2e-52)	none	1	1	0	0	0	0	0
cuff.10101	none	none	1	1	1	0	0	0	0
cuff.1011	none	none	1	1	1	0	0	0	0
cuff.10116	none	none	1	1	1	0	0	0	0
cuff.10119	none	none	1	1	1	0	0	0	0
cuff.1012	none	none	1	1	1	0	0	0	0
cuff.10120	none	none	1	1	1	0	0	0	0
cuff.10121	none	none	1	1	1	0	0	0	0
cuff.10122	none	none	1	1	1	0	0	0	0
cuff.10123	none	none	1	1	1	0	0	0	0
cuff.10124	none	none	1	1	1	0	0	0	0
cuff.10125	none	none	1	1	1	0	0	0	0
cuff.10126	none	none	1	1	1	0	0	0	0
cuff.10127	none	none	1	1	1	0	0	0	0
cuff.10128	tsta3(1e-52)	tsta3	1	1	0	52	comp	0	0
cuff.10130	none	none	1	1	1	0	0	0	0
cuff.10131	none	none	1	1	1	0	0	0	0
cuff.10132	none	none	1	1	1	0	0	0	0
cuff.10133	none	none	1	1	1	0	0	0	0
cuff.10134	none	none	1	1	1	0	0	0	0
cuff.10135	none	none	1	1	1	0	0	0	0
cuff.10138	none	none	1	1	1	0	0	0	0
cuff.1014	none	none	1	1	1	0	0	0	0
cuff.10140	anp32b(3e-65)	anp32b	1	1	0	65	comp	0	0
cuff.10143	eif4a3(4e-54)	eif4a3	1	1	0	54	comp	0	0
cuff.10144	none	none	1	1	1	0	0	0	0
cuff.10146	none	none	1	1	1	0	0	0	0
cuff.10147	none	none	1	1	1	0	0	0	0
cuff.10148	none	none	1	1	1	0	0	0	0
cuff.10149	none	none	1	1	1	0	0	0	0
cuff.10151	none	none	1	1	1	0	0	0	0
cuff.10154	none	none	1	1	1	0	0	0	0
cuff.10155	none	none	1	1	1	0	0	0	0
cuff.10156	none	none	1	1	1	0	0	0	0
cuff.10157	none	none	1	1	1	0	0	0	0
cuff.10159	fdx1l(1e-27)	fdx1l	1	1	0	27	comp	0	0
cuff.1016	none	none	1	1	1	0	0	0	0
cuff.10161	none	none	1	1	1	0	0	0	0
cuff.10162	none	none	1	1	1	0	0	0	0
cuff.10163	none	none	1	1	1	0	0	0	0
cuff.10164	none	none	1	1	1	0	0	0	0
cuff.10167	none	none	1	1	1	0	0	0	0
cuff.10169	none	none	1	1	1	0	0	0	0
cuff.1017	none	none	1	1	1	0	0	0	0
cuff.10170	none	none	1	1	1	0	0	0	0
cuff.10171	mpst(3e-50)	mpst	1	1	0	50	comp	0	0
cuff.10172	none	none	1	1	1	0	0	0	0
cuff.10173	none	none	1	1	1	0	0	0	0
cuff.10174	none	none	1	1	1	0	0	0	0
cuff.10175	none	none	1	1	1	0	0	0	0
cuff.10176	none	none	1	1	1	0	0	0	0
cuff.10178	none	none	1	1	1	0	0	0	0
cuff.10179	none	none	1	1	1	0	0	0	0
cuff.1018	none	none	1	1	1	0	0	0	0
cuff.10181	none	none	1	1	1	0	0	0	0
cuff.10183	none	none	1	1	1	0	0	0	0
cuff.10186	none	none	1	1	1	0	0	0	0
cuff.10187	none	none	1	1	1	0	0	0	0
cuff.10188	none	none	1	1	1	0	0	0	0
cuff.10193	none	none	1	1	1	0	0	0	0
cuff.10194	none	none	1	1	1	0	0	0	0
cuff.10197	none	none	1	1	1	0	0	0	0
cuff.10198	none	none	1	1	1	0	0	0	0
cuff.10199	none	none	1	1	1	0	0	0	0
cuff.102	none	none	1	1	1	0	0	0	0
cuff.1020	none	none	1	1	1	0	0	0	0
cuff.10202	none	none	1	1	1	0	0	0	0
cuff.10204	none	none	1	1	1	0	0	0	0
cuff.10205	none	none	1	1	1	0	0	0	0
cuff.10208	none	none	1	1	1	0	0	0	0
cuff.10209	rccd1(2e-32)	rccd1	1	1	0	32	comp	0	0
cuff.1021	rap1a(2e-84)	rap1a	1	1	0	84	comp	0	0
cuff.10213	none	none	1	1	1	0	0	0	0
cuff.10219	none	none	1	1	1	0	0	0	0
cuff.10221	none	none	1	1	1	0	0	0	0
cuff.10222	none	none	1	1	1	0	0	0	0
cuff.10224	none	none	1	1	1	0	0	0	0
cuff.10226	mep1b(1e-36)	mep1b	1	1	0	36	comp	0	0
cuff.10227	usf2(3e-49)	usf2	1	1	0	49	comp	0	0
cuff.10228	none	none	1	1	1	0	0	0	0
cuff.1023	none	none	1	1	1	0	0	0	0
cuff.10230	xb-gene-5964941(4e-123)	none	1	1	0	0	0	0	0
cuff.10231	none	none	1	1	1	0	0	0	0
cuff.10233	none	none	1	1	1	0	0	0	0
cuff.10239	none	none	1	1	1	0	0	0	0
cuff.1024	none	none	1	1	1	0	0	0	0
cuff.10240	uvs.2(2e-86)	none	1	1	0	0	0	0	0
cuff.10241	none	none	1	1	1	0	0	0	0
cuff.10242	none	none	1	1	1	0	0	0	0
cuff.10244	none	none	1	1	1	0	0	0	0
cuff.10245	none	none	1	1	1	0	0	0	0
cuff.10246	none	none	1	1	1	0	0	0	0
cuff.10247	none	none	1	1	1	0	0	0	0
cuff.10249	none	none	1	1	1	0	0	0	0
cuff.1025	acaa2(1e-75)	acaa2	1	1	0	75	comp	0	0
cuff.10253	none	none	1	1	1	0	0	0	0
cuff.10254	none	none	1	1	1	0	0	0	0
cuff.10255	none	none	1	1	1	0	0	0	0
cuff.10256	none	none	1	1	1	0	0	0	0
cuff.10257	none	none	1	1	1	0	0	0	0
cuff.10259	none	none	1	1	1	0	0	0	0
cuff.1026	none	none	1	1	1	0	0	0	0
cuff.10261	none	none	1	1	1	0	0	0	0
cuff.10263	none	none	1	1	1	0	0	0	0
cuff.10264	nucb2(3e-66)	nucb2	1	1	0	66	comp	0	0
cuff.10265	none	none	1	1	1	0	0	0	0
cuff.10268	none	none	1	1	1	0	0	0	0
cuff.10269	none	none	1	1	1	0	0	0	0
cuff.10270	kalrn(2e-161)	kalrn	1	1	0	161	comp	0	0
cuff.10272	none	none	1	1	1	0	0	0	0
cuff.10274	none	none	1	1	1	0	0	0	0
cuff.10276	st6galnac4(1e-100)	st6galnac4	1	1	0	100	comp	0	0
cuff.10277	none	none	1	1	1	0	0	0	0
cuff.10278	none	none	1	1	1	0	0	0	0
cuff.10279	none	none	1	1	1	0	0	0	0
cuff.10280	none	none	1	1	1	0	0	0	0
cuff.10281	none	none	1	1	1	0	0	0	0
cuff.10282	none	none	1	1	1	0	0	0	0
cuff.10283	none	none	1	1	1	0	0	0	0
cuff.10286	none	none	1	1	1	0	0	0	0
cuff.10287	none	none	1	1	1	0	0	0	0
cuff.1029	none	none	1	1	1	0	0	0	0
cuff.10292	none	none	1	1	1	0	0	0	0
cuff.10294	none	none	1	1	1	0	0	0	0
cuff.10295	dusp8(5e-58)	dusp8	1	1	0	58	comp	0	0
cuff.10296	none	none	1	1	1	0	0	0	0
cuff.10299	none	none	1	1	1	0	0	0	0
cuff.103	none	none	1	1	1	0	0	0	0
cuff.10301	none	none	1	1	1	0	0	0	0
cuff.10302	none	none	1	1	1	0	0	0	0
cuff.10303	none	none	1	1	1	0	0	0	0
cuff.10307	none	none	1	1	1	0	0	0	0
cuff.10309	none	none	1	1	1	0	0	0	0
cuff.10310	none	none	1	1	1	0	0	0	0
cuff.10311	none	none	1	1	1	0	0	0	0
cuff.10312	none	none	1	1	1	0	0	0	0
cuff.10313	none	none	1	1	1	0	0	0	0
cuff.10314	none	none	1	1	1	0	0	0	0
cuff.10315	none	none	1	1	1	0	0	0	0
cuff.10316	none	none	1	1	1	0	0	0	0
cuff.1032	ppp2r1a(3e-44)	ppp2r1a	1	1	0	44	comp	0	0
cuff.10323	none	none	1	1	1	0	0	0	0
cuff.10328	none	none	1	1	1	0	0	0	0
cuff.1033	ppp2r1a(9e-46)	ppp2r1a	1	1	0	46	comp	0	0
cuff.10332	none	none	1	1	1	0	0	0	0
cuff.10336	none	none	1	1	1	0	0	0	0
cuff.1034	none	none	1	1	1	0	0	0	0
cuff.10341	none	none	1	1	1	0	0	0	0
cuff.10344	none	none	1	1	1	0	0	0	0
cuff.10345	none	none	1	1	1	0	0	0	0
cuff.10349	none	none	1	1	1	0	0	0	0
cuff.1035	ppp2r1a(2e-55)	ppp2r1a	1	1	0	55	comp	0	0
cuff.10350	none	none	1	1	1	0	0	0	0
cuff.10352	none	none	1	1	1	0	0	0	0
cuff.10353	none	none	1	1	1	0	0	0	0
cuff.10356	none	none	1	1	1	0	0	0	0
cuff.10357	none	none	1	1	1	0	0	0	0
cuff.10358	kalrn(1e-172)	kalrn	1	1	0	172	comp	0	0
cuff.10359	none	none	1	1	1	0	0	0	0
cuff.1036	none	none	1	1	1	0	0	0	0
cuff.10360	none	none	1	1	1	0	0	0	0
cuff.10363	none	none	1	1	1	0	0	0	0
cuff.10369	none	none	1	1	1	0	0	0	0
cuff.10372	none	none	1	1	1	0	0	0	0
cuff.10373	none	none	1	1	1	0	0	0	0
cuff.10374	none	none	1	1	1	0	0	0	0
cuff.10377	none	none	1	1	1	0	0	0	0
cuff.10379	none	none	1	1	1	0	0	0	0
cuff.1038	none	none	1	1	1	0	0	0	0
cuff.10381	none	none	1	1	1	0	0	0	0
cuff.10382	znf717(6e-52)	znf717	1	1	0	52	comp	0	0
cuff.10383	none	none	1	1	1	0	0	0	0
cuff.10384	none	none	1	1	1	0	0	0	0
cuff.10385	has2(5e-72)	has2	1	1	0	72	comp	0	0
cuff.10387	none	none	1	1	1	0	0	0	0
cuff.10388	none	none	1	1	1	0	0	0	0
cuff.10389	none	none	1	1	1	0	0	0	0
cuff.10391	none	none	1	1	1	0	0	0	0
cuff.10395	none	none	1	1	1	0	0	0	0
cuff.10396	none	none	1	1	1	0	0	0	0
cuff.10397	none	none	1	1	1	0	0	0	0
cuff.10399	adam9(7e-67)	adam9	1	1	0	67	comp	0	0
cuff.104	none	none	1	1	1	0	0	0	0
cuff.10400	none	none	1	1	1	0	0	0	0
cuff.10403	pacs2(1e-52)	pacs2	1	1	0	52	comp	0	0
cuff.10405	none	none	1	1	1	0	0	0	0
cuff.10407	none	none	1	1	1	0	0	0	0
cuff.10409	none	none	1	1	1	0	0	0	0
cuff.1041	none	none	1	1	1	0	0	0	0
cuff.10410	hoxc9(2e-160)	hoxc9	1	1	0	160	comp	0	0
cuff.10411	lclat1(1e-63)	lclat1	1	1	0	63	comp	0	0
cuff.10412	none	none	1	1	1	0	0	0	0
cuff.10414	prdm12(4e-74)	prdm12	1	1	0	74	comp	0	0
cuff.10416	none	none	1	1	1	0	0	0	0
cuff.10417	none	none	1	1	1	0	0	0	0
cuff.1042	none	none	1	1	1	0	0	0	0
cuff.10422	none	none	1	1	1	0	0	0	0
cuff.10423	none	none	1	1	1	0	0	0	0
cuff.10424	none	none	1	1	1	0	0	0	0
cuff.10425	none	none	1	1	1	0	0	0	0
cuff.10426	none	none	1	1	1	0	0	0	0
cuff.10428	none	none	1	1	1	0	0	0	0
cuff.10429	none	none	1	1	1	0	0	0	0
cuff.1043	none	none	1	1	1	0	0	0	0
cuff.10430	none	none	1	1	1	0	0	0	0
cuff.10431	none	none	1	1	1	0	0	0	0
cuff.10433	none	none	1	1	1	0	0	0	0
cuff.10434	none	none	1	1	1	0	0	0	0
cuff.10435	none	none	1	1	1	0	0	0	0
cuff.10436	none	none	1	1	1	0	0	0	0
cuff.1044	ppp2r1a(8e-67)	ppp2r1a	1	1	0	67	comp	0	0
cuff.10440	none	none	1	1	1	0	0	0	0
cuff.10441	none	none	1	1	1	0	0	0	0
cuff.10444	fgd1(1e-85)	fgd1	1	1	0	85	comp	0	0
cuff.10445	none	none	1	1	1	0	0	0	0
cuff.1045	none	none	1	1	1	0	0	0	0
cuff.10453	alas2(0.0)	alas2	1	1	0	1000	comp	0	0
cuff.10457	none	none	1	1	1	0	0	0	0
cuff.1046	none	none	1	1	1	0	0	0	0
cuff.10462	none	none	1	1	1	0	0	0	0
cuff.10463	none	none	1	1	1	0	0	0	0
cuff.10465	none	none	1	1	1	0	0	0	0
cuff.10469	none	none	1	1	1	0	0	0	0
cuff.10470	none	none	1	1	1	0	0	0	0
cuff.10471	none	none	1	1	1	0	0	0	0
cuff.10472	none	none	1	1	1	0	0	0	0
cuff.10475	none	none	1	1	1	0	0	0	0
cuff.10476	none	none	1	1	1	0	0	0	0
cuff.1048	none	none	1	1	1	0	0	0	0
cuff.10480	xb-gene-5738617(1e-49)	none	1	1	0	0	0	0	0
cuff.10481	none	none	1	1	1	0	0	0	0
cuff.10482	none	none	1	1	1	0	0	0	0
cuff.10483	none	none	1	1	1	0	0	0	0
cuff.10484	none	none	1	1	1	0	0	0	0
cuff.10485	none	none	1	1	1	0	0	0	0
cuff.10486	none	none	1	1	1	0	0	0	0
cuff.10489	none	none	1	1	1	0	0	0	0
cuff.1049	none	none	1	1	1	0	0	0	0
cuff.10490	none	none	1	1	1	0	0	0	0
cuff.10491	none	none	1	1	1	0	0	0	0
cuff.10493	none	none	1	1	1	0	0	0	0
cuff.10495	none	none	1	1	1	0	0	0	0
cuff.10497	none	none	1	1	1	0	0	0	0
cuff.10498	none	none	1	1	1	0	0	0	0
cuff.1050	none	none	1	1	1	0	0	0	0
cuff.10500	none	none	1	1	1	0	0	0	0
cuff.10501	farsb(3e-44)	farsb	1	1	0	44	comp	0	0
cuff.10502	arcn1(1e-58)	arcn1	1	1	0	58	comp	0	0
cuff.10506	none	none	1	1	1	0	0	0	0
cuff.10507	none	none	1	1	1	0	0	0	0
cuff.1051	none	none	1	1	1	0	0	0	0
cuff.10511	none	none	1	1	1	0	0	0	0
cuff.10512	none	none	1	1	1	0	0	0	0
cuff.10514	none	none	1	1	1	0	0	0	0
cuff.10515	none	none	1	1	1	0	0	0	0
cuff.10517	none	none	1	1	1	0	0	0	0
cuff.1052	none	none	1	1	1	0	0	0	0
cuff.10523	ahnak(6e-63)	ahnak	1	1	0	63	comp	0	0
cuff.10524	none	none	1	1	1	0	0	0	0
cuff.10525	none	none	1	1	1	0	0	0	0
cuff.10529	none	none	1	1	1	0	0	0	0
cuff.1053	none	none	1	1	1	0	0	0	0
cuff.10530	dync2h1(0.0)	dync2h1	1	1	0	1000	comp	0	0
cuff.10531	dync2h1(0.0)	dync2h1	1	1	0	1000	comp	0	0
cuff.10532	none	none	1	1	1	0	0	0	0
cuff.10534	none	none	1	1	1	0	0	0	0
cuff.10537	none	none	1	1	1	0	0	0	0
cuff.10538	none	none	1	1	1	0	0	0	0
cuff.10539	none	none	1	1	1	0	0	0	0
cuff.10540	none	none	1	1	1	0	0	0	0
cuff.10541	none	none	1	1	1	0	0	0	0
cuff.10543	none	none	1	1	1	0	0	0	0
cuff.10544	none	none	1	1	1	0	0	0	0
cuff.10546	none	none	1	1	1	0	0	0	0
cuff.10548	none	none	1	1	1	0	0	0	0
cuff.10551	none	none	1	1	1	0	0	0	0
cuff.10555	none	none	1	1	1	0	0	0	0
cuff.10559	chmp1a(0.0)	chmp1a	1	1	0	1000	comp	0	0
cuff.1056	none	none	1	1	1	0	0	0	0
cuff.10560	none	none	1	1	1	0	0	0	0
cuff.10569	none	none	1	1	1	0	0	0	0
cuff.1057	none	none	1	1	1	0	0	0	0
cuff.10571	none	none	1	1	1	0	0	0	0
cuff.10574	none	none	1	1	1	0	0	0	0
cuff.10581	none	none	1	1	1	0	0	0	0
cuff.10585	none	none	1	1	1	0	0	0	0
cuff.10589	none	none	1	1	1	0	0	0	0
cuff.1059	ccdc126(2e-44)	ccdc126	1	1	0	44	comp	0	0
cuff.10590	none	none	1	1	1	0	0	0	0
cuff.10591	none	none	1	1	1	0	0	0	0
cuff.10592	none	none	1	1	1	0	0	0	0
cuff.10594	none	none	1	1	1	0	0	0	0
cuff.10596	none	none	1	1	1	0	0	0	0
cuff.10597	none	none	1	1	1	0	0	0	0
cuff.10598	none	none	1	1	1	0	0	0	0
cuff.106	myo10.2(1e-50)	myo10	1	1	0	50	.*	0	0
cuff.1060	none	none	1	1	1	0	0	0	0
cuff.10601	none	none	1	1	1	0	0	0	0
cuff.10602	none	none	1	1	1	0	0	0	0
cuff.10603	sidt1(1e-42)	sidt1	1	1	0	42	comp	0	0
cuff.10604	none	none	1	1	1	0	0	0	0
cuff.10605	eif2c2(2e-51)	none	1	1	0	0	0	0	0
cuff.10608	none	none	1	1	1	0	0	0	0
cuff.10609	clns1a(1e-33)	clns1a	1	1	0	33	comp	0	0
cuff.10611	none	none	1	1	1	0	0	0	0
cuff.10612	fyttd1(2e-62)	fyttd1	1	1	0	62	comp	0	0
cuff.10613	none	none	1	1	1	0	0	0	0
cuff.10615	none	none	1	1	1	0	0	0	0
cuff.10616	none	none	1	1	1	0	0	0	0
cuff.10617	none	none	1	1	1	0	0	0	0
cuff.10618	none	none	1	1	1	0	0	0	0
cuff.1062	none	none	1	1	1	0	0	0	0
cuff.10620	xb-gene-5924311(5e-28)	none	1	1	0	0	0	0	0
cuff.10622	ensxetg00000000016(4e-108)	none	1	1	0	0	0	0	0
cuff.10623	yars(2e-77)	yars	1	1	0	77	comp	0	0
cuff.10624	none	none	1	1	1	0	0	0	0
cuff.10625	none	none	1	1	1	0	0	0	0
cuff.10626	none	none	1	1	1	0	0	0	0
cuff.10627	none	none	1	1	1	0	0	0	0
cuff.10628	none	none	1	1	1	0	0	0	0
cuff.1063	none	none	1	1	1	0	0	0	0
cuff.10630	none	none	1	1	1	0	0	0	0
cuff.10631	none	none	1	1	1	0	0	0	0
cuff.10632	rbm12b(3e-119)	rbm12b	1	1	0	119	comp	0	0
cuff.10637	none	none	1	1	1	0	0	0	0
cuff.10639	none	none	1	1	1	0	0	0	0
cuff.1064	none	none	1	1	1	0	0	0	0
cuff.10640	none	none	1	1	1	0	0	0	0
cuff.10644	none	none	1	1	1	0	0	0	0
cuff.10646	none	none	1	1	1	0	0	0	0
cuff.10648	none	none	1	1	1	0	0	0	0
cuff.1065	5_8s_rrna(1e-43)	none	1	1	0	0	0	0	0
cuff.10653	none	none	1	1	1	0	0	0	0
cuff.10654	none	none	1	1	1	0	0	0	0
cuff.10657	none	none	1	1	1	0	0	0	0
cuff.10659	none	none	1	1	1	0	0	0	0
cuff.10660	none	none	1	1	1	0	0	0	0
cuff.10661	ints4(1e-87)	ints4	1	1	0	87	comp	0	0
cuff.10663	none	none	1	1	1	0	0	0	0
cuff.10664	none	none	1	1	1	0	0	0	0
cuff.10665	none	none	1	1	1	0	0	0	0
cuff.10668	none	none	1	1	1	0	0	0	0
cuff.10669	none	none	1	1	1	0	0	0	0
cuff.10670	none	none	1	1	1	0	0	0	0
cuff.10671	none	none	1	1	1	0	0	0	0
cuff.10673	none	none	1	1	1	0	0	0	0
cuff.10674	none	none	1	1	1	0	0	0	0
cuff.10675	rsf1(2e-70)	rsf1	1	1	0	70	comp	0	0
cuff.10677	ncoa3(3e-43)	ncoa3	1	1	0	43	comp	0	0
cuff.10680	none	none	1	1	1	0	0	0	0
cuff.10681	none	none	1	1	1	0	0	0	0
cuff.10682	tram1(4e-149)	tram1	1	1	0	149	comp	0	0
cuff.10683	none	none	1	1	1	0	0	0	0
cuff.10693	none	none	1	1	1	0	0	0	0
cuff.10697	none	none	1	1	1	0	0	0	0
cuff.107	none	none	1	1	1	0	0	0	0
cuff.1070	none	none	1	1	1	0	0	0	0
cuff.10703	spred1(4e-148)	spred1	1	1	0	148	comp	0	0
cuff.1071	none	none	1	1	1	0	0	0	0
cuff.10710	none	none	1	1	1	0	0	0	0
cuff.10711	none	none	1	1	1	0	0	0	0
cuff.10713	none	none	1	1	1	0	0	0	0
cuff.10715	none	none	1	1	1	0	0	0	0
cuff.10716	none	none	1	1	1	0	0	0	0
cuff.10717	none	none	1	1	1	0	0	0	0
cuff.10719	stau2(2e-47)	stau2	1	1	0	47	comp	0	0
cuff.1072	none	none	1	1	1	0	0	0	0
cuff.10721	none	none	1	1	1	0	0	0	0
cuff.10724	pfkfb1(2e-94)	pfkfb1	1	1	0	94	comp	0	0
cuff.10727	none	none	1	1	1	0	0	0	0
cuff.10728	ndufs2(9e-54)	ndufs2	1	1	0	54	comp	0	0
cuff.10729	none	none	1	1	1	0	0	0	0
cuff.1073	none	none	1	1	1	0	0	0	0
cuff.10730	none	none	1	1	1	0	0	0	0
cuff.10731	ensxetg00000033969(2e-89)	none	1	1	0	0	0	0	0
cuff.10732	mta1(2e-75)	mta1	1	1	0	75	comp	0	0
cuff.10735	none	none	1	1	1	0	0	0	0
cuff.10736	none	none	1	1	1	0	0	0	0
cuff.10742	none	none	1	1	1	0	0	0	0
cuff.10743	none	none	1	1	1	0	0	0	0
cuff.10744	none	none	1	1	1	0	0	0	0
cuff.10745	none	none	1	1	1	0	0	0	0
cuff.10747	none	none	1	1	1	0	0	0	0
cuff.10748	becn1(7e-72)	becn1	1	1	0	72	comp	0	0
cuff.10749	none	none	1	1	1	0	0	0	0
cuff.10750	none	none	1	1	1	0	0	0	0
cuff.10751	none	none	1	1	1	0	0	0	0
cuff.10755	none	none	1	1	1	0	0	0	0
cuff.10756	none	none	1	1	1	0	0	0	0
cuff.10757	none	none	1	1	1	0	0	0	0
cuff.10759	none	none	1	1	1	0	0	0	0
cuff.10763	mx1(8e-43)	mx1	1	1	0	43	comp	0	0
cuff.10765	none	none	1	1	1	0	0	0	0
cuff.10766	eif2s1(7e-45)	eif2s1	1	1	0	45	comp	0	0
cuff.10767	pigu(9e-44)	pigu	1	1	0	44	comp	0	0
cuff.10768	usf2(2e-44)	usf2	1	1	0	44	comp	0	0
cuff.10770	none	none	1	1	1	0	0	0	0
cuff.10771	none	none	1	1	1	0	0	0	0
cuff.10773	none	none	1	1	1	0	0	0	0
cuff.10774	none	none	1	1	1	0	0	0	0
cuff.10775	none	none	1	1	1	0	0	0	0
cuff.10776	none	none	1	1	1	0	0	0	0
cuff.10777	none	none	1	1	1	0	0	0	0
cuff.10778	none	none	1	1	1	0	0	0	0
cuff.10779	none	none	1	1	1	0	0	0	0
cuff.1078	none	none	1	1	1	0	0	0	0
cuff.10781	none	none	1	1	1	0	0	0	0
cuff.10782	none	none	1	1	1	0	0	0	0
cuff.10784	none	none	1	1	1	0	0	0	0
cuff.10787	none	none	1	1	1	0	0	0	0
cuff.10789	pou3f1(6e-166)	pou3f1	1	1	0	166	comp	0	0
cuff.1079	none	none	1	1	1	0	0	0	0
cuff.10790	pgk1(3e-159)	pgk1	1	1	0	159	comp	0	0
cuff.10791	rpusd2(0.0)	rpusd2	1	1	0	1000	comp	0	0
cuff.10800	none	none	1	1	1	0	0	0	0
cuff.10802	none	none	1	1	1	0	0	0	0
cuff.10805	none	none	1	1	1	0	0	0	0
cuff.10806	none	none	1	1	1	0	0	0	0
cuff.10810	none	none	1	1	1	0	0	0	0
cuff.10812	none	none	1	1	1	0	0	0	0
cuff.10813	none	none	1	1	1	0	0	0	0
cuff.10815	none	none	1	1	1	0	0	0	0
cuff.10816	none	none	1	1	1	0	0	0	0
cuff.10818	none	none	1	1	1	0	0	0	0
cuff.1082	none	none	1	1	1	0	0	0	0
cuff.10821	none	none	1	1	1	0	0	0	0
cuff.10822	none	none	1	1	1	0	0	0	0
cuff.10829	none	none	1	1	1	0	0	0	0
cuff.10830	none	none	1	1	1	0	0	0	0
cuff.10831	none	none	1	1	1	0	0	0	0
cuff.10833	none	none	1	1	1	0	0	0	0
cuff.10835	none	none	1	1	1	0	0	0	0
cuff.10836	none	none	1	1	1	0	0	0	0
cuff.10837	none	none	1	1	1	0	0	0	0
cuff.10838	none	none	1	1	1	0	0	0	0
cuff.10842	none	none	1	1	1	0	0	0	0
cuff.10843	capn8(2e-65)	capn8	1	1	0	65	comp	0	0
cuff.10844	none	none	1	1	1	0	0	0	0
cuff.10846	none	none	1	1	1	0	0	0	0
cuff.10849	none	none	1	1	1	0	0	0	0
cuff.1085	none	none	1	1	1	0	0	0	0
cuff.10850	none	none	1	1	1	0	0	0	0
cuff.10853	none	none	1	1	1	0	0	0	0
cuff.10854	none	none	1	1	1	0	0	0	0
cuff.10859	none	none	1	1	1	0	0	0	0
cuff.1086	none	none	1	1	1	0	0	0	0
cuff.10860	znf674(1e-123)	znf674	1	1	0	123	comp	0	0
cuff.10861	none	none	1	1	1	0	0	0	0
cuff.10862	none	none	1	1	1	0	0	0	0
cuff.10863	uncx(8e-175)	uncx	1	1	0	175	comp	0	0
cuff.10865	cnnm2(3e-55)	cnnm2	1	1	0	55	comp	0	0
cuff.10866	none	none	1	1	1	0	0	0	0
cuff.10867	none	none	1	1	1	0	0	0	0
cuff.1087	none	none	1	1	1	0	0	0	0
cuff.10871	none	none	1	1	1	0	0	0	0
cuff.10872	none	none	1	1	1	0	0	0	0
cuff.10874	none	none	1	1	1	0	0	0	0
cuff.10876	none	none	1	1	1	0	0	0	0
cuff.10879	none	none	1	1	1	0	0	0	0
cuff.1088	none	none	1	1	1	0	0	0	0
cuff.10881	none	none	1	1	1	0	0	0	0
cuff.10882	none	none	1	1	1	0	0	0	0
cuff.10883	none	none	1	1	1	0	0	0	0
cuff.10884	none	none	1	1	1	0	0	0	0
cuff.10885	none	none	1	1	1	0	0	0	0
cuff.10886	none	none	1	1	1	0	0	0	0
cuff.10887	none	none	1	1	1	0	0	0	0
cuff.10888	none	none	1	1	1	0	0	0	0
cuff.10889	none	none	1	1	1	0	0	0	0
cuff.1089	none	none	1	1	1	0	0	0	0
cuff.10890	none	none	1	1	1	0	0	0	0
cuff.10892	none	none	1	1	1	0	0	0	0
cuff.10893	none	none	1	1	1	0	0	0	0
cuff.10894	none	none	1	1	1	0	0	0	0
cuff.10895	none	none	1	1	1	0	0	0	0
cuff.10897	none	none	1	1	1	0	0	0	0
cuff.10900	rtkn(5e-123)	rtkn	1	1	0	123	comp	0	0
cuff.10902	none	none	1	1	1	0	0	0	0
cuff.10903	none	none	1	1	1	0	0	0	0
cuff.10905	none	none	1	1	1	0	0	0	0
cuff.10906	none	none	1	1	1	0	0	0	0
cuff.10909	none	none	1	1	1	0	0	0	0
cuff.1091	none	none	1	1	1	0	0	0	0
cuff.10910	none	none	1	1	1	0	0	0	0
cuff.10911	none	none	1	1	1	0	0	0	0
cuff.10929	none	none	1	1	1	0	0	0	0
cuff.10930	none	none	1	1	1	0	0	0	0
cuff.10932	none	none	1	1	1	0	0	0	0
cuff.10933	none	none	1	1	1	0	0	0	0
cuff.10936	none	none	1	1	1	0	0	0	0
cuff.10937	none	none	1	1	1	0	0	0	0
cuff.10938	pck2(6e-65)	pck2	1	1	0	65	comp	0	0
cuff.10939	none	none	1	1	1	0	0	0	0
cuff.10940	none	none	1	1	1	0	0	0	0
cuff.10944	none	none	1	1	1	0	0	0	0
cuff.10946	pdha1(3e-31)	pdha1	1	1	0	31	comp	0	0
cuff.10947	none	none	1	1	1	0	0	0	0
cuff.10948	none	none	1	1	1	0	0	0	0
cuff.10949	none	none	1	1	1	0	0	0	0
cuff.10950	none	none	1	1	1	0	0	0	0
cuff.10951	none	none	1	1	1	0	0	0	0
cuff.10954	none	none	1	1	1	0	0	0	0
cuff.10955	none	none	1	1	1	0	0	0	0
cuff.10957	none	none	1	1	1	0	0	0	0
cuff.10958	none	none	1	1	1	0	0	0	0
cuff.10959	none	none	1	1	1	0	0	0	0
cuff.10960	none	none	1	1	1	0	0	0	0
cuff.10961	none	none	1	1	1	0	0	0	0
cuff.10962	none	none	1	1	1	0	0	0	0
cuff.10963	none	none	1	1	1	0	0	0	0
cuff.10964	none	none	1	1	1	0	0	0	0
cuff.10966	none	none	1	1	1	0	0	0	0
cuff.10968	none	none	1	1	1	0	0	0	0
cuff.10969	none	none	1	1	1	0	0	0	0
cuff.1097	none	none	1	1	1	0	0	0	0
cuff.10974	none	none	1	1	1	0	0	0	0
cuff.10975	none	none	1	1	1	0	0	0	0
cuff.10976	none	none	1	1	1	0	0	0	0
cuff.1098	none	none	1	1	1	0	0	0	0
cuff.10980	tctn2(1e-72)	tctn2	1	1	0	72	comp	0	0
cuff.10981	none	none	1	1	1	0	0	0	0
cuff.10982	none	none	1	1	1	0	0	0	0
cuff.10985	none	none	1	1	1	0	0	0	0
cuff.10986	none	none	1	1	1	0	0	0	0
cuff.10988	none	none	1	1	1	0	0	0	0
cuff.1099	none	none	1	1	1	0	0	0	0
cuff.10990	none	none	1	1	1	0	0	0	0
cuff.10991	eif2c4(2e-70)	none	1	1	0	0	0	0	0
cuff.10992	none	none	1	1	1	0	0	0	0
cuff.10993	none	none	1	1	1	0	0	0	0
cuff.10994	none	none	1	1	1	0	0	0	0
cuff.10995	none	none	1	1	1	0	0	0	0
cuff.10997	none	none	1	1	1	0	0	0	0
cuff.10998	none	none	1	1	1	0	0	0	0
cuff.10999	none	none	1	1	1	0	0	0	0
cuff.11	none	none	1	1	1	0	0	0	0
cuff.110	none	none	1	1	1	0	0	0	0
cuff.11000	none	none	1	1	1	0	0	0	0
cuff.11002	none	none	1	1	1	0	0	0	0
cuff.11011	none	none	1	1	1	0	0	0	0
cuff.11015	xb-gene-5738617(1e-32)	none	1	1	0	0	0	0	0
cuff.11016	none	none	1	1	1	0	0	0	0
cuff.11024	none	none	1	1	1	0	0	0	0
cuff.11025	none	none	1	1	1	0	0	0	0
cuff.11027	none	none	1	1	1	0	0	0	0
cuff.11028	none	none	1	1	1	0	0	0	0
cuff.1103	none	none	1	1	1	0	0	0	0
cuff.11030	none	none	1	1	1	0	0	0	0
cuff.11032	dsp(9e-64)	dsp	1	1	0	64	comp	0	0
cuff.11033	none	none	1	1	1	0	0	0	0
cuff.11034	none	none	1	1	1	0	0	0	0
cuff.11036	none	none	1	1	1	0	0	0	0
cuff.1104	none	none	1	1	1	0	0	0	0
cuff.11040	none	none	1	1	1	0	0	0	0
cuff.11048	none	none	1	1	1	0	0	0	0
cuff.11057	none	none	1	1	1	0	0	0	0
cuff.11059	none	none	1	1	1	0	0	0	0
cuff.1106	none	none	1	1	1	0	0	0	0
cuff.11065	shoc2(2e-86)	shoc2	1	1	0	86	comp	0	0
cuff.11066	none	none	1	1	1	0	0	0	0
cuff.11067	none	none	1	1	1	0	0	0	0
cuff.11068	none	none	1	1	1	0	0	0	0
cuff.11069	none	none	1	1	1	0	0	0	0
cuff.11071	none	none	1	1	1	0	0	0	0
cuff.11072	none	none	1	1	1	0	0	0	0
cuff.11076	none	none	1	1	1	0	0	0	0
cuff.11077	none	none	1	1	1	0	0	0	0
cuff.11079	none	none	1	1	1	0	0	0	0
cuff.1108	none	none	1	1	1	0	0	0	0
cuff.11080	none	none	1	1	1	0	0	0	0
cuff.11083	none	none	1	1	1	0	0	0	0
cuff.11086	none	none	1	1	1	0	0	0	0
cuff.11087	snrk(4e-133)	snrk	1	1	0	133	comp	0	0
cuff.11088	huwe1(6e-58)	huwe1	1	1	0	58	comp	0	0
cuff.11089	none	none	1	1	1	0	0	0	0
cuff.1109	none	none	1	1	1	0	0	0	0
cuff.11090	none	none	1	1	1	0	0	0	0
cuff.11092	none	none	1	1	1	0	0	0	0
cuff.11094	hpca(1e-122)	hpca	1	1	0	122	comp	0	0
cuff.11095	none	none	1	1	1	0	0	0	0
cuff.11096	none	none	1	1	1	0	0	0	0
cuff.11097	none	none	1	1	1	0	0	0	0
cuff.11098	none	none	1	1	1	0	0	0	0
cuff.1110	none	none	1	1	1	0	0	0	0
cuff.11100	dync2h1(7e-67)	dync2h1	1	1	0	67	comp	0	0
cuff.11101	none	none	1	1	1	0	0	0	0
cuff.11102	none	none	1	1	1	0	0	0	0
cuff.11103	none	none	1	1	1	0	0	0	0
cuff.11104	none	none	1	1	1	0	0	0	0
cuff.11107	none	none	1	1	1	0	0	0	0
cuff.11108	none	none	1	1	1	0	0	0	0
cuff.11109	none	none	1	1	1	0	0	0	0
cuff.1111	none	none	1	1	1	0	0	0	0
cuff.11110	none	none	1	1	1	0	0	0	0
cuff.11111	none	none	1	1	1	0	0	0	0
cuff.11112	none	none	1	1	1	0	0	0	0
cuff.11114	t2(3e-88)	slc25a5	1	1	0	88	comp	1	0
cuff.11115	t2(8e-115)	slc25a5	1	1	0	115	comp	1	0
cuff.11116	none	none	1	1	1	0	0	0	0
cuff.11118	none	none	1	1	1	0	0	0	0
cuff.11119	fzd8(1e-163)	fzd8	1	1	0	163	comp	0	0
cuff.1112	none	none	1	1	1	0	0	0	0
cuff.11120	none	none	1	1	1	0	0	0	0
cuff.11121	none	none	1	1	1	0	0	0	0
cuff.11122	none	none	1	1	1	0	0	0	0
cuff.11125	none	none	1	1	1	0	0	0	0
cuff.11126	none	none	1	1	1	0	0	0	0
cuff.11127	none	none	1	1	1	0	0	0	0
cuff.11128	none	none	1	1	1	0	0	0	0
cuff.11129	none	none	1	1	1	0	0	0	0
cuff.11130	none	none	1	1	1	0	0	0	0
cuff.11134	none	none	1	1	1	0	0	0	0
cuff.11136	none	none	1	1	1	0	0	0	0
cuff.11137	none	none	1	1	1	0	0	0	0
cuff.1114	none	none	1	1	1	0	0	0	0
cuff.11141	none	none	1	1	1	0	0	0	0
cuff.11142	none	none	1	1	1	0	0	0	0
cuff.11144	none	none	1	1	1	0	0	0	0
cuff.11145	none	none	1	1	1	0	0	0	0
cuff.11146	mcm3ap(6e-120)	mcm3ap	1	1	0	120	comp	0	0
cuff.11147	none	none	1	1	1	0	0	0	0
cuff.11148	none	none	1	1	1	0	0	0	0
cuff.11149	none	none	1	1	1	0	0	0	0
cuff.1115	xb-gene-5914997(3e-37)	none	1	1	0	0	0	0	0
cuff.11150	none	none	1	1	1	0	0	0	0
cuff.11151	none	none	1	1	1	0	0	0	0
cuff.11152	none	none	1	1	1	0	0	0	0
cuff.11153	none	none	1	1	1	0	0	0	0
cuff.11154	none	none	1	1	1	0	0	0	0
cuff.11157	ensxetg00000032398(9e-166)	none	1	1	0	0	0	0	0
cuff.11161	none	none	1	1	1	0	0	0	0
cuff.11162	none	none	1	1	1	0	0	0	0
cuff.11163	sephs2(0.0)	sephs2	1	1	0	1000	comp	0	0
cuff.11165	none	none	1	1	1	0	0	0	0
cuff.11166	none	none	1	1	1	0	0	0	0
cuff.11167	none	none	1	1	1	0	0	0	0
cuff.11170	none	none	1	1	1	0	0	0	0
cuff.11178	none	none	1	1	1	0	0	0	0
cuff.1118	none	none	1	1	1	0	0	0	0
cuff.11180	none	none	1	1	1	0	0	0	0
cuff.11181	none	none	1	1	1	0	0	0	0
cuff.11182	none	none	1	1	1	0	0	0	0
cuff.11183	none	none	1	1	1	0	0	0	0
cuff.11184	none	none	1	1	1	0	0	0	0
cuff.11185	none	none	1	1	1	0	0	0	0
cuff.11186	none	none	1	1	1	0	0	0	0
cuff.11187	none	none	1	1	1	0	0	0	0
cuff.11188	none	none	1	1	1	0	0	0	0
cuff.11189	aph1a(2e-49)	aph1a	1	1	0	49	comp	0	0
cuff.1119	none	none	1	1	1	0	0	0	0
cuff.11190	none	none	1	1	1	0	0	0	0
cuff.11191	none	none	1	1	1	0	0	0	0
cuff.11192	none	none	1	1	1	0	0	0	0
cuff.11194	none	none	1	1	1	0	0	0	0
cuff.11195	gphn(1e-158)	gphn	1	1	0	158	comp	0	0
cuff.11197	none	none	1	1	1	0	0	0	0
cuff.11198	none	none	1	1	1	0	0	0	0
cuff.1120	none	none	1	1	1	0	0	0	0
cuff.11200	none	none	1	1	1	0	0	0	0
cuff.11202	none	none	1	1	1	0	0	0	0
cuff.11203	none	none	1	1	1	0	0	0	0
cuff.11204	none	none	1	1	1	0	0	0	0
cuff.11205	none	none	1	1	1	0	0	0	0
cuff.11206	ensxetg00000012292(5e-92)	none	1	1	0	0	0	0	0
cuff.11207	huwe1(3e-59)	huwe1	1	1	0	59	comp	0	0
cuff.11208	none	none	1	1	1	0	0	0	0
cuff.11209	none	none	1	1	1	0	0	0	0
cuff.1121	none	none	1	1	1	0	0	0	0
cuff.11211	none	none	1	1	1	0	0	0	0
cuff.11212	none	none	1	1	1	0	0	0	0
cuff.11213	none	none	1	1	1	0	0	0	0
cuff.1122	none	none	1	1	1	0	0	0	0
cuff.11224	none	none	1	1	1	0	0	0	0
cuff.11225	none	none	1	1	1	0	0	0	0
cuff.11229	none	none	1	1	1	0	0	0	0
cuff.1124	none	none	1	1	1	0	0	0	0
cuff.11246	none	none	1	1	1	0	0	0	0
cuff.11247	none	none	1	1	1	0	0	0	0
cuff.11249	none	none	1	1	1	0	0	0	0
cuff.1125	rps24(1e-75)	rps24	1	1	0	75	comp	0	0
cuff.11250	none	none	1	1	1	0	0	0	0
cuff.11251	none	none	1	1	1	0	0	0	0
cuff.11252	none	none	1	1	1	0	0	0	0
cuff.11253	none	none	1	1	1	0	0	0	0
cuff.11258	none	none	1	1	1	0	0	0	0
cuff.11259	none	none	1	1	1	0	0	0	0
cuff.1126	none	none	1	1	1	0	0	0	0
cuff.11261	none	none	1	1	1	0	0	0	0
cuff.11270	none	none	1	1	1	0	0	0	0
cuff.11271	none	none	1	1	1	0	0	0	0
cuff.11272	u3(3e-53)	none	1	1	0	0	0	0	0
cuff.11274	none	none	1	1	1	0	0	0	0
cuff.11275	none	none	1	1	1	0	0	0	0
cuff.11276	none	none	1	1	1	0	0	0	0
cuff.11279	none	none	1	1	1	0	0	0	0
cuff.11280	none	none	1	1	1	0	0	0	0
cuff.11283	none	none	1	1	1	0	0	0	0
cuff.11286	none	none	1	1	1	0	0	0	0
cuff.11287	none	none	1	1	1	0	0	0	0
cuff.11289	none	none	1	1	1	0	0	0	0
cuff.11290	none	none	1	1	1	0	0	0	0
cuff.11294	none	none	1	1	1	0	0	0	0
cuff.11295	lsr(7e-61)	lsr	1	1	0	61	comp	0	0
cuff.11297	spint1(3e-104)	spint1	1	1	0	104	comp	0	0
cuff.11298	none	none	1	1	1	0	0	0	0
cuff.11299	none	none	1	1	1	0	0	0	0
cuff.113	none	none	1	1	1	0	0	0	0
cuff.1130	none	none	1	1	1	0	0	0	0
cuff.11303	none	none	1	1	1	0	0	0	0
cuff.11305	none	none	1	1	1	0	0	0	0
cuff.11309	none	none	1	1	1	0	0	0	0
cuff.11310	none	none	1	1	1	0	0	0	0
cuff.11311	none	none	1	1	1	0	0	0	0
cuff.11313	none	none	1	1	1	0	0	0	0
cuff.11314	none	none	1	1	1	0	0	0	0
cuff.11315	none	none	1	1	1	0	0	0	0
cuff.11316	none	none	1	1	1	0	0	0	0
cuff.11317	mgc147490(4e-72)	none	1	1	0	0	0	0	0
cuff.11318	none	none	1	1	1	0	0	0	0
cuff.11319	none	none	1	1	1	0	0	0	0
cuff.1132	none	none	1	1	1	0	0	0	0
cuff.11321	none	none	1	1	1	0	0	0	0
cuff.11322	none	none	1	1	1	0	0	0	0
cuff.11323	none	none	1	1	1	0	0	0	0
cuff.11324	none	none	1	1	1	0	0	0	0
cuff.11325	none	none	1	1	1	0	0	0	0
cuff.11326	fam92b(9e-170)	fam92b	1	1	0	170	comp	0	0
cuff.11327	none	none	1	1	1	0	0	0	0
cuff.11328	none	none	1	1	1	0	0	0	0
cuff.1133	none	none	1	1	1	0	0	0	0
cuff.11331	none	none	1	1	1	0	0	0	0
cuff.11334	none	none	1	1	1	0	0	0	0
cuff.11336	none	none	1	1	1	0	0	0	0
cuff.11340	none	none	1	1	1	0	0	0	0
cuff.11345	none	none	1	1	1	0	0	0	0
cuff.11348	dnah8(5e-58)	dnah8	1	1	0	58	comp	0	0
cuff.1135	none	none	1	1	1	0	0	0	0
cuff.11351	none	none	1	1	1	0	0	0	0
cuff.11352	none	none	1	1	1	0	0	0	0
cuff.11353	none	none	1	1	1	0	0	0	0
cuff.11354	none	none	1	1	1	0	0	0	0
cuff.11355	none	none	1	1	1	0	0	0	0
cuff.11356	none	none	1	1	1	0	0	0	0
cuff.11360	b4galt3(6e-76)	b4galt3	1	1	0	76	comp	0	0
cuff.11362	none	none	1	1	1	0	0	0	0
cuff.11363	none	none	1	1	1	0	0	0	0
cuff.11364	ensxetg00000007433(5e-67)	none	1	1	0	0	0	0	0
cuff.11365	none	none	1	1	1	0	0	0	0
cuff.11367	none	none	1	1	1	0	0	0	0
cuff.11368	none	none	1	1	1	0	0	0	0
cuff.1137	none	none	1	1	1	0	0	0	0
cuff.11370	none	none	1	1	1	0	0	0	0
cuff.11371	kdelc2(2e-80)	kdelc2	1	1	0	80	comp	0	0
cuff.11372	xb-gene-986840(3e-34)	none	1	1	0	0	0	0	0
cuff.11373	none	none	1	1	1	0	0	0	0
cuff.11374	none	none	1	1	1	0	0	0	0
cuff.11376	polr2a(3e-108)	polr2a	1	1	0	108	comp	0	0
cuff.11377	huwe1(6e-91)	huwe1	1	1	0	91	comp	0	0
cuff.11378	none	none	1	1	1	0	0	0	0
cuff.11380	none	none	1	1	1	0	0	0	0
cuff.11381	none	none	1	1	1	0	0	0	0
cuff.11382	none	none	1	1	1	0	0	0	0
cuff.11384	none	none	1	1	1	0	0	0	0
cuff.11386	none	none	1	1	1	0	0	0	0
cuff.11388	none	none	1	1	1	0	0	0	0
cuff.11392	none	none	1	1	1	0	0	0	0
cuff.11394	cwf19l2(3e-53)	cwf19l2	1	1	0	53	comp	0	0
cuff.11395	none	none	1	1	1	0	0	0	0
cuff.11397	none	none	1	1	1	0	0	0	0
cuff.11398	epc1(8e-62)	epc1	1	1	0	62	comp	0	0
cuff.11399	none	none	1	1	1	0	0	0	0
cuff.1140	none	none	1	1	1	0	0	0	0
cuff.11400	none	none	1	1	1	0	0	0	0
cuff.11405	none	none	1	1	1	0	0	0	0
cuff.11406	none	none	1	1	1	0	0	0	0
cuff.11407	none	none	1	1	1	0	0	0	0
cuff.1141	none	none	1	1	1	0	0	0	0
cuff.11410	none	none	1	1	1	0	0	0	0
cuff.11411	ppp2r1a(1e-50)	ppp2r1a	1	1	0	50	comp	0	0
cuff.11415	prss23(6e-146)	prss23	1	1	0	146	comp	0	0
cuff.11416	none	none	1	1	1	0	0	0	0
cuff.11417	none	none	1	1	1	0	0	0	0
cuff.11418	none	none	1	1	1	0	0	0	0
cuff.11419	none	none	1	1	1	0	0	0	0
cuff.1142	rad51(3e-41)	rad51	1	1	0	41	comp	0	0
cuff.11420	ensxetg00000009442(4e-23)	none	1	1	0	0	0	0	0
cuff.11424	none	none	1	1	1	0	0	0	0
cuff.11425	none	none	1	1	1	0	0	0	0
cuff.11427	none	none	1	1	1	0	0	0	0
cuff.1143	none	none	1	1	1	0	0	0	0
cuff.11434	none	none	1	1	1	0	0	0	0
cuff.11439	none	none	1	1	1	0	0	0	0
cuff.11447	none	none	1	1	1	0	0	0	0
cuff.11448	none	none	1	1	1	0	0	0	0
cuff.1145	none	none	1	1	1	0	0	0	0
cuff.11452	none	none	1	1	1	0	0	0	0
cuff.11456	none	none	1	1	1	0	0	0	0
cuff.1146	none	none	1	1	1	0	0	0	0
cuff.11461	none	none	1	1	1	0	0	0	0
cuff.11463	none	none	1	1	1	0	0	0	0
cuff.11469	none	none	1	1	1	0	0	0	0
cuff.1147	none	none	1	1	1	0	0	0	0
cuff.11470	none	none	1	1	1	0	0	0	0
cuff.11489	none	none	1	1	1	0	0	0	0
cuff.11491	none	none	1	1	1	0	0	0	0
cuff.11494	none	none	1	1	1	0	0	0	0
cuff.11498	iglon5(2e-67)	iglon5	1	1	0	67	comp	0	0
cuff.11499	none	none	1	1	1	0	0	0	0
cuff.115	none	none	1	1	1	0	0	0	0
cuff.1150	none	none	1	1	1	0	0	0	0
cuff.11500	none	none	1	1	1	0	0	0	0
cuff.11501	ensxetg00000031310(3e-34)	none	1	1	0	0	0	0	0
cuff.11503	none	none	1	1	1	0	0	0	0
cuff.11506	none	none	1	1	1	0	0	0	0
cuff.11507	none	none	1	1	1	0	0	0	0
cuff.11508	none	none	1	1	1	0	0	0	0
cuff.11509	none	none	1	1	1	0	0	0	0
cuff.11510	none	none	1	1	1	0	0	0	0
cuff.11511	none	none	1	1	1	0	0	0	0
cuff.11512	none	none	1	1	1	0	0	0	0
cuff.11513	rapgef1(8e-85)	rapgef1	1	1	0	85	comp	0	0
cuff.11514	none	none	1	1	1	0	0	0	0
cuff.11516	none	none	1	1	1	0	0	0	0
cuff.11517	eif4a3(3e-95)	eif4a3	1	1	0	95	comp	0	0
cuff.11518	none	none	1	1	1	0	0	0	0
cuff.11519	none	none	1	1	1	0	0	0	0
cuff.1152	none	none	1	1	1	0	0	0	0
cuff.11520	none	none	1	1	1	0	0	0	0
cuff.11521	none	none	1	1	1	0	0	0	0
cuff.11525	thrap3(1e-64)	thrap3	1	1	0	64	comp	0	0
cuff.11529	none	none	1	1	1	0	0	0	0
cuff.1153	pacs2(4e-59)	pacs2	1	1	0	59	comp	0	0
cuff.11530	none	none	1	1	1	0	0	0	0
cuff.11531	none	none	1	1	1	0	0	0	0
cuff.11532	fubp3(3e-54)	fubp3	1	1	0	54	comp	0	0
cuff.11533	none	none	1	1	1	0	0	0	0
cuff.11535	none	none	1	1	1	0	0	0	0
cuff.11537	none	none	1	1	1	0	0	0	0
cuff.11538	none	none	1	1	1	0	0	0	0
cuff.11539	none	none	1	1	1	0	0	0	0
cuff.1154	odf2(2e-43)	odf2	1	1	0	43	comp	0	0
cuff.11540	none	none	1	1	1	0	0	0	0
cuff.11544	none	none	1	1	1	0	0	0	0
cuff.11545	none	none	1	1	1	0	0	0	0
cuff.11546	none	none	1	1	1	0	0	0	0
cuff.11547	none	none	1	1	1	0	0	0	0
cuff.11548	none	none	1	1	1	0	0	0	0
cuff.11549	none	none	1	1	1	0	0	0	0
cuff.11550	none	none	1	1	1	0	0	0	0
cuff.11552	none	none	1	1	1	0	0	0	0
cuff.1156	none	none	1	1	1	0	0	0	0
cuff.11566	none	none	1	1	1	0	0	0	0
cuff.11567	none	none	1	1	1	0	0	0	0
cuff.11568	none	none	1	1	1	0	0	0	0
cuff.1157	none	none	1	1	1	0	0	0	0
cuff.11570	none	none	1	1	1	0	0	0	0
cuff.11572	none	none	1	1	1	0	0	0	0
cuff.11573	none	none	1	1	1	0	0	0	0
cuff.11574	none	none	1	1	1	0	0	0	0
cuff.11575	none	none	1	1	1	0	0	0	0
cuff.11576	none	none	1	1	1	0	0	0	0
cuff.11577	none	none	1	1	1	0	0	0	0
cuff.11578	slc25a5(9e-149)	slc25a5	1	1	0	149	comp	0	0
cuff.11579	none	none	1	1	1	0	0	0	0
cuff.1158	none	none	1	1	1	0	0	0	0
cuff.11583	none	none	1	1	1	0	0	0	0
cuff.11584	none	none	1	1	1	0	0	0	0
cuff.11585	none	none	1	1	1	0	0	0	0
cuff.11586	none	none	1	1	1	0	0	0	0
cuff.11587	none	none	1	1	1	0	0	0	0
cuff.11588	none	none	1	1	1	0	0	0	0
cuff.11589	none	none	1	1	1	0	0	0	0
cuff.1159	none	none	1	1	1	0	0	0	0
cuff.11590	ints4(2e-50)	ints4	1	1	0	50	comp	0	0
cuff.11592	ppme1(1e-23)	ppme1	1	1	0	23	comp	0	0
cuff.11593	none	none	1	1	1	0	0	0	0
cuff.11595	none	none	1	1	1	0	0	0	0
cuff.11597	none	none	1	1	1	0	0	0	0
cuff.116	fam122a(3e-67)	fam122a	1	1	0	67	comp	0	0
cuff.1160	none	none	1	1	1	0	0	0	0
cuff.11601	none	none	1	1	1	0	0	0	0
cuff.11602	none	none	1	1	1	0	0	0	0
cuff.11603	none	none	1	1	1	0	0	0	0
cuff.11604	acvr2b(2e-65)	acvr2b	1	1	0	65	comp	0	0
cuff.11606	none	none	1	1	1	0	0	0	0
cuff.11607	ensxetg00000023597(1e-28)	none	1	1	0	0	0	0	0
cuff.11608	ssr2(6e-63)	ssr2	1	1	0	63	comp	0	0
cuff.11609	none	none	1	1	1	0	0	0	0
cuff.11610	def8(1e-33)	def8	1	1	0	33	comp	0	0
cuff.11612	none	none	1	1	1	0	0	0	0
cuff.11613	snrk(7e-155)	snrk	1	1	0	155	comp	0	0
cuff.11614	none	none	1	1	1	0	0	0	0
cuff.11616	none	none	1	1	1	0	0	0	0
cuff.11617	none	none	1	1	1	0	0	0	0
cuff.11620	none	none	1	1	1	0	0	0	0
cuff.11621	dido1(2e-115)	dido1	1	1	0	115	comp	0	0
cuff.11622	none	none	1	1	1	0	0	0	0
cuff.11623	ccdc81(2e-43)	ccdc81	1	1	0	43	comp	0	0
cuff.11628	none	none	1	1	1	0	0	0	0
cuff.1163	none	none	1	1	1	0	0	0	0
cuff.11630	none	none	1	1	1	0	0	0	0
cuff.11631	gpr161(8e-65)	gpr161	1	1	0	65	comp	0	0
cuff.11632	none	none	1	1	1	0	0	0	0
cuff.11633	none	none	1	1	1	0	0	0	0
cuff.11634	none	none	1	1	1	0	0	0	0
cuff.11635	none	none	1	1	1	0	0	0	0
cuff.11636	none	none	1	1	1	0	0	0	0
cuff.11637	none	none	1	1	1	0	0	0	0
cuff.11638	none	none	1	1	1	0	0	0	0
cuff.11645	none	none	1	1	1	0	0	0	0
cuff.1165	none	none	1	1	1	0	0	0	0
cuff.11653	none	none	1	1	1	0	0	0	0
cuff.11655	sfxn2(8e-63)	sfxn2	1	1	0	63	comp	0	0
cuff.11657	sfxn2(3e-85)	sfxn2	1	1	0	85	comp	0	0
cuff.1166	none	none	1	1	1	0	0	0	0
cuff.11660	none	none	1	1	1	0	0	0	0
cuff.11672	none	none	1	1	1	0	0	0	0
cuff.11673	none	none	1	1	1	0	0	0	0
cuff.11677	none	none	1	1	1	0	0	0	0
cuff.11679	none	none	1	1	1	0	0	0	0
cuff.11681	none	none	1	1	1	0	0	0	0
cuff.11682	none	none	1	1	1	0	0	0	0
cuff.11683	none	none	1	1	1	0	0	0	0
cuff.11684	none	none	1	1	1	0	0	0	0
cuff.11685	none	none	1	1	1	0	0	0	0
cuff.11686	none	none	1	1	1	0	0	0	0
cuff.11687	none	none	1	1	1	0	0	0	0
cuff.11688	none	none	1	1	1	0	0	0	0
cuff.11689	tceb1(2e-58)	tceb1	1	1	0	58	comp	0	0
cuff.1169	none	none	1	1	1	0	0	0	0
cuff.11690	urgcp(3e-113)	urgcp	1	1	0	113	comp	0	0
cuff.11692	none	none	1	1	1	0	0	0	0
cuff.11693	none	none	1	1	1	0	0	0	0
cuff.11694	none	none	1	1	1	0	0	0	0
cuff.11696	none	none	1	1	1	0	0	0	0
cuff.11698	none	none	1	1	1	0	0	0	0
cuff.11699	none	none	1	1	1	0	0	0	0
cuff.11700	none	none	1	1	1	0	0	0	0
cuff.11701	none	none	1	1	1	0	0	0	0
cuff.11703	none	none	1	1	1	0	0	0	0
cuff.11704	none	none	1	1	1	0	0	0	0
cuff.11705	none	none	1	1	1	0	0	0	0
cuff.11706	none	none	1	1	1	0	0	0	0
cuff.11707	none	none	1	1	1	0	0	0	0
cuff.1171	none	none	1	1	1	0	0	0	0
cuff.11710	none	none	1	1	1	0	0	0	0
cuff.11712	none	none	1	1	1	0	0	0	0
cuff.11714	none	none	1	1	1	0	0	0	0
cuff.11715	none	none	1	1	1	0	0	0	0
cuff.11716	none	none	1	1	1	0	0	0	0
cuff.11717	none	none	1	1	1	0	0	0	0
cuff.11718	none	none	1	1	1	0	0	0	0
cuff.11719	none	none	1	1	1	0	0	0	0
cuff.1172	none	none	1	1	1	0	0	0	0
cuff.11721	none	none	1	1	1	0	0	0	0
cuff.11722	lmo4.2(3e-67)	lmo4	1	1	0	67	.*	0	0
cuff.11723	none	none	1	1	1	0	0	0	0
cuff.11729	none	none	1	1	1	0	0	0	0
cuff.1173	none	none	1	1	1	0	0	0	0
cuff.11735	none	none	1	1	1	0	0	0	0
cuff.11736	none	none	1	1	1	0	0	0	0
cuff.1174	none	none	1	1	1	0	0	0	0
cuff.11746	none	none	1	1	1	0	0	0	0
cuff.11747	none	none	1	1	1	0	0	0	0
cuff.11748	mllt10(2e-76)	mllt10	1	1	0	76	comp	0	0
cuff.11749	mllt10(2e-76)	mllt10	1	1	0	76	comp	0	0
cuff.1175	atrn(2e-70)	atrn	1	1	0	70	comp	0	0
cuff.11753	none	none	1	1	1	0	0	0	0
cuff.11758	none	none	1	1	1	0	0	0	0
cuff.11759	none	none	1	1	1	0	0	0	0
cuff.1176	none	none	1	1	1	0	0	0	0
cuff.11763	none	none	1	1	1	0	0	0	0
cuff.11764	none	none	1	1	1	0	0	0	0
cuff.11766	none	none	1	1	1	0	0	0	0
cuff.11767	none	none	1	1	1	0	0	0	0
cuff.11773	col6a3(2e-140)	col6a3	1	1	0	140	comp	0	0
cuff.11774	none	none	1	1	1	0	0	0	0
cuff.11775	none	none	1	1	1	0	0	0	0
cuff.11776	none	none	1	1	1	0	0	0	0
cuff.11777	none	none	1	1	1	0	0	0	0
cuff.11779	eif2c4(4e-51)	none	1	1	0	0	0	0	0
cuff.1178	none	none	1	1	1	0	0	0	0
cuff.11781	none	none	1	1	1	0	0	0	0
cuff.11782	none	none	1	1	1	0	0	0	0
cuff.11783	none	none	1	1	1	0	0	0	0
cuff.11786	none	none	1	1	1	0	0	0	0
cuff.11788	none	none	1	1	1	0	0	0	0
cuff.1179	none	none	1	1	1	0	0	0	0
cuff.11790	none	none	1	1	1	0	0	0	0
cuff.11794	none	none	1	1	1	0	0	0	0
cuff.11796	none	none	1	1	1	0	0	0	0
cuff.11797	none	none	1	1	1	0	0	0	0
cuff.1180	none	none	1	1	1	0	0	0	0
cuff.11801	none	none	1	1	1	0	0	0	0
cuff.11802	none	none	1	1	1	0	0	0	0
cuff.11804	none	none	1	1	1	0	0	0	0
cuff.11806	none	none	1	1	1	0	0	0	0
cuff.11807	none	none	1	1	1	0	0	0	0
cuff.11808	none	none	1	1	1	0	0	0	0
cuff.1181	none	none	1	1	1	0	0	0	0
cuff.11810	none	none	1	1	1	0	0	0	0
cuff.11811	none	none	1	1	1	0	0	0	0
cuff.11812	none	none	1	1	1	0	0	0	0
cuff.11813	none	none	1	1	1	0	0	0	0
cuff.11816	none	none	1	1	1	0	0	0	0
cuff.11817	none	none	1	1	1	0	0	0	0
cuff.11818	none	none	1	1	1	0	0	0	0
cuff.11819	none	none	1	1	1	0	0	0	0
cuff.1182	none	none	1	1	1	0	0	0	0
cuff.11821	ethe1(1e-50)	ethe1	1	1	0	50	comp	0	0
cuff.11824	ensxetg00000034292(3e-108)	none	1	1	0	0	0	0	0
cuff.11826	ensxetg00000015125(2e-129)	none	1	1	0	0	0	0	0
cuff.11828	none	none	1	1	1	0	0	0	0
cuff.1183	none	none	1	1	1	0	0	0	0
cuff.11833	none	none	1	1	1	0	0	0	0
cuff.11839	none	none	1	1	1	0	0	0	0
cuff.1184	none	none	1	1	1	0	0	0	0
cuff.11840	none	none	1	1	1	0	0	0	0
cuff.11841	none	none	1	1	1	0	0	0	0
cuff.11842	none	none	1	1	1	0	0	0	0
cuff.11843	none	none	1	1	1	0	0	0	0
cuff.11846	ttk(7e-60)	ttk	1	1	0	60	comp	0	0
cuff.11847	none	none	1	1	1	0	0	0	0
cuff.1185	none	none	1	1	1	0	0	0	0
cuff.11850	none	none	1	1	1	0	0	0	0
cuff.11851	none	none	1	1	1	0	0	0	0
cuff.11853	none	none	1	1	1	0	0	0	0
cuff.11854	none	none	1	1	1	0	0	0	0
cuff.11857	none	none	1	1	1	0	0	0	0
cuff.11858	none	none	1	1	1	0	0	0	0
cuff.11859	none	none	1	1	1	0	0	0	0
cuff.11860	none	none	1	1	1	0	0	0	0
cuff.11861	none	none	1	1	1	0	0	0	0
cuff.11862	rnf111(1e-73)	rnf111	1	1	0	73	comp	0	0
cuff.11865	none	none	1	1	1	0	0	0	0
cuff.11866	none	none	1	1	1	0	0	0	0
cuff.11867	none	none	1	1	1	0	0	0	0
cuff.1187	dync2h1(8e-68)	dync2h1	1	1	0	68	comp	0	0
cuff.11870	none	none	1	1	1	0	0	0	0
cuff.11872	med27(3e-40)	med27	1	1	0	40	comp	0	0
cuff.11873	myh4(2e-68)	myh4	1	1	0	68	comp	0	0
cuff.11874	none	none	1	1	1	0	0	0	0
cuff.11877	none	none	1	1	1	0	0	0	0
cuff.11878	none	none	1	1	1	0	0	0	0
cuff.11879	none	none	1	1	1	0	0	0	0
cuff.1188	none	none	1	1	1	0	0	0	0
cuff.11883	zbtb44(8e-154)	zbtb44	1	1	0	154	comp	0	0
cuff.11884	ensxetg00000030660(9e-89)	none	1	1	0	0	0	0	0
cuff.11886	none	none	1	1	1	0	0	0	0
cuff.1189	none	none	1	1	1	0	0	0	0
cuff.11890	none	none	1	1	1	0	0	0	0
cuff.11891	none	none	1	1	1	0	0	0	0
cuff.11894	none	none	1	1	1	0	0	0	0
cuff.11895	none	none	1	1	1	0	0	0	0
cuff.11897	ccdc81(2e-58)	ccdc81	1	1	0	58	comp	0	0
cuff.11898	none	none	1	1	1	0	0	0	0
cuff.11899	none	none	1	1	1	0	0	0	0
cuff.1190	none	none	1	1	1	0	0	0	0
cuff.11901	none	none	1	1	1	0	0	0	0
cuff.11903	none	none	1	1	1	0	0	0	0
cuff.11904	none	none	1	1	1	0	0	0	0
cuff.11905	sgk1(6e-99)	sgk1	1	1	0	99	comp	0	0
cuff.11907	none	none	1	1	1	0	0	0	0
cuff.11909	none	none	1	1	1	0	0	0	0
cuff.1191	none	none	1	1	1	0	0	0	0
cuff.11910	none	none	1	1	1	0	0	0	0
cuff.11911	none	none	1	1	1	0	0	0	0
cuff.11912	none	none	1	1	1	0	0	0	0
cuff.11914	none	none	1	1	1	0	0	0	0
cuff.11915	none	none	1	1	1	0	0	0	0
cuff.11916	none	none	1	1	1	0	0	0	0
cuff.11917	none	none	1	1	1	0	0	0	0
cuff.11918	none	none	1	1	1	0	0	0	0
cuff.11919	none	none	1	1	1	0	0	0	0
cuff.1192	none	none	1	1	1	0	0	0	0
cuff.11920	none	none	1	1	1	0	0	0	0
cuff.11922	none	none	1	1	1	0	0	0	0
cuff.11923	none	none	1	1	1	0	0	0	0
cuff.11925	none	none	1	1	1	0	0	0	0
cuff.11929	none	none	1	1	1	0	0	0	0
cuff.11930	none	none	1	1	1	0	0	0	0
cuff.11931	none	none	1	1	1	0	0	0	0
cuff.11932	none	none	1	1	1	0	0	0	0
cuff.11933	none	none	1	1	1	0	0	0	0
cuff.11934	iqgap2(7e-62)	iqgap2	1	1	0	62	comp	0	0
cuff.11938	none	none	1	1	1	0	0	0	0
cuff.11939	none	none	1	1	1	0	0	0	0
cuff.11943	none	none	1	1	1	0	0	0	0
cuff.11944	none	none	1	1	1	0	0	0	0
cuff.11948	none	none	1	1	1	0	0	0	0
cuff.1195	none	none	1	1	1	0	0	0	0
cuff.11950	none	none	1	1	1	0	0	0	0
cuff.11952	none	none	1	1	1	0	0	0	0
cuff.11953	angpt4(9e-109)	angpt4	1	1	0	109	comp	0	0
cuff.11954	none	none	1	1	1	0	0	0	0
cuff.11955	none	none	1	1	1	0	0	0	0
cuff.11956	none	none	1	1	1	0	0	0	0
cuff.11959	none	none	1	1	1	0	0	0	0
cuff.11960	none	none	1	1	1	0	0	0	0
cuff.11962	none	none	1	1	1	0	0	0	0
cuff.11964	none	none	1	1	1	0	0	0	0
cuff.11966	none	none	1	1	1	0	0	0	0
cuff.11969	none	none	1	1	1	0	0	0	0
cuff.1197	hist1h2bj(1e-79)	hist1h2bj	1	1	0	79	comp	0	0
cuff.11971	none	none	1	1	1	0	0	0	0
cuff.11972	none	none	1	1	1	0	0	0	0
cuff.11975	none	none	1	1	1	0	0	0	0
cuff.11976	none	none	1	1	1	0	0	0	0
cuff.11978	none	none	1	1	1	0	0	0	0
cuff.11979	none	none	1	1	1	0	0	0	0
cuff.11980	none	none	1	1	1	0	0	0	0
cuff.11982	none	none	1	1	1	0	0	0	0
cuff.11983	none	none	1	1	1	0	0	0	0
cuff.11984	none	none	1	1	1	0	0	0	0
cuff.11989	none	none	1	1	1	0	0	0	0
cuff.11990	none	none	1	1	1	0	0	0	0
cuff.11991	nsun6(2e-41)	nsun6	1	1	0	41	comp	0	0
cuff.11992	none	none	1	1	1	0	0	0	0
cuff.11993	ensxetg00000002334(2e-43)	none	1	1	0	0	0	0	0
cuff.11994	none	none	1	1	1	0	0	0	0
cuff.120	none	none	1	1	1	0	0	0	0
cuff.1200	none	none	1	1	1	0	0	0	0
cuff.12002	none	none	1	1	1	0	0	0	0
cuff.12003	none	none	1	1	1	0	0	0	0
cuff.1201	hnrnpa3(6e-68)	hnrnpa3	1	1	0	68	comp	0	0
cuff.12010	none	none	1	1	1	0	0	0	0
cuff.12011	none	none	1	1	1	0	0	0	0
cuff.12012	none	none	1	1	1	0	0	0	0
cuff.12013	none	none	1	1	1	0	0	0	0
cuff.12014	none	none	1	1	1	0	0	0	0
cuff.12015	none	none	1	1	1	0	0	0	0
cuff.12016	none	none	1	1	1	0	0	0	0
cuff.12018	none	none	1	1	1	0	0	0	0
cuff.1202	none	none	1	1	1	0	0	0	0
cuff.12020	none	none	1	1	1	0	0	0	0
cuff.12024	none	none	1	1	1	0	0	0	0
cuff.12026	none	none	1	1	1	0	0	0	0
cuff.12029	none	none	1	1	1	0	0	0	0
cuff.1203	none	none	1	1	1	0	0	0	0
cuff.12030	none	none	1	1	1	0	0	0	0
cuff.12033	c5(3e-68)	c5	1	1	0	68	comp	0	0
cuff.12034	kdelc2(3e-52)	kdelc2	1	1	0	52	comp	0	0
cuff.12035	none	none	1	1	1	0	0	0	0
cuff.12036	ensxetg00000014473(2e-25)	none	1	1	0	0	0	0	0
cuff.12037	none	none	1	1	1	0	0	0	0
cuff.12039	cwf19l2(3e-53)	cwf19l2	1	1	0	53	comp	0	0
cuff.1204	none	none	1	1	1	0	0	0	0
cuff.12040	slc9a3(2e-33)	slc9a3	1	1	0	33	comp	0	0
cuff.12041	none	none	1	1	1	0	0	0	0
cuff.12043	hoxc6(2e-106)	hoxc6	1	1	0	106	comp	0	0
cuff.12045	none	none	1	1	1	0	0	0	0
cuff.12046	none	none	1	1	1	0	0	0	0
cuff.12047	zbtb44(5e-141)	zbtb44	1	1	0	141	comp	0	0
cuff.12049	none	none	1	1	1	0	0	0	0
cuff.1205	none	none	1	1	1	0	0	0	0
cuff.12051	rest(2e-90)	rest	1	1	0	90	comp	0	0
cuff.12052	none	none	1	1	1	0	0	0	0
cuff.12053	none	none	1	1	1	0	0	0	0
cuff.12056	none	none	1	1	1	0	0	0	0
cuff.12057	ext1(7e-140)	ext1	1	1	0	140	comp	0	0
cuff.12058	none	none	1	1	1	0	0	0	0
cuff.12059	none	none	1	1	1	0	0	0	0
cuff.1206	ensxetg00000025956(4e-30)	none	1	1	0	0	0	0	0
cuff.12060	none	none	1	1	1	0	0	0	0
cuff.12061	none	none	1	1	1	0	0	0	0
cuff.12063	none	none	1	1	1	0	0	0	0
cuff.12067	none	none	1	1	1	0	0	0	0
cuff.12068	none	none	1	1	1	0	0	0	0
cuff.12069	none	none	1	1	1	0	0	0	0
cuff.1207	none	none	1	1	1	0	0	0	0
cuff.12070	none	none	1	1	1	0	0	0	0
cuff.12072	none	none	1	1	1	0	0	0	0
cuff.12073	none	none	1	1	1	0	0	0	0
cuff.12074	none	none	1	1	1	0	0	0	0
cuff.12076	none	none	1	1	1	0	0	0	0
cuff.12077	none	none	1	1	1	0	0	0	0
cuff.12078	none	none	1	1	1	0	0	0	0
cuff.1208	none	none	1	1	1	0	0	0	0
cuff.12081	none	none	1	1	1	0	0	0	0
cuff.12082	none	none	1	1	1	0	0	0	0
cuff.12083	hmcn2(3e-48)	hmcn2	1	1	0	48	comp	0	0
cuff.12085	none	none	1	1	1	0	0	0	0
cuff.12087	none	none	1	1	1	0	0	0	0
cuff.12088	none	none	1	1	1	0	0	0	0
cuff.12089	none	none	1	1	1	0	0	0	0
cuff.1209	myb(1e-64)	myb	1	1	0	64	comp	0	0
cuff.12090	none	none	1	1	1	0	0	0	0
cuff.12091	none	none	1	1	1	0	0	0	0
cuff.12095	none	none	1	1	1	0	0	0	0
cuff.12096	none	none	1	1	1	0	0	0	0
cuff.12097	none	none	1	1	1	0	0	0	0
cuff.12098	magi3(6e-47)	magi3	1	1	0	47	comp	0	0
cuff.12099	none	none	1	1	1	0	0	0	0
cuff.1210	none	none	1	1	1	0	0	0	0
cuff.12100	none	none	1	1	1	0	0	0	0
cuff.12101	none	none	1	1	1	0	0	0	0
cuff.12102	none	none	1	1	1	0	0	0	0
cuff.12103	none	none	1	1	1	0	0	0	0
cuff.12104	none	none	1	1	1	0	0	0	0
cuff.12108	ensxetg00000031950(0.0)	none	1	1	0	0	0	0	0
cuff.12109	none	none	1	1	1	0	0	0	0
cuff.12110	none	none	1	1	1	0	0	0	0
cuff.12111	none	none	1	1	1	0	0	0	0
cuff.12115	none	none	1	1	1	0	0	0	0
cuff.12116	none	none	1	1	1	0	0	0	0
cuff.12117	none	none	1	1	1	0	0	0	0
cuff.12118	rictor(2e-105)	rictor	1	1	0	105	comp	0	0
cuff.1212	none	none	1	1	1	0	0	0	0
cuff.12122	none	none	1	1	1	0	0	0	0
cuff.12123	none	none	1	1	1	0	0	0	0
cuff.12125	none	none	1	1	1	0	0	0	0
cuff.12128	none	none	1	1	1	0	0	0	0
cuff.1213	none	none	1	1	1	0	0	0	0
cuff.12130	none	none	1	1	1	0	0	0	0
cuff.12131	none	none	1	1	1	0	0	0	0
cuff.12132	none	none	1	1	1	0	0	0	0
cuff.12133	none	none	1	1	1	0	0	0	0
cuff.12134	none	none	1	1	1	0	0	0	0
cuff.12135	none	none	1	1	1	0	0	0	0
cuff.12137	none	none	1	1	1	0	0	0	0
cuff.1214	none	none	1	1	1	0	0	0	0
cuff.12143	none	none	1	1	1	0	0	0	0
cuff.12144	none	none	1	1	1	0	0	0	0
cuff.12145	none	none	1	1	1	0	0	0	0
cuff.12146	none	none	1	1	1	0	0	0	0
cuff.12149	none	none	1	1	1	0	0	0	0
cuff.1215	none	none	1	1	1	0	0	0	0
cuff.12150	none	none	1	1	1	0	0	0	0
cuff.12151	none	none	1	1	1	0	0	0	0
cuff.12152	none	none	1	1	1	0	0	0	0
cuff.12155	none	none	1	1	1	0	0	0	0
cuff.12156	none	none	1	1	1	0	0	0	0
cuff.1216	none	none	1	1	1	0	0	0	0
cuff.12160	none	none	1	1	1	0	0	0	0
cuff.12161	none	none	1	1	1	0	0	0	0
cuff.12162	ensxetg00000026046(9e-83)	none	1	1	0	0	0	0	0
cuff.12165	none	none	1	1	1	0	0	0	0
cuff.12168	none	none	1	1	1	0	0	0	0
cuff.12169	none	none	1	1	1	0	0	0	0
cuff.12172	none	none	1	1	1	0	0	0	0
cuff.12176	none	none	1	1	1	0	0	0	0
cuff.12178	none	none	1	1	1	0	0	0	0
cuff.12180	none	none	1	1	1	0	0	0	0
cuff.12183	none	none	1	1	1	0	0	0	0
cuff.12192	none	none	1	1	1	0	0	0	0
cuff.12194	none	none	1	1	1	0	0	0	0
cuff.1220	none	none	1	1	1	0	0	0	0
cuff.12200	none	none	1	1	1	0	0	0	0
cuff.12204	none	none	1	1	1	0	0	0	0
cuff.12205	none	none	1	1	1	0	0	0	0
cuff.12206	none	none	1	1	1	0	0	0	0
cuff.12207	none	none	1	1	1	0	0	0	0
cuff.12208	trit1(3e-53)	trit1	1	1	0	53	comp	0	0
cuff.12211	none	none	1	1	1	0	0	0	0
cuff.12212	none	none	1	1	1	0	0	0	0
cuff.12213	none	none	1	1	1	0	0	0	0
cuff.12214	none	none	1	1	1	0	0	0	0
cuff.12219	none	none	1	1	1	0	0	0	0
cuff.1222	ambra1(1e-79)	ambra1	1	1	0	79	comp	0	0
cuff.12220	none	none	1	1	1	0	0	0	0
cuff.12221	none	none	1	1	1	0	0	0	0
cuff.12222	none	none	1	1	1	0	0	0	0
cuff.12223	none	none	1	1	1	0	0	0	0
cuff.12225	none	none	1	1	1	0	0	0	0
cuff.12228	none	none	1	1	1	0	0	0	0
cuff.12229	none	none	1	1	1	0	0	0	0
cuff.12230	none	none	1	1	1	0	0	0	0
cuff.12231	trim33(5e-101)	trim33	1	1	0	101	comp	0	0
cuff.12232	hoxd10(4e-142)	hoxd10	1	1	0	142	comp	0	0
cuff.12234	none	none	1	1	1	0	0	0	0
cuff.12235	none	none	1	1	1	0	0	0	0
cuff.12238	sephs2(4e-102)	sephs2	1	1	0	102	comp	0	0
cuff.12239	none	none	1	1	1	0	0	0	0
cuff.12241	none	none	1	1	1	0	0	0	0
cuff.12242	none	none	1	1	1	0	0	0	0
cuff.12243	none	none	1	1	1	0	0	0	0
cuff.12244	none	none	1	1	1	0	0	0	0
cuff.12245	none	none	1	1	1	0	0	0	0
cuff.12247	none	none	1	1	1	0	0	0	0
cuff.1225	none	none	1	1	1	0	0	0	0
cuff.12252	none	none	1	1	1	0	0	0	0
cuff.12253	none	none	1	1	1	0	0	0	0
cuff.12254	none	none	1	1	1	0	0	0	0
cuff.12255	none	none	1	1	1	0	0	0	0
cuff.12258	none	none	1	1	1	0	0	0	0
cuff.12259	gpr107(3e-46)	gpr107	1	1	0	46	comp	0	0
cuff.1226	polr2a(8e-52)	polr2a	1	1	0	52	comp	0	0
cuff.12260	none	none	1	1	1	0	0	0	0
cuff.12261	none	none	1	1	1	0	0	0	0
cuff.12262	none	none	1	1	1	0	0	0	0
cuff.12263	sptbn1(3e-49)	sptbn1	1	1	0	49	comp	0	0
cuff.12264	none	none	1	1	1	0	0	0	0
cuff.12265	none	none	1	1	1	0	0	0	0
cuff.12267	ensxetg00000034274(1e-116)	none	1	1	0	0	0	0	0
cuff.12268	none	none	1	1	1	0	0	0	0
cuff.12269	none	none	1	1	1	0	0	0	0
cuff.1227	t2(3e-71)	slc25a5	1	1	0	71	comp	1	0
cuff.12271	cstf1(2e-105)	cstf1	1	1	0	105	comp	0	0
cuff.12272	none	none	1	1	1	0	0	0	0
cuff.12273	none	none	1	1	1	0	0	0	0
cuff.12275	none	none	1	1	1	0	0	0	0
cuff.12276	none	none	1	1	1	0	0	0	0
cuff.12277	none	none	1	1	1	0	0	0	0
cuff.12278	none	none	1	1	1	0	0	0	0
cuff.12279	none	none	1	1	1	0	0	0	0
cuff.1228	il17ra(5e-49)	il17ra	1	1	0	49	comp	0	0
cuff.12280	capn10(2e-79)	capn10	1	1	0	79	comp	0	0
cuff.12281	none	none	1	1	1	0	0	0	0
cuff.12282	none	none	1	1	1	0	0	0	0
cuff.12283	none	none	1	1	1	0	0	0	0
cuff.12288	none	none	1	1	1	0	0	0	0
cuff.12289	none	none	1	1	1	0	0	0	0
cuff.1229	none	none	1	1	1	0	0	0	0
cuff.12290	none	none	1	1	1	0	0	0	0
cuff.12291	none	none	1	1	1	0	0	0	0
cuff.12295	none	none	1	1	1	0	0	0	0
cuff.12297	none	none	1	1	1	0	0	0	0
cuff.12298	none	none	1	1	1	0	0	0	0
cuff.12299	none	none	1	1	1	0	0	0	0
cuff.123	none	none	1	1	1	0	0	0	0
cuff.1230	none	none	1	1	1	0	0	0	0
cuff.12300	none	none	1	1	1	0	0	0	0
cuff.12301	none	none	1	1	1	0	0	0	0
cuff.12304	none	none	1	1	1	0	0	0	0
cuff.12306	none	none	1	1	1	0	0	0	0
cuff.1231	none	none	1	1	1	0	0	0	0
cuff.12311	none	none	1	1	1	0	0	0	0
cuff.12315	none	none	1	1	1	0	0	0	0
cuff.12316	none	none	1	1	1	0	0	0	0
cuff.12319	eif2c4(1e-57)	none	1	1	0	0	0	0	0
cuff.12320	none	none	1	1	1	0	0	0	0
cuff.12321	fyttd1(3e-34)	fyttd1	1	1	0	34	comp	0	0
cuff.12325	none	none	1	1	1	0	0	0	0
cuff.12326	none	none	1	1	1	0	0	0	0
cuff.12327	nup98(1e-70)	nup98	1	1	0	70	comp	0	0
cuff.12328	none	none	1	1	1	0	0	0	0
cuff.1233	none	none	1	1	1	0	0	0	0
cuff.12330	none	none	1	1	1	0	0	0	0
cuff.12332	none	none	1	1	1	0	0	0	0
cuff.12333	none	none	1	1	1	0	0	0	0
cuff.12334	nup98(2e-153)	nup98	1	1	0	153	comp	0	0
cuff.12335	ensxetg00000031592(3e-54)	none	1	1	0	0	0	0	0
cuff.12336	ptgs2(4e-22)	ptgs2	1	1	0	22	comp	0	0
cuff.1234	none	none	1	1	1	0	0	0	0
cuff.12341	none	none	1	1	1	0	0	0	0
cuff.12343	none	none	1	1	1	0	0	0	0
cuff.12344	tfam(1e-31)	tfam	1	1	0	31	comp	0	0
cuff.12345	none	none	1	1	1	0	0	0	0
cuff.12346	none	none	1	1	1	0	0	0	0
cuff.12347	none	none	1	1	1	0	0	0	0
cuff.12348	none	none	1	1	1	0	0	0	0
cuff.12349	none	none	1	1	1	0	0	0	0
cuff.1235	pou3f1(1e-84)	pou3f1	1	1	0	84	comp	0	0
cuff.12350	none	none	1	1	1	0	0	0	0
cuff.12352	none	none	1	1	1	0	0	0	0
cuff.12353	none	none	1	1	1	0	0	0	0
cuff.12354	none	none	1	1	1	0	0	0	0
cuff.12356	none	none	1	1	1	0	0	0	0
cuff.12358	none	none	1	1	1	0	0	0	0
cuff.12359	none	none	1	1	1	0	0	0	0
cuff.1236	none	none	1	1	1	0	0	0	0
cuff.12361	none	none	1	1	1	0	0	0	0
cuff.12362	none	none	1	1	1	0	0	0	0
cuff.12363	none	none	1	1	1	0	0	0	0
cuff.12364	none	none	1	1	1	0	0	0	0
cuff.12365	none	none	1	1	1	0	0	0	0
cuff.12366	none	none	1	1	1	0	0	0	0
cuff.12367	none	none	1	1	1	0	0	0	0
cuff.12368	none	none	1	1	1	0	0	0	0
cuff.12369	none	none	1	1	1	0	0	0	0
cuff.1237	none	none	1	1	1	0	0	0	0
cuff.12370	none	none	1	1	1	0	0	0	0
cuff.12377	none	none	1	1	1	0	0	0	0
cuff.12378	none	none	1	1	1	0	0	0	0
cuff.12379	rpl21(8e-134)	rpl21	1	1	0	134	comp	0	0
cuff.1238	huwe1(1e-48)	huwe1	1	1	0	48	comp	0	0
cuff.12382	none	none	1	1	1	0	0	0	0
cuff.12384	none	none	1	1	1	0	0	0	0
cuff.12385	none	none	1	1	1	0	0	0	0
cuff.12388	hist1h2aa(2e-130)	hist1h2aa	1	1	0	130	comp	0	0
cuff.12389	none	none	1	1	1	0	0	0	0
cuff.1239	none	none	1	1	1	0	0	0	0
cuff.12390	thrap3(7e-38)	thrap3	1	1	0	38	comp	0	0
cuff.12391	none	none	1	1	1	0	0	0	0
cuff.12393	none	none	1	1	1	0	0	0	0
cuff.12395	none	none	1	1	1	0	0	0	0
cuff.12396	gbx2.2(2e-94)	gbx2	1	1	0	94	.*	0	0
cuff.12398	none	none	1	1	1	0	0	0	0
cuff.124	none	none	1	1	1	0	0	0	0
cuff.12401	none	none	1	1	1	0	0	0	0
cuff.12404	none	none	1	1	1	0	0	0	0
cuff.12406	none	none	1	1	1	0	0	0	0
cuff.12408	none	none	1	1	1	0	0	0	0
cuff.12410	none	none	1	1	1	0	0	0	0
cuff.12411	none	none	1	1	1	0	0	0	0
cuff.12414	none	none	1	1	1	0	0	0	0
cuff.12418	none	none	1	1	1	0	0	0	0
cuff.12419	actg1(5e-110)	actg1	1	1	0	110	comp	0	0
cuff.12421	fpgs(2e-139)	fpgs	1	1	0	139	comp	0	0
cuff.12425	none	none	1	1	1	0	0	0	0
cuff.12429	none	none	1	1	1	0	0	0	0
cuff.1243	none	none	1	1	1	0	0	0	0
cuff.12431	none	none	1	1	1	0	0	0	0
cuff.12438	fpgs(4e-143)	fpgs	1	1	0	143	comp	0	0
cuff.1244	none	none	1	1	1	0	0	0	0
cuff.12444	none	none	1	1	1	0	0	0	0
cuff.1245	none	none	1	1	1	0	0	0	0
cuff.12450	c5(2e-33)	c5	1	1	0	33	comp	0	0
cuff.12451	rab3a(8e-119)	rab3a	1	1	0	119	comp	0	0
cuff.12453	none	none	1	1	1	0	0	0	0
cuff.12455	none	none	1	1	1	0	0	0	0
cuff.12457	none	none	1	1	1	0	0	0	0
cuff.1246	none	none	1	1	1	0	0	0	0
cuff.12460	none	none	1	1	1	0	0	0	0
cuff.12461	none	none	1	1	1	0	0	0	0
cuff.12464	ptgds(1e-44)	ptgds	1	1	0	44	comp	0	0
cuff.12465	none	none	1	1	1	0	0	0	0
cuff.12466	none	none	1	1	1	0	0	0	0
cuff.12467	none	none	1	1	1	0	0	0	0
cuff.12469	none	none	1	1	1	0	0	0	0
cuff.1247	none	none	1	1	1	0	0	0	0
cuff.12471	none	none	1	1	1	0	0	0	0
cuff.12473	none	none	1	1	1	0	0	0	0
cuff.12475	none	none	1	1	1	0	0	0	0
cuff.12476	none	none	1	1	1	0	0	0	0
cuff.12477	none	none	1	1	1	0	0	0	0
cuff.12478	none	none	1	1	1	0	0	0	0
cuff.12479	none	none	1	1	1	0	0	0	0
cuff.1248	none	none	1	1	1	0	0	0	0
cuff.12481	none	none	1	1	1	0	0	0	0
cuff.12482	none	none	1	1	1	0	0	0	0
cuff.12483	ino80(7e-65)	ino80	1	1	0	65	comp	0	0
cuff.12484	none	none	1	1	1	0	0	0	0
cuff.12486	pdp1(4e-122)	pdp1	1	1	0	122	comp	0	0
cuff.12487	none	none	1	1	1	0	0	0	0
cuff.12488	none	none	1	1	1	0	0	0	0
cuff.12489	none	none	1	1	1	0	0	0	0
cuff.1249	none	none	1	1	1	0	0	0	0
cuff.12492	none	none	1	1	1	0	0	0	0
cuff.12494	none	none	1	1	1	0	0	0	0
cuff.12496	none	none	1	1	1	0	0	0	0
cuff.12498	none	none	1	1	1	0	0	0	0
cuff.125	none	none	1	1	1	0	0	0	0
cuff.12501	none	none	1	1	1	0	0	0	0
cuff.12504	none	none	1	1	1	0	0	0	0
cuff.12505	none	none	1	1	1	0	0	0	0
cuff.12506	none	none	1	1	1	0	0	0	0
cuff.12507	none	none	1	1	1	0	0	0	0
cuff.12509	none	none	1	1	1	0	0	0	0
cuff.1251	cecr5(2e-67)	cecr5	1	1	0	67	comp	0	0
cuff.12510	none	none	1	1	1	0	0	0	0
cuff.12511	none	none	1	1	1	0	0	0	0
cuff.12512	none	none	1	1	1	0	0	0	0
cuff.12513	none	none	1	1	1	0	0	0	0
cuff.12514	none	none	1	1	1	0	0	0	0
cuff.12515	none	none	1	1	1	0	0	0	0
cuff.12518	btg5(2e-86)	none	1	1	0	0	0	0	0
cuff.12519	none	none	1	1	1	0	0	0	0
cuff.1252	none	none	1	1	1	0	0	0	0
cuff.1253	none	none	1	1	1	0	0	0	0
cuff.12536	none	none	1	1	1	0	0	0	0
cuff.12537	none	none	1	1	1	0	0	0	0
cuff.12538	none	none	1	1	1	0	0	0	0
cuff.1254	none	none	1	1	1	0	0	0	0
cuff.12543	none	none	1	1	1	0	0	0	0
cuff.12546	none	none	1	1	1	0	0	0	0
cuff.12547	none	none	1	1	1	0	0	0	0
cuff.12549	none	none	1	1	1	0	0	0	0
cuff.12550	rab18(2e-51)	rab18	1	1	0	51	comp	0	0
cuff.12551	none	none	1	1	1	0	0	0	0
cuff.12552	none	none	1	1	1	0	0	0	0
cuff.12553	ethe1(9e-24)	ethe1	1	1	0	24	comp	0	0
cuff.12555	none	none	1	1	1	0	0	0	0
cuff.12556	none	none	1	1	1	0	0	0	0
cuff.12557	xb-gene-5791624(3e-28)	none	1	1	0	0	0	0	0
cuff.12558	none	none	1	1	1	0	0	0	0
cuff.12559	ifrd1(1e-53)	ifrd1	1	1	0	53	comp	0	0
cuff.1256	none	none	1	1	1	0	0	0	0
cuff.12560	none	none	1	1	1	0	0	0	0
cuff.12561	none	none	1	1	1	0	0	0	0
cuff.12562	none	none	1	1	1	0	0	0	0
cuff.12565	none	none	1	1	1	0	0	0	0
cuff.12566	none	none	1	1	1	0	0	0	0
cuff.12567	none	none	1	1	1	0	0	0	0
cuff.12568	none	none	1	1	1	0	0	0	0
cuff.12569	none	none	1	1	1	0	0	0	0
cuff.1257	none	none	1	1	1	0	0	0	0
cuff.12571	ensxetg00000026046(2e-53)	none	1	1	0	0	0	0	0
cuff.12572	evpl(0.0)	evpl	1	1	0	1000	comp	0	0
cuff.12575	none	none	1	1	1	0	0	0	0
cuff.12576	none	none	1	1	1	0	0	0	0
cuff.12577	frmd4a(7e-88)	frmd4a	1	1	0	88	comp	0	0
cuff.12578	none	none	1	1	1	0	0	0	0
cuff.1258	none	none	1	1	1	0	0	0	0
cuff.12581	none	none	1	1	1	0	0	0	0
cuff.12582	hsp70(2e-124)	none	1	1	0	0	0	0	0
cuff.12583	none	none	1	1	1	0	0	0	0
cuff.12585	none	none	1	1	1	0	0	0	0
cuff.12586	none	none	1	1	1	0	0	0	0
cuff.12587	none	none	1	1	1	0	0	0	0
cuff.12589	none	none	1	1	1	0	0	0	0
cuff.12590	none	none	1	1	1	0	0	0	0
cuff.12593	none	none	1	1	1	0	0	0	0
cuff.12594	none	none	1	1	1	0	0	0	0
cuff.12597	none	none	1	1	1	0	0	0	0
cuff.12598	none	none	1	1	1	0	0	0	0
cuff.1260	none	none	1	1	1	0	0	0	0
cuff.12605	none	none	1	1	1	0	0	0	0
cuff.12608	none	none	1	1	1	0	0	0	0
cuff.12613	none	none	1	1	1	0	0	0	0
cuff.12616	none	none	1	1	1	0	0	0	0
cuff.12617	smg9(3e-33)	smg9	1	1	0	33	comp	0	0
cuff.12618	none	none	1	1	1	0	0	0	0
cuff.1262	none	none	1	1	1	0	0	0	0
cuff.12620	none	none	1	1	1	0	0	0	0
cuff.12621	none	none	1	1	1	0	0	0	0
cuff.12622	none	none	1	1	1	0	0	0	0
cuff.12624	none	none	1	1	1	0	0	0	0
cuff.12626	none	none	1	1	1	0	0	0	0
cuff.12627	none	none	1	1	1	0	0	0	0
cuff.12631	none	none	1	1	1	0	0	0	0
cuff.12632	none	none	1	1	1	0	0	0	0
cuff.12634	none	none	1	1	1	0	0	0	0
cuff.12637	none	none	1	1	1	0	0	0	0
cuff.12639	none	none	1	1	1	0	0	0	0
cuff.12640	none	none	1	1	1	0	0	0	0
cuff.12647	none	none	1	1	1	0	0	0	0
cuff.12648	c7orf52(1e-26)	none	1	1	0	0	0	0	0
cuff.1265	none	none	1	1	1	0	0	0	0
cuff.12651	ndst2(7e-51)	ndst2	1	1	0	51	comp	0	0
cuff.12652	none	none	1	1	1	0	0	0	0
cuff.12653	none	none	1	1	1	0	0	0	0
cuff.12659	none	none	1	1	1	0	0	0	0
cuff.12660	none	none	1	1	1	0	0	0	0
cuff.12661	kdm6a(3e-158)	kdm6a	1	1	0	158	comp	0	0
cuff.12662	none	none	1	1	1	0	0	0	0
cuff.12663	none	none	1	1	1	0	0	0	0
cuff.12664	phox2a(2e-109)	phox2a	1	1	0	109	comp	0	0
cuff.12669	none	none	1	1	1	0	0	0	0
cuff.12670	none	none	1	1	1	0	0	0	0
cuff.12673	none	none	1	1	1	0	0	0	0
cuff.12675	none	none	1	1	1	0	0	0	0
cuff.12676	none	none	1	1	1	0	0	0	0
cuff.12677	none	none	1	1	1	0	0	0	0
cuff.12678	none	none	1	1	1	0	0	0	0
cuff.12679	none	none	1	1	1	0	0	0	0
cuff.1268	fst(5e-127)	fst	1	1	0	127	comp	0	0
cuff.12680	none	none	1	1	1	0	0	0	0
cuff.12681	none	none	1	1	1	0	0	0	0
cuff.12682	none	none	1	1	1	0	0	0	0
cuff.12683	none	none	1	1	1	0	0	0	0
cuff.12684	none	none	1	1	1	0	0	0	0
cuff.1269	none	none	1	1	1	0	0	0	0
cuff.127	none	none	1	1	1	0	0	0	0
cuff.1270	none	none	1	1	1	0	0	0	0
cuff.12708	none	none	1	1	1	0	0	0	0
cuff.12709	none	none	1	1	1	0	0	0	0
cuff.12710	none	none	1	1	1	0	0	0	0
cuff.12711	none	none	1	1	1	0	0	0	0
cuff.12714	none	none	1	1	1	0	0	0	0
cuff.12715	none	none	1	1	1	0	0	0	0
cuff.12716	epha2(4e-121)	epha2	1	1	0	121	comp	0	0
cuff.12718	irg1(1e-37)	irg1	1	1	0	37	comp	0	0
cuff.12719	none	none	1	1	1	0	0	0	0
cuff.1272	none	none	1	1	1	0	0	0	0
cuff.12720	none	none	1	1	1	0	0	0	0
cuff.12723	none	none	1	1	1	0	0	0	0
cuff.12724	none	none	1	1	1	0	0	0	0
cuff.12725	gatad2a(2e-89)	gatad2a	1	1	0	89	comp	0	0
cuff.12726	none	none	1	1	1	0	0	0	0
cuff.12728	none	none	1	1	1	0	0	0	0
cuff.1273	none	none	1	1	1	0	0	0	0
cuff.12730	none	none	1	1	1	0	0	0	0
cuff.12736	none	none	1	1	1	0	0	0	0
cuff.12737	sgk1(4e-52)	sgk1	1	1	0	52	comp	0	0
cuff.12738	none	none	1	1	1	0	0	0	0
cuff.12739	none	none	1	1	1	0	0	0	0
cuff.12740	none	none	1	1	1	0	0	0	0
cuff.12741	none	none	1	1	1	0	0	0	0
cuff.12743	none	none	1	1	1	0	0	0	0
cuff.12746	none	none	1	1	1	0	0	0	0
cuff.1275	none	none	1	1	1	0	0	0	0
cuff.12751	smad7(1e-100)	smad7	1	1	0	100	comp	0	0
cuff.12752	none	none	1	1	1	0	0	0	0
cuff.12753	none	none	1	1	1	0	0	0	0
cuff.12756	none	none	1	1	1	0	0	0	0
cuff.12758	none	none	1	1	1	0	0	0	0
cuff.12761	none	none	1	1	1	0	0	0	0
cuff.12762	none	none	1	1	1	0	0	0	0
cuff.12763	none	none	1	1	1	0	0	0	0
cuff.12764	none	none	1	1	1	0	0	0	0
cuff.12765	none	none	1	1	1	0	0	0	0
cuff.12767	none	none	1	1	1	0	0	0	0
cuff.12768	none	none	1	1	1	0	0	0	0
cuff.12769	none	none	1	1	1	0	0	0	0
cuff.12770	none	none	1	1	1	0	0	0	0
cuff.12771	none	none	1	1	1	0	0	0	0
cuff.12772	none	none	1	1	1	0	0	0	0
cuff.12774	none	none	1	1	1	0	0	0	0
cuff.12779	fam107a(2e-158)	fam107a	1	1	0	158	comp	0	0
cuff.1278	none	none	1	1	1	0	0	0	0
cuff.12783	none	none	1	1	1	0	0	0	0
cuff.12788	none	none	1	1	1	0	0	0	0
cuff.1279	none	none	1	1	1	0	0	0	0
cuff.12792	none	none	1	1	1	0	0	0	0
cuff.12793	none	none	1	1	1	0	0	0	0
cuff.12794	rtf1(2e-52)	rtf1	1	1	0	52	comp	0	0
cuff.12795	none	none	1	1	1	0	0	0	0
cuff.12796	none	none	1	1	1	0	0	0	0
cuff.12797	none	none	1	1	1	0	0	0	0
cuff.12799	none	none	1	1	1	0	0	0	0
cuff.128	none	none	1	1	1	0	0	0	0
cuff.12804	none	none	1	1	1	0	0	0	0
cuff.12806	none	none	1	1	1	0	0	0	0
cuff.12807	cnot10(3e-30)	cnot10	1	1	0	30	comp	0	0
cuff.12809	ivd(4e-62)	ivd	1	1	0	62	comp	0	0
cuff.1281	none	none	1	1	1	0	0	0	0
cuff.12810	none	none	1	1	1	0	0	0	0
cuff.12811	none	none	1	1	1	0	0	0	0
cuff.12812	none	none	1	1	1	0	0	0	0
cuff.12815	none	none	1	1	1	0	0	0	0
cuff.12816	none	none	1	1	1	0	0	0	0
cuff.12817	none	none	1	1	1	0	0	0	0
cuff.1282	none	none	1	1	1	0	0	0	0
cuff.12820	none	none	1	1	1	0	0	0	0
cuff.12821	none	none	1	1	1	0	0	0	0
cuff.12822	none	none	1	1	1	0	0	0	0
cuff.12825	none	none	1	1	1	0	0	0	0
cuff.12826	none	none	1	1	1	0	0	0	0
cuff.12828	none	none	1	1	1	0	0	0	0
cuff.12829	none	none	1	1	1	0	0	0	0
cuff.1283	none	none	1	1	1	0	0	0	0
cuff.12832	none	none	1	1	1	0	0	0	0
cuff.12836	none	none	1	1	1	0	0	0	0
cuff.12837	none	none	1	1	1	0	0	0	0
cuff.12838	none	none	1	1	1	0	0	0	0
cuff.12839	none	none	1	1	1	0	0	0	0
cuff.1284	none	none	1	1	1	0	0	0	0
cuff.12846	none	none	1	1	1	0	0	0	0
cuff.12848	none	none	1	1	1	0	0	0	0
cuff.12849	none	none	1	1	1	0	0	0	0
cuff.12851	xb-gene-5809452(2e-45)	none	1	1	0	0	0	0	0
cuff.12853	none	none	1	1	1	0	0	0	0
cuff.12857	none	none	1	1	1	0	0	0	0
cuff.12858	none	none	1	1	1	0	0	0	0
cuff.1286	none	none	1	1	1	0	0	0	0
cuff.12860	none	none	1	1	1	0	0	0	0
cuff.12862	none	none	1	1	1	0	0	0	0
cuff.12863	none	none	1	1	1	0	0	0	0
cuff.12864	none	none	1	1	1	0	0	0	0
cuff.12866	none	none	1	1	1	0	0	0	0
cuff.12872	none	none	1	1	1	0	0	0	0
cuff.12873	none	none	1	1	1	0	0	0	0
cuff.12874	none	none	1	1	1	0	0	0	0
cuff.12875	none	none	1	1	1	0	0	0	0
cuff.12876	ppp4c(1e-91)	ppp4c	1	1	0	91	comp	0	0
cuff.12878	krt8(6e-63)	krt8	1	1	0	63	comp	0	0
cuff.12879	none	none	1	1	1	0	0	0	0
cuff.1288	ensxetg00000030193(4e-52)	none	1	1	0	0	0	0	0
cuff.12880	none	none	1	1	1	0	0	0	0
cuff.12884	none	none	1	1	1	0	0	0	0
cuff.12886	none	none	1	1	1	0	0	0	0
cuff.12887	t2(6e-55)	slc25a5	1	1	0	55	comp	1	0
cuff.12888	none	none	1	1	1	0	0	0	0
cuff.12889	none	none	1	1	1	0	0	0	0
cuff.1289	none	none	1	1	1	0	0	0	0
cuff.12890	none	none	1	1	1	0	0	0	0
cuff.12891	none	none	1	1	1	0	0	0	0
cuff.12892	none	none	1	1	1	0	0	0	0
cuff.12895	none	none	1	1	1	0	0	0	0
cuff.12896	none	none	1	1	1	0	0	0	0
cuff.12897	none	none	1	1	1	0	0	0	0
cuff.12898	none	none	1	1	1	0	0	0	0
cuff.1290	none	none	1	1	1	0	0	0	0
cuff.12900	none	none	1	1	1	0	0	0	0
cuff.12901	ola1(2e-80)	ola1	1	1	0	80	comp	0	0
cuff.12902	ensxetg00000013182(4e-60)	none	1	1	0	0	0	0	0
cuff.12903	none	none	1	1	1	0	0	0	0
cuff.12904	none	none	1	1	1	0	0	0	0
cuff.12905	none	none	1	1	1	0	0	0	0
cuff.12908	none	none	1	1	1	0	0	0	0
cuff.12909	none	none	1	1	1	0	0	0	0
cuff.12910	none	none	1	1	1	0	0	0	0
cuff.12914	xb-gene-5997627(2e-74)	none	1	1	0	0	0	0	0
cuff.12915	none	none	1	1	1	0	0	0	0
cuff.1292	none	none	1	1	1	0	0	0	0
cuff.12920	none	none	1	1	1	0	0	0	0
cuff.12921	none	none	1	1	1	0	0	0	0
cuff.12922	none	none	1	1	1	0	0	0	0
cuff.1293	none	none	1	1	1	0	0	0	0
cuff.12930	none	none	1	1	1	0	0	0	0
cuff.12931	none	none	1	1	1	0	0	0	0
cuff.12934	none	none	1	1	1	0	0	0	0
cuff.12938	none	none	1	1	1	0	0	0	0
cuff.1294	none	none	1	1	1	0	0	0	0
cuff.12940	none	none	1	1	1	0	0	0	0
cuff.12941	none	none	1	1	1	0	0	0	0
cuff.12942	naglu(1e-88)	naglu	1	1	0	88	comp	0	0
cuff.12946	none	none	1	1	1	0	0	0	0
cuff.12953	none	none	1	1	1	0	0	0	0
cuff.12955	none	none	1	1	1	0	0	0	0
cuff.12956	none	none	1	1	1	0	0	0	0
cuff.12959	none	none	1	1	1	0	0	0	0
cuff.1296	none	none	1	1	1	0	0	0	0
cuff.12960	ensxetg00000015125(6e-80)	none	1	1	0	0	0	0	0
cuff.12963	none	none	1	1	1	0	0	0	0
cuff.12964	none	none	1	1	1	0	0	0	0
cuff.12965	none	none	1	1	1	0	0	0	0
cuff.12966	none	none	1	1	1	0	0	0	0
cuff.1297	none	none	1	1	1	0	0	0	0
cuff.12970	none	none	1	1	1	0	0	0	0
cuff.12972	fgd1(2e-58)	fgd1	1	1	0	58	comp	0	0
cuff.12974	none	none	1	1	1	0	0	0	0
cuff.12976	crk(9e-138)	crk	1	1	0	138	comp	0	0
cuff.12977	none	none	1	1	1	0	0	0	0
cuff.12978	none	none	1	1	1	0	0	0	0
cuff.12979	ppp1r3g(3e-73)	ppp1r3g	1	1	0	73	comp	0	0
cuff.1298	none	none	1	1	1	0	0	0	0
cuff.12981	none	none	1	1	1	0	0	0	0
cuff.12982	none	none	1	1	1	0	0	0	0
cuff.12984	none	none	1	1	1	0	0	0	0
cuff.12986	none	none	1	1	1	0	0	0	0
cuff.12992	none	none	1	1	1	0	0	0	0
cuff.12993	none	none	1	1	1	0	0	0	0
cuff.12994	none	none	1	1	1	0	0	0	0
cuff.13	none	none	1	1	1	0	0	0	0
cuff.130	dync2h1(5e-48)	dync2h1	1	1	0	48	comp	0	0
cuff.1300	none	none	1	1	1	0	0	0	0
cuff.13003	none	none	1	1	1	0	0	0	0
cuff.13004	none	none	1	1	1	0	0	0	0
cuff.13007	none	none	1	1	1	0	0	0	0
cuff.13008	none	none	1	1	1	0	0	0	0
cuff.13009	none	none	1	1	1	0	0	0	0
cuff.1301	none	none	1	1	1	0	0	0	0
cuff.13010	ensxetg00000032992(2e-77)	none	1	1	0	0	0	0	0
cuff.13013	none	none	1	1	1	0	0	0	0
cuff.13014	none	none	1	1	1	0	0	0	0
cuff.13017	none	none	1	1	1	0	0	0	0
cuff.1302	none	none	1	1	1	0	0	0	0
cuff.13022	none	none	1	1	1	0	0	0	0
cuff.13023	none	none	1	1	1	0	0	0	0
cuff.13027	none	none	1	1	1	0	0	0	0
cuff.1303	cecr1(5e-49)	cecr1	1	1	0	49	comp	0	0
cuff.13030	none	none	1	1	1	0	0	0	0
cuff.13035	slc11a2(9e-126)	slc11a2	1	1	0	126	comp	0	0
cuff.13036	none	none	1	1	1	0	0	0	0
cuff.13037	none	none	1	1	1	0	0	0	0
cuff.1304	cecr1(4e-50)	cecr1	1	1	0	50	comp	0	0
cuff.13040	none	none	1	1	1	0	0	0	0
cuff.13041	none	none	1	1	1	0	0	0	0
cuff.13043	none	none	1	1	1	0	0	0	0
cuff.13044	none	none	1	1	1	0	0	0	0
cuff.1305	none	none	1	1	1	0	0	0	0
cuff.13050	none	none	1	1	1	0	0	0	0
cuff.13052	med31(2e-79)	med31	1	1	0	79	comp	0	0
cuff.13053	none	none	1	1	1	0	0	0	0
cuff.13054	none	none	1	1	1	0	0	0	0
cuff.13056	none	none	1	1	1	0	0	0	0
cuff.13057	none	none	1	1	1	0	0	0	0
cuff.13059	none	none	1	1	1	0	0	0	0
cuff.1306	none	none	1	1	1	0	0	0	0
cuff.13060	none	none	1	1	1	0	0	0	0
cuff.13062	none	none	1	1	1	0	0	0	0
cuff.13064	none	none	1	1	1	0	0	0	0
cuff.13065	none	none	1	1	1	0	0	0	0
cuff.1307	none	none	1	1	1	0	0	0	0
cuff.13072	none	none	1	1	1	0	0	0	0
cuff.13073	none	none	1	1	1	0	0	0	0
cuff.13074	none	none	1	1	1	0	0	0	0
cuff.1308	none	none	1	1	1	0	0	0	0
cuff.13084	none	none	1	1	1	0	0	0	0
cuff.1309	none	none	1	1	1	0	0	0	0
cuff.13097	none	none	1	1	1	0	0	0	0
cuff.13099	none	none	1	1	1	0	0	0	0
cuff.1310	zbtb8b(3e-61)	zbtb8b	1	1	0	61	comp	0	0
cuff.13100	none	none	1	1	1	0	0	0	0
cuff.13101	none	none	1	1	1	0	0	0	0
cuff.13103	none	none	1	1	1	0	0	0	0
cuff.13105	none	none	1	1	1	0	0	0	0
cuff.13106	none	none	1	1	1	0	0	0	0
cuff.13109	none	none	1	1	1	0	0	0	0
cuff.1311	none	none	1	1	1	0	0	0	0
cuff.13110	casc5(2e-59)	casc5	1	1	0	59	comp	0	0
cuff.13112	none	none	1	1	1	0	0	0	0
cuff.13116	none	none	1	1	1	0	0	0	0
cuff.13117	none	none	1	1	1	0	0	0	0
cuff.1312	atp2a1(2e-73)	atp2a1	1	1	0	73	comp	0	0
cuff.13120	none	none	1	1	1	0	0	0	0
cuff.13123	none	none	1	1	1	0	0	0	0
cuff.13125	none	none	1	1	1	0	0	0	0
cuff.13126	c5orf41(2e-85)	none	1	1	0	0	0	0	0
cuff.13127	none	none	1	1	1	0	0	0	0
cuff.13128	none	none	1	1	1	0	0	0	0
cuff.13129	none	none	1	1	1	0	0	0	0
cuff.1313	mpp5(4e-59)	mpp5	1	1	0	59	comp	0	0
cuff.13130	none	none	1	1	1	0	0	0	0
cuff.13131	none	none	1	1	1	0	0	0	0
cuff.13133	none	none	1	1	1	0	0	0	0
cuff.13134	none	none	1	1	1	0	0	0	0
cuff.13135	none	none	1	1	1	0	0	0	0
cuff.13136	none	none	1	1	1	0	0	0	0
cuff.13137	none	none	1	1	1	0	0	0	0
cuff.13138	none	none	1	1	1	0	0	0	0
cuff.13139	none	none	1	1	1	0	0	0	0
cuff.1314	none	none	1	1	1	0	0	0	0
cuff.13140	none	none	1	1	1	0	0	0	0
cuff.13142	none	none	1	1	1	0	0	0	0
cuff.13143	none	none	1	1	1	0	0	0	0
cuff.13147	none	none	1	1	1	0	0	0	0
cuff.13155	none	none	1	1	1	0	0	0	0
cuff.13157	none	none	1	1	1	0	0	0	0
cuff.1316	none	none	1	1	1	0	0	0	0
cuff.13160	none	none	1	1	1	0	0	0	0
cuff.13168	none	none	1	1	1	0	0	0	0
cuff.13169	none	none	1	1	1	0	0	0	0
cuff.1317	none	none	1	1	1	0	0	0	0
cuff.13170	none	none	1	1	1	0	0	0	0
cuff.13171	slc10a3(3e-113)	slc10a3	1	1	0	113	comp	0	0
cuff.13177	none	none	1	1	1	0	0	0	0
cuff.13179	hmcn2(4e-101)	hmcn2	1	1	0	101	comp	0	0
cuff.1318	none	none	1	1	1	0	0	0	0
cuff.13185	none	none	1	1	1	0	0	0	0
cuff.13187	none	none	1	1	1	0	0	0	0
cuff.13188	none	none	1	1	1	0	0	0	0
cuff.13190	none	none	1	1	1	0	0	0	0
cuff.13192	none	none	1	1	1	0	0	0	0
cuff.13194	none	none	1	1	1	0	0	0	0
cuff.13195	none	none	1	1	1	0	0	0	0
cuff.13197	none	none	1	1	1	0	0	0	0
cuff.132	none	none	1	1	1	0	0	0	0
cuff.1320	none	none	1	1	1	0	0	0	0
cuff.13202	none	none	1	1	1	0	0	0	0
cuff.13204	none	none	1	1	1	0	0	0	0
cuff.13205	none	none	1	1	1	0	0	0	0
cuff.13206	none	none	1	1	1	0	0	0	0
cuff.13208	none	none	1	1	1	0	0	0	0
cuff.13209	none	none	1	1	1	0	0	0	0
cuff.1321	none	none	1	1	1	0	0	0	0
cuff.13213	none	none	1	1	1	0	0	0	0
cuff.13215	none	none	1	1	1	0	0	0	0
cuff.13216	arhgap12(2e-85)	arhgap12	1	1	0	85	comp	0	0
cuff.13217	none	none	1	1	1	0	0	0	0
cuff.13218	lhx5(8e-69)	lhx5	1	1	0	69	comp	0	0
cuff.13219	none	none	1	1	1	0	0	0	0
cuff.13225	none	none	1	1	1	0	0	0	0
cuff.13227	none	none	1	1	1	0	0	0	0
cuff.13228	none	none	1	1	1	0	0	0	0
cuff.13229	cep104(2e-26)	cep104	1	1	0	26	comp	0	0
cuff.1323	none	none	1	1	1	0	0	0	0
cuff.13230	kdm6a(5e-56)	kdm6a	1	1	0	56	comp	0	0
cuff.13231	atp5l(3e-68)	atp5l	1	1	0	68	comp	0	0
cuff.13232	none	none	1	1	1	0	0	0	0
cuff.13236	none	none	1	1	1	0	0	0	0
cuff.1324	none	none	1	1	1	0	0	0	0
cuff.13245	none	none	1	1	1	0	0	0	0
cuff.13251	none	none	1	1	1	0	0	0	0
cuff.13252	none	none	1	1	1	0	0	0	0
cuff.13253	sltm(5e-110)	sltm	1	1	0	110	comp	0	0
cuff.13255	none	none	1	1	1	0	0	0	0
cuff.13256	rsf1(6e-105)	rsf1	1	1	0	105	comp	0	0
cuff.13259	none	none	1	1	1	0	0	0	0
cuff.1326	none	none	1	1	1	0	0	0	0
cuff.13261	none	none	1	1	1	0	0	0	0
cuff.13263	none	none	1	1	1	0	0	0	0
cuff.13265	celsr1(7e-104)	celsr1	1	1	0	104	comp	0	0
cuff.13267	none	none	1	1	1	0	0	0	0
cuff.13268	none	none	1	1	1	0	0	0	0
cuff.1327	none	none	1	1	1	0	0	0	0
cuff.13270	none	none	1	1	1	0	0	0	0
cuff.13271	none	none	1	1	1	0	0	0	0
cuff.13273	none	none	1	1	1	0	0	0	0
cuff.13274	none	none	1	1	1	0	0	0	0
cuff.13275	none	none	1	1	1	0	0	0	0
cuff.13276	none	none	1	1	1	0	0	0	0
cuff.13278	ppp1ca(6e-105)	ppp1ca	1	1	0	105	comp	0	0
cuff.13279	none	none	1	1	1	0	0	0	0
cuff.1328	none	none	1	1	1	0	0	0	0
cuff.13280	none	none	1	1	1	0	0	0	0
cuff.13281	none	none	1	1	1	0	0	0	0
cuff.13282	none	none	1	1	1	0	0	0	0
cuff.13283	none	none	1	1	1	0	0	0	0
cuff.13285	none	none	1	1	1	0	0	0	0
cuff.1329	none	none	1	1	1	0	0	0	0
cuff.13291	none	none	1	1	1	0	0	0	0
cuff.13294	ensxetg00000015125(3e-73)	none	1	1	0	0	0	0	0
cuff.13298	none	none	1	1	1	0	0	0	0
cuff.13299	none	none	1	1	1	0	0	0	0
cuff.1330	5_8s_rrna(3e-26)	none	1	1	0	0	0	0	0
cuff.13300	nuak1(0.0)	nuak1	1	1	0	1000	comp	0	0
cuff.13301	none	none	1	1	1	0	0	0	0
cuff.13302	none	none	1	1	1	0	0	0	0
cuff.13303	none	none	1	1	1	0	0	0	0
cuff.13304	none	none	1	1	1	0	0	0	0
cuff.13306	none	none	1	1	1	0	0	0	0
cuff.13307	none	none	1	1	1	0	0	0	0
cuff.13308	ethe1(1e-89)	ethe1	1	1	0	89	comp	0	0
cuff.13309	none	none	1	1	1	0	0	0	0
cuff.1331	none	none	1	1	1	0	0	0	0
cuff.13310	none	none	1	1	1	0	0	0	0
cuff.13311	none	none	1	1	1	0	0	0	0
cuff.13312	none	none	1	1	1	0	0	0	0
cuff.13314	none	none	1	1	1	0	0	0	0
cuff.13315	none	none	1	1	1	0	0	0	0
cuff.13316	none	none	1	1	1	0	0	0	0
cuff.13317	fzd7(2e-114)	fzd7	1	1	0	114	comp	0	0
cuff.1333	none	none	1	1	1	0	0	0	0
cuff.13332	none	none	1	1	1	0	0	0	0
cuff.13337	none	none	1	1	1	0	0	0	0
cuff.13342	none	none	1	1	1	0	0	0	0
cuff.13343	none	none	1	1	1	0	0	0	0
cuff.13346	none	none	1	1	1	0	0	0	0
cuff.13347	none	none	1	1	1	0	0	0	0
cuff.13349	none	none	1	1	1	0	0	0	0
cuff.13353	none	none	1	1	1	0	0	0	0
cuff.13354	none	none	1	1	1	0	0	0	0
cuff.13355	none	none	1	1	1	0	0	0	0
cuff.13356	ensxetg00000011157(6e-90)	none	1	1	0	0	0	0	0
cuff.13359	none	none	1	1	1	0	0	0	0
cuff.13362	none	none	1	1	1	0	0	0	0
cuff.13365	none	none	1	1	1	0	0	0	0
cuff.13366	none	none	1	1	1	0	0	0	0
cuff.13367	none	none	1	1	1	0	0	0	0
cuff.13368	none	none	1	1	1	0	0	0	0
cuff.13369	none	none	1	1	1	0	0	0	0
cuff.13370	none	none	1	1	1	0	0	0	0
cuff.13374	rpl35a(2e-62)	rpl35a	1	1	0	62	comp	0	0
cuff.13375	none	none	1	1	1	0	0	0	0
cuff.13376	none	none	1	1	1	0	0	0	0
cuff.13379	none	none	1	1	1	0	0	0	0
cuff.13380	none	none	1	1	1	0	0	0	0
cuff.13381	none	none	1	1	1	0	0	0	0
cuff.13382	none	none	1	1	1	0	0	0	0
[truncated: 61,855 more rows]
