# Supplementary material for: A molecular atlas of the developing ectoderm defines neural, neural crest, placode, and nonneural progenitor identity in vertebrates
Source: PLoS Biol. 2017 Oct 19;15(10):e2004045. doi: 10.1371/journal.pbio.2004045 (PMC5663519; doi:10.1371/journal.pbio.2004045)
Supplement: S2 Application — (ZIP) [file pbio.2004045.s014.zip › Code_20170801/PCA_NMF_Homeologs/B100B108_cuffmerged_gene2hugo_annotation_manual.txt]

gene_name	blast annotation	hugo_name	no_homolog	no_proper_name	no_blast_homology	homology_score	name_truncation	hugo_synonym	choice_rank
admp.l	admp(1e-80)	admp	0	0	0	2000	manual	1	0
admp.s	admp(6e-79)	admp	0	0	0	2000	manual	1	0
nog2.l	nog2(0.0)	nog	0	0	0	2000	manual	1	0
nog2.s	nog2(0.0)	nog	0	0	0	2000	manual	1	0
not.l	not(0.0)	noto	0	0	0	2000	manual	1	0
not.s	not(4e-50)	noto	0	0	0	2000	manual	1	0
t2.s	t2(2e-87)	t	0	0	0	2000	manual	1	0
cuff.11114	t2(3e-88)	t	0	1	0	88	manual	1	0
cuff.1227	t2(3e-71)	t	0	1	0	71	manual	1	0
cuff.12887	t2(6e-55)	t	0	1	0	55	manual	1	0
folr4.l	folr4(0.0)	folr4	1	0	0	1000	manual	0	0
foxa4.l	foxa4(4e-43)	foxa4	1	0	0	43	manual	0	0
foxa4.s	foxa4(0.0)	foxa4	1	0	0	1000	manual	0	0
foxi4.1.l	foxi4.1(6e-41)	foxi4.1	1	0	0	41	manual	0	0
foxi4.1.s	foxi4.1(0.0)	foxi4.1	1	0	0	1000	manual	0	0
foxi4.2.l	foxi4.2(0.0)	foxi4.2	1	0	0	1000	manual	0	0
foxi4.2.s	foxi4.2(0.0)	foxi4.2	1	0	0	1000	manual	0	0
hes8.l	ensxetg00000032670(0.0)	hes8	1	0	0	1000	manual	0	0
hes8.s	ensxetg00000032670(0.0)	hes8	1	0	0	1000	manual	0	0
hnf4b.l	hnf4b(0.0)	hnf4b	1	0	0	1000	manual	0	0
hnf4b.s	hnf4b(0.0)	hnf4b	1	0	0	1000	manual	0	0
hoxc3.l	hoxc3(0.0)	hoxc3	1	0	0	1000	manual	0	0
hoxc3.s	hoxc3(0.0)	hoxc3	1	0	0	1000	manual	0	0
igf3.l	igf3(6e-39)	igf3	1	0	0	39	manual	0	0
kal1.l	kal1(8e-47)	anos1	1	0	0	47	manual	0	0
kal1.s	kal1(0.0)	anos1	1	0	0	1000	manual	0	0
krt.l	krt(0.0)	krt	1	0	0	1000	manual	0	0
krt.s	krt(2e-42)	krt	1	0	0	42	manual	0	0
krt18l.s	krt18l(0.0)	krt181	1	0	0	1000	manual	0	0
krt2l.l	krt2l(0.0)	krt21	1	0	0	1000	manual	0	0
krt2l.s	krt2l(0.0)	krt21	1	0	0	1000	manual	0	0
lefty.l	lefty(3e-165)	lefty1	1	0	0	165	manual	0	0
lefty.s	lefty(0.0)	lefty1	1	0	0	1000	manual	0	0
mix1.l	mix1(0.0)	mixl1	1	0	0	1000	manual	0	0
mix1.s	mix1(0.0)	mixl1	1	0	0	1000	manual	0	0
mixer.l	mixer(0.0)	mixl1	1	0	0	1000	manual	0	0
mixer.s	mixer(0.0)	mixl1	1	0	0	1000	manual	0	0
nkx3-3.l	bapx(0.0)	nkx3.3	1	0	0	1000	manual	0	0
nkx3-3.s	bapx(0.0)	nkx3.3	1	0	0	1000	manual	0	0
nodal1.l	nodal1(0.0)	nodal	1	0	0	1000	manual	0	0
nodal1.s	nodal1(0.0)	nodal	1	0	0	1000	manual	0	0
nodal3.2.l	nodal3.1(0.0)	nodal	1	0	0	1000	manual	0	0
nodal6.l	nodal6(0.0)	nodal	1	0	0	1000	manual	0	0
nodal6.s	nodal6(0.0)	nodal	1	0	0	1000	manual	0	0
nog4.l	nog4(0.0)	nog	1	0	0	1000	manual	0	0
nog4.s	nog4(0.0)	nog	1	0	0	1000	manual	0	0
nr2f5.l	nr2f5(0.0)	nr2f5	1	0	0	1000	manual	0	0
nr2f5.s	nr2f5(0.0)	nr2f5	1	0	0	1000	manual	0	0
olig4.l	olig4(0.0)	olig4	1	0	0	1000	manual	0	0
olig4.s	olig4(0.0)	olig4	1	0	0	1000	manual	0	0
pnhd.l	pnhd(0.0)	pnhd	1	0	0	0	manual	0	0
pnhd.s	pnhd(6e-51)	pnhd	1	0	0	0	manual	0	0
post.1	post(0.0)	post	1	0	0	0	manual	0	0
post.l	post(9e-39)	post	1	0	0	0	manual	0	0
pou5f3.3.l	pou5f3.3(0.0)	pou5f3.3	1	0	0	1000	manual	0	0
pou5f3.3.s	pou5f3.3(0.0)	pou5f3.3	1	0	0	1000	manual	0	0
sfrpx.s	sfrpx(0.0)	sfrpx	1	0	0	1000	manual	0	0
soho1.l	ensxetg00000033745(0.0)	soho	1	0	0	1000	manual	0	0
soho1.s	ensxetg00000033745(0.0)	soho	1	0	0	1000	manual	0	0
sox17a.l	sox17a(3e-38)	sox17	1	0	0	38	manual	0	0
sox17a.s	sox17a(0.0)	sox17	1	0	0	1000	manual	0	0
sox17b.1.l	sox17b.1(0.0)	sox17	1	0	0	1000	manual	0	0
sox17b.1.s	sox17b.1(0.0)	sox17	1	0	0	1000	manual	0	0
szl.l	szl(0.0)	szl	1	0	0	1000	manual	0	0
szl.s	szl(9e-138)	szl	1	0	0	138	manual	0	0
twsg2.l	twsg2(0.0)	twsg2	1	0	0	1000	manual	0	0
twsg2.s	twsg2(0.0)	twsg2	1	0	0	1000	manual	0	0
ventx1.1.l	ventx1.1(0.0)	ventx	1	0	0	1000	manual	0	0
ventx1.1.s	ventx1.1(5e-98)	ventx	1	0	0	98	manual	0	0
ventx1.2.l	ventx1.2(7e-73)	ventx	1	0	0	73	manual	0	0
ventx1.2.s	ventx1.2(0.0)	ventx	1	0	0	1000	manual	0	0
ventx3.2.l	ventx3.2(0.0)	ventx	1	0	0	1000	manual	0	0
ventx3.2.s	ventx3.2(0.0)	ventx	1	0	0	1000	manual	0	0
wnt11b.l	wnt11b(0.0)	wnt11	1	0	0	1000	manual	0	0
xarp-like.l	xarp(0.0)	axin	1	0	0	1000	manual	0	0
xarp-like.s	xarp(0.0)	axin	1	0	0	1000	manual	0	0
zfyve20.l	zfyve20(0.0)	zfyve20	1	0	0	1000	manual	0	0
zfyve20.s	zfyve20(0.0)	zfyve20	1	0	0	1000	manual	0	0
znf238.2.l	znf238.2(0.0)	znf238	1	0	0	1000	manual	0	0
znf238.2.s	znf238.2(0.0)	znf238	1	0	0	1000	manual	0	0
admp2.l	none	admp2	1	0	1	1000	manual	0	0
admp2.s	none	admp2	1	0	1	1000	manual	0	0
dkkx.l	none	dkkx	1	0	1	1000	manual	0	0
nodal2.l	none	nodal	1	0	1	1000	manual	0	0
nodal2.s	none	nodal	1	0	1	1000	manual	0	0
ventx3.1.s	none	ventx	1	0	1	1000	manual	0	0
cuff.14205	ventx2.1(6e-89)	ventx	1	1	0	89	manual	0	0
cuff.1507	foxa4(6e-73)	foxa4	1	1	0	73	manual	0	0
cuff.3083	post(2e-90)	post	1	1	0	90	manual	0	0
cuff.32377	nodal3.1(5e-121)	nodal	1	1	0	121	manual	0	0
cuff.32378	nodal3.1(2e-77)	nodal	1	1	0	77	manual	0	0
cuff.3917	ventx2.2(2e-46)	ventx	1	1	0	46	manual	0	0
loc100487224.l	xb-gene-962365(0.0)|post(9e-100)	none	1	1	0	100	manual	0	0
loc100490019.l	mmp13l(0.0)	mmp13	1	1	0	1000	manual	0	0
loc100490019.s	mmp13l(0.0)	mmp13	1	1	0	1000	manual	0	0
loc100496443.l	znf167(0.0)	znf167	1	1	0	1000	manual	0	0
loc100497657-like.l	cyp2g1(0.0)	cyp2g1p	1	1	0	1000	manual	0	0
loc100498368-like.l	pcdh8l(0.0)	pcdh8	1	1	0	1000	manual	0	0
loc100498368-like.s	pcdh8l(0.0)	pcdh8	1	1	0	1000	manual	0	0
xelaev18000031m.g	wnt7c(0.0)	wnt7c	1	1	0	1000	manual	0	0
xelaev18007613m.g	vegt(0.0)	vegt	1	1	0	1000	manual	0	0
xelaev18010507m.g	vegt(0.0)	vegt	1	1	0	1000	manual	0	0
xelaev18018801m.g	nodal5.2(0.0)	nodal	1	1	0	1000	manual	0	0
xelaev18018802m.g	nodal5.2(0.0)	nodal	1	1	0	1000	manual	0	0
xelaev18018803m.g	nodal5.2(0.0)	nodal	1	1	0	1000	manual	0	0
xelaev18018805m.g	nodal5(0.0)	nodal	1	1	0	1000	manual	0	0
xelaev18018806m.g	nodal5(0.0)	nodal	1	1	0	1000	manual	0	0
xelaev18018807m.g	nodal5(0.0)	nodal	1	1	0	1000	manual	0	0
xelaev18018808m.g	nodal5(0.0)	nodal	1	1	0	1000	manual	0	0
xelaev18018866m.g	nodal3.1(0.0)	nodal	1	1	0	1000	manual	0	0
xelaev18018867m.g	nodal3.1(0.0)	nodal	1	1	0	1000	manual	0	0
xelaev18018868m.g	nodal3.1(0.0)	nodal	1	1	0	1000	manual	0	0
xelaev18024021m.g	frzb2(0.0)	frzb	1	1	0	1000	manual	0	0
xelaev18025927m.g	frzb2(0.0)	frzb	1	1	0	1000	manual	0	0
xelaev18026293m.g	bix1.1(0.0)	mixl1	1	1	0	1000	manual	0	0
xelaev18026295m.g	bix1.1(5e-79)	mixl1	1	1	0	79	manual	0	0
xelaev18026296m.g	bix1.1(1e-138)	mixl1	1	1	0	138	manual	0	0
xelaev18028629m.g	bix1.1(0.0)	mixl1	1	1	0	1000	manual	0	0
xelaev18028630m.g	bix1.1(0.0)	mixl1	1	1	0	1000	manual	0	0
xelaev18028631m.g	bix1.1(0.0)	mixl1	1	1	0	1000	manual	0	0
xelaev18034615m.g	ventx2.1(0.0)	ventx	1	1	0	1000	manual	0	0
xelaev18034617m.g	ventx2.1(2e-156)	ventx	1	1	0	156	manual	0	0
xelaev18035788m.g	hes9.1(6e-94)	hes9.1	1	1	0	94	manual	0	0
xelaev18035789m.g	hes9.1(7e-158)	hes9.1	1	1	0	158	manual	0	0
xelaev18036901m.g	ventx2.1(0.0)	ventx	1	1	0	1000	manual	0	0
xelaev18036903m.g	ventx2.1(0.0)	ventx	1	1	0	1000	manual	0	0
xelaev18037602m.g	hes9.1(6e-112)	hes9.1	1	1	0	112	manual	0	0
xelaev18037603m.g	hes9.1(3e-141)	hes9.1	1	1	0	141	manual	0	0
xelaev18037604m.g	ensxetg00000011112(8e-148)|hes9.1(2e-138)	hes9.1	1	1	0	138	manual	0	0
xelaev18038019m.g	mll4(0.0)	kmt2b	1	1	0	1000	manual	0	0
xelaev18038233m.g	oct91(0.0)	pou5f1	1	1	0	1000	manual	0	0
xelaev18041475m.g	oct91(0.0)	pou5f1	1	1	0	1000	manual	0	0
xelaev18041727m.g	wnt7c(0.0)	wnt7c	1	1	0	1000	manual	0	0
xetrov90009422m.l	nodal5(9e-29)	nodal	1	1	0	29	manual	0	0
xetrov90009422m.s	nodal5(7e-29)	nodal	1	1	0	29	manual	0	0
xetrov90019679m.l	oct25(0.0)	pou5f1	1	1	0	1000	manual	0	0
xetrov90019679m.s	oct25(0.0)	pou5f1	1	1	0	1000	manual	0	0
loc398404.l	ras-dva(0.0)	ras-dva	1	1	0	1000	manual	0	0
loc398404.s	ras-dva(0.0)	ras-dva	1	1	0	1000	manual	0	0
act3.l	act3(0.0)	act3	1	0	0	0	manual	0	0
act3.s	act3(0.0)	act3	1	0	0	0	manual	0	0
cyp1c1.l	cyp1c1(0.0)	cyp1c1	1	0	0	1000	manual	0	0
cyp1d1.l	xb-gene-5831291(0.0)	cyp1d1	1	0	0	1000	manual	0	0
cyp1d1.s	xb-gene-5831291(0.0)	cyp1d1	1	0	0	1000	manual	0	0
cyp2c37.l	cyp2c37-prov(0.0)	cyp2c37	1	0	0	1000	manual	0	0
cyp2f2.l	xb-gene-5806705(0.0)	cyp2f2	1	0	0	1000	manual	0	0
ednrb2.l	ednrb2(0.0)	ednrb	1	0	0	1000	manual	0	0
ednrb2.s	ednrb2(0.0)	ednrb	1	0	0	1000	manual	0	0
esrrgr.l	esrrgr(0.0)	esrrgr	1	0	0	1000	manual	0	0
fucolectin.l	xb-gene-5830570(0.0)	fucolectin	1	0	0	0	manual	0	0
zpax.l	zpax(0.0)	zpax	1	0	0	1000	manual	0	0
cuff.12582	hsp70(2e-124)	hspa1l	1	1	0	124	manual	0	0
loc100495392.s	has-rs(0.0)	has-rs	1	1	0	1000	manual	0	0
loc100495602.l	tubb2c(5e-26)	tubb2c	1	1	0	26	manual	0	0
xelaev18000473m.g	mll4(2e-96)	kmt2b	1	1	0	96	manual	0	0
xelaev18001532m.g	xnf7(0.0)	xnf7	1	1	0	1000	manual	0	0
xelaev18004555m.g	xnf7(0.0)	xnf7	1	1	0	1000	manual	0	0
xelaev18005391m.g	odz2(0.0)	tenm2	1	1	0	1000	manual	0	0
xelaev18011902m.g	rabl5(1e-61)	ift22	1	1	0	61	manual	0	0
xelaev18011904m.g	rabl5(2e-167)	ift22	1	1	0	167	manual	0	0
xelaev18011906m.g	rabl5(3e-176)	ift22	1	1	0	176	manual	0	0
xelaev18016364m.g	odz4(1e-178)	tenm4	1	1	0	178	manual	0	0
xelaev18012532m.g	olig4(1e-74)	olig4	1	1	0	74	manual	0	0
xelaev18014026m.g	odz4(4e-179)	tenm4	1	1	0	179	manual	0	0
xelaev18018020m.g	pkm2(0.0)	pkm	1	1	0	1000	manual	0	0
xelaev18019733m.g	has-rs(0.0)	has-rs	1	1	0	1000	manual	0	0
xelaev18020793m.g	pkm2(0.0)	pkm	1	1	0	1000	manual	0	0
xelaev18031776m.g	darmin(2e-42)	darmin	1	1	0	42	manual	0	0
xelaev18036460m.g	mll4(0.0)	kmt2b	1	1	0	0	manual	0	0
xelaev18038180m.g	tubb2c(0.0)	tubb2c	1	1	0	1000	manual	0	0
