# Supplementary material for: A molecular atlas of the developing ectoderm defines neural, neural crest, placode, and nonneural progenitor identity in vertebrates
Source: PLoS Biol. 2017 Oct 19;15(10):e2004045. doi: 10.1371/journal.pbio.2004045 (PMC5663519; doi:10.1371/journal.pbio.2004045)
Supplement: S2 Application — (ZIP) [file pbio.2004045.s014.zip › Code_20170801/PCA_NMF_Homeologs/B100B108_cuffmerged_gene_length.txt]

42sp43.l	2095
42sp50.l	3623
6330408a02rik-like.1.s	10555
6330408a02rik-like.2.s	1979
a1cf-like.l	3794
a2m.l	4377
a2m.s	5932
a2ml1.l	2752
a2ml1.s	5061
a4galt.l	1065
aaas.l	6567
aacs.l	5397
aacs.s	3883
aadac.l	3284
aadac.s	2879
aadacl4.l	1242
aadacl4.s	3197
aadat.l	1860
aadat.s	3387
aaed1.l	627
aaed1.s	6050
aagab-like.l	2487
aagab-like.s	3626
aak1.l	11571
aak1.s	10831
aamdc.s	297
aanat-like.l	12009
aanat-like.s	1089
aar2.1	6285
aarsd1.l	4694
aasdh-like.l	5397
aasdhppt.s	1112
aass.l	7782
aatf.s	3290
aatk-like.l	5592
aatk-like.s	9821
abat.l	3804
abat.s	3451
abca1.l	11650
abca1.s	10808
abca2.l	11073
abca3-like.l	8573
abca3-like.s	10361
abca4.l	11328
abca5.l	7730
abca5.s	6686
abca8.l	8277
abcb11.l	4464
abcb5.l	9398
abcb6.l	4928
abcb9.l	6275
abcc2-like.l	5403
abcc3.l	5618
abcc3.s	5189
abcc4.l	4024
abcc4.s	10234
abcd2-like.l	6725
abcd2-like.s	9364
abcd3.s	3482
abcd4-like.l	6468
abce1.l	2609
abce1.s	4005
abcf1-like.l	4555
abcg2.l	6129
abcg2.s	4682
abcg4-like.1	2267
abcg4-like.l	2529
abcg5.s	3943
abcg8.s	3610
abhd11.l	2593
abhd12.l	4642
abhd12.s	7029
abhd14a.l	2177
abhd14a.s	2013
abhd16a.l	3810
abhd16a.s	4361
abhd17a.l	4201
abhd17a.s	4086
abhd17b.l	3500
abhd17b.s	4156
abhd17c.l	3027
abhd17c.s	2812
abhd2.l	1895
abhd2.s	4280
abhd4.1	2799
abhd4.l	4064
abhd5.l	4645
abhd5.s	1570
abhd8.1	2340
abhd8.l	2218
abi1.l	8549
abi2.l	3695
abi2.s	2788
abi3.l	1670
abi3.s	978
abl1-like.1	7455
abl1-like.s	6117
abl2.l	11316
abl2.s	5854
abo-like.2.l	696
abr.l	8267
abr.s	8201
abra.l	2535
abra.s	3066
abtb1.l	5225
abtb1.s	3497
abtb2-like.2.l	4623
abtb2-like.2.s	12516
acaa1.l	3410
acaa2.l	2850
acaa2.s	8856
acaca-like.l	10635
acaca-like.s	11180
acacb.l	8733
acad10.l	5141
acad11.l	4587
acad8.l	2866
acadl.l	2659
acadm.l	6113
acadm.s	2162
acads.l	6067
acadsb.l	3446
acap3.l	8086
acap3.s	5640
acat1.1	1853
acat1.s	1686
acat2.l	1920
acat2.s	5923
acbd3.l	6144
acbd3.s	8853
acbd5.l	3123
acbd6.l	1011
acbd6.s	2512
accs.l	6095
accs.s	8225
ace2.l	4667
ace2.s	2863
acer1.l	6399
acer3.l	2913
acer3.s	3836
ache.1	4626
ache.l	2462
ackr3.l	2073
ackr3.s	2368
acmsd-like.l	2672
acmsd-like.s	2658
aco1.l	4355
aco2.l	4196
aco2.s	2856
acot11-like.l	6250
acot12.l	2400
acot12.s	610
acot13.s	2770
acot2.l	1320
acot2.s	2758
acot8.s	1687
acox2.l	5153
acoxl.l	4349
acpp.l	3852
acrc.l	6456
acsbg1.l	12603
acsf3.1	1359
acsf3.s	3601
acsl4.l	8848
acsl4.s	9482
acsl6.l	3148
acsm3.l	9846
acss1.l	5010
acss1.s	3967
acss2-like.l	10319
acss3.l	3964
act3.l	1323
act3.s	1340
acta2.l	1409
acta2.s	1414
actc1.l	3861
actc1.s	3435
actg1.l	2582
actg1.s	5359
actn1.l	5091
actn1.s	4494
actn3.l	4373
actn3.s	8101
actn4.l	6245
actn4.s	9991
actr10.l	2890
actr10.s	4803
actr1a.l	8132
actr1a.s	5829
actr2.l	3247
actr2.s	8787
actr3.l	2013
actr3.s	2246
actr5.s	2791
actr6.l	3638
actr8.1	3276
acvr1.l	8366
acvr1.s	4545
acvr1b.l	7779
acvr1b.s	9381
acvr1c.l	2038
acvr1c.s	1648
acvr2a.l	10218
acvr2a.s	10292
acvr2b.l	16090
acvr2b.s	6814
acvrl1.l	6450
acvrl1.s	3995
acy1.1.s	2406
acy3.l	2337
ada.2.s	2529
adad2.s	2392
adal.l	1395
adal.s	5592
adam10.l	5281
adam10.s	4553
adam11.l	7825
adam11.s	7394
adam17.l	15088
adam17.s	11624
adam19.s	5717
adam23.l	2626
adam23.s	2839
adam28.l	1977
adam28.s	4377
adam9.l	9777
adam9.s	9827
adamts1.l	4637
adamts1.s	4870
adamts10-like.l	9893
adamts10-like.s	8426
adamts12.l	4671
adamts14.l	3690
adamts14.s	4461
adamts15.l	5284
adamts15.s	4895
adamts16.l	5585
adamts17-like.l	5507
adamts17-like.s	5271
adamts18.l	8560
adamts18.s	6308
adamts19.l	3519
adamts2.l	3597
adamts2.s	5478
adamts20.l	9897
adamts3.l	5809
adamts3.s	6325
adamts5.l	7455
adamts5.s	13668
adamts6.1	5357
adamts6.l	4684
adamts7-like.l	10101
adamts9.l	5505
adamts9.s	5908
adamtsl1.l	7003
adamtsl1.s	5219
adamtsl2.l	2886
adamtsl2.s	2727
adamtsl3.l	11502
adamtsl3.s	5535
adamtsl4.l	5344
adamtsl4.s	7408
adamtsl5.l	3907
adamtsl5.s	4755
adap1.l	1314
adat1.s	1691
adat2.l	13023
adck2.s	3275
adck4-like.l	8957
adcy1.1	759
adcy1.l	5359
adcy4-like.l	4542
adcy4-like.s	3518
adcy7.l	10189
add3.l	4824
add3.s	6402
adgb.l	5114
adh1b.l	1228
adh1b.s	1413
adh1c.l	1224
adh1c.s	1294
adh6.l	2258
adh6.s	1254
adhfe1.s	4132
adi1.l	4269
adi1.s	300
adk.1	5688
adm.l	1711
adm.s	1702
adm2.l	777
adm2.s	2509
admp.l	2643
admp.s	2792
admp2.l	2695
admp2.s	1282
adnp.l	12894
adnp.s	8294
adnp2.l	9151
adnp2.s	8444
ado.l	5741
ado.s	5393
adora1.l	1458
adora1.s	1753
adora2a.l	2131
adora2a.s	3617
adora2b.l	10302
adora2b.s	2186
adprh-like.2.1	507
adprhl2.l	1873
adprhl2.s	6442
adprm.l	4644
adra2b.l	1681
adra2b.s	1233
adrbk2.l	6407
adrbk2.s	11474
adrm1.l	2377
adrm1.s	3760
adsl.l	2373
adss.l	4835
adssl1.l	1994
adssl1.s	1719
adtrp.1	1907
adtrp.l	1898
aen.l	5142
aen.s	6066
afap1.l	11632
afap1.s	10561
afap1l1.l	8467
afap1l1.s	4198
aff1.1	2124
aff1.l	10328
aff2-like.2.l	16110
aff2-like.2.s	20429
aff3-like.1.l	588
aff3-like.1.s	619
aff3-like.2.l	3751
aff3-like.2.s	3761
aff4.l	8437
aff4.s	17309
afg3l1p.1	3631
afg3l1p.s	4102
afg3l2.l	6377
afmid.l	3351
aga.l	1531
agbl1-like.l	6619
agbl1-like.s	6357
agbl2.l	5758
agbl3.s	3349
agbl4.l	426
agbl5.l	6990
agbl5.s	9971
agfg1.l	4778
agfg1.s	2825
aggf1.l	7170
aggf1.s	7238
agk.1	939
agk.s	2743
agl.l	6280
agl.s	6084
agmo.l	5554
agmo.s	672
ago1.l	13761
ago1.s	6855
ago2.l	6528
ago2.s	4493
ago3-like.l	4576
ago3-like.s	3814
agpat1.l	4347
agpat1.s	5412
agpat5.l	6510
agpat5.s	2623
agpat6.l	3240
agpat6.s	15083
agpat9.l	971
agpat9.s	4036
agps.l	2458
agps.s	6047
agr2.l	4459
agr2.s	2555
agr3.l	724
agrp.l	530
agrp.s	444
agt.l	1482
agt.s	2892
agtr1.l	3046
agtr1.s	2307
agtr2.l	2620
agtrap.l	1268
agxt.l	1639
agxt.s	2156
ahctf1.l	10561
ahctf1.s	11727
ahcy.l	6382
ahcy.s	2041
ahcyl1.s	1470
ahdc1.l	10153
ahdc1.s	14522
ahi1-like.l	6548
ahnak-like.l	16845
ahnak-like.s	10150
ahsa1.l	1889
ahsa1.s	5347
aicda.l	1320
aicda.s	2585
aifm1.l	7149
aifm2.l	1965
aifm2.s	3622
aifm3-like.l	11369
aim1-like.1.l	10769
aim1-like.1.s	12378
aim1l.l	11536
aim1l.s	12382
aimp1.l	4091
aimp1.s	2120
aimp2.l	4496
aimp2.s	3300
aip.l	6277
aipl1.l	2826
aipl1.s	4930
ak3.1	5479
ak3.l	6048
ak4.l	7131
ak4.s	5857
ak5.l	908
ak6.l	4330
ak6.s	4131
ak7.s	2916
ak8.l	5946
akap1-like.l	8891
akap1-like.s	927
akap10.l	2380
akap10.s	3197
akap11.l	9341
akap11.s	8663
akap13-like.l	16649
akap13-like.s	12619
akap14-like.l	2037
akap14-like.s	2581
akap2.1	7312
akap2.l	8201
akap6-like.l	8309
akap6-like.s	12202
akap7.l	6190
akap8.l	3909
akap8l.l	6504
akap9.l	15327
akap9.s	15503
akirin1.1	4689
akirin1.l	6564
akirin2.l	2410
akirin2.s	5166
aknad1.l	4704
akr1a1.l	2910
akr1a1.s	1531
akr1b1.1	2841
akr1b1.s	2774
akr1c2.1	1765
akr1c2.s	1132
akr1d1.1	2395
akr1d1.s	1588
akr7a2.l	1701
akr7a2.s	3963
akt1.l	6281
akt1.s	6710
akt1s1.l	4840
akt1s1.s	2647
akt2.l	3670
akt2.s	7344
alas1.l	2328
alas1.s	2229
alas2.1	1035
alas2.s	2652
alb-like.1.l	2184
alb-like.1.s	2012
alb-like.2.l	2836
alcam.l	10777
alcam.s	9185
aldh16a1.l	5348
aldh16a1.s	3459
aldh18a1.l	6601
aldh1a1.l	1407
aldh1a1.s	2251
aldh1a2.l	4867
aldh1a2.s	6442
aldh1a3-like.l	2091
aldh1a3-like.s	2203
aldh1b1-like.l	5577
aldh1l1.l	4759
aldh1l2.l	3757
aldh1l2.s	4905
aldh2.l	1999
aldh3a2.l	3280
aldh3a2.s	2830
aldh3b1-like.1.l	3567
aldh3b1-like.2.l	3710
aldh5a1.l	3178
aldh5a1.s	4276
aldh6a1.l	2732
aldh6a1.s	3682
aldh7a1.l	3232
aldh7a1.s	2674
aldh8a1.l	5981
aldh9a1.s	4368
aldob.l	1917
aldob.s	1565
alg1.l	1841
alg10.l	5966
alg10.s	4089
alg12.l	4499
alg13.l	658
alg13.s	372
alg14-like.l	1589
alg14-like.s	5827
alg2.l	3507
alg3.s	9589
alg5.l	5078
alg5.s	1632
alg6.l	7700
alg6.s	5271
alg8.s	3220
alg9-like.l	12025
alk-like.1.l	4211
alk-like.1.s	5274
alkbh1.l	4040
alkbh2.l	4106
alkbh3-like.l	1364
alkbh4-like.l	3377
alkbh5.l	9858
alkbh5.s	12448
alkbh6.l	6812
alkbh7-like.l	5090
alkbh8.s	4157
allc.l	1482
alox5-like.l	4668
alox5-like.s	1093
alox5ap.l	1279
alox5ap.s	806
alpi.1.1	1794
alpi.2.1	1590
alpk1.l	4925
alpk2.l	7013
alpk2.s	6704
als2-like.l	8181
als2.l	1353
als2.s	3448
als2cl-like.l	7310
als2cr12-like.l	3724
alx4.l	6577
alx4.s	5339
alyref.1	1637
alyref.l	1522
amacr.l	1479
ambn.l	1906
ambn.s	1524
ambra1-like.s	7367
amd1.l	3513
amd1.s	6710
amdhd1.l	2561
amdhd2.l	5520
amdhd2.s	741
amelx.l	1519
amelx.s	924
amer1.l	7638
amer1.s	6910
amer2.l	2176
amer2.s	2362
amfr.l	4643
amfr.s	5462
amh.l	7575
amh.s	9162
amhr2.l	2846
amhr2.s	4642
amigo1.s	3885
amigo2-like.1	1788
amigo2-like.l	3568
amigo3.l	1470
amigo3.s	1518
ammecr1l.l	7538
ammecr1l.s	3258
amn.l	2678
amot.l	8523
amot.s	8961
amotl1.l	6061
amotl1.s	3368
amotl2-like.l	3928
amotl2-like.s	3966
ampd1.l	2521
ampd1.s	2244
ampd2-like.s	10415
ampd3.l	3725
ampd3.s	4009
amph.l	4669
amt.l	2257
amy2b.s	1581
anapc1.s	6866
anapc11.l	863
anapc13.1.l	2892
anapc15.l	1390
anapc15.s	1480
anapc16.l	4306
anapc16.s	3760
anapc4.l	5231
anapc5.l	4494
anapc7.l	3054
anapc7.s	3091
angel1.l	2190
angel1.s	417
angpt4.l	3134
angpt4.s	4029
angptl1.l	4392
angptl1.s	3374
angptl4.l	2474
angptl4.s	2415
angptl5.l	1360
angptl7.l	1799
angptl7.s	2106
ank3.l	15478
ank3.s	13418
ankar.l	7787
ankdd1a-like.l	5230
ankdd1a-like.s	6742
ankdd1b.l	2653
ankdd1b.s	3300
ankef1.l	2972
ankfy1.l	5114
ankfy1.s	5630
ankh.s	4863
ankhd1.l	12728
ankhd1.s	9574
ankib1.l	10318
ankib1.s	8853
ankk1.l	3031
ankle2-like.l	8400
ankle2-like.s	7387
ankmy2-like.s	4308
ankra2.l	5860
ankrd1.l	4241
ankrd1.s	1073
ankrd10.l	12927
ankrd10.s	5172
ankrd12.l	11143
ankrd12.s	14363
ankrd13a.l	8761
ankrd13a.s	7769
ankrd13c.l	4767
ankrd13c.s	4873
ankrd16-like.l	3362
ankrd17.l	9853
ankrd17.s	12158
ankrd22.l	2150
ankrd22.s	1380
ankrd27-like.l	4664
ankrd29-like.l	3541
ankrd31.l	702
ankrd31.s	567
ankrd32.l	6548
ankrd34a.l	2049
ankrd34a.s	1830
ankrd34b.l	6031
ankrd34b.s	1566
ankrd35.l	5762
ankrd35.s	5706
ankrd37.l	1415
ankrd37.s	4191
ankrd39.l	5428
ankrd39.s	3215
ankrd40.l	5640
ankrd40.s	6321
ankrd42-like.l	3468
ankrd45-like.l	1931
ankrd45-like.s	2571
ankrd46.l	6623
ankrd46.s	2963
ankrd50.l	15244
ankrd50.s	9178
ankrd54.l	3145
ankrd54.s	3340
ankrd55.1	2213
ankrd55.l	2777
ankrd6.l	7654
ankrd6.s	6380
ankrd60-like.s	1374
ankrd65.l	4972
ankrd7.l	11066
ankrd7.s	13135
ankrd9.l	8336
anks3-like.l	3937
anks4b.l	2524
anks4b.s	1693
ankub1.l	3894
ankzf1.l	5988
anln-like.1.l	4616
anln-like.2.l	6450
ano10.l	5698
ano2.l	4014
ano2.s	4140
ano4-like.1.s	591
ano4-like.2.l	3978
ano4-like.2.s	2407
ano5.l	8597
ano5.s	8260
ano6.l	8570
anp32a.l	5081
anp32a.s	5067
anp32b.l	2061
anp32c.l	5595
anp32c.s	3993
anp32e.l	6415
anp32e.s	7231
anpep.l	4136
anpep.s	5197
antxr1.l	9056
antxr1.s	3046
antxr2.l	4485
antxr2.s	1428
anxa1-like.1.l	2295
anxa1-like.1.s	1755
anxa10.l	6242
anxa10.s	1714
anxa13.l	1484
anxa13.s	951
anxa2.l	6957
anxa2.s	1687
anxa3.l	3569
anxa3.s	2656
anxa4.l	1587
anxa4.s	1315
anxa5.l	3040
anxa5.s	2373
anxa6.l	3103
anxa6.s	3483
anxa7.1	4428
anxa7.l	4416
anxa8.l	805
anxa8.s	1530
anxa9.l	2088
aoah.l	11797
aox1.l	4949
ap1b1.l	5840
ap1b1.s	6535
ap1g1-like.1	5964
ap1g1-like.s	6016
ap1g2.l	4077
ap1g2.s	3564
ap1m1.l	2407
ap1m1.s	2746
ap1m2.1	14647
ap1m2.l	3837
ap2a1.l	8542
ap2a1.s	10163
ap2s1.l	1778
ap2s1.s	1568
ap3d1.l	8314
ap3d1.s	6624
ap3m2.l	2177
ap3m2.s	1887
ap3s1.l	1972
ap3s1.s	1506
ap4b1.l	3081
ap4e1.l	3409
ap4e1.s	5239
ap4m1.1	2470
ap4m1.l	2691
ap4s1.l	3124
ap5m1.l	3405
ap5s1.l	4654
apaf1.l	5534
apba1-like.l	8680
apba1-like.s	8052
apba2-like.l	2783
apba2-like.s	4088
apba3-like.l	4298
apba3-like.s	4935
apbb1ip.l	3069
apbb1ip.s	2428
apbb3.l	3597
apc.l	13838
apc.s	11447
apc2.l	10238
apc2.s	6732
apeh.l	4546
apex1.l	2083
apex1.s	8008
apex2.1	2183
aph1a.l	4820
aph1a.s	1297
api5.l	4021
api5.s	2869
apip.l	5661
apip.s	4159
apitd1.l	3394
aplf.l	4577
apln.l	5320
apln.s	6512
aplnr.l	2454
aplnr.s	2233
aplp1.l	4534
aplp1.s	5474
apmap-like.s	1722
apoa1.l	1330
apoa1.s	1218
apoa1bp.l	3239
apoa5.l	1594
apoa5.s	1032
apob.l	14147
apob.s	13978
apobec2.l	3088
apobec2.s	5608
apobec4.s	2088
apoc1-like.l	4762
apoe.l	1759
apoe.s	1997
apold1.l	2303
apold1.s	2611
apom.l	1177
apoo.l	1447
apool.l	2349
apopt1.l	1458
appbp2.l	4395
appbp2.s	4845
appl2.l	3994
aprt.1	4049
aqp1.l	912
aqp1.s	2731
aqp10.1	561
aqp10.l	1079
aqp11.l	5092
aqp12a.l	1999
aqp12a.s	1207
aqp2.l	3469
aqp2.s	2714
aqp3.l	2949
aqp3.s	3476
aqp4.l	2850
aqp4.s	2472
aqp5.l	768
aqp5.s	3506
aqp7.l	1178
aqp7.s	2769
aqp8.l	2227
aqp8.s	3527
aqr.l	6093
ar.1	4290
arap3.l	8125
arap3.s	5744
arc.l	1152
arc2.l	1178
arc3.l	4176
arcn1.l	2943
arel1.l	9009
arf1.l	1854
arf1.s	3243
arf3.l	6595
arf3.s	4933
arf4.1	2049
arf4.s	3242
arf5.l	2875
arf5.s	3566
arfgap1.l	10696
arfgap1.s	6264
arfgef2-like.l	12904
arfgef2-like.s	9869
arfip2.l	1778
arg1.l	2588
arg2.l	1840
arg2.s	2834
arglu1.l	8157
arglu1.s	7177
arhgap1.l	6274
arhgap1.s	3046
arhgap11a.1.l	7564
arhgap17-like.l	7419
arhgap17-like.s	4265
arhgap19-like.l	8420
arhgap20.l	5800
arhgap20.s	6459
arhgap21.l	7581
arhgap21.s	12890
arhgap22-like.l	3123
arhgap23.l	9230
arhgap23.s	5505
arhgap24-like.1	1274
arhgap24-like.l	1500
arhgap26.l	3487
arhgap26.s	9800
arhgap27-like.l	4847
arhgap27-like.s	5702
arhgap28-like.1	8930
arhgap28-like.l	7586
arhgap29.l	7004
arhgap29.s	8608
arhgap31.l	7514
arhgap31.s	6377
arhgap33.l	9792
arhgap33.s	13364
arhgap35-like.l	8292
arhgap35-like.s	7428
arhgap4.l	5191
arhgap4.s	2883
arhgap40-like.1	2546
arhgap40-like.s	3214
arhgap42.l	7110
arhgap42.s	5549
arhgap5-like.l	8845
arhgap5-like.s	6095
arhgdia.l	9137
arhgdib.l	1085
arhgdib.s	997
arhgdig.l	1086
arhgdig.s	1396
arhgef1-like.l	7496
arhgef1-like.s	11035
arhgef11-like.l	11085
arhgef11-like.s	7043
arhgef12.l	7994
arhgef12.s	7634
arhgef16.l	9968
arhgef16.s	6196
arhgef17.s	12102
arhgef26.l	6641
arhgef26.s	4730
arhgef28-like.l	10705
arhgef28-like.s	7150
arhgef37.l	5375
arhgef37.s	5256
arhgef6.l	8450
arhgef6.s	11633
arhgef7-like.l	9663
arhgef7-like.s	8551
arhgef9.l	13861
arhgef9.s	1317
arid2-like.l	8078
arid2-like.s	21432
arid3b.l	8218
arid3b.s	13341
arid4b.1	5779
arid4b.l	5307
arid5b-like.1.l	4516
arid5b-like.1.s	4078
arid5b-like.2.l	246
arih1.l	4257
arih1.s	3144
arih2.l	3446
arih2.s	6276
arl1.l	1410
arl1.s	1924
arl10.l	345
arl10.s	665
arl10b.l	5242
arl10b.s	4160
arl13a-like.l	4265
arl13b.l	8177
arl13b.s	5981
arl14ep.l	3103
arl14ep.s	3169
arl14epl-like.l	1421
arl14epl-like.s	1830
arl16.l	2662
arl2.l	1898
arl2bp.l	2382
arl2bp.s	375
arl3.1	2922
arl3.2.l	679
arl3.2.s	1744
arl3.s	1353
arl4a.l	2583
arl4a.s	3457
arl4c.l	1427
arl6.l	2151
arl6ip1.l	3397
arl6ip1.s	1561
arl6ip4.l	2080
arl6ip5.l	8331
arl6ip5.s	2320
arl6ip6-like.l	20068
arl6ip6-like.s	8497
arl8a.1	1094
arl8a.s	1286
arl8b.l	4556
arl8b.s	4609
arl9.l	4272
armc1.l	5464
armc1.s	7176
armc10-like.l	2793
armc2.l	3048
armc3.l	7393
armc4.s	5151
armc5.l	5951
armc6.l	3061
armc7.l	1564
armc8.l	4218
armc8.s	5635
armc9.1	7150
arnt.l	4250
arnt.s	5712
arnt2.l	3204
arnt2.s	3320
arpc1b.l	1668
arpc1b.s	2242
arpc4.s	2081
arpc5.l	1882
arpc5.s	2932
arpc5l.l	1871
arpc5l.s	2775
arpin.l	3393
arpp19.l	2284
arpp19.s	1844
arr3.l	1515
arrdc3.l	6679
arrdc3.s	4847
arrdc4.l	2640
arrdc4.s	1701
arsa.l	5562
arsa.s	3425
arsb.l	2917
arsd.l	4481
arsg-like.l	3880
arsi.s	7709
arsj.l	4589
arsj.s	7847
art5.l	1232
art5.s	1929
as3mt.1	3113
asah1.l	2516
asah2.l	3255
asap1.l	7524
asap1.s	2915
asap2-like.l	10035
asap2-like.s	11903
asap3.l	5343
asap3.s	840
asb1-like.l	2504
asb11.l	2454
asb13-like.l	4396
asb14.1	7918
asb15.l	2273
asb16.l	2088
asb2-like.l	6091
asb2-like.s	5759
asb3.s	4960
asb4.s	5667
asb5.l	2727
asb5.s	1203
asb6.1	5519
asb6.s	2887
asb7.l	5648
asb7.s	3936
asb9.l	2959
ascc1.l	5092
ascc2.s	6400
ash1l.l	8222
ash1l.s	10232
ash2l.l	4368
ash2l.s	4269
asic2-like.2.l	3703
asic2-like.2.s	3593
asic4.l	5398
asic4.s	2532
asic5.s	1647
asip.l	6761
asip.s	449
asl.l	3515
asmt.l	345
asmt.s	6204
asmtl.l	3660
asna1.1	6562
asna1.l	3081
asns.l	1885
asnsd1-like.l	3473
aspa.l	1185
aspg.l	5422
asph.s	6751
asphd2.l	3567
asphd2.s	3390
aspn.l	1847
aspn.s	2689
aspscr1.s	12122
asrgl1.1	3083
ass1.s	1095
aste1.l	2628
astn1.l	10251
astn1.s	9089
astn2.l	510
astn2.s	510
asxl1-like.l	9327
asxl1-like.s	9579
asxl2.s	4926
asxl3.l	16459
asxl3.s	15990
asz1.l	2059
atad1.l	4714
atad1.s	5500
atad2b-like.l	10601
atad2b-like.s	11306
atad3a.l	2692
atad3a.s	4082
atad5.l	10901
atad5.s	10043
atat1.l	8736
atat1.s	4325
atcay.l	2611
atcay.s	2556
ate1-like.l	5521
ate1-like.s	1846
atf1.l	3143
atf1.s	3577
atf2.l	3810
atf2.s	2167
atf3.l	3374
atf3.s	4542
atf4.l	1892
atf4.s	1344
atf5.l	3868
atf7.l	13710
atf7.s	11486
atf7ip-like.l	7481
atf7ip-like.s	6826
atf7ip2.l	7846
atf7ip2.s	1256
atg10-like.l	2255
atg101.l	1788
atg101.s	1522
atg13.l	5392
atg13.s	6152
atg14.l	6629
atg16l1.l	7150
atg16l1.s	6116
atg2a.l	9037
atg2b.l	10617
atg2b.s	9449
atg3.l	1332
atg3.s	3539
atg4a.l	3107
atg4a.s	2502
atg4b.l	3058
atg4b.s	2487
atg4c.l	3273
atg4c.s	2118
atg4d.l	4644
atg4d.s	2412
atg5.l	6312
atg9a.l	2499
atg9a.s	5282
athl1.1	3007
atic.l	2289
atic.s	2804
atl1.l	11912
atl1.s	2666
atl2-like.l	3221
atl2-like.s	4117
atl3.l	5223
atmin.l	4091
atn1-like.l	5956
atn1-like.s	6031
atoh1.l	1883
atoh1.s	1916
atoh7.l	465
atoh7.s	2876
atoh8.l	5865
atoh8.s	1078
atox1.l	2136
atox1.s	2403
atp10a.l	8914
atp10b.s	2029
atp10d.l	12989
atp11b-like.l	9352
atp12a-like.1.l	3478
atp13a-like.l	9498
atp13a-like.s	8926
atp13a1.l	4839
atp13a4.l	7024
atp13a4.s	5489
atp1a1.l	6601
atp1a1.s	3999
atp1a2.l	3658
atp1a2.s	4767
atp1b1.l	2309
atp1b1.s	2434
atp1b3.l	2869
atp1b3.s	6321
atp1b4-like.l	1843
atp1b4-like.s	969
atp2a3.l	7973
atp2a3.s	9874
atp2b2-like.l	4588
atp2b2-like.s	6555
atp2b3.1	5550
atp2b3.s	13380
atp2b4-like.l	543
atp2b4-like.s	11881
atp2c2.l	3871
atp2c2.s	4362
atp4b.l	1188
atp4b.s	3953
atp5a1.l	2344
atp5a1.s	2167
atp5b.l	2694
atp5b.s	1783
atp5c1.l	3369
atp5c1.s	2155
atp5d.l	1138
atp5d.s	1602
atp5f1.l	1914
atp5f1.s	4365
atp5h.l	1250
atp5h.s	1368
atp5j.l	803
atp5j.s	2782
atp5j2.l	2253
atp5j2.s	2319
atp5l.l	810
atp5o.l	1651
atp5o.s	1256
atp5s.l	1089
atp6ap1l.l	1501
atp6ap2.l	2764
atp6ap2.s	6943
atp6v0a1.l	6116
atp6v0a1.s	4388
atp6v0a2.l	6066
atp6v0b.l	2585
atp6v0b.s	2834
atp6v0c.l	1731
atp6v0c.s	1451
atp6v0d1.l	5047
atp6v0d2.l	1389
atp6v0d2.s	981
atp6v1c2.l	7291
atp6v1c2.s	5891
atp6v1d.l	1126
atp6v1d.s	1409
atp6v1e1.1	2866
atp6v1e1.s	2319
atp6v1h.l	2576
atp6v1h.s	5255
atp7a.l	7628
atp7b.l	7245
atp7b.s	10370
atp8a2.l	2379
atp8b2-like.l	7496
atp8b3.l	9254
atp8b4.l	10031
atp8b4.s	8698
atp9a.l	6909
atp9a.s	4486
atp9b.l	5404
atpaf1.s	9534
atpaf2.l	5010
atpaf2.s	2719
atr.l	11696
atrip.l	3206
atrip.s	3832
atrnl1.l	2267
atrx-like.l	16387
atrx-like.s	13519
atxn1-like.l	10130
atxn1-like.s	15375
atxn10.l	339
atxn1l-like.l	5141
atxn1l-like.s	4103
atxn2.l	4674
atxn2.s	5974
atxn3.l	4573
atxn3.s	6673
atxn7l1-like.l	8117
atxn7l1-like.s	8871
auh.l	1675
auh.s	1778
aunip.l	2773
aup1.s	4168
aurka.l	3219
aurka.s	2095
aurkb.1	3350
aurkb.l	5417
auts2.l	333
auts2.s	381
avd.2.l	761
aven.l	422
avil.l	3954
avil.s	3325
avl9.l	5024
avp.l	975
avp.s	683
avpi1.l	5005
avpi1.s	3760
avpr1a.l	8552
avpr1a.s	5782
avpr1b.l	780
avpr1b.s	1179
avpr2.1	2884
avpr2.2.s	1095
avpr2.s	6327
awat1.l	5331
awat1.s	2176
axin1.l	9199
axin1.s	7264
axin2.l	13130
axin2.s	4897
axl.l	7776
axl.s	5546
azin1.l	3759
azin1.s	3355
azin2.1	2959
b3galnt2.l	7602
b3galt1.l	978
b3galt1.s	2505
b3galt2-like.2.l	1332
b3galt4.l	4759
b3galt6.l	15919
b3galt6.s	10025
b3galtl.l	1960
b3galtl.s	3849
b3gat1.l	1910
b3gat1.s	1993
b3gat3.l	2010
b3gnt1.l	4387
b3gnt2.l	13668
b3gnt2.s	4518
b3gnt4.l	5038
b3gnt4.s	1086
b3gnt5.l	3508
b3gnt5.s	3050
b3gnt7.1	7337
b3gnt7.s	2561
b3gnt9-like.l	1931
b3gntl1.l	2649
b4galnt1.l	5506
b4galnt1.s	6120
b4galnt3-like.1	12265
b4galnt3-like.s	7676
b4galnt4.l	8361
b4galnt4.s	7483
b4galt1.1.l	7062
b4galt1.1.s	3994
b4galt1.2.l	2048
b4galt1.2.s	1764
b4galt2-like.l	4466
b4galt2-like.s	4987
b4galt3-like.1.l	9156
b4galt3-like.1.s	3316
b4galt3-like.2.l	2740
b4galt3-like.2.s	2176
b4galt6.l	9220
b4galt6.s	8919
b4galt7.l	1893
b4galt7.s	6120
b9d1.l	2184
b9d1.s	686
b9d2-like.l	3799
baalc.l	1808
baalc.s	2863
baat.s	2885
babam1.l	2678
bace1.l	4694
bace1.s	6555
bace2.l	6550
bace2.s	4470
bach1.l	8279
bach1.s	4150
bach2.l	7057
bach2.s	9718
baf-l.l	1519
bag1.l	3304
bag2.l	1219
bag2.s	989
bag4-like.l	8921
bag4-like.s	5394
bag5.l	2157
bag5.s	3634
bahd1.l	2524
bahd1.s	2182
bai1.s	3310
bai3-like.l	1554
bai3-like.s	774
bai3.l	3261
bai3.s	2633
baiap2.l	4051
baiap2.s	8335
baiap2l1.l	3544
baiap2l1.s	3905
baiap2l2.l	1320
baiap2l2.s	1929
baiap3.l	7969
baiap3.s	6480
bambi.l	1618
bambi.s	1652
banf1-like.l	3967
banf1-like.s	1016
banp.1	2973
banp.l	3186
barhl1.l	2099
barhl1.s	3675
barhl2.l	2304
barhl2.s	2422
barx2.l	3301
barx2.s	4747
basp1.l	1950
basp1.s	1809
batf-like.l	2697
batf-like.s	2642
baz1a.l	6690
baz1a.s	7790
baz1b.l	6190
baz1b.s	6010
baz2a.l	11053
baz2b.l	10898
baz2b.s	9685
bbip1.l	935
bbip1.s	1394
bbox1.s	2586
bbs1.l	3800
bbs10-like.l	3270
bbs12-like.l	6342
bbs2.s	3467
bbs4.s	12490
bbs5.l	5460
bbs7.l	5291
bbs9.l	5058
bc014685.l	6190
bc014685.s	12506
bcam.l	5429
bcam.s	7174
bcap29.l	3973
bcap29.s	2874
bcar1.l	5607
bcar1.s	6964
bcar3.l	5365
bcar3.s	13724
bcas1.l	6435
bcas1.s	5473
bccip.l	2128
bccip.s	3156
bcdin3d.l	5001
bche.l	1797
bckdha.l	2999
bckdha.s	1224
bckdhb.1	2422
bckdhb.s	2360
bcl10.l	2980
bcl10.s	1858
bcl11b.l	4441
bcl11b.s	3722
bcl2l10.l	2073
bcl2l10.s	1984
bcl2l13.1	3265
bcl6.l	4461
bcl6.s	4780
bcl7a.l	9826
bcl7a.s	13385
bcl7b.l	2435
bcl7b.s	4534
bcl9.l	4918
bcl9.s	7069
bcl9l.1	6065
bcl9l.l	7461
bclaf1.s	4307
bcmo1.l	3726
bco2.l	4920
bcor.1	6983
bcor.l	6343
bcorl1.l	7839
bcorl1.s	7514
bcr.l	7720
bcr.s	7248
bdh1.l	4839
bdh1.s	2098
bdh2-like.l	1540
bdkrb2.l	5093
bdkrb2.s	1816
bdnf.l	6024
bdnf.s	848
bean1-like.l	2699
bean1-like.s	3214
bend2-like.s	7345
bend3.l	9207
bend3.s	14153
bend4-like.l	2629
bend4-like.s	2867
bend7.l	1050
bend7.s	7440
best1.l	2406
best1.s	2322
best3.l	6572
best3.s	2801
best4.l	2495
best4.s	4465
bet1l-like.s	6539
bfar.l	7937
bfsp1.l	2497
bfsp2.l	1209
bfsp2.s	1215
bglap.s	2198
bglap2.l	225
bglap2.s	6475
bgn.1	3566
bgn.s	2568
bhlha15.l	2061
bhlha15.s	1256
bhlha9.l	1864
bhlha9.s	2294
bhlhe40.l	1988
bhlhe40.s	2605
bhlhe41.l	7191
bhlhe41.s	6917
bhmt.l	1550
bicc1.l	5342
bicc1.s	3875
bicd1.l	4670
bicd1.s	7706
bicd2-like.1.l	6743
bin2.l	2366
bin2.s	2467
bin3.l	8214
bin3.s	5671
birc2.l	4826
birc2.s	7654
birc5.1.l	1384
birc5.1.s	1153
birc5.2.1	1539
birc5.2.s	2595
birc6-like.2.l	16288
birc6-like.2.s	17439
bivm.l	6028
bivm.s	2334
blk.l	2761
blm.l	4802
blm.s	7035
blmh.l	5554
blmh.s	6509
bloc1s2.l	691
bloc1s2.s	1578
bloc1s3.l	1225
bloc1s4.l	2854
bloc1s5.l	4396
blvrb.l	2324
blzf1.l	1978
blzf1.s	3210
bmf.l	8481
bmf.s	5105
bmp10.l	3570
bmp10.s	2638
bmp15.l	2261
bmp15.s	714
bmp2.l	3861
bmp2.s	3048
bmp2k.l	2712
bmp2k.s	8979
bmp3.l	1611
bmp3.s	7585
bmp4.l	9837
bmp4.s	2512
bmp5.l	3544
bmp5.s	1350
bmp6.l	3000
bmp6.s	2008
bmp7.1.l	2569
bmp7.1.s	2465
bmp8.l	1269
bmp8.s	1701
bmper.l	5925
bmpr1a.1	6676
bmpr1a.l	9186
bmpr1b.l	4634
bmpr1b.s	5019
bmpr2.l	8849
bmpr2.s	5138
bms1.1	447
bms1.l	4610
bnc2.l	7496
bnc2.s	3464
bnip1.l	3934
bnip1.s	2523
bnip3.l	5662
bnip3.s	4935
boc.l	8795
boc.s	6875
bod1l1.l	12962
bod1l1.s	13453
bok.l	5937
bok.s	3158
bola1.l	7934
bola1.s	1046
bola2.1	2673
bola3.s	1497
bop1.l	3513
bora-like.l	4341
bora-like.s	3968
bpgm.l	2659
bpgm.s	2749
bphl.l	4364
bpnt1.l	4166
bptf.l	15581
bptf.s	13326
brap.l	6196
brap.s	5683
brat1.l	4246
brca1.l	6964
brca2.l	11438
brcc3.l	1293
brd2.s	5730
brd4.l	10030
brd4.s	15761
brd7.l	2237
brd9.l	5948
bre.l	2899
brf1.l	5930
brf2.l	4453
brf2.s	2089
bri3.l	1536
bri3.s	1189
bri3bp.l	6077
bri3bp.s	8884
bricd5-like.s	1376
brix1.l	2383
brix1.s	1788
brk1.s	883
brms1l.l	6628
brms1l.s	4783
brox.l	2671
brox.s	4197
brpf1.l	9018
brpf1.s	12909
brs3.l	1685
brs3.s	2177
brsk1-like.l	3521
brsk1-like.s	2579
brwd1.l	11785
brwd3-like.l	17275
bsg.l	3550
bsg.s	2350
bsn.l	12378
bsn.s	17117
bspry-like.l	2912
bspry-like.s	3019
bst1.l	4930
bsx.l	1789
bsx.s	2123
btaf1-like.1.l	7915
btbd1.l	3707
btbd10-like.l	6242
btbd10-like.s	3398
btbd11-like.l	5901
btbd11-like.s	7219
btbd17.s	5287
btbd19-like.l	3560
btbd19-like.s	686
btbd6.l	5737
btbd6.s	3316
btbd7.l	16377
btbd7.s	9539
btd.l	2104
btf3.l	1186
btf3.s	1651
btf3l4.l	6795
btf3l4.s	376
btg1.l	1725
btg1.s	3682
btg2.s	2248
btg3.l	3367
btg4.l	1003
btg4.s	1077
btg5.1	315
btg5.l	2459
btk.l	2580
btn1a1.l	2197
btn2a2.1	1683
btnl8.l	2035
btrc.l	12167
btrc.s	9509
bub1.l	5577
bub3.l	3721
bub3.s	10221
bud13.l	6153
bves.l	1763
bves.s	3391
bysl.s	3433
bzrap1.l	8186
bzrap1.s	7033
bzw1.l	2790
bzw1.s	2338
bzw2.l	1614
c10orf118-like.l	9169
c10orf118-like.s	8026
c10orf32.s	2456
c10orf35.l	1638
c10orf58.1	2014
c10orf58.l	2629
c11orf30-like.l	5051
c11orf30-like.s	8473
c11orf48.s	2588
c11orf49.l	5393
c11orf54.l	2325
c11orf54.s	654
c11orf57-like.1	4555
c11orf57-like.l	3243
c11orf68.l	1694
c11orf73.l	2643
c11orf74.l	4086
c11orf87.l	1717
c11orf87.s	2058
c12orf4.l	6441
c12orf45.l	1438
c12orf45.s	944
c12orf49.l	5836
c12orf49.s	6636
c12orf5.s	9167
c12orf57.l	5284
c14orf1.l	2170
c14orf119.l	2249
c14orf119.s	1625
c14orf159.l	2849
c14orf166.l	3364
c14orf166.s	3205
c14orf79.l	4235
c14orf79.s	1703
c14orf93.l	4129
c14orf93.s	2245
c15orf26.l	1321
c15orf40.l	1606
c15orf41.l	1779
c15orf57.l	2459
c15orf59.l	4302
c15orf59.s	2378
c16orf13.l	3614
c16orf45.l	5800
c16orf45.s	6840
c16orf52.l	6436
c16orf52.s	11775
c16orf72.l	8204
c16orf72.s	4519
c16orf87.l	1506
c16orf87.s	593
c16orf91.l	2993
c17orf103.l	2250
c17orf103.s	2786
c17orf53-like.l	4472
c17orf53-like.s	2819
c17orf62.l	3886
c17orf62.s	3237
c17orf67.1	273
c17orf67.l	1432
c17orf80-like.s	2365
c18orf25.l	13790
c18orf25.s	15139
c18orf54.s	2238
c18orf8.l	3338
c18orf8.s	2803
c19orf10.l	2494
c19orf12.s	3009
c19orf24.l	2568
c19orf40.l	1597
c19orf43.1	7540
c19orf43.l	3751
c19orf44-like.l	3414
c19orf54.s	3668
c19orf60-like.l	5049
c19orf66.l	2888
c19orf66.s	2426
c1d.l	983
c1galt1.l	6855
c1galt1.s	7069
c1galt1c1.l	3577
c1galt1c1.s	5859
c1orf109.l	1916
c1orf116.l	5209
c1orf131.l	1846
c1orf131.s	405
c1orf159.l	1843
c1orf159.s	594
c1orf173.l	7033
c1orf173.s	3903
c1orf21.l	1963
c1orf21.s	6132
c1orf216.l	1873
c1orf216.s	1531
c1orf222.l	7713
c1orf228.l	4081
c1orf27-like.l	8759
c1orf35.l	3466
c1orf43.l	2677
c1orf43.s	3478
c1orf50.l	4785
c1orf52.l	2715
c1orf52.s	2722
c1orf74.l	1236
c1orf85.l	3364
c1orf85.s	4839
c1qbp-like.l	3138
c1qbp-like.s	1568
c1ql4.l	2229
c1ql4.s	2182
c1qtnf1.l	5038
c1qtnf1.s	2329
c1qtnf3.l	1081
c1qtnf4.l	5785
c1qtnf4.s	1874
c1qtnf5.l	666
c1r.l	1858
c1s.l	2425
c2.l	3581
c20orf27.l	6287
c20orf27.s	2363
c21orf2.s	1691
c21orf33.l	2657
c21orf33.s	681
c21orf59-like.l	2809
c21orf59-like.s	1244
c21orf62.l	3471
c21orf62.s	1008
c21orf91.l	6941
c21orf91.s	10767
c2cd2.l	9417
c2cd2.s	8368
c2cd2l.l	4281
c2cd3.s	7597
c2cd4c.l	2162
c2cd4c.s	7146
c2orf40.l	1328
c2orf40.s	2445
c2orf42.l	7665
c2orf42.s	4849
c2orf43.l	3931
c2orf44.l	8968
c2orf44.s	2958
c2orf47.l	4111
c2orf47.s	2015
c2orf49.l	5369
c2orf49.s	2558
c2orf50.l	1402
c2orf50.s	954
c2orf69.l	3078
c2orf69.s	4392
c2orf70.s	993
c2orf73.l	1794
c2orf82-like.s	297
c3.1	4824
c3.l	3634
c3orf17.l	3887
c3orf21.s	2478
c3orf38.l	157
c3orf38.s	3999
c3orf43.l	2015
c3orf52-like.l	4396
c3orf52-like.s	6612
c3orf58.l	8946
c3orf58.s	10175
c4a.l	5199
c4orf29.l	2273
c4orf32.l	634
c4orf33.l	585
c4orf33.s	4522
c4orf47.l	3583
c5ar1.l	1392
c5ar1.s	1047
c5orf24.l	6467
c5orf24.s	5893
c5orf30.l	7027
c5orf30.s	5006
c5orf48.l	321
c5orf48.s	4531
c6.2.l	5817
c6orf106.s	4077
c6orf120.l	3270
c6orf120.s	965
c6orf136.l	1203
c6orf136.s	1679
c6orf165.l	5039
c6orf203.l	2230
c6orf211.l	4229
c6orf57.l	3721
c6orf62.l	5405
c6orf62.s	3977
c7.s	3288
c7orf25.l	3036
c7orf26.l	5730
c7orf26.s	9159
c7orf55.l	565
c7orf57.l	4824
c7orf60.l	2388
c7orf60.s	4076
c8a.l	2369
c8b.l	3695
c8g.s	2246
c8orf33.l	2979
c8orf4.l	1058
c8orf4.s	790
c8orf76.l	1720
c8orf76.s	2559
c9orf114.l	3174
c9orf117.l	4462
c9orf142.l	1659
c9orf156.l	2242
c9orf16.1	231
c9orf72.l	5801
c9orf78.1	3163
c9orf85.l	3852
c9orf85.s	2072
c9orf9.l	1694
ca10.l	3127
ca12.l	6470
ca13.l	2886
ca13.s	911
ca2.l	2154
ca2.s	2350
ca3.l	1320
ca4.l	1848
ca4.s	1767
ca5b.l	6641
ca6.l	1731
ca6.s	915
ca7.1	2757
ca7.l	6666
ca8.l	5199
ca8.s	5347
caap1-like.l	1924
caap1-like.s	612
cables1-like.2.l	3766
cables1-like.2.s	6012
cables2.l	6948
cabp7.l	1231
cabp7.s	2420
cacfd1.s	3561
cacna1a-like.1	7702
cacna1a-like.l	6885
cacna1e.l	9890
cacna1e.s	7206
cacna1f.1	8667
cacna1g-like.l	14042
cacna1g-like.s	7119
cacna1i.l	7242
cacna1i.s	9495
cacna2d1.l	7491
cacna2d1.s	4059
cacna2d2.l	14000
cacna2d2.s	9711
cacnb1.l	7881
cacnb1.s	5412
cacnb2-like.l	4753
cacnb2-like.s	5681
cacnb3.l	2407
cacnb3.s	6498
cacnb4.l	8057
cacnb4.s	5326
cacng1.l	1897
cacng1.s	1802
cacng2.l	4216
cacng2.s	2034
cacng3.l	4270
cacng3.s	3030
cacng6.l	1433
cacng6.s	4309
cacng8.l	1122
cacng8.s	1961
cactin.l	2842
cactin.s	5289
cacul1.l	3776
cacul1.s	3093
cacybp.l	2205
cacybp.s	5592
cad-like.l	11879
cadps2-like.l	7934
cadps2-like.s	4612
calcoco2.l	2955
calcoco2.s	4481
calcr.l	1608
calcr.s	6295
calcrl.l	4802
calhm1.l	1014
calhm1.s	1014
calhm2.l	1477
calhm2.s	2479
calhm3.l	960
calhm3.s	963
calml4.l	3312
calml4.s	2979
caln1.l	721
caln1.s	1317
calu.l	6869
calu.s	5025
camk1d.s	1899
camk2a.s	1606
camk2d.l	4478
camk2d.s	3521
camk4.l	2971
camk4.s	2401
camlg-like.l	7547
camsap3-like.l	7834
camta1.l	2397
camta1.s	2610
camta2-like.2.l	2758
cand1.l	5819
cand1.s	6968
cant1.l	2920
canx.s	6232
cap2.l	12011
cap2.s	3649
capg.l	1367
capn10-like.1	210
capn10-like.l	649
capn14.l	2019
[truncated: 61,140 more rows]
