# Supplementary material for: A molecular atlas of the developing ectoderm defines neural, neural crest, placode, and nonneural progenitor identity in vertebrates
Source: PLoS Biol. 2017 Oct 19;15(10):e2004045. doi: 10.1371/journal.pbio.2004045 (PMC5663519; doi:10.1371/journal.pbio.2004045)
Supplement: S2 Application — (ZIP) [file pbio.2004045.s014.zip › Code_20170801/PCA_NMF_Homeologs/EctoMap-PCA-NMF_v5.R]

# Code for review:
#    "A Molecular Atlas of the Developing Ectoderm Defines Neural, Neural Crest, Placode and Non-Neural Progenitor Identity in Vertebrates." 
#     Plouhinec and Medina-Ruiz et al., In revision.
# Written by Jean-Louis Plouhinec (jlplouhinec@gmail.com)
# Institut Curie, France. Last edit: July, 2017

#Run this file

#############################
# Install required packages #
#############################

source("http://bioconductor.org/biocLite.R")
biocLite()
biocLite("clusterProfiler")
biocLite("edgeR")
biocLite("limma")
biocLite("gplots")
biocLite("RColorBrewer")
biocLite("deldir")
biocLite("NMF")
biocLite("png")
biocLite("ape")
biocLite("WGCNA")
biocLite("densityClust")
biocLite("knitr")
biocLite("yaml")
biocLite("rmarkdown")
biocLite("Rtsne")
biocLite("cluster")


#####################################
# 0.1-Load functions&data
#####################################
source("./EctoMap-PCA-NMF_v5_functions.R")
data<-load.rnaseq.data("EctoMap.samples.readcounts.txt","EctoMap.samples.txt",
                       "B100B108_cuffmerged_gene_length.txt","B100B108_cuffmerged_gene2hugo_annotation.txt",
                       "B100B108_cuffmerged_gene2hugo_annotation_manual.txt")
trans.100<-create.translation.table(data)


#parameters

#minimal expression threshold for gene selection
minimal.expression.threshold<-0
differential.threshold<-5


#PCA
#number of pca shuffled replicates
num.boot<-500 #10000
pca.pval<-0.05

#NMF
num.test.rank<-20
par.nmf.rank<-2:8
nmf.st12.rank<-5
nmf.st12.runs<-50
nmf.st14.rank<-5
nmf.st14.runs<-50

#Homeologs
homeolog.pval<-0.01
length.ratio.thresh<-1.2

#create directory to save all figures
out.fig.dir<-paste("./figures-select_",minimal.expression.threshold,"_",differential.threshold,
                   "-pca_",num.boot,"_",pca.pval,
                   "-nmf_",nmf.st12.rank,"_",nmf.st12.runs,"_",nmf.st14.rank,"_",nmf.st14.runs,"/",sep="")
dir.create(file.path(out.fig.dir))


#####################################
# 0.2-Create stage datasets
#####################################
#create working datasets: stage 14, 12, 17, 12&14,12&14&17, time course
#do we use sampletype as design to help limma compute the empirical variance (it helps avoid its overestimation)
use.sampletype<-T
#stage 14
subgroup.14<-(data$genotype=="WT")&(data$tissue!="WE")&(data$stage=="14")
data.14<-filter.n.normalize(data,subgroup.14,nmf.n=T,cor.cex=0.4,use.sampletype.as.design=use.sampletype,e.thresh=10)
data.14.colors<-color.samples(data.14$sampletype,colors.wt.14)
#stage 12(.5)
subgroup.12<-(data$genotype=="WT")&(data$tissue!="WE")&(data$stage=="12.5")
data.12<-filter.n.normalize(data,subgroup.12,nmf.n=T,cor.cex=0.4,use.sampletype.as.design=use.sampletype,e.thresh=10)
data.12.colors<-color.samples(data.12$sampletype,colors.wt.12)
#stage 17
#subgroup.17<-(data$genotype=="WT")&(data$tissue!="WE")&(data$stage=="17")
#data.17<-filter.n.normalize(data,subgroup.17,nmf.n=T,cor.cex=0.4,use.sampletype.as.design=use.sampletype)
#data.17.colors<-color.samples(data.17$sampletype,colors.wt.17)
#stage12&14
subgroup.1214<-(data$genotype=="WT")&(data$tissue!="WE")&((data$stage=="14")|(data$stage=="12.5"))
data.1214<-filter.n.normalize(data,subgroup.1214,nmf.n=T,cor.cex=0.4,use.sampletype.as.design=use.sampletype,e.thresh=10)
data.1214.colors<-color.samples(data.1214$sampletype,c(colors.wt.12,colors.wt.14))

#stage12&14 dataset with whole embryo
subgroup.1214we<-(data$genotype=="WT")&((data$stage=="14")|(data$stage=="12.5"))
data.1214we<-filter.n.normalize(data,subgroup.1214we,nmf.n=T,cor.cex=0.4,use.sampletype.as.design=use.sampletype,e.thresh=10)


#####################################
# 0.3-Gene selection
#####################################

#select non compound samples at stage 14
data.14.nocmp.samp<-!(data.14$tissue %in% c("NP","NB"))
data.14.nocmp.colors<-data.14.colors[data.14.nocmp.samp]
data.14.nocmp<-filter.samples(data.14,colnames(data.14$rawcounts)[data.14.nocmp.samp])

#select data (log2 or square root)
ematrix.type<-"log2-expression" #sqrt
ematrix.12<-data.12$voom$E #sqrt(2**data.12$voom$E)
ematrix.14<-data.14.nocmp$voom$E #sqrt(2**data.14.nocmp$voom$E)

selection.range<-c(seq(10,390,10),seq(400,3900,100),seq(4000,9000,1000),seq(10000,24000,2000))

select.12<-test.selection.method(ematrix.12,data.12$tissue,min.e=minimal.expression.threshold,num.range=selection.range,tsne.p=6)
select.14<-test.selection.method(ematrix.14,data.14.nocmp$tissue,min.e=minimal.expression.threshold,num.range=selection.range,tsne.p=6)

#plot
library(reshape2)

#save silhouette plots to pdf

#stage 12.5
#compare all methods with PCA distance
silh.12.df<-data.frame(select.12$silh[,c(1,4,8,12)])
silh.12.m<-melt(silh.12.df,id="num")
svg(file=paste(out.fig.dir,"Fig_S1_A-Gene selection methods comparison with PCA st12.5.svg",sep=""))
ggplot(silh.12.m,aes(x=num,y=value,colour=variable))+geom_line()+ylab(label="silhouette")+xlab("number of selected genes")+
  ggtitle("stage 12.5 - PCA distance")+scale_x_continuous(trans='log10')
dev.off()
# #range
# silh.12.df<-data.frame(select.12$silh[,c(1,3:5)])
# silh.12.m<-melt(silh.12.df,id="num")
# svg(file=paste(out.fig.dir,"Fig_S1_C-Optimal gene number for correlation,pca,tsne st12.5.svg",sep=""))
# ggplot(silh.12.m,aes(x=num,y=value,colour=variable))+geom_line()+ylab(label="silhouette")+xlab("number of selected genes")+
#   ggtitle("stage 12 - gene selection by range")+scale_x_continuous(trans='log10')
# dev.off()

#stage14
#compare all methods with PCA distance
silh.14.df<-data.frame(select.14$silh[,c(1,4,8,12)])
silh.14.m<-melt(silh.14.df,id="num")
svg(file=paste(out.fig.dir,"Fig_S1_B-Gene selection methods comparison with PCA st14.svg",sep=""))
ggplot(silh.14.m,aes(x=num,y=value,colour=variable))+geom_line()+ylab(label="silhouette")+xlab("number of selected genes")+
  ggtitle("stage 14 - PCA distance")+scale_x_continuous(trans='log10')
dev.off()
# #range
# silh.14.df<-data.frame(select.14$silh[,c(1,3:5)])
# silh.14.m<-melt(silh.14.df,id="num")
# svg(file=paste(out.fig.dir,"Fig_S1_D-Optimal gene number for correlation,pca,tsne st14.svg",sep=""))
# ggplot(silh.14.m,aes(x=num,y=value,colour=variable))+geom_line()+ylab(label="silhouette")+xlab("number of selected genes")+
#   ggtitle("stage 14 - gene selection by range")+scale_x_continuous(trans='log10')
# dev.off()

#stage 12-range
svg(file=paste(out.fig.dir,"Fig_S1_C-Evolution of PCA 1&2 with number of selected genes st12.5.svg",sep=""),width=7,height=20)
par(mfrow=c(6,1))
for (i in c("10","60","600","1200","5000","20000"))
{ pca.samples.plot(select.12$pca[[i]]$range.pca,1,2,rev=c(1,1),
                   sample.type=data.12$sampletype,color.type=colors.wt.12,
                   voronoi.plot=T,label.pos=3,label.cex=0.5,pca.axes=F,plot.labels=F,
                   plot.main=paste("st12.5 PCA axes 1&2-range selection-",i,"genes selected")) }
dev.off()
#stage 14-range
svg(file=paste(out.fig.dir,"Fig_S1_D-Evolution of PCA 1&2 with number of selected genes st14.svg",sep=""),width=7,height=20)
par(mfrow=c(6,1))
for (i in c("10","1100","1900","6000","12000","20000"))
{ pca.samples.plot(select.14$pca[[i]]$range.pca,1,2,rev=c(1,-1),
                   sample.type=data.14.nocmp$sampletype,color.type=colors.wt.14,
                   voronoi.plot=T,label.pos=3,label.cex=0.5,pca.axes=F,plot.labels=F,
                   highlight.points=rep(T,length(data.14.nocmp$sampletype)),
                   plot.main=paste("st14 PCA axes 1&2-range selection-",i,"genes selected")) }
dev.off()


pdf(file=paste(out.fig.dir,"test_pca_1&3_st12.5-number_of_genes.pdf",sep=""))
for (i in names(select.12$pca))
{ pca.samples.plot(select.12$pca[[i]]$range.pca,1,3,rev=c(1,1),
                   sample.type=data.12$sampletype,color.type=colors.wt.12,
                   voronoi.plot=T,label.pos=3,label.cex=0.5,pca.axes=F,plot.labels=F,
                   plot.main=paste("st12.5 PCA axes 1&2-range selection-",i,"genes selected")) }
dev.off()


#save silhouette plots to pdf
pdf(file=paste(out.fig.dir,"Fig_SX-evolution of silhouette with number of selected genes.pdf",sep=""))
#stage 12.5
#range
silh.12.df<-data.frame(select.12$silh[,c(1,3:5)])
silh.12.m<-melt(silh.12.df,id="num")
ggplot(silh.12.m,aes(x=num,y=value,colour=variable))+geom_line()+ylab(label="silhouette")+xlab("number of selected genes")+
  ggtitle("stage 12 - gene selection by range")+scale_x_continuous(trans='log10')
#variance
silh.12.df<-data.frame(select.12$silh[,c(1,7:9)])
silh.12.m<-melt(silh.12.df,id="num")
ggplot(silh.12.m,aes(x=num,y=value,colour=variable))+geom_line()+ylab(label="silhouette")+xlab("number of selected genes")+
  ggtitle("stage 12 - gene selection by variance")+scale_x_continuous(trans='log10')
#interquartile range
silh.12.df<-data.frame(select.12$silh[,c(1,11:13)])
silh.12.m<-melt(silh.12.df,id="num")
ggplot(silh.12.m,aes(x=num,y=value,colour=variable))+geom_line()+ylab(label="silhouette")+xlab("number of selected genes")+
  ggtitle("stage 12 - gene selection by interquartile range")+scale_x_continuous(trans='log10')
#compare all methods with correlation distance
silh.12.df<-data.frame(select.12$silh[,c(1,3,7,11)])
silh.12.m<-melt(silh.12.df,id="num")
ggplot(silh.12.m,aes(x=num,y=value,colour=variable))+geom_line()+ylab(label="silhouette")+xlab("number of selected genes")+
  ggtitle("stage 12 - correlation distance")+scale_x_continuous(trans='log10')
#compare all methods with pca distance
silh.12.df<-data.frame(select.12$silh[,c(1,4,8,12)])
silh.12.m<-melt(silh.12.df,id="num")
ggplot(silh.12.m,aes(x=num,y=value,colour=variable))+geom_line()+ylab(label="silhouette")+xlab("number of selected genes")+
  ggtitle("stage 12 - pca axes 1/2/3 distance")+scale_x_continuous(trans='log10')
#all methods together
silh.12.df<-data.frame(select.12$silh[,c(1,3:5,7:9,11:13)])
silh.12.m<-melt(silh.12.df,id="num")
ggplot(silh.12.m,aes(x=num,y=value,colour=variable))+geom_line()+ylab(label="silhouette")+xlab("number of selected genes")+
  ggtitle("stage 12 - gene selection")+scale_x_continuous(trans='log10')

#stage14
silh.14.df<-data.frame(select.14$silh[,c(1,3:5)])
silh.14.m<-melt(silh.14.df,id="num")
ggplot(silh.14.m,aes(x=num,y=value,colour=variable))+geom_line()+ylab(label="silhouette")+xlab("number of selected genes")+
  ggtitle("stage 14 - gene selection by range")+scale_x_continuous(trans='log10')
#variance
silh.14.df<-data.frame(select.14$silh[,c(1,7:9)])
silh.14.m<-melt(silh.14.df,id="num")
ggplot(silh.14.m,aes(x=num,y=value,colour=variable))+geom_line()+ylab(label="silhouette")+xlab("number of selected genes")+
  ggtitle("stage 14 - gene selection by variance")+scale_x_continuous(trans='log10')
#interquartile range
silh.14.df<-data.frame(select.14$silh[,c(1,11:13)])
silh.14.m<-melt(silh.14.df,id="num")
ggplot(silh.14.m,aes(x=num,y=value,colour=variable))+geom_line()+ylab(label="silhouette")+xlab("number of selected genes")+
  ggtitle("stage 14 - gene selection by interquartile range")+scale_x_continuous(trans='log10')
#compare all methods with correlation distance
silh.14.df<-data.frame(select.14$silh[,c(1,3,7,11)])
silh.14.m<-melt(silh.14.df,id="num")
ggplot(silh.14.m,aes(x=num,y=value,colour=variable))+geom_line()+ylab(label="silhouette")+xlab("number of selected genes")+
  ggtitle("stage 14 - correlation distance")+scale_x_continuous(trans='log10')
#compare all methods with pca distance
silh.14.df<-data.frame(select.14$silh[,c(1,4,8,12)])
silh.14.m<-melt(silh.14.df,id="num")
ggplot(silh.14.m,aes(x=num,y=value,colour=variable))+geom_line()+ylab(label="silhouette")+xlab("number of selected genes")+
  ggtitle("stage 14 - pca axes 1/2/3 distance")+scale_x_continuous(trans='log10')
#all methods together
silh.14.df<-data.frame(select.14$silh[,c(1,3:5,7:9,11:13)])
silh.14.m<-melt(silh.14.df,id="num")
ggplot(silh.14.m,aes(x=num,y=value,colour=variable))+geom_line()+ylab(label="silhouette")+xlab("number of selected genes")+
  ggtitle("stage 14 - gene selection")+scale_x_continuous(trans='log10')
dev.off()


# cat("Best gene number at st12.5:\n",
#     "Correlation:",select.12$silh[which.max(select.12$silh[,"range/correlation"]),"num"],"-",max(select.12$silh[,"range/correlation"]),"\n",
#     "PCA:",select.12$silh[which.max(select.12$silh[,"range/PCA"]),"num"],"-",max(select.12$silh[,"range/PCA"]),"\n")
# 
# cat("Best gene number at st14:\n",
#     "Correlation:",select.14$silh[which.max(select.14$silh[,"range/correlation"]),"num"],"-",max(select.14$silh[,"range/correlation"]),"\n",
#     "PCA:",select.14$silh[which.max(select.14$silh[,"range/PCA"]),"num"],"-",max(select.14$silh[,"range/PCA"]),"\n")


select.12$silh[,c("num","range/PCA")] #acceptable gene number:60-1200 (silhouette>0.6)
select.14$silh[,c("num","range/PCA")] #acceptable gene number:1100-6000 (silhouette>0.35)


#histogram of gene expression range
svg(file=paste(out.fig.dir,"Fig_S1_E-Histogram of gene expression range st12.svg",sep=""))
plot.expression.hist(data.12$voom$E,min.e=minimal.expression.threshold,
                     hist.title="Histogram of gene expression range-st12.5")
dev.off()
svg(file=paste(out.fig.dir,"Fig_S1_F-Histogram of gene expression range st14.svg",sep=""))
plot.expression.hist(data.14.nocmp$voom$E,min.e=minimal.expression.threshold,
                     hist.title="Histogram of gene expression range-st14")
dev.off()


#create datasets of differentially expressed genes
#Choice of selection method:range, and number of genes:
genes.12.select<-gene.selection.by.range(data.12$voom$E,diff.thresh=differential.threshold,min.e=minimal.expression.threshold)
genes.14.select<-gene.selection.by.range(data.14.nocmp$voom$E,diff.thresh=differential.threshold,min.e=minimal.expression.threshold)
genes.1214.select<-sort(union(genes.12.select,genes.14.select))
#create datasets for selected genes
data.14.sel<-filter.genes(data.14,genes.14.select) #1859 genes
data.12.sel<-filter.genes(data.12,genes.12.select) #1174 genes
data.1214.sel<-filter.genes(data.1214,genes.1214.select) #2198 genes
data.1214we.sel<-filter.genes(data.1214we,genes.1214.select)
#datasets with no compound samples
data.14.sel2.samp<-!(data.14.sel$tissue %in% c("NP","NB"))
data.14.sel2<-filter.samples(data.14.sel,colnames(data.14.sel$rawcounts)[data.14.sel2.samp])
data.14.sel2.colors<-data.14.colors[data.14.sel2.samp]
data.1214.sel2.samp<-!(data.1214.sel$tissue %in% c("NP","NB"))
data.1214.sel2<-filter.samples(data.1214.sel,colnames(data.1214.sel$rawcounts)[data.1214.sel2.samp])


#########
#Do PCA
#########

cat("Eigenvalues at stage 12:\n")
data.12.sel.pca<-pca.expression(data.12.sel$voom$E)
cat("Eigenvalues at stage 14:\n")
data.14.sel2.pca<-pca.expression(data.14.sel2$voom$E)
cat("Eigenvalues at stages 12&14:\n")
data.1214.sel2.pca<-pca.expression(data.1214.sel2$voom$E)


#show components 1&2 with voronoi tesselation
#st12
svg(filename=paste(out.fig.dir,"Fig_2_A-PCA-axes 1&2-st12.5.svg",sep=""),width=7,height=10) #,width=1000,height=2000,units="px")
pca.samples.plot(data.12.sel.pca,1,2,rev=c(1,1),sample.type=data.12.sel$sampletype,color.type=colors.wt.12,
                 voronoi.plot=T,label.pos=3,label.cex=0.5,pca.axes=F,plot.labels=F,plot.main="st12.5 PCA axes 1&2")
dev.off()
#stage 14
svg(filename=paste(out.fig.dir,"Fig_2_B-PCA-axes 1&2-st14.svg",sep=""),width=7,height=10)
pca.samples.plot(data.14.sel2.pca,1,2,rev=c(1,-1),sample.type=data.14.sel2$sampletype,color.type=colors.wt.14,
                 voronoi.plot=T,label.pos=3,label.cex=0.5,pca.axes=F,plot.labels=F,
                 highlight.points=rep(T,length(data.14.sel2$sampletype)),plot.main="st14 PCA axes 1&2")
dev.off()

#axis 1&3
svg(filename=paste(out.fig.dir,"Fig_2_E-PCA-1&3-st12.5.svg",sep=""),width=7,height=7)
pca.samples.plot(data.12.sel.pca,1,3,rev=c(1,1),sample.type=data.12.sel$sampletype,color.type=colors.wt.12,
                 voronoi.plot=T,
                 label.pos=3,label.cex=0.5,pca.axes=F,plot.labels=F,plot.main="st12.5 PCA axes 1&3")
dev.off()
svg(filename=paste(out.fig.dir,"Fig_2_F-PCA-1&3-st14.svg",sep=""),width=7,height=7)
pca.samples.plot(data.14.sel2.pca,1,3,rev=c(1,1),sample.type=data.14.sel2$sampletype,color.type=colors.wt.14,
                 label.pos=3,label.cex=0.5,pca.axes=F,plot.labels=F,
                 voronoi.plot=T,
                 highlight.points=rep(T,length(data.14.sel2$sampletype)),plot.main="st14 PCA axes 1&3")
dev.off()

#axes 1&3 without any voronoi
svg(filename=paste(out.fig.dir,"Fig_2_E-PCA-1&3-st12.5-no_voronoi.svg",sep=""),width=7,height=7)
pca.samples.plot(data.12.sel.pca,1,3,rev=c(1,1),sample.type=data.12.sel$sampletype,color.type=colors.wt.12,
                 label.pos=3,label.cex=0.5,pca.axes=F,plot.labels=F,plot.main="st12.5 PCA axes 1&3")
dev.off()
svg(filename=paste(out.fig.dir,"Fig_2_F-PCA-1&3-st14-no_voronoi.svg",sep=""),width=7,height=7)
pca.samples.plot(data.14.sel2.pca,1,3,rev=c(1,1),sample.type=data.14.sel2$sampletype,color.type=colors.wt.14,
                 label.pos=3,label.cex=0.5,pca.axes=F,plot.labels=F,
                 highlight.points=rep(T,length(data.14.sel2$sampletype)),plot.main="st14 PCA axes 1&3")
dev.off()


# pca.samples.plot(data.14.sel2.pca,1,3,rev=c(1,1),sample.type=data.14.sel2$sampletype,color.type=colors.wt.14,
#                  label.pos=3,label.cex=0.5,pca.axes=F,plot.labels=T,plot.main="st14 PCA axes 3&4")


#st12&14
#highlight points from stage 14
st1214.select14<-data.1214.sel2$stage==14
#homogenize sample types between stage 12.5&14 for voronoi plot
st1214.sampletypes<-data.1214.sel2$sampletype
st1214.sampletypes[(st1214.sampletypes=="12.5_NPp_WT")|(st1214.sampletypes=="12.5_NBp_WT")]<-"14_NPp_WT"
st1214.sampletypes[st1214.sampletypes=="12.5_NPa_WT"]<-"14_NPa_WT"
st1214.sampletypes[st1214.sampletypes=="12.5_Eca_WT"]<-"14_AANB_WT"
st1214.sampletypes[(st1214.sampletypes=="12.5_NBa_WT")|(st1214.sampletypes=="12.5_Ecl_WT")|(st1214.sampletypes=="14_NBp_WT")]<-"14_NBa_WT"
st1214.sampletypes[(st1214.sampletypes=="12.5_Ecv_WT")|(st1214.sampletypes=="14_Ep_WT")]<-"14_Ea_WT"

#now plot axes 1&3,1&2,1&4
svg(filename=paste(out.fig.dir,"Fig_2_H-PCA-1&3-st1214.svg",sep=""),width=7,height=7)
pca.samples.plot(data.1214.sel2.pca,1,3,rev=c(1,1),sample.type=data.1214.sel2$sampletype,color.type=c(colors.wt.12,colors.wt.14),
                 highlight.points=st1214.select14,voronoi.plot=T,voronoi.types=st1214.sampletypes,
                 label.pos=3,label.cex=0.5,pca.axes=F,plot.labels=F,plot.main="st12.5&14 PCA axes 1&3")
dev.off()
svg(filename=paste(out.fig.dir,"Fig_2_G-PCA-1&2-st1214.svg",sep=""),width=7,height=7)
pca.samples.plot(data.1214.sel2.pca,1,2,rev=c(1,1),sample.type=data.1214.sel2$sampletype,color.type=c(colors.wt.12,colors.wt.14),
                 highlight.points=st1214.select14,
                 label.pos=3,label.cex=0.5,pca.axes=F,plot.labels=F,plot.main="st12.5&14 PCA axes 1&2")
dev.off()
svg(filename=paste(out.fig.dir,"Fig_SX-PCA-1&4-st1214.svg",sep=""),width=7,height=7)
pca.samples.plot(data.1214.sel2.pca,1,4,rev=c(1,-1),sample.type=data.1214.sel2$sampletype,color.type=c(colors.wt.12,colors.wt.14),
                 highlight.points=st1214.select14,
                 label.pos=3,label.cex=0.5,pca.axes=F,plot.labels=F,plot.main="st12.5&14 PCA axes 1&4")
dev.off()


#compare with Rtsne: cluster
library(Rtsne)
plot.like.pca.with.voronoi<-function(data.plot,axis.1,axis.2,rev=c(1,1),sample.type=NULL,color.type=NULL,voronoi.plot=T,
                                     highlight.points=NULL,voronoi.types=NULL,
                                     label.pos=3,label.cex=0.5,pca.axes=F,plot.labels=F,plot.main="",exp.f=1.1)
{
  #make data look like it is a pca object
  data.as.pca<-list(x=data.plot)
  #call the pca sample plot function
  pca.samples.plot(data.as.pca,axis.1,axis.2,rev=rev,sample.type=sample.type,color.type=color.type,
                   voronoi.plot=voronoi.plot, highlight.points=highlight.points,voronoi.types=voronoi.types,
                   label.pos=label.pos,label.cex=label.cex,pca.axes=pca.axes,plot.labels=plot.labels,
                   plot.main=plot.main,exp.f=exp.f)
}
set.seed(0)
#t-SNE stage 12.5 with highest perplexity
svg(filename=paste(out.fig.dir,"Fig_2_C-tsne-st12-perplex7.svg",sep=""),width=7,height=7)
data.12.sel.tsne<-Rtsne(t(data.12.sel$voom$E),dims=2,pca=T,perplexity=7,theta=0)
# plot(data.12.sel.tsne$Y[,1],data.12.sel.tsne$Y[,2],
#      col="black",bg=colors.wt.12[sapply(data.12.sel$sampletype,function(x) (1+grep(x,colors.wt.12)))],pch=21,cex=1.5,asp=1)
plot.like.pca.with.voronoi(data.12.sel.tsne$Y,1,2,rev=c(1,1),sample.type=data.12.sel$sampletype,color.type=colors.wt.12,
                           voronoi.plot=T,plot.main="t-SNE stage 12.5 perplexity=7")
dev.off()
# svg(filename=paste(out.dir,"figS2-tsne-st12-perplex3.svg",sep=""),width=7,height=7)
# data.12.sel.tsne<-Rtsne(t(data.12.sel$voom$E),dims=2,pca=T,perplexity=3,theta=0)
# plot(data.12.sel.tsne$Y[,1],data.12.sel.tsne$Y[,2],
#      col="black",bg=colors.wt.12[sapply(data.12.sel$sampletype,function(x) (1+grep(x,colors.wt.12)))],pch=21,cex=1.5,asp=1)
# dev.off()

# svg(filename=paste(out.dir,"figS2-tsne-st14-perplex3.svg",sep=""),width=7,height=7)
# data.14.sel2.tsne<-Rtsne(t(data.14.sel2$voom$E),dims=2,pca=T,perplexity=3,theta=0)
# plot(data.14.sel2.tsne$Y[,1],data.14.sel2.tsne$Y[,2],
#      col="black",bg=colors.wt.14[sapply(data.14.sel2$sampletype,function(x) (1+grep(x,colors.wt.14)))],pch=21,cex=1.5,asp=1)
# dev.off()

#t-SNE stage 14 with highest perplexity
svg(filename=paste(out.fig.dir,"Fig_2_D-tsne-st14-perplex9.svg",sep=""),width=7,height=7)
data.14.sel2.tsne<-Rtsne(t(data.14.sel2$voom$E),dims=2,pca=T,perplexity=9,theta=0)
# plot(data.14.sel2.tsne$Y[,1],data.14.sel2.tsne$Y[,2],
#      col="black",bg=colors.wt.14[sapply(data.14.sel2$sampletype,function(x) (1+grep(x,colors.wt.14)))],pch=21,cex=1.5,asp=1)
plot.like.pca.with.voronoi(data.14.sel2.tsne$Y,1,2,rev=c(1,-1),sample.type=data.14.sel2$sampletype,color.type=colors.wt.14,
                           highlight.points=rep(T,length(data.14.sel2$sampletype)),
                           voronoi.plot=T,plot.main="t-SNE stage 14 perplexity=9")
dev.off()


##########################
#PCA statistical analysis
##########################

#for reproducing results
set.seed(0)

#scrambling significance analysis
data.12.sel.pca.signif<-eigenv.significance.test(data.12.sel$voom$E,1:3,boot.n=num.boot,scramble.col=T)
data.12.sel.pca.signif.eval<-significance.eval(data.12.sel.pca.signif$eigenvalues,p.val=pca.pval)
data.14.sel2.pca.signif<-eigenv.significance.test(data.14.sel2$voom$E,1:4,boot.n=num.boot,scramble.col=T)
data.14.sel2.pca.signif.eval<-significance.eval(data.14.sel2.pca.signif$eigenvalues,p.val=pca.pval)
data.1214.sel2.pca.signif<-eigenv.significance.test(data.1214.sel2$voom$E,1:6,boot.n=num.boot,scramble.col=T)
data.1214.sel2.pca.signif.eval<-significance.eval(data.1214.sel2.pca.signif$eigenvalues,p.val=pca.pval)

#stage12: 3 eigenvalues significant at p=0.05
svg(filename=paste(out.fig.dir,"Fig_S2_A-PCA-significant_eigenvalues-st12_p",pca.pval,".svg",sep=""),width=7,height=7)
data.12.sel.pca.totalvar<-sum(data.12.sel.pca$sdev**2)
plot(data.12.sel.pca$sdev**2/data.12.sel.pca.totalvar*100,xlab="eigenvalues",ylab="",main="Significant eigenvalues at stage 12.5",pch=19)
lines(data.12.sel.pca.signif.eval[,3]**2/data.12.sel.pca.totalvar*100)
dev.off()

#stage 14: 4 eigenvalues significant at p=0.05
svg(filename=paste(out.fig.dir,"Fig_S2_B-PCA-significant_eigenvalues-st14_p",pca.pval,".svg",sep=""),width=7,height=7)
data.14.sel2.pca.totalvar<-sum(data.14.sel2.pca$sdev**2)
plot(data.14.sel2.pca$sdev**2/data.14.sel2.pca.totalvar*100,xlab="eigenvalues",ylab="",main="Significant eigenvalues at stage 14",pch=19)
lines(data.14.sel2.pca.signif.eval[,3]**2/data.14.sel2.pca.totalvar*100)
dev.off()
#hist(data.14.sel2.pca.signif[,1],breaks=100) does not show any obvious distribution for first eigenvalue

#stage12&14: 6 eigenvalues significant at p=0.05
svg(filename=paste(out.fig.dir,"Fig_S2_C-PCA-significant_eigenvalues-st1214_p",pca.pval,".svg",sep=""),width=7,height=7)
data.1214.sel2.pca.totalvar<-sum(data.1214.sel2.pca$sdev**2)
plot(data.1214.sel2.pca$sdev**2/data.1214.sel2.pca.totalvar*100,xlab="eigenvalues",ylab="",main="Significant eigenvalues at combined stage 12.5&14",pch=19)
lines(data.1214.sel2.pca.signif.eval[,3]**2/data.1214.sel2.pca.totalvar*100)
dev.off()


#statistics of extremal loadings with scrambling
signif.genes.st12.scrambl<-pca.significant.genes(data.12.sel.pca,data.12.sel.pca.signif,1:3,p.val=pca.pval)
signif.genes.st14.scrambl<-pca.significant.genes(data.14.sel2.pca,data.14.sel2.pca.signif,1:4,p.val=pca.pval)
signif.genes.st1214.scrambl<-pca.significant.genes(data.1214.sel2.pca,data.1214.sel2.pca.signif,1:6,p.val=pca.pval)


#generate correlated genes tables
data.12.sel.pca.best5genes<-signification.gene.table.hugonly(signif.genes.st12.scrambl,data.12.sel.pca,data.12.sel$voom$E,paste(out.fig.dir,"Table_SX-significant_hugo_genes_pca_scrambling_st12.5_p",pca.pval,".txt",sep=""),data$annotation)
data.14.sel2.pca.best5genes<-signification.gene.table.hugonly(signif.genes.st14.scrambl,data.14.sel2.pca,data.14.sel2$voom$E,paste(out.fig.dir,"Table_SX-significant_hugo_genes_pca_scrambling_st14_p",pca.pval,".txt",sep=""),data$annotation)
data.1214.sel2.pca.best5genes<-signification.gene.table.hugonly(signif.genes.st1214.scrambl,data.1214.sel2.pca,data.14.sel2$voom$E,paste(out.fig.dir,"Table_SX-significant_hugo_genes_pca_scrambling_st12.5-14_p",pca.pval,".txt",sep=""),data$annotation)


#now show correlation for sox2, zc4h2, cdx2, fzd8.s at stage 12.5&14
svg(filename=paste(out.fig.dir,"Fig_S3_D-correlation-zc4h2.l-st14.svg",sep=""),width=7,height=7)
pca.complot.gene("zc4h2.l[zc4h2(0.0)]",data.14.sel2,data.14.sel2.pca,1,rev=1,
                 sample.type=data.14.sel2$sampletype,color.type=c(colors.wt.12,colors.wt.14),log=T)
dev.off()
svg(filename=paste(out.fig.dir,"Fig_S3_C-correlation-zc4h2.l-st12.svg",sep=""),width=7,height=7)
pca.complot.gene("zc4h2.l[zc4h2(0.0)]",data.12,data.12.sel.pca,1,rev=1,
                 sample.type=data.12$sampletype,color.type=c(colors.wt.12,colors.wt.14),log=T)
dev.off()

svg(filename=paste(out.fig.dir,"Fig_S3_B-correlation-sox2.1-st14.svg",sep=""),width=7,height=7)
pca.complot.gene("sox2.1[sox2(0.0)]",data.14.sel2,data.14.sel2.pca,1,rev=1,
                 sample.type=data.14.sel2$sampletype,color.type=c(colors.wt.12,colors.wt.14),log=T)
dev.off()
svg(filename=paste(out.fig.dir,"Fig_S3_A-correlation-sox2.1-st12.svg",sep=""),width=7,height=7)
pca.complot.gene("sox2.1[sox2(0.0)]",data.12,data.12.sel.pca,1,rev=1,
                 sample.type=data.12$sampletype,color.type=c(colors.wt.12,colors.wt.14),log=T)
dev.off()

svg(filename=paste(out.fig.dir,"Fig_S3_F-correlation-cdx2.s-st14.svg",sep=""),width=7,height=7)
pca.complot.gene("cdx2.s[cdx2(6e-127)]",data.14.sel2,data.14.sel2.pca,2,rev=-1,
                 sample.type=data.14.sel2$sampletype,color.type=c(colors.wt.12,colors.wt.14),log=T)
dev.off()
svg(filename=paste(out.fig.dir,"Fig_S3_E-correlation-cdx2.s-st12.svg",sep=""),width=7,height=7)
pca.complot.gene("cdx2.s[cdx2(6e-127)]",data.12.sel,data.12.sel.pca,2,rev=1,
                 sample.type=data.12.sel$sampletype,color.type=c(colors.wt.12,colors.wt.14),log=T)
dev.off()

svg(filename=paste(out.fig.dir,"Fig_S3_H-correlation-fz8.s-st14.svg",sep=""),width=7,height=7)
pca.complot.gene("fzd8.s[fzd8(8e-164)]",data.14.sel2,data.14.sel2.pca,2,rev=-1,
                 sample.type=data.14.sel2$sampletype,color.type=c(colors.wt.12,colors.wt.14),log=T)
dev.off()
svg(filename=paste(out.fig.dir,"Fig_S3_G-correlation-fz8.s-st12.svg",sep=""),width=7,height=7)
pca.complot.gene("fzd8.s[fzd8(8e-164)]",data.12.sel,data.12.sel.pca,2,rev=1,
                 sample.type=data.12.sel$sampletype,color.type=c(colors.wt.12,colors.wt.14),log=T)
dev.off()


#generate data tables at stage 12.5 and 14 for PC1&2
pca.expression.correlation.table<-function(data.pca,edata,pca.comp,gene.list,table.file)
{
  pca.expr.table<-cbind(cleanup.tissue.names(edata$tissue),data.pca$x[,pca.comp])
  for (g in gene.list)
  { pca.expr.table<-cbind(pca.expr.table,gene.expr(g,edata,from="voom",log=T)) }
  colnames(pca.expr.table)<-c("dissected region",paste("sample position on PCA component",pca.comp),gene.list)
  write.table(pca.expr.table,file=table.file,quote=F,sep="\t",row.names=F,col.names=T)
}

pca.expression.correlation.table(data.12.sel.pca,data.12.sel,1,
                                 c("zc4h2.l[zc4h2(0.0)]","sox2.1[sox2(0.0)]"),
                                 paste(out.fig.dir,"Fig_S3_Data-st12-pc1.txt"))
pca.expression.correlation.table(data.14.sel2.pca,data.14.sel2,1,
                                 c("zc4h2.l[zc4h2(0.0)]","sox2.1[sox2(0.0)]"),
                                 paste(out.fig.dir,"Fig_S3_Data-st14-pc1.txt"))
pca.expression.correlation.table(data.12.sel.pca,data.12.sel,2,
                                 c("cdx2.s[cdx2(6e-127)]","fzd8.s[fzd8(8e-164)]"),
                                 paste(out.fig.dir,"Fig_S3_Data-st12-pc2.txt"))
pca.expression.correlation.table(data.14.sel2.pca,data.14.sel2,2,
                                 c("cdx2.s[cdx2(6e-127)]","fzd8.s[fzd8(8e-164)]"),
                                 paste(out.fig.dir,"Fig_S3_Data-st14-pc2.txt"))


############################################################
# Expression variability between samples of the same tissue
############################################################

#show snai2 and sox2 expression variation in all tissues at stage 14
st14.sample.order<-order(data.14.sel2$sampletype)
st14.sample.color<-colors.wt.14[sapply(data.14.sel2$sampletype[st14.sample.order],function(x) (1+grep(x,colors.wt.14)))]
snai2.14.order<-c(5,5,5,5,5,4,4,4,7,7,7,1,1,1,1,1,1,2,2,2,2,2,3,3,3,6,6,6,6) #nba1,nbp2,npa3,anne4,ae5,pnp6,pnne7
#data.14.mean["xelaev18031998m.g[snai2(0.0)]",]
sox2.14.order<-c(4,4,4,4,4,6,6,6,7,7,7,5,5,5,5,5,5,3,3,3,3,3,2,2,2,1,1,1,1) #pnp1,anp2,pnb3,ae4,anb5,anne6,pnne7
#data.14.mean["sox2.1[sox2(0.0)]",]

svg(filename=paste(out.fig.dir,"Fig_S5_A-dissection_heterogeneity-snai2-st14-anb1,pnb2,anp3,anne4,ae5,pnp6,pnne7.svg",sep=""),
    width=7,height=7)
plot(snai2.14.order,data.14.sel2$voom$E["xelaev18031998m.g[snai2(0.0)]",st14.sample.order],
     col="black",pch=21,cex=1.5,bg=st14.sample.color,main="xelaev18031998m.g[snai2(0.0)]",xlab="tissue",ylab="log2-expression")
dev.off()

svg(filename=paste(out.fig.dir,"Fig_S5_B-dissection_heterogeneity-sox2-st14-pnp1,anp2,pnb3,ae4,anb5,anne6,pnne7.svg",sep=""),
    width=7,height=7)
plot(sox2.14.order,data.14.sel2$voom$E["sox2.1[sox2(0.0)]",st14.sample.order],
     col="black",pch=21,cex=1.5,bg=st14.sample.color,main="sox2.1[sox2(0.0)]",xlab="tissue",ylab="log2-expression")
dev.off()

#generate table file
table.s5<-cbind(cleanup.tissue.names(data.14.sel2$tissue),data.14.sel2$voom$E["xelaev18031998m.g[snai2(0.0)]",],data.14.sel2$voom$E["sox2.1[sox2(0.0)]",])
colnames(table.s5)<-c("Dissected region","snai2.l(log2-RPM)","sox2.1(log2-RPM)")
write.table(table.s5,file=paste(out.fig.dir,"Fig_S5_Data.txt"),quote=F,sep="\t",row.names=F,col.names=T)


###################################
# Identify ectoderm-specific genes
###################################


#create datasets for tissue+WE at both stages
#st12.5
subgroup.12w<-(data$genotype=="WT")&(data$stage=="12.5")
data.12w<-filter.n.normalize(data,subgroup.12w,nmf.n=T,cor.cex=0.4,use.sampletype.as.design=use.sampletype)
data.12w.sel<-filter.genes(data.12w,genes.12.select)
#st14
subgroup.14w<-(data$genotype=="WT")&(data$stage=="14")
data.14w<-filter.n.normalize(data,subgroup.14w,nmf.n=T,cor.cex=0.4,use.sampletype.as.design=use.sampletype)
data.14w.sel<-filter.genes(data.14w,genes.14.select)

#function to compute median in all tissues and maximal log2 ratio with whole embryo
ectoderm.enrichment.comp<-function(data.set,tissues.names,ectoderm.specificity.threshold=0)
{
  data.median<-expr.meansd.comp(data.set,use.median=T)
  expr.ratio<-data.median[,tissues.names]/data.median[,"WE"]
  log2maxexpratio<-log2(apply(expr.ratio,1,max))
  hist(log2maxexpratio,breaks=100)
  nonspecific.genes<-sort(log2maxexpratio[log2maxexpratio<ectoderm.specificity.threshold])
}

#identify genes
st12.nonspecific.genes<-ectoderm.enrichment.comp(data.12w.sel,c("Eca","Ecl","Ecv","NBa","NBp","NPa","NPp"))
st14.nonspecific.genes<-ectoderm.enrichment.comp(data.14w.sel,c("AANB","Ea","Ep","NBa","NBp","NPa","NPp"))
st1214.nonspecific.genes<-sort(union(names(st12.nonspecific.genes),names(st14.nonspecific.genes)))


#find in which samples we may have contaminating mesodermal tissue
genes.meso<-c("t.s[t(0.0)]","t.l[t(0.0)]","gsc.l[gsc(0.0)]","gsc.s[gsc(0.0)]","tbx2.l[tbx2(0.0)]","xelaev18010507m.g[vegt(0.0)]",
              "myod1.l[myod1(8e-175)]","myod1.s[myod1(0.0)]","xetrov90022298m.l[mef2d(8e-112)]","xelaev18029538m.g[chrd(0.0)]",
              "xelaev18027421m.g[chrd(0.0)]","myf5.s[myf5(0.0)]","myf5.l[myf5(0.0)]")
tissues.contam.st14<-t(apply(data.14w$voom$E[genes.meso,],1,function(x) names(sort(x))))
#compound tissues are the ones where expresson of mesodermal genes is above whole embryo levels
#compute median expression in each tissue and compute log2 ratio with whole embryo
data.14w.sel.median<-expr.meansd.comp(data.14w.sel,use.median=T)
st14.expratio.selmed<-data.14w.sel.median[,c("AANB","Ea","Ep","NBa","NBp","NPa","NPp")]/data.14w.sel.median[,"WE"]
st14.log2maxexpratio.selmed<-log2(apply(st14.expratio.selmed,1,max))
#distribution of ratios to whole embryo
hist(st14.log2maxexpratio.selmed,breaks=100)
#potential contaminating genes at stage 14
#invert equality to check effect of contamination
contam.st14.selmed<-sort(st14.log2maxexpratio.selmed[st14.log2maxexpratio.selmed<ectoderm.specificity.threshold])
if (check.thresh) { genes.14.test[contam.st14.selmed,4]<-1 }


########################################
# Do NMF
########################################

#so analysis can be repeated exactly
set.seed(0)

data.12.sel<-nmf.normalize(data.12.sel,normalization="voom",max.red=T) #rawcounts,voom,voom-log
data.14.sel<-nmf.normalize(data.14.sel,normalization="voom",max.red=T)
data.14.sel2<-nmf.normalize(data.14.sel2,normalization="voom",max.red=T)

#test rank
#st12.5
for (i in par.nmf.rank)
{
  svg(file=paste(out.fig.dir,"Fig_S6_A-NMF_st12.5_ranktest_r",i,"_n",num.test.rank,".svg",sep=""))
  toto<-nmf.random.run(data.12.sel,i,runs=num.test.rank,samples.color=data.12.colors)
  dev.off()
}
#st14
for (i in par.nmf.rank) #
{
  svg(file=paste(out.fig.dir,"Fig_S6_B-NMF_st14_ranktest_r",i,"_n",num.test.rank,".svg",sep=""))
  toto<-nmf.random.run(data.14.sel,i,runs=num.test.rank,samples.color=data.14.colors)
  dev.off()
}

#run again for selected rank
set.seed(0)
svg(file=paste(out.fig.dir,"Fig_3_A-test-NMF_st12_rank",nmf.st12.rank,"_",nmf.st12.runs,"runs.svg",sep=""))
data.12.sel.nmf.5<-nmf.random.run(data.12.sel,nmf.st12.rank,runs=nmf.st12.runs,samples.color=data.12.colors)
dev.off()
svg(file=paste(out.fig.dir,"Fig_3_B-test-NMF_st14_rank",nmf.st14.rank,"_",nmf.st14.runs,"runs.svg",sep=""))
data.14.sel.nmf.5<-nmf.random.run(data.14.sel,nmf.st14.rank,runs=nmf.st14.runs,samples.color=data.14.colors)
dev.off()


#stage 12
data.12.sel.nmf.5.med<-nmf.cluster.median(data.12.sel.nmf.5,cuttree.p=5,samples.color=data.12.colors)
#find automatically the tissue based on mixing matrix
data.12.sel.nmf.5.med<-nmf.cluster.autonames(data.12.sel,data.12.sel.nmf.5.med,samples.color=data.12.colors)
data.12.sel.nmf.5.med.comps<-data.12.sel.nmf.5.med$clust.names
names(data.12.sel.nmf.5.med.comps)<-data.12.sel.nmf.5.med.comps
data.12.sel.nmf.5.med.comps[c("Ecv","Eca","NBp_NPp","Ecl_NBa","NPa")]<-c("NNE","AE","PNP","NB","ANP")
svg(file=paste(out.fig.dir,"Fig_3_A-NMF_st12_rank5_mixing.svg",sep=""))
data.12.sel.nmf.5.med<-nmf.cluster.names(data.12.sel.nmf.5.med,data.12.sel.nmf.5.med.comps,
                                         samples.color=data.12.colors)
dev.off()
#build NMF table
data.12.sel.nmf.5.hugo<-hugo.translation.list(rownames(data.12.sel.nmf.5.med$basis.med),trans.100)
data.12.sel.nmf.5.table<-cbind(data.12.sel.nmf.5.med$basis.med,data.12.sel.nmf.5.med$gini,
                               data.12.sel.nmf.5.med$gene.res,data.12.sel.nmf.5.hugo)
colnames(data.12.sel.nmf.5.table)[6:8]<-c("gini","residual","human gene name")
write.table(data.12.sel.nmf.5.table,paste(out.fig.dir,"Table_SX-NMF_st12_expression.txt",sep=""),quote=F,sep="\t")
data.12.sel.nmf.5.best<-gini.hugo.table(data.12.sel.nmf.5.table,paste(out.fig.dir,"Table_SX-NMF_st12_expression_bestsorted.txt",sep=""),
                                        data$annotation,nonspecific.genes=st1214.nonspecific.genes)

#stage 14
data.14.sel.nmf.5.med<-nmf.cluster.median(data.14.sel.nmf.5,cuttree.p=5,samples.color=data.14.colors)
#find automatically the tissue based on mixing matrix
data.14.sel.nmf.5.med<-nmf.cluster.autonames(data.14.sel,data.14.sel.nmf.5.med,samples.color=data.14.colors)
data.14.sel.nmf.5.med.comps<-data.14.sel.nmf.5.med$clust.names
names(data.14.sel.nmf.5.med.comps)<-data.14.sel.nmf.5.med.comps
data.14.sel.nmf.5.med.comps[c("NB_NBp","AANB","Ea_Ep","NB_NBa","NP_NPa_NPp")]<-c("PLNB","AE","NNE","ALNB","NP")
svg(file=paste(out.fig.dir,"Fig_3_B-NMF_st14_rank5_mixing.svg",sep=""))
data.14.sel.nmf.5.med<-nmf.cluster.names(data.14.sel.nmf.5.med,data.14.sel.nmf.5.med.comps,
                                         samples.color=data.14.colors)
dev.off()
#build NMF table
data.14.sel.nmf.5.hugo<-hugo.translation.list(rownames(data.14.sel.nmf.5.med$basis.med),trans.100)
data.14.sel.nmf.5.table<-cbind(data.14.sel.nmf.5.med$basis.med,data.14.sel.nmf.5.med$gini,
                               data.14.sel.nmf.5.med$gene.res,data.14.sel.nmf.5.hugo)
colnames(data.14.sel.nmf.5.table)[6:8]<-c("gini","residual","human gene name")
write.table(data.14.sel.nmf.5.table,paste(out.fig.dir,"Table_SX-NMF_st14_expression.txt",sep=""),quote=F,sep="\t")
data.14.sel.nmf.5.best<-gini.hugo.table(data.14.sel.nmf.5.table,paste(out.fig.dir,"Table_SX-NMF_st14_expression_bestsorted.txt",sep=""),
                                        data$annotation,nonspecific.genes=st1214.nonspecific.genes)


#invert NMF for all genes that are not differentially selected
data.14<-nmf.normalize(data.14,normalization="voom",max.red=T)
inverted.nmf.14<-t(qr.solve(t(data.14.sel.nmf.5.med$mix.med),t(data.14$nmf)))
#compare abs(max)/abs(min) to make sure that negative values are not dominating
#then put all negative values to zero and make all expressions sum to one
normalized.inverted.nmf.14<-t(apply(inverted.nmf.14,1,function(x) pmax(x,0)/max(x)))
write.table(normalized.inverted.nmf.14,paste(out.fig.dir,"Table_SX-NMF_allgenes_st14_expression.txt",sep=""),quote=F,sep="\t")
normalized.inverted.nmf.14.corrected<-normalized.inverted.nmf.14
normalized.inverted.nmf.14.corrected[rownames(data.14.sel.nmf.5.med$basis.med),]<-t(apply(data.14.sel.nmf.5.med$basis.med,1,
                                                                                          function(x) pmax(x,0)/max(x)))
write.table(normalized.inverted.nmf.14.corrected,paste(out.fig.dir,"Table_SX-NMF_allgenes_st14_expression_corrected.txt",sep=""),quote=F,sep="\t")

#invert NMF at st12
data.12<-nmf.normalize(data.12,normalization="voom",max.red=T)
inverted.nmf.12<-t(qr.solve(t(data.12.sel.nmf.5.med$mix.med),t(data.12$nmf)))
normalized.inverted.nmf.12<-t(apply(inverted.nmf.12,1,function(x) pmax(x,0)/max(x)))
write.table(normalized.inverted.nmf.12,paste(out.fig.dir,"Table_SX-NMF_allgenes_st12.5_expression.txt",sep=""),quote=F,sep="\t")
normalized.inverted.nmf.12.corrected<-normalized.inverted.nmf.12
normalized.inverted.nmf.12.corrected[rownames(data.12.sel.nmf.5.med$basis.med),]<-t(apply(data.12.sel.nmf.5.med$basis.med,1,
                                                                                          function(x) pmax(x,0)/max(x)))
write.table(normalized.inverted.nmf.12.corrected,paste(out.fig.dir,"Table_SX-NMF_allgenes_st12.5_expression_corrected.txt",sep=""),quote=F,sep="\t")


################################################
# Plot expression patterns
################################################

# #plot one gene
# nmf.plot.gene("fzd8.s[fzd8(8e-164)]",drawing.st12,drawing.st12.order,data.12.sel.nmf.5.med$basis.med,cex.name=6)

#compute tissue average expression matrix
data.14.mean<-expr.meansd.comp(data.14)
data.12.mean<-expr.meansd.comp(data.12)

#plot a list of genes
# #select genes, here the 100 first with highest gini index at stage 14
# gene.list.gini14<-names(sort(data.14.sel.nmf.5.med$gini,decreasing=T)[1:20])
# #then plot
# nmf.plot.genelist.multistage.n.average("gini-st14-20",gene.list.gini14,
#                                        normalized.inverted.nmf.12.corrected,normalized.inverted.nmf.14.corrected,
#                                        data.12.mean,data.14.mean)


#genes for figure 4 (NMF)
fig4.genes<-c(findgn2("sox2.1",rownames(data.12.mean)),
              findgn2("xelaev18031998m.g",rownames(data.12.mean)), #snai2.l
              findgn2("sp8.l",rownames(data.12.mean)),
              findgn2("xelaev18027783m.g",rownames(data.12.mean)), #pax3.l
              findgn2("foxi1.l",rownames(data.12.mean)))
nmf.plot.genelist.multistage.n.average("Fig_4-Gene expression patterns-sox2,snai2,sp8,pax3,foxi1",fig4.genes,
                                       normalized.inverted.nmf.12.corrected,normalized.inverted.nmf.14.corrected,
                                       data.12.mean,data.14.mean,draw.dir=out.fig.dir,plot.box=c(5,1))
# nmf.plot.genelist.multistage.n.average("fig3-nmfstrict",fig2.genes,
#                                        data.12.sel.nmf.5.med$basis.med,data.14.sel.nmf.5.med$basis.med,
#                                        data.12.mean,data.14.mean,draw.dir=out.dir)


#genes for figure 7 (neural crest genes)
fig7.genes<-c(findgn2("sh3pxd2a.l",rownames(data.12.mean)),
              findgn2("cacng4",rownames(data.12.mean)),
              findgn2("xetrov90018470m.l",rownames(data.12.mean)), #cdon
              findgn2("egr4.l",rownames(data.12.mean)))
nmf.plot.genelist.multistage.n.average("Fig_7-Gene expression patterns-sh3pxd2a,cacng4,cdon,egr4",fig7.genes,
                                       normalized.inverted.nmf.12.corrected,normalized.inverted.nmf.14.corrected,
                                       data.12.mean,data.14.mean,draw.dir=out.fig.dir,plot.box=c(4,1))


#genes for figure s4 (pca correlated genes)
#st12
figs4.st12.cmp<-c("1+","1-","2+","2-")
for (i in figs4.st12.cmp)
{
  gene.list<-data.12.sel.pca.best5genes[[i]]
  nmf.plot.genelist.multistage.n.average(paste("Fig_S4-PCA genes expression patterns-st12-",i,sep=""),
                                         gene.list,normalized.inverted.nmf.12.corrected,normalized.inverted.nmf.14.corrected,
                                         data.12.mean,data.14.mean,draw.dir=out.fig.dir,plot.box=c(length(gene.list),1))
}
#st14
figs4.st14.cmp<-c("1+","1-","2+","2-")
for (i in figs4.st14.cmp)
{
  gene.list<-data.14.sel2.pca.best5genes[[i]]
  nmf.plot.genelist.multistage.n.average(paste("Fig_S4-PCA genes expression patterns-st14-",i,sep=""),
                                         gene.list,normalized.inverted.nmf.12.corrected,normalized.inverted.nmf.14.corrected,
                                         data.12.mean,data.14.mean,draw.dir=out.fig.dir,plot.box=c(length(gene.list),1))
}


#genes for figure s7 (nmf most specific genes)
#st12
for (i in names(data.12.sel.nmf.5.best))
{
  gene.list<-data.12.sel.nmf.5.best[[i]]
  nmf.plot.genelist.multistage.n.average(paste("Fig_S7-NMF genes expression patterns-st12-",i,sep=""),
                                         gene.list,normalized.inverted.nmf.12.corrected,normalized.inverted.nmf.14.corrected,
                                         data.12.mean,data.14.mean,draw.dir=out.fig.dir,plot.box=c(length(gene.list),1))
}
#st14
for (i in names(data.14.sel.nmf.5.best))
{
  gene.list<-data.14.sel.nmf.5.best[[i]]
  nmf.plot.genelist.multistage.n.average(paste("Fig_S7-NMF genes expression patterns-st14-",i,sep=""),
                                         gene.list,normalized.inverted.nmf.12.corrected,normalized.inverted.nmf.14.corrected,
                                         data.12.mean,data.14.mean,draw.dir=out.fig.dir,plot.box=c(length(gene.list),1))
}


#Genes for figure s8
figs8.genes<-c(findgn2("sox10.l",rownames(data.14.mean)),
               findgn2("myod1.l",rownames(data.12.mean)),
               findgn2("myf5.l",rownames(data.12.mean)))
nmf.plot.genelist.multistage.n.average("Fig_S8-Gene expression pattern-sox10,myod,myf5",figs8.genes,
                                       normalized.inverted.nmf.12.corrected,normalized.inverted.nmf.14.corrected,
                                       data.12.mean,data.14.mean,draw.dir=out.fig.dir,plot.box=c(3,1))


# #homeologs identified as subfunctionalized (alas1, ccdc68, gmnc-like, larp6, sept8, p2ry1)
# subfunc.genes<-c(findgn2("alas1",rownames(data$rawcounts)),
#                  findgn2("ccdc68",rownames(data$rawcounts)),
#                  findgn2("gmnc-like",rownames(data$rawcounts)),
#                  findgn2("hs6st1",rownames(data$rawcounts)),
#                  findgn2("larp6.",rownames(data$rawcounts)),
#                  findgn2("sept8",rownames(data$rawcounts)),
#                  findgn2("p2ry1.",rownames(data$rawcounts)))
# nmf.plot.genelist.multistage.n.average("sfig-subfunc_homelologs_strict",subfunc.genes[c(1:8,11:16)],
#                                        data.12.sel.nmf.5.med$basis.med,data.14.sel.nmf.5.med$basis.med,
#                                        data.12.mean,data.14.mean,draw.dir=out.dir)
# nmf.plot.genelist.multistage.n.average("sfig-subfunc_homelologs_all",subfunc.genes[c(1:8,11:16)],
#                                        normalized.inverted.nmf.12.corrected,normalized.inverted.nmf.14.corrected,
#                                        data.12.mean,data.14.mean,draw.dir=out.dir)

# #genes in sofia's g51 cluster
# g51.genes<-c(findgn2("boc",rownames(data.12.mean)),
#              findgn2("cacng4",rownames(data.12.mean)),
#              findgn2("ccdc88a",rownames(data.12.mean)),
#              findgn2("cdon",rownames(data.12.mean)),
#              findgn2("egr4",rownames(data.12.mean)),
#              findgn2("loc100170576.l",rownames(data.12.mean)),
#              findgn2("gdf5",rownames(data.14.mean)),
#              findgn2("rapgef2",rownames(data.12.mean)),
#              findgn2("sh3pxd2a",rownames(data.12.mean)),
#              findgn2("shb",rownames(data.12.mean)),
#              findgn2("slc23a2",rownames(data.12.mean)),
#              findgn2("tmem189",rownames(data.12.mean)),
#              findgn2("ubl3",rownames(data.12.mean)),
#              findgn2("disp1",rownames(data.12.mean)),
#              findgn2("xelaev18044261m.g",rownames(data.12.mean)),
#              findgn2("xelaev18036211m.g",rownames(data.12.mean)),
#              findgn2("xelaev18036212m.g",rownames(data.12.mean)),
#              findgn2("xetrov90003447m.s",rownames(data.12.mean)))
# 
# nmf.plot.genelist.multistage.n.average("g51",g51.genes,
#                                        normalized.inverted.nmf.12.corrected,normalized.inverted.nmf.14.corrected,
#                                        data.12.mean,data.14.mean)
# nmf.plot.genelist.multistage.n.average("g51-nmfstrict",g51.genes,
#                                        data.12.sel.nmf.5.med$basis.med,data.14.sel.nmf.5.med$basis.med,
#                                        data.12.mean,data.14.mean)


###################################################################################
# Homeologs: analysis of duplicates using genes annotated in 9.1 with .s&.l ending
###################################################################################

#select gene pairs annotated as *.l and *.s
substrRight<-function(x, n){ substr(x, nchar(x)-n+1, nchar(x)) }
substrLeft<-function(x, n){ substr(x,1,nchar(x)-n) }
genenames.s<-substrRight(data$annotations[,1],2)==".s"
genenames.l<-substrRight(data$annotations[,1],2)==".l"
genenames.with.ls.annotation<-data$annotations[,1]
genenames.with.ls.annotation[!(genenames.s|genenames.l)]<-""
genenames.with.ls.annotation<-substrLeft(genenames.with.ls.annotation,2)
genenames.with.ls.annotation.paired<-sort(names(table(genenames.with.ls.annotation))[table(genenames.with.ls.annotation)==2])
genes.with.ls.annotation.paired<-genenames.with.ls.annotation %in% genenames.with.ls.annotation.paired


#create data object with rawcount matrix, sample types, stage, tissue, and data annotation containing gene names, full names, and length
#make a temporary rawcount&annotation matrix and rename rownames with gene.name from annotation table
temp.rawcounts<-data$rawcounts
rownames(temp.rawcounts)<-data$annotations[,1]
temp.annotation<-data$annotations
rownames(temp.annotation)<-data$annotations[,1]
#create the duplicate rawcount matrix and annotation table by aggregating .l&.s expression/annotation data
duplicates.rawcounts<-cbind(temp.rawcounts[paste(genenames.with.ls.annotation.paired,".l",sep=""),],
                            temp.rawcounts[paste(genenames.with.ls.annotation.paired,".s",sep=""),])
rownames(duplicates.rawcounts)<-genenames.with.ls.annotation.paired
duplicates.annotation<-cbind(temp.annotation[paste(genenames.with.ls.annotation.paired,".l",sep=""),c(1,3,5,6)],
                             temp.annotation[paste(genenames.with.ls.annotation.paired,".s",sep=""),c(1,3,5,6)])
colnames(duplicates.annotation)<-c("l.gene.name","l.hugo.name","l.name.blast","l.length","s.gene.name","s.hugo.name","s.name.blast","s.length")
rownames(duplicates.annotation)<-genenames.with.ls.annotation.paired
#make data object
data.duplicates<-list(rawcounts=duplicates.rawcounts,sampletype=c(data$sampletype,data$sampletype),homeosampletype=c(paste(data$sampletype,".l",sep=""),paste(data$sampletype,".s",sep="")),design=NULL,
                      stage=c(data$stage,data$stage),tissue=c(paste(data$tissue,".l",sep=""),paste(data$tissue,".s",sep="")),
                      genotype=c(data$genotype,data$genotype),id=c(data$id,data$id),sampleseqid=NULL,
                      annotations=duplicates.annotation)

#size test to remove size effect when assessing differential expression
dup.with.similar.size<-sort(rownames(duplicates.annotation)[abs(log(duplicates.annotation$l.length/duplicates.annotation$s.length))<log(length.ratio.thresh)])
data.duplicates.filt<-filter.n.normalize(data.duplicates,!(data.duplicates$tissue %in% c("WE.l","WE.s")),use.sampletype.as.design=F,e.thresh=20)
data.duplicates.filt<-filter.genes(data.duplicates.filt,dup.with.similar.size)
data.duplicates.filt$homeosampletype<-data.duplicates$homeosampletype[!(data.duplicates$tissue %in% c("WE.l","WE.s"))]


#do test
dup.filt.12.select<-find.duplicates.tissue.differential(data.duplicates.filt,data.12$tissue,"12.5",homeolog.pval,
                                                        paste("Table_SX-Homeologs-st12.5-ratio_",length.ratio.thresh,"-p_",homeolog.pval,sep=""),
                                                        out.dir=out.fig.dir)
length(dup.filt.12.select$gene.list)
dup.filt.14.select<-find.duplicates.tissue.differential(data.duplicates.filt,c("AANB","Ea","Ep","NBa","NBp","NPa","NPp"),"14",homeolog.pval,
                                                        paste("Table_SX-Homeologs-st14-ratio_",length.ratio.thresh,"-p_",homeolog.pval,sep=""),
                                                        out.dir=out.fig.dir)
length(dup.filt.14.select$gene.list)

#analyze differentially expressed genes at st12.5&14
dup.filt.12.select.results<-detect.subfunc.asymdecrease(dup.filt.12.select,paste(out.fig.dir,"Table_SX-Homeologs-st12.5-ratio_",length.ratio.thresh,"-p_",homeolog.pval,".txt",sep=""))
dup.filt.14.select.results<-detect.subfunc.asymdecrease(dup.filt.14.select,paste(out.fig.dir,"Table_SX-Homeologs-st14-ratio_",length.ratio.thresh,"-p_",homeolog.pval,".txt",sep=""))

#plot gene expression pattern for subfunctionalized genes
fig8.st12.genes<-c()
for (i in dup.filt.12.select.results$subfunctionalized) { fig8.st12.genes<-c(fig8.st12.genes,findgn2(paste(i,".",sep=""),rownames(data.12.mean))) }
nmf.plot.genelist.multistage.n.average("Fig_8-Homeolog expression patterns-st12.5",fig8.st12.genes,
                                       normalized.inverted.nmf.12.corrected,normalized.inverted.nmf.14.corrected,
                                       data.12.mean,data.14.mean,draw.dir=out.fig.dir,plot.box=c(length(fig8.st12.genes),1))

fig8.st14.genes<-c()
for (i in dup.filt.14.select.results$subfunctionalized) { fig8.st14.genes<-c(fig8.st14.genes,findgn2(paste(i,".",sep=""),rownames(data.14.mean))) }
nmf.plot.genelist.multistage.n.average("Fig_8-Homeolog expression patterns-st14",fig8.st14.genes,
                                       normalized.inverted.nmf.12.corrected,normalized.inverted.nmf.14.corrected,
                                       data.12.mean,data.14.mean,draw.dir=out.fig.dir,plot.box=c(length(fig8.st14.genes),1))
