# Supplementary material for: A molecular atlas of the developing ectoderm defines neural, neural crest, placode, and nonneural progenitor identity in vertebrates
Source: PLoS Biol. 2017 Oct 19;15(10):e2004045. doi: 10.1371/journal.pbio.2004045 (PMC5663519; doi:10.1371/journal.pbio.2004045)
Supplement: S2 Application — (ZIP) [file pbio.2004045.s014.zip › Code_20170801/PCA_NMF_Homeologs/EctoMap-PCA-NMF_v5_functions.R]

# Code for review:
#    "A Molecular Atlas of the Developing Ectoderm Defines Neural, Neural Crest, Placode and Non-Neural Progenitor Identity in Vertebrates." 
#     Plouhinec and Medina-Ruiz et al., In revision.
# Written by Jean-Louis Plouhinec (jlplouhinec@gmail.com)
# Institut Curie, France. Last edit: July, 2017

#Do not run this file


################################################
# FUNCTIONS REQUIRED TO RUN ECTOMAP-PCA-NMF_v5 #
################################################


##################################################################################
# LOADING DATA
##################################################################################

load.rnaseq.data<-function(count.file,sample.file,gene.length.file,gene.hugo.file,manual.hugo.file,evalue.min=100)
{
  #data
  count.table<-read.table(count.file,header=T,sep="\t")
  sample.table<-read.table(sample.file,header=T,stringsAsFactors=F,sep="\t")
  gene.length.table<-read.table(gene.length.file,header=F,stringsAsFactors=F,sep="\t")
  gene.hugo.table<-read.table(gene.hugo.file,header=T,stringsAsFactors=F,sep="\t")
  
  #remove non-gene lines in count table if any
  rawcounts<-count.table[!(rownames(count.table) %in% c("no_feature","ambiguous","not_aligned","alignment_not_unique","too_low_aqual")),]
  cat("Count table has",nrow(rawcounts),"genes and",ncol(rawcounts),"samples.\n")
  
  #extract sample annotation and compute design (use sample order from count table)
  rownames(sample.table)<-sample.table[,1]
  sample.names<-colnames(rawcounts)
  cat("Sample annotation table has",nrow(sample.table),"samples.")
  cat(sum(sample.names==sample.table[sample.names,1]),"names match count table samples.\n")
  stage<-sample.table[sample.names,"Stage"]
  tissue<-sample.table[sample.names,"Tissue"]
  genotype<-sample.table[sample.names,"Genotype"]
  id<-sample.table[sample.names,"ID"]
  sampletype<-paste(stage,tissue,genotype,sep="_")
  design<-model.matrix(~sampletype)
  
  #extract annotations
  #read manual annotation table if it exists and update genehugotable
  #take 4 columns in genehugotable table (name,blast,hugo,blast homology score)
  annotation.table<-gene.hugo.table[,c(1,2,3,7)]
  rownames(annotation.table)<-annotation.table[,1]
  cat("Annotation table has",nrow(annotation.table),"entries.\n")
  #replace with manual annotation if it exists
  if (!is.null(manual.hugo.file))
  {
    manual.hugo<-read.table(manual.hugo.file,header=T,stringsAsFactors=F,sep="\t")[,c(1,2,3,7)]
    rownames(manual.hugo)<-manual.hugo[,1]
    cat("There are",nrow(manual.hugo),"manual annotations.\n")
    selected.manual.names<-rownames(manual.hugo)[(rownames(manual.hugo) %in% rownames(annotation.table))]
    cat(length(selected.manual.names),"annotations to be replaced.\n")
    annotation.table[selected.manual.names,]<-manual.hugo[selected.manual.names,]
  }
  #replace none in blast and hugo with ""
  no.blast.annotation<-(annotation.table[,2]=="none")
  annotation.table[no.blast.annotation,2]<-""
  annotation.table[(annotation.table[,3]=="none"),3]<-""
  #add new column with name and blast annotation in bracket if available (and above e-value threshold:no, just if available)
  name.and.blast<-annotation.table[,1]
  #blast.above.threshold<-(annotation.table[,4]>evalue.min)
  selected.genes.blast<-!no.blast.annotation #(blast.above.threshold&(!no.blast.annotation))
  name.and.blast[selected.genes.blast]<-paste(annotation.table[selected.genes.blast,1],"[",
                                              annotation.table[selected.genes.blast,2],"]",sep="")
  annotation.table<-cbind(annotation.table,name.and.blast)
  
  #add rownames to tables, sort them according to same gene order, and add gene length to annotation
  rownames(annotation.table)<-annotation.table[,1]
  rownames(gene.length.table)<-gene.length.table[,1]
  #gene names in annotation and not in counts: they seem to represent genes that have been merged with other genes during the pipeline merge/reduction step
  annotation.not.in.counts<-annotation.table[!(rownames(annotation.table) %in% rownames(rawcounts)),]
  counts.not.in.annotation<-rownames(rawcounts)[!(rownames(rawcounts) %in% rownames(annotation.table))]
  cat(nrow(annotation.not.in.counts),"genes in annotation not in counts.",
      length(counts.not.in.annotation),"genes in counts not in annotation.\n")
  #restrict and order annotation and gene length according to rawcounts
  annotation.table<-annotation.table[rownames(rawcounts),]
  gene.length.table<-gene.length.table[rownames(rawcounts),]
  cat(sum(!(rownames(annotation.table)==rownames(rawcounts))),"names do not match between annotation and counts.\n")
  cat(sum(!(rownames(gene.length.table)==rownames(rawcounts))),"names do not match between gene length and counts.\n")
  annotation.table<-cbind(annotation.table,gene.length.table[,2])
  colnames(annotation.table)[1:6]<-c("gene.name","blast.annotation","hugo.name","blast.score","name.and.blast.annotation","gene.length")
  cat(sum(annotation.table[,2]!="")," genes have blast annotation.\n")
  cat(sum(annotation.table[,3]!="")," genes have hugo annotation.\n")
  
  #change sample names to make them more explicit
  colnames(rawcounts)<-paste(sample.table[colnames(rawcounts),1],
                             sample.table[colnames(rawcounts),"Stage"],
                             sample.table[colnames(rawcounts),"Tissue"],
                             sample.table[colnames(rawcounts),"Genotype"],
                             sep="-")
  
  #order rawcounts and annotation table the same way, replace gene name in count table and annotation table with name+blastannot
  #sum(rownames(annotation.table)!=rownames(rawcounts))
  #rename annotation&rawcounts according to name+blast annot
  names.and.annot<-annotation.table[,5]
  rownames(annotation.table)<-names.and.annot
  rownames(rawcounts)<-names.and.annot
  
  #return as list
  return(list(rawcounts=rawcounts,sampletype=sampletype,design=design,
              stage=stage,tissue=tissue,genotype=genotype,id=id,sampleseqid=sample.names,
              annotations=annotation.table))
}

show.progress<-function(i=0,every=100,done=F)
{
  if (done) { cat("done!\n") }
  else
  { if ((i==1)|(i%%every==0)) { cat(i,"..") } }
}

gene.list.beautifier<-function(gene.list,gene.annotation)
{
  gene.list.translation<-character(length=length(gene.list))
  gene.isnohugo<-(gene.annotation[gene.list,4]==0) #test blast score: 0=no significant hit
  gene.hugonoblast<-(gene.annotation[gene.list,4]==2000) #200=original annotation is good
  gene.hugoblast<-(!gene.isnohugo)&(!gene.hugonoblast)
  gene.list.translation[gene.isnohugo]<-paste("!",(gene.annotation[gene.list,1])[gene.isnohugo],sep="") #grab gene name
  gene.list.translation[gene.hugonoblast]<-(gene.annotation[gene.list,1])[gene.hugonoblast]
  gene.list.translation[gene.hugoblast]<-paste((gene.annotation[gene.list,1])[gene.hugoblast]," (",
                                        (gene.annotation[gene.list,3])[gene.hugoblast],")",sep="") #hugo name
  return(gene.list.translation)
}


##################################################################################
# FILTER SAMPLES&GENES and NORMALIZE DATA
##################################################################################

library(edgeR,quietly=T)
library(limma,quietly=T)

filter.n.normalize<-function(edata,samples,use.sampletype.as.design=T,e.thresh=10,nmf.n=F,cor.show=T,cor.cex=0.7)
{
  #crop expression matrix and filter genes with counts under e.thresh in all but 2 samples
  filter<-apply(edata$rawcounts[,samples],1,function(x) ((sum(x>e.thresh))>1))
  rawcounts.n<-edata$rawcounts[filter,samples]
  cat("original number of genes:",length(filter)," filtered:",sum(filter),"\n",sep="")
  
  #normalize with edgeR/TMM+voom
  vdge<-NULL
  dge<-DGEList(counts=rawcounts.n)
  dge<-calcNormFactors(dge,method="TMM")
  design<-NULL
  if (use.sampletype.as.design) {
    design<-model.matrix(~edata$sampletype[samples])
  }
  vdge<-voom(dge,design,plot=TRUE)
  
  #normalize for nmf (each gene relative to its maximal tmm-normalized count)
  nmf.e.n<-NULL
  if (nmf.n) {
    nmf.e<-t(t(dge$counts)*(10**6)/(dge$samples$lib.size*dge$samples$norm.factors))
    nmf.e.n<-t(apply(nmf.e,1,function(x) x/max(x)))
  }
  
  #correlation plot
  if (cor.show) {
    cor.vdge<-cor(vdge$E,method="pearson")
    heatmap(cor.vdge,symm=T,cexRow=cor.cex,cexCol=cor.cex,main="voom log2FPM correlation")
  }
  
  #return a new list with all the information
  return(list(rawcounts=rawcounts.n,sampletype=edata$sampletype[samples],design=design,
              stage=edata$stage[samples],tissue=edata$tissue[samples],
              genotype=edata$genotype[samples],id=edata$id[samples],
              annotations=edata$annotations[filter,],
              edger=dge,voom=vdge,nmf=nmf.e.n))
}

filter.genes<-function(edata,gene.list)
{
  genes.bin<-NULL
  cat("original number of genes:",dim(edata$rawcounts)[1],"\n")
  #if names is true, convert vector to logical
  cat(length(gene.list),"genes to convert to binary vector...\n")
  genes.bin<-(rownames(edata$rawcounts) %in% gene.list)
  cat("filtered genes:",sum(genes.bin),"\n")
  #filter rawcounts, and edger/voom/nmf if present
  edata.2<-edata
  edata.2$rawcounts<-edata.2$rawcounts[genes.bin,]
  edata.2$annotations<-edata.2$annotations[genes.bin,]
  if(!is.null(edata.2$edger)) {edata.2$edger<-edata.2$edger[genes.bin,]}
  if(!is.null(edata.2$voom)) {
    edata.2$voom$E<-edata.2$voom$E[genes.bin,]
    edata.2$voom$weights<-edata.2$voom$weights[genes.bin,]
  }
  if(!is.null(edata.2$nmf)) {edata.2$nmf<-edata.2$nmf[genes.bin,]}
  return(edata.2)
}

filter.samples<-function(edata,samples.list)
{
  samples.bin<-NULL
  cat("original number of samples:",dim(edata$rawcounts)[2],"\n")
  samples.bin<-(colnames(edata$rawcounts) %in% samples.list)
  cat("filtered samples:",sum(samples.bin),"\n")
  #filter rawcounts, and edger/voom/nmf if present
  edata.2<-edata
  edata.2$rawcounts<-edata.2$rawcounts[,samples.bin]
  if(!is.null(edata.2$edger)) {edata.2$edger<-edata.2$edger[,samples.bin]}
  if(!is.null(edata.2$voom)) {
    edata.2$voom$E<-edata.2$voom$E[,samples.bin]
    edata.2$voom$weights<-edata.2$voom$weights[,samples.bin]
  }
  if(!is.null(edata.2$nmf)) {edata.2$nmf<-edata.2$nmf[,samples.bin]}
  edata.2$stage<-edata.2$stage[samples.bin]
  edata.2$tissue<-edata.2$tissue[samples.bin]
  edata.2$genotype<-edata.2$genotype[samples.bin]
  edata.2$id<-edata.2$id[samples.bin]
  edata.2$sampletype<-edata.2$sampletype[samples.bin]
  edata.2$design<-model.matrix(~edata.2$sampletype)
  return(edata.2)
}

#correlation plot and clustering
correlation.plot<-function(edata,samples.color=NULL,substract.mean=F)
{
  e.mat<-edata$voom$E
  if (substract.mean) { e.mat<-t(apply(e.mat,1,function(x) x-mean(x))) }
  cor.mat<-cor(e.mat,method="pearson")
  heatmap.2(cor.mat,symm=T,
            scale="col",col=mpal,cexRow=0.3,cexCol=0.5,trace="none",margins=c(12,9),key=F,
            ColSideColors=samples.color,hclustfun=function(d) hclust(d, method="ward.D2"))
}


##################################################################################
# GENE SELECTION
##################################################################################

library(Rtsne)
library(cluster)

comp.silh<-function(ematrix,s.clusters,tsne.p=0)
{
  #compute distance matrices
  emat.eucl.dist<-dist(t(ematrix),method="euclidean")
  emat.cor.dist<-as.dist(1-cor(ematrix,method="pearson"))
  emat.pca.dist<-dist(pca.expression(ematrix,msg=F)$x[,1:3],method="euclidean")
  emat.tsne<-Rtsne(t(ematrix),dims=2,pca=T,perplexity=tsne.p,theta=0)
  emat.tsne.dist<-dist(emat.tsne$Y[,1:2],method="euclidean")
  #compute sihouette for each distance
  if (tsne.p==0) { tsne.p<-floor(ncol(ematrix)/3)}
  emat.eucl.silh<-summary(silhouette(s.clusters,emat.eucl.dist))$avg.width
  emat.cor.silh<-summary(silhouette(s.clusters,emat.cor.dist))$avg.width
  emat.pca.silh<-summary(silhouette(s.clusters,emat.pca.dist))$avg.width
  emat.tsne.silh<-summary(silhouette(s.clusters,emat.tsne.dist))$avg.width
  #return result
  return(c(emat.eucl.silh,emat.cor.silh,emat.pca.silh,emat.tsne.silh))
}


test.selection.method<-function(ematrix,tissue.name,min.e=-1,tsne.p=0,
                                num.range=c(seq(10,90,10),seq(100,900,100),
                                            seq(1000,9000,1000),seq(10000,20000,2000)))
{
  #grab tissue id
  tissue.id<-as.numeric(as.factor(tissue.name))
  #num.range<-c(num.range,nrow(ematrix))
  #Nthreshold low expression values in the expression matrix to removevariability in low expression
  ematrix.thresh<-pmax(ematrix,min.e)
  #order genes according to each selection criterion
  genes.range.order<-order(apply(ematrix.thresh,1,function(x) (max(x)-min(x))),decreasing=T) #(max(x)-min(x))
  genes.var.order<-order(apply(ematrix.thresh,1,var),decreasing=T)
  genes.iqr.order<-order(apply(ematrix.thresh,1,IQR),decreasing=T)
  #create result matrix
  res.mat.col<-c("num","range/euclidean","range/correlation","range/PCA","range/tSNE",
                 "variance/euclidean","variance/correlation","variance/PCA","variance/tSNE",
                 "IQR/euclidean","IQR/correlation","IQR/PCA","IQR/tSNE")
  res.mat<-c()
  res.pca<-list()
  #loop on gene number
  for (i in num.range)
  {
    cat(i,"..")
    res.num<-c(i,rep(0,12))
    #compute silhouette for each selection method
    res.num[2:5]<-comp.silh(ematrix[genes.range.order[1:i],],tissue.id,tsne.p=tsne.p)
    res.num[6:9]<-comp.silh(ematrix[genes.var.order[1:i],],tissue.id,tsne.p=tsne.p)
    res.num[10:13]<-comp.silh(ematrix[genes.iqr.order[1:i],],tissue.id,tsne.p=tsne.p)
    res.mat<-rbind(res.mat,res.num)
    #compute pca
    res.pca[[as.character(i)]]<-list(range.pca=pca.expression(ematrix[genes.range.order[1:i],],msg=F),
                                     var.pca=pca.expression(ematrix[genes.var.order[1:i],],msg=F),
                                     iqr.pca=pca.expression(ematrix[genes.iqr.order[1:i],],msg=F))
  }
  colnames(res.mat)<-res.mat.col
  cat("\n")
  return(list(silh=res.mat,pca=res.pca))
}

gene.selection.by.range<-function(ematrix,gene.number=0,diff.thresh=4,min.e=-1)
{
  ematrix<-pmax(ematrix,min.e)
  gene.maxdiff<-apply(ematrix,1,function(x) (max(x)-min(x)))
  if (gene.number==0)
  {
    gene.over.threshold<-(gene.maxdiff>diff.thresh)
    return(rownames(ematrix)[gene.over.threshold])
  }
  else
  {
    gene.range.order<-order(gene.maxdiff,decreasing=T)
    return(rownames(ematrix)[gene.range.order[1:gene.number]])
  }
}

library(ggplot2)
plot.expression.hist<-function(ematrix,min.e=-1,hist.title="Histogram of gene expression range")
{
  ematrix<-pmax(ematrix,min.e)
  e.maxdiff<-apply(ematrix,1,function(x) max(x)-min(x))
  qplot(x=e.maxdiff,geom="histogram",bins=100,main=hist.title)
}

#compute average&deviation of expression in each sample type (linear, not log2) so we can draw a pattern
expr.meansd.comp<-function(edata,use.median=F)
{
  e.matrix<-2**edata$voom$E
  e.tissues<-sort(unique(edata$tissue))
  e.mean<-c()
  e.sd<-c()
  for (t in e.tissues)
  {
    t.col<-(edata$tissue==t)
    t.mean<-NULL
    if (use.median) { t.mean<-apply(e.matrix[,t.col],1,median) }
    else { t.mean<-apply(e.matrix[,t.col],1,mean) }
    t.sd<-apply(e.matrix[,t.col],1,sd) #should we use sem instead=sd/sqrt(sum(t.col))
    e.mean<-cbind(e.mean,t.mean)
    e.sd<-cbind(e.sd,t.sd)
  }
  e.result<-cbind(e.mean,e.sd)
  rownames(e.result)<-rownames(edata$voom$E)
  colnames(e.result)<-c(e.tissues,paste("sd-",e.tissues,sep=""))
  return(e.result)
}


##################################################################################
# COLOR SAMPLES
##################################################################################

#load libraries
library(gplots,quietly=T)
library(RColorBrewer,quietly=T)
mpal<-colorRampPalette(c("blue","grey","red"))(n=299)

color.samples<-function(sample.annot,color.annot)
{
  colors.v<-vector(mode="character",length=length(sample.annot))
  n.type<-length(color.annot)/2
  for (i in 1:n.type)
  {
    s.type<-color.annot[2*i-1]
    s.color<-color.annot[2*i]
    colors.v[sample.annot==s.type]<-s.color
  }
  return(colors.v)
}

colors.wt.14<-c("14_AANB_WT",rgb(77,58,140,255,maxColorValue=255),                  #"navy",           #r83v55b144a255
                "14_ANB_WT",rgb(77,58,140,255,maxColorValue=255),                   #"royalblue",       #r83v55b144a255
                "14_NPa_WT",rgb(70,111,177,255,maxColorValue=255),                  #"royalblue",       #r36v112b181a255
                "14_NP_WT","blue",
                "14_NPp_WT",rgb(204,227,235,255,maxColorValue=255),                 #"steelblue1",      #r195v228b237a255
                "14_NBa_WT",rgb(182,67,48,255,maxColorValue=255),                     #"red3",            #r212v0b0a204
                "14_NB_WT","red",
                "14_NBp_WT",rgb(210,166,202,255,maxColorValue=255),                 #"tomato",          #r226v168b204a255
                "14_Ea_WT",rgb(193,140,98,255,maxColorValue=255),                   #"darkorange3",      #r211v141b95a255
                "14_Ep_WT",rgb(248,229,134,255,maxColorValue=255),                  #"darkorange"       #r255v230b128a255
                "14_non_NB","grey")
colors.wt.12<-c("12.5_NPa_WT",rgb(70,111,177,255,maxColorValue=255),                #"royalblue",     #r36v112b181a255
                "12.5_NPp_WT",rgb(204,227,235,255,maxColorValue=255),               #"steelblue1",    #r195v228b237a255
                "12.5_NBa_WT",rgb(182,67,48,255,maxColorValue=255),                   #"red3",          #r212v0b0a204
                "12.5_NBp_WT",rgb(210,166,202,255,maxColorValue=255),               #"violet",        #r226v168b204a255
                "12.5_Eca_WT",rgb(77,58,140,255,maxColorValue=255),                 #"navy",          #r83v55b144a255
                "12.5_Ecl_WT",rgb(243,219,193,255,maxColorValue=255),                #"tomato",        #r252v220b195a255
                "12.5_Ecv_WT",rgb(211,220,175,255,maxColorValue=255),               #"darkorange"    #r207v221b174a255
                "12.5_non_NB","grey")
colors.wt.17<-c("17_NB_WT","red3",
                "17_NC_WT","red3",
                "17_Pc_WT","navy")


##################################################################################
# DAVID ONTOLOGY
##################################################################################

create.translation.table<-function(edata,eval.min=100)
{
  gene.annot<-edata$annotations[,c(5,3,4)]
  return(gene.annot[(gene.annot[,3]>eval.min),c(1,2)])
}

translate.2.hugo<-function(gene.list,gene2hugo.table)
{
  found.genes<-gene2hugo.table[,1] %in% gene.list
  cat(length(gene.list),"genes in list.",sum(found.genes),"hugo translations found.\n")
  hugo.list<-unique(gene2hugo.table[found.genes,2])
  cat(length(hugo.list),"unique hugo names.\n")
  return(hugo.list)
}

hugo.translation.list<-function(gene.list,gene2hugo.table)
{
  found.genes.index<-sapply(gene.list,function(x) which(gene2hugo.table[,1]==x)[1])
  found.genes<-!is.na(found.genes.index)
  n.genes<-length(gene.list)
  hugo.list<-vector(mode="character",length=n.genes)
  hugo.list[found.genes]<-gene2hugo.table[found.genes.index[found.genes],2]
  return(hugo.list)
}

translate.back<-function(hugo.list,original.genes,gene2hugo.table)
{
  found.hugo<-gene2hugo.table[,2] %in% hugo.list
  cat(length(hugo.list),"hugo names in list.",sum(found.hugo),"corresponding genes found.\n")
  gene.list<-gene2hugo.table[found.hugo,1]
  #if original list of genes before translation provided, intersect it with the list of genes to recover subset
  if (!is.null(original.genes)) {
    gene.list<-intersect(gene.list,original.genes)
    cat(length(gene.list),"genes found in common with original list of genes.\n")
  }
  return(gene.list)
}

write.4.david<-function(gene.list,file)
{
  write.table(gene.list,file=paste("./0.4-DAVID_analysis/",file,sep=""),
              quote=F,sep="\t",row.names=F,col.names=F)
}

genes.in.category<-function(term,david.file,original.genes,hugo.translation)
{
  cat.table<-read.table(paste("./0.4-DAVID_analysis/",david.file,sep=""),
                        header=T,sep="\t",stringsAsFactors=F)
  if (sum(cat.table$Term==term)!=1) {
    cat("Term",term,"does not provide a unique match.\n")
    return(NULL)
  }
  cat.row<-cat.table[cat.table$Term==term,]
  hugo.list<-strsplit(tolower(cat.row$Genes),", ",fixed=T)[[1]]
  gene.list<-translate.back(hugo.list,original.genes,hugo.translation)
  return(list(genes=gene.list,hugo=hugo.list,data=cat.row))
}


gene.list.beautifier<-function(file.name,gene.annotation)
{
  gene.list<-read.table(file.name,header=F,sep="\t",stringsAsFactors=F)[,1]
  gene.list.nohugo<-character(length=length(gene.list))
  gene.list.hugo<-character(length=length(gene.list))
  gene.isnohugo<-gene.annotation$blast.score[gene.list]==0
  gene.hugonoblast<-gene.annotation$blast.score[gene.list]==2000
  gene.hugoblast<-(!gene.isnohugo)&(!gene.hugonoblast)
  gene.list.nohugo[gene.isnohugo]<-gene.annotation$gene.name[gene.isnohugo]
  gene.list.hugo[gene.hugonoblast]<-gene.annotation$gene.name[gene.hugonoblast]
  gene.list.hugo[gene.hugoblast]<-paste(gene.annotation$gene.name[gene.hugoblast]," (",
                                        gene.annotation$hugo.name[gene.hugoblast],")",sep="")
  write.table(cbind(gene.list,gene.list.hugo,gene.list.nohugo),file=file.name,
              quote=F,sep="\t",row.names=F,col.names=F)
}


##################################################################################
# PCA
##################################################################################

#wrapper for R PCA function
pca.expression<-function(e.matrix,center.rows=T,norm.rows=T,pca.on.columns=T,pca.cent=T,pca.scale=T,msg=T,plot.ev=F)
{
  data.s<-e.matrix
  #if selected, center rows (remove the gene expression magnitude effect for genes)
  if (center.rows) {
    data.s<-t(apply(data.s,1,function(x) x-mean(x)))
    #cat("centering genes...\n")
    if (norm.rows) {
      data.s<-t(apply(data.s,1,function(x) x/sd(x)))
      #cat("normalizing genes...\n")
    }
  }
  #print(dim(data.s.cent))
  #if pca on samples(columns of expression matrix), transpose expression matrix, otherwise pca on genes(rows)
  if (pca.on.columns) { data.s<-t(data.s) }
  data.pca<-prcomp(data.s,center=pca.cent,scale=pca.scale)
  if (msg) { print(summary(data.pca)) }
  if (plot.ev) { plot(data.pca$sdev,xlab="eigenvalues",ylab="") }
  return(data.pca)
}

#plot pca with voronoi tesselation
library(deldir)
#compute the center of each sample type
find.sample.mean<-function(coord1,coord2,type.class)
{
  unique.types<-sort(unique(type.class))
  sampmean.mat<-matrix(0,nrow=length(unique.types),ncol=2,dimnames=list(unique.types,c(1,2)))
  for (i in 1:length(unique.types))
  {
    type.names<-unique.types[i]
    type.samples<-(type.class==type.names)
    sampmean.mat[i,]<-c(mean(coord1[type.samples]),mean(coord2[type.samples]))
  }
  return(sampmean.mat)
}

range.comp<-function(x,exp.f) { return(mean(x)+exp.f*range(x-mean(x))) }

pca.samples.plot<-function(data.pca,axis.1,axis.2,rev=c(1,1),sample.type=NULL,color.type=NULL,voronoi.plot=F,
                           highlight.points=NULL,voronoi.types=NULL,
                           label.pos=3,label.cex=0.5,pca.axes=F,plot.labels=T,plot.main="PCA",exp.f=1.1)
{
  #grab PCA coordinates and reverse (or not) axes
  pca.coords<-t(t(data.pca$x[,c(axis.1,axis.2)])*rev)
  #compute plotting box boundaries
  x.range<-range.comp(pca.coords[,1],exp.f)
  y.range<-range.comp(pca.coords[,2],exp.f)
  #blank plot
  plot(x.range,y.range,xlab=paste("PC",axis.1),ylab=paste("PC",axis.2),main=plot.main,axes=pca.axes,type="n",asp=1)
  #compute sample colors
  sample.colors<-color.type[sapply(sample.type,function(x) (1+grep(x,color.type)))]
  #xwidth<-(max(pca.coords[,axis.1])-min(pca.coords[,axis.1]))*0.3
  #pca.xlim<-c((min(pca.coords[,axis.1]*rev[1])-xwidth),(max(pca.coords[,axis.1]*rev[1])+xwidth))
  if (voronoi.plot)
  {
    if (is.null(voronoi.types)) { voronoi.types<-sample.type }
    #find voronoi centers for each sample type
    voronoi.centers<-find.sample.mean(pca.coords[,1],pca.coords[,2],voronoi.types)
    #plot each voronoi tile with 30% transparency
    voronoi.tile<-tile.list(deldir(voronoi.centers[,1],voronoi.centers[,2],rw=c(x.range,y.range)))
    tess.col<-col2rgb(color.type[sapply(rownames(voronoi.centers),function(x) (1+grep(x,color.type)))])
    plot(voronoi.tile,
         fillcol=rgb(tess.col[1,]/255,tess.col[2,]/255,tess.col[3,]/255,alpha=0.3),add=T,showpoints=F,border=rgb(0,0,0,alpha=0))
  }
  #plot PCA points, highlight points if needed
  if (!is.null(highlight.points))
  {
    points(pca.coords[highlight.points,1],pca.coords[highlight.points,2],pch=24,col="black",bg=sample.colors[highlight.points],cex=1.5)
    points(pca.coords[!highlight.points,1],pca.coords[!highlight.points,2],pch=21,col="black",bg=sample.colors[!highlight.points],cex=1.5)
  }
  else
  { points(pca.coords[,1],pca.coords[,2],col="black",bg=sample.colors,pch=21,cex=1.5) }
  #plot labels
  if (plot.labels){
    text(pca.coords[,1],pca.coords[,2],
         labels=names(pca.coords[,1]),col=sample.colors,pos=label.pos,cex=label.cex)
  }
}


##################################################################################
# PCA Statistical Analysis
##################################################################################

scrambled.pca<-function(e.matrix,scramble.col=T,group.scramble.list=NULL,center.rows=T,pca.on.columns=T,pca.cent=T,pca.scale=T)
{
  #scramble expression matrix by row, column, or column groups
  scrambled.e.matrix<-c()
  #if scramble by row
  if (!scramble.col)
  { scrambled.e.matrix<-t(apply(e.matrix,1,function(x) x[sample.int(ncol(e.matrix))])) }
  else if (is.null(group.scramble.list))
  { scrambled.e.matrix<-apply(e.matrix,2,function(x) x[sample.int(nrow(e.matrix))]) }
  else
  {
    scrambled.e.matrix<-e.matrix
    for (t in unique(group.scramble.list))
    { scrambled.e.matrix[,group.scramble.list==t]<-scrambled.e.matrix[sample.int(nrow(e.matrix)),group.scramble.list==t] }
  }
  #compute pca and return result
  return(pca.expression(scrambled.e.matrix,center.rows=center.rows,pca.on.columns=pca.on.columns,pca.cent=pca.cent,pca.scale=pca.scale,msg=F))
}

#collect scrambled pca statistics
eigenv.significance.test<-function(e.matrix,eigen.v,boot.n=1000,scramble.col=T,group.scramble.list=NULL,center.rows=T,pca.on.columns=T,pca.cent=T,pca.scale=T)
{
  #create eigenvalue storage
  eigen.result<-c()
  #create eigenvector extremal values storage
  eigenvect.result<-list()
  for (i in eigen.v) { eigenvect.result[[i]]<-matrix(0,boot.n,2) }
  #create boot.n scrambled gene expression replicates, compute pca (on row or columns), and store eigenvalues
  for (i in 1:boot.n)
  {
    show.progress(i=i,every=500)
    data.scramble.pca<-scrambled.pca(e.matrix,scramble.col=scramble.col,group.scramble.list=group.scramble.list,
                                     center.rows=center.rows,pca.on.columns=pca.on.columns,pca.cent=pca.cent,pca.scale=pca.scale)
    eigen.result<-rbind(eigen.result,data.scramble.pca$sdev)
    #eigenvector is the rotation vector multiplied by standard deviation (sqrt of eigenvalue)
    for (j in eigen.v) { eigenvect.result[[j]][i,]<-range(data.scramble.pca$rotation[,j]*data.scramble.pca$sdev[j]) } 
  }
  show.progress(done=T)
  #return eigenvalues
  return(list(eigenvalues=eigen.result,eigenrange=eigenvect.result))
}
significance.eval<-function(signif.mat,p.val=0.01)
{
  signif.score<-c()
  test.num<-nrow(signif.mat)
  test.signif.thresh<-ceiling(p.val*test.num)
  signif.index<-c(1,test.signif.thresh,test.num-test.signif.thresh,test.num)
  return(t(apply(signif.mat,2,function(x) sort(x)[signif.index])))
}

eigengene.bootstrap.test<-function(e.matrix,pca.results,eigen.v,boot.n=500,center.rows=T,pca.cent=T,pca.scale=T)
{
  n.sample<-ncol(e.matrix)
  #create eigenvector storage
  eigenvect.result<-list()
  for (i in eigen.v) { eigenvect.result[[i]]<-matrix(0,boot.n,nrow(e.matrix)) }
  #create boot.n sample bootstrap sets
  for (i in 1:boot.n)
  {
    show.progress(i=i,every=500)
    boot.pca.result<-pca.expression(e.matrix[,sample.int(n.sample,replace=T)],center.rows=center.rows,
                                    pca.cent=pca.cent,pca.scale=pca.scale,msg=F)
    for (j in eigen.v)
    {
      eigenvect.result[[j]][i,]<-boot.pca.result$rotation[,j]*boot.pca.result$sdev[j]*sign(cor(boot.pca.result$rotation[,j],pca.results$rotation[,j]))
    }
  }
  show.progress(done=T)
  return(eigenvect.result)
}

eigengene.significance.eval<-function(eigenboot.list,p.val=0.01)
{
  return(lapply(eigenboot.list,function(x) significance.eval(x,p.val=p.val)))
}

pca.bootstrap.significant.genes<-function(e.matrix,pca.result,eigen.v,boot.n=500,p.val=0.01)
{
  #compute bootstrap sample
  bootstrap.result<-eigengene.bootstrap.test(e.matrix,pca.result,eigen.v,boot.n=boot.n)
  #display correlation of eigengenes with original eigengene to check if eigengenes are robust to bootstrapping
  for (i in eigen.v)
  {
    bootstrap.result.cor<-apply(bootstrap.result[[i]],1,function(x) cor(x,pca.result$rotation[,i]))
    hist(bootstrap.result.cor,breaks=100,plot=T,main="histogram",xlab=paste("bootstrap replicate correlation with eigenvector",i))
    Sys.sleep(0)
  }
  #compute significance for each gene in each eigengene
  eigeng.signif<-lapply(bootstrap.result,function(x) significance.eval(x,p.val=p.val))
  #select genes whose confidence interval does not contain 0
  g.names<-rownames(e.matrix)
  signif.genes<-list()
  for (i in 1:length(eigen.v))
  {
    eigen.i<-eigen.v[i]
    cat("eigen vect",eigen.i,"\n")
    genes.signif.any<-(sign(eigeng.signif[[i]][,2])*sign(eigeng.signif[[i]][,3])>0)
    genes.signif.plus<-genes.signif.any&(sign(eigeng.signif[[i]][,3])>0)
    genes.signif.minus<-genes.signif.any&(sign(eigeng.signif[[i]][,3])<0)
    cat("+",sum(genes.signif.plus),"genes; -",sum(genes.signif.minus),"genes\n")
    signif.genes[[paste(eigen.i,"+",sep="")]]<-g.names[genes.signif.plus]
    signif.genes[[paste(eigen.i,"-",sep="")]]<-g.names[genes.signif.minus]
  }
  return(signif.genes)
}

####scrambling analysis of gene significance
#compute distribution of extremal eigengene loadings
eigengene.significance.test<-function(eigenv.results,boot.n=500,scramble.col=T,group.scramble.list=NULL,center.rows=T,pca.cent=T,pca.scale=T)
{
  #create eigenvector storage
  eigenvect.result<-list()
  for (i in eigen.v) { eigenvect.result[[i]]<-matrix(0,boot.n,2) }
  #create boot.n scrambled gene expression replicates, compute pca (on row or columns)
  #and store maximal&minimal loadings of each eigengene
  for (i in 1:boot.n)
  {
    show.progress(i=i,every=500)
    data.scramble.pca<-scrambled.pca(e.matrix,scramble.col=scramble.col,group.scramble.list=group.scramble.list,
                                     center.rows=center.rows,pca.on.columns=T,pca.cent=pca.cent,pca.scale=pca.scale)
    #eigenvector is the rotation vector multiplied by standard deviation (sqrt of eigenvalue)
    for (j in eigen.v) { eigenvect.result[[j]][i,]<-range(data.scramble.pca$rotation[,j]*data.scramble.pca$sdev[j]) } 
  }
  show.progress(done=T)
  #return eigenvalues
  return(eigenvect.result)
}

pca.significant.genes<-function(pca.result,eigenv.results,eigen.v,p.val=0.01)
{
  #compute p-value threshold for significant loadings for each eigenvector
  eigengene.pval<-eigengene.significance.eval(eigenv.results$eigenrange,p.val=p.val)
  pca.eigengene<-list()
  for (i in eigen.v) { pca.eigengene[[i]]<-pca.result$rotation[,i]*pca.result$sdev[i] }
  signif.genes<-list()
  for (i in 1:length(eigen.v))
  {
    eigen.i<-eigen.v[i]
    cat("eigen vect",i,"\n")
    cat("confidence interval at p-value",p.val,":",eigengene.pval[[i]][1,2],"-",eigengene.pval[[i]][2,3],"\n")
    cat("significant genes:",sum(pca.eigengene[[eigen.i]]<eigengene.pval[[i]][1,2]),"-",
        sum(pca.eigengene[[eigen.i]]>eigengene.pval[[i]][2,3]),"\n")
    signif.genes[[paste(i,"+",sep="")]]<-names(sort(pca.eigengene[[eigen.i]][pca.eigengene[[i]]>eigengene.pval[[i]][2,3]],decreasing=T))
    signif.genes[[paste(i,"-",sep="")]]<-names(sort(pca.eigengene[[eigen.i]][pca.eigengene[[i]]<eigengene.pval[[i]][1,2]]))
  }
  return(signif.genes)
}

signification.gene.table<-function(pca.genelist,pca.result,expr.mat,table.file)
{
  sg.table<-matrix("",nrow=max(sapply(pca.genelist,length)),ncol=length(pca.genelist)*3)
  for (i in 1:length(pca.genelist))
  { 
    if (length(pca.genelist[[i]]>0))
    {
      pc.num<-as.numeric(substr(names(pca.genelist)[i],1,nchar(names(pca.genelist)[i])-1))
      pc.genes.translate<-hugo.translation.list(pca.genelist[[i]],trans.100)
      pc.genes.loading<-(pca.result$rotation[,pc.num]*pca.result$sdev[pc.num])[pca.genelist[[i]]]
      #pc.genes.expr.correlation<-sapply(pca.genelist[[i]],function(y) cor(expr.mat[y,],pca.result$x[,pc.num],method="pearson"))
      #apply(expr.mat[pca.genelist[[i]],],1,function(x) cor(x,pca.result$x[,pc.num],method="pearson"))
      sg.table[1:length(pca.genelist[[i]]),(i*3-2):(i*3)]<-cbind(pca.genelist[[i]],pc.genes.translate,pc.genes.loading)
    }
  }
  colnames(sg.table)<-as.vector(sapply(1:length(pca.genelist),function(x) c(paste("axis",names(pca.genelist)[x],sep=" "),
                                                                            "hugo","loading")))
  write.table(sg.table,file=table.file,quote=F,sep="\t",row.names=F,col.names=T)
}

signification.gene.table.hugonly<-function(pca.genelist,pca.result,expr.mat,table.file,data.annotation)
{
  sg.table<-matrix("",nrow=max(sapply(pca.genelist,length)),ncol=length(pca.genelist)*3)
  pcacomp.best.5.genes<-list()
  for (i in 1:length(pca.genelist))
  { 
    if (length(pca.genelist[[i]]>0))
    {
      pc.num<-as.numeric(substr(names(pca.genelist)[i],1,nchar(names(pca.genelist)[i])-1))
      pc.genes.translate<-hugo.translation.list(pca.genelist[[i]],trans.100)
      pc.genes.hashugo<-(pc.genes.translate!="")
      pc.genes.loading<-(pca.result$rotation[,pc.num]*pca.result$sdev[pc.num])[pca.genelist[[i]]]
      #pc.genes.expr.correlation<-sapply(pca.genelist[[i]],function(y) cor(expr.mat[y,],pca.result$x[,pc.num],method="pearson"))
      #apply(expr.mat[pca.genelist[[i]],],1,function(x) cor(x,pca.result$x[,pc.num],method="pearson"))
      if (sum(pc.genes.hashugo)>0)
      {
        sg.table[1:sum(pc.genes.hashugo),(i*3-2):(i*3)]<-cbind(pca.genelist[[i]][pc.genes.hashugo],
                                                               gene.list.beautifier(pca.genelist[[i]][pc.genes.hashugo],data.annotation),
                                                               pc.genes.loading[pc.genes.hashugo]) #length(pca.genelist[[i]])
        pcacomp.best.5.genes[[names(pca.genelist)[i]]]<-pca.genelist[[i]][pc.genes.hashugo][1:min(5,sum(pc.genes.hashugo))]
      }
    }
  }
  colnames(sg.table)<-as.vector(sapply(1:length(pca.genelist),function(x) c(paste("axis",names(pca.genelist)[x],sep=" "),
                                                                            "gene name","correlation")))
  write.table(sg.table,file=table.file,quote=F,sep="\t",row.names=F,col.names=T)
  return(pcacomp.best.5.genes)
}

#plot gene expression along pca axis
gene.expr<-function(name,edata,from="voom",log=F)
{
  gene.e<-NULL
  if (from=="voom") { gene.e<-edata$voom$E[name,] }
  else { gene.e<-edata[name,] }
  if (!log) { gene.e<-2**gene.e } #normalized logcounts to counts
  return(gene.e)
}
pca.complot.gene<-function(name,edata,data.pca,comp,rev=1,sample.type=NULL,color.type=NULL,from="voom",log=F)
{
  gene.e<-gene.expr(name,edata,from=from,log=log)
  sample.colors<-color.type[sapply(sample.type,function(x) (1+grep(x,color.type)))]
  plot(data.pca$x[,comp]*rev,gene.e,col="black",bg=sample.colors,pch=21,cex=1.5,cbg=sample.colors,main=name,xlab=paste("PC",comp),ylab="expression")
}


##################################
# NMF
##################################

nmf.normalize<-function(data,normalization="rawcounts",max.red=T) #rawcounts,voom,voom-log, max.red means setting maximal expression to 1
{
  #normalize for nmf (each gene relative to its maximal tmm-normalized count)
  nmf.e.n<-NULL
  if (normalization=="rawcounts")
  { nmf.e.n<-t(t(data$edger$counts)*(10**6)/(data$edger$samples$lib.size*data$edger$samples$norm.factors)) }
  else if (normalization=="voom")
  { nmf.e.n<-2**data$voom$E }
  else if (normalization=="voom-log")
  { nmf.e.n<-t(apply(2**data$voom$E,1,function(x) x*log2(max(x))/max(x))) }
  if (max.red) { nmf.e.n<-t(apply(nmf.e.n,1,function(x) x/max(x))) }
  data$nmf<-nmf.e.n
  return(data)
}

library(NMF)
nmf.random.run<-function(edata,nmf.rank,runs=50,nmf.method="lee",plot.result=T,samples.color=NULL,norm="nmf") #norm=nmf/voom
{
  #initialize
  mat.mix<-c()
  mat.basis<-c()
  mat.res<-c()
  sum.sqres<-c()
  data.mat<-NULL
  if (norm=="nmf") { data.mat<-edata$nmf }
  #nmf loop
  cat("looping on nmf:\n")
  for (i in 1:runs)
  {
    cat(i,"..",sep="")
    t.nmf<-nmf(data.mat,rank=nmf.rank,method=nmf.method,seed="random")
    t.mix<-coef(t.nmf)
    colnames(t.mix)<-colnames(data.mat)
    rownames(t.mix)<-paste(i,1:nmf.rank,sep="-")
    t.basis<-basis(t.nmf)
    rownames(t.basis)<-rownames(data.mat)
    colnames(t.basis)<-paste(i,1:nmf.rank,sep="-")
    mat.mix<-rbind(mat.mix,t.mix)
    mat.basis<-cbind(mat.basis,t.basis)
    #compute per gene residuals (as fraction of gene expression)
    t.res<-abs(t.basis%*%t.mix-data.mat)
    sum.sqres[i]<-sum(t.res**2)
    mat.res<-cbind(mat.res,(apply(t.res,1,sum)/apply(data.mat,1,sum)))
    if ((i%%10)==0) { cat("\n") }
  }
  cat("\n")
  if (plot.result)
  {
    heatmap.2(mat.mix,
              scale="col",col=mpal,cexRow=0.3,cexCol=0.5,trace="none",margins=c(12,9),key=F,
              ColSideColors=samples.color,hclustfun=function(d) hclust(d, method="ward.D2"))
  }
  return(list(mix.c=mat.mix,basis.c=mat.basis,res.c=mat.res,rank=nmf.rank,runs=runs,sum.sqres=sum.sqres))
}

#required functions
gini<-function(x)
{
  sx<-sort(x)
  n<-length(x)
  return(2*sum((1:n)*sx)/(n*sum(sx))-(n+1)/n)
}

nmf.cluster.median<-function(nmf.results,cuttree.p=5,samples.color=NULL)
{
  #build and cut mixing tree
  dist.cor.mix<-as.dist(1-cor(t(nmf.results$mix.c),method="pearson"))
  tree.cor.mix<-hclust(dist.cor.mix,method="ward.D2")
  cut.tree.cor.mix<-cutree(tree.cor.mix,h=max(tree.cor.mix$height)/cuttree.p)
  n.clust<-max(cut.tree.cor.mix)
  cat("found",n.clust,"clusters and nmf rank is",nmf.results$rank,"\n")
  #grab each cluster
  clust.mix<-list()
  clust.basis<-list()
  for (i in 1:n.clust)
  {
    clust.mix[[i]]<-nmf.results$mix.c[cut.tree.cor.mix==i,]
    clust.basis[[i]]<-nmf.results$basis.c[,cut.tree.cor.mix==i]
  }
  #compute median mixing and basis matrix for each cluster
  #we could compute IQR(interquartile range) also to measure variation inside each cluster
  #but very small if cluster is good (or max-min: not robust but upper bound), or compute average iqr?
  clust.mix.med<-c()
  clust.basis.med<-c()
  for (i in 1:n.clust)
  {
    clust.mix.med<-rbind(clust.mix.med,apply(clust.mix[[i]],2,median))
    clust.basis.med<-cbind(clust.basis.med,apply(clust.basis[[i]],1,median))
  }
  #compute average residual for each gene
  gene.res<-apply(nmf.results$res.c,1,mean)
  #plot clusters for identification
  heatmap.2(clust.mix.med,
            scale="col",col=mpal,cexRow=1,cexCol=0.5,trace="none",margins=c(12,9),
            ColSideColors=samples.color,key=F,
            hclustfun=function(d) hclust(d, method="ward.D2"))
  #compute gini coefficcient of expression and normalize gene expression in each cluster (expressions sum to one, instead expression mean to 1)
  clust.basis.med.skew<-apply(clust.basis.med,1,function(x) sum(x-min(x))/(max(x)-min(x)))
  clust.basis.med.gini<-apply(clust.basis.med,1,function(x) gini(x))
  clust.basis.med.norm<-apply(clust.basis.med,2,function(x) x/mean(x))
  return(list(mix.med=clust.mix.med,basis.med=clust.basis.med.norm,skew=clust.basis.med.skew,gini=clust.basis.med.gini,
              gene.res=gene.res,num.clust=n.clust,clust.names=NULL))
}

nmf.cluster.names<-function(nmf.med.results,cluster.names,plot.nmf=T,samples.color=NULL)
{
  #c.names<-paste("NMF-",cluster.names,sep="")
  c.names<-cluster.names
  nmf.med.results$clust.names<-c.names
  rownames(nmf.med.results$mix.med)<-c.names
  colnames(nmf.med.results$basis.med)<-c.names
  if (plot.nmf) {
    heatmap.2(nmf.med.results$mix.med,
              scale="col",col=mpal,cexRow=1,cexCol=0.5,trace="none",margins=c(12,9),
              ColSideColors=samples.color,key=F,
              distfun=function(x) as.dist(1-cor(t(x))),
              hclustfun=function(d) hclust(d, method="ward.D2"))
  }
  return(nmf.med.results)
}

nmf.cluster.autonames<-function(data,nmf.med.results,plot.nmf=T,samples.color=NULL,tissue.thresh=2)
{
  #extract tissue for each sample and number of components
  tissue.names<-data$tissue
  num.comp<-nrow(nmf.med.results$mix.med)
  #for each sample in the mixing matrix, extract which component has highest contribution
  highest.comp<-apply(nmf.med.results$mix.med,2,which.max)
  #now loop through each component
  comp.names<-vector(mode="character",length=num.comp)
  for(i in 1:num.comp)
  {
    #if it is the highest contrib for enough samples, give it the aggregated tissue name
    if(sum(highest.comp==i)>=tissue.thresh)
    {
      tissue.count<-table(tissue.names[highest.comp==i])
      comp.names[i]<-paste(sort(names(tissue.count)[tissue.count>=tissue.thresh]),collapse="_")
    }
    else
    {
      comp.names[i]<-i
      cat("component",i,"doesn't reach highest contribution in any sample\n")
    }
    #now check that no 2 components have the same name
    #if(sum(duplicated(comp.names))>0)
    #{
    #  cat("multiple components have same name:",comp.names[duplicated(comp.names)],"\n")
    #}
  }
  
  #now update results with new name and return
  nmf.med.results$clust.names<-comp.names
  rownames(nmf.med.results$mix.med)<-comp.names
  colnames(nmf.med.results$basis.med)<-comp.names
  if (plot.nmf) {
    heatmap.2(nmf.med.results$mix.med,
              scale="col",col=mpal,cexRow=1,cexCol=0.5,trace="none",margins=c(12,9),
              ColSideColors=samples.color,key=F,
              hclustfun=function(d) hclust(d, method="ward.D2"))
  }
  return(nmf.med.results)
}

gini.hugo.table<-function(nmf.table,table.file,data.annotation,gini.cutoff=0.7,nonspecific.genes=c(),sort.genes.by="gini") #sort by gini/expression
{
  #number of tissues
  nmf.tissue.n<-ncol(nmf.table)-3
  #keep only genes with hugo name and gini above cutoff
  nmf.table.select<-nmf.table[((nmf.table[,"gini"]>=gini.cutoff)&(nmf.table[,"human gene name"]!="")&(!(rownames(nmf.table)%in%nonspecific.genes))),]
  #sort by gini or expression level
  if (sort.genes.by=="gini")
  { nmf.table.select<-nmf.table.select[order(nmf.table.select[,"gini"],decreasing=T),] }
  else
  { nmf.table.select<-nmf.table.select[order(apply(nmf.table.select[,1:nmf.tissue.n],1,max),decreasing=T),] }
  #find out what is the major tissue for each gene
  nmf.major.tissue<-apply(nmf.table.select[,1:nmf.tissue.n],1,which.max)
  #compute the size of the table
  genes.tissue.n<-table(nmf.major.tissue)
  nmf.table.select.ncol<-ncol(nmf.table.select)
  nmf.result.table<-matrix("",nrow=sum(genes.tissue.n)+nmf.tissue.n,ncol=2+nmf.table.select.ncol)
  nmf.best.5.genes<-list()
  #populate the table and grab the 5 best in a for expression pattern
  nmf.result.table.index<-1
  for (i in 1:nmf.tissue.n)
  {
    nmf.result.table[nmf.result.table.index:(nmf.result.table.index+genes.tissue.n[i]),
                     1:(nmf.table.select.ncol+2)]<-rbind(c(colnames(nmf.table.select)[i],rep("",nmf.table.select.ncol+1)),
                                                         cbind(rownames(nmf.table.select[nmf.major.tissue==i,]),
                                                               gene.list.beautifier(rownames(nmf.table.select[nmf.major.tissue==i,]),data.annotation),
                                                               nmf.table.select[nmf.major.tissue==i,]))
    nmf.best.5.genes[[colnames(nmf.table.select)[i]]]<-rownames(nmf.table.select[nmf.major.tissue==i,])[1:min(5,genes.tissue.n[i])]
    nmf.result.table.index<-nmf.result.table.index+genes.tissue.n[i]+1
  }
  colnames(nmf.result.table)<-c("gene name","clean name",colnames(nmf.table.select))
  #write table and return best 5 list
  write.table(nmf.result.table,file=table.file,quote=F,sep="\t",row.names=F,col.names=T)
  return(nmf.best.5.genes)
}


signification.gene.table.hugonly<-function(pca.genelist,pca.result,expr.mat,table.file)
{
  sg.table<-matrix("",nrow=max(sapply(pca.genelist,length)),ncol=length(pca.genelist)*3)
  pcacomp.best.5.genes<-list()
  for (i in 1:length(pca.genelist))
  { 
    if (length(pca.genelist[[i]]>0))
    {
      pc.num<-as.numeric(substr(names(pca.genelist)[i],1,nchar(names(pca.genelist)[i])-1))
      pc.genes.translate<-hugo.translation.list(pca.genelist[[i]],trans.100)
      pc.genes.hashugo<-(pc.genes.translate!="")
      pc.genes.loading<-(pca.result$rotation[,pc.num]*pca.result$sdev[pc.num])[pca.genelist[[i]]]
      #pc.genes.expr.correlation<-sapply(pca.genelist[[i]],function(y) cor(expr.mat[y,],pca.result$x[,pc.num],method="pearson"))
      #apply(expr.mat[pca.genelist[[i]],],1,function(x) cor(x,pca.result$x[,pc.num],method="pearson"))
      if (sum(pc.genes.hashugo)>0)
      {
        sg.table[1:sum(pc.genes.hashugo),(i*3-2):(i*3)]<-cbind(pca.genelist[[i]][pc.genes.hashugo],
                                                               pc.genes.translate[pc.genes.hashugo],
                                                               pc.genes.loading[pc.genes.hashugo]) #length(pca.genelist[[i]])
        pcacomp.best.5.genes[[names(pca.genelist)[i]]]<-pca.genelist[[i]][pc.genes.hashugo][1:min(5,sum(pc.genes.hashugo))]
      }
    }
  }
  colnames(sg.table)<-as.vector(sapply(1:length(pca.genelist),function(x) c(paste("axis",names(pca.genelist)[x],sep=" "),
                                                                            "hugo","loading")))
  write.table(sg.table,file=table.file,quote=F,sep="\t",row.names=F,col.names=T)
  return(pcacomp.best.5.genes)
}


################################################
# Plot expression patterns
################################################

#Now paint embryos with NMF numbers
#biocLite("png")
#embryo drawing were created from odp->pdf->gimp(no anti-aliasing!!)->grayscale->reduce size(no interpolation!!)->png
library(png)
#load drawings
drawing.st12<-readPNG("st12.5-NMF-500.png") #[,,1]
drawing.st14<-readPNG("st14-NMF-500.png")
drawing.avrg.st12<-readPNG("st12.5-average-500.png")
drawing.avrg.st14<-readPNG("st14-average-500.png")

#rotate them 90deg clockwise
drawing.st12<-t(drawing.st12[nrow(drawing.st12):1,])
drawing.st14<-t(drawing.st14[nrow(drawing.st14):1,])
drawing.avrg.st12<-t(drawing.avrg.st12[nrow(drawing.avrg.st12):1,])
drawing.avrg.st14<-t(drawing.avrg.st14[nrow(drawing.avrg.st14):1,])
#NMF tissue color order
drawing.st12.order<-c("AE","ANP","PNP","NB","NNE")
drawing.st14.order<-c("AE","NP","ALNB","PLNB","NNE")
drawing.avrg.st12.order<-c("Eca","NPa","NPp","NBa","NBp","Ecl","Ecv")
drawing.avrg.st14.order<-c("AANB","NPa","NPp","NBa","NBp","Ea","Ep")

nmf.plot.gene<-function(gene.name,embryo.image,draw.order,nmf.ematrix,insitu.color="navy",cex.name=0.5)
{
  #create palette
  draw.palette<-colorRampPalette(c("white",insitu.color))(n=100)
  #colors from NMF values
  draw.nmf.colors<-draw.palette[(1+floor(99*nmf.ematrix[gene.name,draw.order]/max(nmf.ematrix[gene.name,draw.order])))]
  draw.values<-sort(unique(as.vector(embryo.image)))
  draw.values.l<-length(draw.values)
  #breakpoints from image
  draw.breaks<-c(draw.values[1],((draw.values[1:(draw.values.l-1)]+draw.values[2:draw.values.l])/2),draw.values[draw.values.l])
  #plot
  image(embryo.image,col=c("black",draw.nmf.colors,"white"),axes=F,
        asp=1,breaks=draw.breaks)
  #mai=c(0,0,0,0),omi=c(0,0,0,0),mgp=c(0,0,0))
  title(main=gene.name,outer=F,cex.main=cex.name)
}

nmf.plot.genelist.multistage.n.average<-function(list.name,gene.list,nmf.st12.emat,nmf.st14.emat,avrg.st12.emat,avrg.st14.emat,
                                                 plot.box=c(2,10),cex.name=6,top.margin=c(0.5,0.1),draw.dir="./2-NMF/GEP/")
{
  gene.num<-length(gene.list)
  box.num<-prod(plot.box)
  for (i in 0:((gene.num-1)%/%box.num))
  {
    png(file=paste(draw.dir,list.name,"-",i,".png",sep=""),
        width=4000*plot.box[2],height=1000*plot.box[1])
    par(mfrow=c(plot.box[1],plot.box[2]*4),mai=c(0,0,top.margin[1],0),
        omi=c(0,0,top.margin[2],0),mgp=c(0,0,0))
    i.range<-((i*box.num+1):(min((i+1)*box.num,gene.num)))
    for (j in i.range)
    {
      gene.name<-gene.list[j]
      cat(j,gene.name,"\n")
      if (gene.name %in% rownames(avrg.st12.emat))
      { nmf.plot.gene(gene.name,drawing.avrg.st12,drawing.avrg.st12.order,avrg.st12.emat,cex.name=cex.name) }
      else {image(drawing.avrg.st12,col=c("black","grey90","grey80","grey60","grey50","grey40","grey20","grey10","white"),axes=F,asp=1)}
      
      if (gene.name %in% rownames(nmf.st12.emat))
      { nmf.plot.gene(gene.name,drawing.st12,drawing.st12.order,nmf.st12.emat,cex.name=cex.name) }
      else {image(drawing.st12,col=c("black","grey80","grey60","grey40","grey20","grey10","white"),axes=F,asp=1)}
      
      if (gene.name %in% rownames(avrg.st14.emat))
      { nmf.plot.gene(gene.name,drawing.avrg.st14,drawing.avrg.st14.order,avrg.st14.emat,cex.name=cex.name) }
      else {image(drawing.avrg.st14,col=c("black","grey90","grey80","grey60","grey50","grey40","grey20","grey10","white"),axes=F,asp=1)}
      
      if (gene.name %in% rownames(nmf.st14.emat))
      { nmf.plot.gene(gene.name,drawing.st14,drawing.st14.order,nmf.st14.emat,cex.name=cex.name) }
      else {image(drawing.st14,col=c("black","grey80","grey60","grey40","grey20","grey10","white"),axes=F,asp=1)}
    }
    dev.off()
  }
}


#compute average&deviation of expression in each sample type (linear, not log2) so we can draw a pattern
expr.meansd.comp<-function(edata,use.median=F)
{
  e.matrix<-2**edata$voom$E
  e.tissues<-sort(unique(edata$tissue))
  e.mean<-c()
  e.sd<-c()
  for (t in e.tissues)
  {
    t.col<-(edata$tissue==t)
    t.mean<-NULL
    if (use.median) { t.mean<-apply(e.matrix[,t.col],1,median) }
    else { t.mean<-apply(e.matrix[,t.col],1,mean) }
    t.sd<-apply(e.matrix[,t.col],1,sd) #should we use sem instead=sd/sqrt(sum(t.col))
    e.mean<-cbind(e.mean,t.mean)
    e.sd<-cbind(e.sd,t.sd)
  }
  e.result<-cbind(e.mean,e.sd)
  rownames(e.result)<-rownames(edata$voom$E)
  colnames(e.result)<-c(e.tissues,paste("sd-",e.tissues,sep=""))
  return(e.result)
}

findgn2<-function(name,namelist)
{ grep(name,namelist,value=T,fixed=T) }


###################################################################################
# Homeologs: analysis of duplicates using genes annotated in 9.1 with .s&.l ending
###################################################################################

#test differential expression of duplicates in the same tissue
#return a matrix homeolog x tissue giving sign of differential expression
#make a matrix homeolog x tissue with values 0/+1/-1 to describe differential expression, then
#-if all same sign or 0: assymetric loss of expression
#-if opposite signs: subfunctionalization
find.duplicates.tissue.differential<-function(e.data,tissue.list,select.stage,p.thres,out.name,out.dir="./")
{
  st.tissues<-sort(unique(tissue.list))
  cat("tissue list:",st.tissues,"\n")
  st.n<-length(st.tissues)
  diffgenes.mat<-matrix(0,nrow=nrow(e.data$rawcounts),ncol=st.n,dimnames=list(rownames(e.data$rawcounts),st.tissues))
  diffgenes.cur<-c()
  for (t in st.tissues)
  {
    cat("comparing duplicates in ",t,"\n")
    tl.t<-(e.data$tissue==paste(t,".l",sep=""))&(e.data$stage==select.stage)
    ts.t<-(e.data$tissue==paste(t,".s",sep=""))&(e.data$stage==select.stage)
    cat("found ",sum(tl.t),"/",sum(ts.t)," l/s samples.\n")
    
    subgroup.tls<-tl.t|ts.t
    #cat(tl.t,"-",ts.t,"-",subgroup.tls,"\n")
    #cat(e.data$sampletype[tl.t],"-",e.data$sampletype[ts.t],"-",e.data$sampletype[subgroup.tls],"\n")
    dge.tls<-DGEList(counts=e.data$rawcounts[,subgroup.tls])
    design.tls<-model.matrix(~e.data$homeosampletype[subgroup.tls])
    vdge.tls<-voom(dge.tls,design.tls,plot=F)
    vdge.tls.fit<-lmFit(vdge.tls,design.tls)
    vdge.tls.fit<-eBayes(vdge.tls.fit)
    dgenes.tls.fit<-topTable(vdge.tls.fit,number=100000,p.value=p.thres/st.n,adjust.method="BH")
    dgenes.tls.names<-rownames(dgenes.tls.fit)
    dgenes.tls.sign<-sign(dgenes.tls.fit$logFC)
    cat("found ",length(dgenes.tls.names)," genes differentially expressed.\n")
    diffgenes.cur<-c(diffgenes.cur,dgenes.tls.names)
    diffgenes.mat[dgenes.tls.names,t]<-dgenes.tls.sign
  }
  diffgenes.cur<-sort(unique(diffgenes.cur))
  write.table(diffgenes.mat,file=paste(out.dir,out.name,".txt",sep=""),quote=F,sep="\t",row.names=T,col.names=T)
  return(list(gene.matrix=diffgenes.mat,gene.list=diffgenes.cur))
}


#find genes with subfunctionalization or asymetric expression decrease
detect.subfunc.asymdecrease<-function(dup.test.mat,table.file)
{
  #for each homeolog, compute abs of sum, sum of abs, sign of sum
  dup.filt.absofsum<-apply(dup.test.mat$gene.matrix,1,function(x) abs(sum(x)))
  dup.filt.sumofabs<-apply(dup.test.mat$gene.matrix,1,function(x) sum(abs(x)))
  dup.filt.signofsum<-apply(dup.test.mat$gene.matrix,1,function(x) sign(sum(x)))
  #genes with at least n tissue differentially expressed
  diff.tissue.thresh<-2
  dup.filt.diff.thresh<-dup.filt.sumofabs>diff.tissue.thresh
  cat(sum(dup.filt.diff.thresh)," genes are differentially expressed in at least ",diff.tissue.thresh," tissues.\n")
  #genes among them displaying subfunctionalization
  dup.filt.diff.thresh.sub<-(dup.filt.absofsum!=dup.filt.sumofabs)&dup.filt.diff.thresh
  cat("among these, ",sum(dup.filt.diff.thresh.sub)," display subfunctionalization.\n")
  #genes among them whose sign difference does not change (assymetric expression decrease)
  dup.filt.diff.thresh.ase<-(dup.filt.absofsum==dup.filt.sumofabs)&dup.filt.diff.thresh
  cat("among these, ",sum(dup.filt.diff.thresh.ase)," display assymetric decrease in expression.\n")
  #among asymetric genes, how many have l>s (negative) and s>l positive
  dup.filt.diff.thresh.ase.up<-dup.filt.diff.thresh.ase&(dup.filt.signofsum==1)
  dup.filt.diff.thresh.ase.down<-dup.filt.diff.thresh.ase&(dup.filt.signofsum==-1)
  cat("among asymetric genes, ",sum(dup.filt.diff.thresh.ase.up)," have .s>.l and ",sum(dup.filt.diff.thresh.ase.down)," have .l>.s\n")
  #add 2 columns to the test table: asymetric decrease or subfunc, and sign of decrease
  type.of.diff<-rep("",nrow(dup.test.mat$gene.matrix))
  type.of.diff[dup.filt.diff.thresh.sub]<-"subfunctionalization"
  type.of.diff[dup.filt.diff.thresh.ase]<-"asymetric decrease"
  sign.of.diff<-rep("",nrow(dup.test.mat$gene.matrix))
  sign.of.diff[dup.filt.diff.thresh.ase.up]<-".s>.l"
  sign.of.diff[dup.filt.diff.thresh.ase.down]<-".l>.s"
  result.mat<-cbind(type.of.diff,sign.of.diff)
  colnames(result.mat)<-c("type of differential expression","sign of difference")
  dup.test.mat.new<-list(gene.matrix=cbind(dup.test.mat$gene.matrix,result.mat),
                         gene.list=dup.test.mat$gene.list,
                         subfunctionalized=rownames(dup.test.mat$gene.matrix)[dup.filt.diff.thresh.sub])
  write.table(dup.test.mat.new$gene.matrix,file=table.file,quote=F,sep="\t",row.names=T,col.names=T)
  return(dup.test.mat.new)
}
  
  
  
  
########
# Misc #
########

#functions
cleanup.tissue.names<-function(tissue.list)
{
  tissue.list<-as.character(tissue.list)
  tissue.list[tissue.list=="AANB"]<-"ANF/PPE"
  tissue.list[tissue.list=="Ea"]<-"NNE(a)"
  tissue.list[tissue.list=="Ep"]<-"NNE(p)"
  tissue.list[tissue.list=="NBa"]<-"NB(a)"
  tissue.list[tissue.list=="NBp"]<-"NB(p)"
  tissue.list[tissue.list=="NPa"]<-"NP(a)"
  tissue.list[tissue.list=="NPp"]<-"NP(p)"
  tissue.list[tissue.list=="Ecv"]<-"NNE"
  tissue.list[tissue.list=="Eca"]<-"ANB/PPE"
  tissue.list[tissue.list=="Ecl"]<-"NB(l)"
  return(tissue.list)
}
