# Supplementary material for: A molecular atlas of the developing ectoderm defines neural, neural crest, placode, and nonneural progenitor identity in vertebrates
Source: PLoS Biol. 2017 Oct 19;15(10):e2004045. doi: 10.1371/journal.pbio.2004045 (PMC5663519; doi:10.1371/journal.pbio.2004045)
Supplement: S2 Application — (ZIP) [file pbio.2004045.s014.zip › Code_20170801/PCA_NMF_Homeologs/EctoMap.samples.readcounts.txt]

B100T1	B100T16	B100T17	B100T18	B100T19	B100T2	B100T20	B100T3	B100T9	B108T1	B108T12	B108T14	B108T16	B108T17	B108T18	B108T22	B108T26	B108T27	B108T28	B108T3	B108T35	B108T36	B108T37	B108T38	B108T39	B108T4	B108T40	B108T41	B108T42	B108T43	B108T44	B108T45	B108T46	B108T47	B108T48	B108T49	B108T5	B108T50	B108T51	B108T52	B108T53	B108T54	B108T55	B108T56	B108T57	B108T58	B108T59	B108T6	B108T65	B108T66
42sp43.l	11	268	295	182	354	7	168	2	21	16	206	48	56	103	49	32	154	134	150	275	31	11	11	4	11	437	4	8	1184	804	593	378	238	209	154	426	321	586	572	514	354	228	206	146	168	272	224	233	195
42sp50.l	242	540	176	347	579	257	180	69	100	94	230	134	126	142	186	36	192	220	265	443	419	135	76	44	25	513	28	28	248	107	61	46	33	30	13	624	326	472	898	482	587	317	110	108	190	175	120	326	280
6330408a02rik-like.1.s	1147	359	1022	1312	558	931	1335	839	520	1139	1497	1315	924	879	1538	1471	1572	1175	1058	249	427	863	1171	1170	1160	595	1017	1168	646	730	1031	1026	951	827	851	383	770	639	435	590	428	770	1087	1247	1178	1156	988	529	456
6330408a02rik-like.2.s	157	41	145	255	108	126	129	223	34	243	131	269	251	197	278	276	159	127	91	78	58	125	158	200	260	85	236	250	59	47	69	99	149	118	136	81	74	87	42	41	50	89	233	263	187	178	251	67	73
a1cf-like.l	2	0	0	2	0	1	0	2	1	5	0	0	9	4	0	0	16	10	0	0	0	2	1	14	21	0	23	39	0	1	1	6	22	16	23	0	0	0	0	0	0	0	0	0	0	2	0	0	0
a2m.l	1	0	0	0	0	0	0	0	0	0	0	0	0	2	0	0	0	1	0	1	0	0	1	1	0	0	0	1	1	0	0	0	1	1	0	0	0	1	0	0	0	0	0	1	0	1	0	0	0
a2m.s	1562	323	23	1166	273	193	51	3305	2958	251	661	386	6233	7919	2619	206	22434	22007	117	596	13295	16983	22874	27758	26568	5528	23194	30082	10950	16281	24162	24772	24919	20671	26251	341	1849	5126	82	4933	233	5147	68	2537	876	126	844	1062	795
a2ml1.l	0	0	0	1	0	0	0	0	0	0	0	0	0	0	0	0	4	0	0	0	0	0	0	1	0	0	0	2	0	0	0	0	0	2	1	0	0	0	0	0	0	0	1	0	0	0	0	0	0
a2ml1.s	0	0	0	1	0	0	0	0	0	0	0	0	0	0	0	1	2	0	0	0	2	1	0	1	0	1	1	2	0	0	1	0	0	1	0	0	0	1	0	0	0	0	2	0	0	1	0	0	1
a4galt.l	0	0	0	1	0	0	0	0	0	0	0	0	1	0	0	0	0	0	0	0	0	0	0	0	0	0	0	1	0	0	0	0	1	0	1	1	0	0	0	0	0	0	0	0	0	0	0	0	0
aaas.l	692	225	576	596	529	551	478	853	463	728	545	710	662	557	748	437	608	659	482	315	1036	601	756	756	684	504	581	719	627	437	550	650	625	552	553	684	395	493	707	592	404	397	502	838	905	474	1147	302	283
aacs.l	2	3	0	0	2	2	1	3	0	1	3	9	2	4	0	0	8	6	0	37	31	9	17	15	17	6	18	21	10	9	7	6	22	29	24	0	4	0	1	3	14	4	0	1	5	0	0	39	4
aacs.s	14	1	0	10	4	13	44	26	175	253	139	351	81	924	240	197	297	60	27	742	49	56	184	449	442	229	449	586	148	77	145	237	274	189	251	71	78	25	57	20	336	209	2	2	1	1	25	1110	4
aadac.l	0	0	0	5	0	1	0	13	3	6	0	5	252	278	1	0	25	24	0	0	0	5	3	32	47	0	84	124	1	2	4	20	68	88	134	0	0	2	0	0	0	0	0	1	2	0	0	0	0
aadac.s	0	0	0	2	0	1	0	0	1	0	0	0	0	0	0	0	12	14	0	3	0	0	0	0	2	0	1	0	0	3	2	1	0	1	1	0	1	2	0	0	0	2	0	0	0	0	0	0	0
aadacl4.l	0	0	3	3	0	1	5	0	0	0	0	0	0	1	0	1	0	0	0	1	0	2	1	0	0	0	2	0	0	2	0	0	0	0	0	0	0	4	0	0	0	3	1	0	0	0	0	1	0
aadacl4.s	63	53	102	8	18	128	26	183	109	149	64	231	585	696	76	21	91	176	25	240	92	81	89	190	221	133	254	367	68	47	72	184	278	270	281	68	87	36	58	32	76	74	11	64	161	12	125	181	10
aadat.l	0	32	0	9	9	0	0	0	4	2	3	0	0	9	0	0	0	0	0	8	1	0	0	0	0	16	0	0	1	0	0	1	0	0	0	8	6	7	19	17	6	3	0	0	0	0	0	4	12
aadat.s	6	18	3	5	4	11	1	24	2	17	10	17	17	30	3	1	2	2	1	9	31	6	9	9	29	8	22	41	16	6	4	8	20	14	22	8	10	10	21	8	10	9	12	12	12	0	2	5	10
aaed1.l	0	0	0	0	0	0	0	0	0	0	0	0	0	1	0	0	0	0	0	0	1	0	0	0	0	0	0	0	0	0	0	0	0	0	0	0	0	0	0	0	0	0	0	0	0	0	0	0	0
aaed1.s	7	88	0	19	30	4	10	29	26	17	16	38	103	205	12	12	36	34	9	61	21	24	17	32	43	45	59	68	57	30	17	33	46	26	58	57	29	32	82	37	52	29	13	8	15	18	19	68	20
aagab-like.l	163	177	275	253	285	267	250	215	137	166	129	169	152	146	137	96	234	235	158	127	76	76	111	193	140	147	154	187	71	98	158	183	164	157	153	173	102	98	198	100	181	86	206	175	310	253	381	134	49
aagab-like.s	175	131	169	121	165	187	240	179	93	127	80	96	78	90	99	80	252	271	176	81	146	104	90	128	90	88	95	89	80	76	102	96	79	100	93	113	101	141	213	101	127	88	138	112	158	69	107	123	65
aak1.l	66	22	56	104	49	69	74	134	141	182	87	158	287	212	71	53	93	104	41	116	107	103	180	209	175	89	166	204	122	71	122	184	194	147	194	82	95	75	78	57	39	57	78	62	112	30	88	78	30
aak1.s	47	7	49	66	20	35	33	205	58	164	31	154	145	138	59	24	36	50	48	7	80	42	85	97	129	31	114	167	107	42	59	97	140	124	126	24	20	27	23	20	14	14	100	79	68	42	71	22	8
aamdc.s	2	0	0	1	1	4	0	0	0	0	1	0	1	0	2	0	2	0	3	0	3	2	0	0	0	0	0	1	2	1	1	0	0	0	0	1	1	0	4	2	0	0	0	4	1	1	0	0	1
aanat-like.l	0	0	0	0	0	0	1	0	0	1	0	0	2	1	0	3	2	0	0	0	1	1	0	2	0	0	0	1	0	0	0	0	0	0	0	1	0	1	0	0	0	0	0	0	0	0	0	0	0
aanat-like.s	0	0	0	0	0	0	0	0	0	0	0	0	0	0	0	0	0	0	0	0	0	0	0	0	1	0	0	0	0	0	0	0	0	0	0	0	0	0	0	0	0	0	0	0	0	0	0	0	0
aar2.1	338	265	229	534	374	320	242	507	64	325	256	364	182	177	422	173	214	241	257	122	196	100	193	228	215	194	192	256	119	138	159	212	220	205	205	219	233	254	278	287	186	220	266	255	238	208	206	134	119
aarsd1.l	48	79	45	50	73	39	56	17	48	70	50	53	29	40	22	57	48	72	94	38	108	58	68	39	30	47	25	42	104	60	49	40	58	59	59	64	45	100	68	83	57	57	27	49	64	27	57	39	49
aasdh-like.l	641	399	451	903	340	582	838	742	412	791	769	787	326	275	989	593	692	801	794	406	166	214	353	330	279	488	266	312	301	343	390	440	392	349	411	522	611	467	351	466	506	698	603	757	600	514	615	476	339
aasdhppt.s	15	83	17	36	69	14	19	15	40	57	46	47	26	41	18	8	18	13	7	83	16	5	12	4	5	80	11	21	158	80	47	39	30	26	25	144	71	189	198	177	102	76	4	5	27	4	11	55	104
aass.l	615	1148	649	1141	688	661	371	197	350	313	1306	560	570	654	854	1104	668	683	645	1143	2226	1280	1283	1048	717	1250	650	652	1974	1292	1199	826	642	456	462	1333	1385	2172	1555	1810	1414	1249	972	1171	772	751	754	1292	1174
aatf.s	2055	1367	1268	1251	837	1542	1444	1909	1257	1678	1128	1531	988	893	1580	1192	1578	1432	1940	448	807	586	714	990	782	703	803	959	810	525	711	751	891	740	812	717	711	951	851	1007	636	777	946	1471	1552	822	1166	643	716
aatk-like.l	13	0	1	18	5	7	2	48	48	124	83	112	0	3	108	7	27	22	11	3	5	6	10	39	30	4	45	36	2	19	20	47	53	39	49	2	22	4	10	12	7	33	18	56	48	0	23	27	0
aatk-like.s	105	75	40	141	61	96	149	41	27	83	31	48	41	38	112	178	104	87	129	2	63	56	96	119	150	4	160	151	26	52	49	81	96	99	66	40	5	83	32	9	35	5	100	10	16	179	17	0	63
abat.l	201	54	29	12	29	164	28	66	32	16	23	6	13	11	83	50	42	50	65	39	114	43	38	13	6	35	13	7	265	85	63	18	14	9	6	46	48	44	70	34	35	35	26	28	42	21	47	46	15
abat.s	13	30	62	36	22	19	44	2	6	2	15	5	14	10	6	40	57	50	42	38	118	51	39	31	21	40	16	24	99	54	42	25	16	17	13	26	50	39	33	41	42	39	39	23	34	37	25	31	22
abca1.l	145	10	44	282	91	125	219	179	69	136	192	251	41	68	215	144	275	413	281	11	13	13	39	69	78	83	116	127	10	20	39	53	116	118	144	17	101	95	18	108	30	128	175	139	55	173	54	42	104
abca1.s	133	9	90	139	63	204	223	216	41	153	134	143	34	64	240	222	161	199	182	25	72	30	40	69	62	50	67	75	50	22	54	82	71	92	143	29	50	63	38	61	25	68	155	69	37	140	54	37	67
abca2.l	3	10	13	2	8	4	19	14	7	1	5	7	33	13	8	5	31	15	10	22	54	18	11	14	20	6	18	13	48	22	8	10	17	10	14	10	7	20	3	17	3	8	13	4	11	13	14	12	9
abca3-like.l	99	49	190	233	195	133	225	159	126	133	152	192	89	263	112	113	174	188	135	185	201	151	249	290	229	243	275	272	162	160	213	241	208	261	284	170	363	246	155	183	86	199	273	113	88	240	243	271	121
abca3-like.s	110	10	368	364	242	179	234	199	105	186	162	329	100	192	94	93	98	92	111	107	105	78	154	148	150	127	188	267	83	100	206	236	234	266	259	92	213	113	58	90	53	102	686	177	152	325	232	127	76
abca4.l	32	21	13	40	5	11	15	74	22	51	46	79	12	17	12	28	15	11	18	17	49	27	12	24	28	15	38	55	18	24	22	44	45	50	63	11	29	92	16	72	11	22	29	52	9	17	8	30	49
abca5.l	3	24	27	18	7	6	20	11	29	20	6	12	33	6	2	3	15	10	5	0	1	5	5	10	9	1	20	29	3	1	3	7	3	7	7	3	0	5	2	1	10	7	21	14	11	26	17	4	0
abca5.s	1	3	5	5	2	2	10	4	6	4	7	5	2	2	9	5	3	9	4	17	43	16	6	2	13	14	10	11	73	31	7	5	3	3	5	15	16	25	27	28	21	16	1	8	4	5	4	16	16
abca8.l	6	3	11	26	11	11	30	22	14	24	19	23	39	17	48	17	27	19	18	9	29	29	45	51	66	11	49	47	44	43	62	44	65	50	34	4	6	13	5	16	21	10	30	27	32	24	22	17	9
abcb11.l	0	0	0	0	0	0	0	0	0	1	0	0	0	0	0	0	0	0	0	0	0	0	0	0	0	0	0	0	1	0	0	0	1	1	0	0	2	0	0	1	0	2	0	0	0	0	1	0	0
abcb5.l	66	3	6	61	1	13	1	69	33	68	47	68	37	38	62	33	309	127	42	3	82	179	202	130	141	42	140	129	124	254	295	182	176	132	113	0	63	29	0	58	2	77	21	40	296	3	180	7	14
abcb6.l	21	57	0	17	20	14	25	161	9	59	13	126	33	103	14	13	87	50	22	33	285	44	36	54	70	27	81	106	222	66	48	26	44	42	50	61	36	94	61	84	47	34	25	12	22	5	25	26	32
abcb9.l	482	472	498	300	346	555	507	308	343	372	398	200	225	181	606	1191	1083	756	793	172	1333	885	938	656	400	318	332	267	952	824	743	575	380	256	202	731	377	1312	588	956	757	545	215	202	340	589	453	201	664
abcc2-like.l	0	0	0	0	0	0	0	0	0	1	0	0	0	0	0	0	4	0	0	0	1	0	0	3	0	0	3	5	0	0	0	1	3	0	2	0	0	0	0	0	0	0	1	0	0	0	0	0	0
abcc3.l	30	0	0	2	1	34	0	123	18	235	2	186	854	685	49	17	10	17	1	22	2	1	1	26	116	3	157	304	0	1	10	32	245	253	365	3	0	0	0	0	6	0	3	1	1	1	0	0	0
abcc3.s	0	0	3	0	0	3	0	0	1	0	0	0	1	9	0	0	0	0	0	0	0	0	0	1	1	1	0	3	1	0	1	0	2	0	0	0	0	0	0	3	0	3	2	0	0	4	1	0	0
abcc4.l	23	10	13	60	10	14	14	62	23	68	24	57	21	16	42	9	17	20	31	11	25	14	18	21	22	9	42	45	19	14	16	22	30	34	41	2	10	10	17	18	13	7	20	75	34	3	32	4	8
abcc4.s	21	63	16	59	23	18	8	44	29	67	67	77	22	17	93	47	21	22	51	9	138	52	58	109	177	13	191	212	53	61	53	115	148	160	171	45	30	74	49	12	76	24	10	18	8	22	25	10	20
abcd2-like.l	15	84	125	138	36	97	168	38	4	32	12	38	0	3	12	41	20	17	4	1	10	4	8	19	23	2	32	34	13	9	20	20	28	30	30	2	4	140	7	10	2	4	291	5	1	236	0	2	90
abcd2-like.s	68	20	76	268	137	129	62	62	9	20	26	31	5	14	56	42	11	13	43	0	4	9	14	42	53	0	82	103	5	0	5	28	62	52	76	8	2	10	0	6	2	3	596	55	4	96	1	0	27
abcd3.s	188	906	168	226	258	217	143	180	128	188	134	154	161	267	70	82	223	215	155	276	1117	387	286	199	135	289	107	131	1197	607	368	275	257	163	221	494	358	906	704	724	603	383	174	144	57	193	140	251	340
abcd4-like.l	158	47	78	80	46	143	114	332	95	114	103	113	93	125	71	43	133	118	145	14	22	31	54	88	88	20	84	107	35	26	52	60	80	76	112	23	36	57	16	44	17	49	125	72	86	121	61	28	58
abce1.l	5567	5965	4053	5273	4067	5456	3606	4362	2170	4568	5029	4417	3783	3452	4717	4967	3785	4114	3534	3934	3700	3409	4598	4846	4087	4065	3731	4632	4180	3569	4280	3944	3778	3303	3640	5283	4232	4825	5173	4682	4069	4001	3875	4823	4148	3417	3487	3404	3440
abce1.s	2114	1430	2138	2498	1176	2116	1638	2447	1198	2589	1836	2594	1670	1694	2635	1652	1761	1924	2014	1010	1214	873	1090	1500	1360	968	1374	1777	1148	826	1146	1413	1572	1247	1627	1012	1267	1226	1358	1197	1170	1231	1963	2375	2364	1379	1574	1247	759
abcf1-like.l	1584	402	1146	1620	685	1235	1191	1905	947	1885	924	1793	1006	936	1394	692	1079	988	1328	322	449	279	386	644	648	423	774	993	345	278	400	526	787	673	920	248	588	524	337	516	390	467	1582	2494	964	910	1323	416	397
abcg2.l	85	93	337	54	57	127	83	287	87	400	57	371	675	472	38	34	238	262	118	481	24	38	124	212	280	128	301	301	31	31	73	253	271	246	280	96	137	55	123	19	176	55	123	92	109	70	117	566	34
abcg2.s	208	321	146	3	63	244	495	158	129	119	2	40	132	104	93	311	526	6	231	320	548	411	414	255	190	516	165	174	664	505	430	162	114	120	92	630	224	342	180	305	148	220	3	1	1	312	324	146	688
abcg4-like.1	0	0	0	0	0	1	0	0	0	1	0	2	1	0	0	0	0	1	2	2	0	0	0	0	2	0	1	0	0	0	1	1	0	2	1	0	0	0	0	0	0	0	0	0	0	0	0	0	0
abcg4-like.l	1	2	4	4	1	0	0	0	0	1	3	0	0	0	0	1	2	0	0	0	0	0	0	1	1	0	2	3	1	0	0	1	1	3	1	0	0	0	0	0	0	0	10	3	0	11	0	0	3
abcg5.s	0	0	0	0	0	0	0	0	0	0	0	0	0	0	0	0	0	0	0	0	0	0	0	0	0	0	0	0	0	0	0	0	0	0	0	0	0	0	0	0	0	0	0	0	0	0	0	0	0
abcg8.s	0	0	0	0	0	0	2	3	0	2	0	0	0	0	1	0	2	0	0	0	1	0	0	0	0	0	0	0	0	0	0	0	0	0	0	0	0	0	0	0	0	1	0	0	0	0	0	1	0
abhd11.l	128	119	130	92	80	157	111	190	65	114	89	143	223	272	74	72	175	158	121	120	313	98	90	124	165	90	148	222	291	115	68	83	124	119	140	148	103	118	166	102	129	54	112	75	144	98	120	100	56
abhd12.l	14	13	24	9	9	14	10	103	26	54	17	69	56	86	39	0	28	30	9	24	63	15	9	20	16	35	28	38	207	57	26	21	34	49	45	61	30	67	49	42	27	29	13	47	40	7	48	31	16
abhd12.s	10	23	8	21	4	20	11	53	16	69	10	62	188	636	17	12	54	42	4	28	32	19	39	100	196	9	193	217	69	24	28	101	172	189	256	17	17	14	16	5	29	7	9	25	40	18	26	56	7
abhd14a.l	0	9	3	5	6	7	3	6	8	5	4	5	4	13	1	0	13	4	1	7	24	5	7	3	6	8	11	8	10	3	6	5	4	7	6	12	1	9	17	0	3	9	2	6	11	3	7	4	1
abhd14a.s	7	14	0	41	142	5	12	8	4	11	2	18	8	14	2	5	75	58	30	3	51	26	40	64	65	7	61	62	33	29	36	37	40	27	42	17	3	34	28	12	10	5	50	3	18	91	11	2	13
abhd16a.l	124	28	125	135	148	126	249	283	98	125	29	114	68	60	43	42	69	80	132	39	211	58	62	56	56	45	48	50	238	98	57	42	55	43	75	72	43	91	66	109	36	35	111	49	61	87	97	26	62
abhd16a.s	228	72	166	263	171	208	146	356	142	243	141	294	180	214	125	130	121	227	142	59	310	116	129	140	140	83	144	195	203	111	79	117	166	163	180	135	60	105	119	106	43	92	187	205	146	110	176	51	55
abhd17a.l	77	171	193	163	129	118	160	169	99	192	97	240	187	273	124	57	166	147	154	149	184	71	71	106	103	133	145	179	241	88	70	99	117	142	145	187	144	171	236	157	182	119	181	215	123	103	91	137	92
abhd17a.s	316	270	429	684	408	467	405	591	335	516	338	540	408	496	305	246	311	471	394	402	206	156	282	305	312	336	307	378	383	144	252	290	331	284	344	373	349	224	381	313	254	412	355	393	568	225	422	419	153
abhd17b.l	311	175	492	245	346	416	648	375	115	332	183	457	452	441	304	258	391	444	311	212	223	191	310	399	395	179	405	475	177	121	211	263	288	306	324	163	217	299	158	159	112	216	444	311	349	429	441	236	244
abhd17b.s	50	90	64	150	83	82	66	121	46	183	50	297	155	173	95	40	72	103	43	25	265	73	69	145	124	78	155	182	279	93	85	83	111	148	146	54	128	152	49	202	56	200	205	124	105	213	130	24	65
abhd17c.l	621	1571	932	1654	2340	714	1233	573	379	416	932	707	494	606	979	824	1089	975	933	878	2917	1466	1615	1361	1096	1643	1040	1111	3302	1855	1577	1366	1092	981	963	1949	1177	2137	2556	2495	1627	976	944	697	609	1066	936	804	1145
abhd17c.s	467	1325	685	1700	2252	538	625	144	253	204	648	303	457	550	540	845	552	394	406	830	1832	1073	1231	934	713	1372	721	758	1949	1170	1151	964	799	624	745	1383	1078	1674	1602	1791	1053	864	935	730	623	1168	668	646	993
abhd2.l	14	50	4	11	7	16	6	19	7	18	5	40	11	19	6	7	10	10	3	14	71	27	24	31	16	12	43	56	94	31	30	26	35	45	49	16	11	23	33	23	19	14	10	5	4	0	4	9	10
abhd2.s	1	31	1	7	1	2	11	0	8	0	5	2	4	2	0	4	16	14	14	15	85	19	17	2	4	20	3	4	67	41	29	6	3	1	5	25	19	35	31	49	27	18	2	5	5	11	1	14	12
abhd4.1	124	96	64	149	100	170	65	175	75	127	80	198	207	254	95	39	104	61	95	163	134	55	102	148	168	103	161	200	214	119	92	122	158	160	134	121	92	74	98	92	115	112	80	108	72	58	114	179	55
abhd4.l	17	16	8	5	7	18	5	23	4	16	6	104	68	73	11	3	2	4	6	10	3	2	4	13	26	5	22	46	7	4	7	6	34	29	41	18	9	11	13	3	10	5	12	8	14	2	11	4	4
abhd5.l	26	4	21	22	16	39	28	37	10	27	18	24	14	14	40	33	23	37	15	13	12	7	15	30	37	8	32	47	8	3	23	34	58	53	43	10	15	11	9	2	10	14	15	17	9	16	9	17	5
abhd5.s	2	4	0	0	1	2	0	1	0	1	0	0	0	2	4	0	0	1	2	0	5	0	3	0	0	1	4	2	4	4	0	1	2	2	1	2	1	1	2	2	5	1	0	4	0	0	2	0	0
abhd8.1	1	0	0	0	0	0	2	3	0	0	0	0	0	0	1	0	0	0	0	0	0	0	0	0	0	2	0	0	1	0	0	0	0	0	0	0	0	0	0	0	0	0	0	1	0	0	2	0	0
abhd8.l	4	0	0	0	15	1	0	1	1	0	1	4	3	6	2	0	5	7	1	0	1	4	0	3	5	0	3	7	0	1	2	5	13	2	3	2	0	0	0	0	0	1	3	0	0	0	1	0	0
abi1.l	225	120	373	179	205	191	260	439	221	391	284	535	512	591	398	251	426	376	292	245	1142	410	435	659	722	264	555	779	2062	432	347	589	550	548	648	259	255	315	246	254	131	216	289	379	296	140	288	286	136
abi2.l	353	236	364	714	485	225	476	395	161	254	417	513	215	240	336	269	364	311	318	274	1211	667	694	571	525	403	497	526	1278	749	645	527	553	428	479	507	390	619	531	560	368	325	543	457	210	421	290	233	292
abi2.s	377	155	486	707	570	473	1263	825	322	587	533	768	357	280	643	577	385	738	747	309	683	556	951	1496	1402	315	1410	1671	503	361	646	935	1021	987	939	410	205	302	255	243	273	195	716	594	418	615	561	240	190
abi3.l	0	0	0	0	0	0	0	0	0	0	0	0	0	0	0	0	0	0	2	0	0	0	0	0	0	0	0	0	0	0	0	0	0	0	0	0	0	0	0	0	0	0	0	0	0	0	0	0	0
abi3.s	0	0	0	0	0	0	0	0	0	0	0	0	0	0	0	0	0	0	0	0	0	0	0	0	0	0	0	0	0	0	0	0	0	0	0	0	0	0	0	0	0	0	0	0	0	0	0	0	0
abl1-like.1	103	30	33	320	140	68	112	271	112	199	188	287	221	268	162	52	111	130	63	64	109	134	222	333	328	131	322	428	116	98	178	317	367	288	338	96	153	75	77	94	62	74	240	156	91	124	89	66	83
abl1-like.s	1666	879	1072	1992	1930	1495	1851	2033	916	1692	1257	1960	991	1099	1893	1215	1831	1583	1654	669	772	821	1074	1012	960	1093	966	1122	1066	817	1074	1142	1219	1048	1064	1585	941	986	1052	1062	767	833	1045	1380	1368	1039	1767	585	626
abl2.l	870	265	596	1032	577	761	997	1085	547	921	797	1001	539	630	1325	990	1326	1156	1074	554	594	526	751	825	879	605	761	969	908	603	825	886	876	817	948	565	683	779	453	623	516	679	892	757	592	838	543	620	547
abl2.s	214	70	218	254	136	190	204	375	197	324	333	409	242	279	441	350	594	524	259	215	327	316	417	368	345	241	301	390	449	319	346	401	340	329	330	190	302	266	145	254	134	258	320	259	302	247	261	259	140
abo-like.2.l	3	0	0	0	0	5	0	5	0	2	0	3	9	7	0	0	4	6	0	0	0	4	3	4	2	0	4	6	3	5	3	3	1	3	0	0	0	0	0	0	0	1	0	0	4	4	13	1	0
abr.l	17	118	58	103	87	54	60	20	20	32	70	65	36	142	74	136	108	98	82	149	1325	311	201	121	119	169	140	209	1500	422	155	85	96	91	164	198	194	427	246	347	184	139	46	14	36	30	17	141	133
abr.s	85	98	43	360	159	152	115	803	54	265	109	366	304	223	70	71	279	197	67	75	665	156	210	223	187	85	180	228	1734	302	263	199	260	244	268	125	118	264	129	196	89	142	223	120	73	137	67	89	197
abra.l	0	0	0	0	0	0	0	0	0	0	0	0	0	0	0	0	0	0	0	0	0	0	0	0	0	0	0	0	0	0	0	0	0	0	1	0	0	0	0	0	0	0	0	0	0	0	0	0	0
abra.s	1	18	4	60	5	12	3	3	2	2	9	2	0	0	59	16	2	2	7	0	1	2	1	7	5	1	6	10	2	0	4	6	7	8	3	0	0	14	0	14	3	10	21	87	3	41	13	0	4
abtb1.l	29	41	37	39	56	83	20	28	5	16	30	32	20	37	15	21	27	30	30	33	104	57	47	65	66	38	52	59	105	71	41	33	29	25	39	58	49	96	86	69	43	46	120	22	25	75	27	24	38
abtb1.s	30	33	21	49	71	39	14	52	25	42	9	52	34	65	48	16	49	41	24	22	72	40	52	58	57	22	50	60	106	73	73	65	71	54	86	36	13	41	39	33	32	8	53	23	22	39	30	19	14
abtb2-like.2.l	19	0	0	129	66	9	8	53	0	72	20	56	2	6	20	7	27	20	24	2	2	33	20	58	56	0	55	79	1	10	27	24	38	54	76	3	0	0	5	0	0	2	3	1	1	1	3	0	7
abtb2-like.2.s	522	72	44	358	441	292	42	1516	9	599	77	895	177	155	183	29	97	78	165	47	38	121	261	365	347	105	326	437	33	128	257	336	416	372	396	93	3	10	2	4	59	164	25	6	126	6	53	93	129
acaa1.l	117	261	67	277	391	96	170	81	94	104	218	118	104	133	159	259	247	261	266	291	627	368	335	195	126	463	113	140	520	333	268	198	124	125	96	433	358	482	624	553	380	272	116	114	135	123	135	244	262
acaa2.l	195	562	332	171	456	195	199	105	118	139	277	226	135	194	71	55	187	217	187	164	84	85	100	96	73	275	70	73	611	337	251	268	175	192	112	263	239	269	449	362	379	300	287	312	368	208	219	306	158
acaa2.s	70	192	129	61	128	55	275	37	455	80	63	99	1752	1676	92	110	6327	5209	272	217	704	1674	1924	2551	1996	154	1778	1984	929	1312	1819	1715	1586	1314	1295	343	92	237	301	238	224	157	48	74	117	118	138	196	105
acaca-like.l	3	8	12	9	4	13	15	37	3	21	9	33	75	125	8	17	21	13	16	7	61	23	16	25	50	7	44	86	67	31	11	15	43	45	67	4	6	15	9	16	12	5	36	55	10	13	16	7	0
acaca-like.s	5	7	6	10	4	13	8	21	5	7	10	37	97	277	13	8	20	42	15	15	79	20	27	35	71	13	85	121	40	25	32	25	70	91	83	19	15	13	28	44	20	9	6	9	12	8	6	17	17
acacb.l	126	17	141	94	80	99	114	485	34	253	105	310	484	428	104	41	172	187	192	41	201	74	99	181	250	66	295	352	203	52	92	149	268	301	393	60	52	102	45	83	34	40	92	119	121	70	99	72	35
acad10.l	148	854	150	175	139	185	151	34	59	41	281	94	83	154	86	507	292	307	296	338	1077	675	637	494	245	404	237	201	1075	708	561	369	260	167	164	425	524	830	689	712	580	573	191	238	290	169	152	470	396
acad11.l	0	12	0	0	3	5	0	5	0	2	0	0	2	6	3	2	2	3	4	1	23	2	4	2	0	1	2	1	15	9	2	3	1	2	1	5	2	8	13	6	6	3	6	0	2	3	3	2	4
acad8.l	237	419	213	209	183	218	191	279	140	202	136	155	170	131	194	189	149	214	129	157	242	124	108	109	114	156	107	143	280	153	147	118	130	132	113	274	139	220	230	208	170	150	136	125	167	132	142	117	124
acadl.l	108	322	228	354	175	307	106	152	58	164	56	103	81	117	68	560	140	130	77	62	1629	803	778	604	485	103	476	485	651	252	223	226	300	279	286	189	106	243	269	249	190	91	367	115	159	369	96	63	114
acadm.l	762	1385	643	452	483	648	400	864	443	648	321	659	408	338	442	549	480	423	594	410	839	483	445	433	332	546	370	422	1150	697	496	373	384	305	403	787	540	1049	1233	1082	920	641	567	686	512	494	524	445	569
acadm.s	493	382	269	255	261	413	321	538	453	394	269	308	210	212	272	149	285	232	376	201	204	146	142	201	127	196	145	155	212	125	194	192	185	127	143	225	270	268	314	312	243	217	288	318	408	177	279	222	132
acads.l	90	165	53	61	84	99	39	67	48	53	49	70	55	53	60	165	127	70	53	95	281	155	142	140	112	114	97	120	307	122	146	94	66	47	51	168	99	151	255	149	164	101	44	62	69	33	77	100	74
acadsb.l	91	304	94	105	97	77	115	66	166	141	58	83	95	79	135	137	132	152	126	128	814	291	220	138	131	133	129	122	762	345	215	137	101	91	100	294	169	333	345	317	228	127	105	165	185	157	220	79	164
acap3.l	32	28	44	54	82	31	31	26	19	28	25	19	19	25	52	59	44	44	24	5	279	128	69	61	60	4	47	63	205	102	45	40	55	47	56	7	3	21	4	7	11	17	107	41	51	13	27	6	28
acap3.s	13	2	16	5	4	8	20	29	1	14	1	12	64	53	18	64	31	36	17	2	391	203	87	33	33	4	41	74	348	205	64	18	24	22	63	4	2	8	3	8	6	2	32	2	9	6	5	5	6
acat1.1	1	837	25	52	98	3	449	0	89	19	43	10	8	32	72	153	372	413	639	212	1008	523	318	180	162	336	110	108	812	389	230	81	52	41	44	674	296	677	1305	858	652	421	9	29	36	45	26	262	353
acat1.s	473	1253	298	482	844	466	175	152	165	161	402	184	252	307	225	178	190	184	303	652	472	334	254	270	171	1000	176	145	757	580	464	319	269	196	200	1184	830	1263	2412	1391	1513	906	193	266	377	348	350	683	588
acat2.l	104	492	45	64	137	91	21	34	46	65	47	49	46	66	40	70	74	44	52	171	643	234	131	69	39	216	47	42	809	335	192	86	84	38	56	431	221	459	711	468	339	230	8	22	35	32	48	129	200
acat2.s	67	718	63	169	264	63	114	16	58	33	126	70	53	83	56	134	102	103	159	258	512	242	130	107	69	341	51	66	314	233	158	77	70	42	57	426	293	452	841	522	433	278	54	53	66	38	53	189	167
acbd3.l	688	237	1189	1074	736	757	1173	1015	961	1128	1237	1683	2278	2400	1219	1055	2104	1994	1167	2538	1215	1258	1604	1594	1457	2139	1301	1750	1113	1112	1580	1508	1488	1290	1207	1559	2133	878	933	730	994	1373	876	746	1885	677	2097	2726	336
acbd3.s	710	376	1262	1256	1306	822	1429	1016	760	1121	1102	1733	1928	2438	1312	1190	2043	1729	985	2168	1441	1464	1867	1840	1818	2259	1549	1747	1689	1321	1833	1850	1796	1439	1431	1912	1775	898	1229	820	1122	1240	969	814	1961	905	1887	1913	422
acbd5.l	24	185	0	29	25	25	22	51	6	17	22	63	74	113	20	26	34	31	14	40	369	100	99	53	76	52	76	111	293	102	62	50	82	57	65	99	60	157	150	159	120	53	14	6	42	28	41	42	76
acbd6.l	4	7	0	4	2	4	0	0	0	1	4	0	0	1	1	3	3	1	4	3	12	4	7	6	0	1	0	4	5	1	5	0	0	2	1	4	2	4	8	4	6	3	2	0	0	0	0	1	1
acbd6.s	1059	1903	602	1370	1669	1094	702	492	617	641	865	720	512	487	601	872	816	830	878	1086	1446	823	687	570	378	1473	347	413	1569	1014	953	680	565	430	438	1858	1271	1571	2280	1745	1318	1142	761	1076	959	605	835	904	764
accs.l	254	49	206	528	285	164	214	525	181	536	495	680	470	467	183	193	218	135	211	177	182	157	236	474	457	261	434	542	238	197	283	394	448	424	482	193	232	198	145	202	110	159	161	149	123	114	111	171	130
accs.s	183	13	180	301	194	186	204	414	164	434	374	545	280	305	166	113	119	96	131	112	314	129	154	348	365	160	370	393	213	131	168	246	336	296	314	86	180	130	87	126	77	134	185	152	145	169	187	152	54
ace2.l	0	0	0	0	0	0	0	0	0	0	0	0	0	0	0	0	0	0	0	0	1	0	0	0	0	0	0	0	4	0	0	1	0	0	0	0	0	0	0	0	0	0	0	0	0	0	0	0	0
ace2.s	4	0	0	0	0	0	2	2	3	1	0	0	0	0	1	0	0	0	0	0	0	0	0	1	7	0	1	1	0	0	1	0	5	0	2	0	0	0	0	0	0	0	0	0	0	0	3	0	0
acer1.l	12	94	19	17	30	16	11	31	24	27	9	9	12	7	39	18	45	27	12	8	36	21	19	30	24	5	24	14	77	29	47	23	22	14	13	11	13	65	12	19	40	3	13	11	8	30	8	6	44
acer3.l	174	261	329	217	112	275	236	248	104	289	264	307	473	624	117	126	323	405	150	704	514	398	404	536	555	713	504	553	410	315	379	381	448	447	430	615	303	310	566	335	443	227	85	45	302	65	433	438	145
acer3.s	222	234	205	397	323	213	246	356	169	283	163	356	244	245	186	113	793	877	224	164	587	797	958	931	863	264	776	787	578	632	897	888	693	644	604	349	135	257	427	240	262	153	118	113	286	142	307	122	119
ache.1	1	0	0	3	9	1	2	13	0	2	1	2	5	7	3	0	2	3	0	1	31	5	4	5	31	4	12	85	38	10	6	7	31	59	131	10	1	12	22	8	4	9	0	0	2	2	2	1	7
ache.l	0	0	0	1	1	0	0	0	0	1	0	1	0	1	0	0	1	0	0	0	1	0	0	1	3	0	2	10	0	0	1	4	1	5	7	0	0	0	0	0	0	0	0	0	0	0	0	0	0
ackr3.l	81	297	250	507	317	268	257	50	83	33	117	15	1	17	118	238	175	117	127	91	165	147	197	180	137	70	145	141	172	85	161	173	166	167	111	299	47	188	212	55	251	135	319	65	100	358	90	37	142
ackr3.s	50	46	70	226	161	82	122	54	33	39	69	5	16	6	106	42	121	52	44	31	36	36	34	104	76	17	83	56	81	22	46	78	97	86	65	85	7	24	36	21	58	15	126	27	30	61	14	17	18
acmsd-like.l	0	15	0	0	1	0	0	1	0	2	2	2	2	3	1	5	3	1	0	8	11	1	1	0	2	8	1	2	4	4	4	0	5	0	2	17	6	4	101	4	47	20	0	1	10	1	1	21	1
acmsd-like.s	5	33	4	10	13	7	15	5	7	1	3	10	0	2	6	10	8	6	4	27	26	9	9	2	1	21	0	0	32	19	8	4	1	0	5	16	12	7	32	17	16	15	0	9	21	7	18	10	4
aco1.l	306	962	201	357	334	244	220	156	117	117	466	229	259	312	286	458	427	404	507	665	1118	634	559	452	282	659	291	323	1068	777	602	452	286	262	261	637	818	1197	851	976	829	738	274	316	259	273	217	669	575
aco2.l	62	43	79	101	96	72	105	111	47	82	30	95	83	128	70	47	55	64	56	37	106	39	35	55	66	34	76	111	74	15	36	53	51	59	76	29	37	29	68	42	35	49	73	56	78	78	96	41	23
aco2.s	31	14	13	22	20	31	13	23	8	24	10	22	36	54	25	8	19	16	4	5	21	5	7	9	35	12	24	38	59	12	14	19	18	24	33	8	6	12	9	13	8	3	24	12	7	20	25	9	6
acot11-like.l	45	106	50	47	36	47	93	51	49	53	40	50	65	37	39	60	131	78	36	74	313	99	79	76	72	89	71	87	385	148	120	91	70	51	72	94	89	177	158	160	112	74	19	58	67	36	85	73	47
acot12.l	11	41	17	10	11	7	6	6	8	5	11	4	9	7	29	19	20	24	16	25	369	79	30	20	5	34	10	8	199	75	36	15	9	6	3	74	44	101	88	110	45	41	12	10	26	17	10	32	25
acot12.s	0	0	0	0	0	0	0	2	0	0	0	0	0	0	0	0	0	0	0	0	0	0	0	0	0	0	0	0	0	0	0	0	0	0	0	0	0	0	0	0	0	0	0	0	0	0	0	0	0
acot13.s	59	73	57	56	49	61	37	56	26	73	18	46	49	25	71	39	59	42	54	30	55	26	30	35	29	43	30	37	76	30	26	28	31	29	29	44	37	51	68	46	45	27	41	52	116	36	96	25	19
acot2.l	1	4	0	1	0	0	0	0	0	1	0	0	0	0	0	0	0	0	0	0	0	0	0	1	0	0	0	0	2	0	0	0	0	0	0	0	1	0	3	0	1	1	1	2	0	0	1	2	0
acot2.s	70	17	18	82	69	75	57	23	101	45	47	52	73	78	68	24	56	41	35	32	37	24	74	108	111	31	96	121	46	47	82	121	122	116	104	54	31	22	57	24	31	28	45	40	61	28	78	36	12
acot8.s	6	7	5	12	15	9	7	3	1	1	5	12	6	16	1	2	2	3	9	0	5	3	5	6	6	0	8	14	1	0	3	8	10	6	7	0	3	5	9	2	1	0	1	1	15	2	5	1	6
acox2.l	572	382	319	695	538	563	346	452	170	568	284	573	821	732	269	184	210	208	282	219	269	217	329	556	621	226	700	893	396	172	275	404	602	589	669	218	205	232	214	164	226	140	501	449	340	289	410	232	161
acoxl.l	40	66	15	48	43	41	23	29	12	13	40	21	28	15	17	114	87	63	100	95	431	140	96	49	17	105	24	32	559	226	121	65	33	20	16	78	121	164	143	170	64	57	39	46	33	25	37	71	82
acpp.l	23	10	91	0	2	119	20	87	44	149	151	272	705	660	41	41	193	276	23	748	40	91	241	438	369	296	334	413	43	119	276	417	451	392	337	111	363	13	259	19	288	198	27	32	116	3	157	826	0
acrc.l	817	967	658	1312	686	748	869	582	615	606	743	664	388	502	928	653	702	633	657	465	910	732	833	776	602	632	522	570	726	617	687	700	634	536	525	574	671	1125	615	966	673	852	936	1156	572	855	582	542	674
acsbg1.l	5	0	0	24	0	0	0	6	9	36	17	40	2	6	99	1	8	4	0	0	1	0	2	3	15	1	27	29	2	1	2	5	13	28	28	3	1	0	0	5	0	5	1	49	14	0	4	2	5
acsf3.1	0	0	4	0	0	0	0	3	0	0	0	0	0	0	0	0	0	0	0	0	5	0	0	0	0	0	1	1	0	0	0	1	0	1	0	1	0	0	0	2	0	0	0	0	1	3	0	1	0
acsf3.s	8	28	1	11	13	13	12	8	3	31	11	17	11	13	5	13	2	9	2	21	132	46	19	16	16	26	16	24	106	55	33	21	11	13	13	38	18	28	53	43	38	22	13	4	6	21	10	13	15
acsl4.l	1216	969	1363	2215	2026	1265	3566	672	902	747	1795	916	288	556	2087	2397	1860	1869	2753	708	2762	2110	1804	1183	803	1662	807	891	3283	2643	1745	901	739	709	745	2475	1842	4266	1343	2409	2070	2012	1382	860	1063	1385	1181	843	2621
acsl4.s	2117	973	2492	1740	964	1972	2622	1614	831	1391	2031	3211	1308	1477	2755	3425	2443	2181	2158	2289	6033	3534	3128	2518	1752	3250	1628	1756	5014	3286	2690	1992	1714	1253	1333	2539	4553	4103	1795	4184	2147	3051	2297	1889	1218	2358	1731	2760	2322
acsl6.l	11	240	0	59	50	15	25	7	31	9	38	28	11	17	28	25	46	37	7	76	120	61	37	31	37	80	17	23	136	69	56	45	27	19	39	121	135	186	314	195	131	90	1	0	0	0	1	71	81
acsm3.l	7	57	7	16	18	3	40	8	9	8	13	7	4	6	31	22	65	53	25	14	26	34	30	22	22	22	16	34	33	46	67	33	34	35	28	25	27	37	38	26	27	27	17	13	30	22	22	20	20
acss1.l	1	19	2	1	1	2	2	0	4	0	5	0	11	4	3	5	4	6	7	6	5	2	2	8	9	3	6	10	15	4	3	0	1	1	3	4	4	11	4	7	6	5	0	0	5	0	7	12	1
acss1.s	0	0	0	1	2	2	2	0	0	0	2	0	2	1	0	1	1	3	1	2	2	1	2	2	0	1	2	3	0	0	2	0	2	0	0	0	1	1	2	1	1	1	4	0	0	3	0	0	1
acss2-like.l	306	274	317	204	212	380	364	424	301	664	369	695	980	1911	283	431	1400	1272	395	1335	1257	850	1097	1432	1467	1041	1321	1544	1260	1059	1273	1272	1322	1174	1185	661	965	439	565	480	621	818	166	213	567	205	824	1712	200
acss3.l	62	196	8	49	40	47	27	145	25	374	124	426	249	159	120	38	73	82	40	88	266	139	109	90	93	114	117	130	322	186	132	85	148	150	167	117	128	275	239	199	155	112	31	70	32	38	36	104	99
act3.l	0	0	3	553	1090	11	0	1	0	0	1	0	3	3	0	0	199	88	0	0	0	0	19	685	1472	2	1855	2968	0	0	33	486	1622	2237	3500	3	2	4	1	0	2	0	59	1	2	16	2	0	0
act3.s	0	0	1	237	312	7	0	0	0	0	0	0	2	0	0	0	42	20	0	0	1	4	2	188	638	0	903	1429	3	0	5	123	678	939	1561	1	0	0	1	2	0	0	12	2	0	8	0	0	0
acta2.l	0	0	0	0	0	0	3	0	0	0	0	0	3	0	0	0	0	0	0	0	0	1	3	1	1	1	2	1	0	1	0	0	0	1	1	0	0	0	1	0	0	0	0	0	2	3	0	0	0
acta2.s	0	0	0	0	0	0	0	0	0	0	0	0	1	0	0	3	0	0	0	1	0	0	0	2	3	0	1	5	0	1	0	1	2	6	8	0	0	0	0	0	2	0	0	0	0	0	0	0	0
actc1.l	6	13	137	2050	9890	169	11	1	0	0	5	8	4	4	0	1	1887	1796	2	0	0	78	607	3372	5465	2	5978	7897	1	35	899	3233	5791	6916	8848	0	0	159	1	0	1	0	233	7	9	337	13	0	2
actc1.s	6	2	63	1454	9967	143	11	0	0	0	5	10	11	3	0	1	1380	1432	5	0	15	371	1263	3821	5622	0	5858	7579	0	206	1538	3779	6114	6929	8499	11	0	581	0	0	5	0	238	5	26	256	2	0	5
actg1.l	2699	5588	4808	5766	5580	3744	4706	8830	4450	7592	1989	8096	11099	9485	1463	1117	5272	4721	6773	1922	3523	1666	1733	4594	5754	1889	6293	8619	3320	1944	2555	4548	7424	7493	10069	3083	2098	3573	4179	3409	3138	2376	5653	3098	3722	4812	2413	2844	1774
actg1.s	3301	9863	7645	8889	7002	5270	7934	7577	7414	11148	2395	10282	19909	14809	2107	2367	6522	7594	11409	3660	3908	1783	2069	7620	8943	3112	9876	13238	4454	2497	4077	8319	12336	12736	15696	4866	2904	5822	5134	3910	4126	4105	9607	4745	6638	8662	3416	4550	4169
actn1.l	1152	42	471	341	245	1035	543	1674	850	2165	1005	2193	3612	3869	1010	566	1355	1278	407	1632	362	602	915	1117	1453	1263	1574	1967	477	439	775	1112	1747	1634	2024	669	1736	93	892	131	867	1082	133	392	1465	95	1127	2242	39
actn1.s	603	186	223	258	137	518	245	2082	1522	1400	432	1237	3136	3697	593	321	1421	1228	292	844	1025	786	1215	1669	2036	1031	1938	2699	880	668	931	1257	1892	1837	2081	440	1529	454	497	460	433	575	165	406	1325	263	1438	896	179
actn3.l	11	5	3	106	32	11	11	78	157	13	13	18	3	13	27	1	54	47	42	6	1	3	6	78	232	9	312	566	2	2	7	41	263	366	636	10	3	15	3	4	5	12	5	11	5	6	5	8	11
actn3.s	3	0	0	153	270	7	5	31	31	2	2	5	3	5	10	2	120	73	11	0	2	5	20	389	706	3	832	1201	1	0	36	228	753	920	1270	0	10	8	3	6	2	3	24	0	2	17	2	5	4
actn4.l	1427	499	2104	1245	1016	2133	1370	2510	592	2123	1687	3077	3838	4111	1538	942	2625	2573	1055	2820	1797	1173	1708	3019	3566	1335	3668	4802	2393	1202	1740	2479	3623	3528	4277	1835	1596	1460	1360	1170	1405	1054	1695	1056	1662	1188	1638	2679	542
actn4.s	815	184	522	753	497	758	569	1115	459	1199	741	1289	1154	1402	791	522	877	891	626	583	1235	647	760	1083	1185	551	1357	1786	1304	602	805	1041	1529	1390	1805	657	646	690	474	673	408	482	698	1006	784	638	1018	596	366
actr10.l	127	49	87	117	114	142	114	270	164	234	61	226	100	159	93	52	76	53	85	42	198	94	100	116	145	36	181	224	53	50	71	111	189	172	210	54	44	41	45	47	26	18	138	176	86	89	128	50	23
actr10.s	153	149	102	215	135	139	111	211	66	110	98	109	97	109	129	108	112	116	88	67	219	108	123	92	118	100	109	148	208	127	76	90	96	99	94	146	81	143	150	121	142	87	107	135	92	115	129	74	107
actr1a.l	629	450	248	459	322	489	241	779	278	631	277	644	539	523	629	352	256	241	348	295	703	344	316	350	408	390	428	559	727	355	296	317	381	330	416	464	332	529	587	458	436	310	381	667	490	239	633	228	232
actr1a.s	312	92	174	205	96	336	167	454	154	428	145	367	321	317	254	131	163	197	168	175	224	71	141	181	241	197	258	304	183	89	99	163	221	224	299	103	205	71	147	91	127	105	189	200	453	118	383	174	59
actr2.l	920	677	907	916	1095	1178	583	1379	721	1147	721	1181	1595	1758	852	911	1008	936	862	1113	1681	1020	1109	1235	1328	1200	1352	1859	2494	1309	1215	1172	1313	1237	1432	1444	913	1109	1395	1293	1025	770	711	704	1189	681	1329	1032	634
actr2.s	743	200	893	1057	889	673	1113	877	592	958	735	1186	829	968	1094	721	947	1104	1120	337	409	361	599	765	751	446	701	777	626	500	723	714	929	779	828	612	486	482	341	444	344	443	1134	988	1053	918	1076	418	326
actr3.l	570	801	602	549	857	683	523	513	309	460	359	586	906	985	311	294	489	507	513	425	411	276	334	466	604	617	693	878	473	325	386	493	614	617	738	685	406	517	1059	567	614	391	615	518	697	553	726	356	257
actr3.s	751	612	603	617	851	956	370	450	338	611	349	559	780	947	468	628	599	429	516	501	969	666	708	738	786	650	760	952	812	511	546	513	641	636	783	860	531	810	1318	909	720	426	810	858	825	643	949	414	444
actr5.s	194	88	160	306	411	194	320	347	167	276	198	322	206	171	242	159	258	314	190	116	81	55	121	174	177	222	156	168	81	68	121	174	195	161	161	219	185	175	232	174	150	138	136	171	212	124	237	115	101
actr6.l	1075	1652	989	1566	836	1040	1182	822	842	690	709	561	441	332	912	1011	881	843	1016	587	472	558	634	544	424	696	376	488	672	610	702	514	454	337	316	770	959	1010	808	1039	652	994	805	1140	933	770	871	590	630
actr8.1	638	790	546	963	1558	587	1698	682	519	714	779	680	436	484	951	837	1261	1289	1172	700	617	583	592	467	407	1208	417	434	650	667	699	575	535	446	416	1388	824	1062	1699	1150	1063	678	455	548	765	769	1051	598	551
acvr1.l	121	75	108	281	152	136	118	237	227	146	80	358	296	204	126	144	306	321	66	182	482	277	308	266	263	168	272	293	573	275	304	254	276	271	307	79	73	310	33	111	45	107	223	145	88	181	223	99	81
acvr1.s	383	302	370	851	436	362	399	636	310	632	479	774	595	475	585	334	1091	959	403	696	1123	625	886	1063	966	527	881	913	1395	646	934	1055	1033	929	905	222	610	883	208	469	205	359	683	267	364	785	621	661	482
acvr1b.l	140	166	378	754	324	279	381	177	231	213	372	332	362	460	417	357	693	748	204	714	773	561	785	767	706	500	633	681	1382	621	737	663	684	611	644	230	545	612	223	393	153	297	770	698	413	547	419	897	310
acvr1b.s	218	98	429	500	243	255	655	230	198	335	402	398	321	356	512	333	652	514	623	269	235	301	431	488	435	237	404	490	260	250	340	419	412	408	405	241	315	306	139	289	115	269	404	375	228	556	341	338	217
acvr1c.l	0	0	0	0	0	0	0	1	0	0	0	0	2	3	0	0	2	4	0	0	0	0	2	2	7	0	9	9	0	1	2	4	0	0	4	0	0	0	2	0	0	0	0	0	0	0	2	0	0
acvr1c.s	0	0	0	0	0	0	0	0	0	0	0	1	1	2	0	0	0	0	0	0	1	0	0	2	0	0	1	0	0	1	0	1	1	1	0	0	1	0	0	0	0	1	0	0	0	0	0	0	0
acvr2a.l	234	146	254	416	325	223	387	249	164	225	455	311	307	412	385	334	644	630	345	520	700	601	670	597	485	555	549	494	726	541	548	515	505	467	465	434	665	669	322	541	278	383	352	362	215	375	322	444	285
acvr2a.s	336	196	459	771	465	289	777	428	294	404	681	633	466	548	590	552	827	631	547	667	1013	886	965	848	646	724	700	698	869	723	809	734	673	605	554	546	827	848	327	619	263	525	614	456	237	602	465	590	459
acvr2b.l	497	76	686	770	578	737	859	569	132	596	463	707	563	497	486	775	861	739	572	247	194	386	843	1025	1238	215	965	1169	210	441	826	1146	1326	1031	1195	530	251	319	261	218	182	181	935	388	161	855	209	176	312
acvr2b.s	1035	195	705	2030	1061	887	1395	1221	545	845	927	1134	783	864	1102	975	1535	1255	1104	580	1026	1388	1810	1722	1395	710	1327	1538	1354	1541	1790	1821	1707	1389	1381	900	873	938	430	822	369	785	1521	931	418	1183	742	573	597
acvrl1.l	0	0	0	0	0	0	0	2	0	0	0	0	0	0	0	0	0	0	0	0	0	0	0	0	1	0	0	0	0	0	0	0	2	0	0	0	0	0	0	0	0	0	0	0	0	0	0	0	0
acvrl1.s	0	0	0	0	0	0	0	0	0	0	0	0	0	0	0	0	0	0	0	0	0	0	0	0	0	0	0	0	1	1	0	0	0	0	3	0	0	0	0	0	2	0	0	0	0	0	0	0	0
acy1.1.s	34	41	4	23	47	38	11	10	12	11	15	7	3	4	5	4	23	19	25	3	26	18	16	20	25	12	23	20	26	11	13	12	18	12	16	12	10	22	32	12	10	4	31	14	31	35	15	9	10
acy3.l	270	390	646	143	207	541	312	374	561	386	527	478	566	663	584	852	324	324	225	428	236	257	286	338	284	476	298	331	215	280	323	332	273	264	220	780	559	389	719	326	585	744	383	253	1065	506	658	544	106
ada.2.s	0	0	0	0	0	0	0	0	1	1	0	1	0	0	3	0	0	3	0	0	0	1	0	0	0	2	2	0	0	1	0	0	0	0	0	0	1	1	0	0	0	0	1	0	0	0	0	0	0
adad2.s	10	46	66	7	13	34	15	26	32	23	19	30	61	67	7	12	37	30	8	57	45	24	17	29	34	27	31	49	46	29	31	43	54	45	62	25	30	36	43	26	48	33	8	14	56	4	27	65	10
adal.l	14	85	0	36	21	33	0	59	16	130	12	125	23	87	17	39	1	1	1	30	104	31	30	18	16	24	39	25	128	45	32	19	30	25	28	35	37	30	79	53	31	32	3	7	2	2	0	15	42
adal.s	258	595	89	374	220	339	178	276	152	154	187	255	169	120	309	223	153	196	123	224	663	292	319	244	236	260	309	191	734	353	317	198	196	203	116	308	305	376	457	350	307	250	257	236	110	112	88	247	211
adam10.l	252	93	67	353	99	221	70	243	45	368	220	528	336	234	146	154	130	126	66	127	719	236	208	249	223	149	296	417	576	210	190	236	309	257	397	145	171	227	150	208	141	143	258	346	115	89	99	147	136
adam10.s	1760	965	1425	1974	850	1799	1472	2127	930	2179	1744	2251	1853	2074	2514	1698	2230	1944	1696	1217	2393	1655	2185	2619	2405	1264	2311	2884	2733	1461	1808	2028	2288	1931	2291	926	1845	1826	1207	1617	1160	1817	2009	1870	1379	1617	1362	1696	1145
adam11.l	95	2	16	5	1	22	23	1546	1	1509	38	1008	11	10	119	5	7	7	68	1	1	3	0	18	39	0	74	99	1	0	0	4	35	102	123	1	1	0	0	0	0	0	14	2	1	0	14	1	3
adam11.s	1	0	7	10	1	12	3	80	1	24	1	22	1	5	10	5	7	3	9	0	1	1	4	1	2	2	14	18	1	2	2	1	2	22	26	0	0	1	0	2	0	0	10	4	1	7	2	0	1
adam17.l	197	41	197	366	152	177	195	277	236	394	259	503	409	478	315	175	226	196	170	104	193	127	219	358	424	154	418	488	226	115	191	356	373	394	394	106	160	92	112	114	91	116	249	271	178	145	239	144	63
adam17.s	59	59	129	150	66	77	44	125	118	368	109	344	278	327	88	54	85	82	80	150	356	147	163	164	214	151	206	241	409	169	114	135	202	186	214	126	113	162	86	161	104	102	162	154	102	102	181	129	73
adam19.s	7	19	17	40	32	14	49	10	35	11	15	28	4	8	9	6	21	18	32	25	3	9	17	12	13	20	30	35	10	26	12	22	33	26	71	21	13	23	23	19	15	16	8	10	13	16	9	28	24
adam23.l	1	0	0	2	0	0	0	3	0	1	0	3	0	1	0	0	2	1	0	0	0	0	0	5	0	0	0	2	0	3	0	0	2	2	3	0	0	0	0	0	0	0	3	1	0	0	0	0	0
adam23.s	0	0	0	1	0	1	0	5	5	16	0	4	0	0	0	0	0	2	2	1	12	1	1	1	0	0	4	0	4	1	1	0	1	1	1	0	2	0	3	10	0	2	0	1	0	2	0	0	0
adam28.l	1	0	0	0	0	0	0	0	0	0	0	0	0	0	0	0	2	4	0	0	1	1	1	0	1	0	0	1	0	0	0	0	0	2	3	0	0	0	0	0	0	1	0	3	1	0	0	2	0
adam28.s	0	0	0	0	0	0	0	3	1	0	0	0	0	0	0	0	9	5	0	0	0	0	0	1	6	0	21	38	0	0	0	0	13	14	30	0	1	0	0	0	2	0	0	0	0	0	8	0	0
adam9.l	151	66	288	547	429	161	188	241	130	285	312	409	407	371	308	203	266	229	119	214	903	403	477	518	536	321	515	564	838	438	453	461	473	380	406	358	286	493	251	387	140	151	310	228	248	566	544	137	214
adam9.s	193	33	232	224	289	209	233	625	159	405	244	330	529	934	280	278	869	656	179	162	167	146	317	724	943	175	951	1333	208	155	389	671	956	969	1247	152	133	293	140	161	93	97	535	357	167	468	238	201	95
adamts1.l	35	80	364	267	165	200	436	39	12	18	63	23	57	49	48	126	504	434	113	46	1778	356	303	212	140	39	144	162	1941	399	356	307	182	153	156	172	16	1075	89	108	152	15	278	7	8	458	7	10	168
adamts1.s	67	1460	98	235	211	88	136	43	60	33	39	41	31	17	43	87	150	198	240	27	2144	425	125	60	42	125	43	60	2150	500	212	69	48	43	71	474	63	4764	158	991	213	208	12	24	7	308	18	13	3225
adamts10-like.l	22	101	46	392	181	125	114	0	7	8	67	10	4	10	31	300	74	84	45	3	342	232	181	276	258	39	306	361	120	199	193	252	375	396	412	18	32	255	3	270	19	65	615	28	10	456	9	3	261
adamts10-like.s	0	0	0	3	1	0	0	0	0	0	0	0	0	0	0	0	1	0	0	0	0	0	0	0	0	0	0	0	2	3	0	0	1	0	0	0	1	2	2	3	0	1	3	1	0	2	0	1	0
adamts12.l	5	0	0	9	7	6	12	24	9	11	18	11	23	19	8	2	4	8	6	4	10	2	2	12	16	2	27	31	8	3	3	11	22	21	14	4	3	13	16	12	6	16	6	5	22	11	12	6	7
adamts14.l	0	0	0	2	2	0	0	0	3	0	0	0	0	0	0	1	2	0	0	1	8	6	5	1	2	1	2	4	3	5	2	1	3	6	17	0	2	5	5	9	3	4	2	0	0	0	0	1	4
adamts14.s	1	0	0	15	2	1	2	4	8	1	0	1	1	3	2	1	1	3	2	2	0	3	1	3	6	0	7	25	1	0	0	1	6	3	6	0	0	3	0	0	0	1	0	0	0	2	0	0	0
adamts15.l	0	0	0	0	0	0	0	0	0	0	0	0	1	0	0	0	0	0	0	0	0	0	0	1	0	0	1	1	0	0	0	0	0	0	0	0	0	0	0	0	0	0	0	0	0	0	0	0	0
adamts15.s	0	0	0	0	0	0	0	0	0	0	0	0	1	0	0	0	0	0	0	0	7	0	0	0	0	0	0	0	3	0	0	0	0	0	0	0	1	0	0	0	0	1	0	0	0	0	0	0	0
adamts16.l	0	70	0	2	6	1	0	0	5	0	3	0	3	1	1	3	0	1	0	10	158	36	10	7	11	15	9	11	75	29	14	6	8	5	10	45	15	52	56	33	24	21	0	1	2	0	0	8	24
adamts17-like.l	6	58	7	24	41	2	23	3	6	6	13	0	2	7	3	41	11	32	30	17	82	39	21	18	11	25	15	9	51	43	25	11	10	9	11	31	9	74	34	46	40	7	23	4	10	22	14	18	33
adamts17-like.s	4	19	5	6	8	3	5	4	1	3	3	8	4	3	3	9	5	18	11	5	117	22	15	16	4	10	10	5	77	32	15	11	11	4	8	13	9	22	13	17	12	7	6	3	10	6	8	6	8
adamts18.l	79	14	0	236	16	32	17	48	99	96	533	83	182	356	646	20	186	169	4	0	225	92	147	426	441	130	497	547	106	67	163	348	443	490	549	7	84	27	0	10	39	229	13	587	248	76	128	6	12
adamts18.s	5	4	48	61	24	42	49	29	8	40	56	30	37	32	61	11	24	29	1	0	45	27	28	46	59	2	100	111	22	27	38	55	91	124	164	1	1	1	0	0	3	3	185	131	62	134	17	0	7
adamts19.l	0	5	0	0	0	0	0	0	0	0	0	0	0	0	0	0	1	0	2	4	7	0	0	0	1	0	0	0	1	0	1	0	0	0	0	3	2	1	5	7	0	1	0	0	0	0	0	1	1
adamts2.l	0	0	1	2	0	0	0	1	0	3	0	3	0	2	0	1	0	1	1	0	0	0	0	0	0	2	0	2	0	0	0	0	1	1	2	0	0	0	0	0	0	0	0	1	0	0	0	0	0
adamts2.s	20	3	9	9	5	13	38	15	9	13	6	3	2	0	31	3	24	17	27	4	38	14	18	4	10	13	9	13	36	19	6	8	8	8	7	8	2	19	8	22	14	17	6	11	21	18	9	9	4
adamts20.l	0	0	0	0	0	0	0	0	1	0	0	0	0	0	0	0	0	0	0	0	0	0	0	0	0	0	0	1	1	0	0	0	0	0	0	0	0	0	0	0	2	0	0	0	0	0	0	0	0
adamts3.l	4	1	3	38	10	10	4	31	2	24	0	11	6	9	7	7	4	1	0	0	4	4	1	10	11	5	38	79	24	9	7	11	21	31	79	5	5	7	9	9	4	9	49	5	2	12	3	5	2
adamts3.s	4	0	0	2	1	0	1	21	2	4	1	8	1	0	2	2	0	0	0	0	0	1	2	3	1	0	4	4	1	1	2	0	3	3	2	0	0	0	0	2	3	0	6	5	30	1	0	0	0
adamts5.l	0	16	6	4	2	7	11	1	0	1	1	0	0	0	0	7	24	16	4	0	26	25	48	33	10	0	11	30	17	60	42	24	21	17	18	6	1	116	9	6	18	0	12	0	0	43	0	0	22
adamts5.s	1	54	4	20	13	57	20	1	0	0	1	0	1	0	2	51	25	12	0	0	26	60	76	61	40	0	42	64	32	57	77	77	53	31	37	15	1	159	16	12	17	0	30	1	0	130	0	1	61
adamts6.1	9	4	1	7	6	1	3	37	4	30	1	18	5	1	16	1	9	15	8	3	22	4	8	3	16	5	10	21	34	10	1	8	20	17	34	9	6	9	11	7	7	5	6	7	2	10	0	2	5
adamts6.l	3	6	0	5	7	4	8	8	7	1	1	2	5	0	2	3	13	10	2	5	13	4	4	16	30	2	41	40	18	4	9	14	39	48	65	5	4	8	7	9	4	3	8	14	2	0	1	2	5
adamts7-like.l	11	0	15	38	22	14	11	55	2	85	5	126	5	11	3	11	69	61	34	2	9	78	101	92	67	0	79	96	3	52	95	79	113	94	134	0	0	48	0	0	0	0	92	8	2	37	10	0	8
adamts9.l	1	0	0	4	2	1	1	0	0	0	0	0	9	3	0	4	3	6	1	0	1	3	2	9	16	0	16	21	1	2	4	9	15	31	33	0	2	0	0	0	2	0	5	3	1	0	0	0	0
adamts9.s	1	0	0	4	1	0	0	4	1	1	6	4	3	1	0	0	0	0	1	0	4	0	0	3	1	2	1	1	1	0	0	3	3	4	5	1	0	0	0	0	0	1	3	14	9	0	0	2	3
adamtsl1.l	10	0	18	15	13	42	40	38	4	19	5	10	2	0	14	7	58	56	27	3	14	5	10	24	72	2	71	92	13	4	5	15	47	63	56	7	3	7	11	4	4	1	26	11	1	12	0	0	6
adamtsl1.s	2	0	4	0	0	0	2	0	0	7	0	1	0	0	2	1	15	15	1	0	8	5	2	4	4	1	9	25	35	9	0	4	4	11	20	0	0	0	1	1	5	2	0	0	0	0	0	2	2
adamtsl2.l	0	0	0	0	0	0	0	1	0	0	0	1	0	0	2	0	0	0	0	0	0	0	0	0	0	0	0	1	0	0	0	0	0	1	1	0	1	0	0	0	0	0	0	0	1	2	0	0	0
adamtsl2.s	0	0	0	2	0	0	0	0	0	1	0	0	0	0	0	0	0	5	0	0	0	0	0	0	0	0	0	0	0	0	0	0	1	0	0	0	0	0	0	0	0	0	0	0	0	0	0	0	0
adamtsl3.l	0	0	0	1	0	1	0	2	1	1	1	0	0	0	1	0	2	2	0	0	2	2	20	7	2	0	16	13	0	1	0	0	0	6	1	0	1	1	3	0	0	0	3	0	0	2	0	0	1
adamtsl3.s	0	0	0	0	0	2	0	0	1	1	0	0	0	4	0	0	2	1	0	1	10	2	2	0	1	2	1	1	12	4	2	3	1	1	0	4	0	4	1	2	0	3	0	1	0	0	1	0	0
adamtsl4.l	47	0	6	121	49	0	6	22	6	54	45	48	70	30	107	37	106	63	91	0	0	30	62	152	197	0	198	247	2	6	32	106	162	188	184	0	0	13	0	15	0	1	1	127	13	0	4	1	12
adamtsl4.s	163	0	0	175	60	1	6	453	6	231	252	218	103	156	567	28	210	223	46	1	4	20	33	203	313	1	318	447	3	15	60	173	395	361	374	0	1	14	0	0	1	2	1	62	3	9	9	0	11
adamtsl5.l	63	5	0	1	0	31	12	124	6	66	31	62	407	217	39	9	17	18	7	5	137	17	8	28	44	5	58	59	89	24	8	1	19	26	52	14	10	24	36	19	20	9	2	2	3	1	12	6	6
adamtsl5.s	103	0	8	0	3	48	13	179	21	158	35	114	222	165	23	6	47	32	12	5	10	9	28	71	131	4	134	144	2	7	8	35	70	80	83	3	5	3	6	7	17	2	0	1	0	0	0	6	2
adap1.l	506	790	819	291	382	755	881	673	1057	622	533	576	742	933	553	672	738	750	495	1271	94	212	409	317	319	1211	370	422	112	243	391	395	400	355	424	805	1258	430	787	301	852	1039	340	433	1910	335	1589	1409	146
adat1.s	2	17	8	6	1	2	9	0	9	4	5	5	6	3	5	4	3	5	11	8	82	15	6	1	0	3	0	2	60	13	9	5	4	2	2	24	7	14	21	20	10	6	4	8	4	19	17	6	6
adat2.l	349	58	287	377	270	275	457	795	401	523	459	500	326	316	398	301	372	428	379	51	98	120	232	353	319	85	347	413	98	126	195	313	389	291	409	65	173	199	85	156	74	163	341	438	245	351	330	145	105
adck2.s	5	3	1	1	3	4	9	2	0	3	0	2	2	3	13	9	1	1	6	2	45	11	9	3	6	5	3	1	39	17	6	3	1	1	0	12	7	7	9	17	5	6	2	2	2	0	5	2	5
adck4-like.l	395	89	169	218	116	309	199	309	245	466	205	527	294	245	282	148	359	479	163	62	231	159	291	390	396	90	413	460	278	132	234	287	319	254	322	101	73	128	94	103	78	102	163	175	243	136	214	52	82
adcy1.1	0	5	5	2	1	1	0	0	2	0	1	0	1	0	0	4	1	0	0	0	6	2	3	0	0	1	0	0	8	3	4	0	0	0	0	3	1	7	1	3	3	3	0	0	0	2	0	0	0
adcy1.l	3	0	0	8	0	4	3	7	4	8	1	5	1	0	7	7	0	1	0	0	1	1	0	1	1	1	1	4	2	1	0	0	5	3	0	0	0	0	0	2	2	0	1	1	2	15	0	0	1
adcy4-like.l	1	68	4	3	4	4	6	3	0	2	8	5	2	9	6	2	19	10	2	24	189	64	21	8	8	21	8	14	218	72	23	16	8	6	21	45	30	81	87	92	65	26	11	2	1	4	2	11	39
adcy4-like.s	4	1	0	8	8	7	8	5	1	1	3	14	24	18	1	10	5	4	0	4	16	10	18	25	16	3	28	36	3	2	6	15	13	19	22	9	15	50	16	19	14	9	11	2	1	14	0	12	17
adcy7.l	118	29	30	198	99	78	80	96	78	218	167	198	70	79	105	138	99	93	56	18	118	58	106	147	135	64	148	191	193	97	118	130	207	166	203	85	58	133	57	123	51	58	104	96	57	57	39	51	98
add3.l	1572	1636	2300	2375	3442	1179	3203	1769	1274	1621	2586	2340	1788	2285	2280	2201	4132	3033	3173	1710	3762	3492	3888	3683	3206	3305	2876	3182	3878	3352	3781	3480	3292	2863	2677	2831	2151	3292	3035	2972	2144	2026	1875	1704	1508	2589	2192	1784	1581
add3.s	47	114	142	68	135	27	97	33	106	95	99	38	45	39	73	129	309	103	293	98	635	258	267	161	112	183	80	73	536	254	204	124	110	81	74	184	130	233	239	259	142	108	122	96	110	187	153	81	97
adgb.l	131	725	188	166	127	126	185	116	103	86	222	152	237	601	139	115	420	382	271	169	411	242	230	301	293	240	284	398	584	299	305	331	333	274	332	359	258	520	553	391	544	323	106	131	166	201	102	352	274
adh1b.l	0	0	0	1	1	0	0	0	0	0	0	0	0	2	0	0	0	1	0	0	0	3	2	0	2	0	0	1	0	0	3	2	1	3	8	0	0	0	0	0	0	0	0	0	0	0	0	0	0
adh1b.s	0	0	0	0	0	2	1	0	0	0	0	0	0	0	0	0	2	0	0	0	0	0	0	0	0	0	0	0	0	0	0	0	0	0	3	0	0	0	0	0	0	0	0	0	0	0	0	0	0
adh1c.l	0	0	0	1	1	0	0	2	0	0	0	1	0	0	0	0	1	2	0	0	0	0	0	1	0	0	0	1	0	0	0	0	0	0	0	0	0	0	0	1	0	0	0	0	0	1	0	0	0
adh1c.s	0	5	0	0	0	0	0	0	0	0	0	0	0	0	0	0	0	2	0	0	4	0	0	1	0	0	0	0	3	2	0	0	1	0	0	0	0	0	0	0	5	0	1	1	0	0	0	0	0
adh6.l	120	138	74	52	47	118	34	27	20	8	36	24	24	28	51	160	78	49	81	51	179	124	119	78	45	47	33	49	141	82	71	44	25	20	16	73	47	76	105	86	75	48	61	80	101	70	114	31	39
adh6.s	0	14	3	1	2	1	0	0	5	3	4	2	8	24	0	1	5	1	0	1	3	1	1	4	5	6	5	11	7	7	6	7	6	6	12	10	1	6	19	18	9	2	1	3	1	0	2	3	8
adhfe1.s	2	11	3	12	6	1	6	1	1	1	4	8	3	4	4	0	288	300	3	0	21	167	421	754	865	1	966	1354	4	127	382	597	581	585	845	0	0	0	0	0	0	3	1	1	4	1	1	2	0
adi1.l	292	66	199	390	393	263	396	323	62	146	196	270	171	139	287	289	259	239	272	60	52	62	124	115	156	81	143	135	98	61	71	112	121	88	122	148	75	88	136	120	51	44	210	323	350	169	321	30	46
adi1.s	0	0	0	0	0	0	0	0	0	0	0	0	0	0	4	0	0	0	0	0	0	0	0	0	0	0	0	0	0	0	0	0	0	0	0	0	0	0	0	0	0	0	0	0	0	0	0	0	0
adk.1	2248	1972	1598	1490	1110	2494	2200	3106	1223	2604	2040	2644	2114	2610	1913	1573	3517	3546	2498	1210	4355	2246	2754	2728	2479	1481	2481	2992	4585	2557	2322	2440	2614	2081	2546	1198	1722	1904	1780	1752	1530	1694	1643	1958	2728	2328	1812	2211	1023
adm.l	0	0	0	0	0	0	0	0	0	0	0	0	0	3	0	0	0	2	0	2	0	0	1	2	1	0	0	5	0	0	1	3	4	2	2	1	0	0	0	0	0	0	0	0	3	0	3	0	1
adm.s	0	0	0	0	0	0	0	0	0	0	0	0	0	1	0	0	7	2	0	0	1	1	2	3	2	0	2	5	0	0	6	4	0	2	3	0	0	0	0	0	0	0	0	0	0	0	1	0	0
adm2.l	0	0	0	5	3	5	11	0	0	0	0	0	0	0	0	1	5	7	1	0	2	1	0	1	2	0	4	2	2	1	1	1	1	1	0	0	1	0	0	0	0	0	11	2	0	10	3	0	0
adm2.s	10	59	6	45	35	20	68	9	23	20	28	2	20	8	21	53	29	61	86	16	106	89	70	32	36	35	24	22	137	81	66	40	23	29	13	73	55	107	47	80	45	58	18	11	20	10	23	25	55
admp.l	91	4820	15	1129	843	28	125	1	67	3	15	1	7	2	36	110	1051	1104	175	4	1400	810	719	569	298	47	195	230	719	679	681	554	318	194	145	77	64	1860	45	179	46	122	1282	600	11	3066	10	14	813
admp.s	0	3386	1	640	449	0	2	0	14	0	0	0	1	0	4	15	743	759	5	0	1850	757	651	437	189	2	137	170	953	520	561	416	231	153	89	2	5	1497	0	2	4	86	766	637	3	2254	3	0	490
admp2.l	13	0	19	7	1	25	8	3	63	16	17	13	8	26	12	48	213	251	20	3	524	355	254	177	92	25	68	58	503	339	248	165	99	61	34	61	2	5	0	1	0	282	3	32	12	0	14	5	9
admp2.s	0	0	1	0	0	3	0	4	1	0	0	1	0	2	0	0	0	3	3	0	5	3	7	4	3	0	3	5	0	2	0	0	0	0	0	0	0	0	0	3	0	1	0	0	0	0	0	0	0
adnp.l	1937	537	1955	2637	1052	1697	2185	2394	1423	2311	2086	2810	1970	1867	2917	2196	2501	2161	2361	790	2000	1774	1985	2032	1850	1258	1883	2015	1881	1644	2002	2130	2069	1862	2080	809	1746	1907	1032	1790	1077	1572	2468	2310	1583	2397	1567	1377	1381
adnp.s	1696	609	1560	2256	782	1383	1762	1958	1201	2004	1960	2326	1817	1591	2308	1800	1988	1675	1845	500	1534	1474	1667	1643	1574	976	1630	1854	1463	1392	1661	1655	1731	1601	1615	730	1507	1931	739	1600	811	1239	1904	1983	1180	1932	1190	921	1233
adnp2.l	832	394	789	830	321	726	1123	1207	792	894	953	1081	738	621	1432	932	1352	1387	1499	202	734	556	630	581	578	569	626	684	1112	732	837	756	672	619	648	451	756	1041	632	966	558	838	869	1065	777	1169	846	621	820
adnp2.s	1289	442	1075	1318	545	987	1467	1191	741	1144	1464	1624	1007	1008	1974	1513	1940	1591	1695	348	1106	1135	1309	1296	1100	768	1111	1186	1300	1115	1365	1280	1145	1040	989	592	993	1442	643	1194	747	1257	1341	1395	960	1297	895	1081	907
ado.l	197	66	208	314	96	168	355	108	50	67	142	121	88	87	206	220	365	335	336	74	223	146	183	137	151	109	144	136	218	203	166	152	145	94	120	161	117	202	121	146	77	54	187	115	141	258	180	68	119
ado.s	48	11	169	53	49	52	238	40	43	98	63	43	74	70	118	52	145	137	320	47	70	76	112	100	111	38	141	125	118	96	106	104	137	170	115	35	31	46	62	45	33	25	127	115	164	139	226	42	20
adora1.l	0	0	0	1	0	0	0	0	0	0	0	0	0	0	0	0	1	1	0	0	1	0	0	1	2	0	2	2	3	0	0	1	1	0	0	0	0	0	0	0	0	0	0	3	1	0	0	0	1
adora1.s	1	0	0	0	0	1	0	0	0	1	1	0	0	0	2	0	6	9	1	0	1	1	4	2	3	0	6	17	0	2	4	6	9	8	20	0	0	0	1	1	2	1	0	19	2	1	0	0	0
adora2a.l	85	17	16	31	22	132	33	44	11	28	26	21	121	134	30	20	10	14	32	7	1	3	0	46	44	6	46	64	2	0	5	19	34	61	38	7	0	16	15	7	13	2	16	9	1	7	0	3	11
adora2a.s	6	21	5	10	5	35	8	44	28	37	4	7	50	61	1	1	8	5	1	0	6	5	6	18	59	8	43	61	5	7	3	14	37	30	56	0	3	31	5	10	2	1	4	13	3	3	4	0	7
adora2b.l	26	0	107	57	32	37	86	26	2	54	60	40	5	2	212	58	51	15	49	0	9	15	17	27	60	1	66	72	8	17	12	26	62	56	65	4	4	4	0	1	2	2	155	156	211	12	49	2	1
adora2b.s	0	0	0	0	3	1	0	0	0	0	1	1	0	1	0	0	1	4	0	1	3	2	3	1	2	1	0	3	4	2	3	2	2	0	0	2	2	6	1	2	3	3	0	0	2	0	1	1	0
adprh-like.2.1	0	0	3	0	0	0	0	0	2	0	1	1	1	0	2	0	0	0	0	1	0	0	0	0	0	0	0	0	0	0	0	0	0	0	0	0	0	0	0	0	0	0	0	0	2	1	0	0	1
adprhl2.l	85	108	58	134	52	82	82	140	30	153	81	140	94	80	55	62	54	53	108	42	267	107	94	91	66	62	87	117	193	129	85	63	81	65	99	113	64	150	159	163	105	73	138	158	82	58	59	47	80
adprhl2.s	25	0	26	33	20	17	19	42	20	42	73	92	11	20	18	16	11	19	46	25	8	5	6	20	26	26	33	28	11	3	9	13	23	27	20	19	9	7	6	15	5	7	59	54	32	28	25	3	9
adprm.l	290	73	111	35	57	298	553	411	111	237	48	59	63	39	259	224	441	504	303	44	753	430	523	527	459	82	429	490	847	438	325	386	375	382	377	164	59	161	174	123	63	52	111	47	76	66	56	31	71
adra2b.l	0	0	0	0	0	0	0	0	0	0	0	0	0	0	0	0	0	0	0	0	6	0	0	0	0	0	0	1	1	0	0	0	0	0	1	2	0	1	0	0	0	0	0	0	0	0	0	0	0
adra2b.s	0	0	0	0	0	0	0	0	0	1	0	0	0	0	0	0	0	1	0	0	0	0	0	0	0	0	1	0	0	0	0	1	0	0	0	0	0	0	0	0	0	0	0	0	0	0	0	0	0
adrbk2.l	112	46	128	220	69	122	137	135	60	173	85	135	100	108	171	180	276	239	128	11	59	142	189	265	229	32	184	290	101	98	166	263	233	219	246	24	41	179	37	49	35	34	247	119	69	261	85	22	94
adrbk2.s	117	26	105	147	165	212	163	184	22	132	116	141	176	243	98	133	416	321	106	7	61	68	203	432	521	15	463	679	112	68	203	471	613	509	696	32	9	86	31	32	67	16	274	42	25	300	18	6	31
adrm1.l	203	98	338	331	444	278	345	277	195	222	159	293	95	195	258	194	143	171	271	116	121	76	138	197	220	153	219	288	242	100	107	126	168	155	194	153	135	142	184	114	96	82	290	147	286	298	230	98	89
adrm1.s	312	66	432	330	387	384	345	652	408	480	218	438	313	388	265	91	279	258	272	181	162	130	150	284	271	208	315	372	195	108	156	244	307	336	326	203	221	124	291	156	166	136	246	314	857	229	664	161	61
adsl.l	95	412	371	500	625	69	198	32	44	159	188	133	196	85	147	435	490	508	210	410	762	389	322	272	167	573	134	161	676	362	330	185	179	96	103	741	446	605	1036	712	558	401	110	138	190	393	478	313	328
adss.l	1123	617	617	1297	569	879	560	1096	689	1313	849	1304	809	786	805	556	676	581	758	423	220	303	522	648	592	483	663	871	321	291	408	597	758	683	834	416	515	384	313	417	342	449	958	1481	1104	727	902	492	407
adssl1.l	0	0	0	2	4	2	0	0	0	0	0	0	0	1	0	0	0	0	0	0	0	0	0	0	0	0	0	0	0	0	0	0	0	0	0	0	0	0	0	0	0	0	0	0	0	0	0	0	0
adssl1.s	0	0	0	9	8	1	0	0	3	1	7	3	1	0	9	0	1	0	0	0	6	3	4	8	10	1	9	17	1	0	7	5	17	14	23	3	3	1	2	5	1	3	0	1	0	0	4	0	3
adtrp.1	0	0	0	0	0	0	0	0	0	0	0	0	0	0	0	0	0	0	0	0	0	0	0	0	0	0	0	0	0	0	0	0	1	0	0	0	0	0	0	0	0	0	0	0	0	0	0	0	0
adtrp.l	2	0	0	0	0	0	0	0	0	0	0	1	0	0	0	1	2	2	0	0	0	0	3	2	2	0	1	0	0	0	0	0	0	0	1	1	0	0	0	0	0	0	0	3	0	0	0	0	1
aen.l	288	194	153	110	71	178	161	241	435	379	119	233	206	194	290	86	279	224	203	218	163	77	63	70	99	235	82	126	200	87	107	99	101	87	118	203	250	195	357	170	219	164	83	190	309	52	228	187	59
aen.s	42	45	0	125	0	57	0	130	0	1	98	141	0	24	0	0	0	0	0	28	0	1	0	0	0	42	0	0	0	0	0	0	0	0	0	58	39	26	27	42	36	31	0	0	0	0	0	28	12
afap1.l	392	15	138	128	62	298	158	511	124	453	224	495	430	232	371	272	280	210	208	28	51	69	147	242	242	112	265	387	36	53	93	180	265	281	351	68	96	16	25	51	29	99	164	298	121	89	147	47	44
afap1.s	151	44	145	152	53	138	143	298	81	286	225	252	107	113	210	160	191	186	193	15	219	108	163	157	185	53	127	188	203	113	153	215	246	194	192	53	78	87	40	66	62	113	234	164	107	157	98	51	82
afap1l1.l	807	130	347	625	560	297	365	2231	336	1583	559	2285	811	886	830	327	585	549	581	47	209	261	399	704	725	58	770	954	87	209	280	528	708	707	815	193	50	511	27	5	116	74	410	430	549	623	555	101	146
afap1l1.s	27	0	0	3	3	5	3	327	0	189	0	431	1	0	12	0	2	2	1	0	0	0	0	1	8	0	28	27	0	2	1	2	23	45	63	0	0	1	0	0	0	0	2	1	1	3	2	1	0
aff1.1	0	0	0	0	0	0	0	0	0	0	0	0	1	0	0	0	0	0	0	0	0	0	0	0	0	0	0	0	1	3	0	0	0	0	0	0	0	0	0	0	0	0	1	0	0	0	1	2	0
aff1.l	80	57	50	25	10	48	43	341	61	156	37	180	98	81	64	29	152	126	68	22	197	87	75	69	87	45	75	132	228	159	61	60	87	94	127	44	46	41	96	63	33	39	34	70	102	40	24	35	17
aff2-like.2.l	0	6	4	1	2	1	3	6	0	5	1	2	3	1	1	0	5	7	3	1	7	4	2	4	4	1	3	2	21	4	2	2	6	4	6	2	0	2	1	2	3	1	4	0	0	1	0	2	0
aff2-like.2.s	2	0	5	0	0	2	2	6	216	114	0	3	2	6	1	31	1	242	133	0	14	41	51	108	87	0	63	31	30	16	101	139	110	49	54	0	0	0	0	0	0	0	7	56	0	1	1	0	0
aff3-like.1.l	0	0	0	0	0	0	0	0	0	0	0	0	0	0	0	0	0	0	0	0	3	0	0	1	0	0	0	0	0	0	0	0	0	0	0	0	1	0	0	0	0	0	0	0	0	0	0	0	0
aff3-like.1.s	0	0	0	0	0	0	0	0	0	0	0	0	0	0	0	0	1	2	0	0	0	0	3	1	1	0	7	1	0	0	1	2	0	0	0	0	0	0	0	0	0	0	0	0	0	0	0	0	0
aff3-like.2.l	0	0	0	3	1	0	0	1	0	0	0	0	1	0	0	2	3	2	0	0	4	0	0	5	0	0	1	0	2	0	0	1	0	0	0	2	0	8	0	1	1	1	0	0	0	0	0	0	1
aff3-like.2.s	0	0	0	0	2	0	0	0	0	0	0	0	0	0	0	0	3	2	0	1	3	13	4	5	10	0	9	4	2	0	2	5	4	3	3	1	1	0	1	0	1	0	0	0	0	0	0	0	0
aff4.l	406	77	293	366	152	312	462	275	312	371	481	390	285	355	416	401	806	773	402	182	786	714	803	785	563	412	487	648	774	600	646	644	598	542	501	221	715	328	163	333	149	499	474	435	547	311	326	368	200
aff4.s	634	224	726	1026	531	610	941	752	378	1036	1144	1400	1307	1210	1380	1302	1850	1700	935	549	1441	1663	1875	2046	1876	798	1619	1946	1160	1248	1594	1985	1696	1551	1543	398	1307	1094	487	1063	522	1287	1168	975	702	1064	774	954	639
afg3l1p.1	150	177	94	120	129	128	101	148	34	118	86	73	82	101	93	185	176	177	175	131	475	216	189	76	52	159	46	75	625	353	210	107	77	58	70	200	139	220	186	221	155	84	49	78	47	70	88	79	73
afg3l1p.s	182	146	176	252	172	175	121	163	95	162	132	120	151	132	114	217	239	226	286	201	390	223	191	179	73	219	91	121	433	244	204	156	124	94	88	209	221	278	191	263	172	166	249	216	220	227	259	173	138
afg3l2.l	123	98	125	81	64	128	123	114	105	154	67	119	94	105	169	55	164	146	111	64	571	177	193	122	122	69	129	125	604	206	135	106	111	132	139	60	81	76	84	74	67	60	101	125	97	91	101	43	46
afmid.l	17	31	60	35	38	72	52	25	24	24	35	53	58	56	39	28	79	64	33	104	32	45	49	44	58	54	54	67	17	24	37	51	49	43	39	63	59	10	92	19	76	72	9	13	70	6	84	102	6
aga.l	15	125	1	14	23	20	17	16	7	12	16	25	19	43	10	23	10	20	7	26	73	34	31	21	24	37	10	28	50	14	15	7	16	12	20	64	34	73	101	88	73	38	11	10	24	9	17	32	41
agbl1-like.l	0	0	0	0	0	0	0	0	0	0	0	0	0	0	0	0	0	0	0	0	0	1	0	0	1	0	8	18	1	0	0	0	3	11	25	0	0	0	0	0	0	0	2	0	0	0	0	0	0
agbl1-like.s	1	1	0	1	3	1	1	4	0	1	1	4	0	0	4	8	6	4	0	5	47	5	11	11	45	7	58	74	49	9	2	6	33	38	87	6	7	12	6	14	11	2	0	1	6	0	1	2	4
agbl2.l	22	28	19	120	44	27	30	96	27	71	26	116	272	590	37	18	220	127	28	285	27	70	144	271	313	109	253	369	13	26	111	191	248	200	235	41	81	52	72	6	90	28	151	26	49	83	88	342	12
agbl3.s	25	18	6	45	25	13	7	31	26	16	20	28	26	178	35	20	182	71	9	118	155	122	159	191	188	67	168	165	140	92	125	142	140	140	110	48	44	105	47	35	36	21	86	19	29	43	24	100	30
agbl4.l	0	4	0	0	0	0	0	0	0	0	0	0	0	0	0	0	0	0	4	0	0	0	0	0	0	0	0	1	0	0	0	0	0	0	0	0	0	0	0	0	6	0	0	0	0	0	0	0	0
agbl5.l	76	16	102	258	101	76	69	186	80	130	85	150	286	616	89	46	257	243	58	387	434	137	277	327	309	157	320	384	832	162	211	269	373	287	373	92	110	111	90	113	80	66	205	55	81	191	79	416	59
agbl5.s	48	198	54	234	86	45	51	170	126	82	67	155	212	464	63	66	212	179	46	401	1325	380	287	282	249	208	268	311	2040	719	383	298	266	252	282	226	228	590	224	420	212	153	238	35	62	232	62	380	172
agfg1.l	73	135	42	101	143	73	53	114	63	120	55	102	269	378	92	41	117	120	37	158	667	340	299	251	387	158	364	468	869	364	220	222	290	291	329	182	150	368	315	318	138	114	87	31	29	63	29	124	109
agfg1.s	22	14	30	127	74	42	38	55	42	63	21	73	186	295	35	20	69	66	13	61	278	93	128	130	185	59	202	220	301	116	99	150	141	156	170	65	52	82	43	61	27	30	136	24	20	39	34	37	37
aggf1.l	273	45	105	293	156	263	122	281	91	271	157	303	150	156	264	88	218	115	225	88	47	70	151	156	194	127	165	199	108	82	111	147	202	174	206	94	161	97	44	93	92	131	150	202	166	97	161	113	75
aggf1.s	475	154	444	715	406	423	705	543	608	539	491	618	383	415	716	463	789	758	574	435	503	477	596	590	434	475	416	461	404	490	556	522	489	431	467	624	573	683	345	559	276	419	623	579	433	527	597	362	378
agk.1	0	0	0	6	4	4	1	2	0	5	4	4	5	5	0	1	4	1	2	1	1	0	1	0	2	1	5	3	4	7	0	1	1	1	5	4	0	2	2	1	1	1	10	3	2	2	0	4	6
agk.s	393	544	267	513	569	296	357	340	145	314	492	488	305	330	325	224	343	337	403	547	891	496	406	307	297	660	226	280	1555	1057	691	494	453	328	389	1058	671	1140	949	1142	538	459	217	219	266	308	308	399	590
agl.l	223	274	84	156	139	227	88	180	92	142	139	154	117	149	277	124	95	90	116	325	1231	452	357	230	144	290	125	161	1103	682	547	295	192	162	166	420	398	636	391	604	474	325	62	74	71	72	48	309	317
agl.s	65	30	97	84	50	49	58	194	29	92	76	126	54	75	102	31	83	82	58	74	196	71	52	56	54	81	50	64	161	111	89	77	78	81	81	92	75	163	82	200	77	69	73	68	58	93	69	66	120
agmo.l	0	5	28	11	11	0	0	0	5	2	5	4	8	10	6	69	115	85	1	6	35	45	54	72	36	7	42	27	94	55	76	97	76	32	40	18	2	66	7	7	19	7	0	0	5	0	0	15	19
agmo.s	0	0	0	0	0	0	0	0	0	0	0	0	0	0	2	0	0	1	0	0	0	0	0	0	0	0	0	0	0	0	0	0	0	0	0	0	0	0	0	0	0	0	0	0	0	0	0	0	0
ago1.l	584	55	366	807	307	473	490	582	229	704	674	805	242	264	1041	503	504	493	666	58	74	165	256	511	448	217	421	463	69	139	392	516	542	432	455	172	237	201	99	150	97	229	695	492	456	489	399	105	288
ago1.s	201	46	89	387	150	176	68	109	70	210	267	225	79	63	246	150	123	144	89	9	55	92	185	254	178	48	196	208	59	81	163	251	223	208	220	55	73	124	56	81	66	58	239	207	125	205	79	30	120
ago2.l	349	72	207	386	233	308	253	386	134	380	343	423	157	220	382	429	567	492	405	262	719	710	787	707	583	304	539	515	836	576	537	608	660	463	486	232	433	578	106	470	147	289	434	347	318	348	194	190	384
ago2.s	322	97	345	431	228	255	318	383	144	502	330	337	147	194	481	681	864	852	550	221	727	689	887	775	716	299	605	550	676	593	431	705	734	599	506	216	470	428	159	422	223	370	497	371	429	491	295	317	278
ago3-like.l	21	0	43	12	23	24	18	45	48	61	45	63	47	81	62	20	65	71	28	189	21	35	73	126	109	131	73	115	33	35	71	131	87	71	88	39	193	5	46	12	41	109	23	40	105	13	165	223	1
ago3-like.s	6	7	11	7	12	10	3	7	4	14	5	3	6	9	7	3	5	9	1	7	31	14	13	16	20	9	16	11	45	26	9	15	14	8	21	3	9	17	3	9	3	1	10	8	14	5	12	4	6
agpat1.l	69	183	49	114	130	55	36	60	52	81	62	88	46	43	35	89	84	87	35	92	405	172	166	131	124	122	103	133	456	242	139	119	97	109	102	176	113	335	158	233	152	101	108	96	40	151	35	68	133
agpat1.s	53	224	73	144	157	53	49	70	119	84	69	83	42	50	63	108	127	143	52	92	458	202	236	221	234	106	211	267	485	238	194	170	208	173	181	187	86	295	225	235	190	121	76	70	50	113	52	86	147
agpat5.l	109	121	71	53	25	78	59	165	53	430	60	236	404	166	124	49	119	127	82	76	381	97	107	131	160	50	149	214	309	98	78	80	131	141	146	116	52	105	170	95	86	34	41	95	63	60	116	56	60
agpat5.s	7	32	0	7	3	10	3	12	2	27	1	27	3	3	8	9	8	10	13	6	47	21	22	6	10	16	5	5	59	29	15	9	5	8	3	22	9	29	39	30	16	5	3	6	9	2	4	5	6
agpat6.l	1968	700	2105	2568	2217	2323	2354	1868	612	1655	1489	1770	1318	1432	2487	1555	2103	2236	1682	1900	2278	1900	2321	2163	1862	2080	1631	1931	2413	2028	2564	2280	1958	1614	1634	2196	1927	1577	1948	1634	1585	1441	2238	1874	1948	1740	2931	1711	709
agpat6.s	77	4	91	2	5	58	141	17	121	106	1	4	9	5	61	2	268	134	153	36	31	9	21	26	10	6	10	5	8	1	15	20	9	4	3	17	13	9	23	9	7	3	70	74	26	44	40	38	2
agpat9.l	282	328	167	203	247	248	177	242	125	172	123	165	143	124	137	163	163	150	190	178	322	200	189	148	136	241	125	143	306	159	151	150	144	135	132	327	141	206	397	209	259	137	208	332	320	119	306	103	88
agpat9.s	1651	1864	1411	1608	2410	1790	1506	1074	915	808	858	804	646	677	1065	1169	1139	1205	1366	1114	1343	874	1037	809	642	1519	658	715	1572	1042	987	991	725	615	611	1944	922	1300	2426	1468	1417	875	873	910	1229	980	1506	760	804
agps.l	161	264	113	153	166	187	117	237	46	144	172	149	209	250	200	221	316	362	172	296	764	411	424	376	297	263	313	340	664	415	365	283	253	227	262	457	311	439	316	433	286	199	104	122	191	148	160	267	207
agps.s	301	225	181	196	198	245	216	393	111	254	230	360	259	275	276	272	302	286	224	270	954	498	526	468	382	343	385	431	833	516	407	354	325	273	309	451	393	553	315	485	270	293	151	206	157	147	189	287	258
agr2.l	91	3	16	3	3	4	4	168	4326	336	270	116	94	985	631	11	2523	3634	46	26	11	169	719	1701	1940	9087	2002	2886	9	84	934	2000	2869	2563	3253	12	5626	1	22	172	16	6815	10	1431	28096	2	25034	135	3
agr2.s	99	0	66	4	7	64	9	166	3279	218	304	152	242	761	798	14	2306	2858	18	236	22	153	651	1505	1721	7989	1753	2523	13	101	823	1584	2289	2114	2615	26	5106	0	40	268	42	6045	16	1625	21061	0	19797	399	3
agr3.l	0	0	0	0	1	1	0	2	0	0	0	0	0	0	0	0	1	0	0	0	0	0	0	1	0	0	0	0	0	0	1	0	2	0	0	0	0	2	2	0	0	0	0	0	1	0	6	0	0
agrp.l	0	0	0	0	0	0	0	0	1	0	0	0	0	0	0	0	3	0	0	2	0	0	0	0	0	2	0	0	2	4	1	1	2	0	3	0	0	3	0	3	0	0	0	0	0	0	0	0	0
agrp.s	0	0	0	0	0	0	0	0	0	0	0	0	0	0	0	0	0	0	0	0	0	0	0	0	0	0	0	0	0	0	1	0	0	0	0	0	0	0	0	0	0	0	0	0	0	0	0	0	0
agt.l	0	0	0	0	0	0	0	0	0	0	0	0	0	0	0	0	0	0	0	0	0	0	1	0	0	0	0	0	0	0	1	0	0	0	0	1	3	2	0	0	0	0	0	0	0	0	0	1	0
agt.s	0	1	0	0	0	0	0	0	0	0	1	0	0	0	0	1	0	0	0	0	1	0	0	0	1	0	0	0	0	0	0	1	0	1	1	0	0	0	0	0	0	2	0	0	0	0	0	0	0
agtr1.l	0	10	4	1	2	1	4	1	0	2	1	6	3	0	1	0	0	0	0	2	14	2	3	2	0	5	0	1	2	1	2	0	0	0	0	6	4	2	10	4	3	1	0	1	1	1	0	2	4
agtr1.s	0	0	0	0	0	0	0	0	0	0	0	0	0	0	0	0	0	0	0	0	0	0	0	0	0	0	0	0	0	0	0	0	0	0	0	0	0	0	0	0	0	0	0	0	0	0	0	0	0
agtr2.l	0	0	1	1	0	0	0	1	0	2	0	0	5	1	0	0	0	1	1	0	0	0	0	0	0	1	0	0	0	0	0	1	0	0	0	0	0	0	0	0	0	0	2	0	1	0	0	0	0
agtrap.l	98	508	70	113	134	101	79	79	109	40	77	41	49	48	97	152	181	214	97	230	591	269	242	122	70	231	68	58	707	362	264	119	80	49	61	441	183	414	572	358	419	213	73	106	110	65	121	164	222
agxt.l	0	0	0	0	0	0	0	0	0	0	0	0	0	0	0	0	0	0	0	0	0	0	0	0	0	0	0	0	0	0	0	0	0	0	0	0	0	0	0	0	0	0	0	0	0	0	0	1	0
agxt.s	0	0	0	0	1	1	1	3	7	9	8	6	5	3	0	0	4	4	0	0	1	1	8	10	10	3	2	10	0	3	6	9	8	3	13	0	3	0	0	1	2	0	4	0	13	3	8	1	0
ahctf1.l	1603	246	990	1205	470	1145	1010	1873	1238	2187	1440	1852	1168	940	1975	697	1048	1056	866	132	729	654	1004	1452	1252	310	1307	1440	852	551	984	1403	1552	1266	1351	281	434	893	353	610	352	417	1639	1555	970	1105	965	480	529
ahctf1.s	982	154	621	551	280	905	385	1265	836	1176	649	930	657	562	638	251	544	513	279	156	761	487	739	941	679	233	652	807	658	360	628	817	826	626	751	204	302	514	331	375	287	359	860	848	714	622	643	341	279
ahcy.l	904	820	680	481	496	798	547	1622	274	1329	526	1187	875	928	899	788	743	794	1086	479	879	729	576	672	614	504	633	852	1410	870	671	599	692	614	829	688	492	612	824	666	537	375	2518	4500	1301	1066	2278	453	296
ahcy.s	1372	2027	1330	680	1025	1457	648	780	193	477	786	581	436	532	859	712	729	876	1328	834	970	742	605	648	448	1085	431	448	1303	931	748	563	490	345	454	1485	1073	1333	2688	1546	1639	971	1356	2023	1638	1393	1416	951	687
ahcyl1.s	3	0	0	0	0	1	0	6	0	1	0	5	2	5	0	1	0	1	0	0	3	0	0	4	6	2	5	8	6	1	1	2	4	6	6	4	1	5	0	2	0	1	2	1	0	0	4	1	0
ahdc1.l	652	115	365	907	587	338	754	1619	560	1113	970	1709	961	1092	979	587	925	810	749	140	411	868	1336	1603	1400	415	1456	1582	215	556	1069	1352	1399	1210	1223	274	440	529	150	425	152	456	537	762	485	486	724	199	267
ahdc1.s	397	70	313	465	359	185	347	1574	228	885	445	1245	709	587	428	253	540	440	374	114	208	541	590	669	778	208	745	938	209	282	422	650	710	659	703	167	197	294	118	137	79	141	480	384	274	374	479	99	105
ahi1-like.l	113	49	72	112	34	53	75	202	140	203	76	161	154	355	148	77	257	182	87	30	124	70	70	111	135	80	135	205	147	105	75	110	177	177	193	45	51	63	46	72	51	70	187	199	110	125	83	127	55
ahnak-like.l	7027	263	5644	623	2189	5863	5962	16341	12495	20273	12813	21882	40068	37956	15676	6325	61440	56012	8381	4815	13345	28311	47832	57348	48734	10556	47660	53627	13180	27446	41237	55097	55259	45107	49042	3037	15053	6509	4623	1361	4860	5799	2484	5265	14589	3076	11728	32799	407
ahnak-like.s	677	25	991	183	81	946	960	5429	1354	3295	1110	4559	12824	12659	2215	525	21407	17709	616	2001	5866	10521	18539	23076	19892	1973	18165	20151	6467	9828	14969	18843	20366	18618	19127	523	2098	451	1018	103	892	517	454	916	2834	438	1839	9770	35
ahsa1.l	718	291	359	1014	413	681	496	361	737	726	379	651	834	541	945	474	374	378	622	265	166	298	248	202	236	256	227	244	154	185	216	243	230	193	229	198	213	153	169	186	198	213	278	367	555	284	570	202	136
ahsa1.s	1529	1089	847	2503	1582	1371	1457	760	1115	1321	1068	1322	1352	1074	1631	1395	971	1007	1193	926	844	715	695	603	481	1066	414	508	778	661	676	607	528	497	478	1264	957	1291	958	1158	865	896	1012	1033	772	906	913	711	778
aicda.l	0	0	0	1	0	0	0	3	0	1	0	0	0	1	3	0	2	0	0	0	0	0	0	0	0	0	0	0	0	0	0	0	0	0	0	0	1	0	0	0	0	0	1	1	0	2	0	0	0
aicda.s	1	0	0	5	3	0	1	1	15	1	3	2	0	1	3	0	3	1	9	71	10	0	2	3	1	39	0	2	24	13	3	4	2	0	4	30	13	46	2	28	9	1	1	0	0	7	1	2	1
aifm1.l	726	307	899	907	788	685	685	593	492	484	708	728	454	488	785	581	667	749	755	429	545	506	606	732	630	516	665	771	488	389	514	554	611	564	636	598	654	763	516	682	421	494	692	657	718	744	782	479	396
aifm2.l	2	0	7	0	1	8	1	25	16	50	5	119	23	247	1	0	12	18	0	57	0	8	11	41	37	38	69	96	2	2	2	21	43	46	58	10	26	0	13	0	13	17	4	8	128	0	98	60	0
aifm2.s	218	307	371	378	204	266	301	228	56	205	189	352	138	223	271	167	28	84	276	81	262	126	110	87	59	91	60	118	202	111	99	66	69	66	88	132	96	166	139	182	140	112	460	425	153	531	159	89	138
aifm3-like.l	17	5	33	5	5	37	11	107	51	35	29	110	142	223	29	20	24	37	29	50	16	27	33	75	96	41	129	240	23	6	22	43	73	75	124	20	52	2	9	5	23	66	13	7	34	3	33	90	5
aim1-like.1.l	188	152	294	26	31	228	129	445	246	807	397	907	1576	1810	267	183	423	503	169	198	527	125	258	596	777	278	846	1045	1187	275	327	623	900	840	1059	151	241	172	276	249	282	259	40	113	532	39	241	763	100
aim1-like.1.s	582	150	1326	133	113	1771	494	1600	711	1763	1085	2237	4942	5879	909	856	3106	2715	166	2419	822	1770	3658	4825	4293	1321	4018	4671	212	865	2628	3588	3893	3267	3447	655	1741	165	1152	87	1564	1041	663	289	1544	63	1326	5589	107
aim1l.l	20	0	273	1	16	135	90	153	16	102	15	206	261	237	58	89	793	725	62	6	39	198	331	372	432	16	444	689	61	176	301	242	466	484	601	27	4	8	14	0	29	6	73	34	370	21	29	23	4
aim1l.s	216	1	169	47	32	219	163	169	205	199	111	181	212	215	552	523	246	349	167	37	573	599	772	662	567	157	469	571	149	126	211	288	368	307	488	14	196	7	77	14	40	99	97	403	1166	16	1038	373	1
aimp1.l	157	115	89	113	98	157	111	302	134	256	88	218	85	98	112	109	99	105	168	86	124	75	66	64	71	78	92	92	157	55	42	66	84	85	133	98	91	104	213	129	115	88	104	138	183	102	155	77	46
aimp1.s	434	281	251	98	323	465	264	360	94	245	60	224	230	147	285	204	176	75	171	80	160	128	148	236	175	177	160	242	118	90	116	149	178	156	202	215	120	187	230	202	148	96	106	115	106	269	274	75	111
aimp2.l	1417	1075	878	1396	1580	1348	1136	976	739	1002	958	1184	882	846	1435	650	906	961	1344	698	486	442	677	750	758	1095	707	773	501	440	703	761	786	668	657	1354	824	794	1568	944	955	840	830	1077	1227	570	1002	655	461
aimp2.s	439	167	138	232	261	370	196	397	234	529	189	500	355	362	499	152	147	225	193	135	334	105	162	234	276	211	289	333	171	120	127	185	267	260	289	229	182	144	337	204	184	133	278	607	426	177	564	131	96
aip.l	544	249	229	524	260	452	298	709	142	547	444	668	347	383	339	202	154	193	300	80	184	170	328	451	424	152	513	587	202	114	268	324	467	424	463	169	178	368	186	241	143	182	477	563	155	387	201	98	227
aipl1.l	0	0	0	0	0	0	0	0	0	0	0	0	0	0	0	0	0	0	0	0	0	0	1	0	0	0	0	0	0	0	0	0	0	0	0	0	0	2	0	0	0	0	0	0	0	0	0	0	0
aipl1.s	0	0	0	0	1	0	0	0	0	0	0	0	1	0	0	0	0	0	0	0	0	1	0	0	0	0	0	0	0	0	1	2	0	0	0	1	0	0	0	0	0	0	0	0	1	0	0	0	0
ak3.1	565	75	389	126	176	299	318	295	11	336	248	226	119	121	73	49	35	70	363	12	0	4	7	45	80	12	51	65	9	10	15	30	30	34	66	74	4	13	33	7	77	7	91	4	18	35	27	14	13
ak3.l	763	338	519	1325	651	691	338	494	127	395	546	415	405	340	711	434	287	249	397	55	181	222	403	839	844	95	865	926	148	168	317	609	755	719	850	118	114	367	68	164	134	143	848	899	316	658	265	90	272
ak4.l	12	0	1	0	0	10	0	6	0	0	6	15	0	0	0	0	2	0	0	0	4	1	1	0	0	1	1	1	3	2	0	0	1	0	0	1	0	0	0	0	0	0	5	2	0	3	0	0	0
ak4.s	1	25	1	1	2	2	1	1	9	22	1	11	6	14	0	20	3	1	2	0	0	0	0	0	0	0	1	1	3	3	10	9	16	8	4	1	13	20	4	19	6	12	0	0	0	3	0	8	1
ak5.l	0	0	0	0	0	0	0	3	0	0	0	1	0	0	0	1	0	0	0	0	0	0	0	0	0	0	0	0	0	0	0	0	0	0	0	0	0	0	0	0	0	0	0	0	0	0	0	0	0
ak6.l	581	281	200	208	191	390	570	857	182	597	183	434	141	157	589	222	368	392	677	112	98	95	83	111	156	93	145	208	177	96	132	173	222	177	220	174	96	139	172	147	129	85	306	665	694	302	714	56	70
ak6.s	742	625	356	375	400	569	571	789	441	565	384	706	348	297	553	441	472	512	609	349	417	305	399	398	278	268	245	300	531	399	454	404	389	303	360	446	357	327	697	425	400	331	152	394	383	290	611	265	224
ak7.s	70	200	13	86	55	76	32	343	63	125	61	242	687	1412	62	111	278	206	67	171	204	145	168	364	456	117	449	692	135	97	171	256	397	367	524	116	102	197	183	132	190	115	43	31	48	40	57	365	86
ak8.l	59	40	33	65	68	46	82	109	48	91	41	127	200	522	68	44	77	115	84	104	93	78	108	190	232	61	221	244	84	59	83	139	171	152	187	68	34	76	69	38	77	18	76	36	68	51	46	170	25
akap1-like.l	1795	669	1198	1554	744	1171	1808	1475	1235	2124	1219	1628	896	843	2310	1194	2629	2326	2016	370	578	546	756	1095	1074	658	968	1353	683	602	955	1136	1208	1148	1224	578	1074	934	693	1143	625	1112	1214	1862	1381	1034	1113	571	594
akap1-like.s	13	5	8	3	0	7	2	11	3	4	3	0	4	2	7	2	6	8	3	2	9	3	6	3	5	4	3	1	5	3	3	6	3	2	5	7	2	6	3	6	0	4	6	18	7	2	2	0	2
akap10.l	55	10	100	65	22	64	81	112	45	148	40	98	111	134	43	36	88	42	77	24	20	19	44	81	92	19	74	115	28	14	34	65	79	90	96	9	26	12	16	12	18	12	123	109	95	96	91	31	3
akap10.s	247	107	210	298	161	253	235	322	158	271	233	323	262	227	291	234	344	350	282	187	338	206	243	254	242	191	238	285	296	179	235	214	250	193	205	202	166	152	140	144	191	162	325	279	291	265	251	171	116
akap11.l	22	5	52	8	2	48	33	103	26	84	15	112	121	163	31	12	51	69	21	14	69	22	45	117	138	28	149	164	31	9	26	57	99	120	119	12	14	10	16	8	19	19	23	6	39	46	44	76	5
akap11.s	0	0	0	4	3	3	5	14	1	16	2	15	8	10	4	3	2	5	7	0	8	3	2	5	11	1	5	25	6	1	0	1	5	6	18	0	3	1	5	1	0	0	4	5	11	1	3	1	1
akap13-like.l	318	30	205	356	124	233	313	784	224	545	284	650	518	472	496	257	543	453	302	67	61	123	269	494	523	119	553	630	49	78	201	442	515	526	628	68	135	119	41	109	35	123	452	399	366	324	223	88	145
akap13-like.s	321	56	382	467	180	307	321	672	290	568	441	548	658	595	477	561	762	620	336	77	266	434	641	843	707	192	800	725	150	293	542	665	794	655	624	104	265	368	94	237	99	287	652	392	378	526	270	241	332
akap14-like.l	3	0	0	0	0	2	0	23	0	10	0	13	16	55	0	0	2	4	4	2	0	0	4	1	8	0	6	7	0	0	1	0	7	10	21	0	0	0	0	0	0	1	0	1	0	1	3	0	0
akap14-like.s	4	0	6	2	0	2	2	24	28	14	2	15	57	138	2	3	5	0	2	2	0	0	1	7	17	0	21	54	0	0	2	6	23	23	41	0	0	2	1	1	4	1	7	4	0	11	5	1	1
akap2.1	127	514	47	245	205	173	304	79	29	53	98	87	180	348	52	315	874	772	135	112	1720	1434	1300	904	571	163	455	539	1319	1456	1097	935	647	506	519	144	281	705	345	72	334	232	150	87	11	650	110	315	575
akap2.l	453	727	276	1119	536	679	599	305	237	489	442	427	399	541	946	815	2154	2103	505	115	1938	1577	1943	2060	1476	113	1283	1307	1308	1437	1682	1587	1467	1218	1115	479	114	857	812	287	717	256	922	1350	322	1372	237	167	549
akap6-like.l	1	0	0	6	13	0	1	6	1	0	0	3	0	5	1	0	11	8	0	0	4	0	0	13	26	0	37	55	0	0	3	9	38	46	43	0	0	0	0	0	0	1	2	1	4	1	0	4	0
akap6-like.s	17	2	0	2	6	17	20	105	19	10	0	17	9	5	131	5	13	16	14	2	0	1	9	5	9	4	26	33	10	5	4	6	23	20	26	8	4	1	1	0	0	0	1	2	8	4	5	2	3
akap7.l	104	121	193	182	61	72	9	143	105	100	110	37	57	69	290	79	97	66	95	20	90	35	56	82	105	45	87	118	187	70	70	91	136	100	137	67	74	125	101	119	79	61	33	36	105	20	35	50	65
akap8.l	236	439	163	404	416	189	194	101	111	104	221	208	121	133	383	265	245	266	135	329	2205	892	791	481	339	545	287	253	1873	890	543	326	234	164	147	915	487	1199	1112	1297	524	451	213	284	144	199	208	289	573
akap8l.l	43	109	41	54	66	84	75	39	16	33	55	46	25	27	74	103	118	110	146	78	332	140	113	74	61	109	49	43	278	147	85	70	28	31	42	147	104	140	115	142	127	81	22	35	27	27	56	66	89
akap9.l	96	4	85	25	29	75	72	789	535	822	178	532	613	1073	230	42	456	362	72	49	619	90	110	441	641	381	725	994	454	108	134	459	933	841	1128	36	314	88	78	117	51	358	50	223	2057	28	1051	183	28
akap9.s	159	20	343	13	34	217	128	854	396	1048	369	1022	1447	2068	285	87	570	672	101	174	420	230	484	1013	1123	366	1186	1374	697	128	324	826	1442	1193	1245	85	470	33	100	33	130	279	99	183	893	48	556	1180	13
akirin1.1	7171	4966	4780	11658	9525	5620	5441	4942	3976	5144	7451	5510	2520	3121	6507	5540	4214	3934	5242	4214	5632	3768	4483	4061	3581	5689	3249	3769	6513	4835	4693	4414	3971	3401	3340	9499	5316	6767	6116	7982	4927	5534	5277	5745	3841	4686	5154	3383	4895
akirin1.l	3516	2388	1781	4310	2518	3380	2904	2077	1380	2251	2804	2339	1367	1629	3274	2707	1444	1458	2462	650	2487	1112	1612	2014	2057	1054	1905	2250	3482	1567	1484	1694	1948	1747	1946	1912	1156	2246	1070	2367	1161	1389	2642	2116	1187	3233	1800	788	1660
akirin2.l	1024	1145	1134	2049	2209	1057	1572	648	749	683	1225	1080	798	869	1101	1100	1252	1168	1133	1213	1949	1296	1410	958	899	1638	856	908	2190	1547	1412	1205	927	842	717	2264	1437	1764	1930	1886	1355	1231	1028	993	951	971	1148	954	1007
akirin2.s	1463	1245	1346	2283	2869	1574	1838	939	853	1117	1249	1216	1105	1038	1396	1386	1306	1349	1156	1250	1139	926	1136	879	924	1541	844	1005	1772	1131	1143	1186	964	777	765	2204	1184	1438	1931	1566	1300	1226	1158	1301	1413	1240	1497	1025	1032
aknad1.l	1	0	2	0	1	6	0	6	2	2	4	2	22	22	1	4	2	0	0	7	21	3	9	9	27	10	33	52	21	12	2	2	11	33	55	13	4	10	4	9	2	1	0	8	3	0	0	2	2
akr1a1.l	189	226	250	79	98	163	69	277	73	285	98	300	101	221	70	96	81	96	226	108	119	76	70	56	35	105	39	70	206	119	103	60	56	65	100	105	135	75	143	113	106	111	183	237	336	160	282	108	48
akr1a1.s	0	1	0	1	1	0	0	0	1	3	3	1	0	0	0	0	0	0	0	1	0	0	0	1	0	2	0	0	0	0	0	0	1	0	1	1	1	1	4	7	0	2	0	0	4	0	1	0	1
akr1b1.1	149	201	204	192	303	213	222	297	116	378	190	331	333	373	299	69	97	142	52	273	239	110	164	194	186	227	224	325	374	186	175	201	251	227	250	303	150	205	343	248	288	107	135	291	356	120	232	170	102
akr1b1.s	571	1122	1262	1289	2067	608	1142	483	517	997	687	871	542	849	957	1051	1235	1248	1393	736	1256	884	987	873	654	1211	663	742	1245	922	915	811	672	611	583	1207	829	942	1794	1098	1184	632	968	844	1085	1120	1301	615	538
akr1c2.1	41	115	105	55	82	100	42	72	24	70	69	166	157	269	48	8	70	103	39	148	3	12	20	61	68	95	72	136	42	47	80	79	145	130	140	115	90	68	191	106	95	50	48	76	181	58	114	110	32
akr1c2.s	0	0	0	0	0	0	0	0	0	0	0	0	0	0	0	0	0	0	0	0	0	0	0	0	0	0	0	0	0	0	2	0	0	2	0	0	0	0	1	0	0	0	0	0	1	0	5	0	0
akr1d1.1	131	28	7	31	60	45	48	243	2	63	64	87	2	5	13	78	9	14	7	20	37	22	25	15	20	69	24	39	31	15	16	7	27	10	21	85	23	26	41	40	30	54	4	1	0	11	7	11	19
akr1d1.s	0	7	0	2	0	0	1	3	0	0	0	1	5	1	1	0	2	10	0	0	9	6	13	4	8	0	2	11	0	0	0	1	0	0	0	0	0	0	3	0	0	0	1	0	1	1	0	2	0
akr7a2.l	133	430	124	199	293	128	89	40	56	63	141	78	58	62	134	75	134	155	104	270	181	82	94	78	78	414	69	101	499	348	295	194	127	95	102	477	290	508	854	440	522	244	19	38	60	74	68	215	214
akr7a2.s	71	40	61	55	85	51	109	30	10	34	18	18	14	43	50	27	62	83	114	21	18	29	29	26	34	23	38	30	19	23	12	25	23	16	12	47	23	12	26	19	34	43	64	94	67	66	105	28	19
akt1.l	90	4	113	59	60	119	102	171	31	108	85	127	96	99	112	94	117	107	85	12	53	58	88	117	113	13	119	170	40	37	85	115	139	142	127	20	15	67	24	12	40	16	77	29	36	44	26	12	11
akt1.s	92	37	38	82	53	88	87	257	35	141	79	216	120	136	100	68	128	141	81	18	60	48	78	138	134	40	148	219	97	57	69	111	154	137	158	54	66	79	39	44	38	31	66	82	48	35	42	46	32
akt1s1.l	688	3526	438	1401	1628	700	789	448	607	527	1306	802	562	701	1787	1190	1153	1323	755	1684	5058	2053	2022	1762	1535	2413	1361	1443	10556	4805	3528	2443	1974	1618	1542	4021	2540	5006	4025	4347	2872	1851	259	287	587	621	435	1478	2163
akt1s1.s	1032	1068	690	897	1248	934	810	393	552	206	804	311	319	376	819	814	864	820	993	905	1961	1304	1232	698	453	1270	405	374	4091	2360	1850	1189	756	566	476	1741	1064	1922	1798	1956	1318	981	517	438	651	841	720	786	1010
akt2.l	2460	2445	2101	3803	2166	2580	2523	2273	1660	2325	2784	2651	2369	2465	2767	2953	2838	2784	2538	2631	2714	2161	2925	3047	2633	2437	2626	3073	3430	2441	2960	2980	3005	2523	2802	2673	2869	2633	2043	2699	1911	2285	2624	2362	1993	2668	2144	2219	1588
akt2.s	2598	2471	2571	4501	2137	2510	2846	2149	1870	2516	3071	2704	2555	2405	2954	3294	3432	3494	2686	2098	2796	2607	3412	3846	3214	2108	2936	3431	3303	2687	3389	3412	3300	3010	3001	2790	2424	3225	1730	2834	2071	2647	3556	3615	2103	2883	2549	2092	2463
alas1.l	83	7	130	21	38	79	123	181	438	235	103	200	149	203	193	116	159	215	161	49	130	65	110	123	134	601	125	153	77	51	61	133	106	114	114	98	576	27	49	295	36	529	50	67	518	26	751	81	16
alas1.s	108	303	105	136	161	121	178	224	87	177	94	213	122	135	163	66	121	166	153	171	503	231	199	149	98	194	136	167	430	245	146	103	136	128	146	406	203	352	546	391	308	165	89	156	83	97	121	151	218
alas2.1	0	0	0	0	0	0	0	0	0	0	0	0	0	3	0	0	10	2	0	0	0	0	0	2	6	0	4	12	0	0	0	1	3	5	12	0	0	0	0	0	1	0	0	0	0	0	1	0	0
alas2.s	0	0	0	0	0	0	0	1	0	2	0	0	0	2	0	0	1	0	0	0	1	0	2	1	0	0	1	8	0	1	0	0	0	0	2	0	0	0	0	0	0	0	0	0	0	0	0	0	0
alb-like.1.l	0	0	0	0	0	0	0	0	0	0	0	0	0	0	0	0	0	0	0	0	0	0	0	0	0	0	0	0	0	0	0	0	0	0	1	0	0	0	0	0	0	0	0	0	0	0	0	1	0
alb-like.1.s	0	0	0	0	0	0	0	0	0	0	0	0	0	0	0	0	0	0	0	0	0	0	0	0	0	0	0	0	0	0	0	0	0	0	0	0	0	0	0	0	0	0	0	0	0	0	0	0	0
alb-like.2.l	0	0	0	0	0	0	0	0	0	0	0	0	0	0	0	0	0	0	0	0	0	0	0	0	0	0	0	0	0	0	0	0	0	0	0	0	0	0	0	0	0	0	0	0	0	0	0	0	0
alcam.l	2481	10952	6608	14595	6433	7931	10547	1476	2592	2797	7195	2709	3729	4637	8518	7792	6756	6694	4100	959	1656	2223	3862	6434	5659	1870	5492	6108	1705	1798	3320	4601	5039	4155	4471	1186	2034	13748	1402	8933	2000	3344	21456	13930	1968	16316	2303	3328	11261
alcam.s	835	1885	1059	1823	1201	2146	2986	1449	552	1230	1793	1554	3229	3609	2229	2300	1602	1521	1929	282	579	721	1273	1852	1670	865	1719	2065	420	550	912	1056	1328	1150	1338	494	971	2042	690	2040	479	1312	5181	3313	941	2139	661	957	2401
aldh16a1.l	89	62	174	64	87	82	123	78	26	107	122	158	329	453	165	125	188	205	305	196	534	257	192	255	257	228	269	374	698	298	238	224	316	271	300	224	287	259	224	289	98	160	89	110	134	131	270	227	96
aldh16a1.s	311	275	235	237	379	294	203	88	85	104	312	115	160	170	434	524	308	294	384	390	782	604	558	417	256	479	263	306	433	329	281	166	165	111	148	652	525	723	559	768	332	330	158	171	216	206	196	343	317
aldh18a1.l	269	21	130	288	99	147	139	220	237	305	167	244	221	214	242	183	160	188	125	87	144	178	240	268	238	212	269	292	133	140	265	258	316	237	254	89	330	82	72	205	78	214	316	976	228	154	321	136	69
aldh1a1.l	1	2	0	8	2	0	0	0	1	1	0	0	5	6	1	0	4	11	1	9	13	6	7	5	11	5	10	15	1	0	4	6	5	8	10	3	2	3	6	0	2	6	1	0	0	2	0	11	1
aldh1a1.s	1	8	0	2	1	0	1	2	0	1	1	6	1	4	2	2	3	2	0	2	2	0	6	1	8	8	14	27	15	4	1	4	4	3	2	8	3	3	18	9	11	7	0	0	1	0	1	1	7
aldh1a2.l	122	83	54	52	78	124	14	104	499	97	223	155	2961	2089	304	112	3316	2550	42	41	3707	1788	2710	4102	3188	47	3135	3125	3544	2017	2969	3900	3436	2865	2807	45	55	766	101	55	92	55	43	423	280	28	73	108	32
aldh1a2.s	88	67	30	62	68	59	74	37	509	99	60	39	687	462	367	50	947	1007	61	26	2567	1422	1344	1275	747	39	678	672	2754	1819	1193	1005	605	529	462	26	53	408	27	65	52	49	32	208	353	30	195	36	35
aldh1a3-like.l	0	3	0	0	6	0	0	0	0	0	0	0	0	1	0	4	0	4	0	6	35	41	33	7	6	1	3	2	7	30	24	8	2	3	3	1	3	8	2	2	0	9	0	1	0	13	1	2	4
aldh1a3-like.s	0	0	0	3	1	0	0	4	0	2	0	1	5	0	0	0	1	1	0	0	2	1	1	5	2	0	3	1	4	2	7	4	1	1	2	0	2	5	3	1	1	3	1	0	0	0	0	0	0
aldh1b1-like.l	0	0	0	46	19	0	0	1	5	3	9	3	1	3	7	0	18	12	2	0	9	9	10	24	22	3	24	24	0	3	9	18	36	13	11	2	0	9	1	0	4	0	1	2	1	0	3	0	4
aldh1l1.l	403	298	750	94	108	1099	570	720	279	413	828	917	2230	2598	584	712	2035	2428	190	5720	656	960	1178	1335	1121	2040	948	952	522	841	1419	1521	1180	1089	710	2088	2523	453	1625	509	2182	1531	182	32	269	83	778	5157	218
aldh1l2.l	39	15	6	20	5	47	15	10	8	8	19	9	17	6	6	42	38	39	44	25	61	35	35	32	16	12	11	11	32	19	13	15	4	3	7	17	18	25	31	15	10	10	7	14	11	3	11	15	9
aldh1l2.s	14	4	14	4	39	11	11	5	2	10	4	18	10	14	13	10	49	30	18	7	6	6	6	21	21	5	19	25	5	1	6	17	24	21	31	5	9	5	5	3	0	4	123	195	18	66	32	3	2
aldh2.l	3	21	0	2	5	12	11	3	1	3	1	3	3	0	4	11	15	18	4	3	26	10	7	10	8	8	7	7	39	16	9	2	8	6	8	13	8	15	14	10	9	5	5	4	6	7	6	10	7
aldh3a2.l	267	799	514	266	209	536	341	667	161	271	447	634	974	1191	218	193	553	614	406	844	273	222	331	445	471	488	362	542	271	231	292	378	527	433	419	490	671	609	797	484	787	545	257	395	308	299	443	1041	311
aldh3a2.s	337	810	179	284	330	272	260	232	166	177	472	309	162	132	220	301	339	356	379	345	707	382	317	249	182	385	153	149	613	390	369	222	153	112	114	495	440	529	757	598	552	474	213	236	203	212	157	354	326
aldh3b1-like.1.l	162	816	325	92	172	370	96	741	40	513	246	311	339	376	249	147	154	187	139	662	952	314	235	190	196	588	183	264	1109	515	277	206	273	306	357	891	572	583	1466	806	735	527	77	93	172	96	150	464	301
aldh3b1-like.2.l	11	28	5	23	39	11	11	7	19	5	18	10	5	16	8	40	30	25	29	59	145	71	72	50	34	59	23	31	108	74	63	41	40	27	20	97	44	99	136	90	95	44	10	10	18	8	17	42	38
aldh5a1.l	1	0	5	5	1	0	3	5	7	1	3	5	6	7	2	2	2	0	0	0	1	0	5	10	18	6	10	19	3	3	3	5	13	18	32	1	1	0	0	11	0	9	9	5	54	2	8	2	2
aldh5a1.s	90	32	42	44	33	76	122	208	13	341	25	172	222	169	102	89	1192	292	169	16	152	86	191	419	638	17	691	1020	47	24	89	260	531	559	928	13	8	13	14	26	14	10	138	118	79	125	91	6	26
aldh6a1.l	426	1388	414	799	698	471	194	320	188	444	861	570	534	552	374	632	231	249	422	773	695	522	535	493	291	900	306	286	1368	922	838	623	434	381	377	1218	1072	1201	1031	1415	936	980	331	368	343	319	327	928	620
aldh6a1.s	562	2693	600	995	1114	626	709	227	313	294	804	482	524	524	426	882	882	926	1113	1235	1373	950	975	933	633	1214	534	503	1529	1235	1152	903	716	541	502	1896	1224	1494	1898	1568	1651	1291	590	717	699	628	670	1068	949
aldh7a1.l	104	144	74	95	90	102	129	32	40	56	67	48	45	34	89	67	142	123	178	106	187	52	41	23	23	113	24	27	514	205	118	70	37	37	43	139	133	234	215	203	158	80	72	101	174	125	121	93	96
aldh7a1.s	229	334	134	180	123	191	125	62	24	55	108	51	31	49	108	163	152	205	202	154	540	180	113	59	36	219	28	42	901	334	208	83	48	35	37	263	185	321	291	311	221	168	102	88	92	189	188	124	200
aldh8a1.l	13	0	10	6	4	6	11	36	15	23	12	39	32	23	26	8	5	13	3	1	0	0	2	15	10	4	7	13	1	1	6	2	5	4	4	7	0	2	0	1	1	2	9	21	21	18	22	3	2
aldh9a1.s	811	1841	998	855	1145	1055	644	690	330	743	715	535	574	687	480	844	689	794	702	884	526	483	466	550	464	1273	425	482	597	556	528	465	396	412	425	1306	984	1021	2033	1206	1370	876	592	631	1034	808	1184	885	615
aldob.l	161	797	183	172	253	308	204	233	132	398	280	569	942	998	197	261	771	827	208	531	484	351	713	1472	1708	470	1702	2395	624	460	724	1055	1548	1640	1926	605	488	421	954	466	663	455	128	167	542	85	632	649	230
aldob.s	50	62	9	29	16	48	29	10	14	6	19	9	16	6	39	27	45	29	30	8	33	10	22	22	28	16	20	11	26	19	30	25	13	14	16	17	18	25	40	29	28	23	16	11	8	14	23	16	8
alg1.l	43	18	31	35	20	50	24	48	56	52	20	75	69	72	42	12	17	27	19	26	43	23	33	53	42	21	40	51	52	24	32	48	43	48	47	12	35	28	17	28	21	22	37	39	46	19	41	30	5
alg10.l	426	128	259	360	133	393	129	665	310	453	371	524	408	332	490	152	106	131	281	76	130	96	176	280	211	149	185	255	134	105	179	279	327	246	296	86	187	189	179	146	161	186	356	349	401	252	297	239	97
alg10.s	65	185	19	61	55	85	18	57	49	58	62	84	47	51	60	30	31	23	10	76	833	209	166	67	78	92	58	45	450	179	109	56	35	31	50	150	76	163	209	181	142	91	31	72	68	43	73	59	112
alg12.l	131	94	175	101	146	115	154	104	114	158	119	148	168	209	89	94	83	119	98	114	118	75	146	134	124	137	115	165	135	68	95	116	118	122	108	127	120	59	128	92	122	127	94	133	255	64	278	116	28
alg13.l	23	35	27	5	19	23	5	10	6	14	7	8	7	10	46	30	28	28	20	34	35	21	16	3	6	48	6	7	122	30	16	9	3	5	1	18	25	8	44	28	23	22	25	16	23	4	18	28	8
alg13.s	0	0	0	0	0	3	0	4	0	2	0	1	0	0	0	0	0	0	0	0	0	0	0	0	0	0	0	0	0	0	0	0	0	0	0	0	0	0	0	0	0	0	0	0	0	0	0	0	0
alg14-like.l	28	8	15	12	18	30	17	29	8	26	8	13	28	18	12	10	8	12	21	10	14	7	13	19	12	12	11	10	3	2	6	7	7	8	6	4	17	15	34	8	10	11	11	14	10	8	23	13	6
alg14-like.s	56	46	104	56	98	66	92	106	76	93	83	108	90	155	103	71	124	135	78	182	14	78	129	136	129	234	132	138	23	62	147	144	121	109	105	92	259	55	178	72	147	229	70	78	161	92	191	300	14
alg2.l	300	290	618	321	281	563	501	276	388	386	400	466	680	681	309	534	530	707	319	826	192	368	677	560	525	594	537	558	308	438	580	558	495	498	380	459	570	390	474	335	421	483	428	415	882	512	804	810	204
alg3.s	45	75	83	59	102	63	77	69	120	70	105	106	102	143	87	67	89	89	63	130	292	148	138	142	110	180	116	135	438	219	135	88	102	87	123	244	162	254	285	281	142	139	42	70	115	45	126	111	101
alg5.l	365	749	464	542	535	562	434	449	342	414	336	485	505	600	393	225	433	470	283	480	267	203	353	372	370	627	353	450	331	247	371	422	446	366	369	687	395	366	674	396	504	404	342	560	853	320	649	404	271
alg5.s	168	68	265	213	256	256	206	206	106	224	107	205	290	291	129	76	148	197	143	168	77	59	113	187	181	131	208	289	92	56	120	183	219	194	216	107	117	54	166	53	114	92	160	159	279	136	375	164	26
alg6.l	369	389	224	326	231	328	244	550	350	430	162	420	202	253	255	175	259	296	293	247	884	344	351	250	215	231	188	274	838	442	303	246	228	192	251	324	241	374	368	257	366	224	345	292	283	298	366	223	189
alg6.s	258	109	249	451	227	250	276	549	285	448	157	340	141	127	177	68	326	248	259	51	47	27	45	70	54	112	57	94	50	28	44	66	74	64	82	73	72	85	45	81	64	94	346	394	384	270	327	74	66
alg8.s	240	111	161	302	333	179	211	283	217	236	197	256	238	256	387	173	203	241	189	204	913	432	350	292	319	317	225	278	699	456	330	269	238	210	225	381	340	493	430	502	221	221	113	168	143	108	197	200	202
alg9-like.l	452	90	348	417	173	455	299	628	387	732	524	748	714	619	685	318	436	510	364	235	221	128	358	520	598	251	653	855	212	126	346	548	655	563	658	173	388	142	242	162	206	289	389	627	576	190	533	282	90
alk-like.1.l	3	0	2	0	0	1	2	5	2	3	3	8	34	15	0	4	3	1	0	15	9	7	0	5	7	34	4	7	1	2	6	2	6	7	6	14	18	5	10	4	6	4	1	0	2	0	7	15	0
alk-like.1.s	0	0	0	0	0	0	0	1	0	1	0	4	1	0	0	13	2	2	1	1	17	15	9	8	21	1	23	47	12	6	3	2	0	0	1	1	4	1	2	3	3	0	0	0	0	1	0	2	6
alkbh1.l	263	370	179	566	426	344	255	295	199	308	283	422	314	295	197	154	334	391	215	237	122	149	200	235	199	208	207	232	167	144	231	292	215	223	249	320	176	193	264	221	288	200	188	174	258	201	267	230	157
alkbh2.l	125	98	99	139	106	87	124	124	105	80	75	126	110	58	190	123	65	92	100	65	106	54	69	93	85	78	73	108	98	63	48	64	59	62	51	86	34	53	83	68	63	58	91	93	159	107	101	54	36
alkbh3-like.l	107	44	93	183	189	106	128	118	82	95	99	102	50	87	51	69	98	74	85	59	95	66	94	85	78	93	60	73	112	77	87	93	74	81	51	111	71	77	118	95	118	56	101	85	96	63	127	50	24
alkbh4-like.l	469	234	265	294	190	374	682	325	268	268	74	189	130	111	600	482	572	606	692	127	1346	535	423	168	117	169	132	120	1275	786	495	403	249	248	160	288	171	276	282	228	224	132	287	386	231	365	391	55	110
alkbh5.l	979	2096	1141	1538	2508	798	2021	1054	521	857	1512	1348	1178	1646	1431	1251	1935	1717	1254	2033	2105	1999	2436	2226	1749	3155	1545	1556	2698	2093	2030	2081	1534	1405	1205	3390	1956	2803	4544	2729	3346	1564	538	662	1043	837	1462	1538	1232
alkbh5.s	504	464	563	763	1238	537	746	538	244	437	485	564	615	628	638	478	698	935	476	597	458	457	617	595	486	798	463	451	681	481	557	622	584	498	443	730	717	805	1069	721	778	513	387	406	454	528	883	605	324
alkbh6.l	419	228	149	274	359	231	351	280	348	244	225	271	163	136	206	106	201	169	266	81	110	61	81	105	98	186	112	132	140	108	176	197	170	140	159	216	202	224	275	236	197	207	131	326	152	146	214	112	122
alkbh7-like.l	104	51	110	235	130	98	149	151	86	111	91	102	98	81	122	66	153	141	92	90	30	40	49	49	61	51	67	69	33	29	53	76	69	60	59	60	61	81	70	71	36	32	138	74	105	138	122	49	37
alkbh8.s	149	177	104	147	153	132	166	136	123	237	128	182	155	123	160	153	158	164	151	99	730	279	308	170	161	127	169	182	938	345	210	140	163	142	135	312	159	324	343	505	212	164	75	143	157	98	150	88	178
allc.l	0	0	0	0	0	0	0	0	0	0	0	0	0	0	0	0	3	0	0	0	0	0	0	2	1	0	2	3	0	0	0	0	0	0	0	0	0	0	0	0	0	0	0	0	0	0	0	0	0
alox5-like.l	11	3	3	1	0	7	0	19	0	13	0	7	27	41	4	24	3	3	0	0	67	25	24	19	20	0	37	79	0	0	0	0	8	21	61	0	1	0	3	1	0	0	0	1	5	0	4	1	0
alox5-like.s	0	0	0	0	0	0	0	0	0	0	0	0	0	0	0	0	1	0	0	0	0	0	0	0	0	0	0	0	0	0	0	0	0	0	0	0	0	0	0	0	0	0	0	0	0	0	1	0	0
alox5ap.l	0	0	0	0	0	0	0	0	0	0	0	0	0	0	0	0	0	0	1	0	0	0	0	0	0	0	0	3	0	0	0	0	0	1	3	0	0	0	0	0	0	0	0	0	0	0	0	0	0
alox5ap.s	1	0	0	0	0	0	0	0	3	0	0	0	8	1	0	0	2	0	1	0	4	0	1	0	8	1	4	3	0	0	0	0	2	4	0	1	0	0	0	0	0	0	0	0	0	3	6	0	0
alpi.1.1	0	0	0	0	0	0	0	0	0	0	0	0	0	0	0	0	0	0	0	0	0	0	0	0	0	0	0	0	0	0	0	0	0	0	0	0	0	0	0	0	0	0	0	0	0	0	0	0	0
alpi.2.1	0	0	0	0	0	0	0	0	0	0	0	0	0	0	0	0	0	0	0	0	0	0	0	0	0	0	0	0	0	0	0	0	0	0	0	0	0	0	0	0	0	0	0	0	0	0	0	0	0
alpk1.l	25	37	94	33	19	53	35	20	9	23	38	30	36	39	21	23	15	32	13	7	54	28	20	44	51	21	51	87	59	22	32	33	76	60	89	23	17	22	22	17	26	12	83	37	36	50	33	10	14
alpk2.l	3	0	0	7	98	0	1	1	1	2	21	17	13	0	3	0	17	16	1	10	6	1	3	29	64	3	71	98	0	0	1	29	65	110	111	0	0	0	0	0	4	5	1	0	0	9	0	1	0
alpk2.s	1	2	0	4	2	1	0	41	0	6	0	1	0	0	4	0	0	0	0	0	0	0	0	2	4	0	16	30	0	0	0	0	4	25	24	0	0	1	0	0	0	0	0	1	0	0	0	0	0
als2-like.l	597	370	454	2455	1305	617	1321	421	467	702	990	472	330	351	1026	1298	1011	930	732	120	667	909	985	863	649	312	559	598	298	511	806	765	613	524	549	218	595	1086	190	978	285	651	1207	623	521	1566	486	240	1097
als2.l	1	0	0	6	0	0	2	0	0	1	0	3	0	0	1	1	2	0	2	1	0	1	0	0	0	1	0	0	0	1	1	0	0	0	0	1	0	0	0	0	0	0	0	0	0	1	2	0	10
als2.s	1	0	0	0	1	1	2	0	1	0	1	0	0	0	0	1	6	0	0	0	0	1	0	0	1	0	1	0	0	0	0	0	1	0	1	0	0	0	0	0	0	0	2	0	0	0	0	1	0
als2cl-like.l	20	0	11	1	2	26	15	40	55	56	43	67	211	194	44	20	384	356	28	303	45	77	81	206	132	179	140	207	62	101	155	167	218	155	173	31	182	1	69	8	112	99	4	35	203	3	103	816	0
als2cr12-like.l	4	3	10	3	1	6	1	61	8	30	5	42	119	344	9	9	34	8	7	11	1	1	3	33	48	7	76	99	6	0	4	16	80	71	94	3	1	0	2	0	2	2	2	2	10	8	9	31	0
alx4.l	4	0	0	10	0	0	0	696	0	828	4	1145	3	10	124	0	2	8	7	0	0	0	0	9	49	4	93	158	0	1	1	8	75	130	168	0	0	0	0	0	0	2	0	4	12	0	8	0	0
alx4.s	1	0	2	0	0	0	0	462	0	362	0	625	1	0	141	0	1	0	0	0	19	5	4	1	13	0	12	28	18	3	1	1	13	27	31	0	0	0	0	0	0	0	0	5	9	0	24	0	0
alyref.1	6383	9090	4629	8083	10824	6728	6279	3427	2989	2864	4450	3406	2756	2811	3736	5985	5345	5416	5990	5418	4778	3982	3866	3121	2236	8606	2056	2089	4709	3587	4504	3496	2814	2306	1987	9214	6396	7068	11741	8976	6863	5531	4365	5301	4862	4952	5860	4597	4740
alyref.l	6909	11025	4284	13382	17862	6794	6307	2899	5613	4205	7553	4930	3472	4578	6266	8566	5143	5362	6221	7468	6426	5337	5143	4779	3350	12336	3533	3230	8155	6667	7055	6160	4719	3952	3907	12975	10352	12074	15926	13378	9765	8621	4348	5555	4134	4376	5510	6993	6028
amacr.l	24	15	17	25	16	32	30	19	14	22	13	35	19	9	16	13	25	20	15	15	28	11	15	7	10	15	14	14	34	16	7	14	15	9	17	35	15	33	48	26	22	10	20	19	30	20	14	11	14
ambn.l	0	0	0	0	0	0	0	0	0	0	0	0	0	0	0	0	0	0	0	0	0	0	0	0	0	0	0	0	0	0	0	0	0	0	0	0	0	0	0	0	0	0	0	0	0	0	0	0	0
ambn.s	0	0	0	0	0	0	0	0	0	0	0	0	0	0	0	0	2	0	0	0	0	0	0	1	0	0	0	1	0	0	0	0	0	0	0	0	0	0	0	0	0	0	0	0	0	0	0	0	0
ambra1-like.s	207	39	256	393	386	144	447	297	179	325	405	468	292	365	333	201	369	283	356	120	180	259	410	450	447	230	420	448	237	258	450	568	434	459	437	149	283	214	202	192	111	167	365	371	217	281	306	124	131
amd1.l	2595	748	1819	2202	1362	2055	1568	2819	618	2893	1342	2930	1999	1679	966	2112	1511	1546	1865	726	713	548	893	1628	1742	587	1820	2365	578	482	788	1349	1896	1955	2370	578	831	683	728	517	563	460	2684	2546	1415	1834	1913	776	404
amd1.s	2022	2497	2490	1503	997	2036	1295	5200	772	4674	1727	5394	7320	7295	2042	1108	2814	2802	1312	3032	3056	1621	2031	3123	3697	2117	3881	5077	3166	1789	1879	2507	3463	3449	4077	1830	2453	2081	2469	2191	2285	2067	1999	2653	3398	1076	2833	3432	1048
amdhd1.l	106	743	61	162	209	130	58	24	36	37	207	88	102	152	144	247	110	133	106	379	633	318	251	218	135	429	110	109	519	370	270	194	115	71	69	457	434	471	764	508	574	534	77	101	105	94	74	416	275
amdhd2.l	91	121	62	86	86	65	122	45	30	83	79	69	41	48	113	132	152	148	120	92	242	120	113	92	99	123	73	71	221	148	110	82	46	54	45	161	108	136	149	155	127	69	112	178	109	186	171	76	87
amdhd2.s	0	0	0	0	0	0	0	0	0	0	0	0	0	1	0	0	0	0	0	0	0	0	0	0	0	0	0	0	1	0	0	0	0	0	0	0	0	0	0	0	1	0	0	0	0	0	0	0	0
amelx.l	1	0	0	0	1	1	0	0	0	0	1	0	0	0	1	0	0	0	0	0	0	0	0	0	0	0	0	0	0	0	0	0	0	0	0	0	0	0	0	0	0	0	0	0	0	2	0	0	0
amelx.s	0	0	0	2	0	1	0	0	0	1	0	0	0	0	0	0	1	0	0	1	7	0	1	1	0	0	0	0	0	1	1	0	0	0	0	5	0	1	3	0	1	2	0	0	1	1	1	1	0
amer1.l	739	632	693	819	497	714	891	908	338	907	757	1039	412	417	1095	1124	1283	1220	935	358	3618	1946	1657	1397	1037	482	975	1059	2887	1440	1283	1194	887	851	858	420	633	1121	479	765	798	838	1048	879	495	1025	567	521	566
amer1.s	184	229	141	169	67	195	474	167	0	102	183	418	423	437	15	0	661	318	218	36	36	38	93	83	62	108	80	142	61	211	180	266	166	237	167	60	273	263	189	256	190	274	268	212	403	439	314	313	94
amer2.l	3	48	16	61	82	43	27	4	6	5	7	11	1	0	12	25	1	5	15	0	5	4	5	5	10	1	4	14	0	3	1	4	9	11	7	2	0	30	10	1	8	0	79	36	7	37	4	0	21
amer2.s	7	0	2	3	4	1	0	33	0	16	0	13	0	0	3	0	0	0	0	0	0	0	0	0	0	0	1	2	0	0	0	0	0	2	3	0	0	0	0	0	0	0	4	0	0	1	0	0	0
amfr.l	79	374	50	114	88	86	153	128	28	68	140	85	109	142	141	347	408	439	203	282	2637	962	685	220	181	387	140	116	3264	1410	773	367	232	160	142	574	432	933	556	820	449	329	42	53	82	109	75	234	431
amfr.s	47	3	137	97	44	96	139	281	119	156	76	139	120	206	95	44	221	221	115	57	171	43	42	107	141	55	144	172	220	48	64	117	136	157	170	27	65	21	23	17	19	41	136	127	158	91	134	45	5
amh.l	2	0	7	0	5	0	1	0	1	1	1	3	6	2	2	0	2	1	4	1	2	4	3	3	5	2	8	3	1	3	3	5	2	3	5	8	7	15	0	7	7	1	2	2	3	0	0	2	12
amh.s	6	61	1	13	8	1	73	0	8	9	9	5	5	6	5	16	56	1	6	19	135	66	65	59	76	19	40	27	252	115	66	36	32	37	14	37	27	51	76	60	50	30	2	4	9	4	7	11	35
amhr2.l	2	9	0	0	0	1	0	0	0	0	0	0	0	0	0	4	0	0	0	0	0	0	0	0	0	0	0	0	0	0	0	0	0	0	0	0	1	0	0	0	0	0	0	0	0	0	0	0	0
amhr2.s	8	9	10	12	8	2	31	33	51	10	10	12	4	6	22	2	30	38	23	5	0	6	3	7	5	12	4	8	4	10	9	6	5	5	10	8	11	5	5	3	2	8	12	25	32	16	7	7	4
amigo1.s	14	59	17	78	40	9	28	8	1	14	11	14	2	0	29	23	25	19	18	0	3	7	4	7	22	0	16	25	0	3	6	12	8	9	16	5	0	88	3	5	4	3	47	11	12	81	15	0	72
amigo2-like.1	0	0	0	0	0	0	0	0	0	0	0	0	0	0	0	0	0	0	0	0	0	0	1	0	0	2	0	2	0	0	0	0	0	1	0	0	0	0	0	0	0	0	0	0	0	0	0	0	0
amigo2-like.l	0	0	0	0	0	1	0	3	0	1	0	0	0	0	0	0	0	0	0	0	0	0	1	2	0	0	0	0	0	0	0	0	0	0	0	0	0	0	0	0	1	0	0	0	0	0	0	1	0
amigo3.l	0	0	0	0	0	0	0	4	0	0	0	0	1	0	3	0	0	0	2	0	0	0	0	0	0	0	0	0	0	0	0	0	0	0	0	0	0	0	0	0	0	0	0	0	0	0	0	0	0
amigo3.s	0	0	0	0	0	0	0	0	0	0	0	0	0	0	0	0	0	0	0	0	1	0	0	0	0	0	0	0	0	0	0	0	0	0	0	0	0	0	0	0	0	0	0	0	0	0	0	0	0
ammecr1l.l	52	13	65	26	30	48	83	130	64	168	34	135	155	102	45	35	73	93	89	10	42	20	61	108	111	13	144	159	42	20	22	38	66	94	115	23	4	13	19	24	18	12	57	86	69	65	88	12	4
ammecr1l.s	40	12	32	34	24	51	57	38	21	59	17	36	38	46	26	12	29	45	46	16	88	23	12	32	41	13	42	34	133	45	19	23	36	26	34	47	14	36	36	37	13	10	17	15	40	29	37	10	16
amn.l	7	32	0	10	6	7	0	17	12	12	6	13	16	9	14	4	12	9	9	12	8	0	4	9	3	8	7	5	21	9	7	8	9	7	7	16	18	12	24	17	22	8	0	0	1	4	8	20	16
amot.l	40	4	45	63	22	39	63	297	9	269	36	378	120	153	66	71	40	35	49	4	17	14	26	36	56	17	98	125	22	10	11	24	55	82	98	5	7	9	10	8	18	14	102	69	24	42	20	13	9
amot.s	110	8	51	162	78	73	102	308	51	326	83	366	253	343	14	67	179	154	108	25	103	69	225	350	319	26	346	396	55	44	86	181	227	269	313	40	24	54	26	17	37	29	110	35	64	145	42	88	56
amotl1.l	78	14	141	98	100	99	61	88	45	82	55	131	157	172	97	108	195	247	40	497	233	352	408	263	195	174	194	220	139	285	308	219	177	190	190	344	146	70	483	15	196	47	121	38	29	223	54	346	20
amotl1.s	13	46	9	21	30	32	18	77	7	33	5	19	40	34	17	18	46	39	14	37	148	120	102	81	50	28	58	83	109	59	82	51	82	85	95	42	23	77	37	42	22	21	57	15	8	82	9	21	19
amotl2-like.l	951	215	549	1499	695	932	217	1801	524	1808	1100	1763	1067	1339	981	514	704	787	679	725	748	869	870	970	826	1059	852	1019	744	708	1118	1176	1193	1221	1182	1312	1554	1316	595	755	719	832	588	754	805	267	1151	617	667
amotl2-like.s	836	976	724	3298	1362	1081	288	474	1470	668	1210	546	711	879	1029	1158	970	807	679	717	281	472	643	752	622	2739	670	782	496	440	857	1054	988	811	848	1612	4156	2892	763	3837	897	2268	1052	917	3742	749	3028	774	1676
ampd1.l	0	0	0	0	0	1	0	0	0	0	0	0	0	0	0	0	0	0	0	0	0	0	0	1	0	0	0	0	0	0	0	0	0	1	3	0	0	0	0	0	0	0	0	0	0	3	0	0	0
ampd1.s	0	0	3	0	0	0	0	0	0	0	0	0	0	0	0	0	0	0	0	0	0	1	0	0	0	0	0	0	0	0	0	0	0	0	0	0	0	0	0	0	0	0	0	0	0	0	0	0	0
ampd2-like.s	12	2	21	26	24	37	15	32	2	21	6	29	4	9	17	7	26	35	11	5	5	1	2	7	5	9	12	27	12	14	22	10	14	12	30	1	4	7	3	2	2	3	57	15	37	32	29	4	18
ampd3.l	2	0	6	1	0	4	2	1	2	0	2	0	12	6	2	7	20	25	5	42	7	25	35	25	19	24	17	27	17	22	39	22	12	6	10	17	25	0	7	0	11	19	0	0	6	0	2	39	0
ampd3.s	6	47	5	87	60	15	5	6	0	0	10	6	1	0	2	5	28	21	0	0	47	24	35	34	49	0	40	48	20	51	47	60	50	36	45	2	5	98	8	11	7	1	71	16	1	136	1	0	38
amph.l	9	12	9	247	93	13	14	22	0	29	7	67	72	53	16	27	19	0	1	3	34	10	20	67	100	3	82	142	17	10	28	62	90	118	139	2	2	7	0	0	0	0	143	8	0	21	2	0	35
amt.l	136	247	72	158	259	147	104	73	40	62	119	76	88	89	46	85	95	131	91	99	102	103	91	115	89	146	78	103	119	81	89	75	84	72	79	202	120	285	350	204	188	131	101	90	133	113	111	102	119
amy2b.s	0	0	0	0	0	0	0	0	0	0	0	0	0	0	0	0	0	0	0	0	0	0	1	0	0	0	0	0	0	0	0	0	0	0	0	0	0	0	0	0	0	0	0	0	0	0	0	0	0
anapc1.s	525	244	233	477	354	443	264	511	267	546	451	658	409	405	1706	1106	266	290	285	386	1116	557	687	633	593	466	509	640	1375	559	411	431	479	376	457	494	531	995	574	982	431	364	538	628	283	422	271	311	509
anapc11.l	627	1573	392	614	897	703	620	411	234	249	378	238	165	207	611	534	357	428	441	409	650	447	516	319	260	684	267	225	512	411	410	330	263	190	165	784	403	599	1366	693	888	437	223	316	372	298	296	351	308
anapc13.1.l	325	235	289	383	238	281	312	244	316	250	160	229	130	168	180	174	165	158	170	47	133	51	47	86	88	110	98	130	142	68	101	103	113	95	135	95	115	148	185	149	94	75	274	430	294	228	213	74	81
anapc15.l	93	263	74	98	169	92	113	55	14	38	49	61	29	37	86	51	86	117	95	80	144	61	52	28	25	94	29	33	140	64	49	32	18	22	17	122	70	119	245	139	161	69	32	47	77	47	63	75	60
anapc15.s	319	1673	481	610	919	519	462	183	291	205	241	163	146	153	226	236	257	274	260	410	311	205	218	224	174	526	158	168	657	367	294	266	219	188	171	693	316	679	1093	636	710	387	441	386	469	508	443	333	349
anapc16.l	270	375	282	428	432	487	299	303	173	267	159	237	259	239	273	184	343	356	293	97	452	220	244	273	283	92	289	313	398	201	235	267	295	283	278	216	99	221	314	149	242	90	316	291	336	267	288	67	91
anapc16.s	11	65	0	17	21	9	1	13	63	31	11	40	18	23	8	1	6	3	0	102	21	2	6	8	19	63	18	12	84	37	39	33	38	33	72	68	23	91	67	67	45	18	5	5	0	0	4	19	13
anapc4.l	345	120	294	450	182	212	225	368	282	425	293	463	261	248	405	172	125	160	194	43	638	194	209	190	190	88	182	231	486	179	123	142	209	163	187	64	130	107	112	147	67	109	404	597	350	303	276	56	96
anapc5.l	665	156	437	529	249	582	324	378	154	405	356	335	138	141	534	191	171	243	489	115	141	81	121	144	136	140	133	125	118	95	118	173	191	152	190	127	139	187	130	222	131	182	429	531	393	346	409	111	153
anapc7.l	58	82	54	83	31	64	54	47	55	103	42	73	47	52	75	28	43	47	66	16	255	56	36	33	28	35	42	46	494	70	28	35	35	40	40	56	43	115	87	144	53	47	65	66	64	69	48	23	53
anapc7.s	468	685	607	661	443	515	715	494	459	588	506	601	537	661	385	330	518	536	534	289	919	388	320	379	394	333	422	477	980	496	469	461	479	426	502	484	322	738	563	623	501	344	679	685	523	590	554	319	447
angel1.l	9	9	8	11	10	5	6	4	10	4	11	5	15	12	8	2	15	17	4	7	59	19	22	6	19	8	12	18	36	13	19	13	9	14	19	26	6	31	21	37	12	9	18	11	14	20	10	12	17
angel1.s	0	0	0	0	0	0	0	0	0	0	0	0	0	0	0	0	0	0	0	0	0	0	0	0	0	0	0	0	0	0	0	0	0	0	0	0	0	0	0	0	0	0	0	0	0	0	0	0	0
angpt4.l	143	1445	625	392	771	564	29	258	32	130	3300	2080	3288	7411	292	6	21	29	43	371	187	326	505	2847	3138	35	3625	4310	60	120	435	2378	3914	3412	3903	1035	225	2226	1885	500	782	283	21	5	4	1131	45	59	885
angpt4.s	738	737	82	107	782	2564	20	1238	265	475	1157	455	1462	1417	1056	307	215	237	13	5105	538	1331	2172	3755	3164	844	2395	3152	76	522	1750	3354	3212	2587	2447	2167	344	373	843	185	536	196	2	2	58	148	456	1178	1601
angptl1.l	1	67	0	5	5	3	10	0	0	0	6	0	0	2	0	32	0	1	2	0	21	11	2	1	0	0	1	0	3	15	5	0	0	2	0	86	0	29	116	0	120	0	2	0	0	4	0	0	76
angptl1.s	0	0	0	0	0	0	0	0	0	0	0	0	0	0	0	0	0	0	0	0	0	0	0	0	0	0	0	0	0	0	0	0	0	0	0	0	0	0	0	0	0	0	0	0	0	0	0	0	0
angptl4.l	0	23	0	26	4	6	0	0	1	0	1	0	0	2	0	1	26	15	4	0	20	5	12	14	15	1	21	22	20	1	5	15	33	15	19	0	0	8	1	1	0	1	37	10	8	33	1	0	13
angptl4.s	0	0	2	0	2	0	0	3	2	1	0	5	27	23	0	0	1	0	1	1	0	0	3	13	22	0	19	33	0	0	0	2	3	14	11	0	0	0	0	0	0	0	0	0	1	3	1	0	2
angptl5.l	0	0	5	0	0	0	0	1	4	1	0	1	0	3	1	0	0	0	0	1	2	1	1	0	0	1	2	3	0	3	1	1	0	4	6	0	2	1	0	3	0	2	0	0	1	1	0	1	0
angptl7.l	0	0	0	0	36	0	0	0	0	3	0	0	0	0	0	0	7	3	0	0	0	0	1	6	44	0	31	51	0	0	1	4	35	51	67	0	0	0	0	0	0	0	0	0	0	0	0	0	0
angptl7.s	3	0	0	31	23	0	0	0	0	0	0	2	0	1	0	0	65	33	3	0	2	1	2	24	41	0	78	89	0	0	2	12	29	42	72	0	1	2	3	0	0	0	17	0	0	90	0	0	0
ank3.l	407	522	943	1805	850	1030	901	331	75	208	596	380	1086	1136	375	741	1851	1539	135	308	757	1492	2165	2581	2144	293	1894	2327	739	1130	1717	1930	1944	1645	1835	384	314	1916	290	601	509	489	2366	351	75	1993	95	518	1241
ank3.s	7	15	10	5	0	11	3	20	4	31	11	11	19	22	14	8	24	11	13	11	105	20	25	13	41	8	43	92	179	45	26	34	55	66	68	15	32	58	12	58	8	20	1	1	11	1	13	17	10
ankar.l	2	5	0	5	12	6	2	40	7	41	23	37	84	194	7	1	58	60	0	19	12	14	30	42	86	18	72	129	8	9	26	69	81	60	81	2	33	32	26	3	30	8	7	1	10	4	10	87	3
ankdd1a-like.l	3	5	1	6	5	4	7	10	9	6	3	17	58	28	2	0	22	14	2	17	6	7	6	28	34	11	52	53	11	9	14	17	21	45	41	5	6	21	8	7	1	3	3	2	4	2	3	12	7
ankdd1a-like.s	1	3	14	39	13	5	7	6	1	6	4	3	7	15	15	5	10	19	6	8	12	9	5	12	13	3	15	22	7	7	26	25	22	27	33	4	3	17	9	3	4	0	22	5	1	45	1	4	2
ankdd1b.l	2	0	3	3	0	6	1	43	17	40	12	40	91	118	9	5	57	57	12	62	58	34	48	108	75	50	95	78	21	27	33	47	86	72	91	13	40	4	22	2	33	21	1	3	4	3	25	99	0
ankdd1b.s	1	0	1	3	2	1	6	15	5	9	0	3	28	35	3	3	15	21	2	18	19	15	1	7	14	1	11	26	31	15	6	7	11	23	15	2	21	5	23	4	8	8	5	4	10	1	3	15	0
ankef1.l	27	25	18	36	28	22	17	108	34	55	27	125	293	640	23	16	158	124	11	167	56	57	103	160	193	86	198	286	66	48	96	166	225	152	202	39	49	52	69	50	71	25	31	21	28	29	48	229	18
ankfy1.l	171	393	151	173	120	142	154	151	82	118	191	131	56	103	239	179	176	193	170	184	613	294	280	194	134	248	118	136	309	189	114	114	97	75	92	284	274	439	440	428	314	260	156	288	129	201	136	194	209
ankfy1.s	234	197	155	327	126	183	221	394	75	256	245	229	92	115	364	148	244	231	156	147	430	188	189	183	196	161	182	221	336	242	183	207	224	191	239	210	231	371	282	384	199	241	266	328	192	233	153	133	234
ankh.s	7	4	0	12	0	4	29	80	0	45	2	38	44	20	15	2	2	7	23	1	0	1	4	10	13	0	22	31	3	1	3	9	7	15	26	0	1	2	0	0	0	0	29	19	0	4	5	0	12
ankhd1.l	313	164	375	364	305	463	465	669	223	659	355	735	552	703	315	432	716	694	380	455	441	535	764	1000	900	287	895	1040	332	422	648	873	931	850	976	226	532	536	373	188	300	316	624	259	274	746	320	713	192
ankhd1.s	461	103	338	554	209	424	412	783	308	843	481	893	810	786	553	252	556	499	384	163	520	377	646	936	1045	200	949	1259	542	242	434	883	1070	1061	1082	160	277	306	145	284	89	176	641	494	339	389	306	317	214
ankib1.l	120	39	150	267	113	168	161	214	179	195	172	223	213	323	90	139	239	193	87	128	194	120	188	207	166	122	199	258	189	113	178	203	211	180	212	55	178	111	40	111	39	126	198	122	143	179	106	171	100
ankib1.s	78	22	70	90	63	103	62	142	122	129	55	115	108	144	71	52	72	96	61	39	212	64	78	90	114	73	94	129	216	57	73	105	121	100	125	75	63	71	61	61	53	51	78	61	78	52	71	63	42
ankk1.l	1	0	0	0	1	1	0	1	0	2	1	7	37	27	0	51	0	0	0	0	5	15	24	7	23	0	36	43	0	0	1	1	8	4	20	3	1	0	1	0	3	1	1	0	0	0	0	2	0
ankle2-like.l	918	318	717	1138	620	773	1170	1010	552	890	832	1115	691	648	1071	776	1637	1324	976	491	630	824	1006	1022	737	697	662	763	740	851	1016	944	829	722	735	498	875	792	402	729	382	621	824	909	720	826	799	450	475
ankle2-like.s	106	115	146	164	103	121	134	196	101	198	81	94	110	98	93	44	145	172	137	52	216	75	73	117	123	57	154	198	42	38	41	80	107	98	103	62	56	154	90	101	55	39	169	124	151	218	143	49	84
ankmy2-like.s	294	283	251	392	242	300	375	348	267	402	426	440	333	273	356	192	524	630	521	207	360	314	436	519	435	233	491	490	146	189	332	462	461	419	423	282	252	394	230	277	265	254	512	396	319	424	228	220	240
ankra2.l	310	319	206	349	239	228	180	157	180	342	346	335	206	255	528	406	184	219	207	208	340	285	328	260	202	372	196	237	302	291	271	233	192	148	208	345	472	302	378	343	293	388	173	308	204	175	220	211	185
ankrd1.l	0	0	0	0	0	0	0	0	1	1	0	0	1	0	0	0	1	5	0	0	1	0	0	0	0	0	0	0	0	0	0	0	0	1	0	0	0	0	3	0	0	0	0	0	0	0	0	1	0
ankrd1.s	0	0	0	0	0	0	0	0	0	0	0	0	0	0	0	0	0	0	0	0	0	0	0	0	0	0	0	0	0	0	0	0	0	0	0	0	0	0	0	0	0	0	0	0	0	0	0	0	0
ankrd10.l	1809	873	1096	2918	1650	1216	1676	1888	595	1954	1340	1394	1129	809	1613	1198	1214	875	1782	154	278	445	761	910	1027	634	945	1313	289	368	665	843	1037	898	1069	605	742	863	447	811	388	814	1204	1456	763	1376	895	341	935
ankrd10.s	529	393	430	1204	679	383	679	596	349	712	731	632	575	455	625	563	480	505	666	141	159	223	322	431	447	432	410	569	169	174	329	401	454	408	435	360	411	327	309	441	226	438	436	757	466	327	533	220	353
ankrd12.l	246	87	153	223	129	189	339	246	126	252	148	183	178	167	366	312	217	217	373	69	131	160	195	244	172	96	215	267	174	86	127	189	194	221	218	77	72	93	78	85	65	41	273	235	133	146	122	92	54
ankrd12.s	401	103	139	407	79	927	170	855	1164	616	661	642	363	1145	360	1144	362	342	184	69	612	1617	2662	2980	2448	116	1575	2124	885	1591	2668	3376	1877	2040	1704	64	258	515	594	94	507	100	290	277	277	364	228	1178	70
ankrd13a.l	455	344	425	725	465	480	610	381	174	508	294	471	305	403	551	338	367	357	392	192	405	274	296	353	295	270	350	379	402	251	258	263	330	286	298	351	243	426	309	323	274	216	514	469	279	578	379	153	257
ankrd13a.s	222	216	186	466	245	209	378	226	166	193	280	255	229	237	380	308	486	441	313	322	777	298	299	254	233	286	239	258	1095	480	347	311	261	241	236	338	366	495	300	415	282	240	268	293	232	260	218	258	254
ankrd13c.l	95	0	173	206	61	124	165	224	150	241	123	242	170	237	146	45	111	91	116	91	582	104	119	129	137	79	176	186	1372	219	190	193	184	174	206	42	125	54	54	59	37	67	173	137	191	93	233	83	28
ankrd13c.s	378	105	429	728	252	288	487	650	551	476	396	556	314	295	578	313	348	387	413	101	297	131	247	350	290	222	343	428	895	159	286	384	369	304	368	109	353	210	94	360	113	439	509	743	350	361	494	155	241
ankrd16-like.l	28	52	17	13	29	17	63	37	14	57	19	22	26	41	40	15	56	49	23	15	22	28	21	37	36	24	26	48	29	13	24	31	32	24	32	23	26	35	46	31	22	27	21	23	40	7	42	36	14
ankrd17.l	832	66	723	1008	603	839	1019	1723	524	1019	866	1349	1080	872	1169	879	1484	1462	758	336	188	652	946	1072	1179	391	1123	1281	220	435	883	1219	1326	1106	1109	203	502	472	187	379	192	407	1328	986	536	983	524	492	393
ankrd17.s	589	40	441	560	263	493	620	1086	385	939	554	903	818	607	993	673	718	711	621	335	697	694	1083	1199	1150	406	1038	1310	401	415	727	1028	1070	925	1085	209	451	136	156	227	104	262	647	526	429	507	567	429	192
ankrd22.l	1	0	3	0	0	15	0	7	5	7	1	19	25	31	0	0	2	0	0	2	0	0	4	18	9	0	24	44	0	1	0	0	12	15	16	1	0	2	1	0	3	0	0	1	0	0	0	6	1
ankrd22.s	24	1	59	3	5	41	27	60	35	88	36	146	180	249	17	13	88	70	15	107	8	25	39	60	99	66	85	121	13	17	47	80	89	95	91	28	78	1	97	1	96	38	14	6	44	0	73	165	0
ankrd27-like.l	103	339	81	96	54	92	62	176	178	189	100	134	86	89	119	87	102	99	72	92	879	283	192	163	141	98	131	166	603	243	163	125	140	128	124	155	137	272	281	261	220	155	119	130	53	77	82	106	177
ankrd29-like.l	17	124	3	43	19	2	3	10	16	8	17	7	10	9	6	17	9	1	0	14	97	23	11	3	5	31	5	14	183	43	27	25	7	8	9	59	37	71	71	80	32	41	5	15	5	3	1	23	45
ankrd31.l	0	0	0	0	0	0	0	0	0	1	0	0	0	0	0	0	0	0	0	0	0	0	0	0	0	0	0	0	0	0	0	0	0	0	0	0	0	0	0	0	0	0	0	0	0	0	0	0	0
ankrd31.s	0	0	0	0	0	0	0	0	0	0	0	0	0	0	0	0	1	0	0	0	0	0	0	0	0	1	0	0	1	1	0	2	0	0	3	0	2	2	1	0	3	0	0	0	0	0	0	1	1
ankrd32.l	88	25	84	53	18	91	58	266	140	182	52	128	87	75	72	29	81	101	95	29	31	16	38	56	62	35	87	85	29	27	50	77	79	89	107	15	20	17	13	8	48	43	63	92	114	36	85	76	13
ankrd34a.l	0	0	0	0	0	0	0	0	0	0	0	0	0	0	0	0	0	0	0	0	0	0	0	0	0	0	0	0	0	0	0	0	0	0	0	0	0	0	0	0	0	0	0	0	0	0	0	0	0
ankrd34a.s	0	0	0	0	0	0	0	0	0	0	0	0	0	0	0	0	0	1	0	0	0	0	0	0	0	0	0	0	0	0	0	0	0	0	0	0	0	0	0	0	0	0	0	0	0	0	0	0	0
ankrd34b.l	2	0	10	2	0	1	3	6	0	5	4	12	3	3	10	8	11	9	3	0	4	4	6	6	5	2	4	10	0	1	7	2	2	2	1	0	1	0	0	2	0	3	14	6	10	12	14	2	1
ankrd34b.s	0	0	0	0	0	0	0	3	0	0	0	2	0	1	0	0	0	1	0	0	0	0	0	5	2	0	0	4	0	0	0	0	1	0	5	0	0	1	0	0	0	0	0	0	0	0	0	0	0
ankrd35.l	26	362	157	551	486	135	257	104	50	65	168	148	153	245	239	354	322	327	30	149	2233	905	618	564	437	323	445	537	1410	907	552	462	403	399	423	202	259	2067	143	741	171	213	449	350	134	866	108	78	1299
ankrd35.s	3	27	21	14	13	4	6	11	14	3	5	3	72	57	42	25	35	41	3	33	133	25	41	43	40	9	41	61	91	35	19	27	35	32	40	16	18	62	26	42	31	14	14	11	15	33	14	27	36
ankrd37.l	22	65	43	6	12	7	52	3	54	4	8	4	7	5	28	32	16	33	51	46	183	485	285	314	211	85	74	171	70	68	150	306	392	260	93	287	35	54	262	69	96	198	4	0	6	11	23	54	53
ankrd37.s	7	15	25	24	43	10	30	2	58	18	5	4	5	19	12	7	17	58	12	9	98	266	158	258	250	48	133	213	59	54	125	335	482	293	155	32	48	43	41	25	17	31	6	8	10	9	13	18	24
ankrd39.l	208	174	59	159	134	124	155	155	81	134	68	140	76	96	156	66	109	100	178	45	43	37	47	50	54	68	41	63	58	49	60	53	61	54	65	110	43	49	99	76	80	64	139	138	142	81	113	51	26
ankrd39.s	11	42	1	17	18	2	3	10	3	14	22	42	47	28	24	2	3	5	6	25	12	4	5	4	3	24	6	5	62	23	15	11	15	13	16	34	19	34	67	46	51	16	2	4	7	0	7	14	12
ankrd40.l	1036	628	587	951	687	1021	1096	818	658	1068	942	1220	787	849	1383	1109	911	938	949	693	1170	783	931	1046	955	620	970	1084	1394	832	786	964	980	884	964	922	637	818	852	765	847	639	567	467	400	544	521	594	464
ankrd40.s	319	241	465	746	463	299	554	325	274	377	470	421	453	381	604	446	370	432	333	310	270	211	286	343	368	387	298	409	409	215	239	266	280	281	302	396	426	400	306	352	243	267	462	426	324	470	383	274	329
ankrd42-like.l	199	142	179	184	145	229	118	130	95	90	101	151	169	336	146	177	161	154	158	174	214	146	167	211	203	162	190	236	169	126	152	132	193	147	155	215	116	148	251	157	157	100	117	78	158	103	191	153	83
ankrd45-like.l	21	93	4	10	19	17	18	4	2	1	16	5	6	5	12	20	13	24	12	10	65	34	18	17	9	13	11	13	56	40	14	8	17	8	5	24	17	25	42	37	16	18	4	10	6	8	11	8	13
ankrd45-like.s	16	35	12	62	36	22	9	69	20	40	17	57	141	251	14	6	42	33	4	38	8	12	27	54	83	26	76	87	12	7	17	39	72	65	96	23	24	25	26	10	25	15	63	9	7	39	30	82	11
ankrd46.l	45	13	42	68	38	36	25	84	18	50	20	50	19	39	50	9	35	37	41	2	17	7	15	16	19	13	27	24	40	17	32	33	53	35	57	14	5	12	4	12	17	24	69	75	16	28	32	3	3
ankrd46.s	290	74	279	299	198	207	185	451	186	286	357	414	139	161	334	188	262	334	235	74	50	108	134	221	191	133	207	211	84	100	172	212	272	219	252	134	121	154	77	164	97	118	308	260	192	287	256	90	139
ankrd50.l	215	303	612	600	291	510	440	399	222	423	334	519	329	299	534	495	717	601	214	59	236	288	392	594	637	103	675	722	203	183	343	449	506	500	561	159	140	594	166	167	264	158	758	433	244	837	174	114	454
ankrd50.s	233	330	543	522	254	430	604	202	99	323	283	348	204	189	355	356	375	348	251	19	127	162	236	330	335	95	343	331	100	110	238	241	324	290	341	138	127	387	142	112	185	139	615	265	166	818	165	74	422
ankrd54.l	20	6	30	37	17	20	39	71	14	34	3	26	8	10	21	7	28	29	48	27	56	14	13	7	16	10	9	16	20	6	9	6	5	9	10	29	10	24	25	34	16	9	51	30	39	54	31	11	10
ankrd54.s	12	56	13	27	9	16	36	65	24	40	12	49	14	30	10	17	49	26	38	32	170	37	31	22	19	41	24	25	180	54	49	23	33	33	39	43	31	61	35	70	52	33	36	30	18	17	26	34	40
ankrd55.1	0	0	0	1	1	0	3	0	0	0	0	0	0	0	3	0	2	1	0	0	22	2	10	1	4	1	1	3	4	0	0	1	0	0	1	1	0	3	0	3	0	3	0	0	0	0	0	0	0
ankrd55.l	0	0	0	0	0	0	0	0	0	0	0	0	0	0	0	0	0	0	0	0	3	0	0	1	0	0	0	0	0	0	0	0	0	0	1	0	0	0	0	0	0	0	0	1	0	0	0	0	0
ankrd6.l	51	2	92	201	66	81	76	21	2	41	64	88	4	13	55	67	9	6	42	0	24	19	8	36	63	3	86	138	13	3	6	29	65	67	131	2	2	18	0	7	0	4	254	45	1	42	4	1	31
ankrd6.s	3	6	0	0	2	0	0	2	1	4	5	11	9	29	0	0	2	6	0	0	4	2	1	1	2	1	3	6	41	11	1	3	4	2	1	1	0	3	3	2	0	0	2	0	0	0	0	1	0
ankrd60-like.s	1	0	0	1	0	3	4	14	8	18	5	22	70	81	0	0	43	22	1	12	0	0	0	5	11	4	9	26	0	0	3	9	38	34	32	2	0	0	3	0	4	0	3	0	16	0	5	7	0
ankrd65.l	14	2720	316	1241	1386	402	289	50	188	35	27	45	48	134	20	109	246	217	5	129	178	117	121	176	190	96	208	194	195	181	159	160	159	166	242	233	23	1596	107	152	220	31	2070	46	46	2471	57	15	1016
ankrd7.l	180	185	115	100	80	172	139	469	170	303	169	436	715	1393	313	84	269	209	174	64	683	372	349	430	498	147	568	795	790	402	326	393	619	572	756	160	106	370	258	264	181	110	209	204	179	210	173	163	156
ankrd7.s	236	139	262	236	100	123	123	359	75	413	193	438	71	88	374	123	116	89	178	87	746	234	190	212	250	140	341	340	949	321	192	237	301	314	403	191	118	450	297	288	110	83	210	115	88	105	84	100	165
ankrd9.l	25	54	23	25	17	25	22	150	64	77	28	175	481	1267	47	11	190	111	5	164	52	36	108	273	518	92	513	608	103	41	102	190	416	405	484	62	75	68	71	165	82	59	20	17	24	14	61	131	22
anks3-like.l	230	241	222	360	358	193	302	212	173	172	255	194	184	189	274	353	392	388	329	258	546	339	301	284	261	276	204	146	466	276	322	265	217	189	178	411	310	480	287	421	253	271	148	134	192	162	198	268	244
anks4b.l	0	0	0	0	0	0	0	0	0	0	0	0	0	0	0	0	0	0	0	0	0	0	0	0	0	0	0	0	1	0	0	0	0	1	0	1	0	0	0	1	0	1	0	0	0	0	0	0	0
anks4b.s	0	0	0	0	0	0	0	0	0	0	0	0	0	0	0	0	0	0	0	0	0	0	0	0	0	0	0	0	2	0	0	0	0	0	0	0	0	2	0	0	0	0	0	0	0	0	0	0	0
ankub1.l	0	0	0	0	0	5	0	0	0	0	0	0	0	0	0	0	0	0	4	0	2	0	0	0	0	0	0	0	0	0	1	0	1	0	1	0	0	0	0	0	2	0	0	0	0	0	0	0	0
ankzf1.l	161	89	50	63	80	97	83	202	49	194	67	172	114	95	100	30	74	85	100	66	151	53	51	83	75	93	77	111	149	67	67	70	106	76	103	164	103	143	177	191	84	59	43	91	55	19	73	63	81
anln-like.1.l	1031	508	559	987	354	671	697	1464	424	876	894	1082	717	870	1098	539	1118	996	876	438	352	499	794	959	646	477	776	937	317	478	710	852	858	763	793	297	621	874	309	709	379	636	861	928	681	820	673	669	518
anln-like.2.l	1286	797	694	1313	471	1063	987	1400	655	1211	1067	1384	1218	1258	1610	955	1595	1110	790	196	1410	1366	1721	1551	1408	482	1277	1577	1512	1333	1536	1548	1614	1400	1464	453	685	1828	599	795	949	1087	1174	1283	710	830	553	922	856
ano10.l	18	131	6	21	21	22	9	25	18	28	33	50	47	57	29	120	34	30	13	74	424	194	161	118	75	53	97	96	458	169	99	45	59	52	65	125	54	152	190	107	128	85	12	12	22	25	22	46	85
ano2.l	0	0	0	0	0	0	1	5	0	3	0	5	0	2	2	0	1	0	0	0	0	0	0	0	1	0	2	1	0	0	0	0	0	0	0	0	0	0	0	0	0	0	0	0	1	0	0	0	0
ano2.s	0	0	0	0	0	0	0	0	0	0	0	0	0	0	3	0	0	0	0	0	0	0	1	0	0	0	0	0	0	0	0	0	0	0	0	0	0	0	0	0	0	0	0	0	0	0	0	0	0
ano4-like.1.s	0	0	0	0	0	0	0	0	0	0	0	1	0	0	0	0	0	2	0	0	1	0	0	0	0	0	0	2	1	1	0	0	0	0	1	0	0	0	0	0	0	0	1	0	1	0	0	0	0
ano4-like.2.l	1	1	0	1	0	1	0	1	0	0	0	3	0	0	2	0	2	0	1	0	2	5	4	5	5	0	2	4	2	4	1	2	3	1	7	0	1	0	0	0	0	0	2	1	1	2	0	0	0
ano4-like.2.s	0	0	0	3	2	1	1	0	0	1	3	0	0	0	1	0	4	2	0	0	1	5	3	1	1	1	2	4	2	0	1	0	4	2	1	0	0	0	0	0	0	0	7	0	0	0	0	1	0
ano5.l	953	644	2152	1648	2268	1668	2216	1088	1037	673	1460	932	1734	2125	1256	2691	3973	3661	787	4897	2643	3262	4411	3982	3123	3666	2802	3097	2572	2810	3470	3108	2349	2017	1881	3088	4005	2268	1967	2108	1436	2499	1717	1144	1127	1698	2420	4431	1426
ano5.s	57	199	51	123	206	80	156	46	44	53	82	55	67	69	63	135	236	185	106	182	272	172	205	158	141	185	123	138	467	209	224	158	96	104	85	180	163	234	263	163	122	101	41	30	95	126	98	139	120
ano6.l	55	26	54	42	20	35	35	154	115	353	49	141	111	180	138	37	129	133	60	7	45	24	56	183	219	39	304	440	123	45	39	84	199	217	249	13	31	25	18	34	10	12	62	132	275	27	102	12	36
anp32a.l	963	823	980	555	385	927	589	966	524	598	457	628	564	657	637	399	728	679	598	421	531	419	465	493	392	432	450	489	538	395	458	388	434	361	429	425	611	661	637	631	622	695	979	1241	1084	871	879	696	441
anp32a.s	677	924	493	597	402	704	457	530	219	303	433	430	430	587	417	513	561	586	532	500	713	526	668	622	514	516	461	605	551	504	429	452	416	329	362	526	607	687	643	688	533	543	479	624	494	449	467	590	410
anp32b.l	1502	2270	1262	2060	1317	1208	1282	1950	712	1477	1564	1679	1283	1101	1297	973	1021	1093	1219	1151	1276	835	822	813	683	1371	855	909	1831	1207	1040	885	979	815	946	1540	1845	2625	1703	2362	1354	1408	1751	2379	1392	1437	1358	1162	1505
anp32c.l	19064	43630	14657	23403	20521	19036	20120	10190	14912	8668	12118	9057	7268	5776	14189	17298	15438	16144	19929	16087	24531	16988	14376	9992	7114	18839	6468	7273	20829	15243	13271	9319	7567	5957	6068	28107	19463	31973	17331	30298	18215	18843	14058	16436	13847	13273	16029	12332	20527
anp32c.s	31511	53620	16314	22952	24330	28066	20952	11955	16002	15598	14762	12901	12480	9194	22561	26392	19078	14994	19847	43469	43463	33808	29889	18171	11307	51346	10206	11648	38235	34129	30138	17069	12049	9878	9332	56789	39517	40844	34683	51896	30936	33257	10435	18212	15478	17378	28732	24886	33091
anp32e.l	12603	17472	8704	19237	16409	11311	12183	7606	5718	9612	12225	11579	7703	7779	10912	10275	11249	11577	13060	10044	7073	7310	8938	9021	7783	13871	7046	8366	9142	8406	10272	9464	9512	7828	8115	18036	13350	14429	11182	14199	10308	13077	11191	14208	10652	10238	11886	10423	10495
anp32e.s	5769	8012	4351	6949	5931	5068	5783	3483	2641	3386	3654	3698	2899	2682	4748	4348	4322	4519	4490	3584	2538	2510	2450	3022	2311	4327	2248	2625	2102	1903	2467	2166	2323	1907	2068	5215	4373	5121	4363	5084	3664	4595	3980	5780	4732	3899	4999	3517	3254
anpep.l	0	0	0	0	0	0	0	0	0	0	0	0	0	0	0	0	0	0	0	1	0	0	0	0	0	0	0	0	0	0	0	0	0	0	0	0	0	0	0	0	0	1	0	0	0	0	0	0	0
anpep.s	26	0	28	1	4	3	41	15	95	23	8	10	2140	1234	5	25	2483	1830	19	39	20	544	1448	2561	2618	4	1953	2643	41	467	1900	2560	3171	2826	2460	15	3	2	2	1	9	6	3	1	4	6	6	31	2
antxr1.l	0	4	0	3	0	0	1	0	20	0	1	4	1	6	6	1	3	0	0	3	17	7	4	0	3	16	1	3	6	5	1	4	12	2	18	10	14	12	8	27	4	10	1	6	104	0	39	6	2
antxr1.s	3	0	2	3	1	1	1	0	0	0	0	0	0	0	0	2	0	0	1	0	5	0	0	1	3	0	0	5	0	0	0	0	0	0	2	0	0	2	0	1	0	0	0	0	0	3	0	1	0
antxr2.l	0	49	6	40	9	25	16	3	1	1	2	0	1	0	2	1	5	7	0	0	36	14	4	9	4	2	5	9	67	7	1	7	9	1	10	3	0	46	10	5	8	0	47	3	0	50	1	0	10
antxr2.s	0	0	3	3	0	1	1	0	0	7	0	1	0	2	1	1	2	2	2	0	1	0	0	2	3	0	5	8	0	0	0	0	0	3	5	0	0	1	0	0	0	0	2	0	0	1	1	0	0
anxa1-like.1.l	111	368	125	100	92	149	68	135	52	97	95	144	77	140	79	155	107	107	60	100	239	147	151	136	116	104	112	141	196	120	120	81	87	79	103	144	164	174	254	150	174	148	104	182	275	129	126	127	120
anxa1-like.1.s	379	1036	363	347	309	362	233	232	124	121	274	191	195	245	331	470	342	312	288	335	493	351	323	311	236	347	210	245	564	349	341	251	211	175	201	523	382	566	752	547	486	408	292	387	388	286	244	406	327
anxa10.l	0	0	9	5	2	0	27	0	10	34	15	8	7	13	0	2	21	10	10	0	0	7	27	23	35	1	31	44	0	8	27	45	60	51	50	2	0	0	1	0	1	1	31	10	1	27	10	0	2
anxa10.s	0	0	0	0	0	0	0	0	0	0	0	0	0	0	0	13	8	1	0	0	50	26	21	20	13	0	18	21	0	1	2	7	11	8	8	0	0	0	0	0	0	0	0	0	0	0	0	0	0
anxa13.l	3	0	0	0	0	3	0	7	0	4	0	0	1	3	0	1	4	5	4	0	11	9	6	1	0	0	1	3	0	0	1	0	0	0	0	0	0	0	0	0	1	0	3	7	6	9	8	1	0
anxa13.s	0	0	0	0	0	0	0	0	0	0	0	1	0	2	0	0	0	0	0	0	0	0	0	0	0	0	3	1	0	0	0	0	0	0	0	0	0	0	0	0	0	0	0	0	3	0	0	0	0
anxa2.l	99	88	77	31	45	181	158	505	138	249	40	316	967	1197	111	67	332	452	90	106	53	44	111	455	937	64	983	1591	59	48	73	242	613	731	1188	29	69	66	70	61	39	43	28	44	466	62	355	99	17
anxa2.s	466	40	54	34	34	396	88	1003	1348	558	197	825	2174	2587	281	434	998	1239	117	428	609	507	579	908	1294	1395	1402	1851	60	88	252	514	1050	1099	1419	105	1457	36	257	33	407	1472	23	182	2171	43	1303	1313	20
anxa3.l	804	2045	427	699	543	812	426	543	424	380	575	496	546	605	693	844	736	770	670	689	1249	791	754	638	454	874	436	490	1468	1065	909	593	528	402	457	1021	992	1292	1889	1138	1321	1116	422	616	886	361	605	768	643
anxa3.s	20	280	57	104	99	36	30	122	36	54	89	53	130	115	22	11	48	62	58	99	47	31	29	44	34	103	32	44	115	90	76	52	68	53	65	148	122	143	213	164	219	151	61	87	93	75	102	122	101
anxa4.l	2549	3242	3050	2586	2778	3542	2658	2827	1303	2552	2253	3274	5653	5939	2164	2282	3226	3505	1847	7976	1181	1801	2494	3571	3157	4475	3179	3965	802	1374	2480	3141	3783	3271	3436	4663	4744	1710	5205	1964	4744	3771	1400	1483	3521	1351	3316	6856	1121
anxa4.s	1	0	9	0	0	3	4	3	0	2	1	0	3	4	0	9	2	8	2	10	9	15	9	11	17	5	20	29	1	7	7	8	9	6	9	6	1	1	4	2	0	0	0	4	3	1	3	2	0
anxa5.l	642	926	457	378	321	652	265	253	228	210	303	219	172	157	196	472	330	381	538	394	547	338	297	176	120	485	128	134	835	482	424	269	177	124	132	640	398	509	735	483	636	480	460	662	774	440	585	369	361
anxa5.s	182	251	71	79	100	198	57	154	29	39	63	70	73	88	57	122	78	105	92	98	203	123	110	86	44	122	43	49	229	132	89	62	32	29	42	153	113	167	210	198	131	100	72	110	121	116	171	93	74
anxa6.l	18	4	0	17	7	6	0	30	11	6	21	20	8	3	27	5	1	6	0	0	0	2	6	14	7	3	10	22	0	1	3	3	8	14	15	1	0	1	0	0	2	1	0	3	8	0	0	1	4
anxa6.s	35	56	2	50	45	45	11	33	9	9	11	5	5	6	1	0	23	22	1	12	1	0	0	21	54	8	75	142	17	12	4	20	69	127	241	24	23	25	21	39	32	19	5	0	4	2	1	22	11
anxa7.1	1033	2260	727	835	1391	1118	886	1167	758	1389	1281	1532	2281	2553	1411	1477	1822	2078	1166	2959	2439	1691	1830	2033	1952	2961	1919	2418	2746	2044	1933	1841	1986	1824	1921	3097	2765	2116	3984	2056	2772	2329	754	890	1898	917	1795	2889	1108
anxa7.l	2969	4086	3235	3834	5380	3673	3004	3174	2320	3109	3013	3620	4995	5281	2990	2478	3828	4016	2807	4250	2043	2031	2820	3713	3823	5290	3694	4527	2817	2251	3102	3667	4091	3442	4036	4644	3787	3175	5223	3338	3601	3565	3438	3489	5290	3686	5169	3873	1806
anxa8.l	0	0	0	0	0	0	12	0	0	0	0	0	0	0	0	0	2	7	2	0	0	0	0	0	0	0	0	0	0	0	0	0	0	0	0	0	0	0	0	0	0	0	1	3	1	0	0	0	0
anxa8.s	0	0	0	0	0	0	1	1	0	0	0	0	0	0	0	0	0	3	0	0	0	0	0	0	0	0	0	0	0	0	0	1	0	2	0	0	0	0	0	0	0	0	0	0	0	0	0	0	0
anxa9.l	130	1	327	12	16	244	95	893	65	400	103	614	968	1542	173	43	344	386	63	296	3	47	156	421	602	84	647	889	3	42	165	351	584	547	662	51	177	0	104	1	180	80	53	10	111	1	264	567	1
aoah.l	17	21	4	3	3	10	1	13	1	1	3	0	4	4	11	15	4	0	0	9	54	38	26	15	4	10	8	11	33	29	11	17	11	3	8	17	20	21	21	19	16	4	1	1	2	0	2	7	11
aox1.l	89	264	72	110	91	115	55	41	44	39	111	50	81	99	105	143	125	176	126	122	312	185	176	124	92	172	81	97	424	272	267	190	121	82	111	193	210	289	218	252	217	141	97	161	152	113	88	167	132
ap1b1.l	601	113	904	629	429	878	635	668	606	798	610	883	1117	1216	480	381	933	830	440	932	1039	492	797	910	780	531	806	946	833	503	757	861	898	754	854	447	634	516	459	419	451	440	778	576	773	585	860	941	222
ap1b1.s	189	106	160	108	73	249	108	297	184	265	177	361	541	760	114	114	203	262	111	389	1477	411	358	417	429	251	391	536	1427	588	330	305	398	346	391	342	264	475	343	428	287	253	179	156	284	137	277	327	204
ap1g1-like.1	423	471	555	467	349	565	406	865	487	735	623	909	1182	1419	496	437	669	723	379	953	1839	891	1141	1361	1252	758	1199	1367	1595	870	935	1029	1099	931	997	1032	897	908	839	1038	653	655	423	462	814	515	892	935	515
ap1g1-like.s	528	1406	587	2248	1162	1018	835	701	687	854	668	610	1245	1432	903	822	862	861	349	795	1353	705	900	1162	1284	670	1287	1562	1460	715	754	1007	1229	1100	1196	714	702	1558	697	1139	698	590	2332	1877	1053	2228	881	818	1274
ap1g2.l	37	74	26	25	25	35	3	9	10	12	30	10	23	45	10	35	15	18	18	53	220	69	63	29	25	58	30	37	226	120	60	26	25	18	40	75	63	124	58	121	52	50	8	8	14	20	16	36	39
ap1g2.s	15	13	6	7	3	27	9	9	9	30	12	6	9	12	10	8	12	15	26	14	43	13	7	16	22	17	15	15	47	39	14	18	13	17	24	12	29	34	22	47	15	28	8	17	15	8	16	19	12
ap1m1.l	290	397	233	272	203	295	228	155	77	131	162	212	102	113	207	353	242	245	295	212	370	275	232	182	150	259	116	135	373	223	241	163	128	100	104	323	240	345	395	306	319	267	223	236	316	197	202	190	203
ap1m1.s	393	1243	347	453	441	579	476	190	174	235	235	224	203	178	392	664	395	347	392	408	1173	690	583	401	250	538	283	301	1028	660	495	328	239	234	246	657	535	768	1126	770	680	442	280	244	230	471	282	396	486
ap1m2.1	120	196	180	48	68	290	91	246	85	177	146	309	642	840	114	119	256	262	78	549	286	209	241	360	331	272	342	446	222	193	229	267	324	243	296	373	237	155	329	168	323	162	64	70	240	55	302	390	61
ap1m2.l	77	35	120	10	13	189	47	123	124	124	129	295	697	806	38	64	102	106	18	428	15	40	48	171	200	166	217	253	41	82	111	209	288	301	253	152	179	29	181	38	183	144	28	28	161	17	140	385	15
ap2a1.l	371	130	442	650	469	308	490	613	465	767	446	986	1052	1038	430	273	589	574	445	172	409	434	709	963	1037	270	1178	1325	546	508	619	844	1063	1014	1137	273	220	425	232	225	154	187	681	506	347	563	530	266	198
ap2a1.s	341	77	118	620	321	235	258	505	305	456	324	701	393	372	414	90	246	283	202	124	435	278	315	349	416	147	464	518	443	356	373	440	527	555	553	235	157	336	107	218	130	127	492	385	197	422	331	96	180
ap2s1.l	110	280	105	97	116	128	86	155	59	115	36	110	94	102	44	46	50	42	62	54	106	52	64	81	76	77	89	130	78	54	68	50	79	76	79	127	67	109	222	109	137	74	83	109	80	62	108	49	56
ap2s1.s	217	380	205	279	350	280	173	266	126	173	152	165	182	175	245	150	162	167	112	105	129	109	142	208	194	150	220	260	118	78	124	144	204	140	199	214	109	166	270	149	196	133	169	225	158	157	211	110	137
ap3d1.l	289	210	288	256	174	316	327	567	299	564	270	640	452	620	394	270	324	351	257	186	1236	456	545	551	589	276	643	803	1317	566	447	503	627	660	707	259	299	650	500	697	380	325	363	338	255	224	255	284	334
ap3d1.s	281	392	465	541	311	344	361	571	232	555	506	651	589	700	430	345	403	622	441	264	2461	985	840	630	540	505	537	637	2896	1526	981	827	852	729	847	630	561	1541	942	1328	739	554	648	466	470	497	352	511	687
ap3m2.l	534	1175	531	723	1110	973	278	212	174	253	563	534	482	653	261	409	215	286	186	685	589	348	431	476	474	828	439	522	884	635	734	569	624	467	550	1023	612	751	1510	841	864	538	438	203	406	256	394	494	460
ap3m2.s	1015	1523	707	1280	1532	1056	797	510	391	585	787	823	428	604	818	617	595	665	728	489	626	557	668	641	526	928	525	561	559	481	559	570	465	455	509	1123	815	1004	1472	1275	849	790	657	868	572	656	690	489	607
ap3s1.l	198	1485	126	148	309	246	138	110	79	107	179	89	118	175	148	324	229	226	135	400	1020	503	570	323	217	486	201	218	1087	622	481	277	215	179	159	791	392	861	1226	960	761	475	87	133	175	154	187	269	416
ap3s1.s	270	252	180	153	147	377	139	376	206	320	105	222	244	239	296	179	194	168	110	189	271	185	217	300	316	175	325	423	450	175	198	254	279	258	293	198	246	196	351	221	200	161	162	205	619	109	451	170	103
ap4b1.l	54	148	64	46	30	57	25	59	65	62	35	61	47	55	33	20	29	38	30	43	137	51	45	42	43	32	37	48	178	91	47	60	29	50	52	74	64	97	94	91	84	59	35	54	38	37	43	40	50
ap4e1.l	8	0	1	6	7	12	5	53	7	1	10	33	5	18	6	0	3	0	1	2	0	1	2	2	0	0	6	5	1	2	0	1	2	0	2	1	1	2	5	2	2	5	0	0	0	0	0	3	1
ap4e1.s	31	3	23	38	7	37	25	57	39	94	20	97	69	52	52	7	18	14	15	12	21	4	0	16	30	7	28	45	67	15	1	15	31	35	43	6	7	4	11	16	6	5	32	36	34	23	32	8	3
ap4m1.1	180	98	75	295	260	220	223	144	102	145	168	228	139	142	217	170	136	169	84	65	92	91	109	181	174	118	148	162	72	93	117	114	124	146	124	151	77	106	98	122	89	106	186	167	155	151	124	59	86
ap4m1.l	13	1	10	29	25	8	24	15	13	8	18	8	8	3	8	11	8	10	15	3	7	1	10	13	9	4	3	14	7	5	8	3	3	9	6	6	6	5	4	18	9	5	17	16	19	38	28	7	9
ap4s1.l	315	472	278	523	639	369	309	146	109	95	188	135	134	118	196	221	265	273	268	105	100	143	178	151	179	215	176	177	119	109	141	166	164	137	139	177	166	215	241	205	139	159	229	185	204	240	222	62	157
ap5m1.l	48	150	40	41	23	32	36	34	28	31	29	55	59	39	41	12	94	102	37	79	321	97	70	67	52	91	77	71	697	198	95	80	69	52	63	89	78	120	146	133	108	76	34	27	21	55	42	59	53
ap5s1.l	21	37	47	34	63	24	17	57	43	20	16	45	47	67	23	43	18	19	18	5	68	12	21	24	27	8	24	41	25	9	33	34	37	25	34	15	8	33	16	11	18	14	49	39	40	73	45	18	17
apaf1.l	36	50	26	26	23	27	35	90	34	44	34	39	80	106	53	66	54	79	53	21	197	56	71	70	50	16	43	77	120	72	50	29	38	37	40	44	36	51	81	68	54	34	26	72	21	30	41	29	50
apba1-like.l	14	16	17	33	19	17	19	43	7	64	14	32	88	32	12	18	27	26	14	3	115	26	17	14	15	15	29	80	124	26	18	14	30	21	53	9	22	27	20	34	25	20	37	21	64	17	16	11	17
apba1-like.s	65	62	266	193	81	72	197	112	119	296	238	278	132	204	255	131	236	281	207	22	133	49	82	148	176	66	192	225	97	46	76	117	207	187	202	52	78	102	56	70	85	108	282	265	332	193	213	75	77
apba2-like.l	14	130	8	19	15	13	6	4	33	4	19	7	8	8	32	26	33	15	10	44	294	88	42	20	9	51	16	5	318	121	52	23	23	11	11	89	50	179	147	118	102	67	4	10	6	18	4	32	80
apba2-like.s	10	78	13	12	10	18	13	7	13	4	19	11	3	3	28	50	6	10	8	33	366	146	99	47	40	56	32	22	253	62	37	22	15	7	9	74	32	93	95	103	59	50	9	8	10	5	4	21	51
apba3-like.l	305	379	370	294	303	384	276	353	307	392	254	433	381	442	214	220	226	317	182	314	821	289	298	371	350	317	365	430	1074	450	324	349	452	335	398	445	340	477	563	496	389	294	273	261	351	201	341	273	261
apba3-like.s	225	124	201	265	195	201	230	274	163	305	178	233	280	198	254	168	243	265	187	139	263	118	204	323	277	152	259	363	272	163	177	235	252	238	272	195	181	163	133	199	130	133	175	130	197	201	292	134	124
apbb1ip.l	21	0	0	1	1	15	0	4	0	0	0	5	9	10	13	0	0	0	0	0	1	0	0	0	0	0	0	0	1	0	0	1	1	0	1	0	0	0	0	0	0	0	0	0	0	0	0	0	0
apbb1ip.s	7	0	0	22	1	4	11	14	7	4	3	4	0	1	20	2	5	15	10	1	2	7	11	20	9	0	2	11	3	4	9	8	7	7	11	0	3	3	3	1	0	3	3	7	2	1	0	2	3
apbb3.l	0	0	0	0	0	0	0	0	3	0	0	0	0	0	0	0	0	0	0	0	0	0	0	2	0	0	0	0	0	0	0	0	0	0	0	0	0	0	0	0	0	0	0	0	0	0	0	0	0
apc.l	870	43	454	353	205	626	574	919	571	1232	759	986	1112	930	1087	915	746	548	674	116	411	612	950	1008	844	230	759	787	285	406	785	947	832	619	720	216	353	268	331	230	293	190	683	617	714	539	601	713	115
apc.s	412	74	347	327	194	329	507	497	260	757	540	600	464	509	678	332	529	478	514	40	182	254	418	479	473	169	485	559	217	266	443	581	577	511	580	105	170	365	135	218	134	123	556	492	397	446	310	253	174
apc2.l	97	0	4	10	7	97	12	174	4	235	42	177	0	2	49	15	24	17	11	0	11	13	13	20	13	11	21	37	11	3	10	9	20	28	30	0	18	20	0	13	1	20	17	0	5	1	7	2	4
apc2.s	0	0	0	0	0	0	1	0	1	3	1	5	2	0	5	0	0	0	0	1	4	0	1	1	2	0	1	4	1	0	0	1	2	2	3	0	2	1	0	0	0	0	1	0	0	0	0	0	0
apeh.l	187	9	141	185	125	236	150	247	161	313	128	277	203	188	164	70	188	188	108	70	58	35	78	191	188	81	216	283	61	71	127	209	228	250	329	48	73	85	36	78	68	82	226	183	180	176	179	85	54
apex1.l	2047	3094	1128	3047	2365	1939	1434	1882	1616	1762	2273	1494	1693	1590	3456	2368	1641	2082	3027	1572	1813	1263	1453	1464	1232	2420	1202	1350	1944	1458	1713	1467	1479	1242	1294	2163	2066	2184	2357	2398	1867	2336	1792	3308	2100	1708	1874	1557	1708
apex1.s	4054	2427	3461	6206	2459	3457	3344	3035	1719	2505	3042	2528	1599	1314	4284	3200	2097	2830	3461	934	1308	1214	1498	1584	1161	1678	1079	1601	825	1181	1808	1988	1904	1613	1783	1748	1936	1803	1374	2500	1266	2127	3395	4543	3498	2530	3208	1057	1450
apex2.1	43	5	22	51	28	35	46	71	53	43	12	13	15	15	27	5	21	16	24	2	0	1	2	15	16	1	17	20	3	2	3	11	14	9	18	3	6	7	2	4	1	4	25	19	6	7	16	6	2
aph1a.l	1078	816	1262	1675	2173	928	1421	795	689	769	1254	1071	730	842	1505	1150	1148	1068	1247	693	1248	1000	1314	1160	908	1274	749	813	1702	1431	1563	1342	917	879	794	1548	1100	1499	1529	1690	880	964	1179	1047	1172	1307	1186	646	929
aph1a.s	414	238	301	586	574	364	425	269	218	369	461	406	324	359	610	495	481	511	541	378	553	458	599	466	403	499	346	409	716	551	490	513	409	345	312	656	456	560	489	568	397	325	464	412	450	477	552	297	360
api5.l	3559	2275	3345	5419	6231	3161	5027	3222	3068	2414	3397	3435	2039	2219	4471	3666	4054	3632	4443	2968	3413	3284	3687	3461	2797	4048	2651	2670	3731	3075	4064	3687	3161	2301	2361	4622	4627	5777	4560	5593	2739	3551	3285	2947	2594	3065	3700	3492	2436
api5.s	4280	3202	4501	6786	7309	4775	6005	3154	3578	3217	4213	3258	2315	2864	4709	4521	6443	6631	5609	4860	4587	4131	5022	4278	3423	5567	3018	3146	5343	4687	5393	4625	3728	3010	2946	8382	5221	6674	6251	6992	4395	4860	4087	3993	5230	4321	5524	4423	3703
apip.l	139	10	76	187	112	100	86	137	64	177	166	293	184	153	222	150	87	97	87	46	69	100	190	183	171	101	179	238	87	99	168	188	205	190	164	73	100	58	53	52	19	51	131	149	106	109	130	60	36
apip.s	416	153	306	445	361	366	154	343	74	366	433	567	366	384	364	389	199	239	95	248	949	480	539	622	523	264	527	594	1231	567	493	427	435	374	424	462	324	455	317	484	174	228	566	498	258	450	534	222	278
apitd1.l	55	70	33	33	27	62	21	93	29	58	19	39	13	24	14	14	25	26	23	12	129	19	22	21	11	24	26	15	155	33	22	14	28	15	25	40	22	55	73	43	51	26	38	53	14	18	31	20	15
aplf.l	41	204	40	56	54	29	123	76	72	68	67	82	43	65	66	65	93	70	85	97	341	125	121	51	64	103	63	72	305	176	94	67	62	40	66	258	93	262	213	240	155	67	33	33	39	18	44	66	114
apln.l	252	89	1180	305	331	1022	969	153	198	89	208	90	220	357	292	1149	744	582	322	126	653	408	677	1020	711	124	646	681	888	526	502	688	760	611	579	538	171	117	690	10	655	63	776	5	101	817	73	478	183
apln.s	71	26	333	150	207	549	168	20	1	24	54	7	1	18	153	284	70	69	94	1	3	54	97	161	151	0	122	126	1	20	114	189	169	146	126	111	0	18	64	0	125	2	571	0	0	197	3	1	7
aplnr.l	108	196	183	276	496	321	126	286	413	287	73	255	3237	2094	403	27	2135	1903	16	44	1639	1293	1394	1555	1338	32	1124	1123	1642	1282	1389	1386	1270	1233	1136	193	41	827	64	131	202	85	47	176	109	98	93	39	76
aplnr.s	30	60	34	278	594	153	18	170	127	145	16	244	3154	2215	31	9	2171	2133	5	14	907	1047	1432	1833	1632	6	1395	1516	917	914	1435	1713	1621	1559	1370	22	7	793	5	76	49	52	16	176	34	71	32	16	26
aplp1.l	30	4	21	112	79	21	38	56	0	46	24	68	4	18	16	37	14	17	35	0	6	21	17	38	48	5	67	88	8	6	12	24	40	53	64	2	6	5	3	1	1	2	61	17	2	29	4	0	9
aplp1.s	6	3	4	5	8	1	2	2	1	5	2	5	40	21	3	8	5	5	1	2	15	8	5	6	6	7	8	8	8	3	3	2	0	8	0	7	2	9	9	4	6	3	4	3	1	8	0	4	1
apmap-like.s	91	61	199	43	127	166	168	88	50	40	46	43	121	115	78	137	85	118	76	27	81	54	61	180	136	35	153	186	40	35	45	93	130	123	179	61	47	51	92	54	60	48	115	123	97	77	137	34	25
apoa1.l	0	2	0	4	5	2	0	0	2	0	0	0	1	0	0	1	0	0	0	6	0	0	0	0	1	13	1	0	0	0	0	1	0	0	0	5	1	2	2	2	0	1	0	0	3	1	0	0	6
apoa1.s	0	0	0	2	6	0	0	0	0	0	0	0	1	2	0	0	0	0	0	1	0	0	0	0	0	2	0	0	0	0	0	0	0	0	0	5	0	1	3	0	1	2	1	0	0	0	0	0	4
apoa1bp.l	94	124	80	55	84	113	60	52	21	32	42	51	40	41	70	69	54	63	63	50	193	114	92	101	65	70	56	89	83	63	57	44	34	30	40	83	58	91	139	89	82	62	56	65	89	82	107	36	41
apoa5.l	0	0	0	0	0	0	0	0	0	0	0	0	0	0	0	0	0	0	0	0	0	0	0	0	0	0	0	0	0	0	0	0	0	0	0	0	0	0	0	0	0	0	0	0	0	0	0	0	0
apoa5.s	0	0	0	0	0	0	0	0	0	0	0	0	0	0	0	0	0	0	0	0	0	0	0	0	0	0	0	0	0	0	0	0	0	0	0	0	0	0	0	0	0	0	0	0	0	0	0	0	0
apob.l	0	0	0	0	0	0	0	0	0	0	0	0	0	0	0	0	0	0	0	0	0	1	0	0	0	0	0	0	0	0	0	0	1	0	0	1	0	0	0	0	0	0	0	0	0	0	0	0	0
apob.s	0	0	0	3	3	0	0	0	0	0	0	0	0	0	0	3	0	0	0	0	2	0	1	1	0	1	1	0	0	0	0	3	0	1	0	2	0	0	0	0	4	1	4	0	0	0	0	0	1
apobec2.l	20	48	6	225	799	70	13	44	0	14	9	26	72	48	10	10	348	317	12	0	892	519	486	827	887	2	832	1120	653	544	586	684	846	848	905	37	0	663	39	1	92	34	33	6	0	94	6	2	18
apobec2.s	1	0	0	8	11	0	5	2	0	0	0	2	1	0	2	0	0	4	0	0	0	0	0	18	34	0	40	60	0	0	0	7	43	48	72	0	0	0	0	0	0	0	0	0	0	0	0	0	0
apobec4.s	4	0	0	20	5	6	0	7	1	8	2	20	18	16	15	0	9	1	0	0	3	2	6	13	15	0	17	12	4	30	27	24	23	14	29	0	0	34	0	0	0	0	0	18	27	0	8	0	5
apoc1-like.l	1772	155	2135	801	576	1690	316	4860	693	2285	1462	3255	1229	1440	3881	1790	410	532	1183	50	120	287	444	750	977	620	886	1341	76	185	323	544	938	739	994	1559	195	405	418	651	331	972	288	439	889	490	761	193	351
apoe.l	5	0	0	0	0	0	0	48	0	17	2	24	14	23	5	0	0	0	0	2	0	0	0	2	1	1	3	10	0	0	0	1	7	1	14	1	0	0	0	0	0	1	0	0	2	0	0	0	0
apoe.s	1	0	0	12	10	4	13	17	15	14	14	2	17	6	1	4	5	29	7	6	2	6	5	11	11	5	13	15	3	7	4	6	4	6	9	6	2	0	0	0	0	0	13	18	6	21	36	0	3
apold1.l	6	20	0	9	7	4	0	2	1	0	0	6	1	0	2	42	1	2	1	1	107	10	5	1	2	73	2	0	77	6	5	4	4	4	5	20	24	51	13	70	14	275	0	4	0	6	1	0	121
apold1.s	0	13	0	1	5	0	0	0	0	1	0	0	0	0	0	0	0	0	1	0	0	0	0	0	0	5	0	0	0	0	0	0	0	1	0	20	0	26	0	3	0	8	0	0	0	0	0	0	68
apom.l	1	0	0	6	0	7	0	1	0	0	2	2	2	0	0	0	0	0	0	0	0	0	0	0	5	0	5	5	0	0	0	0	0	2	3	0	0	0	0	0	0	0	0	0	3	0	0	0	0
apoo.l	100	182	62	110	100	81	45	81	86	34	49	29	28	46	38	56	30	27	49	45	48	34	38	24	28	72	26	17	74	51	39	39	38	20	26	108	77	67	168	102	106	42	68	102	109	70	103	50	30
apool.l	132	243	95	107	154	140	76	110	66	72	44	74	52	58	108	75	96	102	100	65	180	76	91	72	59	97	62	57	169	78	56	45	59	42	59	103	79	128	192	121	115	72	114	126	129	73	121	57	68
apopt1.l	48	351	30	90	88	73	62	72	21	33	27	36	44	53	29	82	52	49	41	108	238	112	102	41	40	115	37	50	263	102	81	39	36	29	23	181	114	181	302	166	148	89	31	31	31	26	30	72	91
appbp2.l	216	29	197	179	94	262	116	209	197	309	168	336	242	238	161	60	106	107	104	77	39	38	100	206	186	101	191	257	87	27	121	197	188	186	242	58	164	29	89	24	94	115	186	173	342	66	217	157	17
appbp2.s	88	66	36	42	19	106	39	161	53	106	21	106	76	72	61	17	26	48	20	13	87	28	41	67	81	33	95	102	116	43	32	52	72	71	99	23	34	36	57	39	38	21	42	27	100	27	49	25	16
appl2.l	43	51	70	40	12	37	40	137	110	111	70	143	66	138	50	15	132	79	24	43	254	40	41	43	53	54	58	79	351	52	31	35	47	48	79	23	95	39	51	54	60	111	37	49	150	29	106	94	14
aprt.1	655	291	234	428	426	478	607	483	213	504	293	481	384	323	375	229	386	540	576	150	182	156	178	247	301	223	251	357	291	177	244	294	309	306	346	228	141	152	280	189	153	146	184	340	356	142	342	109	97
aqp1.l	1	0	0	1	1	0	0	3	0	0	0	0	0	0	1	0	0	0	1	0	0	0	0	0	0	0	0	0	1	0	1	0	0	0	0	0	0	0	0	0	0	0	0	0	0	0	0	0	0
aqp1.s	0	0	0	3	1	0	0	0	0	0	0	0	0	2	0	0	0	0	0	7	0	0	0	0	0	3	0	0	0	0	0	0	0	0	0	12	6	2	0	1	11	4	0	0	0	0	0	3	7
aqp10.1	0	2	0	0	0	0	0	0	0	0	0	0	0	0	0	0	0	0	0	0	0	0	0	0	0	0	0	0	0	0	0	0	0	0	0	0	0	0	0	0	0	0	0	0	0	0	0	0	0
aqp10.l	0	0	0	0	0	0	0	0	0	0	0	0	0	0	0	0	0	0	0	0	3	0	0	1	0	0	0	0	0	0	0	0	0	0	0	0	0	0	0	0	1	0	0	0	0	0	0	0	0
aqp11.l	324	229	636	523	725	442	678	506	188	354	416	670	654	734	343	437	413	404	256	275	767	383	388	468	508	342	523	661	656	423	348	396	492	477	550	464	253	438	544	309	323	147	410	118	278	249	314	200	176
aqp12a.l	0	2	0	1	1	1	0	0	0	0	0	0	1	4	0	0	0	1	0	1	0	0	1	2	0	0	0	0	0	3	0	0	0	0	0	2	1	0	3	0	0	0	1	0	0	1	1	0	2
aqp12a.s	0	0	0	0	0	3	0	0	1	0	0	3	0	0	0	0	2	3	1	0	2	0	0	1	0	1	0	1	1	0	0	1	0	0	2	3	0	2	0	0	0	0	1	0	0	0	2	0	0
aqp2.l	0	0	3	0	0	0	0	0	0	0	0	0	0	0	0	0	0	0	0	0	0	0	0	0	1	0	0	0	0	0	0	0	0	0	0	0	0	0	0	0	0	0	0	0	0	0	0	0	0
aqp2.s	0	0	0	0	0	0	0	0	0	0	0	0	0	0	0	0	0	0	0	0	0	0	0	0	0	0	0	0	0	0	0	0	0	0	0	0	0	0	0	0	0	0	0	0	2	0	0	0	0
aqp3.l	501	8	115	563	605	144	322	517	569	1148	618	473	0	7	927	64	74	71	325	3	2	3	21	120	223	59	263	270	10	1	35	138	359	333	295	47	31	2	8	33	8	59	376	826	784	72	616	1	2
aqp3.s	7	0	31	10	15	20	14	4	15	12	11	38	3	0	9	4	3	3	0	13	2	2	0	8	18	9	10	19	6	8	10	4	11	7	17	12	4	4	6	4	1	1	65	6	8	44	4	1	3
aqp4.l	0	0	0	0	0	0	1	0	0	0	0	0	0	0	0	0	0	0	0	0	0	0	0	0	0	0	0	0	0	0	0	0	0	0	0	0	0	0	0	0	0	0	0	0	0	0	0	0	0
aqp4.s	0	0	0	0	0	0	0	0	0	0	0	0	0	0	0	0	0	0	0	0	0	0	0	0	0	0	0	0	0	0	0	0	0	0	0	0	0	0	0	0	0	0	0	0	0	0	0	0	0
aqp5.l	0	0	0	0	0	0	0	0	0	0	0	0	0	0	0	0	0	0	0	0	0	0	0	0	0	0	0	0	0	0	0	0	0	0	0	0	0	0	0	0	0	0	0	0	0	0	0	0	0
aqp5.s	0	0	0	0	0	0	0	0	1	0	0	0	0	0	0	0	0	0	0	0	0	0	0	0	0	0	0	0	0	0	0	0	0	0	0	0	0	0	0	0	0	0	0	0	0	0	0	0	0
aqp7.l	0	0	0	2	0	0	0	0	0	0	0	0	0	0	0	0	0	0	0	0	0	0	0	1	0	0	0	0	0	0	0	0	0	0	0	0	0	0	0	0	0	0	0	0	0	0	0	0	0
aqp7.s	0	0	0	0	0	0	0	0	0	0	0	0	0	1	0	0	0	0	0	1	0	0	0	0	0	0	0	0	0	0	0	1	0	0	1	0	0	0	0	0	0	0	0	0	0	0	0	0	0
aqp8.l	0	0	0	0	0	0	0	0	0	0	0	0	0	0	0	0	0	0	0	0	0	0	0	0	0	0	0	0	0	0	0	0	0	0	0	0	0	0	0	0	0	0	0	0	0	0	0	0	0
aqp8.s	0	3	0	0	0	0	4	0	0	0	0	0	0	0	0	0	0	5	0	0	8	4	0	0	0	0	0	0	1	0	0	0	0	0	1	0	0	0	0	0	0	1	0	0	0	0	0	0	0
aqr.l	2899	887	2225	4097	2198	2627	2201	2685	1819	2381	3216	3101	1966	1699	3717	2826	2847	2880	2649	2222	2501	2189	2556	2622	2143	2828	2033	2321	4265	3024	3255	2895	2698	2218	2088	2839	3134	4012	1894	3959	1750	2538	2507	2353	1977	2083	1784	2143	2223
ar.1	6	0	0	3	5	6	0	12	5	15	4	7	2	3	0	12	9	15	2	2	11	12	18	21	18	2	25	25	1	6	4	12	11	14	12	0	1	5	0	2	1	0	4	0	3	3	7	1	1
arap3.l	213	27	261	181	76	286	264	417	87	228	222	330	339	303	209	174	297	269	130	27	64	88	137	275	372	54	334	421	52	39	139	220	284	325	355	66	66	114	62	56	52	94	207	64	121	159	85	75	79
arap3.s	0	0	8	0	0	0	0	0	0	0	0	0	0	0	0	0	2	0	2	0	0	0	0	1	1	0	0	1	0	2	2	0	0	0	0	0	0	0	0	0	0	0	0	0	0	0	0	0	0
arc.l	0	0	0	0	0	0	0	0	0	1	0	0	0	0	0	0	0	0	0	0	0	0	0	0	0	0	0	0	0	0	0	0	0	0	0	0	0	0	0	0	0	0	0	0	0	0	0	0	0
arc2.l	29	158	18	21	24	32	8	33	13	44	27	44	54	67	24	58	52	36	11	101	364	151	125	94	58	72	65	86	373	199	83	67	85	76	79	124	71	145	163	125	111	89	13	15	9	16	20	80	66
arc3.l	55	135	36	44	40	70	24	73	35	78	60	124	113	123	15	56	23	25	28	50	169	109	125	167	122	51	149	179	231	127	130	119	126	154	168	76	51	120	109	89	69	41	51	34	24	120	46	32	53
arcn1.l	1414	2194	2158	2395	1609	2087	1579	1779	1741	1874	1697	2040	2945	3271	1556	1474	1973	1970	1135	2888	1301	1343	1956	2608	2564	2247	2608	3095	1652	1241	1776	2303	2551	2275	2471	2538	2556	1883	2439	1798	2017	2016	2002	1852	2918	1727	2807	2596	955
arel1.l	729	828	1201	742	694	873	1171	612	544	763	657	663	564	534	858	1077	1209	1188	918	698	1070	746	887	843	684	783	619	700	1381	940	894	818	680	497	561	910	818	822	799	751	843	716	1203	773	745	1238	927	652	460
arf1.l	2508	1833	2573	2591	2581	3141	3208	3209	2233	2816	2518	3337	4505	5415	2762	2436	4736	4726	2823	6542	1795	2556	3755	4095	3937	4221	3601	4013	1490	2160	3413	3458	3365	2948	3018	4559	4158	1941	3906	1937	3810	3219	2179	1913	4069	2316	4394	6700	1005
arf1.s	2300	1140	2107	1955	1466	2536	2219	3618	1991	2401	2603	3191	3298	3247	3249	2466	4134	4299	2154	3717	1195	1869	2915	3471	3580	3006	3431	4080	1358	1747	2922	3375	3468	3023	3146	3213	2956	1897	1944	1509	1986	1918	2339	2099	2915	2349	4061	2913	1008
arf3.l	662	97	338	278	109	402	443	647	159	834	336	612	193	186	574	384	416	385	618	247	146	155	304	302	204	183	187	230	122	143	214	306	237	223	244	195	110	114	90	86	133	126	427	252	278	535	422	185	136
arf3.s	311	82	82	315	168	133	137	258	135	303	199	395	139	136	281	155	185	203	229	91	38	58	72	107	102	98	102	132	80	87	99	117	101	107	113	115	96	105	71	89	77	63	144	153	182	106	116	91	81
arf4.1	2913	1672	4603	4704	6556	3836	3921	3359	4222	3053	2932	3708	4894	6637	3605	4305	5263	5234	3033	6145	3195	3105	4513	5051	5129	5642	4740	5582	2663	2460	3386	3984	3865	3549	3715	5093	4477	3030	4852	3090	3580	3705	3399	3080	6265	3068	6591	5521	1590
arf4.s	4378	2609	5254	4944	6459	5598	5736	4128	3543	3515	3946	4346	5371	6799	3584	4119	6131	6322	4429	7549	4227	3961	5429	5509	5152	7324	4858	5584	5338	4331	5218	5748	5392	4662	4747	6974	5106	3538	6437	3989	4834	3998	2988	2649	7419	3224	7323	5742	2004
arf5.l	2057	1060	2302	4024	3710	2731	2951	2262	1516	2616	2791	3071	2614	3281	2033	1986	2581	2700	2391	3049	1083	1532	2066	2522	2319	2786	2124	2505	1355	1289	2053	2423	2320	2092	2061	3190	2646	1585	2232	1735	2446	2670	2349	1950	2774	1949	2981	3507	1060
arf5.s	2889	2934	4393	4608	4806	3313	4384	2842	2519	2893	3602	3556	2902	3584	3369	4110	4428	4727	3720	3991	3993	3721	4760	4271	3776	4421	3443	3786	4579	3959	4592	4347	3866	3317	3188	5332	3715	3608	3822	3361	3243	3330	3462	2726	3496	2846	3811	3584	2134
arfgap1.l	1588	1064	2261	2054	2899	1569	2792	2145	1442	2170	2277	2667	2509	3006	2164	1902	3378	3552	1751	2802	3757	2902	3545	3771	3252	2928	2822	3374	3181	2353	2985	2989	3032	2435	2404	3471	2629	2670	2837	2395	2078	2021	2348	2015	2434	2334	3251	2532	1307
arfgap1.s	2300	901	3170	3860	2879	2259	2751	2103	3043	2593	2878	3297	2592	3093	2554	2811	3487	3219	2288	2449	2311	1933	2724	3015	2575	2533	2525	2785	2511	1844	2612	2686	2848	2296	2254	3049	3251	2267	2231	2349	1798	2180	2852	2761	3295	2512	4495	2650	1111
arfgef2-like.l	527	172	1308	241	288	1321	873	1390	455	1361	858	1584	2870	3026	867	1138	2418	2109	643	2526	810	1148	1751	2281	2169	1290	1880	2318	996	968	1914	2377	2466	2033	1734	694	2099	489	1042	505	1341	1351	746	430	1568	388	1485	3746	207
arfgef2-like.s	328	34	356	285	196	414	319	696	385	861	630	1157	1429	1579	510	390	1387	1345	447	1588	219	480	957	1107	971	759	934	1042	170	317	801	1062	964	773	775	278	903	159	334	145	529	554	308	325	852	238	778	2133	116
arfip2.l	102	16	150	69	106	107	104	188	70	269	215	305	358	500	109	77	216	200	97	248	72	81	169	298	321	337	349	428	69	70	179	269	338	299	306	134	281	36	103	41	119	150	61	86	222	34	231	309	26
arg1.l	589	904	1550	154	219	1397	812	1488	1187	928	658	1011	1522	2250	808	1355	1445	1387	530	2068	2004	1131	1318	1201	998	1824	1034	1217	1088	977	1032	1053	1135	964	1042	1347	2719	642	1985	1441	1660	2811	391	661	2322	154	1576	2579	315
arg2.l	26	1	5	21	3	20	11	19	1	21	14	17	3	13	14	10	5	1	13	2	1	3	3	7	12	3	9	7	0	1	0	2	16	11	11	2	4	4	8	1	5	10	12	5	5	16	19	6	4
arg2.s	61	39	351	42	27	122	15	148	78	60	60	135	250	238	30	66	30	62	56	172	44	49	36	78	121	181	140	212	113	54	25	55	99	104	166	69	310	72	66	257	39	349	40	24	30	50	84	130	19
arglu1.l	1893	1566	1818	3029	1757	2263	2154	1838	1414	1876	2392	1934	1546	1589	2104	2094	2931	2656	1803	1324	1628	1826	2480	2607	1966	1624	1906	2325	1201	1312	1758	2089	2062	1772	1856	1523	2197	1991	1199	1821	1291	1902	1866	2435	1521	1811	1595	1729	1323
arglu1.s	2434	1537	2207	4155	1710	2315	3151	2046	1756	2223	2918	2464	1593	1580	3287	3113	3350	3147	2921	1214	1838	2303	2953	3048	2310	1537	2235	2589	1542	1806	2490	2506	2627	2198	2132	1603	2277	2810	1541	2205	1445	2235	2615	3068	1736	2493	1776	1924	1603
arhgap1.l	100	76	175	148	196	114	252	129	88	178	212	262	358	534	82	223	252	226	223	229	953	459	551	641	752	279	753	800	757	343	334	385	452	467	503	199	163	221	211	232	155	179	134	104	149	126	218	191	97
arhgap1.s	70	86	55	77	108	75	59	58	51	48	83	77	82	116	142	97	133	162	106	108	569	216	250	146	142	156	142	149	786	364	196	163	131	110	143	217	126	301	190	250	116	117	82	92	106	87	115	104	118
arhgap11a.1.l	1583	857	1443	2431	951	1481	1599	1418	992	1513	1834	1998	1532	1479	2141	1554	2462	2146	1897	764	2202	1320	1456	1432	1291	1019	1377	1678	2888	1539	1413	1287	1287	1264	1254	680	1537	2588	1022	2081	1101	1536	2725	2557	1327	2107	1363	1294	1584
arhgap17-like.l	194	109	397	120	151	276	399	520	195	358	392	316	760	1127	743	373	1688	1196	470	338	1420	1626	2076	1969	1843	430	1558	1781	1653	1592	1756	1683	1525	1409	1392	349	679	497	477	483	216	333	173	195	313	97	414	421	106
arhgap17-like.s	198	23	178	149	124	143	326	275	236	240	249	237	125	216	272	242	337	345	375	227	431	404	363	365	301	264	265	296	563	554	503	453	400	345	379	312	338	380	224	287	146	292	108	90	99	121	188	157	57
arhgap19-like.l	1004	855	541	1618	574	795	910	1483	584	1248	923	1590	853	1052	1061	799	1057	934	1075	480	885	597	712	799	765	489	808	1040	1433	853	769	856	968	907	930	499	863	1393	534	1006	611	692	1593	1230	697	1223	579	613	918
arhgap20.l	59	2	29	44	9	23	18	312	16	126	11	172	26	19	48	20	41	27	81	10	28	4	17	17	18	15	16	29	27	10	10	8	21	35	28	20	8	15	5	27	17	14	39	32	14	8	19	8	16
arhgap20.s	4	0	0	4	0	3	1	5	8	2	1	2	0	0	2	0	1	4	1	2	10	1	1	0	1	1	3	2	21	6	2	4	1	3	3	2	1	1	4	0	5	0	3	3	1	1	0	2	1
arhgap21.l	1215	197	1007	1378	429	873	1433	1022	799	811	1635	842	731	675	1868	1047	1995	1738	1498	299	1669	1200	1471	1801	1480	719	1083	1171	2547	1158	1536	1708	1503	1150	1252	410	1054	1680	384	1999	351	1082	1412	1416	563	1000	726	481	1014
arhgap21.s	814	175	726	1143	340	517	1286	627	775	649	1155	723	600	445	1155	1032	1843	2249	1725	186	1002	1185	1520	1481	1238	573	998	1241	1013	990	1230	1530	1298	1154	1095	383	786	954	300	944	230	830	1082	1152	578	848	545	546	658
arhgap22-like.l	5	1	8	22	15	18	3	8	0	7	1	7	13	19	2	5	16	15	9	13	0	0	6	13	35	1	34	44	1	1	10	10	28	20	48	4	1	9	3	4	1	0	36	5	3	15	0	5	1
arhgap23.l	234	33	461	349	299	222	359	841	126	568	354	613	480	457	432	343	596	632	254	270	377	453	797	981	985	370	896	1091	379	307	524	671	787	760	835	182	241	168	96	95	73	80	311	218	275	352	486	144	79
arhgap23.s	27	6	25	15	12	9	16	74	3	46	16	84	36	29	11	4	17	16	25	6	116	24	15	43	67	10	53	77	48	17	21	37	48	54	86	1	3	12	4	10	5	2	22	27	27	27	20	2	10
arhgap24-like.1	0	0	0	0	0	0	0	0	0	0	0	1	0	1	0	0	0	0	0	0	0	0	0	0	0	0	0	0	0	0	0	0	0	0	0	0	0	0	0	0	1	0	0	0	0	0	0	0	0
arhgap24-like.l	0	0	0	0	0	0	0	0	2	0	0	0	1	0	1	0	1	1	0	0	0	1	0	0	1	0	1	3	2	0	1	0	0	0	3	0	0	0	0	0	0	0	0	0	0	0	0	0	0
arhgap26.l	2	19	10	1	4	3	7	12	2	1	1	1	0	2	5	1	15	11	9	11	75	13	14	7	10	14	10	5	193	34	19	6	8	10	10	33	9	31	28	26	29	22	9	6	2	18	4	3	23
arhgap26.s	4	1	0	2	5	3	4	4	4	3	5	3	13	8	0	2	10	31	3	6	115	21	12	19	18	7	10	18	234	15	11	15	13	10	10	17	12	19	30	20	12	22	1	4	11	3	4	26	6
arhgap27-like.l	59	36	107	7	14	138	40	177	111	168	108	183	429	603	101	72	172	158	35	335	113	44	101	249	249	184	291	320	144	79	113	281	336	310	331	118	228	63	119	60	164	209	40	50	143	4	116	406	12
arhgap27-like.s	44	24	198	35	21	144	49	187	94	135	91	177	386	487	78	59	168	216	15	269	127	76	176	247	237	98	242	283	122	86	171	231	278	242	246	84	100	64	54	0	83	60	51	43	118	56	119	193	28
arhgap28-like.1	204	0	6	44	57	74	42	603	23	534	211	948	220	246	124	59	83	66	67	15	17	14	31	151	173	16	189	229	1	4	32	130	154	171	171	14	23	12	27	9	49	50	40	106	30	6	42	34	4
arhgap28-like.l	6	4	0	26	72	9	1	43	1	21	1	52	254	150	0	0	142	123	1	2	7	3	27	155	225	0	269	369	6	1	14	91	242	256	360	0	1	3	0	2	2	1	20	14	0	22	0	0	1
arhgap29.l	699	45	416	445	205	454	409	585	127	504	581	556	519	530	640	566	278	292	527	155	159	176	286	396	316	143	411	446	209	168	246	281	342	350	377	171	289	215	214	379	203	231	466	260	159	292	170	497	150
arhgap29.s	184	110	102	171	63	143	174	372	91	196	219	291	149	111	477	161	284	287	180	29	220	214	211	220	234	82	253	307	221	193	210	196	248	267	386	61	112	292	97	225	79	158	232	229	151	215	102	106	118
arhgap31.l	2	16	5	1	2	8	4	2	0	3	2	0	8	6	2	2	13	10	0	4	45	7	15	8	16	4	17	26	43	18	16	15	14	19	35	11	3	15	5	12	6	4	3	1	2	0	0	1	3
arhgap31.s	0	0	4	14	20	0	0	26	0	6	0	7	111	80	0	2	32	25	7	0	3	1	11	27	66	0	49	83	4	1	10	11	41	61	88	0	5	12	0	2	0	0	3	12	1	9	0	5	0
arhgap33.l	92	52	56	399	163	45	109	231	113	171	207	361	232	309	199	76	198	177	101	106	87	82	136	173	190	87	203	316	116	102	157	202	282	257	281	52	88	156	40	102	27	47	222	372	182	229	233	70	146
arhgap33.s	210	38	182	694	285	114	193	336	307	291	620	417	211	213	581	183	464	384	216	80	85	150	309	344	360	362	300	379	152	208	403	372	370	361	359	135	352	321	89	394	34	288	409	801	417	403	446	119	249
arhgap35-like.l	569	48	595	871	411	482	722	890	483	919	809	1283	1406	1391	945	579	917	835	684	438	394	408	743	1242	1121	442	1302	1449	461	349	709	1182	1280	1109	1230	182	544	322	202	347	172	248	872	702	635	736	648	549	241
arhgap35-like.s	730	104	737	1217	669	681	806	843	445	1050	942	1312	1179	1110	1291	1028	1287	1364	927	444	497	641	974	1152	1008	520	1088	1344	419	504	860	1043	1104	1021	1114	284	646	655	282	555	321	465	1110	1026	796	1069	778	615	444
arhgap4.l	2	0	0	11	8	2	9	20	6	18	2	24	19	48	9	3	77	70	12	1	51	41	37	54	53	1	54	70	92	33	45	47	48	69	77	0	2	16	1	0	0	3	12	7	6	33	5	3	0
arhgap4.s	5	0	8	4	1	14	1	27	13	29	2	13	4	0	14	6	10	7	6	1	5	3	4	9	11	1	13	11	3	5	1	5	7	11	7	1	2	0	0	0	0	0	19	10	9	15	3	0	4
arhgap40-like.1	0	0	5	3	1	4	0	4	9	6	2	11	22	16	5	3	3	1	1	2	1	2	0	3	8	2	19	22	7	6	1	3	21	24	17	1	0	1	0	0	0	0	2	0	3	2	6	0	0
arhgap40-like.s	3	7	4	2	8	1	11	4	4	5	7	2	1	0	4	10	7	15	10	8	85	22	9	10	2	7	5	1	41	14	5	3	0	1	2	17	9	10	38	23	10	9	0	2	1	2	2	5	13
arhgap42.l	78	21	102	77	22	71	101	177	50	121	70	191	238	175	102	30	136	93	93	30	3	10	14	59	65	32	89	106	6	20	44	47	89	114	122	19	38	20	6	28	8	40	132	38	29	85	32	57	41
arhgap42.s	94	2	47	19	8	46	48	107	12	108	10	69	145	118	40	14	73	68	63	6	17	4	12	38	76	3	109	105	25	15	9	20	49	79	127	5	12	6	4	1	5	5	58	5	10	13	14	6	4
arhgap5-like.l	1195	422	1091	1613	673	1183	1321	1256	803	1486	1314	1440	1766	1616	1705	1546	2082	1842	1296	489	558	1073	1567	1891	1688	823	1707	2049	646	878	1519	1664	1778	1592	1748	468	1095	1362	584	1041	702	1070	2003	1925	1258	1625	1120	1180	919
arhgap5-like.s	1358	605	1267	1627	717	1214	1490	1180	1015	1786	1736	1671	1698	1542	1908	1733	2026	1875	1486	463	1194	1490	1894	2029	1807	1167	1704	2088	1585	1576	2074	2005	2014	1603	1764	673	1360	1758	1011	1398	1055	1511	1860	1880	1656	1512	1400	1543	1128
arhgdia.l	123	163	106	123	112	147	126	143	82	120	102	134	116	130	115	171	151	154	103	358	506	233	191	161	129	280	94	110	571	351	239	159	116	132	112	413	215	313	311	201	243	167	110	71	61	144	101	262	187
arhgdib.l	0	0	0	0	0	0	0	0	0	0	0	0	0	1	0	0	0	0	0	0	0	0	0	0	0	0	0	0	0	0	0	0	0	0	0	0	0	0	0	0	0	0	2	0	0	0	0	0	0
arhgdib.s	0	0	0	0	0	0	0	0	0	0	0	0	0	0	0	0	0	2	0	1	0	0	0	1	3	0	2	20	0	0	0	0	3	5	7	0	0	0	0	0	0	0	0	0	0	0	1	0	0
arhgdig.l	1267	1115	1184	1206	1996	1192	1625	1307	694	952	673	870	721	794	1115	836	1113	1131	1275	580	666	535	557	605	589	1038	570	656	631	449	584	519	636	549	585	1019	711	775	1400	900	788	633	953	1229	1452	1017	1521	538	413
arhgdig.s	1050	1345	1366	1168	1786	1361	1092	1152	614	871	607	802	808	795	913	576	725	809	848	612	485	429	487	563	630	898	699	914	611	451	579	637	650	646	704	833	625	610	1283	788	853	595	755	871	1291	803	1264	618	376
arhgef1-like.l	454	322	473	580	482	394	586	844	129	649	719	881	851	965	579	386	1005	915	454	611	1670	828	1086	1220	1170	488	1307	1506	1805	1202	1053	1170	1259	1221	1200	614	670	1181	308	735	316	440	561	483	423	651	447	553	378
arhgef1-like.s	741	205	899	1098	799	820	1026	1134	606	1088	1374	1588	2588	2861	1229	1019	1984	1646	800	2015	1931	2199	3188	3377	2926	1969	2753	3253	2263	1853	2717	2931	2947	2524	2540	1162	2393	1201	800	791	757	1148	1227	1110	943	965	1632	2794	593
arhgef11-like.l	497	152	884	1676	1178	435	1226	757	291	486	860	866	515	508	840	697	917	795	566	149	589	673	800	1134	1035	388	893	1116	500	593	831	973	1146	964	1083	559	345	1112	259	528	276	296	1590	678	303	1371	419	140	682
arhgef11-like.s	180	14	206	511	318	156	233	196	50	122	254	356	169	133	205	68	157	110	132	63	49	61	102	282	392	126	346	487	159	65	149	294	432	420	466	155	69	99	65	66	40	48	412	294	99	318	116	41	149
arhgef12.l	155	11	90	151	64	150	89	400	129	321	131	282	250	219	161	34	116	64	65	34	61	40	87	246	279	35	208	324	96	34	82	187	239	206	249	21	54	24	21	26	35	31	205	263	209	56	136	59	12
arhgef12.s	286	4	195	244	69	355	117	437	238	508	262	518	432	478	286	81	310	276	98	212	87	84	208	496	469	111	438	578	178	74	210	475	556	445	492	35	115	45	57	53	58	85	406	596	418	141	325	341	24
arhgef16.l	973	508	2173	872	692	1820	2325	1285	668	1693	1706	1761	2001	2350	1182	1293	1666	1866	1219	3115	503	786	1302	1632	1639	1537	1697	1613	727	1014	1605	2160	1979	1713	1630	1485	2436	609	1789	465	1801	1657	1045	517	1129	1462	785	3196	270
arhgef16.s	2	33	8	14	19	6	24	43	35	29	2	14	69	108	18	11	246	205	12	14	53	50	93	156	131	41	147	174	59	46	68	87	114	109	131	11	15	59	24	14	11	44	43	31	137	59	67	9	20
arhgef17.s	72	11	54	90	90	37	66	253	29	168	85	297	238	199	65	50	151	94	53	24	44	102	149	260	289	36	267	382	88	108	212	332	373	403	346	20	31	107	29	28	17	28	177	80	42	202	55	36	35
arhgef26.l	5	9	22	191	275	77	39	59	2	10	5	24	75	112	13	23	429	282	25	7	9	65	173	425	519	6	488	591	21	34	207	365	442	380	488	19	11	205	10	10	10	4	290	6	8	305	3	11	39
arhgef26.s	1	6	0	0	1	6	1	3	1	0	1	1	70	61	0	0	14	4	2	0	20	31	26	55	27	3	30	40	8	18	24	23	22	23	35	0	0	0	0	0	1	3	2	0	0	0	0	1	0
arhgef28-like.l	15	0	9	12	2	10	23	90	23	69	14	139	522	599	4	5	92	57	15	22	10	5	27	171	328	5	341	449	3	10	15	102	254	269	343	1	14	1	3	3	8	15	13	8	30	6	12	35	0
arhgef28-like.s	21	0	51	1	2	29	4	76	20	40	21	91	60	136	29	31	73	80	1	32	10	37	73	263	254	14	265	291	14	23	55	104	158	164	129	8	21	0	5	1	14	29	6	3	6	4	91	75	0
arhgef37.l	0	0	1	0	0	27	0	0	0	2	6	3	27	107	2	7	4	2	0	1	4	5	4	34	102	8	95	183	5	5	6	10	64	105	151	2	5	0	6	3	1	11	4	6	24	0	2	4	0
arhgef37.s	87	16	161	0	7	245	69	632	10	312	140	598	1218	1387	87	41	315	215	19	240	13	51	147	541	682	26	819	956	23	32	138	469	779	747	832	51	15	15	141	16	202	24	10	0	23	1	25	274	18
arhgef6.l	1	61	123	12	10	9	5	0	9	2	6	4	9	8	21	44	73	76	12	1	221	97	131	66	58	4	31	45	93	99	63	43	38	30	19	21	3	58	27	8	53	29	245	9	8	341	2	9	20
arhgef6.s	397	402	429	759	408	345	514	684	292	644	542	566	384	382	588	559	562	452	401	463	591	654	767	686	562	624	574	766	1025	619	897	774	675	484	695	495	821	1018	393	755	378	842	467	611	300	437	460	529	649
arhgef7-like.l	143	84	115	234	137	168	103	142	117	175	145	169	185	178	160	178	114	107	89	71	257	135	182	197	232	95	231	330	236	110	163	230	247	196	239	115	106	124	114	102	93	80	240	174	132	182	142	94	97
arhgef7-like.s	507	177	409	501	260	554	429	804	350	626	432	686	477	578	580	324	498	498	347	197	304	174	308	506	493	209	521	673	259	162	295	384	523	484	559	203	305	235	275	222	256	289	560	412	454	488	350	297	191
arhgef9.l	0	0	0	0	0	1	0	2	0	3	1	9	30	16	0	0	1	2	0	0	0	0	0	5	13	0	29	65	3	1	1	6	8	14	46	0	0	0	0	0	0	0	0	0	0	1	0	1	0
arhgef9.s	0	0	0	0	0	0	0	3	0	0	0	0	0	0	0	0	0	0	0	0	0	0	0	0	1	0	1	0	0	0	0	0	0	3	1	0	0	0	0	0	0	1	0	0	0	0	0	0	0
arid2-like.l	2221	667	1668	3242	1205	1535	2225	1728	1264	1706	2806	2276	1554	1471	3943	2648	2568	2493	2530	915	2736	2060	2553	2451	1991	1648	1856	2174	2759	2142	2324	2327	2096	1920	1886	931	2576	3566	1071	3266	1166	2418	2564	3014	1304	2430	1545	1451	2441
arid2-like.s	2901	1019	2505	3459	1505	2347	3241	2424	1737	2357	2979	2586	1553	1393	4410	3758	3355	2928	3349	1098	3563	2746	3008	2395	2103	1832	1951	2011	3542	2606	2503	2321	1991	1724	1729	1355	2755	3842	1371	3514	1391	2835	3587	2788	1535	3280	1871	1683	2725
arid3b.l	4186	1560	3414	4303	3093	4359	4343	4316	1996	5307	6268	7346	7060	7733	5909	4865	7619	7828	4191	4574	4564	5786	8562	9767	9213	4221	8835	10152	4851	5507	8139	9292	9663	8544	8998	2665	6004	5590	2990	4572	3476	5267	5279	4826	4988	4615	3771	6277	3183
arid3b.s	2661	1114	2092	3587	1805	2683	3076	2972	1259	2821	3584	4625	2856	3120	3738	3403	4240	4171	2368	2125	2956	3296	4906	4845	4703	2352	4630	4941	2831	2632	3925	4065	4490	3876	3965	1654	3713	3189	1901	3105	2207	3040	2795	2438	2428	2886	2112	3562	2028
arid4b.1	20	18	29	18	11	28	23	100	31	41	19	47	23	24	30	12	58	67	36	8	49	12	28	25	16	9	23	43	40	27	24	26	32	42	40	10	26	33	11	20	13	14	20	45	30	14	22	15	8
arid4b.l	197	174	72	250	66	148	178	220	204	287	267	242	307	237	308	309	217	229	158	73	185	306	409	415	270	221	317	359	128	258	311	321	280	269	273	161	212	291	149	181	144	205	222	179	300	191	199	285	339
arid5b-like.1.l	8	13	1	31	11	11	6	16	3	29	12	28	14	19	6	4	4	9	7	14	37	10	7	10	5	10	7	12	25	11	6	8	9	14	14	19	14	17	15	13	15	13	18	18	0	5	1	8	2
arid5b-like.1.s	6	0	0	7	0	3	0	18	12	25	4	24	3	6	4	3	1	3	1	2	5	1	2	3	1	2	6	4	3	6	4	5	6	4	7	2	1	7	4	3	13	32	4	8	2	0	3	17	2
arid5b-like.2.l	0	1	4	0	2	0	1	2	0	0	0	0	0	0	0	0	0	1	1	1	3	0	0	0	1	0	0	0	1	3	0	0	0	1	0	4	1	0	0	2	2	1	0	0	2	0	0	0	0
arih1.l	844	635	855	1330	967	793	972	853	158	758	940	944	704	964	1098	863	888	876	755	584	382	548	794	972	828	774	863	973	362	518	732	838	875	834	865	788	755	774	595	783	612	716	770	739	660	825	797	594	512
arih1.s	435	274	416	561	446	423	458	533	113	522	531	505	359	429	580	457	624	527	455	267	415	346	449	554	480	381	498	549	409	294	396	471	506	406	485	441	376	477	330	404	305	359	427	381	345	475	358	285	316
arih2.l	163	22	146	267	115	147	125	152	170	307	158	245	153	179	199	90	128	121	79	56	190	90	123	168	154	107	181	253	334	147	111	159	194	192	196	62	87	78	50	88	46	67	206	275	145	144	268	59	47
arih2.s	573	125	394	983	650	520	400	606	454	639	486	559	413	414	548	228	264	266	299	176	513	227	335	381	400	277	395	503	753	302	358	386	428	424	389	333	305	339	198	413	168	223	600	656	343	400	463	140	269
arl1.l	1608	2912	2463	1428	1386	2326	1673	1751	1802	1625	1464	1754	3227	3641	1152	1855	1787	1936	1061	3956	1247	1424	1861	2215	1951	2821	2001	2416	1011	1285	1990	2171	2236	1963	2045	2054	3231	1362	3207	1542	2947	2675	1150	1076	2603	1165	2645	5008	782
arl1.s	338	445	413	403	347	641	450	357	172	390	408	584	777	956	319	379	549	522	294	1299	377	298	512	707	648	866	644	858	422	295	446	636	703	569	575	756	845	265	988	383	615	570	305	227	623	225	799	896	123
arl10.l	37	98	42	60	116	60	38	37	10	25	21	29	41	42	12	26	43	62	40	39	25	50	33	65	34	36	33	48	37	23	53	48	42	45	30	38	22	52	58	36	45	34	58	29	35	61	33	34	31
arl10.s	0	0	2	0	0	0	0	0	0	0	0	0	0	0	0	0	0	0	0	0	0	0	0	0	0	0	0	0	0	0	0	0	0	0	0	0	0	0	0	0	0	0	0	0	0	0	0	0	0
arl10b.l	260	89	119	126	46	306	133	475	132	169	132	215	423	342	147	176	151	101	159	71	245	83	82	223	310	99	285	385	231	70	68	75	139	140	239	69	142	93	118	127	78	81	176	221	130	106	86	125	53
arl10b.s	293	585	155	240	207	309	184	238	161	232	234	216	185	215	253	254	265	236	304	151	507	194	233	215	175	257	225	235	590	284	253	209	241	185	219	340	215	366	463	395	260	236	214	319	204	162	200	160	210
arl13a-like.l	5	58	29	50	56	29	18	5	1	2	5	4	2	8	9	29	20	21	7	18	31	23	18	17	5	20	11	17	100	59	33	25	17	13	20	45	15	54	49	18	21	3	16	6	14	85	4	4	38
arl13b.l	623	711	525	1106	634	472	820	547	369	662	750	776	544	652	1079	964	964	975	548	373	1285	959	1269	1177	1098	613	969	1163	1457	871	898	907	976	838	842	784	697	1209	916	788	608	574	894	811	469	958	727	269	639
arl13b.s	110	93	83	154	72	93	117	78	31	49	109	103	61	109	125	92	101	115	91	47	65	46	95	89	70	89	56	79	63	77	66	75	83	93	85	111	74	89	71	80	60	91	193	136	62	88	42	52	78
arl14ep.l	400	581	154	494	532	310	339	322	285	373	417	456	205	259	348	238	320	278	259	313	794	338	369	227	238	469	202	285	873	442	424	342	351	278	283	608	426	480	588	630	463	424	238	401	380	250	446	323	256
arl14ep.s	260	280	195	469	567	232	216	175	186	234	300	304	182	213	270	256	169	116	120	160	179	168	212	327	323	306	286	371	137	140	239	266	304	254	277	260	171	188	256	192	155	170	173	226	173	196	192	141	133
arl14epl-like.l	1	4	0	0	0	1	0	0	0	0	0	0	0	0	0	2	0	1	0	1	1	0	0	1	0	0	3	0	0	0	0	1	0	0	0	3	1	2	1	0	1	0	0	0	1	1	1	0	0
arl14epl-like.s	0	0	0	0	0	0	0	0	0	0	0	0	0	1	0	0	0	0	0	0	0	0	0	0	0	0	0	0	0	0	0	0	0	0	0	0	0	0	0	0	0	0	0	0	0	0	0	0	0
arl16.l	52	20	72	75	81	63	79	41	53	52	31	55	30	71	48	39	50	26	44	20	7	12	30	54	68	24	63	69	18	16	21	50	51	56	32	10	26	23	10	21	26	20	44	44	70	60	55	29	17
arl2.l	187	184	97	225	137	186	170	280	123	165	61	160	123	203	140	88	94	69	161	68	161	56	40	47	71	62	91	104	120	61	48	63	78	54	66	67	58	78	134	89	87	51	134	137	176	107	158	85	47
arl2bp.l	602	1051	420	827	511	610	460	705	809	537	351	646	818	1754	646	354	758	541	401	1301	784	373	546	666	704	864	682	820	855	444	619	784	725	659	724	692	680	533	969	587	788	566	662	849	906	559	974	1532	318
arl2bp.s	0	0	0	0	0	0	0	0	0	0	0	0	0	0	0	0	0	0	0	0	0	0	0	0	0	0	0	0	0	0	0	0	0	0	0	0	0	0	0	0	0	0	0	0	0	0	0	0	0
arl3.1	55	114	35	153	56	62	41	105	95	95	56	192	308	538	39	46	154	117	51	245	121	88	134	190	255	127	251	329	86	68	97	147	183	138	244	93	84	87	136	76	130	81	124	68	76	131	88	280	52
arl3.2.l	3	0	0	2	1	1	4	7	10	6	1	8	8	10	1	0	6	2	0	2	0	1	0	0	2	0	3	9	0	0	1	0	2	2	1	0	0	1	1	0	1	1	1	4	5	0	6	5	0
arl3.2.s	1	0	0	0	0	0	1	14	1	17	2	36	9	14	4	0	0	2	0	0	0	0	0	2	2	0	3	4	0	0	0	1	1	1	4	0	0	0	2	0	0	6	0	1	14	0	12	0	0
arl3.s	78	160	59	198	117	85	48	114	77	81	37	127	196	347	71	38	67	61	87	86	32	42	53	160	139	72	163	221	28	30	72	104	143	153	172	63	37	51	90	47	64	27	151	142	81	133	117	138	28
arl4a.l	1800	3795	2162	2830	1785	2199	2342	1436	905	1583	1966	1956	1347	1099	2249	2853	2042	2179	2143	1970	1334	1488	1814	1859	1690	1545	1304	1367	1097	1275	1536	1600	1442	1165	1085	2349	1400	2331	1527	1761	1754	1868	2577	1973	831	1946	995	2026	1805
arl4a.s	1859	1330	1456	1977	1320	1235	1430	2000	1069	1808	1605	1954	1122	976	1860	1385	1840	1597	3392	1565	1420	1051	1165	1243	1170	2067	1007	1061	1678	980	1140	1176	974	863	858	1628	2216	1912	1088	1845	1127	2378	1618	1736	1715	1032	1420	2063	1205
arl4c.l	89	67	50	91	110	112	41	105	38	83	77	134	189	122	68	81	65	68	69	74	56	48	80	114	151	145	145	167	80	51	71	91	153	189	132	119	259	155	131	175	78	315	55	26	85	140	76	111	139
arl6.l	104	173	78	108	74	85	54	79	75	65	40	79	38	104	61	29	48	49	44	66	103	39	41	59	31	56	55	71	120	56	46	32	52	53	53	80	37	98	144	118	98	63	51	76	58	46	48	58	51
arl6ip1.l	464	253	971	971	437	456	257	520	565	596	232	495	288	543	294	154	188	161	373	185	87	168	242	254	337	156	277	352	139	246	409	570	470	469	604	136	91	109	94	104	96	103	1921	2275	896	893	1000	150	160
arl6ip1.s	99	92	30	147	108	133	75	130	72	90	45	126	148	233	50	12	166	128	49	62	3	12	34	103	110	22	129	164	12	15	26	55	81	100	112	24	17	37	33	11	25	12	112	89	34	56	43	32	37
arl6ip4.l	1368	1259	1077	1383	909	1429	1149	885	1078	984	943	973	748	851	925	858	924	792	796	705	430	477	820	990	850	670	745	966	318	428	758	901	946	760	730	798	879	595	998	821	952	1068	896	1227	1690	766	1511	904	397
arl6ip5.l	129	350	194	323	197	182	144	65	69	236	207	223	260	186	241	198	212	229	97	455	530	283	353	331	306	408	312	370	410	280	231	261	273	253	258	456	396	290	519	395	372	282	520	728	644	285	543	330	188
arl6ip5.s	116	286	85	280	376	151	178	29	42	63	116	90	43	50	130	180	87	105	67	113	301	168	194	153	127	172	162	182	368	198	153	157	174	151	133	248	119	263	315	228	181	115	209	157	83	136	100	89	152
arl6ip6-like.l	699	531	648	657	449	800	643	723	434	645	663	952	779	843	941	997	1032	1040	649	396	581	766	993	896	762	460	691	767	522	756	897	754	638	652	519	382	680	665	448	543	605	854	583	559	920	964	880	742	359
arl6ip6-like.s	709	446	457	962	658	592	567	650	282	647	586	585	586	523	512	534	545	572	439	282	398	216	311	407	434	431	435	565	465	261	341	428	425	434	435	403	244	220	197	264	281	391	388	469	462	366	440	320	275
arl8a.1	0	2	4	23	10	1	9	0	3	4	0	1	1	5	0	0	2	2	10	0	0	0	0	0	0	3	0	0	1	1	2	0	2	2	1	2	1	4	5	2	2	1	33	29	8	1	5	0	3
arl8a.s	58	7	43	166	92	98	38	84	9	77	37	134	8	19	11	7	7	8	56	0	3	1	8	4	31	1	37	63	0	1	6	9	34	34	75	6	1	9	1	3	0	0	210	86	3	81	18	0	18
arl8b.l	389	245	450	768	495	596	533	503	433	552	338	417	408	386	357	199	426	395	367	250	299	175	312	391	356	240	370	413	364	222	293	377	336	340	344	396	266	274	295	315	226	257	536	409	392	414	487	218	195
arl8b.s	911	360	626	1431	736	954	828	652	384	915	986	1053	697	785	686	656	707	721	695	547	712	588	803	871	733	640	644	722	950	677	833	890	875	722	668	673	760	801	607	697	552	832	967	1014	860	847	779	609	548
arl9.l	244	121	88	279	157	230	252	404	235	346	217	260	216	210	402	261	323	351	273	104	242	153	189	194	156	196	144	211	364	186	210	186	211	156	186	186	204	131	182	140	141	202	150	226	490	237	396	89	60
armc1.l	662	779	531	1048	690	723	563	589	394	627	696	781	620	729	773	580	761	693	533	560	606	438	601	660	644	673	648	703	904	513	805	778	707	648	630	569	845	789	708	767	716	832	887	984	896	798	722	763	497
armc1.s	729	478	505	906	687	712	739	413	443	577	554	584	492	366	752	561	657	692	630	493	439	413	588	519	451	693	443	459	529	359	506	455	386	377	356	713	520	490	603	599	463	480	509	724	778	448	788	406	455
armc10-like.l	233	18	44	74	62	153	102	207	101	187	76	143	63	59	72	82	85	100	95	34	25	61	119	88	68	66	72	91	27	29	101	96	84	75	81	56	70	19	43	32	33	51	68	245	94	42	135	37	17
armc2.l	0	12	0	4	2	3	5	33	9	18	4	47	88	190	6	6	51	34	0	23	77	14	46	63	56	7	94	96	96	18	23	44	72	62	71	4	11	12	19	6	20	3	6	5	11	12	7	69	4
armc3.l	12	3	0	2	1	17	2	91	45	70	15	99	259	738	20	5	116	82	2	182	16	24	65	214	274	73	244	317	5	11	53	187	292	266	326	13	11	3	15	4	39	5	1	3	32	0	51	146	2
armc4.s	24	27	3	106	28	43	7	205	55	112	36	261	631	1523	32	11	205	125	3	204	20	38	137	352	487	68	483	613	6	22	95	252	481	439	588	30	33	130	48	3	103	28	80	18	50	62	69	307	19
armc5.l	155	22	212	232	258	136	362	418	145	196	211	263	170	226	225	122	361	255	263	112	189	198	271	321	310	168	306	338	184	207	262	280	288	274	281	150	152	154	142	136	93	115	168	157	151	183	160	135	50
armc6.l	483	529	380	651	433	546	530	425	314	453	383	455	400	578	399	323	346	379	440	205	144	228	310	400	373	273	382	432	174	189	281	343	390	349	423	330	281	373	231	377	290	329	426	444	271	351	298	263	237
armc7.l	176	145	114	174	177	185	218	141	119	107	58	97	109	83	154	190	148	163	205	58	116	74	89	74	93	164	74	90	112	56	104	75	79	106	76	183	77	90	202	132	130	92	84	98	171	83	164	53	56
armc8.l	59	33	29	29	12	71	56	82	28	65	30	44	15	34	52	23	45	40	45	9	71	24	24	54	35	19	38	50	63	21	20	43	44	38	49	32	26	49	57	33	26	22	39	62	39	39	40	16	26
armc8.s	57	108	46	63	48	86	77	55	36	63	42	49	24	24	59	27	67	76	42	23	341	122	66	47	60	48	51	42	360	124	81	77	63	65	64	52	46	113	115	104	72	33	76	65	66	82	44	27	53
armc9.1	219	109	332	267	145	207	408	332	398	258	250	292	461	623	294	270	727	471	317	557	338	408	837	766	565	392	476	552	297	311	636	662	489	392	333	199	469	247	305	276	276	404	288	168	605	293	439	826	86
arnt.l	156	23	199	215	115	168	111	146	171	225	134	232	276	266	232	74	123	140	65	162	49	99	195	325	218	111	244	291	65	74	204	228	217	248	191	80	124	51	51	54	64	113	128	113	220	159	280	127	36
arnt.s	337	29	321	402	316	296	321	652	336	501	406	506	674	820	467	262	512	650	169	745	180	341	618	606	576	495	542	641	154	356	568	712	630	553	550	295	662	210	287	151	182	306	409	376	255	239	584	706	78
arnt2.l	6	5	0	7	9	0	4	18	2	9	8	9	18	11	9	3	26	22	8	6	16	8	18	21	18	14	21	37	3	7	1	5	12	18	28	9	3	1	0	0	4	5	5	20	5	0	2	3	6
arnt2.s	6	0	0	17	7	4	14	7	3	2	10	6	20	13	16	5	21	25	4	1	17	14	10	30	21	7	17	27	4	9	15	13	14	17	15	1	5	1	0	0	1	0	12	17	2	0	2	2	2
arpc1b.l	188	987	152	376	528	256	259	251	155	206	335	255	581	549	183	376	258	358	204	412	652	439	559	619	630	466	597	708	246	210	227	298	348	307	383	639	339	541	877	545	612	413	189	203	281	144	247	423	279
arpc1b.s	203	141	352	63	146	373	254	360	302	336	245	356	608	614	184	175	316	440	195	486	94	155	298	426	436	365	466	597	66	99	228	303	447	348	412	322	365	44	473	96	353	321	137	164	885	114	803	534	23
arpc4.s	396	173	149	432	294	447	229	448	136	452	148	502	717	668	189	140	124	105	168	95	304	137	179	362	553	97	592	776	231	114	169	323	563	543	654	107	75	91	93	101	94	76	315	293	224	199	220	98	77
arpc5.l	615	1372	525	573	712	617	516	391	284	373	442	370	594	588	435	660	568	630	752	570	1207	685	624	495	477	647	439	573	1286	731	525	451	357	336	457	901	591	797	1271	896	815	605	335	439	612	498	574	407	441
arpc5.s	248	1122	194	335	418	265	223	279	167	264	322	287	446	434	167	415	366	369	393	503	772	495	535	384	351	556	350	457	884	486	335	275	262	245	299	837	539	803	856	799	690	564	214	282	333	265	337	441	402
arpc5l.l	1491	669	1046	1618	2296	1604	1170	1513	1246	1438	962	1467	1354	1495	1048	749	1136	1136	862	885	512	576	912	1076	1147	1253	1145	1358	643	589	864	1046	1150	1079	1143	1090	729	597	1295	751	853	634	1021	1253	1265	921	1466	727	416
arpc5l.s	6	0	0	0	0	6	0	41	0	4	0	4	14	26	2	1	0	2	0	0	0	0	0	3	11	1	12	16	0	0	0	0	4	5	11	1	0	0	0	1	2	2	0	0	0	0	3	0	0
arpin.l	27	62	56	12	19	20	31	42	14	46	19	32	19	24	13	13	19	10	51	20	27	6	7	11	7	20	13	15	72	17	12	20	16	17	19	29	21	51	55	23	31	19	15	15	27	49	31	11	28
arpp19.l	2103	3574	1710	2503	1576	2393	1816	1626	1222	1848	1462	1810	1355	1375	1580	1484	1481	1491	1637	1244	2145	1393	1514	1469	1374	1394	1334	1574	2249	1525	1555	1443	1468	1344	1379	2083	1463	1897	2402	1841	2045	1587	1549	1918	1749	1515	1581	1249	1080
arpp19.s	1467	3759	1420	3198	1862	1562	2130	1665	1476	2256	2044	2426	1780	1939	1410	1961	1318	1710	1464	1795	2270	1656	1836	1881	1894	2060	1744	2196	2898	2142	2140	2015	2151	1811	2030	2470	2208	2798	3471	2568	2752	2209	1590	2085	1729	1301	1439	1935	1609
arr3.l	1	0	0	0	0	0	0	4	29	37	6	12	0	9	5	0	6	9	0	0	2	2	3	17	80	4	75	94	1	1	0	2	12	18	18	0	3	0	0	4	0	1	0	0	34	0	14	0	0
arrdc3.l	142	28	52	59	41	117	167	166	241	65	25	56	213	281	110	36	203	152	255	119	27	55	88	207	222	55	210	219	16	32	44	120	138	179	151	28	96	115	49	86	34	37	91	55	32	57	31	69	23
arrdc3.s	178	78	69	137	75	118	163	129	238	71	82	63	51	68	180	174	241	194	241	90	64	98	161	220	205	77	194	192	132	110	109	152	145	132	167	55	200	216	78	233	70	74	217	197	69	142	46	70	62
arrdc4.l	8	11	9	8	1	2	6	8	7	12	5	8	11	23	4	13	5	3	2	7	36	11	9	7	10	8	12	21	62	18	9	5	8	10	21	14	6	12	11	17	10	7	3	3	3	3	5	2	5
arrdc4.s	2	0	5	0	4	1	9	16	8	8	4	0	1	5	3	14	4	6	4	4	59	19	20	10	8	6	11	11	57	22	15	8	9	2	2	24	13	22	28	13	17	14	3	3	0	6	3	9	10
arsa.l	21	0	1	12	9	7	9	27	15	10	15	18	3	7	24	7	11	16	10	0	4	5	3	6	6	2	7	12	1	4	2	3	10	5	9	0	5	3	0	2	1	4	4	11	9	8	13	3	9
arsa.s	54	38	83	128	61	58	87	69	49	75	54	70	30	44	96	35	57	56	48	23	111	51	34	66	55	24	54	79	143	53	45	57	62	53	93	47	34	47	27	50	42	34	76	102	124	98	76	23	38
arsb.l	40	47	12	24	15	37	17	19	11	22	14	7	14	7	32	1	30	16	30	32	25	7	2	9	9	35	7	3	77	53	33	19	14	16	10	59	38	64	82	57	27	25	23	24	13	11	12	26	23
arsd.l	7	57	13	50	41	19	22	2	3	3	21	4	2	12	10	17	13	23	4	18	172	85	66	39	26	20	14	24	76	34	47	19	32	14	7	35	22	54	41	41	19	19	33	4	11	67	0	14	57
arsg-like.l	1	0	7	4	0	1	30	2	1	1	3	0	1	2	2	8	10	4	8	0	1	0	1	5	1	0	1	4	1	0	1	0	2	0	0	6	0	1	0	0	0	3	0	0	0	4	0	1	6
arsi.s	1	0	0	0	0	0	2	52	1	20	1	23	24	10	23	1	3	1	1	1	1	0	0	0	5	0	19	24	2	0	1	11	14	11	21	0	0	2	0	0	0	0	1	4	0	0	1	0	0
arsj.l	5	9	30	83	12	22	0	15	7	10	8	6	9	3	7	0	68	72	0	0	0	4	16	47	79	6	82	96	0	0	13	44	64	76	105	0	3	0	0	11	0	9	36	189	6	12	6	0	13
arsj.s	52	22	59	46	54	121	89	8	3	54	33	33	10	11	57	59	68	31	48	0	4	10	14	75	65	2	77	177	5	8	13	28	86	70	112	8	2	25	1	8	4	12	44	15	1	88	7	0	29
art5.l	0	0	0	0	0	0	0	1	0	0	0	0	1	0	0	0	4	8	0	0	0	2	3	9	6	2	5	8	1	0	1	0	1	3	3	0	0	1	0	0	0	0	0	15	0	0	0	1	0
art5.s	0	0	0	0	0	0	0	0	0	0	0	0	2	0	0	0	0	0	0	0	0	0	0	0	0	0	0	0	0	0	0	0	0	0	0	0	0	0	0	0	0	0	0	1	0	0	0	0	0
as3mt.1	1	5	112	4	0	2	103	3	4	4	3	9	4	5	2	0	93	186	84	1	11	21	32	100	20	0	154	180	10	8	39	47	166	99	181	0	1	3	0	2	0	1	102	120	72	4	5	0	1
asah1.l	17	37	45	21	17	38	31	64	23	38	13	26	49	75	24	12	36	34	23	18	54	22	11	14	34	12	30	34	66	20	11	16	30	30	44	14	15	34	53	12	19	10	18	20	13	8	22	13	5
asah2.l	0	0	0	0	0	0	0	0	0	0	0	0	0	0	0	0	1	1	0	0	0	0	0	0	0	0	0	1	0	0	0	0	0	0	0	0	0	2	0	0	0	0	0	0	0	0	0	0	0
asap1.l	40	24	11	39	31	25	51	201	11	104	27	221	37	40	74	25	35	53	40	9	106	38	43	45	51	21	49	90	136	64	25	39	60	67	93	23	26	47	27	35	22	13	29	90	36	8	35	15	13
asap1.s	9	15	9	44	17	20	32	72	22	63	19	60	45	16	41	20	46	37	33	20	219	85	74	40	41	52	44	59	301	131	66	31	47	46	67	60	68	93	47	115	40	33	13	30	32	10	16	25	31
asap2-like.l	206	125	310	246	147	143	453	244	80	122	355	195	265	369	264	266	348	247	233	92	348	293	381	401	386	139	365	573	476	343	314	280	302	273	444	240	138	452	163	139	121	90	106	98	130	283	89	69	224
asap2-like.s	25	17	25	48	33	11	60	36	45	23	29	74	46	40	47	17	51	56	66	17	189	62	53	58	65	48	79	87	319	104	46	58	75	89	86	37	40	54	40	73	28	29	57	41	30	42	36	29	23
asap3.l	0	0	0	4	2	1	0	2	0	0	5	0	24	26	4	2	2	0	3	6	1	6	12	19	23	8	28	37	21	7	11	9	10	11	14	11	8	13	9	13	6	3	0	0	0	4	1	4	4
asap3.s	0	0	0	0	0	0	0	0	1	0	0	0	0	0	0	0	1	2	0	0	0	0	1	0	3	0	1	5	0	0	0	0	5	1	4	0	0	0	0	0	0	0	0	0	0	0	0	1	0
asb1-like.l	32	43	45	17	12	29	43	15	175	9	31	15	16	49	58	50	104	107	37	108	241	116	105	82	47	318	48	25	124	112	75	60	27	25	31	79	301	40	176	129	64	123	11	78	448	16	257	90	19
asb11.l	0	0	0	0	0	0	0	0	0	1	0	0	0	0	0	0	0	0	0	1	0	0	0	0	0	0	0	0	0	0	0	0	0	0	2	0	0	0	0	0	0	0	0	0	0	0	0	1	0
asb13-like.l	40	14	76	41	18	58	53	136	164	111	30	81	132	140	40	22	92	80	25	54	59	19	48	104	98	59	79	100	21	19	30	54	70	63	62	27	37	11	23	7	32	21	51	40	132	42	131	62	10
asb14.1	1	0	5	3	1	1	3	10	5	5	6	8	25	11	3	5	34	12	2	29	12	15	9	53	68	17	40	27	40	11	9	16	6	7	5	6	5	10	5	10	4	6	1	9	14	14	12	20	2
asb15.l	1	0	0	0	0	2	0	2	0	1	1	0	0	1	0	1	0	1	0	0	8	1	2	1	1	0	0	2	6	0	1	0	0	0	0	3	1	5	5	0	2	2	0	1	0	1	0	0	0
asb16.l	8	0	23	11	12	4	27	0	7	8	7	14	10	6	9	12	3	16	13	3	2	3	4	7	10	4	7	9	5	2	3	1	0	1	1	3	5	2	4	4	1	2	13	11	17	8	25	1	2
asb2-like.l	32	7	32	275	173	35	25	67	5	42	22	61	27	6	54	62	159	105	42	2	2	10	35	381	446	4	439	669	1	5	54	257	411	408	469	0	6	17	0	5	0	1	128	75	1	20	4	2	18
asb2-like.s	10	24	6	66	93	14	7	32	2	7	10	27	26	17	18	6	303	248	10	12	29	65	143	424	465	19	413	480	30	14	125	316	398	358	443	9	33	63	14	14	13	8	9	13	0	28	1	53	13
asb3.s	19	3	4	4	9	14	13	61	10	31	6	44	18	16	28	10	13	12	20	4	43	16	6	5	9	8	6	9	19	8	9	14	10	8	9	10	11	10	16	11	8	10	11	13	18	7	20	5	7
asb4.s	0	0	0	0	0	0	0	0	0	0	0	0	0	1	0	0	0	0	0	0	0	0	0	0	0	0	0	0	0	0	0	0	0	0	0	0	0	0	0	0	0	0	0	0	0	0	0	0	0
asb5.l	0	3	0	3	0	1	0	5	0	2	0	0	0	1	1	0	0	0	1	0	0	0	0	0	0	0	0	2	0	0	0	0	2	1	2	7	1	0	0	0	0	0	0	0	0	0	2	2	0
asb5.s	1	0	0	7	0	2	0	1	11	2	0	0	0	0	1	0	2	3	0	0	0	2	0	4	2	0	1	9	1	0	2	5	2	9	5	0	0	0	0	0	1	0	1	7	0	0	0	0	0
asb6.1	328	111	304	529	456	378	537	255	298	328	310	377	363	424	584	303	405	397	239	401	200	212	370	367	358	429	326	359	225	240	315	412	408	330	328	426	395	233	344	258	189	215	304	294	442	294	467	313	162
asb6.s	293	130	427	510	490	427	521	283	307	312	223	300	216	341	274	237	379	428	366	170	216	183	297	323	278	243	279	292	237	227	274	309	307	314	230	275	267	249	294	282	188	177	293	250	278	290	372	173	130
asb7.l	447	327	377	803	713	427	568	299	213	274	304	315	194	330	456	415	487	495	441	352	379	397	450	445	339	440	316	321	345	346	402	377	343	272	295	688	396	508	539	472	384	361	341	360	248	426	457	301	340
asb7.s	132	101	156	191	215	155	237	209	123	178	103	165	64	111	199	70	184	197	169	93	78	70	112	109	101	92	134	109	109	78	114	152	129	145	120	139	78	117	86	116	91	87	186	176	136	162	167	72	80
asb9.l	30	0	3	2	0	12	1	174	137	179	57	205	233	303	164	11	85	99	4	83	0	1	9	92	141	144	198	264	5	5	26	89	228	207	250	8	85	0	2	3	9	148	0	104	888	0	528	135	0
ascc1.l	53	126	4	37	43	63	18	34	23	19	41	30	49	31	42	96	31	19	4	78	242	127	109	70	43	88	47	56	211	98	80	46	53	31	59	99	75	113	157	131	102	49	24	24	17	16	20	56	65
ascc2.s	450	217	243	451	348	409	343	641	730	646	436	551	373	423	429	347	249	242	347	325	603	400	539	521	450	329	430	445	337	212	234	302	313	291	339	494	472	508	396	519	324	387	260	265	293	215	329	374	243
ash1l.l	83	8	172	198	161	70	197	150	116	194	189	237	144	167	174	125	156	175	141	81	100	128	198	270	210	96	246	252	97	104	197	222	239	200	177	68	97	74	36	28	48	60	192	225	132	114	199	69	50
ash1l.s	19	6	37	31	30	15	45	132	18	92	44	106	73	137	47	13	56	43	12	16	89	51	50	93	155	25	184	210	121	53	58	76	127	114	121	8	23	24	26	28	17	21	32	41	28	47	50	27	13
ash2l.l	974	1181	975	3320	2813	955	1575	857	823	961	1673	1364	583	708	1168	1065	1211	1224	1128	1139	2409	1617	1420	1133	965	1993	917	910	2672	1983	1848	1420	1191	976	911	2497	1848	2936	1891	3064	1349	1327	1760	1678	1160	1250	1128	1098	1637
ash2l.s	488	223	589	885	749	545	806	707	299	788	960	969	749	739	973	663	778	837	484	455	912	683	979	990	942	682	1039	1083	1073	745	847	902	992	912	873	663	695	941	324	729	277	508	782	719	463	846	726	517	561
asic2-like.2.l	16	0	0	46	5	3	4	3	42	41	49	32	3	7	10	11	31	40	14	1	1	14	23	30	22	9	22	17	4	9	35	32	14	12	15	17	11	20	1	66	3	16	1	15	5	1	13	0	16
asic2-like.2.s	7	46	4	10	36	0	17	3	9	5	14	0	10	5	7	15	12	4	8	17	32	26	15	17	11	30	3	7	29	19	18	10	8	5	6	24	13	24	22	31	27	17	8	5	4	6	2	16	13
asic4.l	0	0	0	4	0	0	0	2	1	5	0	2	0	0	1	0	1	0	0	0	0	0	0	0	0	0	0	2	0	0	0	0	0	0	1	0	0	0	0	0	0	1	0	0	0	0	0	0	0
asic4.s	0	0	0	0	2	0	0	3	0	2	0	0	0	0	0	0	2	0	0	0	0	0	0	0	0	0	0	1	4	0	2	1	0	0	2	0	0	0	0	0	5	0	0	0	0	0	0	1	0
asic5.s	0	0	0	0	0	0	0	0	0	0	0	0	0	0	0	0	0	0	0	0	0	0	0	0	0	0	0	0	0	0	0	0	0	0	0	0	0	0	0	0	0	0	0	0	0	0	0	0	0
asip.l	0	0	0	0	0	0	0	0	0	0	0	1	0	0	0	0	0	0	6	0	2	0	0	0	0	0	0	0	0	1	0	0	0	0	0	0	0	0	0	0	0	0	0	0	0	0	0	0	0
asip.s	0	0	0	0	0	0	0	0	0	0	0	0	0	0	0	1	0	0	0	0	0	0	0	0	0	1	0	0	0	0	0	0	0	0	0	0	0	0	0	0	0	0	0	0	0	0	0	0	0
asl.l	120	525	621	153	123	187	288	123	356	169	595	366	366	422	959	1194	152	235	176	2664	1025	1061	747	794	617	1983	505	536	933	1961	2344	1507	1192	835	981	1538	1776	232	1798	212	2780	2236	267	320	2523	115	1661	2507	117
asmt.l	0	0	0	0	0	0	0	0	0	0	0	0	0	0	0	0	0	0	0	0	0	0	0	0	0	0	0	0	0	0	0	0	0	0	0	0	0	0	0	0	0	0	0	0	0	0	0	0	0
asmt.s	9	1	7	7	1	2	0	8	0	1	10	0	7	0	1	0	1	0	0	6	0	0	0	1	0	3	2	4	0	2	0	0	2	0	1	0	3	0	0	0	0	1	1	0	1	1	3	2	2
asmtl.l	465	1284	430	481	364	452	338	213	251	409	307	312	297	319	453	337	367	297	345	469	2191	799	673	330	232	610	223	237	1993	987	638	423	295	311	253	696	659	1157	1330	1213	882	631	560	777	562	192	134	526	547
asna1.1	1123	506	756	1138	1248	1051	847	903	492	974	615	941	679	739	693	534	687	694	758	511	334	413	674	671	709	781	712	718	412	430	586	665	721	684	673	792	527	461	936	500	682	436	779	955	1119	615	1190	428	251
asna1.l	694	92	326	597	518	539	439	721	409	764	334	583	244	310	524	294	377	466	443	149	61	94	178	226	215	268	260	306	117	91	161	198	239	225	294	262	168	149	333	189	177	146	346	449	242	201	378	128	83
asns.l	7	20	0	19	25	9	5	7	4	4	12	8	6	5	9	29	8	15	8	15	21	16	12	7	9	11	8	12	30	22	14	13	7	2	3	20	12	17	8	25	11	11	25	37	7	3	10	8	12
asnsd1-like.l	1031	649	895	911	750	867	836	1086	676	1312	723	1162	806	733	987	494	873	943	919	637	389	285	480	630	675	557	640	859	406	331	485	689	705	641	742	484	549	375	648	384	670	523	610	890	912	469	928	723	190
aspa.l	3	10	0	9	0	5	0	1	2	0	4	0	4	2	1	9	0	1	0	5	13	8	3	2	4	2	1	1	5	0	5	1	1	0	0	3	7	6	3	3	2	6	0	0	4	0	0	1	6
aspg.l	1389	142	1757	1367	921	1223	2298	2251	981	2044	1661	2340	2255	2706	1538	1173	3295	3364	2289	1819	627	762	1475	1733	1600	1746	1355	1593	460	586	1024	1335	1391	1335	1087	1449	1853	557	844	710	962	1599	1310	1852	2483	1077	3021	2612	468
asph.s	30	46	6	80	52	3	11	77	21	94	20	112	28	40	25	6	17	7	32	17	1	4	12	67	82	46	69	131	29	16	39	83	93	134	160	36	26	71	43	51	37	38	14	10	2	6	0	18	61
asphd2.l	100	114	100	214	126	100	108	156	86	156	105	176	110	119	159	75	97	95	76	92	104	39	56	90	80	107	79	121	199	84	69	83	113	82	89	105	113	127	132	146	96	102	107	100	207	102	130	95	100
asphd2.s	28	54	19	92	40	28	45	74	56	91	51	99	54	74	85	58	31	45	41	33	118	30	29	34	37	49	53	67	95	58	32	57	64	46	62	47	48	57	55	51	42	66	43	77	97	33	68	52	45
aspn.l	1	0	0	0	0	0	0	0	1	1	0	0	4	3	0	0	0	0	0	0	0	0	0	1	1	0	2	0	0	0	0	0	0	0	0	0	0	0	0	0	0	0	2	0	0	0	0	1	0
aspn.s	1	0	0	0	0	1	0	0	0	0	0	0	0	0	1	0	0	0	0	0	0	0	0	0	0	0	0	2	0	0	0	0	0	0	0	0	0	0	0	0	0	0	0	0	0	0	0	0	0
aspscr1.s	283	890	232	454	344	252	261	135	141	196	260	291	152	186	242	341	267	279	263	300	833	421	353	262	220	371	184	231	813	411	364	289	287	232	274	592	301	524	759	601	518	398	193	209	138	135	139	230	345
asrgl1.1	253	756	173	347	195	237	249	62	145	75	306	73	135	110	176	548	319	311	221	444	1125	670	584	293	174	407	128	114	758	540	452	222	152	104	76	400	599	1055	612	728	589	613	205	257	230	257	164	461	542
ass1.s	0	0	0	0	2	0	0	4	5	8	0	8	4	5	4	0	0	3	0	0	3	1	1	3	3	0	3	2	0	0	4	3	3	3	2	0	0	0	2	0	0	0	1	1	4	0	0	1	0
aste1.l	60	12	23	42	17	36	60	90	49	67	39	87	21	19	65	27	60	69	77	28	23	12	27	28	14	28	41	39	17	3	21	20	21	15	14	29	40	28	27	44	24	22	51	82	30	47	53	14	26
astn1.l	0	0	0	1	0	0	0	0	0	0	0	0	0	0	0	0	0	0	0	0	0	0	0	2	1	0	0	0	1	0	0	0	0	0	0	0	0	0	0	0	0	0	0	1	0	0	0	0	0
astn1.s	0	0	1	0	0	0	0	1	0	1	0	0	0	0	1	0	0	0	0	0	0	1	0	4	2	0	1	1	1	1	2	3	0	0	1	0	1	0	0	15	0	4	2	11	0	0	0	0	0
astn2.l	0	0	0	0	0	0	0	0	0	0	0	0	0	0	0	0	0	0	0	0	0	0	0	0	1	0	0	0	0	0	0	0	0	0	0	0	0	0	0	0	0	0	0	0	0	0	0	0	0
astn2.s	0	0	0	0	1	0	0	0	0	0	0	0	0	0	1	0	0	0	0	1	0	1	0	1	0	0	0	0	1	1	1	0	0	0	0	1	1	2	0	0	0	0	0	0	0	0	0	0	0
asxl1-like.l	2123	922	1930	3196	1981	2137	3600	1918	1592	2077	2287	2342	1854	2110	2664	2262	3789	3423	2072	2653	2678	2800	3218	2812	2370	2385	2077	2477	2853	2582	3146	2786	2474	1986	1990	3577	3014	3271	1848	2633	2044	2089	2199	1701	1441	1813	1891	2453	1532
asxl1-like.s	3344	1596	2459	4625	2781	2740	4438	3391	2263	2376	3194	2735	1965	1910	4042	3462	5394	5345	4281	2338	4119	3528	3792	2999	2169	3234	2076	2277	4808	3539	3838	3149	2505	2096	2024	4732	3955	5377	2623	4576	2473	3476	3004	3091	1982	3102	2729	2638	2769
asxl2.s	8	0	8	8	6	15	8	72	18	77	24	66	27	40	28	6	16	19	9	1	11	9	18	47	49	7	77	81	27	9	16	42	65	62	55	3	5	1	0	3	2	12	31	43	103	10	106	7	0
asxl3.l	1125	224	1183	708	396	1225	708	1413	553	1717	1183	1407	823	856	1430	1316	680	633	715	134	326	532	936	1112	1033	491	938	1055	345	505	714	1140	1114	955	1071	308	673	1009	333	597	343	515	1317	903	1005	1024	644	717	700
asxl3.s	343	110	225	224	105	328	268	374	192	480	324	402	210	247	348	231	357	362	294	35	225	202	345	433	401	138	386	413	167	194	295	453	494	398	458	108	186	230	106	166	123	165	482	365	252	416	209	148	128
asz1.l	14	66	25	28	19	19	20	22	35	16	29	14	15	11	39	9	48	47	47	23	31	28	17	15	17	37	12	8	63	42	33	25	19	29	33	40	32	54	49	51	39	42	14	24	37	38	35	27	34
atad1.l	382	142	569	473	416	425	474	797	211	609	198	521	437	429	420	296	745	463	541	216	125	177	266	269	299	359	309	455	207	173	246	356	405	374	362	373	250	158	341	192	112	125	477	663	803	377	781	120	82
atad1.s	683	171	800	888	533	639	878	1176	495	907	498	967	612	593	843	544	985	981	1049	315	534	322	498	523	516	400	496	582	681	321	477	501	573	492	581	430	427	272	196	302	209	287	676	621	685	751	1224	269	184
atad2b-like.l	570	175	651	1058	516	502	1402	900	535	818	666	943	564	752	1264	1055	1406	1489	889	483	1147	939	1077	1018	789	650	756	845	1791	970	956	863	661	678	551	467	861	939	299	813	341	646	797	677	454	740	479	607	570
atad2b-like.s	247	89	225	538	246	197	655	318	318	331	344	486	264	351	496	489	743	720	475	240	469	410	479	468	409	365	348	394	748	421	469	457	369	298	333	247	377	335	154	336	157	278	337	323	313	288	273	272	254
atad3a.l	538	173	195	405	291	332	290	278	150	486	225	488	318	175	238	140	221	175	263	158	372	98	134	199	234	199	247	319	1211	307	234	321	353	288	331	297	192	253	282	270	211	99	228	408	200	132	462	111	118
atad3a.s	577	66	104	497	340	412	185	354	278	641	360	636	443	329	306	136	167	289	206	169	167	139	200	270	307	231	233	316	102	92	249	303	331	250	271	357	183	102	162	124	143	179	176	355	314	53	268	126	50
atad5.l	1693	628	988	2204	973	1305	1554	1027	743	1100	1721	1099	871	658	2367	1418	1587	1668	1218	612	1623	1384	1605	1369	1003	1249	963	1049	2756	1680	1797	1532	1276	978	1011	830	1641	2177	592	2336	765	1812	1473	1941	806	1575	1098	865	1566
atad5.s	1025	454	523	1329	572	715	1029	625	486	1034	1025	740	541	448	1517	702	795	798	742	239	885	698	827	826	643	538	651	681	963	653	895	847	793	710	684	378	751	1201	429	1142	487	917	1136	1505	543	960	667	473	758
atat1.l	347	76	365	361	257	372	415	217	221	308	245	357	253	277	262	199	254	229	322	23	154	125	177	273	269	94	295	307	134	108	157	221	232	272	286	94	139	121	96	123	95	149	276	261	186	290	198	69	116
atat1.s	183	84	195	277	175	158	167	223	143	164	140	175	110	166	173	245	214	248	202	51	276	122	176	145	150	47	167	171	188	133	157	107	142	93	118	74	73	106	84	74	76	99	161	150	77	131	114	63	51
atcay.l	93	5	0	1	0	119	2	28	0	0	0	3	1	0	0	0	6	3	0	2	1	0	1	0	2	3	0	3	5	10	3	1	0	1	4	2	3	4	5	2	2	5	3	0	0	0	0	1	3
atcay.s	1	0	0	0	0	1	11	1	4	1	2	0	0	0	2	1	11	11	4	2	1	0	1	2	1	0	10	8	23	10	10	3	0	3	3	0	1	5	0	1	1	1	0	0	0	0	1	0	1
ate1-like.l	119	54	205	275	120	78	152	229	69	216	104	210	208	194	209	63	134	145	172	79	214	83	77	135	151	103	140	187	185	93	78	112	157	140	150	105	94	122	90	104	47	57	159	131	257	143	288	71	61
ate1-like.s	3	14	9	6	10	0	6	13	1	14	1	6	4	7	8	2	16	9	5	6	34	9	8	0	10	5	0	7	31	17	5	3	5	3	6	10	8	25	24	11	7	8	9	9	4	0	2	4	7
atf1.l	694	452	858	1305	949	716	715	556	485	735	812	912	707	734	757	466	702	722	573	594	582	440	732	828	803	743	812	989	955	683	902	973	1025	833	961	694	773	633	555	653	523	560	1210	1265	786	1177	1214	591	391
atf1.s	578	680	587	798	589	568	566	478	446	580	705	855	670	778	617	654	788	832	608	990	2255	931	1091	937	826	1175	788	810	2389	1166	1126	920	762	686	673	992	1201	877	1028	1014	724	815	607	820	904	654	1456	1007	391
atf2.l	17	4	19	18	2	31	33	36	18	29	13	21	20	20	14	1	25	22	32	3	51	16	5	16	12	7	6	13	33	14	3	10	13	19	18	2	5	15	9	10	5	9	19	31	60	20	17	8	5
atf2.s	3	0	0	7	4	3	1	5	2	13	3	15	4	0	2	0	3	0	3	1	12	6	10	2	4	2	2	3	46	6	1	4	3	2	10	9	6	8	3	13	2	2	11	11	0	5	4	1	9
atf3.l	40	13	12	58	70	35	53	28	23	25	42	48	24	25	43	19	28	30	70	76	9	15	18	20	23	132	22	21	20	17	18	10	16	18	15	141	62	45	29	70	35	104	74	72	68	44	86	46	65
atf3.s	34	121	23	40	105	22	15	28	20	17	15	13	48	70	24	22	44	42	52	338	66	28	29	22	28	126	21	37	17	17	13	21	31	22	27	262	59	120	48	45	38	82	39	69	37	41	59	217	194
atf4.l	3051	3484	3563	4847	5643	3618	3345	2743	1988	2258	2537	2595	3531	3580	3139	2681	3299	2845	2464	5389	798	1413	2283	2407	2573	5871	2508	2912	1472	1174	2096	2741	2685	2756	2600	4357	3615	1900	3824	2378	2749	3157	3163	4808	4473	3166	6038	4072	1687
atf4.s	2356	2166	1747	3075	3264	1926	1874	2140	842	1674	1636	2142	1513	1637	2638	1509	1644	1619	1568	1845	224	643	874	1053	1007	2654	1027	1284	468	430	842	1252	1234	1311	1134	2606	1742	1150	1722	1537	1373	1834	1789	3510	2547	1462	3113	1399	1119
atf5.l	20	15	31	13	21	19	9	19	10	4	8	7	22	25	15	11	21	35	7	22	165	60	41	24	26	29	31	25	81	35	24	18	26	23	23	40	19	28	41	27	23	12	39	34	27	20	29	21	15
atf7.l	230	0	111	208	70	172	157	529	155	342	178	363	226	250	299	123	232	253	215	63	94	113	193	310	323	59	400	476	84	73	164	273	336	312	340	19	77	41	32	44	17	50	217	237	178	140	169	106	47
atf7.s	177	11	136	210	65	157	144	357	204	333	226	395	226	236	353	170	318	293	252	64	124	151	263	362	343	90	320	490	85	129	219	313	399	384	441	36	74	65	46	48	23	77	237	265	200	175	147	95	42
atf7ip-like.l	792	310	615	771	310	654	718	1462	471	972	1021	1204	899	948	1038	621	1144	1060	973	121	328	404	457	735	685	392	576	835	476	465	826	820	953	968	1022	257	549	529	287	473	391	541	721	801	719	610	397	642	489
atf7ip-like.s	612	201	562	679	245	390	660	964	207	817	717	1031	863	814	1262	793	967	749	1018	84	51	197	282	558	507	255	494	690	57	167	539	621	767	777	716	152	348	419	146	205	243	381	632	731	631	615	344	575	383
atf7ip2.l	113	44	48	134	46	89	74	216	126	246	100	248	76	89	207	59	119	101	111	68	79	111	114	150	128	115	147	140	80	90	101	142	161	158	110	79	56	91	23	54	23	62	155	188	110	92	65	15	42
atf7ip2.s	0	0	0	0	0	0	0	0	0	0	0	0	0	0	0	0	0	0	0	0	0	0	0	0	0	0	0	0	0	0	0	0	0	0	0	0	0	0	0	0	0	0	0	0	0	0	0	0	0
atg10-like.l	9	2	10	12	6	5	2	12	10	19	5	11	4	6	12	5	7	1	6	4	10	1	4	4	8	0	8	12	4	0	2	11	5	6	3	2	2	2	6	4	8	2	10	18	10	4	7	1	1
atg101.l	21	128	16	41	41	46	12	36	11	31	23	76	45	96	13	19	35	30	5	39	125	29	26	29	29	27	37	64	184	64	41	34	50	40	57	63	22	84	79	79	56	45	17	10	8	11	9	20	34
atg101.s	320	838	268	395	279	314	293	236	200	177	276	243	221	227	221	210	231	279	235	151	226	127	161	186	173	178	151	165	258	171	186	192	206	150	153	319	188	428	358	336	331	304	286	278	252	255	250	175	354
atg13.l	90	35	141	247	235	118	156	87	66	129	126	124	68	107	108	97	108	91	109	67	50	83	176	192	197	114	178	195	73	56	92	134	120	111	136	138	138	106	61	92	50	92	186	159	79	102	157	92	81
atg13.s	145	53	264	297	219	142	512	216	196	168	207	205	125	162	171	226	335	251	386	108	191	83	135	120	128	155	125	125	282	126	157	155	124	114	118	152	275	242	143	214	78	172	285	219	113	230	231	141	108
atg14.l	35	17	27	56	43	43	47	40	5	55	39	89	87	77	20	12	19	29	16	14	112	39	45	56	83	20	92	136	98	42	38	53	74	87	110	38	19	59	25	37	22	16	45	53	36	35	32	13	33
atg16l1.l	468	262	304	550	296	452	548	500	381	423	402	435	270	251	429	406	677	539	542	340	5393	1480	973	532	303	466	314	336	7844	1783	776	414	326	270	315	426	593	386	324	438	375	503	482	423	486	360	429	331	230
atg16l1.s	947	1491	831	1404	1060	925	1597	751	1448	660	908	779	372	524	1145	1297	2207	1570	1081	1131	3102	1632	1366	935	618	2359	586	621	5043	2131	1642	1009	857	594	555	1804	2704	2396	1385	3143	1210	2573	966	1284	1244	1107	1759	1084	1507
atg2a.l	40	12	25	50	31	27	34	62	39	76	27	90	71	152	40	28	34	25	17	27	157	43	55	74	117	25	136	189	254	77	59	72	133	96	150	25	42	64	26	49	27	22	54	53	50	33	40	19	12
atg2b.l	329	103	298	399	234	258	441	508	129	348	434	473	233	275	423	279	493	494	282	157	482	210	361	468	351	200	405	456	611	266	297	294	328	308	320	112	285	295	100	282	142	327	418	378	286	414	273	261	211
atg2b.s	76	48	80	87	93	73	99	195	71	187	157	226	148	239	91	73	124	138	77	160	270	88	114	175	178	133	199	227	520	174	151	152	185	198	223	82	209	150	75	143	102	123	68	64	123	93	112	239	93
atg3.l	144	903	66	173	233	172	119	39	52	30	141	36	59	67	117	177	133	152	110	249	561	323	211	94	82	287	62	70	407	286	202	100	68	43	46	447	257	461	642	480	497	296	53	70	60	58	61	211	242
atg3.s	260	1101	280	263	368	301	207	187	264	140	240	146	155	157	222	267	237	284	277	386	569	332	292	239	170	408	182	202	487	305	267	197	152	135	135	579	419	534	869	630	566	431	129	189	402	183	368	343	292
atg4a.l	6	14	18	12	8	8	16	37	9	18	4	13	13	21	10	6	15	20	13	21	73	18	8	4	11	17	14	20	70	19	10	6	5	9	11	40	19	32	44	35	32	9	12	17	8	7	10	13	7
atg4a.s	6	10	5	2	3	8	12	42	6	18	1	13	11	10	13	6	12	8	6	2	34	11	1	6	6	2	12	14	21	9	4	4	7	9	9	1	3	16	12	4	9	4	2	9	3	10	6	2	1
atg4b.l	38	90	58	43	27	48	58	69	32	51	49	69	79	89	47	39	81	53	38	54	182	65	55	56	62	64	75	89	159	89	61	45	77	63	38	122	67	111	90	129	90	55	32	24	56	31	44	64	65
atg4b.s	32	3	30	23	25	30	28	43	62	31	25	45	39	28	49	30	27	28	13	29	37	38	33	46	46	11	38	43	44	31	32	26	29	14	17	40	24	32	25	20	32	11	18	29	33	33	52	19	7
atg4c.l	264	198	146	331	176	285	200	203	76	213	109	180	84	65	288	82	58	94	153	40	386	59	69	70	69	57	83	103	697	177	67	68	85	78	93	72	83	191	127	181	79	93	240	189	94	205	129	47	92
atg4c.s	284	692	196	291	248	324	208	270	119	195	176	223	151	143	234	151	234	205	134	160	2389	318	218	264	261	184	266	318	1802	410	188	208	232	204	232	261	142	556	432	483	352	199	268	169	152	332	151	138	282
atg4d.l	222	134	275	479	396	163	276	195	258	171	452	233	315	447	364	286	313	293	169	409	363	348	363	361	261	644	277	249	262	260	242	232	162	125	145	483	791	643	394	829	217	386	261	279	417	373	606	391	315
atg4d.s	403	116	360	346	767	380	467	142	76	203	198	301	187	309	272	243	377	390	246	241	270	370	530	419	403	429	358	358	189	351	370	334	263	232	197	440	368	385	491	410	173	131	448	397	408	448	441	123	203
atg5.l	166	179	82	173	102	150	119	174	230	234	115	143	142	109	245	128	187	149	129	74	172	85	142	158	159	86	144	232	237	118	173	189	227	195	199	136	97	154	167	120	111	103	177	160	145	87	90	81	99
atg9a.l	5	3	0	1	2	0	4	3	0	2	1	4	1	0	3	1	3	2	1	1	10	3	4	1	0	3	2	0	20	2	3	1	2	3	1	3	3	4	12	6	4	2	2	3	0	3	1	0	3
atg9a.s	10	14	21	53	37	22	10	8	20	19	6	20	19	47	15	13	47	13	4	20	37	15	6	18	9	10	21	21	51	24	17	12	12	18	28	11	8	22	22	12	17	16	25	7	14	33	15	19	6
athl1.1	169	327	17	242	246	142	26	78	93	70	228	125	110	100	124	130	19	24	32	280	229	140	118	91	48	326	45	43	490	298	241	199	131	97	91	406	329	393	390	373	367	300	37	43	40	32	36	286	231
atic.l	456	472	473	157	338	405	114	388	39	217	201	250	118	175	267	186	155	153	346	200	242	199	147	180	149	319	112	108	286	230	220	156	126	126	139	384	259	365	835	428	530	292	302	325	520	467	374	274	171
atic.s	917	602	565	211	455	749	309	1182	154	1003	360	983	373	316	801	250	321	453	630	163	270	226	265	283	270	327	275	339	258	217	227	323	341	318	393	390	281	325	739	405	422	287	380	613	1012	612	1010	236	170
atl1.l	1	15	5	3	0	3	1	16	6	6	3	15	22	39	5	3	6	2	3	2	8	4	2	7	8	1	4	8	13	3	2	1	6	5	12	4	5	4	4	8	9	3	8	3	4	2	3	3	3
atl1.s	1	11	0	1	2	1	0	2	1	0	2	2	3	0	0	0	2	4	0	4	9	5	3	2	3	0	1	1	7	4	3	2	1	0	2	3	6	8	8	7	7	2	0	3	0	1	0	3	3
atl2-like.l	59	20	27	28	19	44	39	184	35	105	34	92	75	69	36	32	31	27	40	57	284	72	46	65	65	49	65	117	225	72	34	43	64	57	68	69	56	98	111	103	60	58	38	45	57	15	84	37	33
atl2-like.s	60	23	46	79	32	59	48	144	141	97	69	127	109	101	119	47	89	76	68	37	94	36	48	54	79	47	69	101	97	33	45	56	51	56	79	54	64	57	37	72	52	43	88	136	100	48	112	51	44
atl3.l	121	91	155	108	67	88	85	254	81	211	78	249	181	174	97	44	99	98	147	51	260	95	70	111	100	86	154	157	185	76	64	93	136	128	150	79	81	90	84	138	74	77	167	168	114	93	100	58	56
atmin.l	295	186	149	274	133	191	279	242	201	261	381	332	320	250	386	264	519	545	342	223	595	325	398	337	308	263	295	346	578	444	367	335	260	255	279	247	413	350	353	385	335	445	173	316	218	233	250	293	137
atn1-like.l	14	0	0	7	5	8	14	43	5	18	12	54	13	14	16	7	6	1	2	3	5	3	3	5	7	3	21	25	19	3	5	4	8	22	15	1	0	1	2	2	0	0	16	4	4	12	6	0	3
atn1-like.s	8	0	7	4	11	11	8	55	1	10	2	18	13	8	15	5	4	8	8	1	25	13	10	11	11	10	12	17	47	12	6	4	7	9	18	7	0	6	3	6	0	5	12	9	3	4	4	2	3
atoh1.l	0	0	0	0	3	2	0	15	0	12	0	12	0	1	0	0	1	10	0	0	5	0	4	9	5	1	1	7	3	0	13	3	3	3	2	2	1	3	1	1	0	1	0	3	0	0	1	1	0
atoh1.s	2	0	0	1	0	0	0	56	0	44	3	129	7	2	1	0	4	1	0	0	8	2	0	2	9	2	5	18	14	4	3	0	4	11	19	2	0	2	8	0	1	1	0	20	1	0	10	0	0
atoh7.l	0	0	0	0	0	0	0	0	0	1	0	0	0	0	0	0	0	0	0	0	0	0	0	0	0	0	0	0	0	0	0	0	0	0	2	0	0	0	0	0	0	0	0	0	0	0	0	0	0
atoh7.s	6	0	5	20	14	3	6	0	1	5	4	3	7	4	12	2	0	0	2	0	0	0	0	4	9	0	4	9	0	0	1	1	3	10	5	0	0	0	0	1	0	0	7	8	5	0	0	0	0
atoh8.l	0	0	0	15	16	0	0	8	0	6	0	1	11	15	0	0	40	39	1	0	1	4	8	39	55	2	49	90	15	29	19	33	57	56	97	0	0	3	0	0	0	0	1	2	4	0	0	0	0
atoh8.s	0	0	1	1	5	0	0	0	0	1	0	0	0	0	0	0	6	0	0	0	0	0	0	1	4	0	7	9	0	0	1	5	5	1	5	0	0	0	0	0	0	0	0	0	0	0	0	0	0
atox1.l	68	11	52	39	68	60	66	75	19	75	11	48	41	35	18	9	35	39	23	1	1	2	14	41	37	4	40	67	2	6	13	34	43	34	54	5	4	16	6	3	1	1	63	44	16	30	25	0	2
atox1.s	190	300	143	265	292	303	137	129	127	102	105	120	124	118	69	107	65	98	72	83	92	74	108	145	132	101	179	207	101	74	122	143	161	146	158	131	92	153	261	110	131	102	214	139	170	106	140	121	87
atp10a.l	88	27	48	48	25	72	44	88	16	76	34	94	31	15	44	31	39	29	45	10	64	23	26	49	37	11	29	46	95	36	33	34	51	35	45	9	23	43	32	31	16	38	158	100	31	69	37	13	18
atp10b.s	0	1	0	1	0	1	0	0	0	1	0	1	0	0	1	0	2	3	0	0	30	5	5	1	1	1	0	0	24	6	4	0	1	0	1	6	0	6	8	6	5	1	0	0	0	0	1	3	1
atp10d.l	899	414	1290	1311	744	1198	1286	847	1196	624	891	680	954	991	1764	1556	1954	1680	1210	489	1232	835	1212	1110	999	600	1007	1062	2020	1341	1303	1242	1178	945	929	529	866	1336	607	774	704	871	1443	885	868	1608	663	645	962
atp11b-like.l	704	613	1002	739	473	673	974	1278	582	718	790	877	712	814	1192	1438	1914	1736	832	619	4939	2431	2403	1865	1510	733	1464	1607	4451	2389	1680	1489	1423	1175	1194	773	1028	2311	1022	1703	1142	1043	721	884	759	1062	812	822	1004
atp12a-like.1.l	8	5	25	15	0	125	5	5	2	1	6	10	84	48	0	20	54	55	51	0	61	52	60	24	18	0	12	11	111	59	78	36	13	11	19	2	69	9	193	6	108	29	12	7	0	12	1	351	0
atp13a-like.l	228	24	776	10	8	683	136	906	51	1042	379	1004	2292	1759	363	235	505	417	92	554	476	512	795	1547	1260	394	1173	1451	123	460	1012	1400	1508	1295	1317	521	1268	12	2318	16	1208	591	62	238	553	3	294	2245	1
atp13a-like.s	395	28	475	20	16	896	207	1849	534	1401	467	1593	1286	1626	950	514	1551	1528	213	991	31	391	914	1589	1295	760	1245	1575	14	147	780	1119	1374	1256	1374	367	1211	3	740	24	858	754	113	15	317	2	290	3138	0
atp13a1.l	638	393	720	766	839	688	461	642	282	940	635	1104	1012	1062	582	448	539	590	311	694	857	569	750	947	950	655	858	1055	698	464	664	799	901	963	831	984	605	560	959	612	709	476	531	570	769	585	987	532	329
atp13a4.l	50	0	252	17	19	208	100	294	112	447	365	542	790	1057	72	64	319	213	43	264	30	64	187	542	743	161	703	1073	10	63	377	642	1006	1035	1099	117	395	4	325	0	346	353	62	71	391	1	163	688	8
atp13a4.s	1	6	12	2	0	7	2	69	5	37	0	29	42	84	11	9	8	14	0	4	408	69	40	28	20	5	16	26	295	93	45	20	16	15	16	12	8	29	15	26	14	15	6	5	3	1	5	9	16
atp1a1.l	4143	1116	10907	9093	8976	4734	5928	4658	3285	5863	7291	6503	6858	8421	5922	5894	19498	13797	5340	13968	7058	10363	13430	18046	16836	12053	16595	19591	8743	13092	15880	18376	18275	17676	18431	7869	10533	3993	6956	4282	3826	5221	8172	5486	5838	4205	9412	9779	2531
atp1a1.s	1686	634	1882	2572	2695	1785	2257	2287	876	1945	2652	3633	4415	4135	1960	3216	18382	18023	2177	3932	13257	14065	19029	23812	22102	3087	20355	23324	6865	10896	13999	15501	15564	14530	16698	2856	3208	2924	3229	2456	1842	1989	1560	1189	1193	1124	1819	3876	1327
atp1a2.l	0	0	0	90	15	1	0	6	0	5	0	3	26	8	1	0	20	31	2	0	0	2	12	46	47	0	91	84	0	1	9	19	40	89	85	0	0	0	0	1	0	0	26	17	0	19	0	0	0
atp1a2.s	15	5	5	215	232	0	20	5	0	7	20	27	1	0	27	13	2	6	20	0	3	1	7	31	48	0	51	82	0	0	1	17	63	65	85	1	0	7	0	0	0	0	27	12	0	22	0	0	14
atp1b1.l	46	263	88	297	206	167	163	153	155	172	37	151	215	728	42	179	103	208	40	52	148	84	177	274	263	26	252	429	77	59	109	138	221	216	274	103	13	295	21	34	62	42	199	94	49	536	61	33	475
atp1b1.s	350	142	462	576	362	462	385	722	384	901	218	647	932	1002	372	286	420	424	358	267	437	361	486	543	499	195	509	657	519	367	342	375	471	429	607	234	243	167	182	113	170	224	488	296	490	279	522	207	115
atp1b3.l	791	381	1089	2358	1955	894	1759	647	232	638	467	632	436	338	594	774	5296	5560	779	310	2651	3074	4918	5495	5250	351	4969	6113	2808	2828	4113	4630	4578	4350	4831	649	247	683	544	563	455	198	1591	1018	447	1275	555	132	350
atp1b3.s	1343	991	3224	1918	1921	1237	2518	1543	549	1253	877	1621	549	636	1949	1429	5601	5090	1490	411	2508	3261	5373	6428	6206	538	5645	7066	2455	3078	5109	5698	5844	5451	5763	1133	377	999	853	883	698	436	2342	1463	826	1862	1050	245	611
atp1b4-like.l	0	0	0	0	0	0	1	2	0	2	0	2	3	3	0	0	0	0	0	0	0	2	5	8	23	0	38	59	0	0	3	2	9	18	14	0	0	0	0	0	0	0	0	0	0	0	0	0	0
atp1b4-like.s	0	0	0	0	0	0	0	0	0	0	0	0	0	0	0	0	0	0	0	0	0	0	0	0	0	0	0	0	1	0	0	0	0	0	0	0	0	0	0	0	0	0	0	0	0	0	0	0	0
atp2a3.l	149	74	676	203	151	466	406	1963	207	2510	618	3137	9784	7543	472	281	6596	4033	540	1221	752	669	1423	3819	5341	569	5702	7658	1360	717	1372	3218	5930	5836	7347	185	653	397	235	138	459	506	379	210	989	195	245	2958	118
atp2a3.s	31	26	12	43	45	49	29	73	21	89	71	158	368	284	50	123	76	73	25	122	735	266	197	140	140	118	161	250	525	217	123	141	178	166	238	71	148	154	81	188	71	103	37	43	34	49	33	161	61
atp2b2-like.l	2	0	0	1	0	0	1	1	6	6	0	2	1	0	0	0	5	0	0	0	0	1	0	0	2	1	1	5	3	0	0	0	5	0	1	0	0	0	0	0	0	0	5	0	1	2	0	0	2
atp2b2-like.s	1	0	0	1	0	0	0	0	3	0	1	0	0	0	1	0	0	0	2	0	0	0	0	0	0	0	0	1	0	0	0	0	0	1	1	0	0	0	1	0	0	1	0	0	0	0	0	0	0
atp2b3.1	7	40	12	50	18	9	8	7	17	11	33	33	35	37	13	9	35	27	9	44	41	26	23	40	57	46	44	31	44	36	33	35	30	31	38	108	42	76	94	51	54	47	11	11	17	5	1	42	41
atp2b3.s	31	0	19	53	21	15	76	73	44	78	33	93	69	35	46	37	108	66	83	9	34	39	54	34	48	32	43	52	32	40	41	34	43	40	55	20	34	33	18	25	20	19	40	26	28	26	43	16	22
atp2b4-like.l	3	2	2	2	1	3	1	5	4	4	1	7	30	15	5	0	56	29	1	0	7	9	10	13	17	2	17	25	15	6	8	20	15	24	23	3	5	1	2	2	5	0	4	7	5	2	5	9	0
atp2b4-like.s	273	48	335	319	200	245	253	549	402	766	387	799	5121	2898	336	208	6473	4780	296	178	693	845	891	2333	2289	211	2548	3678	881	627	957	1739	2553	2857	3381	166	313	506	161	369	176	279	533	534	542	365	426	447	235
atp2c2.l	14	9	0	0	0	20	10	117	53	111	21	168	338	963	18	7	127	45	1	308	23	22	63	225	289	121	298	346	3	13	37	137	244	250	282	72	77	3	32	2	59	60	2	2	17	0	16	241	2
atp2c2.s	2	0	0	0	0	3	0	47	8	25	2	42	136	259	2	0	47	19	1	2	4	2	21	46	91	3	107	122	5	5	15	40	81	105	136	1	3	4	1	0	2	4	0	0	14	0	8	11	0
atp4b.l	0	0	0	0	0	0	0	0	0	0	0	0	0	0	0	0	0	0	0	0	0	0	0	0	0	0	0	0	0	0	0	0	0	0	0	0	0	0	0	0	0	0	0	0	0	0	0	0	0
atp4b.s	3	0	3	0	1	0	0	7	2	1	1	1	0	1	1	1	0	1	1	0	0	0	0	1	1	1	3	2	0	0	1	4	3	2	0	0	0	0	0	3	1	0	1	0	2	3	6	0	0
atp5a1.l	2858	692	1697	2309	2718	3120	1880	1790	1049	2525	1246	1917	1453	1626	1526	1547	1017	1210	1565	669	592	812	967	1410	1413	997	1272	1763	842	680	985	1116	1303	1363	1473	1007	905	883	1575	1005	976	644	2320	2151	2320	1340	2389	809	494
atp5a1.s	1903	539	2239	2130	2701	2277	1733	1451	915	1707	1409	1552	1498	1428	1064	1280	1171	1165	1249	1033	860	938	1058	1247	1212	1595	1209	1428	873	793	1259	1320	1263	1272	1274	1297	1027	810	1638	1218	884	778	2345	2072	2743	1777	3149	839	539
atp5b.l	1924	2335	1395	2117	2515	1631	1235	1333	1121	2035	1510	2013	1472	1424	1654	796	1431	1500	1392	1011	1575	942	946	905	1034	1532	883	1231	2096	1111	1141	998	1132	1003	1230	2135	1676	2062	3620	2708	1710	1258	1265	2074	2279	1074	1761	949	907
atp5b.s	8241	5048	7298	8145	10490	9486	6624	4727	3052	5539	5086	4974	4121	4496	5099	5133	5210	5375	6357	3816	2879	3199	4010	4472	3938	5277	3614	4278	3493	3315	4179	4317	4098	3738	3654	6540	3968	3991	7882	4505	4872	3757	7010	6588	9139	6387	9007	3411	2588
atp5c1.l	1309	2287	952	1119	1157	1405	816	818	730	890	712	750	725	808	671	924	734	717	1011	816	812	631	625	685	543	984	525	617	1056	686	709	629	548	481	543	1171	831	963	1733	1068	1117	992	869	1120	1263	776	1198	821	632
atp5c1.s	1076	2421	1290	1298	1388	1220	972	825	746	996	740	734	730	849	715	939	746	701	1164	696	713	563	656	610	498	904	501	613	993	689	747	658	568	488	540	1178	921	1167	1767	1141	1199	1012	964	1288	1538	934	1248	840	677
atp5d.l	409	172	712	448	492	446	366	373	253	288	188	183	156	234	332	243	137	185	352	115	143	171	175	203	151	196	160	206	146	157	131	174	182	155	172	202	129	132	289	141	197	138	421	395	934	539	710	135	117
atp5d.s	377	217	571	266	541	458	252	440	194	260	111	207	185	170	283	155	142	186	275	70	67	49	94	114	80	140	110	152	98	65	72	97	90	108	126	129	93	92	190	104	135	106	315	323	679	508	728	56	62
atp5f1.l	586	488	720	602	775	788	583	552	444	465	246	374	268	371	361	289	410	420	585	175	231	189	235	263	283	239	239	319	261	201	225	249	238	262	266	211	165	177	342	217	255	195	439	530	822	465	647	189	102
atp5f1.s	1177	1152	1040	1275	1685	1482	1263	1040	599	789	533	686	611	638	817	871	780	857	1046	502	358	477	575	621	581	642	533	655	569	489	623	619	568	540	526	758	468	497	863	549	702	535	960	1104	1379	840	1310	523	295
atp5h.l	74	435	110	157	223	101	105	33	58	59	78	71	78	109	63	28	72	89	80	81	74	39	44	48	40	113	46	49	67	45	45	45	31	45	42	117	101	120	258	151	225	110	75	61	107	102	114	106	65
atp5h.s	945	2441	1011	1255	1445	1205	495	930	606	666	492	604	447	641	729	809	430	305	561	587	519	412	399	490	386	875	358	434	531	397	369	378	366	262	375	1095	618	865	1780	1020	1164	776	683	716	986	656	815	695	493
atp5j.l	229	195	444	119	153	255	114	176	121	127	62	95	118	103	103	64	61	77	175	57	43	51	53	97	66	77	73	103	256	182	132	132	132	85	134	66	55	48	123	56	112	46	285	314	524	297	388	51	29
atp5j.s	419	650	540	271	533	474	249	500	245	270	152	195	192	243	278	186	178	134	307	136	165	169	141	151	125	209	134	188	256	181	129	132	170	107	158	195	159	192	453	284	344	176	340	469	607	394	494	169	110
atp5j2.l	84	26	23	86	101	76	48	98	53	83	24	65	47	64	39	24	18	28	72	23	11	7	18	26	28	33	18	40	20	9	15	32	26	26	48	13	19	10	30	38	22	11	48	76	78	20	73	12	12
atp5j2.s	358	491	322	313	504	420	280	286	312	346	165	406	279	279	178	214	147	152	289	152	144	100	123	188	179	253	173	211	150	132	132	169	166	139	195	216	170	161	412	195	289	167	307	476	464	271	499	164	99
atp5l.l	837	1311	794	1034	1600	906	801	535	373	409	541	484	421	515	468	558	691	662	770	689	750	510	560	536	445	1112	340	419	955	620	717	526	457	377	373	1204	668	812	2191	1155	1268	669	566	620	883	554	713	556	484
atp5o.l	670	760	324	743	1469	855	407	434	374	438	302	468	371	432	329	184	132	404	354	211	165	180	282	298	325	386	318	372	226	233	333	443	481	461	395	422	195	217	407	278	444	304	405	401	300	290	320	312	221
atp5o.s	1142	1149	796	459	861	1264	235	740	216	231	251	244	272	354	238	272	145	101	395	226	305	249	216	270	215	390	189	242	392	342	292	271	237	188	255	452	276	350	723	413	516	322	582	665	783	630	768	272	207
atp5s.l	18	67	32	7	23	21	7	25	4	7	11	0	3	5	11	8	9	9	15	11	7	11	14	11	3	17	6	4	20	10	7	9	4	3	6	18	11	19	33	22	15	15	13	38	56	23	29	11	5
atp6ap1l.l	0	5	0	1	9	0	3	3	2	0	0	0	8	1	0	0	4	5	3	0	22	6	9	15	10	0	16	20	24	2	16	9	7	6	8	1	0	12	5	0	4	1	0	3	0	0	1	1	2
atp6ap2.l	2732	1423	2032	1658	836	3124	1078	2044	2352	1722	1907	1957	2533	3337	1917	1974	1469	1330	1199	1674	681	1053	1828	2234	2244	1581	2202	2524	561	742	1473	1689	1726	1462	1635	1277	2027	1709	1657	1770	1838	2883	2706	2674	1715	1815	1753	3036	1330
atp6ap2.s	131	84	96	149	43	175	130	307	167	256	69	222	546	616	141	57	281	302	148	138	182	101	115	145	189	122	258	339	135	68	59	112	141	168	208	75	235	75	251	82	163	180	138	156	109	42	105	386	30
atp6v0a1.l	74	11	108	191	61	161	48	333	79	272	63	389	1538	1325	52	73	229	202	28	320	219	137	251	757	908	111	988	1236	172	105	226	433	831	859	1039	133	145	85	118	93	77	40	134	159	74	56	75	236	37
atp6v0a1.s	47	62	21	32	23	76	32	104	28	110	25	92	75	77	34	14	36	32	15	80	437	103	59	71	66	47	104	128	358	184	54	56	87	82	95	113	59	104	192	114	78	22	39	23	38	38	58	39	66
atp6v0a2.l	636	249	545	695	338	597	599	713	741	847	865	982	952	1037	851	789	1101	1150	663	815	561	782	1265	1229	926	630	938	941	565	517	1171	1244	1033	836	824	383	924	381	461	445	734	1134	748	807	1093	675	1036	1471	267
atp6v0b.l	315	313	297	147	138	461	110	339	66	299	139	316	440	398	432	127	214	192	116	225	404	156	228	265	407	165	404	540	669	274	227	257	338	338	346	232	158	254	347	187	278	131	296	218	391	189	470	227	90
atp6v0b.s	129	528	129	162	140	216	153	221	87	211	100	120	511	656	137	197	176	230	170	237	829	291	244	190	244	174	229	333	1014	397	216	168	171	185	189	371	158	320	442	299	335	163	105	102	146	103	121	141	168
atp6v0c.l	535	1081	927	906	1525	651	667	380	391	489	702	431	1427	1920	932	1499	1314	1414	676	1937	3540	2017	1821	1328	1112	2320	1146	1198	4687	2618	1828	1131	945	795	902	3091	1494	2990	3509	2903	1988	1281	683	604	1045	899	1489	1292	1498
atp6v0c.s	310	565	497	554	846	496	409	401	269	436	479	418	896	1526	440	448	585	572	342	1313	1821	1014	1031	772	866	1458	890	1019	2857	1382	976	677	747	649	754	1809	1161	1569	2377	1684	1087	837	386	332	745	366	872	1114	719
atp6v0d1.l	336	542	279	283	191	411	179	945	613	786	338	907	1335	1271	413	132	700	632	226	432	670	270	337	579	629	450	562	820	722	354	439	523	686	689	818	332	561	413	569	416	401	565	239	741	1099	258	691	569	231
atp6v0d2.l	15	63	12	33	89	37	1	53	27	52	4	32	426	572	8	10	55	43	0	66	6	10	38	89	147	43	143	275	16	9	22	52	108	116	145	37	19	45	38	10	24	10	41	0	0	18	2	44	28
atp6v0d2.s	0	0	0	0	1	1	0	0	0	0	0	0	1	9	0	0	5	2	0	5	1	5	3	3	6	0	8	8	1	0	6	5	3	5	2	3	0	2	0	0	0	0	0	0	2	0	0	0	0
atp6v1c2.l	30	26	1	10	6	48	8	152	94	187	35	98	1637	2385	79	4	215	122	14	704	47	90	166	554	821	222	872	1187	37	51	81	205	393	433	495	195	70	13	71	14	64	22	0	1	2	0	11	302	5
atp6v1c2.s	2	0	2	0	0	0	0	5	3	5	2	3	68	93	4	3	7	1	0	10	0	3	0	5	13	2	24	32	1	0	1	4	20	24	27	5	1	6	0	1	1	0	0	2	1	0	5	4	0
atp6v1d.l	164	122	109	138	129	140	75	125	50	139	66	111	155	198	64	59	75	57	70	64	22	29	60	85	101	78	104	147	45	42	60	93	92	108	95	99	73	62	74	82	79	59	105	99	108	90	144	76	27
atp6v1d.s	78	48	91	69	75	89	90	130	58	117	55	112	169	190	98	51	61	60	54	72	115	60	80	100	125	75	121	149	64	30	63	69	76	89	86	68	34	58	99	50	64	38	48	95	91	61	117	40	33
atp6v1e1.1	969	1274	845	664	1238	1065	571	495	323	412	532	393	1131	1772	621	899	835	829	819	1008	1682	1038	964	916	806	1446	790	1002	1611	1065	909	739	638	578	648	1532	1019	1314	2688	1503	1534	940	782	954	1248	843	1243	853	714
atp6v1e1.s	43	83	65	51	101	59	59	73	34	63	45	49	134	204	32	13	54	36	55	105	60	25	14	22	30	132	59	91	288	118	73	40	55	40	84	179	74	195	258	184	132	90	71	35	67	91	58	88	55
atp6v1h.l	62	353	28	34	60	77	49	85	54	53	63	71	178	402	45	66	89	66	54	256	638	244	127	104	86	198	112	149	507	235	146	79	73	75	95	278	189	389	366	324	279	153	20	26	31	29	32	183	157
atp6v1h.s	130	210	59	61	92	147	97	175	84	103	67	55	204	330	99	70	77	82	109	145	207	131	91	138	141	114	169	197	224	120	100	100	154	125	176	174	111	158	231	158	148	75	47	55	60	41	46	102	54
atp7a.l	48	13	45	45	27	40	65	210	46	106	28	159	175	317	73	65	190	209	94	35	99	49	119	299	309	28	325	402	85	35	92	195	233	250	296	28	41	53	33	31	19	24	121	137	81	97	92	29	19
atp7b.l	9	7	53	1	2	29	3	54	13	41	33	74	336	407	17	14	33	13	4	22	26	16	35	113	170	6	166	238	24	17	26	67	146	178	188	6	14	5	25	0	43	10	12	2	14	1	18	98	1
atp7b.s	0	3	0	0	2	2	0	1	2	0	0	1	6	6	10	651	1	1	2	2	2	0	0	0	0	0	1	1	0	0	0	1	0	0	0	0	3	3	0	4	0	1	1	1	3	0	1	1	0
atp8a2.l	3	8	1	7	1	6	2	4	0	6	3	27	2	2	7	0	16	16	12	2	2	1	2	3	5	1	3	6	6	3	3	2	5	6	8	3	2	6	9	5	13	12	0	2	2	3	1	4	5
atp8b2-like.l	444	6	182	321	73	176	91	2031	290	1617	366	1926	1089	1461	637	184	762	543	200	91	54	249	561	979	1372	212	1567	1800	86	186	503	971	1351	1440	1698	113	155	79	19	59	35	156	152	317	247	32	608	98	42
atp8b3.l	25	30	95	6	7	75	28	148	30	145	37	205	472	511	35	26	248	281	19	227	47	101	178	335	447	137	430	475	32	47	178	269	415	371	359	64	156	16	115	20	161	96	33	16	55	12	115	603	11
atp8b4.l	373	45	138	197	58	322	116	677	241	631	79	373	242	156	430	106	169	197	246	32	221	57	111	249	315	17	327	448	239	86	95	241	375	337	417	29	29	40	61	47	44	31	452	383	263	178	263	42	23
atp8b4.s	146	149	73	186	24	147	77	259	99	281	89	246	140	74	201	105	56	43	117	47	308	103	158	182	175	67	161	214	478	136	157	179	207	153	186	81	107	137	179	138	105	85	177	128	61	61	51	61	50
atp9a.l	37	88	35	101	123	63	28	88	17	122	102	234	363	989	48	38	32	33	18	135	165	54	53	147	219	178	368	309	372	176	135	140	301	320	504	197	199	275	159	240	140	78	31	10	24	94	25	152	107
atp9a.s	9	8	6	18	6	19	27	70	3	55	11	65	187	227	16	13	23	24	11	30	72	19	17	48	69	27	86	110	58	15	27	33	69	72	143	33	34	26	31	42	12	17	20	19	20	15	13	41	14
atp9b.l	9	67	8	14	10	14	10	14	21	24	19	41	33	44	22	13	15	23	11	8	551	79	57	30	17	42	26	42	527	131	46	25	39	27	45	51	25	97	78	99	49	29	36	26	19	22	11	19	42
atpaf1.s	266	267	224	460	234	321	318	326	157	297	260	288	208	174	346	230	161	163	298	105	236	105	133	199	177	138	200	238	373	165	145	162	170	170	232	142	150	275	253	224	181	177	289	289	212	232	208	152	152
atpaf2.l	248	197	155	306	239	243	198	238	320	181	147	188	147	163	242	157	341	250	220	139	149	155	141	123	136	266	118	144	386	285	305	279	225	233	184	301	221	191	263	242	187	227	199	255	263	170	393	143	135
atpaf2.s	265	176	151	280	301	268	240	247	122	200	147	226	133	168	167	134	132	148	217	115	225	144	164	161	134	137	128	155	198	118	117	121	145	165	168	237	99	178	276	202	122	88	150	170	165	113	214	87	102
atr.l	134	34	105	169	53	113	92	141	85	144	110	158	102	87	139	74	82	59	94	30	735	134	105	111	117	46	143	165	660	174	97	97	157	122	132	61	84	149	90	149	49	64	163	157	100	114	111	48	54
atrip.l	220	103	246	484	240	235	365	164	201	272	182	189	167	105	231	252	199	185	256	131	182	123	156	137	121	178	122	156	158	166	153	168	122	137	138	294	186	189	207	267	169	143	232	201	142	241	240	112	118
atrip.s	200	180	127	202	129	151	188	180	81	218	146	200	78	111	221	190	188	176	182	71	259	140	142	129	118	101	126	139	239	140	131	124	143	115	143	194	111	215	212	189	201	100	158	145	97	102	161	77	112
atrnl1.l	1	19	0	9	13	0	0	70	3	25	14	62	1	10	16	0	4	0	9	12	0	0	0	0	2	12	3	3	0	0	0	1	5	7	5	20	12	26	39	25	15	10	5	0	0	0	3	12	15
atrx-like.l	2127	477	1969	2253	966	1783	2479	2392	1506	2425	2396	2587	1901	1820	3113	2487	2989	2703	2175	301	1278	1898	2758	3312	2640	854	2556	3066	1230	1230	1843	2365	2316	2130	2110	688	1307	2363	804	1399	797	1262	2865	2335	1639	2372	1433	1203	1376
atrx-like.s	142	103	125	173	97	144	137	256	144	225	128	200	159	141	228	103	163	116	70	11	127	60	89	122	150	59	161	214	143	51	86	101	141	127	210	55	67	97	61	71	45	71	195	188	114	158	77	65	70
atxn1-like.l	15	88	22	42	150	19	12	46	5	29	24	9	11	5	39	30	48	13	24	54	156	64	50	152	298	42	293	461	175	66	40	110	288	361	590	48	52	81	94	83	79	48	18	9	17	19	19	31	45
atxn1-like.s	3	96	4	12	8	5	15	3	8	1	13	4	7	2	16	16	19	31	20	45	198	85	65	46	32	45	16	14	163	84	56	40	23	9	23	65	52	96	111	87	67	54	5	7	17	10	3	30	46
atxn10.l	4	0	0	1	0	1	5	7	1	6	1	1	1	3	2	0	4	1	4	0	0	1	0	0	2	1	1	3	0	0	2	0	0	3	2	0	0	0	0	0	2	0	0	3	0	0	2	0	0
atxn1l-like.l	319	99	448	389	157	326	375	396	167	527	278	528	246	249	429	286	302	321	336	49	135	76	143	199	254	70	229	268	115	86	123	164	223	224	197	89	75	92	53	65	81	53	480	512	327	425	407	65	78
atxn1l-like.s	217	33	273	308	99	271	279	205	123	257	183	361	167	203	330	166	200	193	229	56	86	73	125	170	219	74	229	215	76	73	129	150	137	159	164	56	69	40	32	64	36	61	353	276	247	270	266	63	44
atxn2.l	825	245	704	1424	770	689	976	741	491	734	909	905	844	1047	991	728	1245	1021	693	815	1128	1169	1322	1194	1073	785	1004	1081	1002	974	1196	1139	1108	889	976	697	1055	1342	717	1113	512	829	1018	730	679	1061	775	881	688
atxn2.s	564	268	691	1143	742	615	806	597	533	777	775	982	770	797	824	654	838	851	645	605	424	654	873	948	755	678	773	876	343	541	840	960	966	857	837	638	776	1096	435	553	417	604	820	762	603	950	797	594	616
atxn3.l	441	202	186	290	122	381	207	419	156	387	346	409	202	224	289	203	220	250	240	39	611	143	219	260	192	91	237	237	403	135	166	251	244	234	268	90	104	159	108	180	124	151	351	443	280	280	245	113	93
atxn3.s	327	716	391	463	372	293	324	269	309	404	464	540	385	378	201	346	436	399	335	308	356	276	277	329	297	373	284	373	482	257	335	340	362	280	309	422	404	537	508	514	427	402	398	522	376	509	407	362	298
atxn7l1-like.l	28	17	44	28	1	29	10	77	21	87	21	67	23	57	38	4	11	21	14	8	85	34	28	37	46	22	47	60	54	28	19	22	42	42	45	19	22	22	44	24	12	17	55	34	34	36	10	9	14
atxn7l1-like.s	27	0	6	40	24	39	13	92	25	104	34	110	43	68	34	25	27	24	32	6	21	17	25	59	61	1	72	101	16	8	20	57	95	100	98	7	13	21	18	17	7	17	66	35	25	33	20	29	6
auh.l	8	14	16	9	9	8	10	40	12	13	2	14	11	15	3	13	19	10	7	2	10	2	11	10	9	7	13	10	15	11	9	1	14	2	7	10	4	5	4	10	8	2	3	6	11	6	17	8	1
auh.s	10	24	2	4	10	13	6	31	4	13	7	15	8	10	31	6	11	12	11	10	15	15	4	17	13	9	9	11	13	9	4	10	9	7	9	11	5	5	8	2	11	7	3	4	11	8	18	1	3
aunip.l	213	169	66	327	152	166	136	90	117	146	123	108	100	51	188	98	57	61	134	30	87	52	46	63	50	70	61	75	107	56	77	91	79	66	54	46	106	76	62	146	72	143	196	369	163	169	171	23	40
aup1.s	965	468	637	1159	1945	937	1074	870	241	782	879	953	708	781	866	698	876	848	659	1120	595	797	1229	1116	1074	1596	1010	1117	637	782	1080	1244	1087	1032	887	1250	1048	770	1510	803	1107	706	714	758	639	629	927	868	447
aurka.l	796	765	814	2035	2122	851	1321	608	939	658	1287	1045	849	1033	1043	765	1564	1311	906	1109	620	692	907	972	829	1473	739	853	958	975	1191	1105	996	840	767	2021	1653	1279	2421	1649	1378	1562	1158	1132	1020	951	1170	1352	814
aurka.s	1742	734	1425	3482	3206	1768	2501	1518	595	1202	1361	1476	920	1134	1517	1209	1605	1578	1683	770	487	661	846	830	859	1301	805	840	696	647	920	938	881	796	781	1595	1003	958	1449	1283	805	974	1727	1817	1510	1295	1587	745	792
aurkb.1	366	102	259	541	418	218	434	536	234	192	286	502	266	337	248	140	367	285	307	148	491	233	268	298	333	288	312	363	541	368	350	416	328	335	371	187	238	273	239	204	193	153	358	385	234	214	291	182	146
aurkb.l	1755	734	1785	3649	3577	1720	2873	1428	1357	1266	1726	1683	1278	1164	2033	1418	1894	1787	1907	942	1151	1214	1421	1295	1198	1615	993	1261	1225	1269	1470	1472	1181	1122	1043	1652	1284	1844	1184	1652	855	1069	1951	1705	1697	1780	1905	846	1194
auts2.l	0	0	0	0	1	0	0	0	0	0	1	0	0	0	1	0	0	0	0	1	1	1	0	0	0	1	0	0	5	1	0	0	0	0	0	1	0	1	4	4	0	0	0	0	0	0	0	0	1
auts2.s	1	8	0	2	0	3	3	0	0	0	0	1	1	5	1	5	1	0	0	0	0	0	0	2	2	0	2	1	0	0	0	1	2	1	3	0	0	1	0	0	2	0	1	0	0	0	0	0	0
avd.2.l	121	145	87	43	79	96	27	20	23	8	20	9	18	23	42	33	13	21	31	39	105	103	55	57	39	41	37	42	144	116	70	51	25	22	24	88	37	55	175	48	77	61	69	65	63	81	45	48	33
aven.l	16	24	32	11	31	15	18	19	6	17	5	12	8	13	12	4	12	11	20	6	2	2	2	3	8	9	5	4	20	10	4	7	5	9	5	18	17	21	21	19	14	7	6	10	11	10	9	18	11
avil.l	0	24	0	0	0	0	0	1	4	3	0	0	3	4	1	0	1	1	0	1	1	0	0	0	0	3	0	1	5	1	3	4	7	1	6	8	0	0	0	0	10	6	14	11	4	19	6	11	21
avil.s	1	4	0	0	1	0	0	2	0	0	0	0	0	0	0	0	1	0	0	0	1	1	1	1	0	0	1	0	0	0	0	0	0	0	0	0	0	0	0	0	0	1	0	0	1	0	0	0	0
avl9.l	71	43	65	16	11	173	21	423	31	351	125	550	874	1039	107	63	326	507	36	403	689	189	314	662	743	201	798	948	618	235	289	496	770	697	872	86	288	118	143	118	127	114	34	110	658	15	419	281	31
avp.l	0	0	0	0	0	0	0	0	0	0	0	0	0	0	0	0	0	0	0	0	0	0	0	1	0	0	1	0	0	1	0	0	0	0	0	0	0	0	0	0	0	0	0	0	0	0	0	0	0
avp.s	0	0	0	0	0	0	0	0	0	0	0	0	0	0	0	0	0	0	0	0	0	0	0	0	0	0	0	0	0	0	0	0	0	0	3	0	0	0	0	0	0	0	0	0	0	0	0	0	0
avpi1.l	202	218	256	432	237	293	246	150	223	169	159	209	188	194	391	345	305	442	196	273	209	250	321	314	383	336	338	401	296	241	264	298	325	276	294	311	336	230	318	270	253	360	364	307	385	374	368	282	160
avpi1.s	64	75	101	49	31	46	107	75	67	66	28	83	70	60	143	31	64	94	122	65	232	45	59	64	47	54	61	84	197	71	35	39	42	36	41	47	39	72	102	83	51	62	81	106	112	91	134	58	55
avpr1a.l	3	6	0	1	2	0	9	0	1	3	4	4	7	9	1	3	1	0	5	1	7	7	2	4	0	1	2	4	12	1	3	1	7	3	2	8	6	9	5	4	4	2	0	0	3	4	1	1	1
avpr1a.s	0	0	6	3	3	4	5	1	3	0	0	0	3	0	2	0	2	2	1	1	13	1	0	0	0	3	2	3	4	4	3	0	1	4	2	0	1	0	3	0	1	1	4	4	1	1	0	0	2
avpr1b.l	0	0	0	0	0	0	0	0	0	0	0	0	0	0	0	0	0	0	0	0	0	0	0	0	0	0	0	0	0	0	0	0	0	0	0	0	0	0	0	0	0	0	0	0	0	0	0	0	0
avpr1b.s	0	0	0	0	0	0	0	0	0	0	0	0	0	0	0	0	0	0	0	0	0	0	1	0	0	0	0	0	0	0	2	0	0	0	0	0	0	1	0	0	0	0	0	0	0	0	0	0	0
avpr2.1	2	0	0	0	0	4	5	0	0	5	14	3	25	15	4	3	3	2	0	1	0	1	1	10	6	0	8	13	0	0	1	5	8	17	15	3	1	2	2	0	6	0	0	0	0	0	2	2	0
avpr2.2.s	0	0	0	0	0	0	0	0	0	0	0	0	0	0	0	0	1	0	0	0	0	0	1	0	0	0	0	0	0	0	0	0	0	0	0	0	0	0	0	0	0	0	0	0	0	0	0	0	0
avpr2.s	16	1	16	10	5	7	15	49	1	129	25	240	174	229	43	8	13	9	3	12	2	4	7	86	130	11	205	231	6	0	1	36	119	131	176	1	11	1	3	0	3	5	9	1	9	3	2	14	2
awat1.l	110	666	196	358	277	145	222	26	109	90	168	84	18	20	82	138	62	109	105	35	201	138	110	67	70	80	38	58	223	201	156	92	68	57	71	454	87	580	525	265	450	124	94	34	100	187	112	50	260
awat1.s	22	7	6	18	51	14	53	9	1	13	19	6	5	2	6	8	3	3	0	1	2	6	7	2	10	1	2	3	10	5	12	9	5	5	8	12	1	4	1	1	7	2	9	2	4	7	6	6	3
axin1.l	148	45	122	292	106	108	153	221	118	228	160	327	187	177	209	100	193	163	209	122	192	114	144	164	166	138	197	211	157	84	126	185	207	186	183	78	132	112	52	106	37	100	175	213	120	127	165	100	77
axin1.s	285	163	356	454	304	173	565	307	265	264	468	410	261	250	584	592	851	534	571	254	1241	865	868	521	479	370	381	470	1142	907	733	600	520	412	409	407	485	776	271	514	214	346	475	379	244	493	274	260	373
axin2.l	2949	502	3717	2024	1220	1692	4526	2863	158	1542	1755	2030	276	533	2399	2601	2203	2274	3034	456	735	1573	2352	2394	1650	98	1287	1057	506	1309	2145	2051	1509	1481	1056	3196	38	1220	950	17	972	94	692	138	141	2023	571	102	1111
axin2.s	412	84	337	153	112	160	482	272	10	99	310	157	119	96	518	334	344	224	526	152	40	195	341	352	252	27	162	188	50	158	302	303	209	194	125	491	5	152	131	0	138	12	21	13	29	198	63	40	128
axl.l	16	0	10	5	1	51	5	216	47	251	26	318	762	1234	82	20	928	809	28	289	0	93	507	1127	1183	57	1249	1578	0	33	338	701	1174	1112	1277	25	75	1	73	0	88	21	11	8	22	3	35	313	1
axl.s	15	28	33	0	33	64	84	24	5	31	13	58	52	117	10	85	91	113	75	18	53	31	78	65	59	13	75	82	27	43	63	60	83	82	104	5	60	82	51	18	38	35	60	7	97	142	51	78	1
azin1.l	1390	1935	882	1570	1034	1497	1119	975	1046	783	1414	1066	869	996	1280	1477	1810	1879	1297	2214	3499	2015	2165	2112	1604	1965	1462	1747	4354	2803	2346	1682	1349	1078	1166	2769	2136	3738	2455	3145	2460	2059	838	1160	879	1103	1120	2000	1707
azin1.s	1569	1166	920	1346	1366	1494	888	907	769	694	1410	1325	799	880	1153	1034	1136	924	1084	1012	1950	1179	1448	1399	1301	1085	1282	1375	2782	1370	1217	1222	1180	1029	1254	1513	959	1618	1087	1470	971	1024	1037	1552	950	1038	1132	742	960
azin2.1	1296	4265	1769	1044	1917	2731	3637	1699	2466	2541	1332	1333	1615	2307	2269	1016	4653	5682	6647	5053	1336	1431	1534	2106	1650	720	1718	1793	1131	1244	1364	1376	1496	1345	1697	3852	676	2139	6069	1118	4375	775	595	236	1001	1285	1405	2185	1052
b3galnt2.l	291	115	161	157	49	203	137	359	351	368	157	271	326	262	267	119	228	249	228	55	63	83	128	189	191	118	198	261	59	72	108	167	166	151	198	90	100	51	109	51	78	145	106	211	495	101	414	94	29
b3galt1.l	0	0	0	0	0	0	0	0	0	1	0	2	0	0	0	0	1	0	0	0	0	5	3	2	0	0	1	1	0	8	4	2	1	0	0	0	0	5	0	2	0	1	0	0	2	0	0	0	0
b3galt1.s	3	3	1	11	3	0	22	0	2	4	0	4	0	0	8	5	7	11	14	1	0	2	0	2	8	2	1	0	3	1	0	2	3	2	8	0	0	1	5	3	2	1	4	4	0	2	1	1	1
b3galt2-like.2.l	0	0	0	0	0	0	0	0	0	0	0	0	0	0	0	0	0	0	0	0	0	0	0	0	0	0	0	0	0	0	0	0	0	0	0	0	0	0	0	0	0	0	0	0	0	1	0	0	0
b3galt4.l	524	552	379	701	908	520	575	381	292	373	313	371	389	311	423	350	371	383	449	282	113	162	225	243	248	401	241	263	204	204	279	242	295	304	328	441	371	413	400	559	316	281	424	481	433	392	441	207	328
b3galt6.l	469	134	552	575	401	406	788	494	438	564	777	760	648	678	954	928	972	1002	580	631	321	542	1042	921	880	747	640	773	476	496	753	789	699	547	511	406	682	387	301	401	294	461	674	654	923	587	899	695	211
b3galt6.s	226	85	196	254	202	166	300	218	192	231	345	315	280	303	309	295	439	421	302	506	323	287	341	297	278	478	279	256	352	312	349	289	282	201	169	404	539	349	286	236	273	332	234	258	233	212	346	447	114
b3galtl.l	137	693	105	235	314	153	238	54	82	89	192	79	104	82	278	198	375	415	267	275	516	313	293	276	178	302	128	153	764	557	515	378	261	202	188	610	299	526	689	436	474	338	69	81	74	131	75	258	292
b3galtl.s	1	78	10	13	15	9	9	18	5	10	9	22	9	27	13	18	30	23	13	21	180	60	52	24	13	28	20	12	517	196	100	45	44	19	21	55	32	73	86	70	41	25	7	17	7	20	10	14	24
b3gat1.l	7	0	0	0	2	0	0	10	0	1	0	1	1	2	2	1	1	4	0	1	5	3	1	0	0	0	0	1	0	0	0	0	0	0	4	0	1	0	1	1	2	2	1	0	0	1	2	1	0
b3gat1.s	3	0	0	4	1	0	0	59	0	10	2	9	0	0	0	0	8	8	1	0	0	0	0	0	1	0	3	0	2	0	0	0	1	0	2	2	0	0	1	1	0	0	2	0	0	2	1	1	0
b3gat3.l	1104	364	936	1075	870	1273	887	768	385	665	702	836	729	782	844	544	558	620	685	463	220	277	505	784	710	403	659	766	282	228	459	651	700	673	646	458	414	285	422	300	468	426	796	691	919	818	954	493	182
b3gnt1.l	159	42	201	166	64	165	97	135	139	271	103	241	133	160	117	123	57	51	102	52	192	69	77	137	117	40	138	152	204	75	56	78	122	146	145	66	39	61	92	86	44	34	287	241	138	122	160	30	44
b3gnt2.l	351	557	399	425	403	419	511	419	351	647	633	747	1013	1093	745	1042	1784	1617	463	2312	2182	2086	2301	2094	1613	1598	1409	1505	2452	2415	2114	1858	1505	1319	1293	1105	2061	890	1157	837	1385	977	429	533	728	711	850	2152	488
b3gnt2.s	187	24	585	37	59	514	297	333	267	367	256	443	803	944	350	617	1256	874	134	1596	665	943	1270	1266	1023	539	851	898	584	886	1118	1275	955	674	659	254	547	27	324	52	529	218	155	93	215	43	199	1606	10
b3gnt4.l	244	104	160	85	212	223	196	69	8	78	38	80	11	41	92	29	36	33	158	26	195	47	31	22	21	29	27	28	428	84	52	35	18	31	40	57	37	99	69	74	62	28	36	23	24	47	17	20	34
b3gnt4.s	1	0	0	2	1	0	1	1	1	0	1	2	0	0	5	3	0	0	0	0	0	0	2	1	1	2	1	0	0	0	0	1	1	2	0	0	3	4	0	5	0	5	0	0	0	0	0	1	6
b3gnt5.l	93	87	34	79	29	87	41	186	71	140	62	204	353	445	55	21	144	156	100	78	101	25	49	151	199	41	200	326	190	66	69	109	180	172	287	40	63	69	69	76	91	106	76	94	99	41	70	116	21
b3gnt5.s	42	82	24	13	3	64	15	243	22	207	33	339	403	753	26	6	120	93	26	29	27	64	50	201	262	20	325	433	80	57	61	125	261	276	354	11	34	17	28	3	57	37	24	48	42	19	66	182	7
b3gnt7.1	528	1110	1366	317	216	1883	479	2808	590	2495	1065	3477	8276	8378	629	920	2275	2535	258	3860	414	1016	1957	3897	3973	1268	4052	5177	270	565	1628	2928	3892	3386	4179	762	2217	771	1893	279	2286	1062	497	229	1023	774	891	7004	597
b3gnt7.s	68	75	6	10	4	43	39	241	78	217	37	284	667	929	85	93	504	816	152	369	128	163	283	610	524	477	499	562	179	147	336	669	501	440	435	77	798	57	201	230	206	624	9	19	959	6	222	1117	40
b3gnt9-like.l	3	0	0	0	0	3	0	8	0	0	0	1	42	39	0	0	0	0	0	0	2	0	0	2	7	0	9	23	0	0	0	0	4	10	18	0	0	0	0	0	0	0	1	0	0	0	0	0	0
b3gntl1.l	2	23	2	10	14	2	1	0	4	2	12	1	3	8	4	4	17	11	3	9	25	9	9	5	2	23	4	4	43	19	23	24	4	10	10	32	26	38	41	56	47	27	1	2	0	4	1	9	23
b4galnt1.l	15	156	49	132	105	52	44	45	45	52	24	13	300	416	57	10	81	90	21	30	74	18	25	58	94	42	113	148	8	3	9	46	103	86	121	64	37	124	155	96	58	33	255	151	58	215	34	41	71
b4galnt1.s	167	291	223	688	299	301	223	288	149	312	288	323	19	64	477	210	309	340	151	24	10	96	153	186	206	172	202	244	8	45	118	139	190	136	191	57	117	284	29	281	45	221	396	381	477	364	250	20	516
b4galnt3-like.1	148	2	345	4	9	303	117	801	255	602	254	552	1357	1501	474	206	1314	1143	155	1075	174	368	520	662	767	414	771	953	93	294	479	609	795	689	693	158	553	3	208	10	283	251	77	92	460	14	379	1077	3
b4galnt3-like.s	5	0	0	0	0	9	0	29	11	11	2	30	170	238	1	0	26	29	0	45	2	6	50	135	139	18	191	283	8	3	39	48	112	123	155	2	6	0	1	2	3	4	0	1	0	0	2	45	0
b4galnt4.l	2	8	1	36	7	1	9	19	0	8	2	30	1	1	23	2	5	9	4	1	4	0	2	4	6	2	16	29	10	5	4	4	5	12	27	1	0	12	0	0	0	1	19	17	4	28	2	1	5
b4galnt4.s	116	61	89	194	181	94	134	127	7	127	92	138	19	31	71	135	171	139	168	33	70	103	157	106	117	12	103	121	60	70	112	108	115	80	97	72	23	211	29	13	60	26	152	5	24	258	77	49	52
b4galt1.1.l	60	25	45	59	42	82	50	115	37	82	22	144	75	38	10	33	53	46	59	13	71	44	56	63	82	20	94	79	38	14	28	49	62	72	81	19	27	56	12	48	14	23	210	159	13	60	34	4	33
b4galt1.1.s	8	17	3	15	6	8	0	30	29	22	33	41	14	17	77	17	9	76	15	2	3	3	2	20	24	11	32	41	38	14	6	22	36	40	85	5	55	8	33	23	24	61	10	54	248	15	43	90	2
b4galt1.2.l	4	4	5	2	4	16	5	24	4	12	8	36	50	39	2	1	13	20	2	7	3	5	26	40	29	3	32	43	3	3	14	22	21	34	30	4	7	9	12	5	7	5	1	2	16	4	11	14	3
b4galt1.2.s	0	0	0	0	1	0	0	3	0	2	0	4	15	6	0	0	4	3	0	1	0	0	1	7	17	2	20	20	0	0	0	2	7	9	8	1	0	0	0	0	0	0	0	0	0	0	4	0	0
b4galt2-like.l	93	94	56	117	58	67	53	62	14	160	35	110	105	89	99	46	55	56	48	45	194	91	79	94	158	51	129	179	198	95	91	132	133	181	174	62	39	59	100	83	66	63	79	59	4	37	24	35	57
b4galt2-like.s	464	143	476	1159	445	450	552	403	176	416	391	486	175	185	634	547	282	278	447	114	177	176	207	258	316	247	270	341	180	127	175	275	308	319	334	229	180	241	193	254	148	203	651	444	153	606	237	97	297
b4galt3-like.1.l	60	83	77	81	89	104	36	176	92	156	63	235	333	544	53	45	170	143	30	266	71	109	136	271	359	220	414	449	85	58	112	184	285	313	331	112	135	89	172	78	145	98	70	57	91	57	172	235	40
b4galt3-like.1.s	11	30	13	23	12	7	6	13	17	4	5	9	8	6	11	9	19	12	9	36	107	29	16	4	14	37	3	7	156	66	22	14	13	7	10	51	32	45	48	80	40	21	10	9	8	14	15	45	30
b4galt3-like.2.l	322	271	225	502	642	325	318	279	222	406	357	505	431	432	316	321	549	573	264	446	263	434	588	655	598	639	607	674	232	366	593	558	571	473	475	673	338	235	568	265	436	410	272	308	311	248	432	432	235
b4galt3-like.2.s	398	415	286	733	674	381	499	422	521	372	344	404	255	258	470	415	793	742	511	270	354	438	592	536	539	624	457	595	459	519	613	578	569	506	479	702	463	586	370	506	254	528	444	486	344	454	624	282	355
b4galt6.l	368	103	287	689	207	253	367	433	175	433	346	758	485	422	440	333	513	565	282	79	202	337	433	551	450	109	546	542	180	221	293	385	559	548	602	244	64	650	65	195	42	69	363	171	436	397	289	20	630
b4galt6.s	30	48	203	404	242	98	209	120	41	83	63	147	175	141	55	87	279	540	32	21	76	151	249	318	310	26	318	371	99	157	233	339	336	332	329	48	29	225	27	44	9	39	394	36	36	746	56	29	108
b4galt7.l	149	204	185	246	270	182	154	65	74	81	89	120	128	115	125	85	100	115	88	58	271	88	143	169	189	69	162	209	233	66	82	68	103	101	107	107	71	181	125	148	114	87	232	198	133	192	202	73	71
b4galt7.s	554	513	629	839	911	701	774	489	397	541	398	486	555	453	679	483	513	565	538	245	192	235	343	502	471	296	405	483	376	254	341	465	443	371	372	414	270	435	334	361	356	289	682	761	622	719	700	174	236
b9d1.l	452	1625	561	452	834	502	632	347	248	482	471	227	291	598	745	575	756	826	791	660	1142	746	760	611	494	1033	433	424	1404	847	661	594	468	389	391	1005	674	921	1867	1101	1088	645	299	343	876	442	614	557	444
b9d1.s	4	0	5	2	0	2	2	11	1	5	1	1	10	29	8	14	12	14	7	8	76	42	38	11	15	1	14	17	26	8	2	1	9	0	7	0	2	3	3	3	5	1	7	9	4	11	4	16	0
b9d2-like.l	92	26	72	118	84	97	86	122	40	88	40	97	126	255	52	35	103	82	46	129	43	37	78	95	108	54	81	142	29	23	70	106	139	136	130	17	45	38	53	18	61	37	109	55	82	112	98	136	17
baalc.l	0	0	0	0	0	0	0	1	0	0	0	0	0	0	0	1	1	0	0	0	2	0	0	0	0	0	0	1	0	0	0	0	0	0	0	0	1	0	0	0	0	0	0	1	0	0	0	0	0
baalc.s	0	0	0	0	0	0	0	0	0	0	0	0	0	0	0	0	0	0	0	0	1	0	0	0	0	0	0	0	1	0	1	0	0	0	0	0	0	2	0	0	0	0	0	0	0	0	0	0	0
baat.s	0	0	0	0	0	0	0	0	0	0	0	1	0	0	0	0	0	0	0	0	0	0	0	0	0	0	0	0	0	1	0	0	0	0	0	2	0	0	2	0	2	1	0	0	0	0	0	0	0
babam1.l	83	119	27	164	101	82	168	91	84	112	88	68	35	85	125	89	114	104	105	65	247	109	133	104	84	67	59	87	291	173	103	100	79	62	88	84	60	111	111	138	84	68	65	92	105	94	161	67	35
bace1.l	9	38	12	8	21	5	13	8	7	10	15	9	8	11	15	27	16	8	15	21	73	28	39	20	17	35	9	15	64	45	34	20	14	11	12	88	31	56	66	63	64	32	4	8	13	18	13	27	28
bace1.s	17	7	8	50	14	7	24	30	14	61	23	78	12	16	20	5	8	6	36	10	21	8	8	4	12	8	20	19	14	3	4	9	15	13	16	2	9	13	4	13	5	5	29	24	13	14	12	4	6
bace2.l	277	79	1053	348	377	681	586	782	66	630	477	850	1126	1455	589	719	703	681	356	1200	194	306	618	1194	1318	322	1364	1605	250	253	599	928	1093	1070	1242	748	220	168	629	104	499	129	583	96	95	389	158	808	127
bace2.s	303	109	761	781	791	500	827	402	93	310	373	485	300	298	364	296	520	442	386	153	183	190	299	533	603	168	689	808	224	167	256	391	547	649	729	471	192	260	365	193	203	164	932	111	82	557	182	118	181
bach1.l	23	13	55	49	9	58	47	29	31	32	51	56	53	66	111	86	78	92	65	40	110	70	71	111	75	29	82	105	85	62	64	84	78	82	103	22	74	21	58	41	24	27	44	49	56	50	64	51	18
bach1.s	21	58	21	8	12	23	17	20	12	22	20	25	44	52	29	20	34	21	1	30	115	40	57	35	34	56	32	44	86	41	42	43	44	28	29	36	50	33	34	44	42	36	20	14	51	2	36	45	12
bach2.l	20	14	6	26	20	10	67	48	5	16	13	21	15	14	3	5	34	52	57	8	11	2	6	10	12	13	9	14	19	20	17	20	16	24	23	17	15	25	23	26	13	22	23	10	16	27	11	11	7
bach2.s	23	9	5	8	3	10	8	73	7	34	12	58	12	18	44	18	42	33	9	10	165	30	48	61	76	10	78	96	105	32	20	39	56	56	65	14	13	26	18	36	25	19	33	27	10	20	7	17	15
baf-l.l	335	1118	189	262	466	308	149	142	161	78	172	96	137	120	132	258	158	179	263	305	274	178	190	102	73	460	87	70	421	273	192	142	100	50	50	460	322	377	759	449	448	313	190	220	260	196	236	257	241
bag1.l	319	79	214	184	147	279	190	448	183	583	233	524	430	382	253	244	269	278	292	74	211	122	170	314	316	92	317	385	57	72	190	269	400	343	397	93	150	60	119	76	113	113	133	164	432	152	356	126	43
bag2.l	2	0	0	8	55	2	0	4	2	9	5	2	4	3	0	0	10	9	2	0	4	1	6	30	30	0	39	65	0	2	7	18	48	41	67	0	1	7	2	1	1	0	3	1	0	7	0	0	2
bag2.s	0	0	0	5	4	0	0	4	0	0	0	2	0	0	0	0	0	1	0	0	0	0	0	1	8	0	6	14	0	0	0	1	4	14	10	0	0	0	0	0	0	0	0	0	0	0	0	0	0
bag4-like.l	312	266	310	280	198	293	347	579	461	500	375	479	373	430	612	393	463	514	342	482	1415	737	737	624	470	592	483	458	2073	929	700	532	460	354	349	582	664	565	526	634	427	507	241	517	765	290	801	485	224
bag4-like.s	295	263	238	254	217	306	280	269	244	319	228	295	276	230	298	211	190	236	190	237	1192	421	439	355	327	322	284	290	1310	592	339	331	294	202	242	419	303	559	436	543	271	221	289	246	277	189	341	243	267
bag5.l	10	24	2	4	6	14	11	30	14	21	5	25	21	31	4	1	8	9	9	0	25	12	0	7	14	3	17	22	42	8	4	8	4	11	17	5	6	11	22	24	12	8	9	3	22	8	8	15	12
bag5.s	192	87	92	123	22	153	110	175	85	122	109	147	79	36	175	139	48	44	119	38	180	43	54	81	68	52	70	92	142	33	50	72	69	78	62	48	84	87	45	105	89	137	89	163	70	111	87	49	47
bahd1.l	2	0	0	3	0	4	5	12	3	6	3	5	9	19	4	2	10	9	3	1	13	6	3	6	21	0	18	18	18	5	0	5	11	16	15	0	4	6	4	7	3	3	2	3	4	1	1	3	4
bahd1.s	1	0	2	4	4	0	6	9	3	7	2	8	6	2	6	0	12	25	14	0	21	2	5	3	5	4	7	21	13	5	1	10	14	17	12	1	2	0	0	6	0	2	4	4	1	6	3	1	3
bai1.s	0	0	0	0	0	0	0	1	0	0	0	0	0	0	1	4	0	0	0	0	4	2	1	1	0	0	0	2	0	0	1	0	0	0	0	0	0	0	0	0	0	0	0	0	0	0	0	0	0
bai3-like.l	0	0	0	0	0	0	0	0	0	0	0	0	0	0	0	0	0	0	0	0	0	0	0	0	0	0	0	0	0	0	0	0	0	0	0	0	0	0	0	0	0	0	0	0	0	0	0	0	0
bai3-like.s	0	0	0	0	0	0	0	0	0	0	0	0	0	0	0	0	0	0	0	0	0	0	0	0	0	0	0	0	0	0	0	0	0	0	0	0	0	0	0	0	0	0	0	0	0	0	0	0	0
bai3.l	16	0	9	64	25	5	17	28	3	28	20	46	4	6	11	10	8	2	16	1	0	1	1	2	11	0	8	17	0	2	4	2	20	10	6	0	0	2	3	0	0	1	5	4	3	4	2	2	5
bai3.s	4	0	0	12	7	3	6	11	1	2	4	8	0	0	2	0	4	1	2	0	0	0	0	2	5	0	3	4	0	0	0	1	2	4	6	0	0	0	0	0	1	0	1	2	0	3	3	0	2
baiap2.l	22	42	26	9	11	36	14	24	19	42	27	34	18	20	32	22	23	27	20	55	33	13	5	21	18	31	24	11	67	23	15	28	23	30	57	35	21	55	24	34	7	11	6	2	10	13	6	9	12
baiap2.s	47	35	8	47	14	21	33	53	16	33	16	34	31	44	34	40	24	29	47	7	168	30	29	34	29	14	28	35	282	64	29	27	28	31	36	18	18	40	34	40	30	12	34	13	21	85	15	12	29
baiap2l1.l	92	85	307	52	44	314	192	701	231	395	188	559	931	1234	271	27	961	943	103	587	572	380	432	710	777	371	846	903	349	310	438	661	830	753	777	338	377	153	359	209	366	429	47	97	476	67	376	659	79
baiap2l1.s	3	27	11	5	1	4	6	17	10	6	4	11	24	47	7	2	28	22	6	32	203	57	33	26	30	34	33	59	138	51	25	20	31	33	48	43	35	78	84	69	41	32	2	4	6	7	6	20	22
baiap2l2.l	4	0	0	0	0	0	2	4	0	2	0	2	0	0	3	0	0	0	0	0	0	0	0	0	0	0	0	2	0	0	0	1	0	0	4	0	0	1	0	0	0	0	0	0	3	0	0	0	0
baiap2l2.s	0	2	0	0	0	0	0	0	0	0	0	0	0	0	1	0	2	1	0	0	25	6	0	0	0	2	4	1	12	3	1	1	0	6	2	0	1	3	8	2	1	1	0	0	0	2	0	1	2
baiap3.l	3	0	4	9	1	3	9	14	1	123	19	88	0	0	27	0	3	2	9	1	11	2	2	4	22	0	25	38	23	7	3	1	28	37	68	2	2	0	0	0	0	2	4	0	11	0	5	0	0
baiap3.s	8	0	3	23	4	2	17	59	26	33	14	34	11	7	23	13	41	27	29	1	1	0	3	2	8	5	3	3	2	0	6	6	9	6	17	0	10	1	0	1	2	2	8	9	18	6	13	5	0
bambi.l	95	9	10	12	16	45	9	158	102	121	52	156	221	155	79	123	1538	1716	54	1788	1308	1896	1941	1398	1056	1157	841	737	1723	1830	1789	1412	930	992	761	192	1353	2	988	23	270	214	4	47	448	1	952	1476	5
bambi.s	85	28	1	21	9	52	13	228	159	118	36	88	102	57	44	92	1176	1219	85	1233	983	1084	1192	908	741	811	478	486	1055	1002	1022	943	639	592	447	155	952	12	711	22	160	140	9	67	381	2	595	1099	3
banf1-like.l	7717	12825	6977	12478	11691	7331	7244	5814	5126	8367	7329	8045	5689	5159	7802	7880	7774	7079	8554	5266	3862	4172	5688	5320	4724	8107	4494	5125	4603	4595	5386	5587	5292	4267	4565	9644	6619	6179	9547	7581	6432	6621	8410	13010	11027	7397	10695	4861	4772
banf1-like.s	752	629	630	878	839	939	549	430	480	495	393	540	522	452	386	360	284	328	413	306	196	224	336	385	358	432	343	403	217	198	318	378	375	329	352	386	353	308	485	354	341	290	490	563	675	378	676	329	226
banp.1	172	549	132	155	107	148	136	229	163	230	216	267	114	110	202	77	145	126	143	146	638	230	204	233	176	199	220	247	719	326	190	145	204	166	165	288	224	492	508	519	412	290	201	309	189	172	150	143	266
banp.l	270	689	231	261	232	226	168	239	299	241	316	284	288	296	205	106	290	238	149	257	576	356	366	415	369	253	351	468	429	298	306	319	345	325	329	350	325	501	556	668	408	467	226	328	434	284	252	342	254
barhl1.l	108	0	0	224	6	1	8	24	70	54	234	91	0	2	246	7	75	58	22	0	0	7	19	62	58	10	39	47	0	0	13	53	56	41	23	3	8	0	0	39	0	10	0	325	47	2	119	0	9
barhl1.s	35	0	0	50	3	4	3	19	50	32	66	53	5	0	160	10	36	22	4	5	1	7	27	28	40	30	35	21	1	0	8	21	31	18	15	1	15	1	1	21	0	14	3	176	21	2	41	1	6
barhl2.l	32	1	3	276	10	1	0	5	30	19	102	38	0	0	158	0	33	24	3	2	2	1	3	53	38	9	42	29	0	1	6	22	36	32	33	1	6	2	0	2	0	2	2	251	18	0	26	0	13
barhl2.s	81	0	0	220	1	1	0	39	46	56	146	49	0	0	296	2	40	39	7	2	2	6	9	50	50	19	45	46	5	14	12	42	58	48	37	3	8	0	0	12	3	7	0	278	50	0	89	0	4
barx2.l	0	0	0	0	0	0	0	0	3	0	1	0	0	1	0	0	3	1	0	1	3	0	2	6	3	1	5	7	0	0	0	8	0	2	4	0	0	1	0	0	0	0	2	0	2	1	0	3	0
barx2.s	2	0	0	6	0	0	2	1	0	0	1	0	0	0	2	2	0	1	0	1	16	0	0	1	0	0	0	1	3	0	1	0	0	0	0	0	0	0	0	0	0	0	0	0	0	1	0	0	0
basp1.l	91	19	32	69	39	52	39	316	33	152	28	103	61	99	18	6	154	212	46	2	7	43	118	149	162	6	209	281	8	29	74	121	173	159	186	5	9	12	6	5	8	14	169	161	261	61	72	9	1
basp1.s	0	15	2	7	22	1	6	8	1	23	3	10	2	5	1	0	23	11	3	0	2	6	28	36	33	0	46	56	0	5	28	31	27	37	43	0	0	36	2	1	10	1	3	2	5	5	0	0	1
batf-like.l	0	0	3	0	0	1	0	0	0	0	0	0	0	0	0	2	2	3	0	0	0	0	0	0	1	0	0	0	0	0	0	0	0	0	0	0	0	1	0	0	0	0	1	0	0	0	0	0	0
batf-like.s	0	0	0	2	0	0	1	1	2	0	1	3	1	0	0	0	0	0	0	1	0	2	0	0	1	1	0	1	1	0	1	0	0	1	0	7	0	1	0	0	0	1	2	0	1	0	1	1	4
baz1a.l	1862	199	1215	2206	705	1303	1859	1949	1208	1855	1750	1995	1338	1257	2282	1713	1692	1691	2047	523	375	726	961	1053	888	1061	878	1159	366	561	984	1039	1036	921	1027	500	1505	1228	394	1470	368	1532	1544	1990	1353	1171	1156	882	1119
baz1a.s	257	17	147	492	133	174	260	313	344	464	286	387	243	257	208	255	192	172	205	44	69	67	113	156	183	125	148	185	136	43	67	140	169	143	205	51	129	69	42	112	55	138	256	493	305	163	254	103	122
baz1b.l	1364	280	1370	2798	975	919	1644	1337	1318	1192	2036	1639	1365	1104	2724	1559	1079	1016	1303	409	498	989	1318	1521	1268	1002	1157	1349	485	726	1441	1428	1530	1219	1163	549	1569	1478	332	1628	430	1497	1819	2104	1077	1431	1012	859	1200
baz1b.s	1895	546	1384	3192	1210	1356	1835	1571	1404	1719	2407	2025	1620	1268	3195	2087	1986	1740	1564	594	1156	1323	1743	1812	1397	1258	1300	1471	1201	1364	1920	1769	1635	1423	1285	704	1820	2467	707	2399	872	1892	2254	2452	1168	1686	1106	1104	1890
baz2a.l	1665	609	1416	2012	1176	1745	2727	1553	539	1486	1903	1964	1258	1320	2846	2862	3578	3054	1846	1018	3817	2880	3241	2687	2239	1674	1941	2190	2504	2203	2371	2221	1959	1719	1502	1008	2062	3461	677	3526	883	1699	2555	1820	1221	3026	1683	1229	2098
baz2b.l	557	19	83	109	67	223	118	854	72	760	564	831	117	157	646	428	76	63	223	19	24	72	165	270	250	98	283	363	17	16	102	172	211	205	268	39	154	68	30	89	28	159	258	273	59	34	94	97	19
baz2b.s	356	21	117	158	35	136	100	484	58	272	360	488	133	166	71	128	106	94	151	27	23	38	104	216	179	82	202	297	10	23	60	114	175	175	262	50	71	13	10	52	19	112	209	405	62	56	78	84	50
bbip1.l	149	149	101	226	245	189	187	207	93	68	57	107	82	123	85	68	81	105	73	83	49	44	64	83	108	85	88	102	44	24	49	73	90	79	77	83	43	34	91	39	86	61	131	80	79	86	81	85	43
bbip1.s	38	36	25	53	113	36	2	33	19	8	24	25	48	46	59	37	0	16	11	63	29	39	41	38	37	76	29	30	14	23	41	45	39	45	43	44	50	41	66	66	35	29	12	9	9	47	23	46	14
bbox1.s	6	8	2	1	7	2	12	2	6	5	4	9	15	17	0	1	22	3	5	8	0	2	1	1	7	11	10	11	16	8	5	5	8	6	14	4	6	3	7	2	6	4	5	5	10	13	13	1	2
bbs1.l	48	51	43	152	49	53	64	122	75	94	49	104	234	435	56	40	241	182	62	305	94	81	156	160	182	95	149	205	83	66	138	148	177	173	182	78	89	88	106	51	75	52	94	45	85	140	113	368	34
bbs10-like.l	127	129	56	179	86	126	68	41	58	99	86	113	50	62	68	67	44	46	118	83	130	49	73	92	90	61	64	88	188	66	70	88	62	73	74	84	58	116	109	68	72	74	131	110	61	120	54	58	66
bbs12-like.l	42	37	33	72	29	50	36	94	74	146	35	133	171	307	66	33	167	98	53	169	72	61	120	166	122	105	139	122	54	43	130	177	139	103	114	30	85	28	91	23	95	25	59	71	92	68	60	315	11
bbs2.s	53	31	90	160	66	87	48	79	89	112	53	67	107	204	62	26	103	75	29	77	31	31	52	79	82	35	73	113	38	14	36	72	70	62	100	34	42	47	44	31	39	39	134	41	69	98	74	104	19
bbs4.s	250	138	293	461	291	269	369	467	281	494	296	522	466	929	389	327	550	423	278	247	167	196	398	473	468	210	435	584	158	176	303	414	511	413	496	173	201	179	151	188	178	203	472	329	300	415	326	439	141
bbs5.l	144	259	154	283	153	138	106	173	284	113	66	217	360	605	96	76	441	337	145	354	340	150	232	270	262	262	250	334	189	129	223	234	312	247	333	164	159	213	242	160	266	193	345	84	280	244	216	489	107
bbs7.l	143	200	218	362	168	159	221	158	314	177	230	197	135	253	173	156	235	252	151	136	121	175	222	239	152	183	176	200	65	179	217	195	185	186	176	74	238	186	111	158	96	287	374	243	337	450	322	164	123
bbs9.l	51	36	59	82	45	55	59	118	136	95	78	104	124	159	67	29	95	99	66	55	20	23	47	73	88	70	51	84	13	12	39	99	68	69	96	27	61	46	42	34	44	124	103	50	86	75	74	91	34
bc014685.l	35	2	18	86	78	45	37	255	13	130	106	286	262	340	98	17	105	99	46	13	7	10	30	151	269	20	266	448	9	11	23	111	252	310	427	30	19	10	8	11	18	44	95	108	135	75	141	25	1
bc014685.s	475	158	266	818	336	469	452	869	506	665	586	1021	467	516	544	552	848	1098	535	253	516	646	812	893	882	484	900	1001	385	362	579	679	758	692	725	478	447	474	191	454	226	345	567	412	443	663	435	289	389
bcam.l	442	58	61	1520	656	390	134	1393	406	1377	1448	2042	2691	2693	1404	132	1261	1158	208	348	7	77	279	1413	2074	713	2221	2980	17	36	279	932	1794	1791	2362	190	461	56	90	284	166	753	783	3840	1098	241	1348	706	144
bcam.s	45	6	62	726	277	53	111	72	57	94	133	119	44	11	245	68	502	487	24	4	26	21	108	396	427	44	495	689	32	52	121	244	463	526	659	20	9	22	27	29	10	14	162	799	66	100	74	5	41
bcap29.l	30	541	98	62	51	31	68	10	23	18	63	33	37	35	113	208	164	154	72	154	739	276	264	186	83	188	81	85	585	341	210	136	81	59	58	260	179	372	422	332	302	203	59	104	67	110	88	203	194
bcap29.s	48	248	8	34	30	22	36	7	11	6	27	4	10	10	28	102	70	104	43	85	302	149	109	61	40	88	24	31	208	96	59	22	13	12	13	149	79	145	169	137	115	95	14	37	25	39	44	64	79
bcar1.l	608	45	715	874	258	672	280	1090	299	816	365	1091	1610	1392	839	673	423	387	444	113	23	89	222	601	815	154	877	1240	20	32	130	354	826	810	1062	39	376	130	45	270	49	208	824	608	472	524	473	192	105
bcar1.s	39	0	35	26	5	30	8	240	20	159	17	125	17	17	77	4	22	14	39	1	4	4	3	8	22	1	37	42	8	4	3	11	23	46	52	0	1	0	2	2	0	2	36	66	47	15	46	2	0
bcar3.l	242	58	90	101	60	404	138	111	160	221	232	159	1123	1340	200	103	1313	1228	66	1107	474	188	718	1327	1260	192	1013	1239	538	109	599	1444	1182	1006	899	205	284	77	532	145	684	160	68	144	71	53	99	1879	39
bcar3.s	137	52	15	55	9	57	84	282	82	268	134	354	65	40	322	173	70	77	221	27	74	52	69	127	103	191	108	126	105	68	73	73	82	67	66	132	61	44	41	50	115	310	16	43	85	13	79	65	46
bcas1.l	1	29	2	5	2	0	0	1	0	0	1	2	0	4	6	0	6	0	0	3	7	12	5	13	11	0	12	12	8	27	25	14	17	11	10	3	6	13	2	1	15	9	3	1	1	0	2	4	0
bcas1.s	5	0	0	142	0	1	0	1	455	28	113	20	4	20	74	6	262	125	1	0	0	6	31	77	96	196	85	93	1	4	59	136	146	117	72	2	231	2	1	92	2	551	0	581	443	1	276	12	14
bccip.l	353	221	237	226	286	304	270	386	217	406	188	302	195	177	255	149	220	266	279	121	146	107	127	140	148	187	129	159	110	77	141	149	155	163	148	256	155	164	262	187	159	129	146	267	305	167	400	97	119
bccip.s	2159	1910	1354	1811	2001	2083	1565	1977	1009	1838	1474	2026	1322	1409	1777	1580	1588	1974	1801	878	646	768	1017	1270	1154	1055	1217	1349	715	608	880	981	1058	975	1003	1496	1199	1227	1493	1357	1400	1275	965	1555	1994	1151	1948	833	639
bcdin3d.l	416	153	169	290	196	325	265	284	200	323	146	289	236	198	360	205	281	227	335	199	143	126	132	146	169	288	134	217	300	125	139	179	131	125	140	257	149	104	255	171	177	127	156	310	225	66	237	133	59
bche.l	0	0	0	0	0	0	0	0	0	0	0	0	0	0	0	0	0	1	0	0	0	0	0	0	0	0	0	0	0	0	0	0	0	0	0	0	0	0	0	0	0	1	0	0	0	0	0	0	0
bckdha.l	358	658	277	437	315	406	333	429	397	368	299	374	383	426	265	269	374	358	260	362	360	257	288	371	285	362	328	373	344	330	412	410	328	297	317	432	427	377	491	456	451	454	203	319	392	217	476	398	251
bckdha.s	0	4	1	9	6	1	0	0	1	2	4	1	3	0	0	2	0	0	0	0	0	2	1	1	3	3	2	1	0	2	0	4	1	0	1	3	0	0	0	0	0	1	0	1	0	0	0	0	4
bckdhb.1	13	124	31	61	54	17	53	9	23	45	44	24	28	28	26	34	53	45	41	55	60	38	19	19	12	60	28	19	77	48	44	28	18	20	46	81	50	76	128	88	81	51	30	44	20	17	20	43	58
bckdhb.s	401	365	376	520	351	419	437	365	302	462	284	414	285	295	203	190	325	419	367	203	257	177	172	237	214	300	222	300	211	139	206	234	268	192	270	367	230	251	390	253	269	205	332	423	512	232	334	175	202
bcl10.l	0	0	0	0	1	1	2	3	0	1	1	2	20	23	4	3	4	8	0	0	1	4	10	6	4	0	9	12	2	1	0	0	7	6	5	0	1	2	0	0	0	0	0	0	1	0	0	0	0
bcl10.s	0	0	0	0	0	0	0	0	0	0	0	0	0	0	0	0	0	0	0	0	0	0	1	0	0	0	0	0	0	2	0	0	0	0	0	0	0	0	0	0	0	0	0	0	0	0	0	0	0
bcl11b.l	4	0	0	12	0	0	3	4	4	5	6	3	0	1	3	22	13	12	9	0	0	2	3	1	1	0	4	3	0	3	2	1	0	2	1	0	0	6	3	4	0	2	0	1	12	0	7	0	4
bcl11b.s	0	0	0	0	0	0	1	0	0	1	0	0	0	0	0	1	0	0	1	1	11	3	2	0	0	1	1	0	4	6	2	0	0	0	0	3	3	4	7	6	2	4	0	1	0	0	0	1	1
bcl2l10.l	18	8	25	20	25	15	28	28	12	22	13	31	25	26	35	13	19	10	24	22	5	9	16	13	23	34	11	37	4	5	17	22	23	20	19	33	13	11	22	20	8	12	9	14	36	8	24	10	8
bcl2l10.s	52	7	17	39	25	30	44	52	9	38	17	55	4	15	43	14	28	14	38	6	8	14	15	25	37	24	54	49	7	11	12	19	24	29	42	25	23	17	30	9	3	13	15	19	14	28	23	6	12
bcl2l13.1	186	436	146	328	627	216	205	139	145	196	401	286	526	682	186	210	272	233	199	536	1023	417	447	396	375	891	408	433	1319	777	634	492	498	389	396	699	636	728	1123	842	749	454	95	130	182	81	215	573	319
bcl6.l	12	0	10	6	0	23	0	28	11	18	7	24	14	15	5	2	5	5	29	16	13	3	4	7	13	19	14	12	21	8	3	5	6	11	8	9	8	4	6	2	12	32	6	3	8	4	2	18	20
bcl6.s	91	20	25	78	12	73	66	31	31	27	30	65	11	13	41	30	51	56	57	40	50	58	49	20	18	65	30	34	83	70	73	38	27	28	31	58	53	24	28	81	28	259	73	96	23	46	31	87	58
bcl7a.l	2607	3059	1933	3866	1506	2324	2419	2152	2039	3206	3201	3360	1912	1971	3618	3480	2714	2748	3475	1157	1360	1878	2259	2041	1743	1970	1598	1866	1974	1542	2082	2135	1979	1539	1516	1608	2668	2811	1735	2619	1987	3287	3132	3432	3038	2974	2298	2720	1952
bcl7a.s	2107	1025	1432	2445	914	1527	1737	2248	1051	2443	2241	2724	1756	1581	2761	1945	2351	2225	2566	785	1189	1629	1965	1991	1693	1525	1601	1994	1382	1347	1672	1878	1681	1415	1632	908	1999	1895	1012	1890	973	2134	2314	2606	2520	1824	1830	1766	1399
bcl7b.l	12	33	0	11	8	4	9	2	2	8	6	12	3	18	9	4	11	8	6	28	88	24	17	9	7	36	10	13	125	51	34	8	18	7	16	72	18	51	47	73	33	27	4	2	10	3	8	22	37
bcl7b.s	3	10	2	1	1	1	13	2	2	1	2	0	0	2	2	6	20	17	31	5	9	3	3	7	2	6	3	3	9	6	1	0	3	4	2	9	4	13	8	16	10	1	2	0	3	0	2	4	9
bcl9.l	470	132	613	723	641	285	879	659	46	325	713	652	414	442	909	837	1156	927	1027	242	1928	1446	1214	865	851	592	739	868	1953	1356	1104	868	796	673	610	426	733	641	336	557	243	466	685	583	363	607	456	277	252
bcl9.s	953	182	1207	1726	1064	613	1660	1690	376	866	1160	1611	686	665	1387	1126	1831	1370	1898	422	1428	1539	1433	1078	1074	947	977	1208	2715	1570	1556	1293	1203	1085	1009	912	982	1098	507	918	438	737	1369	1131	504	946	701	470	577
bcl9l.1	6	8	16	6	8	14	12	18	6	7	2	13	20	21	14	6	10	18	3	12	85	31	11	15	17	19	17	20	76	30	20	10	11	10	10	36	24	37	20	46	15	14	13	12	26	6	21	11	9
bcl9l.l	14	5	3	16	6	4	28	35	5	17	8	31	6	15	28	7	14	16	19	3	26	11	20	7	10	9	10	14	33	17	5	10	8	21	9	3	8	9	9	5	6	2	36	8	9	21	7	2	5
bclaf1.s	333	188	283	284	119	332	216	566	273	400	233	289	329	328	405	177	326	289	233	152	170	193	260	402	335	167	334	378	290	194	309	408	388	353	369	124	198	162	143	239	114	270	298	355	364	200	259	283	152
bcmo1.l	0	0	0	0	0	0	0	0	0	0	0	0	0	0	0	0	1	2	0	0	0	0	1	4	0	0	3	10	1	0	1	0	0	3	4	0	0	0	0	0	0	0	0	4	0	0	1	0	0
bco2.l	174	207	168	112	113	149	83	214	74	195	114	252	102	159	62	103	126	109	99	112	180	130	129	151	106	126	98	96	193	148	102	80	104	92	99	92	109	139	178	131	153	105	82	121	231	163	137	126	78
bcor.1	414	72	394	335	186	316	192	655	204	592	313	559	233	255	527	571	383	395	267	270	609	481	518	589	396	317	397	395	543	509	444	354	534	361	406	245	433	243	165	318	157	391	341	228	267	468	350	400	188
bcor.l	909	342	429	919	167	563	121	1069	293	1191	618	1112	598	495	888	726	599	497	245	683	370	1285	748	870	695	650	757	773	519	1089	983	879	785	872	659	444	1568	2074	606	599	639	1136	690	721	295	657	535	1524	644
bcorl1.l	323	49	473	772	277	274	624	426	289	522	577	638	599	572	663	559	562	538	382	188	314	515	660	716	738	252	758	833	210	331	596	663	768	670	679	134	213	208	80	97	63	138	532	402	311	490	340	195	172
bcorl1.s	312	149	462	1037	390	334	768	362	246	517	374	485	563	446	524	590	653	633	387	277	417	535	546	487	402	258	409	445	441	414	483	479	402	383	408	183	274	627	130	193	161	156	789	398	303	1035	352	235	373
bcr.l	104	51	189	507	142	203	232	273	72	227	152	280	390	326	118	200	273	364	188	70	171	149	165	394	450	44	517	550	105	94	127	260	432	484	499	28	96	130	69	34	62	35	388	79	35	660	73	94	74
bcr.s	106	16	104	171	77	135	78	158	56	219	117	293	631	636	134	77	630	588	68	257	87	383	708	1014	914	127	934	1102	162	222	633	748	972	966	1024	19	165	49	59	41	57	109	175	65	92	105	98	455	46
bdh1.l	35	89	34	31	54	51	14	34	21	29	21	44	47	49	20	41	78	42	20	24	63	54	80	103	102	29	102	148	38	47	67	61	119	81	113	43	19	86	55	46	76	28	59	57	47	44	43	29	26
bdh1.s	0	0	0	0	0	0	0	0	0	1	0	1	1	3	0	0	0	1	2	0	0	0	0	0	0	0	1	0	0	0	1	2	1	0	0	0	1	0	0	1	0	0	0	0	0	0	0	4	0
bdh2-like.l	9	13	34	6	8	16	15	4	2	1	6	2	5	3	46	64	16	12	11	4	62	31	29	41	44	4	40	58	7	3	3	3	4	3	3	8	7	11	3	3	8	6	20	37	35	9	22	1	7
bdkrb2.l	13	17	17	7	3	19	14	10	8	4	8	9	39	28	15	8	46	37	7	0	4	10	13	16	8	12	13	6	9	1	6	6	1	2	7	2	8	2	4	13	2	35	17	49	15	14	17	11	2
bdkrb2.s	3	2	2	3	2	1	4	7	0	3	0	1	0	1	3	0	2	4	3	1	7	0	0	0	0	1	0	0	9	1	1	2	0	1	4	3	3	1	4	0	2	2	0	0	3	1	1	0	1
bdnf.l	4	0	0	4	0	6	2	15	1	13	5	17	20	21	12	1	3	4	0	0	0	0	1	4	5	4	6	7	0	0	0	2	1	5	8	0	4	0	0	3	0	6	1	8	7	0	4	1	0
bdnf.s	0	0	0	0	0	0	0	0	0	0	0	0	0	0	0	0	0	0	0	0	0	0	0	0	0	0	2	1	0	0	0	0	0	0	0	0	0	0	0	0	0	0	0	0	0	0	0	0	0
bean1-like.l	58	76	152	127	79	84	118	41	10	40	98	41	6	19	37	80	37	45	279	9	10	20	42	42	27	5	32	38	1	13	38	43	40	36	33	128	0	112	35	15	36	3	68	6	8	153	26	1	65
bean1-like.s	1	0	0	0	0	1	0	0	0	0	0	0	0	0	0	0	2	3	0	0	0	1	3	3	0	0	0	2	0	0	1	0	0	0	1	0	0	0	0	0	0	0	0	0	0	0	0	0	0
bend2-like.s	192	154	141	108	59	101	277	377	49	140	85	144	84	84	339	259	167	162	501	25	402	152	174	269	210	47	214	319	588	111	82	87	122	99	133	116	52	176	181	118	125	86	236	300	195	169	171	58	62
bend3.l	719	433	615	737	318	690	886	534	291	582	780	612	528	495	1324	1565	953	871	936	133	248	445	521	475	405	438	375	493	351	417	494	431	372	318	361	318	624	888	341	762	429	725	673	604	503	938	427	416	697
bend3.s	522	408	289	540	287	500	536	301	200	496	615	530	466	407	719	799	616	648	643	134	120	295	472	414	366	342	369	471	122	246	383	406	336	335	365	211	439	466	273	587	322	570	414	475	323	486	314	265	363
bend4-like.l	6	10	5	44	6	6	24	3	4	2	10	14	1	4	17	5	23	19	23	3	72	18	22	15	16	20	15	10	20	10	4	3	6	7	3	24	16	18	27	10	13	12	2	4	6	2	1	6	9
bend4-like.s	27	2	0	40	20	9	17	68	11	39	9	32	2	4	13	5	12	5	12	19	18	6	12	6	11	21	12	27	63	35	17	5	9	12	20	32	15	53	60	52	18	6	4	5	3	6	9	8	21
bend7.l	2	0	0	0	0	1	0	0	0	0	0	0	0	0	0	0	0	1	0	0	0	2	0	0	1	0	0	0	2	0	1	0	2	0	1	0	0	0	0	0	0	1	0	0	0	0	0	0	1
bend7.s	2	0	0	2	0	6	2	0	1	3	0	2	0	5	0	1	0	3	0	1	7	4	1	4	0	0	5	2	11	1	0	0	2	1	2	4	1	7	1	3	0	0	1	0	2	3	0	0	5
best1.l	0	0	0	0	0	1	6	3	0	0	1	2	0	0	0	0	2	2	0	0	0	0	0	1	0	0	0	1	0	0	0	0	1	0	0	0	0	0	0	0	0	0	0	0	0	2	0	1	0
best1.s	0	0	0	0	0	0	0	0	0	1	0	0	0	0	0	1	0	2	0	0	0	1	0	1	0	0	0	0	0	0	0	1	2	0	0	0	0	0	0	0	0	0	0	0	0	0	0	0	0
best3.l	2	0	0	1	6	4	5	6	18	3	0	2	1	4	8	0	66	67	0	0	0	1	0	3	13	0	11	9	1	0	0	3	6	10	19	0	0	5	0	1	0	4	0	1	9	1	0	1	1
best3.s	4	2	5	1	19	0	5	8	31	43	27	0	17	13	0	0	5	4	1	1	0	1	1	5	17	10	31	30	0	2	1	10	23	36	36	8	1	2	1	0	0	0	2	2	14	4	1	1	4
best4.l	1	0	2	6	2	2	4	0	1	0	1	8	8	5	5	1	4	1	2	1	0	4	7	5	2	2	5	4	0	3	7	3	1	0	1	1	1	3	3	3	0	1	3	0	3	2	6	0	2
best4.s	0	0	5	2	0	0	0	0	0	2	0	0	0	0	0	1	1	0	0	1	3	0	0	1	1	2	1	1	3	3	0	0	0	0	3	0	6	0	4	0	0	3	0	1	6	3	3	2	1
bet1l-like.s	346	432	446	509	488	432	567	362	312	352	313	395	295	393	417	474	563	616	426	469	251	361	533	441	381	388	295	322	362	336	503	413	323	276	254	427	376	331	554	218	342	374	385	357	623	451	744	484	162
bfar.l	601	385	548	665	367	629	416	498	315	508	478	480	432	388	599	490	525	476	620	181	296	274	394	463	454	287	432	520	399	272	438	535	513	470	494	212	364	410	252	356	242	438	599	531	580	671	551	374	213
bfsp1.l	0	23	0	0	0	2	0	0	0	0	0	0	0	0	0	11	1	3	0	0	5	2	4	0	0	0	0	0	1	7	1	0	0	0	0	0	0	0	2	0	14	4	0	0	0	1	2	4	0
bfsp2.l	0	0	0	0	0	0	0	0	0	0	0	0	0	0	0	0	0	0	0	0	0	0	0	0	0	0	0	0	0	0	0	0	0	0	1	0	0	0	0	0	0	0	0	0	0	0	0	0	0
bfsp2.s	0	0	0	0	0	0	0	0	0	0	0	0	0	0	0	0	0	0	0	2	0	0	0	0	0	1	0	0	0	1	0	0	0	0	0	0	0	0	0	0	0	0	0	0	0	0	0	0	0
bglap.s	0	0	0	0	1	0	0	0	0	0	2	0	0	2	0	0	0	1	0	3	0	1	0	0	0	0	0	1	1	0	1	0	2	0	1	0	0	1	0	0	0	0	1	1	1	0	0	0	0
bglap2.l	0	0	0	0	0	0	0	0	0	0	0	0	0	0	0	0	0	0	0	0	0	0	0	0	0	0	0	0	0	0	0	0	0	0	0	0	0	0	0	0	0	0	0	0	0	0	0	0	0
bglap2.s	15	9	7	18	3	9	28	11	10	11	10	4	6	5	14	13	14	6	11	7	3	7	3	7	12	14	5	2	192	44	16	9	7	5	6	11	14	12	18	8	14	2	10	11	34	18	12	5	14
bgn.1	13	0	0	2	0	9	3	29	0	16	1	12	27	72	3	0	0	1	0	13	0	3	1	16	29	9	35	47	0	0	7	1	7	9	14	4	9	0	0	0	5	11	1	2	0	2	12	65	0
bgn.s	0	0	0	4	0	0	0	2	0	0	0	0	0	0	0	0	3	0	0	0	1	0	0	0	1	0	0	0	0	0	0	0	0	0	0	0	0	0	0	0	0	0	1	1	0	2	0	0	0
bhlha15.l	0	0	0	0	0	0	0	0	0	0	0	0	0	0	0	0	0	0	0	0	0	0	0	0	0	0	0	0	0	0	0	0	0	0	0	0	0	0	0	0	0	0	0	0	0	0	0	0	0
bhlha15.s	0	0	4	0	0	1	0	0	0	0	0	0	0	0	0	0	1	0	0	3	0	0	0	0	1	0	0	0	1	0	0	0	2	0	0	1	0	0	0	0	0	0	0	0	0	0	0	1	0
bhlha9.l	1	0	0	0	0	2	0	1	0	0	0	0	0	0	0	0	0	0	0	0	0	0	0	0	1	0	2	24	0	0	0	0	0	7	11	0	0	0	0	0	0	0	2	0	0	0	0	0	0
bhlha9.s	0	0	0	0	0	12	0	0	0	0	1	0	0	0	0	0	0	1	0	0	0	0	0	0	0	0	3	13	0	0	0	2	2	10	13	0	0	0	0	0	0	0	0	0	0	0	0	0	0
bhlhe40.l	13	0	10	14	51	19	6	36	0	6	3	18	64	65	8	3	21	40	1	3	1	10	3	30	31	6	30	49	3	3	6	16	37	17	41	2	1	1	9	1	1	0	15	13	10	5	8	1	2
bhlhe40.s	23	3	42	35	60	45	41	88	23	54	49	84	198	255	42	19	65	66	22	140	1	21	32	92	91	66	82	94	11	9	35	95	117	89	62	82	63	23	72	7	45	12	25	12	27	6	16	90	8
bhlhe41.l	0	0	0	0	0	0	0	1	1	0	0	0	1	0	0	0	0	1	0	2	0	0	3	1	4	0	3	3	0	1	3	1	2	0	1	2	0	0	0	0	0	0	0	0	0	0	1	0	0
bhlhe41.s	0	0	0	1	0	0	0	0	0	0	0	0	0	7	0	0	10	27	0	0	37	50	27	16	13	0	5	6	256	146	89	55	21	14	6	0	0	0	0	0	0	0	0	0	0	0	0	0	0
bhmt.l	74	140	6	97	56	90	5	46	33	23	49	33	27	29	76	34	6	2	5	58	56	30	31	32	23	62	17	18	10	8	6	5	5	5	7	87	61	76	121	66	80	62	27	15	8	14	9	29	38
bicc1.l	72	78	60	427	252	134	115	67	10	51	51	82	25	38	111	48	96	90	59	40	165	115	105	132	124	45	106	118	181	128	94	96	129	103	126	60	52	174	87	64	45	42	370	54	29	241	28	31	90
bicc1.s	74	13	82	157	92	62	63	187	37	196	70	130	56	58	127	57	180	201	99	67	134	96	151	169	140	63	153	145	206	102	135	136	175	167	173	72	55	127	18	44	29	48	174	124	94	188	87	43	69
bicd1.l	23	0	75	34	27	68	58	32	6	31	24	26	3	8	35	54	124	93	54	31	101	161	116	119	59	6	80	84	35	66	95	81	72	56	49	20	1	19	1	0	6	1	56	11	5	68	17	15	32
bicd1.s	3	2	18	3	4	36	11	19	28	8	4	11	8	34	6	20	152	150	3	45	19	58	77	72	53	12	53	44	23	68	123	91	78	60	67	14	4	5	8	3	8	1	17	0	9	45	8	49	4
bicd2-like.1.l	831	1166	739	1060	511	741	627	704	380	1021	1060	842	634	491	1295	936	727	646	899	254	863	663	735	722	569	612	565	639	1219	742	795	746	684	573	680	512	776	1133	636	1112	642	1043	995	1035	645	826	587	602	863
bin2.l	0	0	0	0	0	0	0	0	0	0	0	0	0	0	0	0	0	0	0	0	0	1	0	0	0	0	0	0	0	0	0	0	0	0	0	0	0	0	0	0	0	0	0	0	0	0	0	1	0
bin2.s	0	0	0	0	0	0	0	0	0	0	0	3	1	0	1	0	0	0	0	0	0	0	0	0	0	0	0	0	0	0	0	0	1	1	2	0	0	0	0	0	0	0	0	0	6	0	0	1	0
bin3.l	676	524	559	756	572	655	524	623	460	702	799	877	589	891	780	613	624	893	365	534	302	585	977	1220	999	584	1035	1156	351	613	912	1100	1098	962	947	834	620	746	505	665	651	698	729	749	581	828	813	652	445
bin3.s	83	77	89	82	89	117	73	200	101	172	71	158	147	368	46	43	178	138	86	133	275	140	157	181	209	119	212	258	288	118	137	146	221	192	212	145	129	106	149	106	122	80	93	126	219	104	229	133	67
birc2.l	561	380	714	453	346	738	487	567	420	692	698	822	1312	1355	759	614	1014	1071	431	1261	679	889	1258	1637	1580	783	1377	1537	414	717	1037	1134	1256	1089	1218	620	715	614	743	425	784	847	510	550	1046	781	781	1292	223
birc2.s	1434	1091	1368	2379	1085	1402	2109	850	1148	1851	1946	1892	1099	1248	2085	1583	2280	2137	1923	1334	694	1378	1838	1590	1391	1441	1249	1345	664	1313	2328	1882	1632	1298	1409	829	2638	1798	1194	2054	1387	2545	2162	2314	1692	1785	1421	2350	1221
birc5.1.l	57	131	14	44	76	46	21	16	24	4	24	13	12	16	6	69	32	20	30	88	140	38	30	12	7	82	10	2	281	73	48	18	9	9	8	72	63	55	120	76	64	61	5	16	28	14	22	70	15
birc5.1.s	45	1268	47	176	239	48	179	21	18	40	100	69	50	93	77	97	213	238	93	376	466	200	192	137	91	449	72	97	423	240	209	128	120	82	82	571	337	509	1084	556	690	410	50	74	80	71	57	370	254
birc5.2.1	580	1849	256	957	919	562	672	351	332	422	384	333	347	345	494	476	438	445	653	241	675	269	310	221	200	392	185	252	1009	450	338	296	227	205	193	498	356	591	675	605	774	726	634	835	611	612	897	385	282
birc5.2.s	807	1211	425	1149	833	837	713	658	546	419	390	481	357	360	660	548	640	551	471	399	880	412	510	361	309	548	267	382	1507	659	520	445	361	292	320	728	572	775	1173	1053	606	553	678	886	742	527	793	346	355
birc6-like.2.l	483	105	569	700	307	715	424	983	350	1622	627	1376	987	1014	712	514	592	548	406	118	293	225	673	1300	1398	178	1372	1581	474	178	591	1157	1496	1207	1392	167	223	198	120	180	167	208	995	604	616	631	437	346	141
birc6-like.2.s	410	34	473	584	241	469	266	1038	272	1487	528	1330	1047	1009	759	295	462	436	186	82	213	135	442	1039	1220	141	1271	1394	352	167	434	905	1212	1170	1400	97	219	160	87	138	98	175	810	575	431	505	400	248	131
bivm.l	472	202	86	274	185	370	222	542	248	596	383	601	232	285	250	123	128	138	177	90	210	72	86	199	178	118	240	302	287	124	137	202	305	287	324	180	161	237	291	218	188	198	414	243	126	228	166	132	146
bivm.s	3	18	0	22	7	4	2	1	3	2	11	4	0	5	9	6	15	5	0	11	115	38	22	12	9	8	4	2	96	31	13	4	11	6	7	8	8	20	51	31	11	11	4	5	5	2	2	9	15
blk.l	0	0	0	0	0	0	0	0	0	0	0	0	0	0	0	0	0	0	0	0	0	0	0	0	0	0	0	0	0	0	0	0	0	0	0	0	0	0	0	0	0	0	0	0	0	0	0	0	0
blm.l	128	70	105	159	38	122	161	172	82	158	93	127	81	48	177	88	134	99	153	15	107	33	64	74	69	34	62	79	60	38	64	64	80	72	76	41	37	48	40	51	36	48	149	159	145	158	85	39	41
blm.s	541	209	600	533	188	424	458	548	351	538	435	447	349	258	518	339	354	314	448	201	206	183	309	381	302	238	268	364	150	134	255	278	273	255	242	134	236	180	190	183	239	364	531	589	581	440	467	292	149
blmh.l	638	1244	590	728	366	690	514	930	455	768	643	731	608	621	535	946	778	810	739	708	2609	1201	1156	891	702	759	646	880	3215	1791	1320	1076	878	734	734	712	935	1342	1109	1197	943	854	743	936	1044	557	736	707	626
blmh.s	882	1507	436	913	496	765	444	688	341	783	666	791	634	522	446	483	508	601	658	783	431	285	270	290	229	994	258	348	1696	1137	1008	831	650	532	502	1215	872	1239	1140	1131	978	887	640	1118	743	686	756	679	746
bloc1s2.l	8	48	13	10	34	8	4	1	0	1	1	2	4	7	3	11	5	1	10	2	14	6	6	9	3	2	5	5	8	8	6	7	4	5	5	28	2	13	26	19	19	1	5	1	4	10	1	4	21
bloc1s2.s	143	49	111	64	49	144	123	154	101	74	42	67	66	72	61	74	92	87	109	41	49	28	38	54	45	42	48	54	55	23	37	53	48	45	64	40	44	15	51	42	37	33	47	77	100	58	118	48	12
bloc1s3.l	237	103	132	229	111	245	201	280	62	191	152	174	156	107	165	186	162	147	164	47	70	38	88	99	123	56	120	155	113	54	50	66	117	112	103	70	37	58	84	84	38	48	101	131	187	75	118	43	33
bloc1s4.l	146	277	275	197	172	153	165	117	55	147	165	153	119	133	129	168	155	154	80	95	406	217	236	243	254	131	196	228	358	217	233	265	216	210	221	157	121	211	254	199	166	122	259	209	200	164	95	88	125
bloc1s5.l	53	402	48	66	90	57	55	55	21	39	74	45	37	56	52	98	86	79	58	135	504	159	140	81	68	183	52	49	562	251	152	75	68	60	58	284	222	433	490	388	317	214	24	39	29	31	16	132	177
blvrb.l	144	620	7	293	184	193	8	121	82	272	307	330	427	422	40	13	45	62	10	205	150	149	284	353	297	279	291	391	507	355	468	510	421	350	394	244	197	192	358	234	744	505	5	4	23	2	64	764	90
blzf1.l	481	766	445	598	402	533	657	468	512	361	310	334	289	358	504	543	576	553	518	228	351	294	420	384	335	270	306	365	344	314	392	447	344	284	365	436	345	487	694	456	456	384	346	376	469	364	343	305	333
blzf1.s	962	2576	639	1125	842	1095	1165	667	775	614	850	650	414	485	832	1119	1071	998	1048	656	1795	1071	1345	1013	757	957	660	688	1983	1244	1212	966	722	668	595	1496	903	1612	1984	1732	1321	1086	654	670	682	665	592	707	933
bmf.l	211	44	15	132	38	22	45	209	42	248	85	219	90	37	158	138	40	36	98	2	40	34	78	98	111	29	147	194	37	28	37	73	101	81	119	14	19	118	8	53	16	39	29	245	50	52	27	15	36
bmf.s	19	64	7	19	16	11	26	12	7	8	7	14	4	1	34	70	9	30	33	22	168	50	50	17	19	15	18	30	41	14	22	12	6	6	9	15	24	17	31	29	19	8	13	30	22	12	23	10	9
bmp10.l	0	0	0	0	0	0	0	0	0	0	0	0	0	0	0	0	21	25	0	0	18	39	35	6	0	0	0	0	8	44	25	9	4	2	3	0	0	0	0	0	0	0	0	0	0	0	0	0	0
bmp10.s	0	0	0	0	0	0	0	0	0	0	0	0	0	0	0	0	0	0	0	0	0	0	0	0	0	0	0	0	0	0	0	0	0	0	0	0	0	0	0	0	0	0	0	0	0	0	0	0	0
bmp15.l	0	3	0	0	1	0	0	2	0	1	0	0	0	0	0	0	0	0	1	0	3	2	1	0	0	0	1	1	7	1	1	0	0	1	0	0	2	2	3	1	2	1	0	0	0	0	0	0	2
bmp15.s	0	0	0	0	0	0	0	0	0	0	0	0	0	0	0	0	0	0	0	0	0	0	0	0	0	0	0	0	0	0	0	0	0	0	0	0	0	0	0	0	0	0	0	0	0	0	0	0	0
bmp2.l	19	49	0	50	29	12	27	34	8	28	24	15	12	31	35	11	232	193	26	6	110	154	255	310	233	31	165	226	74	83	171	207	188	207	181	49	34	32	26	36	18	46	10	27	19	13	46	18	15
bmp2.s	9	0	7	44	21	28	22	72	11	56	12	39	31	47	37	10	130	114	10	12	73	205	165	114	73	16	82	107	93	168	199	145	92	99	130	14	14	9	20	10	8	22	34	21	13	5	21	10	5
bmp2k.l	0	0	0	0	0	0	0	0	0	0	0	1	0	1	0	0	0	0	0	0	4	2	3	0	1	0	1	0	1	0	0	0	0	0	0	0	0	0	0	2	0	0	0	0	0	0	0	0	0
bmp2k.s	7	35	1	10	3	12	9	22	13	33	9	24	30	43	8	3	10	24	6	19	27	14	11	8	20	14	18	26	86	29	13	14	18	20	47	19	17	38	40	39	17	10	2	12	29	8	6	9	19
bmp3.l	4	0	33	7	14	45	16	11	2	7	6	19	8	2	2	3	13	8	2	3	0	9	7	13	12	0	40	33	4	12	10	10	21	44	36	23	0	14	3	1	0	2	24	0	5	38	0	4	0
bmp3.s	10	7	38	1	5	17	80	27	6	29	1	28	96	135	25	12	42	14	12	27	15	6	25	38	64	36	72	87	18	19	16	24	44	38	74	23	20	3	16	30	27	59	0	3	12	1	19	42	3
bmp4.l	121	94	693	201	380	371	352	232	378	205	203	217	481	386	291	466	855	896	226	1609	905	960	1206	1030	862	1454	819	881	841	752	971	833	776	831	728	1368	1759	293	1116	247	712	789	285	108	411	257	621	2416	300
bmp4.s	143	134	457	59	101	274	272	172	876	67	108	79	192	177	128	792	985	945	172	1077	1084	1363	1218	1055	778	2474	730	667	1213	1121	1115	977	769	649	635	1560	3367	118	1153	299	714	1134	106	81	541	65	824	1783	127
bmp5.l	343	0	76	22	23	133	47	429	1	417	64	318	4	1	170	12	6	11	43	0	1	1	2	9	27	0	42	61	1	0	2	5	41	29	58	2	0	0	0	0	0	0	39	3	0	5	11	0	0
bmp5.s	0	0	0	0	0	0	0	0	0	0	0	1	0	0	0	0	0	0	0	0	0	0	0	0	1	0	0	0	0	0	0	0	0	0	0	0	0	0	0	0	3	0	0	0	0	0	0	1	0
bmp6.l	1	0	0	3	0	2	1	1	0	0	3	1	0	0	0	0	0	0	0	0	0	0	0	0	0	0	0	0	0	0	0	1	0	0	0	0	0	0	0	0	0	0	0	0	0	1	2	0	0
bmp6.s	0	1	0	0	0	0	0	0	0	3	1	0	2	0	1	0	8	1	3	0	3	1	2	1	1	1	2	0	1	1	6	1	1	0	1	0	4	0	0	1	5	2	0	0	3	0	0	1	2
bmp7.1.l	52	53	102	56	37	114	62	77	55	157	74	258	331	268	72	85	921	881	90	292	199	392	659	938	860	265	763	1063	183	331	526	711	881	828	969	176	189	29	172	107	139	131	27	108	184	15	409	293	19
bmp7.1.s	1	0	5	13	0	0	0	1	3	1	0	4	72	11	2	1	90	88	1	19	13	71	161	318	358	14	334	460	30	48	82	180	365	280	458	0	3	0	6	0	4	0	1	6	7	1	43	13	0
bmp8.l	0	0	0	0	0	0	0	1	0	0	0	0	0	3	0	0	2	0	0	0	0	0	0	0	1	0	1	2	0	0	0	0	0	0	1	0	0	0	0	0	0	0	0	0	0	0	0	1	0
bmp8.s	0	0	0	0	0	0	0	0	0	0	0	0	0	0	0	0	0	0	0	3	1	0	0	0	0	1	1	0	0	2	0	1	0	0	0	0	0	0	0	0	0	1	0	0	0	0	0	2	0
bmper.l	9	44	63	85	28	83	99	29	133	26	35	15	16	9	55	81	303	223	3	258	79	157	308	427	332	142	274	243	29	89	166	258	292	228	212	34	155	53	45	13	47	44	97	53	113	136	120	318	81
bmpr1a.1	606	363	553	592	270	631	447	484	656	795	749	806	520	421	711	937	1203	1135	704	320	1372	1114	1304	1198	904	862	889	940	1685	1186	1191	1128	1036	856	904	497	1256	1100	756	796	741	1134	804	773	838	836	754	1302	648
bmpr1a.l	191	182	169	161	127	234	231	181	178	273	204	214	186	198	239	511	578	527	238	160	569	481	628	620	450	259	455	412	622	516	500	517	441	351	403	223	371	421	320	310	265	315	269	220	257	302	215	310	194
bmpr1b.l	1233	526	779	1819	857	742	985	600	167	641	620	753	14	17	974	750	259	278	1416	7	20	78	210	301	228	119	281	283	9	47	235	240	289	254	296	407	72	398	107	315	191	119	507	625	143	199	180	5	549
bmpr1b.s	1672	487	1367	3120	1184	1200	2162	1911	353	1573	1722	1639	11	23	2598	2215	874	931	3530	35	143	348	400	646	502	430	510	577	28	276	520	638	635	487	523	1081	476	1264	458	1215	544	910	1204	1141	385	754	585	14	1336
bmpr2.l	12	8	11	57	45	23	12	48	47	78	94	70	239	200	41	28	95	150	25	30	24	23	62	182	262	23	245	346	16	10	40	153	270	234	370	17	39	43	22	24	22	17	58	28	95	42	123	38	18
bmpr2.s	23	1	28	56	31	33	33	90	29	69	74	106	65	45	29	32	53	43	35	12	1	17	22	62	68	17	95	110	5	19	21	47	109	101	158	32	10	18	11	10	17	13	63	16	22	48	42	10	15
bms1.1	0	0	0	0	0	0	0	0	0	0	0	0	0	0	0	0	0	0	0	0	0	0	0	0	0	0	0	0	0	0	0	0	0	0	0	0	0	0	0	0	0	0	0	0	0	0	0	0	0
bms1.l	4853	1247	1992	2227	1309	3586	3162	3957	3114	5165	3966	4682	3288	2459	4656	3845	4045	3702	3616	632	4087	2999	3303	3497	2724	1841	2717	3384	3986	3104	3804	3416	3437	2888	3279	1421	2490	3936	2255	3391	2049	2559	2514	3655	2490	2012	2223	1977	2099
bnc2.l	0	0	0	0	0	0	0	0	0	1	0	1	0	0	0	0	3	2	0	0	0	3	0	2	7	0	6	14	1	0	0	5	4	1	9	0	0	0	0	0	0	0	0	0	0	0	0	0	0
bnc2.s	1	0	0	0	0	0	0	1	0	0	0	1	0	0	0	0	0	1	0	0	0	0	1	0	0	0	0	2	0	0	1	0	0	0	1	0	0	0	0	0	0	0	0	0	0	0	0	0	0
bnip1.l	111	49	98	69	56	126	63	106	76	110	78	112	177	181	71	32	89	92	50	98	33	40	105	141	149	83	130	184	31	21	69	107	150	126	141	50	110	33	82	40	78	92	59	104	133	38	123	140	4
bnip1.s	11	11	11	11	8	15	8	7	4	12	9	8	8	9	11	11	5	9	3	18	54	7	8	6	11	24	10	10	33	6	1	9	5	14	10	16	5	11	18	13	11	4	16	11	18	4	34	14	3
bnip3.l	2159	919	1371	1744	1569	552	1998	1180	465	2074	2326	2284	506	711	3824	1884	2013	1550	2739	1191	2663	2074	2307	2674	2123	1881	1948	1838	1913	2184	2473	2502	2390	1870	1477	3267	3167	4339	1876	4401	1577	2401	1019	834	1131	1584	1808	986	2104
bnip3.s	352	763	452	761	1238	251	600	202	218	277	997	505	261	377	447	248	521	557	309	490	265	462	785	836	702	850	769	655	546	532	803	836	875	701	653	1020	725	999	677	1044	632	785	309	270	234	579	363	533	799
boc.l	529	39	298	463	565	225	779	1156	148	689	384	869	102	124	550	340	253	348	643	41	93	117	229	395	333	99	441	418	163	150	237	310	351	388	314	162	57	192	75	140	47	76	236	215	101	262	327	37	111
boc.s	1043	85	728	1941	1754	485	1404	922	266	705	968	984	215	208	841	581	523	457	994	23	247	312	488	822	767	270	777	857	202	266	450	607	774	745	722	266	265	421	105	484	66	214	1101	747	95	457	292	39	291
bod1l1.l	198	77	204	86	93	143	277	365	277	391	205	263	124	132	167	126	445	436	251	59	2480	391	283	231	231	187	200	229	1594	380	222	140	174	167	173	146	192	436	194	294	154	107	197	201	248	209	206	221	177
bod1l1.s	1413	293	1227	883	666	1277	1756	1121	787	1589	1441	1533	846	838	2404	1745	3250	2624	1988	376	2700	2031	2299	1830	1219	1261	1170	1233	2201	2087	2189	1859	1431	1216	1060	874	1357	1958	1041	1459	638	746	1376	1240	1509	1517	1379	1183	886
bok.l	4	0	10	20	2	33	0	378	3	152	3	209	377	484	45	4	7	8	0	8	0	0	12	113	253	0	358	664	1	1	7	57	249	336	581	0	2	0	2	0	7	2	4	5	8	1	0	15	0
bok.s	2	0	2	22	0	3	2	141	5	47	1	104	81	155	42	2	13	18	1	11	3	0	4	38	80	1	145	186	0	0	4	9	70	108	211	0	0	0	0	0	3	0	3	1	1	3	0	11	0
bola1.l	198	74	111	224	232	163	221	204	98	187	176	236	135	162	200	101	110	128	180	78	59	54	81	124	130	85	119	138	102	74	78	105	111	90	125	93	74	70	130	92	79	66	116	209	198	85	158	43	45
bola1.s	33	31	16	53	58	18	32	22	17	16	21	17	17	27	32	21	15	22	14	3	21	19	10	15	22	7	30	34	12	0	6	15	39	21	17	7	7	18	6	11	8	14	14	63	20	6	25	5	2
bola2.1	458	649	399	668	955	498	317	229	119	210	250	321	240	257	189	154	177	206	202	282	168	196	177	220	220	438	181	203	178	165	232	263	234	184	162	502	294	314	629	329	400	239	349	332	357	290	332	258	204
bola3.s	290	333	218	255	347	259	418	292	216	232	120	156	100	102	337	170	194	256	309	99	89	73	88	113	101	143	115	116	133	104	112	138	120	116	126	164	101	154	254	203	130	117	179	231	355	210	276	85	129
bop1.l	1876	444	1401	2748	3313	1522	1975	2201	1065	1943	2088	2691	1689	1457	1981	1772	1988	2050	1820	808	1260	1555	1972	2035	1858	1824	1704	1894	1244	1221	1854	1944	1965	1673	1650	1415	1334	1335	1318	1443	731	878	1389	1862	1719	1090	2209	678	702
bora-like.l	149	208	80	174	58	103	159	137	107	103	80	140	212	386	134	62	706	1128	107	254	331	528	810	920	640	108	532	506	315	402	844	763	583	476	310	39	143	161	135	158	123	65	261	328	82	130	123	332	98
bora-like.s	859	2185	920	1757	564	828	1273	659	769	671	878	913	807	1004	1086	864	1755	1465	904	798	3945	1287	1083	902	730	749	599	747	4967	1520	1007	838	725	521	534	703	987	2271	1082	1987	1202	1174	1537	1838	947	1311	888	1167	1122
bpgm.l	97	28	409	18	23	331	223	222	128	352	282	364	587	771	214	163	818	657	75	2123	462	591	635	497	380	681	371	373	216	550	642	531	443	279	328	666	1301	16	1202	39	983	520	30	16	129	13	187	2360	13
bpgm.s	29	134	30	46	48	31	54	39	8	22	24	37	75	71	36	11	68	74	54	66	178	71	75	51	46	94	40	69	189	119	99	62	79	52	54	118	78	114	169	175	102	82	26	47	19	43	38	68	77
bphl.l	14	57	3	17	25	17	10	5	3	4	17	9	10	8	43	16	14	17	10	28	39	14	9	7	1	27	5	3	101	52	27	17	10	7	7	41	38	55	65	43	49	23	11	13	22	9	23	25	17
bpnt1.l	84	414	148	144	108	88	189	146	89	71	190	79	157	188	183	361	359	382	442	548	1144	531	475	315	199	390	211	199	1323	641	401	279	198	171	194	483	320	599	342	471	278	224	163	241	160	190	315	232	206
bptf.l	997	150	1070	1642	600	699	1551	1525	758	1287	1872	1805	1045	1035	1944	1600	2497	1922	1866	381	1462	1834	2100	1841	1535	745	1394	1503	1833	1666	1879	2004	1757	1508	1413	443	1163	1630	359	1093	373	938	1745	1372	814	1488	768	907	901
bptf.s	1122	260	982	1704	615	774	1665	1475	739	1373	1876	1912	1225	1215	2098	1811	2770	1980	1651	330	1656	1492	1959	1892	1619	697	1503	1538	1915	1469	1833	2094	1935	1603	1560	385	1042	1556	415	1208	421	919	1779	1473	829	1481	867	837	765
brap.l	82	92	112	63	10	97	83	57	31	54	43	75	15	82	6	8	64	52	66	49	262	77	72	55	41	63	34	45	323	103	81	47	69	70	83	136	79	175	222	175	82	74	142	130	64	74	95	52	81
brap.s	18	11	5	7	19	14	2	18	13	13	1	19	30	27	7	25	12	67	11	5	33	10	5	11	9	4	8	15	59	6	5	8	3	2	8	10	3	34	35	7	19	14	49	34	29	24	22	11	12
brat1.l	207	22	64	106	80	147	116	263	65	310	143	267	102	121	212	69	132	121	134	37	64	29	87	119	131	59	132	158	70	41	77	93	150	104	155	65	66	49	64	46	48	41	78	109	132	48	134	41	24
brca1.l	514	252	130	372	122	312	261	384	251	661	427	631	350	230	512	213	280	260	232	67	1568	519	477	419	376	170	446	453	1704	465	341	424	517	426	488	208	189	492	356	544	259	221	355	459	148	278	294	161	231
brca2.l	217	31	134	100	64	177	107	385	241	499	286	359	241	216	173	70	218	215	121	25	234	102	105	216	199	39	205	269	313	88	153	235	321	223	326	21	118	74	53	88	46	40	235	358	164	144	254	167	36
brcc3.l	441	654	260	457	452	528	480	456	268	320	268	301	241	227	221	303	418	441	445	272	354	246	263	208	201	347	193	214	354	280	247	183	195	160	180	440	318	419	563	497	359	305	257	316	345	256	329	275	246
brd2.s	3216	2775	3186	4940	2873	3506	4595	2340	2595	3355	3825	3973	3534	3543	5212	3778	6263	6765	3268	4156	3172	3221	3536	3182	2853	4780	2695	2742	4599	3565	3827	3535	2610	2538	2292	3864	5286	4681	2584	3806	2330	4314	3052	3356	4413	3471	3780	3426	3030
brd4.l	1237	175	1368	1600	1779	733	2110	1875	1065	1250	2101	2165	1212	1753	1608	1344	3162	2336	1582	898	3455	3334	4247	4367	3853	1493	3296	3589	3844	3268	4193	4350	3648	3048	2850	1110	1718	1611	1078	1112	771	1056	1528	1476	1041	1506	1470	829	682
brd4.s	905	162	974	1575	1557	595	1686	1744	790	1308	1849	1968	1232	1671	1429	905	2212	1584	1356	594	3354	2452	3211	3330	2868	1095	2787	3007	3718	2408	2863	2929	2876	2603	2546	891	1314	1598	807	1107	520	1022	1476	1394	1031	1443	1267	612	679
brd7.l	4446	6000	3110	5867	3821	3890	4138	3183	1791	2638	3198	2814	1718	1849	3686	3596	2889	2906	2961	1725	2966	2440	2754	2718	2111	2417	2031	2520	2325	1900	2215	2064	2065	1852	1865	2808	2831	4139	3479	3665	2604	2868	3493	3826	2666	3705	2686	1954	2876
brd9.l	2314	1971	2476	2264	1246	2110	2491	1858	1531	1644	2170	1796	1246	1364	2772	2914	2156	2106	2275	555	1364	1491	1907	1707	1329	1184	1348	1458	1041	1184	1589	1509	1433	1106	1087	1191	1462	1987	1597	1767	1286	1824	2800	2442	2231	2482	1769	1398	1347
bre.l	142	306	156	174	316	154	184	73	44	80	196	85	94	101	134	200	157	169	136	214	454	258	234	156	94	346	77	84	526	314	240	177	122	84	104	457	263	385	634	446	370	230	88	94	109	125	118	146	224
brf1.l	208	27	193	190	86	189	209	353	136	349	93	276	194	138	308	226	326	281	232	68	153	118	185	276	241	81	214	297	205	93	197	252	286	255	277	84	94	61	73	101	56	69	256	305	276	193	234	60	49
brf2.l	134	37	95	279	116	104	177	141	74	156	158	174	133	136	195	77	117	92	108	80	362	88	103	84	102	78	87	93	386	188	101	97	115	100	66	93	92	132	62	91	45	55	183	178	156	215	167	77	81
brf2.s	132	75	159	212	171	183	135	125	85	138	65	117	62	79	131	54	60	68	137	47	66	26	38	65	55	58	58	69	75	37	48	53	71	48	85	72	44	53	81	55	48	39	141	133	118	123	151	35	40
bri3.l	25	10	21	26	17	24	61	38	12	21	5	18	11	10	16	3	33	30	15	10	12	4	4	15	8	19	12	22	17	14	4	7	18	13	21	14	11	7	16	13	12	14	11	36	33	28	54	6	1
bri3.s	2	15	5	2	6	1	4	26	0	10	2	14	18	14	2	0	8	6	12	5	56	15	8	6	15	8	13	15	31	12	2	3	13	10	12	5	4	13	19	8	18	2	3	2	17	4	5	3	5
bri3bp.l	136	231	92	53	71	177	150	175	47	111	38	124	131	100	62	55	136	87	61	111	635	204	226	91	85	119	79	100	512	228	130	80	71	65	86	213	122	305	337	274	162	86	42	66	55	64	64	49	129
bri3bp.s	100	81	51	95	64	122	23	184	30	246	85	287	410	397	83	70	118	95	91	67	280	103	101	174	228	33	255	300	297	128	94	141	170	199	195	87	50	112	124	64	66	38	73	63	39	31	75	130	45
bricd5-like.s	0	0	0	0	0	0	0	0	0	0	0	0	0	0	0	0	0	0	0	0	0	0	0	0	0	0	0	0	0	0	0	0	0	0	0	0	0	0	0	0	0	0	0	0	0	0	0	0	0
brix1.l	1226	891	594	731	2435	1161	1492	1321	908	933	852	954	695	661	1050	552	733	845	1364	467	586	538	716	713	603	794	674	740	719	572	683	789	731	597	636	1235	321	385	608	441	795	505	475	923	995	693	1333	308	460
brix1.s	4434	2795	3041	4493	6410	4370	4995	3668	2768	2967	2601	2667	1997	1832	2681	2777	4189	4666	3314	1931	1706	1806	2394	2078	1925	3015	1816	2102	1828	1825	2357	2395	2151	1788	1921	4081	2500	3017	4161	3379	2554	2033	2402	2695	3309	2097	3474	1703	1602
brk1.s	309	1129	418	565	755	429	417	286	275	316	183	249	316	393	186	361	438	375	270	352	495	273	306	334	328	499	322	355	673	425	443	415	333	357	377	631	290	380	841	501	540	307	277	338	559	408	543	293	278
brms1l.l	295	401	177	521	220	243	211	137	142	326	232	356	191	113	260	308	216	165	208	251	703	283	314	215	245	306	197	267	916	441	345	291	233	266	221	294	316	465	438	459	279	257	222	307	182	205	190	201	253
brms1l.s	1450	1558	804	1703	710	1217	1122	1163	633	1396	1292	1427	871	934	1487	1430	1437	1261	1261	754	2600	1563	1615	1250	988	1037	904	1049	2419	1623	1567	1236	1164	932	942	877	1305	1579	1130	1402	974	1349	1174	1455	1062	862	854	968	907
brox.l	18	51	10	16	11	14	12	15	17	14	20	18	22	43	41	30	27	22	17	51	440	114	92	56	32	56	39	41	308	77	53	29	19	12	13	91	77	103	116	101	95	51	10	16	16	19	23	48	46
brox.s	14	42	11	16	20	23	16	27	13	30	5	24	56	47	36	22	40	39	24	47	193	59	36	66	49	50	42	48	214	83	50	59	36	35	37	84	40	110	115	97	69	31	19	22	39	19	59	57	26
brpf1.l	479	119	317	540	390	388	649	617	270	575	515	615	451	544	708	622	970	957	645	507	698	831	919	952	822	587	770	910	712	671	886	993	803	708	754	472	749	600	259	541	282	457	496	428	363	468	373	552	425
brpf1.s	804	280	784	1561	675	734	1049	923	501	1013	1117	1296	830	714	1487	1299	1337	1194	1074	530	843	978	1088	916	827	813	841	866	1064	908	999	1030	901	799	796	544	1054	927	298	899	361	1092	1143	1373	796	1174	1040	683	648
brs3.l	0	0	0	0	0	0	0	0	0	0	0	0	0	0	0	0	0	0	0	0	0	0	0	0	0	0	0	0	0	0	0	0	0	0	0	0	0	0	0	0	0	0	0	0	0	0	0	0	0
brs3.s	0	0	0	0	0	0	0	0	0	0	0	0	0	0	0	0	0	0	0	0	0	0	0	0	0	0	0	0	0	0	0	0	0	0	0	0	0	0	0	0	0	0	0	0	0	0	0	0	0
brsk1-like.l	0	4	0	4	3	0	0	2	0	2	1	10	8	1	1	1	1	1	4	0	29	48	17	53	28	0	42	32	1	1	0	1	2	5	8	1	1	0	0	0	0	0	2	12	2	0	4	0	1
brsk1-like.s	0	0	0	7	0	0	0	5	0	4	1	4	0	0	0	0	0	0	0	0	1	0	1	0	1	0	0	0	0	0	0	0	1	3	6	0	0	0	0	0	0	0	0	0	0	0	0	0	0
brwd1.l	264	104	312	274	156	278	441	457	79	307	228	317	226	369	206	210	331	370	217	83	153	148	244	346	341	77	366	405	152	99	150	174	256	263	268	89	147	216	105	128	128	104	387	177	138	346	127	222	153
brwd3-like.l	864	385	736	1125	410	762	1158	802	609	891	909	1012	552	637	1347	757	1180	1090	960	173	1716	1228	1297	1141	1003	537	860	974	1332	996	1007	1036	1057	717	833	381	736	1411	389	969	459	703	1219	921	487	989	597	498	721
bsg.l	1751	18877	1391	2014	3138	3218	3109	2167	1625	1799	1956	1426	5048	6425	1583	3006	4463	4388	2017	10530	8609	5065	4469	4056	3997	6333	3616	4277	8507	6577	5311	4161	4045	3563	3517	11503	6708	9942	16066	7303	11290	6882	1094	895	1154	1905	1888	10181	5070
bsg.s	205	6033	686	431	558	418	808	350	456	477	392	429	2337	3287	489	424	1563	1360	194	5924	6172	1935	1701	1697	1673	3134	1595	1651	4436	2692	1860	1417	1409	1175	1070	4724	1523	3070	5051	1210	3597	1639	182	199	330	449	677	2714	1293
bsn.l	11	0	27	3	6	5	5	47	4	29	17	26	4	3	12	5	9	12	4	0	0	0	1	7	6	3	5	11	0	2	3	5	5	10	24	0	5	0	0	0	0	0	14	13	17	7	12	1	1
bsn.s	43	2	108	61	40	45	158	232	74	240	96	242	58	44	208	54	212	127	126	6	4	6	33	134	137	14	124	135	6	6	25	93	161	158	151	10	9	14	2	7	5	4	102	71	154	176	132	11	18
bspry-like.l	120	5	1224	13	72	541	410	220	186	139	153	197	380	604	220	226	476	396	174	1003	206	308	384	289	256	525	258	258	320	381	269	279	256	250	229	615	340	1	562	3	306	147	171	40	404	15	375	489	0
bspry-like.s	6	0	7	2	8	15	1	24	27	44	9	18	6	26	12	4	0	12	4	5	0	5	8	25	19	5	32	32	0	0	5	4	16	18	29	11	0	0	0	0	0	0	2	4	4	0	1	0	0
bst1.l	0	6	11	3	6	10	8	1	5	2	5	13	12	14	12	13	15	11	1	10	9	10	13	23	27	21	15	52	14	10	15	12	22	18	24	21	23	16	24	5	19	11	6	9	20	5	16	10	3
bsx.l	0	0	0	2	0	0	0	2	0	4	0	0	0	0	0	0	0	0	0	0	0	0	0	0	0	0	0	0	0	0	0	0	0	3	2	0	0	0	0	0	0	0	0	2	0	0	0	0	0
bsx.s	0	0	0	0	0	0	0	3	0	1	0	0	0	0	2	0	0	0	0	0	0	1	0	0	0	0	1	1	1	0	0	0	0	1	2	0	0	0	0	0	0	0	0	0	0	0	0	0	0
btaf1-like.1.l	889	292	935	1674	912	744	1400	1364	599	1457	1168	1802	964	1051	1548	1265	1659	1576	1047	512	3699	1434	1578	1423	1403	634	1330	1523	3689	1637	1357	1462	1467	1352	1418	629	653	1479	521	1097	518	571	1393	1093	749	1323	712	556	619
btbd1.l	7	67	2	6	31	2	5	4	3	2	3	7	0	2	27	7	4	9	14	2	4	1	1	1	2	8	7	5	9	4	4	5	3	2	4	0	3	19	6	6	0	3	3	6	2	5	1	1	8
btbd10-like.l	237	63	1307	200	199	479	469	706	374	386	332	634	649	873	401	517	772	698	309	781	449	376	634	778	719	497	767	885	391	331	634	786	878	727	810	439	586	160	503	132	372	255	396	229	416	179	470	795	51
btbd10-like.s	232	39	276	410	371	249	569	455	212	274	206	324	272	334	396	392	627	539	358	175	285	193	301	331	337	154	320	403	315	179	268	330	337	288	332	139	128	177	71	58	89	72	287	215	234	368	304	153	102
btbd11-like.l	1	6	0	1	3	0	0	2	0	4	0	1	10	7	2	0	6	0	0	1	7	2	2	6	11	0	15	32	6	5	0	3	3	7	16	3	3	7	9	9	4	4	0	0	0	1	0	2	2
btbd11-like.s	49	0	0	23	4	21	1	77	7	100	10	83	524	488	17	2	47	45	3	29	0	7	23	285	501	7	506	614	3	0	11	147	375	443	596	0	3	0	1	1	4	1	0	3	2	1	6	53	0
btbd17.s	6	0	0	207	2	1	14	7	0	34	1	64	0	0	145	5	0	7	16	0	0	0	0	10	16	0	15	23	0	0	2	17	19	30	37	0	4	2	0	16	0	0	12	111	2	3	7	0	0
btbd19-like.l	0	0	0	1	2	0	0	1	0	0	0	0	0	0	0	0	0	0	0	0	0	0	0	0	0	0	3	4	0	0	0	0	0	0	2	1	0	0	0	0	0	0	4	0	0	0	1	0	0
btbd19-like.s	2	40	4	2	8	10	4	1	0	1	2	9	10	9	7	12	7	0	3	10	47	9	8	5	4	9	1	1	29	26	8	5	4	4	0	35	6	19	38	35	19	12	0	5	3	6	3	9	10
btbd6.l	259	45	446	721	1052	315	533	277	150	225	342	223	59	130	469	149	420	419	285	126	530	271	318	432	409	269	360	472	228	364	425	382	343	427	440	321	213	341	234	717	97	167	682	573	216	409	273	86	265
btbd6.s	79	57	53	149	126	59	138	90	21	76	94	126	58	78	129	51	108	183	109	50	85	63	85	111	141	48	109	118	135	75	76	105	93	108	119	78	48	77	89	70	43	28	84	150	74	69	85	52	64
btbd7.l	424	134	632	458	192	464	806	924	285	971	496	800	710	581	901	560	1485	1338	835	168	394	560	972	1207	926	314	927	1157	443	436	807	1056	975	909	944	207	393	256	202	247	378	420	764	596	550	762	530	852	179
btbd7.s	392	123	394	563	246	392	431	584	308	595	483	656	372	398	729	857	1185	978	692	443	1003	887	1080	919	863	361	765	863	1251	888	812	854	760	675	661	245	689	571	314	557	375	604	588	499	473	591	331	690	326
btd.l	4	41	0	1	10	3	9	5	1	4	5	5	5	6	5	0	6	11	2	5	22	9	11	7	3	8	3	5	15	12	5	4	6	6	3	16	12	13	31	8	15	17	5	3	16	6	3	3	11
btf3.l	3119	3332	2373	3082	5724	3176	2817	3386	1898	2471	2056	2569	1970	1970	1912	2017	1792	1973	2125	1537	1301	1201	1657	1975	1756	2229	1812	2166	1376	1398	1797	1974	2231	1978	1999	2948	1440	1684	2920	1891	1850	1621	1581	2023	2205	1460	2093	1360	1459
btf3.s	2708	1888	1993	2584	2584	2466	2106	2339	1405	2286	1632	2226	1655	1640	2189	2056	1451	1624	1655	1005	922	877	1298	1619	1562	1480	1578	1888	933	761	1049	1211	1460	1314	1372	1712	1318	1087	2046	1285	1377	1178	1654	2235	2241	1335	2170	1033	798
btf3l4.l	1581	1060	1170	1738	1318	1607	1401	1453	1315	1545	1043	1375	820	821	996	1112	1118	1136	1322	448	463	512	782	935	819	618	850	1088	578	470	677	865	846	818	914	692	574	557	792	572	612	553	1197	1603	1644	1153	1300	461	382
btf3l4.s	870	1240	733	949	822	974	962	882	786	569	547	546	411	408	727	677	716	640	786	352	403	374	546	498	439	502	389	465	562	409	508	501	484	431	375	610	478	637	783	666	657	546	581	651	831	663	735	397	419
btg1.l	7506	12297	9100	9905	8809	12388	8927	7133	8416	8165	7542	8578	4144	6183	7462	8609	16233	15553	7016	10319	6495	8410	11821	12691	10055	12689	9060	9610	6295	7466	10927	10883	9545	7830	7776	9482	17602	10635	9673	7838	9572	13058	6810	7684	15918	10723	15097	11610	4120
btg1.s	5583	8477	4815	10216	8812	6438	6475	2652	2207	3545	4047	3643	2632	3059	5602	5251	9085	9059	6351	3315	4604	4005	5875	7050	6088	3080	5959	6339	5647	3944	5666	6641	6609	5539	5493	6220	2625	6096	4318	3200	5166	2978	4961	5337	4664	7839	4592	2241	3825
btg2.s	658	118	598	613	3380	827	516	873	273	604	259	800	476	393	360	401	877	882	844	563	40	319	604	1256	1161	437	1171	1349	54	133	536	963	1249	1274	1245	1107	285	509	440	124	355	436	294	277	379	155	234	428	67
btg3.l	80	177	97	99	123	87	119	124	74	74	53	66	131	278	79	40	138	101	103	129	55	40	69	73	91	133	126	133	81	44	115	106	108	110	106	87	124	114	144	165	70	90	79	111	89	89	127	157	55
btg4.l	2	3	0	0	0	0	0	1	0	0	0	0	0	0	1	0	0	1	0	0	3	0	0	0	0	0	1	1	17	2	0	2	0	0	0	0	1	3	1	3	1	4	0	0	1	0	0	2	0
btg4.s	3	3	0	1	0	3	0	0	1	0	0	0	2	0	1	1	2	2	2	1	5	1	5	2	1	1	0	2	8	2	3	0	2	0	0	2	2	8	6	4	2	0	0	0	4	0	0	2	0
btg5.1	6	8	1	3	9	1	0	9	0	10	4	22	3	5	4	8	4	1	0	3	4	0	1	4	9	1	1	6	4	0	3	4	9	9	11	11	0	2	5	0	1	0	0	0	1	4	0	0	0
btg5.l	194	12	42	80	538	110	85	311	70	438	97	449	178	141	285	65	336	280	73	40	17	45	117	217	257	40	232	339	57	83	180	259	368	337	303	195	21	79	36	11	57	31	39	102	60	64	205	17	13
btk.l	0	0	0	1	0	1	0	0	0	0	0	0	0	2	0	0	2	3	1	0	0	1	0	0	1	0	0	0	0	0	0	0	0	1	0	0	0	0	1	0	0	0	0	0	0	0	0	0	1
btn1a1.l	1	5	0	1	0	2	5	1	0	1	0	2	0	0	0	1	0	0	0	8	10	4	4	0	2	3	0	1	20	11	2	1	0	0	1	0	1	0	0	1	4	3	0	0	3	0	1	0	2
btn2a2.1	0	0	0	0	0	1	0	2	0	0	1	1	0	0	0	1	2	0	2	0	5	1	0	3	1	0	1	0	0	0	0	0	0	0	0	0	0	0	5	0	0	0	1	0	0	3	1	0	1
btnl8.l	1	0	0	0	0	0	0	0	0	7	0	0	0	0	0	0	0	0	0	0	0	0	0	0	0	0	1	1	0	0	0	0	1	0	2	0	0	0	0	0	0	0	0	0	1	0	0	0	0
btrc.l	754	296	570	835	642	877	821	446	321	576	761	703	638	627	765	488	785	793	592	251	429	359	632	828	734	367	634	637	951	354	664	706	665	533	611	474	487	467	331	543	280	437	813	704	662	505	507	372	295
btrc.s	459	123	340	483	334	450	386	439	237	463	611	590	497	464	552	299	528	561	332	286	189	172	356	584	526	378	417	492	282	236	399	552	547	467	498	332	428	366	194	386	216	306	475	382	416	351	341	341	297
bub1.l	782	425	458	1788	807	590	597	785	411	818	924	1125	626	617	935	821	730	687	787	393	1222	619	754	691	558	795	638	784	1498	775	724	631	722	663	663	796	676	933	401	1102	493	711	1031	1326	428	690	539	395	835
bub3.l	2684	3774	1858	5007	2360	2511	3256	2092	1982	2626	2671	2630	1672	1685	2774	2018	3285	2974	3319	1862	1930	1974	2286	1856	1607	2791	1471	1756	2718	2270	2499	2092	1855	1634	1494	4050	2702	3055	2502	3163	2490	2851	2744	3432	2476	2170	2493	1587	2181
bub3.s	843	888	637	1891	866	637	1090	808	687	994	969	1470	821	938	1094	1093	1560	1446	1493	603	914	662	717	885	812	929	660	955	1062	708	820	807	691	566	645	1038	926	974	528	981	656	956	983	1154	1003	906	1038	676	662
bud13.l	1369	581	1268	2101	1747	1165	1897	1621	1139	1020	1453	1177	832	921	1830	1150	1457	1439	1796	749	1160	954	1026	1118	952	1224	872	1086	1293	974	1121	1026	1056	889	868	1254	1278	1643	880	1457	685	1063	1120	1096	1033	1097	1122	778	787
bves.l	1	24	4	2	6	0	1	0	0	0	2	1	0	5	5	1	8	3	0	10	165	24	9	6	7	13	6	4	93	42	4	2	7	1	2	23	8	21	30	19	11	6	1	0	4	2	1	6	10
bves.s	65	113	11	41	19	28	9	113	5	10	18	56	13	33	133	3	3	5	11	19	114	35	43	35	40	21	37	64	139	64	46	45	61	65	56	39	38	74	114	59	58	32	15	17	9	10	33	22	28
bysl.s	3152	1448	2327	2971	2108	3066	3090	2637	1994	2803	2164	2350	1672	1323	2876	2756	2751	2819	3257	850	1495	1260	1722	1763	1448	1146	1424	1735	1931	1247	1680	1632	1621	1419	1434	1680	989	1270	1330	1293	1155	1088	1754	2293	2346	1923	2668	710	794
bzrap1.l	3	19	2	1	2	3	0	1	1	1	2	0	1	3	8	8	22	10	3	7	92	25	21	7	2	6	2	7	128	38	11	8	10	7	6	12	5	18	19	18	18	8	0	2	4	1	5	6	8
bzrap1.s	0	5	0	0	0	0	0	4	0	0	0	2	0	1	0	0	2	4	0	0	0	0	0	1	0	0	2	5	0	0	1	2	2	7	3	0	0	0	1	0	1	0	1	0	0	0	0	0	0
bzw1.l	5859	3571	4686	6286	3755	5827	4751	4654	2672	4230	3575	3597	2575	2674	3964	3085	3712	3664	4881	1151	890	1206	1875	2251	2274	1839	2184	2835	1742	1252	1965	2370	2813	2452	2536	2076	2276	2702	2022	2421	2099	2691	5169	6521	4267	3466	4047	1710	1839
bzw1.s	5607	5347	4442	5736	3792	5485	4921	4549	3020	4299	3721	4320	3062	3072	3970	3579	3682	3754	4190	1860	1710	1657	2480	2960	2667	2343	2722	3201	2557	2129	2722	2919	3099	2671	2945	2954	2242	3348	3370	2695	3130	2613	4507	4965	4698	3953	4007	1892	2177
bzw2.l	39	137	39	34	45	48	46	9	14	3	43	13	17	14	40	86	83	59	36	71	201	84	80	51	25	61	27	29	222	141	63	33	35	23	13	95	63	96	149	102	122	62	16	24	28	28	14	52	67
c10orf118-like.l	47	42	147	129	53	82	80	206	82	175	81	261	418	487	80	74	233	208	89	278	352	171	176	364	305	179	336	446	233	133	197	293	352	397	392	82	210	188	87	83	90	128	111	67	201	138	204	351	110
c10orf118-like.s	63	37	30	32	29	57	42	139	29	157	71	156	142	163	70	45	127	83	44	59	162	73	87	105	120	45	125	149	236	75	61	78	104	96	121	52	40	65	37	51	27	45	90	252	68	26	90	55	32
c10orf32.s	4	142	13	20	19	9	14	9	2	13	9	9	14	4	19	6	27	42	12	50	190	38	13	7	14	45	13	16	311	103	40	26	15	18	16	128	39	139	199	113	106	39	14	10	4	14	10	28	40
c10orf35.l	17	82	22	24	36	21	8	5	6	10	10	3	18	8	6	10	6	9	7	28	111	31	22	17	17	36	21	38	107	42	23	21	16	5	9	43	32	54	115	51	65	21	33	11	15	13	26	19	26
c10orf58.1	13	35	86	11	7	12	23	7	6	20	19	31	35	55	14	5	17	35	7	5	19	8	9	30	35	7	24	32	27	20	9	17	21	19	20	17	4	15	28	14	14	5	29	4	39	31	38	9	8
c10orf58.l	210	1058	232	286	263	267	194	90	143	102	224	99	157	204	234	386	365	348	196	482	1249	645	598	372	298	503	231	254	1410	820	590	425	266	194	243	689	545	944	984	878	732	497	260	260	280	256	202	395	454
c11orf30-like.l	23	0	6	27	25	13	28	46	12	29	25	21	13	15	16	11	11	11	20	1	12	6	21	27	18	13	32	38	22	7	12	27	26	31	43	5	12	9	3	7	3	8	23	25	11	32	14	4	6
c11orf30-like.s	445	103	408	891	468	284	679	626	210	529	813	914	592	759	811	525	780	607	549	203	826	758	890	1033	925	473	876	970	694	644	804	862	852	772	776	384	482	610	201	533	193	338	861	736	395	647	614	275	356
c11orf48.s	2885	2275	1517	2735	3558	2527	2680	3143	2799	3406	1842	2725	1911	1752	2013	1881	2572	2462	2640	1089	647	612	996	863	1043	1827	1187	1437	931	945	1313	1652	1641	1121	1314	2599	1177	1322	2311	1450	1767	1235	1263	2445	2523	1189	2911	871	898
c11orf49.l	55	58	57	151	136	44	239	94	130	95	110	105	119	201	61	30	216	132	79	108	102	104	149	158	176	131	164	197	485	215	243	218	199	149	141	138	111	180	166	174	83	62	68	89	103	37	88	102	82
c11orf54.l	278	379	223	489	173	183	439	353	147	393	227	359	145	127	348	313	432	361	659	107	258	170	207	240	281	158	264	308	179	146	187	214	255	230	301	179	171	279	242	247	179	173	267	522	308	174	171	121	163
c11orf54.s	1	0	0	0	0	0	0	0	0	3	0	0	0	0	0	1	0	0	0	0	0	0	0	0	0	0	0	1	0	0	0	0	0	0	0	0	0	0	0	0	0	0	0	0	0	0	0	1	0
c11orf57-like.1	277	148	275	344	137	281	288	377	297	325	185	364	211	205	396	177	248	202	304	56	231	163	192	207	158	132	185	224	319	136	153	147	130	151	149	75	172	187	126	150	151	115	312	294	272	309	282	165	101
c11orf57-like.l	433	267	512	296	274	492	368	550	322	455	360	478	384	328	325	238	437	356	358	54	305	203	315	365	389	125	305	408	361	202	313	310	312	305	358	123	176	254	174	254	284	304	367	265	342	279	252	317	130
c11orf68.l	274	518	194	330	492	268	398	228	286	222	218	204	131	197	333	180	131	205	174	127	54	73	108	152	199	188	129	166	93	100	156	166	152	171	159	279	187	278	280	274	197	214	148	153	207	229	186	148	173
c11orf73.l	198	228	71	308	144	188	137	105	133	192	163	265	205	194	99	132	73	94	89	105	421	110	127	131	125	106	148	162	511	230	127	162	159	160	137	167	71	200	195	168	116	74	101	97	128	126	128	50	101
c11orf74.l	122	180	150	88	108	212	118	105	74	72	85	71	60	178	92	129	137	117	57	163	145	146	186	220	178	187	187	188	38	59	117	159	130	112	127	176	116	86	283	116	179	103	51	58	272	57	121	163	44
c11orf87.l	8	10	0	6	7	4	4	6	0	4	8	3	2	0	22	3	2	1	12	1	0	0	0	0	3	1	1	1	0	2	0	1	3	2	0	4	1	1	0	4	4	2	2	4	0	0	2	2	2
c11orf87.s	19	6	2	12	14	13	19	9	4	23	5	22	0	2	8	13	4	4	46	2	3	0	1	2	4	1	7	14	1	1	0	4	5	3	5	1	0	0	3	3	2	0	15	2	6	1	5	0	0
c12orf4.l	523	353	279	490	292	449	241	443	285	359	344	500	214	267	361	300	268	253	301	174	701	285	302	304	267	231	268	316	668	330	336	304	311	263	328	258	309	403	340	397	316	314	415	469	250	398	271	232	280
c12orf45.l	1027	1292	597	1323	1415	828	1473	662	637	751	734	617	455	349	1215	1326	1185	1131	850	651	264	515	646	522	436	1092	415	429	534	540	699	583	456	389	355	1342	737	640	1043	1048	771	850	515	1064	1018	555	970	437	554
c12orf45.s	630	883	313	690	645	561	550	474	480	450	373	396	303	260	637	482	422	394	527	320	59	127	225	312	260	378	290	261	153	219	296	344	321	251	255	400	452	437	511	384	524	565	249	373	356	298	486	479	231
c12orf49.l	270	448	346	596	253	240	337	397	330	306	405	468	208	291	429	332	340	335	473	148	203	141	178	209	160	169	155	177	294	169	181	252	165	127	150	212	213	215	197	225	317	396	492	587	553	576	428	362	154
c12orf49.s	442	413	610	709	411	448	661	637	513	567	696	661	468	670	718	655	726	639	552	251	326	298	500	540	414	383	416	511	496	424	471	552	509	413	424	273	487	617	348	489	404	570	886	643	627	904	541	574	458
c12orf5.s	97	73	94	71	79	92	81	50	76	156	110	100	100	183	198	155	259	184	86	118	274	127	159	141	161	120	147	166	268	146	137	140	148	143	186	159	93	128	174	93	97	59	66	132	206	60	236	70	57
c12orf57.l	783	385	385	734	721	848	1278	740	245	569	345	575	354	446	309	274	496	1091	482	262	357	302	377	375	444	405	376	456	314	246	325	361	361	319	405	483	300	369	585	402	364	229	419	351	428	289	441	249	259
c14orf1.l	27	64	61	39	34	38	20	28	17	13	7	13	16	31	26	14	22	17	10	17	39	19	19	27	17	20	29	31	18	14	9	19	16	12	13	20	6	26	36	18	40	14	27	12	36	32	69	8	13
c14orf119.l	249	333	175	418	294	251	324	161	112	139	243	184	145	140	312	309	271	244	174	195	223	173	201	172	133	241	97	128	295	249	216	174	143	112	114	303	244	279	259	379	202	222	206	322	254	270	318	153	153
c14orf119.s	94	106	109	170	154	107	170	89	67	50	77	72	78	60	111	133	119	122	154	76	99	70	94	72	42	101	46	64	165	91	87	72	72	37	38	133	84	82	132	131	88	93	101	77	92	74	140	64	63
c14orf159.l	7	1	11	23	11	11	1	10	8	6	5	1	2	4	3	3	5	4	2	1	2	0	1	7	4	4	3	3	7	5	6	3	13	5	13	2	4	13	2	4	0	0	11	3	3	25	5	3	9
c14orf166.l	954	244	446	963	450	795	498	622	370	691	468	845	533	432	462	423	302	336	400	152	175	131	289	438	423	235	388	583	632	307	337	430	390	436	344	325	192	290	280	280	281	172	742	816	628	313	662	187	157
c14orf166.s	52	10	19	38	25	61	24	84	35	86	14	79	35	46	59	26	19	22	41	13	65	17	9	20	28	8	38	44	63	18	5	12	33	31	66	5	7	22	20	23	12	8	24	51	53	21	68	3	9
c14orf79.l	30	10	122	0	4	119	46	184	71	88	57	153	246	445	49	77	150	141	32	208	37	82	114	154	150	79	181	216	39	48	67	91	127	124	128	65	129	2	143	1	127	36	13	26	99	0	30	267	0
c14orf79.s	13	77	9	9	12	32	21	75	9	221	15	88	352	237	51	30	278	174	28	74	142	67	52	88	67	47	111	109	202	181	97	145	135	141	128	90	205	79	305	70	246	114	8	2	9	0	13	444	29
c14orf93.l	60	171	28	71	52	79	44	34	47	84	58	108	122	118	89	57	53	57	43	55	255	108	102	153	154	56	156	175	268	132	85	108	98	120	130	108	73	194	171	168	122	88	58	80	46	46	39	67	79
c14orf93.s	5	0	0	13	0	6	0	1	6	5	2	6	9	0	9	11	1	1	3	1	2	4	11	11	10	0	19	9	5	5	13	25	12	18	12	0	3	0	2	0	1	3	4	4	4	4	2	0	1
c15orf26.l	16	143	1	170	96	25	21	114	54	44	18	77	235	441	18	14	175	122	6	310	23	52	91	171	199	139	193	226	4	16	104	125	179	152	195	61	60	84	158	3	138	21	150	8	47	146	60	314	21
c15orf40.l	80	166	74	62	98	90	72	52	47	30	40	29	37	36	60	48	99	65	48	55	117	57	50	48	43	64	42	44	142	63	52	35	46	29	32	92	71	77	145	97	94	58	55	96	90	72	109	46	46
c15orf41.l	36	45	6	40	37	18	10	38	12	14	24	32	25	22	27	12	5	7	10	19	80	30	23	15	19	22	14	27	78	28	19	22	21	28	27	14	19	45	72	52	21	19	14	18	22	5	4	8	29
c15orf57.l	375	773	300	501	517	334	479	337	265	283	320	354	229	277	333	322	406	393	440	215	262	193	292	236	191	349	197	229	263	231	267	293	216	186	169	488	319	448	503	488	456	460	279	340	485	297	425	283	286
c15orf59.l	162	0	12	2	1	50	3	105	0	197	25	79	3	8	57	0	3	2	21	2	1	0	0	2	9	1	13	26	0	1	0	0	4	14	20	0	0	0	0	0	2	0	2	0	0	0	0	0	0
c15orf59.s	0	0	0	0	0	0	0	2	0	3	0	11	1	0	1	0	0	0	0	0	0	0	0	0	0	0	2	2	0	0	0	0	1	0	1	0	0	0	0	2	0	0	0	0	0	0	0	0	0
c16orf13.l	399	317	413	494	781	372	517	510	241	410	280	343	307	316	545	283	412	504	370	266	246	242	315	343	363	450	339	332	263	244	319	291	316	307	276	448	290	329	656	376	397	255	255	319	547	345	526	220	167
c16orf45.l	0	7	0	0	0	0	0	0	0	5	6	0	0	10	0	0	0	0	0	0	0	0	0	1	1	0	2	1	0	2	1	6	5	7	5	2	17	17	6	7	9	14	0	0	0	0	0	26	0
c16orf45.s	3	0	11	0	0	5	22	3	12	2	7	8	4	10	8	13	13	13	3	28	1	4	9	4	11	14	2	9	11	9	4	4	1	5	1	8	25	30	0	13	10	10	3	4	0	0	0	28	0
c16orf52.l	514	362	587	1133	852	616	852	520	553	441	396	521	349	535	664	574	792	669	645	606	799	554	585	551	449	564	427	536	920	614	586	456	426	388	447	909	563	774	430	692	504	501	823	411	382	703	647	563	378
c16orf52.s	787	1643	654	1647	1457	749	859	582	727	730	809	690	494	743	867	1016	948	1094	910	867	949	1030	1041	867	665	1485	628	727	1081	911	965	817	664	583	633	1310	1614	1017	1231	1260	1021	1534	867	834	1112	772	1496	1000	707
c16orf72.l	1240	1229	973	2372	1367	1250	2230	962	812	888	1652	1246	968	1168	1815	1966	2079	1912	1521	1099	1290	1133	1247	1078	936	1404	914	988	1268	996	1042	919	839	777	748	1544	1669	1908	1446	1917	1058	1440	1306	1158	965	1207	1059	1097	1107
c16orf72.s	1390	1065	1530	2312	1450	1491	2009	1513	855	1219	1498	1569	1204	1408	1609	1425	1997	1765	1820	1356	1163	1032	1320	1229	1117	1451	1082	1179	1526	968	1191	1251	1066	1079	1050	1648	1478	1550	1149	1378	1040	1240	1351	1422	1276	1342	1447	1262	1037
c16orf87.l	7	4	11	6	1	17	6	38	14	23	15	42	29	39	5	1	10	13	8	24	12	5	14	21	15	8	17	40	0	3	8	27	21	20	25	13	15	1	24	1	11	11	2	4	11	0	22	30	1
c16orf87.s	0	4	0	5	1	2	2	0	5	4	0	2	15	4	1	5	1	4	2	11	19	4	2	5	4	3	6	7	6	5	1	5	4	3	4	3	1	7	9	5	3	7	1	1	9	3	5	5	0
c16orf91.l	57	83	68	72	65	67	45	44	33	42	37	23	39	33	73	38	24	18	58	22	36	22	22	31	18	36	33	31	36	36	23	30	32	28	26	38	20	50	40	62	29	30	59	103	89	33	50	13	23
c17orf103.l	268	224	359	275	103	266	378	730	175	399	90	378	243	364	120	56	256	286	257	84	345	122	120	170	207	83	188	265	564	209	163	171	223	217	294	133	60	134	190	153	132	83	224	179	282	235	264	49	89
c17orf103.s	232	921	199	211	215	269	314	519	192	334	165	271	195	181	320	181	293	328	316	257	964	364	278	248	194	308	202	246	1229	624	351	256	225	224	252	650	257	668	850	631	525	308	169	216	295	147	280	158	354
c17orf53-like.l	231	117	185	354	365	229	360	162	116	213	207	187	109	127	322	286	231	309	309	111	165	162	196	203	213	192	167	190	189	127	179	168	181	154	129	227	195	188	242	273	142	167	225	233	198	141	162	92	115
c17orf53-like.s	63	106	34	65	71	73	83	65	28	60	42	58	46	46	70	39	62	43	46	43	95	32	28	29	40	69	36	54	221	127	90	52	56	35	39	142	99	166	263	186	102	66	53	56	57	51	79	57	79
c17orf62.l	774	786	583	850	570	833	983	1026	552	854	413	716	728	665	978	766	971	998	847	565	885	617	846	727	633	566	581	634	891	705	807	741	733	611	533	673	455	521	443	319	372	326	794	751	761	1327	998	354	467
c17orf62.s	104	34	70	33	46	84	4	135	104	21	87	54	49	36	89	0	85	6	42	57	12	11	11	19	17	47	25	13	44	38	38	42	38	25	32	39	36	7	20	17	47	67	34	45	57	23	28	56	27
c17orf67.1	0	0	0	0	0	0	0	0	0	0	0	0	0	0	0	0	0	0	0	0	0	0	0	0	0	0	0	0	0	0	1	0	0	0	0	0	0	0	0	0	0	0	0	0	0	0	0	0	0
c17orf67.l	0	0	0	0	0	0	0	0	0	0	0	0	0	0	0	0	0	0	0	0	0	0	0	0	0	0	0	0	0	0	0	1	0	0	0	0	0	0	0	0	0	0	0	0	0	0	0	0	0
c17orf80-like.s	29	18	0	0	4	9	8	58	4	18	2	19	10	12	2	2	2	3	6	4	26	3	2	6	10	5	18	13	10	5	3	1	16	12	17	6	3	11	14	16	4	3	13	15	4	1	9	4	3
c18orf25.l	508	264	524	806	456	562	676	500	401	748	816	932	505	639	885	722	1164	1210	763	503	512	627	869	770	722	652	607	660	733	688	930	915	772	725	703	474	710	566	507	528	428	520	824	718	772	902	844	597	361
c18orf25.s	1392	901	1327	2690	1360	1163	2144	1175	991	2115	2033	2148	1315	1306	1924	2514	2968	2907	2673	1444	2368	2335	2593	2441	2068	1998	1864	1986	3870	2990	2824	2527	2114	1759	1744	1782	2076	2011	1181	1963	1152	1746	2527	2653	1820	2543	2580	1451	1149
c18orf54.s	183	99	108	406	94	152	173	336	97	235	115	361	430	438	150	79	414	345	130	310	27	46	102	232	241	210	278	286	23	46	131	197	256	200	255	169	93	44	48	70	118	165	195	322	172	124	216	299	101
c18orf8.l	53	127	17	32	19	74	23	110	23	87	46	110	74	95	28	34	28	29	18	86	289	87	66	64	71	65	74	89	247	115	55	47	59	57	76	88	62	142	161	116	90	82	44	40	81	27	63	115	37
c18orf8.s	2	19	15	8	7	8	2	5	27	26	9	11	10	15	24	2	7	11	13	6	33	6	7	6	6	11	4	15	67	27	4	8	11	9	23	34	9	14	21	15	22	4	33	41	33	15	30	19	9
c19orf10.l	303	321	275	643	574	372	622	401	587	610	394	377	377	507	696	389	521	526	519	274	65	107	191	283	285	295	270	357	106	145	236	299	328	328	336	243	290	152	370	226	267	276	194	175	602	370	579	286	107
c19orf12.s	86	127	126	35	43	129	39	102	174	93	62	127	136	109	57	96	88	69	85	120	221	85	97	75	50	168	61	91	244	98	105	95	81	99	76	123	197	77	245	85	108	114	36	72	243	25	229	86	16
c19orf24.l	1030	2048	673	877	747	1142	706	695	1149	660	718	508	409	503	684	859	666	774	723	605	1987	1066	1186	824	614	845	562	587	2098	1129	1028	818	699	513	524	1109	908	1189	1171	1233	974	900	714	776	1319	815	1665	518	660
c19orf40.l	92	240	70	138	74	105	43	80	52	53	58	90	86	121	93	42	78	76	57	83	81	50	44	56	66	47	70	94	65	47	47	53	55	53	75	64	58	83	160	86	100	56	82	113	111	87	107	84	51
c19orf43.1	1147	965	1044	1775	2172	1010	1438	815	497	816	1034	1051	877	902	1251	1066	1130	1160	1109	1017	949	849	1142	1058	983	1744	916	1042	1198	994	1066	1014	975	828	799	1467	1188	1227	1621	1302	1098	1047	1216	1288	1012	1108	1261	952	774
c19orf43.l	392	788	352	599	766	370	408	226	168	207	309	261	177	198	332	334	311	313	248	413	646	352	360	298	261	687	258	255	963	580	422	310	278	225	219	753	503	754	1262	938	756	490	300	415	330	327	374	330	419
c19orf44-like.l	210	75	191	298	102	220	278	205	125	188	116	194	216	335	182	79	202	194	207	241	147	127	162	232	231	125	194	215	126	66	115	229	215	178	158	95	117	111	129	80	109	93	261	219	310	258	230	319	58
c19orf54.s	173	53	122	184	150	126	98	65	100	102	115	169	134	81	150	89	71	94	70	45	44	67	124	120	116	87	124	138	62	62	85	149	124	109	104	85	64	52	83	81	55	58	79	137	131	86	142	43	53
c19orf60-like.l	273	498	121	475	238	292	216	238	184	318	277	240	103	166	225	160	179	182	224	182	85	61	87	110	76	198	69	68	315	227	197	179	169	143	147	256	237	283	423	261	224	263	156	213	181	201	170	175	157
c19orf66.l	17	8	10	16	17	15	13	40	14	9	18	25	31	35	17	17	23	28	28	17	15	13	10	12	20	22	15	14	20	17	9	11	18	23	25	32	25	11	22	17	26	14	5	9	21	13	12	9	13
c19orf66.s	3	8	7	5	1	10	10	12	4	7	6	5	3	4	7	4	3	6	1	2	11	4	8	2	9	1	6	6	9	6	9	8	2	6	4	3	3	10	6	2	1	1	5	2	3	15	8	1	14
c1d.l	1083	931	480	1236	1540	1099	660	1034	544	580	571	588	557	540	698	935	546	565	553	444	518	420	539	601	536	692	503	606	688	410	525	604	598	447	469	697	597	504	979	635	465	444	511	813	613	452	970	322	270
c1galt1.l	1298	128	1301	220	299	819	1140	847	556	1366	1584	1256	1090	1245	2270	1452	1309	1235	1618	1757	1277	1187	1564	1756	1481	2383	1484	1632	1082	1546	1657	1734	1500	1263	1275	1356	3149	620	920	1463	885	2336	469	795	2060	225	2106	1542	194
c1galt1.s	44	17	17	31	11	21	35	80	103	96	58	92	51	156	165	35	304	404	75	44	234	95	191	403	455	468	397	496	207	98	205	362	493	406	437	27	445	55	24	68	20	346	14	269	1949	40	1353	172	22
c1galt1c1.l	227	520	433	186	93	402	228	564	355	722	510	994	1534	1826	364	288	742	764	162	1363	197	442	720	994	1167	987	1189	1375	129	325	674	860	1138	909	1049	282	1508	349	465	300	829	1379	157	152	1139	198	992	2099	137
c1galt1c1.s	30	18	109	19	20	53	68	120	69	142	108	329	459	579	48	46	166	130	47	277	72	70	143	284	371	275	338	455	114	49	160	273	299	299	301	95	354	10	128	27	123	206	58	52	298	48	448	431	4
c1orf109.l	272	170	175	164	145	226	161	102	204	104	146	118	82	85	135	139	178	136	123	73	186	117	183	150	131	104	136	153	179	186	199	236	167	163	110	185	125	140	215	145	121	113	147	239	243	216	244	74	91
c1orf116.l	3	13	22	4	5	3	8	13	12	29	6	56	92	88	8	3	5	18	2	5	116	12	8	15	36	11	23	35	91	15	1	9	29	36	52	2	5	9	19	17	12	16	2	2	15	0	6	24	7
c1orf131.l	587	316	283	374	263	497	346	560	255	524	360	491	388	333	549	317	374	278	379	121	428	234	276	364	350	191	288	418	327	184	272	349	330	278	389	248	195	229	364	254	218	212	302	488	467	193	382	149	154
c1orf131.s	1	6	7	1	2	0	1	1	2	1	0	1	1	0	1	2	0	0	0	2	0	0	0	0	1	1	0	2	2	2	0	0	0	0	1	0	2	0	2	0	0	0	0	1	0	2	1	2	0
c1orf159.l	6	146	5	10	15	5	4	2	4	6	4	2	7	5	12	13	8	5	4	35	277	97	38	29	11	41	14	9	139	62	31	14	10	2	6	77	35	76	132	68	102	39	1	6	1	2	3	18	35
c1orf159.s	0	0	0	0	0	0	0	0	1	0	0	0	0	0	0	0	0	0	0	0	2	0	0	0	0	2	0	0	2	0	0	0	0	0	0	0	0	1	6	1	0	0	0	0	0	0	0	0	0
c1orf173.l	15	0	0	0	0	18	0	66	3	24	0	32	46	173	1	0	6	1	2	0	0	0	0	1	9	2	10	51	0	0	0	1	12	20	47	0	0	0	0	0	0	0	0	0	0	0	0	0	0
c1orf173.s	2	0	0	3	1	6	0	45	2	22	1	48	60	218	2	0	7	2	0	1	1	0	1	3	33	2	31	73	0	0	0	6	32	49	92	0	0	0	3	0	0	0	10	0	5	8	4	3	0
c1orf21.l	31	356	33	115	164	27	82	40	27	55	101	92	101	112	70	44	70	74	50	262	416	160	98	90	109	361	102	140	313	187	107	83	84	71	95	435	295	465	720	453	355	214	23	36	71	46	44	200	221
c1orf21.s	67	102	64	116	128	106	82	214	43	167	141	206	330	463	36	144	194	230	97	202	337	144	226	246	298	122	290	363	256	155	159	280	337	261	296	201	158	263	280	196	202	133	119	24	143	93	108	288	151
c1orf216.l	0	0	0	0	0	0	0	0	0	0	2	0	0	0	0	0	0	0	0	0	0	0	0	1	0	0	0	0	0	0	0	0	0	0	0	1	0	0	0	0	2	0	0	0	0	0	0	0	0
c1orf216.s	7	0	4	0	0	11	2	33	0	15	3	41	0	0	3	1	0	1	1	0	0	0	0	1	1	0	3	6	0	0	0	0	1	1	3	0	0	0	1	0	0	0	0	0	0	0	0	0	0
c1orf222.l	6	32	3	14	10	3	6	82	20	27	22	82	169	383	16	13	49	13	6	31	48	28	36	129	168	26	135	193	43	30	64	111	117	111	152	16	25	40	30	16	41	15	9	2	8	9	11	150	12
c1orf228.l	23	67	18	24	9	26	16	41	16	32	20	45	98	217	17	20	40	29	6	20	56	16	21	53	64	23	72	107	66	27	21	41	53	51	68	23	20	37	35	24	43	17	23	23	32	25	17	56	20
c1orf27-like.l	464	532	347	517	408	431	500	623	220	333	445	475	307	392	520	464	386	339	473	277	719	465	544	425	337	371	367	447	761	496	409	401	324	280	269	451	368	581	580	485	395	341	387	463	387	292	363	270	309
c1orf35.l	768	1001	708	1062	1769	908	934	592	408	525	629	489	406	397	631	502	580	609	641	515	721	484	532	454	360	844	325	390	678	481	521	451	433	387	382	1160	655	928	1448	1024	941	578	577	525	556	512	541	419	559
c1orf43.l	303	39	188	324	255	282	300	269	145	155	227	250	176	238	156	168	264	270	208	139	135	156	204	200	202	147	134	169	156	202	239	250	244	172	151	194	198	127	112	141	140	156	196	246	187	214	370	133	113
c1orf43.s	147	143	92	205	146	134	256	45	68	59	104	112	105	127	104	75	107	128	106	86	203	99	190	97	144	164	132	104	243	179	189	167	116	98	102	223	193	217	205	241	166	132	147	172	87	107	135	93	121
c1orf50.l	1269	886	823	1244	1180	1355	1306	767	822	1098	688	1121	812	653	1045	1508	1124	1031	1176	621	651	537	746	662	644	760	607	772	1302	554	674	631	566	513	567	958	615	459	929	635	781	640	1071	1100	1037	718	1294	473	322
c1orf52.l	707	873	672	719	589	756	565	559	499	484	425	497	542	581	854	979	587	574	585	327	685	425	452	420	390	379	378	424	1439	639	477	457	359	347	375	434	493	613	637	568	606	547	558	712	820	566	642	434	290
c1orf52.s	1196	1680	1254	1621	1268	1227	1287	878	600	757	846	700	489	371	1302	1139	1581	1524	1539	855	1709	1051	1025	702	505	881	457	463	2194	1446	1302	850	713	495	508	1415	607	891	1131	795	855	740	1189	1278	1348	1489	1572	607	832
c1orf74.l	8	10	0	6	1	15	14	5	5	7	1	6	5	5	0	0	2	2	12	4	39	6	5	6	9	2	6	14	29	6	3	3	3	5	1	9	2	8	9	9	14	3	17	13	5	1	1	2	4
c1orf85.l	77	46	97	55	64	69	113	209	80	159	40	174	170	308	77	22	76	70	68	42	320	92	109	151	148	86	181	189	545	201	121	173	176	160	141	63	72	107	102	75	95	49	87	79	127	67	205	79	29
c1orf85.s	263	106	247	359	407	190	385	413	201	197	175	234	229	375	218	170	298	279	266	210	445	206	288	235	226	318	186	192	480	288	272	268	176	191	179	237	210	218	260	228	169	149	275	299	304	211	398	175	113
c1qbp-like.l	1099	1303	483	535	897	814	919	1165	350	897	492	811	402	401	764	644	994	1018	1019	580	935	586	595	584	464	733	432	498	653	476	442	344	414	296	398	863	558	786	1172	839	695	522	380	711	547	419	620	475	535
c1qbp-like.s	807	289	378	391	350	526	454	956	405	956	356	679	592	371	576	363	560	530	828	121	514	214	263	304	305	201	374	519	750	327	225	277	373	299	374	228	192	168	205	199	128	159	204	561	530	171	841	100	100
c1ql4.l	1	0	0	0	0	0	0	2	2	8	1	11	16	11	7	1	7	1	1	0	0	0	5	4	7	0	11	18	0	7	5	8	3	13	5	0	0	0	0	0	0	2	0	0	0	0	1	0	0
c1ql4.s	62	0	0	4	7	26	2	42	0	18	5	33	2	1	6	3	13	10	35	7	3	7	11	8	15	4	19	17	1	4	1	11	10	6	8	12	0	0	16	0	0	0	6	0	0	1	0	0	0
c1qtnf1.l	0	0	0	0	0	0	0	0	0	0	0	0	0	0	0	0	0	0	0	0	0	0	0	0	0	0	0	2	0	0	0	0	0	0	1	0	0	0	0	0	0	0	0	0	0	0	0	0	0
c1qtnf1.s	0	0	0	0	0	0	0	0	0	0	0	0	5	4	0	0	3	1	0	0	0	0	0	0	2	0	3	0	1	1	0	1	0	3	4	0	0	0	0	0	0	0	0	0	0	0	0	0	0
c1qtnf3.l	3	0	0	0	0	0	0	0	0	0	0	0	0	0	0	0	0	0	0	0	0	0	1	0	0	0	0	0	0	0	0	0	0	0	0	0	0	0	0	0	0	0	0	0	0	0	0	0	0
c1qtnf4.l	0	13	0	2	3	4	0	0	1	0	1	2	1	1	1	0	2	0	1	4	21	3	4	1	1	3	1	3	27	10	3	3	3	1	0	10	4	13	13	11	15	3	1	1	2	6	0	3	5
c1qtnf4.s	1	3	0	4	4	3	0	2	0	0	0	1	0	1	4	5	2	2	0	2	37	17	11	3	3	0	3	6	17	10	2	3	1	1	1	1	4	14	8	3	2	6	11	0	0	10	0	1	4
c1qtnf5.l	0	0	0	0	0	0	0	0	0	0	0	1	0	0	0	0	0	0	0	0	0	0	0	0	1	0	1	0	0	0	1	0	0	0	1	0	0	0	0	0	0	0	0	0	0	0	0	0	0
c1r.l	0	0	0	0	0	0	0	0	0	0	0	0	0	0	0	0	0	0	0	0	0	0	0	0	0	0	0	0	0	0	0	0	0	0	0	0	0	0	0	0	0	0	0	0	0	0	0	0	0
c1s.l	0	0	0	3	2	0	0	8	8	4	3	7	5	4	0	1	0	7	0	1	0	1	3	3	5	2	7	3	0	0	4	4	2	5	2	2	2	0	0	0	0	1	0	2	3	1	4	3	0
c2.l	3	8	0	35	13	3	1	0	0	4	1	2	0	0	2	7	18	9	1	1	7	2	7	5	10	1	7	16	3	3	2	3	9	14	12	0	1	11	1	0	3	0	17	2	0	43	0	0	13
c20orf27.l	341	236	259	240	331	356	321	166	305	216	201	168	392	547	312	388	566	578	231	1123	423	533	541	389	263	928	275	287	495	383	462	314	258	178	189	678	603	199	1409	344	779	416	86	144	530	104	444	993	87
c20orf27.s	12	7	28	25	20	20	8	2	4	7	6	3	8	4	93	49	8	17	14	7	7	17	13	12	8	14	11	11	16	10	1	6	9	5	10	15	13	9	16	22	5	8	30	19	16	22	15	9	8
c21orf2.s	12	72	18	22	10	12	11	40	31	21	9	18	33	37	18	28	25	21	4	41	32	15	15	23	25	26	24	32	30	28	23	22	26	22	39	35	28	33	50	20	44	24	16	6	15	15	18	32	17
c21orf33.l	61	30	10	11	20	70	12	18	2	11	12	5	6	5	12	14	10	2	25	7	25	20	23	25	9	10	22	10	9	9	4	5	9	10	6	12	15	11	37	19	24	11	14	14	12	12	11	14	11
c21orf33.s	0	0	0	0	0	0	0	0	0	0	0	0	0	4	1	2	0	1	0	0	3	0	1	1	0	0	0	0	0	1	0	0	0	0	0	0	0	1	0	0	0	1	1	2	0	0	0	0	0
c21orf59-like.l	151	437	54	336	243	195	96	197	189	155	52	245	394	812	129	97	245	208	55	468	227	172	227	244	222	228	236	282	105	92	145	220	195	187	185	187	141	158	269	83	329	108	168	70	109	129	130	605	86
c21orf59-like.s	84	457	70	283	167	143	110	207	134	135	55	155	396	747	59	92	244	193	58	487	216	163	150	243	226	192	223	264	77	77	162	217	257	218	192	156	168	354	340	151	331	150	195	75	140	140	110	583	152
c21orf62.l	0	0	0	0	0	0	0	1	0	0	0	1	0	0	1	0	0	0	0	0	0	0	0	0	0	0	0	0	0	0	0	0	0	0	0	0	0	0	0	0	0	0	0	0	0	0	0	0	1
c21orf62.s	4	0	0	0	1	1	8	0	1	2	0	2	0	0	4	0	0	0	0	0	0	1	0	0	1	0	1	3	0	0	1	1	2	1	3	0	0	0	0	2	0	1	0	2	1	1	0	0	0
c21orf91.l	2096	1861	1319	1623	1533	1802	1645	1022	679	1848	1388	2052	816	857	1197	2337	1061	1069	2680	488	1591	1486	1772	1509	1204	660	1147	1296	1084	934	1045	996	720	668	656	1384	1090	1877	1187	959	2025	2073	1322	724	752	1116	547	913	1294
c21orf91.s	269	145	236	179	154	240	258	152	51	182	201	325	200	185	315	162	237	156	400	96	266	135	139	127	113	95	123	97	211	218	162	143	142	130	170	218	118	190	165	115	223	127	130	191	120	260	161	123	124
c2cd2.l	113	38	56	170	79	112	113	207	229	176	154	223	271	491	196	241	302	312	87	459	354	336	439	456	384	492	340	439	363	268	378	331	289	242	334	154	456	141	119	277	150	315	265	216	518	135	421	527	136
c2cd2.s	349	1072	2001	3046	2485	1608	2327	345	134	439	580	482	779	807	559	1098	864	1008	284	405	379	455	655	855	823	318	782	956	353	454	754	848	845	800	782	864	296	2251	316	827	479	324	3990	411	195	3283	303	428	1534
c2cd2l.l	36	54	24	46	31	44	30	78	17	20	12	33	10	15	34	15	32	33	46	23	149	38	25	22	13	28	27	35	117	40	25	32	33	26	37	63	55	94	69	82	68	41	42	52	23	21	21	24	34
c2cd3.s	58	18	154	135	42	60	214	277	113	158	107	344	513	1161	127	78	347	236	182	236	127	158	248	441	516	147	472	501	111	63	202	380	519	371	416	88	78	73	45	45	84	46	235	131	121	164	169	388	48
c2cd4c.l	1	17	0	0	38	9	1	14	3	1	0	0	11	4	0	0	0	1	29	3	4	9	2	5	8	17	8	12	7	3	4	5	8	3	7	9	5	12	8	19	7	10	0	1	0	0	0	4	4
c2cd4c.s	0	0	0	0	0	0	0	0	0	1	0	0	0	0	0	0	0	0	0	0	0	0	0	0	0	0	0	0	0	0	0	0	0	0	0	0	0	0	0	0	0	0	0	0	0	0	0	0	0
c2orf40.l	0	0	0	1	0	0	0	0	0	0	0	0	0	0	0	0	0	2	0	0	0	0	0	0	0	0	0	0	0	0	0	0	0	0	0	0	0	0	0	0	0	0	0	0	0	0	0	0	0
c2orf40.s	0	0	0	0	0	0	0	0	0	1	0	0	0	0	0	0	0	0	0	0	0	0	0	0	0	0	0	0	0	0	0	0	0	0	0	0	0	0	0	0	0	0	0	0	0	0	0	0	0
c2orf42.l	382	140	301	621	338	337	340	361	148	326	407	437	272	273	601	468	348	362	312	189	112	254	469	486	367	255	348	459	212	224	295	333	333	309	306	202	211	208	105	238	120	223	523	524	293	385	275	164	212
c2orf42.s	42	32	71	57	56	44	57	22	31	32	21	21	36	37	32	41	56	43	56	31	29	31	40	43	41	43	47	34	28	24	20	23	25	37	18	49	27	35	16	28	16	28	54	61	68	93	99	21	28
c2orf43.l	17	14	0	2	2	5	2	33	0	26	4	7	9	20	7	1	1	7	3	4	11	1	2	2	7	2	6	11	20	14	5	5	10	9	14	2	1	5	6	3	0	1	7	9	11	3	11	0	2
c2orf44.l	430	266	289	500	263	382	479	337	209	429	449	625	427	497	654	379	539	537	432	405	340	312	438	364	429	311	380	460	352	399	452	385	338	367	298	413	312	500	438	459	408	310	412	416	312	400	364	519	281
c2orf44.s	0	8	0	2	1	0	0	0	3	0	0	0	0	0	0	0	0	2	1	1	1	0	0	0	1	7	0	0	20	4	2	1	0	0	1	7	2	8	11	16	15	1	4	1	3	0	0	8	4
c2orf47.l	550	807	453	841	918	570	489	614	477	547	519	574	436	473	569	445	454	435	484	329	229	216	288	361	320	527	335	395	262	235	292	353	352	278	334	546	501	466	624	507	390	516	411	544	567	433	589	409	313
c2orf47.s	370	733	401	501	538	424	381	355	176	236	375	394	318	304	497	386	279	345	416	258	287	200	239	284	251	390	222	277	222	176	244	223	250	253	232	402	359	410	520	455	353	298	139	209	185	145	200	254	215
c2orf49.l	759	823	578	885	781	738	733	674	424	597	483	642	415	432	637	468	657	598	685	452	1020	534	555	553	533	497	498	501	1218	786	745	740	559	445	461	756	577	743	937	833	646	464	474	457	597	390	711	412	405
c2orf49.s	80	62	59	88	61	81	93	57	95	104	59	68	54	50	104	56	106	107	109	46	55	29	34	44	38	51	57	48	83	44	43	58	45	59	45	53	46	57	85	55	46	40	45	76	127	44	128	30	34
c2orf50.l	3	3	4	6	8	3	1	23	13	8	2	13	30	79	25	5	13	17	1	61	4	5	19	24	32	12	26	32	1	0	5	18	30	24	44	11	9	1	10	3	11	1	6	0	0	2	3	43	0
c2orf50.s	0	0	0	12	14	1	0	4	0	4	0	2	13	20	0	0	11	5	0	3	0	3	2	3	13	2	15	16	0	1	0	8	5	4	10	0	0	1	3	1	4	0	9	0	0	8	5	8	0
c2orf69.l	121	5	17	21	7	78	82	147	40	159	47	164	78	55	151	61	85	78	130	42	19	5	13	31	62	28	52	62	9	4	10	24	36	38	36	18	37	10	20	8	9	6	29	82	117	10	103	26	3
c2orf69.s	7	11	9	11	7	16	11	14	5	19	3	38	13	17	11	4	26	26	11	9	57	9	7	12	13	5	17	21	62	15	9	11	12	15	14	15	8	25	22	16	12	20	6	34	41	9	28	4	8
c2orf70.s	3	0	3	0	0	8	0	57	5	15	2	12	61	245	0	0	15	4	0	1	0	0	2	6	29	1	38	58	0	0	0	5	28	31	53	0	0	0	1	0	3	0	0	1	0	0	4	7	0
c2orf73.l	12	19	0	12	2	12	1	30	7	13	2	26	81	198	3	0	21	15	2	18	9	5	6	30	38	14	62	75	11	8	14	40	62	58	63	9	2	7	16	4	14	12	9	1	4	7	5	57	4
c2orf82-like.s	2	0	7	1	0	0	0	1	2	2	0	2	2	0	0	0	1	1	0	1	1	0	0	0	4	0	3	3	0	0	0	2	1	3	2	0	2	0	0	0	0	0	3	1	1	2	2	0	0
c3.1	50	0	4	11	7	16	8	63	8	33	61	68	4	9	16	16	7	2	12	2	0	1	4	11	4	10	6	7	0	0	0	4	9	12	10	15	14	8	10	5	6	14	3	3	1	0	8	5	4
c3.l	7901	181	3441	1276	712	3985	4102	10297	3456	9216	4500	9676	591	1236	3607	3283	1676	1735	5299	289	66	360	812	1665	1880	834	1848	2083	7	88	714	1478	2079	1813	2087	2258	777	707	825	766	1031	2884	1292	896	592	566	1329	499	930
c3orf17.l	854	99	468	445	211	616	453	1101	539	774	406	723	374	330	658	201	448	480	481	48	200	116	204	258	307	112	283	384	211	118	147	309	334	304	335	125	131	124	128	125	109	113	425	663	540	263	410	106	65
c3orf21.s	88	211	129	152	106	103	111	132	68	66	46	75	53	58	72	61	100	86	66	68	302	115	99	75	42	89	68	61	463	176	131	89	58	59	58	156	66	158	243	211	142	83	85	79	56	97	77	48	86
c3orf38.l	0	0	0	0	0	0	0	1	0	0	1	2	3	0	1	0	0	2	0	0	0	0	1	0	1	0	2	2	2	2	0	2	2	0	0	0	0	1	0	2	0	0	0	0	0	0	0	1	1
c3orf38.s	123	239	319	192	177	189	210	112	113	121	108	107	86	86	156	214	235	163	274	207	268	168	224	121	108	187	82	86	226	230	196	149	89	87	91	236	198	180	300	185	195	147	224	159	360	199	318	174	75
c3orf43.l	2	0	0	0	1	0	0	0	0	0	0	0	0	0	2	0	0	1	2	0	0	1	0	1	1	1	1	2	0	2	0	0	0	0	0	2	0	0	0	0	0	0	1	0	0	2	0	0	0
c3orf52-like.l	178	801	296	197	217	317	323	375	319	186	233	293	453	661	235	339	327	369	194	727	474	300	367	369	365	558	379	445	350	277	277	319	313	304	361	420	630	375	737	387	537	669	131	174	527	376	520	877	191
c3orf52-like.s	16	0	21	1	9	35	6	47	43	55	26	86	263	290	9	10	22	21	4	66	2	11	37	74	123	53	141	181	2	4	29	77	104	119	121	16	54	2	50	7	53	42	1	9	24	0	24	182	1
c3orf58.l	409	154	233	300	287	263	298	389	100	480	377	656	174	207	536	418	289	396	532	172	467	320	361	429	390	425	336	411	557	319	378	396	387	309	401	543	500	272	386	570	350	577	258	224	137	186	143	170	138
c3orf58.s	595	184	456	534	297	383	468	649	317	440	528	758	478	539	658	585	736	742	505	706	542	735	870	943	816	734	833	827	538	591	769	798	739	675	746	470	1313	402	811	265	754	943	467	379	532	362	531	1023	182
c4a.l	0	0	0	0	0	0	0	0	0	0	0	0	0	0	0	0	3	0	0	0	1	3	5	3	5	0	5	3	0	3	2	7	4	3	3	0	0	0	2	1	0	0	1	0	0	1	0	1	0
c4orf29.l	90	20	26	30	32	77	14	97	29	98	30	83	91	67	62	14	12	11	25	1	7	4	14	36	52	2	59	76	13	6	11	33	56	63	53	13	6	2	6	3	9	4	22	61	49	39	50	6	8
c4orf32.l	6	8	25	12	35	20	6	30	1	18	10	32	64	94	4	8	21	33	2	15	5	12	27	40	48	9	72	95	5	1	17	8	33	39	55	4	2	11	17	5	6	0	18	4	11	14	12	6	2
c4orf33.l	0	0	1	1	0	0	0	0	3	2	3	2	1	3	0	1	0	4	0	0	2	0	0	1	1	0	0	1	0	0	0	0	0	0	1	2	1	0	6	1	0	2	0	0	2	1	0	0	0
c4orf33.s	34	75	22	56	25	32	41	72	48	39	36	33	53	61	36	57	31	62	77	31	103	49	52	68	79	32	79	125	96	33	38	35	52	44	48	43	40	63	52	67	31	40	36	56	72	20	30	44	34
c4orf47.l	30	129	30	90	68	49	45	114	90	61	38	103	346	577	34	23	83	101	3	229	60	43	128	207	249	101	223	288	50	47	85	176	270	181	281	65	79	91	101	35	108	52	130	5	66	85	63	235	25
c5ar1.l	0	0	0	0	0	1	0	1	0	0	0	0	0	0	0	0	0	0	0	0	0	0	0	0	0	0	1	5	0	0	0	0	0	0	1	0	0	0	0	0	0	0	0	0	0	0	0	0	0
c5ar1.s	0	0	0	0	0	0	0	0	0	0	0	0	0	0	0	0	0	0	0	0	0	0	0	0	0	0	0	0	0	0	0	0	0	0	0	0	0	0	0	0	0	0	0	0	0	0	0	0	0
c5orf24.l	112	98	77	108	54	124	61	164	46	73	45	152	106	103	53	76	64	63	107	82	257	96	107	81	108	74	124	134	245	148	77	81	79	83	112	114	60	126	116	101	69	66	104	94	75	76	76	71	66
c5orf24.s	18	73	24	29	24	24	34	155	26	62	37	81	99	99	84	50	47	54	22	41	124	68	47	100	100	54	99	119	134	77	44	70	74	102	126	75	42	96	113	88	55	59	32	27	31	30	11	57	45
c5orf30.l	280	164	196	640	240	262	287	289	195	270	339	421	240	268	241	169	311	300	224	30	169	156	202	288	317	157	336	348	114	126	207	259	344	423	409	114	230	437	151	636	152	309	304	423	171	327	211	52	249
c5orf30.s	120	46	87	148	43	158	125	281	38	246	55	158	74	103	118	54	132	103	126	19	104	37	43	67	88	20	98	123	86	44	48	70	80	102	180	32	34	57	45	65	36	29	208	117	92	116	71	24	58
c5orf48.l	1	0	0	0	0	0	0	0	0	0	0	0	0	0	0	0	0	1	0	0	0	0	0	0	0	0	0	0	1	0	0	0	0	0	0	0	0	0	0	0	3	0	0	0	0	0	0	0	0
c5orf48.s	0	0	0	0	0	0	0	4	0	2	0	2	6	27	0	0	1	0	0	1	0	0	0	0	0	0	4	15	0	0	0	0	3	0	9	0	0	0	0	0	0	0	0	0	0	0	0	0	0
c6.2.l	0	5	0	10	0	0	0	0	29	0	0	0	124	112	0	1	243	226	0	0	0	31	51	152	263	0	262	403	3	29	114	229	391	391	526	0	0	5	0	0	1	23	0	44	2	0	1	0	0
c6orf106.s	842	572	718	793	504	752	736	792	406	670	624	727	664	631	735	676	832	824	603	372	683	600	803	937	698	416	726	852	876	617	739	678	685	620	665	444	433	598	553	574	385	350	926	859	655	970	725	397	396
c6orf120.l	23	34	16	12	18	38	37	62	42	40	22	54	114	191	28	35	50	34	16	48	82	27	46	50	98	23	123	126	71	21	24	55	60	75	96	39	29	45	54	42	33	24	26	29	64	25	57	54	18
c6orf120.s	18	34	13	11	14	23	4	14	13	10	6	5	13	14	7	2	11	14	3	11	21	4	3	10	6	16	12	16	22	12	6	8	7	8	14	14	5	11	17	14	27	10	10	10	11	4	13	18	11
c6orf136.l	192	90	198	313	295	290	216	183	92	151	112	163	122	106	156	102	133	128	142	33	30	42	71	111	115	66	101	116	43	57	76	118	133	102	121	81	43	66	88	81	48	54	183	180	209	140	210	22	57
c6orf136.s	97	342	245	391	205	131	128	99	152	137	159	112	157	128	114	120	101	112	103	172	105	107	84	106	86	196	84	85	205	112	98	118	100	84	85	267	65	83	86	77	135	144	182	218	174	129	176	95	167
c6orf165.l	21	197	49	146	52	47	110	115	77	93	26	146	346	746	33	28	221	169	14	139	33	74	115	240	212	85	238	326	11	38	93	153	213	195	280	21	51	196	58	8	82	44	131	22	51	238	61	302	166
c6orf203.l	74	220	42	51	56	51	58	37	21	26	33	30	36	42	64	42	51	42	46	43	143	64	40	32	38	70	28	31	131	81	62	25	33	29	49	105	51	125	172	133	115	62	34	52	29	30	30	31	98
c6orf211.l	50	121	40	46	26	78	26	65	38	93	22	104	188	172	53	38	26	28	28	24	421	138	107	102	109	38	117	144	391	164	101	78	94	96	111	86	44	119	116	130	77	55	48	42	47	34	77	53	72
c6orf57.l	127	82	140	99	97	166	129	185	199	90	42	79	55	56	120	76	91	96	120	57	52	20	48	47	42	69	47	58	62	40	40	54	45	38	56	57	68	33	76	24	51	59	78	118	115	76	145	45	17
c6orf62.l	1146	559	1016	1795	1195	1149	1852	1208	1306	1131	1176	1208	1037	1246	1749	851	1818	1422	937	1005	639	752	1121	1092	1068	1165	956	1088	489	680	935	1010	969	833	846	1158	1187	918	627	916	797	1162	1060	1027	946	975	1026	1113	814
c6orf62.s	1727	901	1260	2169	1223	1662	2545	1558	1837	1568	1565	1701	917	990	1784	1138	2136	1551	2319	963	620	673	1007	978	929	1071	877	1007	966	793	1022	1042	1021	938	859	1685	1410	1492	1052	1204	1011	1283	1095	1144	1166	1319	1358	1025	762
c7.s	10	45	7	31	49	11	37	5	14	14	18	13	349	200	2	15	54	71	37	37	21	16	15	28	61	39	55	105	55	18	34	34	44	53	73	55	37	84	68	68	62	35	15	10	17	9	8	28	26
c7orf25.l	397	164	190	281	143	392	217	274	261	223	202	242	163	139	345	154	156	128	191	59	50	78	149	157	157	130	143	175	33	71	110	152	145	155	120	124	138	124	131	126	118	168	213	197	281	208	220	107	67
c7orf26.l	354	80	290	405	302	310	337	221	216	342	302	380	264	290	338	244	262	249	364	67	119	102	193	247	256	139	230	251	108	131	212	239	249	219	194	181	124	140	149	135	88	70	241	273	270	224	329	63	88
c7orf26.s	215	59	141	264	162	203	102	109	89	280	246	487	309	221	201	90	108	114	90	87	134	115	150	241	243	118	255	276	175	137	155	185	192	226	202	144	73	95	109	114	65	80	132	170	234	165	221	48	98
c7orf55.l	224	416	149	324	505	237	268	80	80	92	131	102	71	83	143	181	142	161	190	75	119	120	211	188	162	184	145	189	162	137	181	178	125	120	146	202	140	159	277	213	190	164	148	203	149	158	171	94	76
c7orf57.l	127	254	111	292	164	119	121	178	127	106	83	141	290	500	57	143	148	151	126	249	181	123	161	182	222	165	175	237	109	90	119	183	181	159	201	123	125	161	196	135	199	114	195	112	96	173	114	261	110
c7orf60.l	265	348	241	292	200	234	208	239	170	352	307	421	379	507	284	324	270	310	431	275	856	381	503	475	435	344	405	477	560	383	400	346	335	289	288	343	430	321	520	341	494	450	271	394	278	148	307	468	131
c7orf60.s	552	1008	259	967	358	413	371	315	486	465	420	407	200	177	603	531	360	329	527	159	2548	685	563	359	264	428	220	320	2788	1077	596	401	307	263	272	481	538	954	897	1161	559	730	681	937	413	375	424	205	609
c8a.l	0	0	0	0	0	0	0	0	0	1	0	0	0	0	0	0	20	7	0	0	0	1	1	23	28	0	46	98	0	0	2	14	27	25	49	0	0	1	0	0	0	0	0	1	0	0	0	0	0
c8b.l	0	2	0	0	0	0	0	0	0	0	0	0	0	0	1	0	20	13	0	0	0	0	3	18	25	0	40	78	0	0	1	9	21	38	50	0	0	0	0	0	0	0	0	0	0	0	0	0	0
c8g.s	26	12	12	30	13	26	21	10	34	11	46	36	17	19	25	7	744	581	8	27	113	322	576	769	721	122	671	778	102	241	479	623	662	619	547	32	52	2	33	8	22	50	17	73	71	17	75	14	3
c8orf33.l	333	212	180	297	172	223	310	464	151	377	216	400	203	214	328	172	337	366	284	131	238	104	153	256	211	155	230	237	287	136	167	237	324	256	279	210	144	205	279	196	164	119	193	368	279	149	313	93	172
c8orf4.l	37	54	20	88	87	45	55	33	12	15	25	10	11	22	24	22	33	33	51	14	12	19	19	19	23	11	15	14	20	17	18	21	21	9	13	25	15	26	24	24	16	9	23	22	5	13	22	7	19
c8orf4.s	75	30	125	15	61	253	65	28	4	14	21	2	1	4	22	28	47	40	35	0	4	8	9	15	15	3	8	29	8	0	7	17	17	16	15	77	1	19	23	2	13	4	39	4	2	64	1	1	11
c8orf76.l	529	1084	505	902	630	583	688	433	388	390	402	338	284	255	558	498	532	576	617	320	952	490	432	371	311	478	277	287	865	470	473	390	355	268	236	761	504	762	778	904	630	608	451	501	361	485	482	392	442
c8orf76.s	459	507	264	609	421	438	262	455	227	270	214	280	180	261	369	255	253	260	263	168	778	283	304	234	208	264	184	243	771	345	205	220	217	200	212	355	219	431	339	415	313	337	331	345	234	241	283	185	223
c9orf114.l	1333	555	521	1225	975	1036	925	1158	867	1249	816	1094	545	545	1064	748	786	840	847	357	259	315	460	511	459	501	439	493	285	291	523	531	558	474	498	702	560	462	522	563	438	521	641	1015	770	484	889	301	285
c9orf117.l	12	33	11	72	25	14	19	83	28	32	15	75	177	357	24	15	69	46	10	76	20	43	60	93	105	28	102	151	7	11	49	84	128	86	136	23	25	29	37	8	29	13	92	9	21	56	24	106	22
c9orf142.l	41	257	84	138	230	65	138	24	17	24	31	26	18	23	19	20	54	48	84	28	24	15	15	12	13	73	9	9	59	23	16	22	23	25	12	77	40	124	117	97	53	55	60	54	26	81	17	26	76
c9orf156.l	79	862	74	25	51	71	102	115	8	15	34	12	25	15	38	27	82	75	67	152	1051	364	236	123	108	177	67	74	664	312	177	90	54	37	30	498	169	657	909	656	513	248	30	31	28	42	12	115	318
c9orf16.1	0	0	0	0	0	0	0	0	0	0	0	0	0	0	0	0	1	0	0	0	0	0	0	0	0	0	0	0	0	0	0	0	0	0	0	0	0	0	0	0	0	0	0	0	1	0	0	0	3
c9orf72.l	322	266	185	407	190	279	303	307	208	283	282	238	125	189	406	224	238	213	368	147	37	81	110	151	195	125	158	149	61	128	193	189	214	156	179	176	182	213	180	166	194	220	171	184	275	307	268	164	123
c9orf78.1	1850	2201	1509	1694	2638	1833	1634	1224	910	832	1020	894	722	719	1101	1080	1173	1270	1466	1118	1152	825	795	829	552	1529	559	680	1076	818	925	715	653	570	499	1807	1269	1530	2176	1807	1320	1222	1027	1187	1397	1100	1383	1037	893
c9orf85.l	237	130	88	134	133	191	180	330	135	197	67	213	94	95	135	43	113	137	144	16	35	24	41	83	88	35	95	105	41	24	33	64	89	73	112	46	41	34	50	35	41	44	97	187	130	66	174	34	32
c9orf85.s	88	152	33	118	69	44	63	148	70	127	70	112	45	77	121	55	67	97	97	35	256	125	136	151	189	26	165	254	241	115	88	122	159	158	145	84	50	100	95	89	76	61	104	252	122	46	49	29	71
c9orf9.l	0	3	0	2	0	4	0	11	6	9	1	16	33	165	0	1	0	2	2	5	0	2	2	9	28	7	36	51	0	0	2	3	32	30	74	1	0	0	5	0	3	0	2	0	0	0	1	3	0
ca10.l	0	0	0	0	0	0	0	0	0	0	0	0	0	0	0	0	0	0	0	0	0	0	0	0	0	0	0	0	0	0	0	0	0	0	0	0	0	0	0	2	0	0	0	0	0	0	0	0	0
ca12.l	41	288	9	24	30	119	18	143	220	144	32	118	1567	2253	67	15	245	151	10	2190	320	282	412	868	996	739	831	1017	337	195	355	523	667	558	613	758	360	199	615	151	596	121	1	3	0	6	4	1955	87
ca13.l	0	0	0	0	0	0	0	0	0	0	0	0	0	0	0	0	0	0	0	0	0	0	0	0	0	0	2	0	0	0	0	0	0	0	0	0	0	0	0	0	0	0	0	0	0	0	0	0	0
ca13.s	0	0	0	0	0	0	0	0	0	0	0	0	0	0	0	0	0	0	0	0	0	0	0	0	0	0	0	0	0	0	0	0	0	0	0	0	0	0	0	0	0	0	0	0	0	0	0	0	0
ca2.l	25	0	0	4	0	49	0	186	73	170	4	79	1316	2471	31	2	201	80	2	188	8	7	17	261	554	44	621	915	22	12	17	99	392	482	652	62	6	0	5	0	12	1	0	10	0	0	1	68	1
ca2.s	8	3	0	0	2	6	0	104	11	72	1	16	431	620	4	1	15	2	0	0	0	2	1	12	100	0	133	330	1	0	1	3	74	82	190	0	0	0	0	0	1	0	0	0	0	5	0	3	0
ca3.l	0	0	0	0	0	0	0	0	0	0	0	0	0	0	0	0	0	0	0	0	0	0	0	0	0	0	0	0	0	0	0	0	0	0	0	0	0	0	0	0	0	0	0	0	0	0	0	0	0
ca4.l	0	0	0	0	0	0	0	0	0	0	0	0	7	1	0	0	0	2	0	0	0	0	0	0	1	0	1	2	0	0	0	0	0	1	3	0	0	0	0	0	0	0	0	0	0	0	0	0	0
ca4.s	0	0	0	0	0	0	0	0	0	0	0	0	0	0	0	0	0	0	0	0	5	0	1	1	0	0	0	1	0	0	0	0	0	0	0	0	0	0	0	0	0	0	0	0	0	0	0	0	0
ca5b.l	687	2496	601	658	587	918	869	396	430	465	827	638	1710	1510	984	617	1780	1802	823	2045	1905	1402	2077	2421	2445	1779	2364	2672	3943	2499	2376	2127	1956	1743	1857	1750	1969	1502	1958	1781	1734	1679	547	588	1293	368	784	2435	817
ca6.l	0	4	0	0	0	2	0	0	2	0	0	0	0	0	1	1	0	0	0	0	3	2	3	0	0	2	0	0	0	0	1	1	0	0	0	1	0	2	2	2	0	0	0	0	0	0	0	0	0
ca6.s	0	0	0	0	0	0	0	0	0	0	0	0	0	0	0	0	0	0	0	0	0	0	0	0	0	0	0	0	0	1	0	0	0	0	0	0	0	0	0	0	1	0	0	0	0	0	0	0	0
ca7.1	2	0	0	0	0	8	2	17	3	11	1	8	355	748	5	0	3	2	3	0	2	4	2	21	57	0	107	222	0	7	2	2	41	64	92	0	2	3	7	7	1	0	0	0	1	0	0	2	0
ca7.l	0	9	0	1	0	2	1	2	6	1	0	0	38	122	1	0	999	958	0	2	171	725	1152	1564	1392	0	1044	1284	97	704	1170	1296	992	921	856	1	0	1	0	0	8	6	0	3	1	0	7	0	1
ca8.l	1	0	0	10	8	0	3	0	0	2	1	0	0	0	2	2	0	1	1	0	0	0	0	6	40	0	31	99	0	0	0	3	14	22	62	0	0	0	0	0	0	0	3	2	0	0	0	0	0
ca8.s	22	3	17	96	92	9	432	72	119	417	58	74	840	6	44	2	1399	2150	284	40	52	227	595	283	385	35	499	600	92	417	560	579	1001	637	870	83	9	61	42	5	5	2	16	29	273	7	32	0	12
caap1-like.l	582	750	424	812	481	576	435	645	279	563	399	438	250	317	456	454	336	319	375	241	615	255	267	308	235	338	255	286	764	348	313	301	275	234	236	411	338	485	514	458	454	389	526	652	439	468	483	236	262
caap1-like.s	0	0	0	0	0	0	0	1	1	0	0	1	0	0	0	0	0	0	1	0	0	2	0	0	0	0	0	2	0	0	0	0	1	0	1	0	0	0	0	0	0	2	0	0	0	0	1	0	2
cables1-like.2.l	4	0	0	0	0	0	5	36	0	7	0	9	9	4	3	4	8	19	9	0	16	3	1	12	19	2	8	14	11	4	5	6	6	9	12	0	0	0	2	1	1	0	3	1	0	1	2	3	0
cables1-like.2.s	5	0	5	2	7	2	5	31	0	9	3	9	4	2	18	0	5	11	7	10	13	4	3	11	7	7	8	9	17	8	3	4	12	4	12	12	2	12	11	8	11	1	1	3	4	2	3	4	7
cables2.l	538	169	717	751	463	492	811	1041	476	669	487	934	778	800	340	630	2001	1818	878	763	765	947	1222	1474	1227	800	1061	1259	673	605	982	775	918	833	848	1007	548	818	321	443	362	418	734	475	661	820	637	394	627
cabp7.l	0	5	0	0	1	1	0	2	0	2	0	0	0	0	0	0	0	0	0	0	0	0	0	0	0	0	0	0	0	0	3	0	0	0	0	0	0	2	0	0	0	0	0	0	0	0	0	0	0
cabp7.s	0	0	0	0	0	0	2	0	2	3	0	1	0	0	0	0	3	1	0	0	1	2	1	5	3	0	2	3	1	0	2	0	1	3	4	0	0	0	0	0	0	0	0	0	0	0	0	0	0
cacfd1.s	1253	621	1702	2592	2572	1578	2201	928	1110	1108	1351	1293	1110	1254	1485	1356	1702	1771	1654	1418	589	725	1198	1403	1348	1709	1212	1502	878	824	1223	1354	1383	1221	1225	1820	1756	1218	1017	1271	897	1642	1436	1127	1226	1582	1959	1401	936
cacna1a-like.1	4	0	0	8	3	1	4	2	1	8	2	17	9	1	2	0	3	0	0	1	0	0	1	5	5	0	7	9	2	9	1	9	6	4	10	0	2	3	0	2	0	0	3	3	1	0	1	1	0
cacna1a-like.l	1	0	0	0	2	1	1	0	0	1	0	5	1	2	0	0	1	3	0	0	3	2	0	2	0	0	2	3	1	2	0	0	0	2	0	0	1	0	0	0	0	0	0	1	0	0	0	0	0
cacna1e.l	1	0	0	2	1	0	0	2	0	2	3	6	2	1	3	5	2	0	4	0	9	1	1	1	6	0	0	13	28	5	2	3	3	1	3	0	1	0	0	0	0	1	1	0	0	0	2	0	0
cacna1e.s	0	0	0	0	0	1	1	0	0	0	2	1	2	1	0	1	0	2	0	4	17	6	3	1	3	3	0	1	23	13	8	2	3	3	3	6	4	30	3	7	1	1	0	0	0	0	1	1	2
cacna1f.1	1	0	8	12	2	4	6	12	9	4	6	6	3	12	11	0	9	4	7	1	3	2	1	9	9	1	8	11	3	2	6	8	5	5	6	3	2	0	4	1	3	3	11	6	10	6	2	0	0
cacna1g-like.l	2	0	0	10	4	0	2	1	0	5	3	5	0	0	7	4	3	8	5	6	5	2	4	3	6	0	4	11	6	3	5	3	4	6	0	3	1	4	0	5	0	0	4	1	0	5	3	2	2
cacna1g-like.s	0	0	0	1	0	5	8	15	1	10	3	9	0	2	6	1	4	7	2	6	0	6	15	1	3	1	1	3	6	4	4	3	0	2	6	0	1	4	0	0	0	0	0	5	2	1	2	0	2
cacna1i.l	1	6	0	0	9	0	0	0	0	0	0	4	0	0	0	2	4	4	3	2	13	4	4	0	2	10	4	1	8	5	1	0	2	1	2	2	2	4	5	11	7	1	0	0	0	0	1	1	0
cacna1i.s	3	0	0	0	0	0	0	34	0	59	2	82	0	0	0	0	4	7	4	0	2	0	0	4	1	0	1	10	1	1	2	0	4	7	11	2	0	0	0	0	0	1	0	0	1	0	2	0	0
cacna2d1.l	4	10	11	2	16	11	5	53	1	13	19	32	6	3	4	3	2	4	6	6	38	8	6	8	18	5	31	35	18	14	11	4	33	23	58	20	10	13	19	10	6	6	2	3	4	1	3	6	8
cacna2d1.s	0	0	0	0	0	0	0	0	0	3	0	4	2	0	0	1	0	3	0	1	11	1	1	1	2	3	0	0	8	2	0	1	0	3	2	2	0	3	5	9	0	1	0	0	0	0	0	0	1
cacna2d2.l	2	0	0	59	281	13	5	50	2	20	3	37	7	13	9	4	298	252	7	2	1	6	95	701	1152	1	1256	1463	2	4	92	543	1167	1262	1412	3	1	8	0	1	0	4	21	4	21	67	5	1	0
cacna2d2.s	10	0	3	44	64	6	3	53	5	52	8	64	25	18	11	2	36	21	1	3	13	12	32	144	259	7	277	404	4	14	13	61	248	334	414	3	5	2	6	6	1	1	1	8	8	3	10	2	0
cacnb1.l	6	3	2	63	38	4	2	8	0	32	5	23	6	13	6	2	33	39	9	0	12	13	22	107	125	0	153	201	2	5	20	47	97	124	167	4	3	24	1	4	3	0	34	17	1	43	9	0	18
cacnb1.s	7	0	12	53	92	20	12	63	1	42	17	51	5	16	8	2	31	29	0	1	0	0	5	56	91	1	109	150	1	2	13	48	90	126	170	0	1	20	0	1	0	0	29	1	0	36	1	1	6
cacnb2-like.l	0	0	0	0	0	0	0	0	0	0	0	0	1	5	9	0	63	35	0	0	3	14	7	11	9	0	14	6	5	3	26	29	35	25	32	0	0	0	1	0	0	1	0	0	0	0	0	0	0
cacnb2-like.s	0	0	0	0	0	0	0	0	7	0	0	3	2	4	1	0	22	4	0	2	5	4	15	13	26	4	24	34	12	4	6	13	32	29	41	2	3	8	3	2	1	2	0	8	11	0	5	1	0
cacnb3.l	15	1	0	52	6	1	1	43	8	14	13	8	0	3	36	6	33	35	10	1	25	22	20	11	5	3	16	18	13	13	10	12	20	10	13	2	4	13	3	0	2	3	7	15	21	0	2	4	3
cacnb3.s	0	0	2	2	1	0	0	10	17	14	4	4	7	3	0	0	3	0	5	0	2	0	0	1	1	2	4	2	34	61	21	26	15	18	8	9	0	2	3	1	1	6	1	1	0	0	0	3	0
cacnb4.l	17	4	0	14	12	9	19	18	19	27	19	27	8	4	47	13	23	25	16	4	11	14	5	7	21	4	24	24	14	12	11	9	19	16	26	7	13	25	21	15	11	9	12	11	3	23	0	3	11
cacnb4.s	8	0	0	25	18	1	24	4	3	4	8	7	3	4	7	6	8	23	6	1	10	15	9	14	15	4	22	26	35	22	28	15	14	12	19	1	2	17	1	4	4	2	8	10	2	17	3	1	19
cacng1.l	3	0	0	48	1359	10	0	0	0	0	0	0	0	0	0	0	322	260	0	0	1	22	105	448	686	0	680	814	0	1	118	402	636	674	880	0	0	42	0	0	0	0	7	0	0	47	0	0	0
cacng1.s	1	0	6	100	712	6	0	2	0	1	0	1	1	3	0	0	148	140	3	0	0	5	31	216	346	0	364	535	0	1	32	157	334	365	481	0	0	6	0	0	0	0	4	0	0	17	0	0	0
cacng2.l	0	0	0	4	0	2	0	0	0	0	0	1	0	0	0	2	0	0	1	0	0	1	2	1	3	0	0	5	0	2	4	4	10	2	2	0	0	0	0	0	0	0	0	1	0	2	0	0	0
cacng2.s	1	0	0	1	0	1	1	1	0	0	1	2	0	0	1	0	0	0	0	0	5	2	1	1	0	0	3	3	0	1	0	1	1	0	1	0	0	0	0	0	0	0	0	0	0	1	0	0	0
cacng3.l	0	0	0	0	0	0	2	0	1	0	0	2	0	0	1	1	3	4	2	0	19	2	4	0	1	0	2	0	0	0	0	0	1	0	0	0	7	0	0	2	0	0	0	0	0	0	0	0	0
cacng3.s	1	0	9	0	0	0	7	0	1	0	0	0	0	0	1	0	20	12	7	2	1	1	2	0	0	1	0	0	0	1	0	0	0	1	0	0	2	0	0	0	0	1	1	1	0	4	3	0	0
cacng6.l	0	0	0	0	0	2	0	0	0	0	0	0	0	0	0	6	0	0	0	0	1	0	0	0	0	0	0	0	3	0	0	0	0	0	0	0	0	0	0	0	1	0	0	0	0	0	0	0	0
cacng6.s	0	0	0	0	0	0	0	0	0	0	0	0	0	0	0	0	0	0	0	0	1	0	0	0	0	0	0	0	0	0	0	0	0	0	0	0	0	0	0	0	0	0	0	0	0	0	0	0	0
cacng8.l	0	0	0	0	0	0	0	0	0	0	0	0	0	0	0	0	0	0	0	0	0	0	0	0	0	0	0	0	0	0	0	0	0	0	0	0	0	0	0	0	0	0	0	0	0	0	0	0	0
cacng8.s	0	0	0	0	0	0	0	0	0	0	0	0	0	0	0	0	0	0	0	0	0	0	0	0	0	0	1	1	0	0	0	0	0	0	0	0	0	0	0	0	0	0	0	0	0	0	0	0	0
cactin.l	1129	1759	1092	951	658	1128	908	810	609	738	911	823	733	692	954	736	905	998	611	846	1825	1181	1098	1129	733	844	716	835	1729	1066	1060	941	844	681	740	922	1244	1778	1431	1505	1356	1203	630	522	691	527	500	1123	1000
cactin.s	207	375	134	229	109	182	222	437	180	287	194	307	115	127	243	201	200	216	240	87	629	216	200	130	102	153	114	158	649	297	255	185	167	147	139	147	171	335	270	342	179	179	236	238	163	135	150	146	159
cacul1.l	194	189	206	340	438	248	251	240	116	230	230	303	173	240	188	135	183	177	239	203	716	323	408	329	335	318	332	325	770	423	329	297	317	270	274	344	261	363	456	369	306	210	246	167	199	225	234	183	206
cacul1.s	74	35	75	112	143	43	155	254	68	137	89	268	146	201	69	48	118	86	124	30	137	70	81	113	161	52	158	177	157	102	119	144	149	150	165	48	42	58	50	72	34	32	91	68	87	64	104	31	16
cacybp.l	55	285	48	104	117	86	64	29	84	36	52	46	40	19	45	51	30	31	35	54	56	35	24	29	33	81	40	55	308	182	130	79	63	65	51	149	57	123	174	118	101	63	74	105	51	54	58	42	96
cacybp.s	3640	2320	1217	3212	2309	3377	1526	2152	2081	2718	2224	3417	2796	1973	2981	2724	2115	1973	1370	2035	1549	1275	1459	1250	1060	2239	1030	1185	2138	1526	1442	1457	1353	1079	1129	2445	2053	1607	2255	1934	1652	1654	1597	1908	2279	1180	2034	1492	966
cad-like.l	5799	607	3707	5230	4122	3035	5001	7349	2389	7728	9209	12499	6010	6304	6153	4469	5706	4803	5354	2506	4154	4836	6774	8141	8177	5198	7524	8858	4948	5152	8303	9665	9808	8607	7973	3274	5819	2589	2266	3308	1423	4039	3230	6941	4707	1919	5242	2959	1219
cadps2-like.l	98	120	69	130	67	98	57	50	57	64	170	41	61	72	216	203	117	106	68	147	1003	408	282	181	155	182	138	169	675	347	229	127	110	104	128	118	299	380	248	348	142	266	87	262	156	59	90	216	198
cadps2-like.s	18	71	12	34	31	20	34	4	12	8	23	8	14	19	21	19	20	25	21	41	218	49	55	16	9	65	15	6	239	105	60	30	11	14	14	61	69	96	91	94	79	55	16	20	11	13	9	44	47
calcoco2.l	3	2	0	1	0	5	2	0	0	0	0	1	0	0	1	6	3	4	1	0	43	10	7	8	1	2	3	1	11	4	1	3	3	1	1	5	3	3	6	4	1	0	10	1	4	6	1	1	0
calcoco2.s	3	7	0	8	12	4	9	6	9	1	14	4	1	9	13	20	20	36	7	20	85	31	33	16	11	22	10	12	96	41	31	20	8	12	4	30	29	45	27	44	13	12	2	8	10	12	11	13	14
calcr.l	0	0	0	1	0	1	0	2	0	1	0	0	0	0	0	0	0	0	0	0	0	0	0	0	0	0	1	0	0	0	2	0	2	0	2	1	1	0	0	0	1	0	0	0	0	0	0	0	0
calcr.s	0	6	0	3	1	0	2	2	1	5	0	0	0	3	0	0	1	16	5	14	9	3	3	10	3	11	7	9	58	27	8	11	10	18	7	19	10	20	26	26	21	10	2	1	1	0	0	7	15
calcrl.l	4	67	5	10	11	7	1	12	0	3	6	3	17	21	9	11	20	10	0	9	110	35	27	27	26	13	36	50	177	32	15	17	31	23	51	19	13	70	79	40	27	16	10	15	9	15	1	9	27
calhm1.l	0	0	0	0	0	0	0	0	0	0	0	0	0	0	0	0	0	0	0	0	0	0	0	0	0	0	0	1	0	0	0	0	0	2	0	0	0	0	0	0	0	0	0	0	0	0	0	0	0
calhm1.s	0	0	0	0	0	0	0	0	0	0	0	0	0	0	0	0	0	0	0	0	0	0	0	0	0	0	0	0	0	0	0	0	0	0	0	0	0	0	0	0	0	0	0	0	0	0	0	0	0
calhm2.l	27	34	4	12	15	29	7	16	10	6	9	27	48	31	11	12	7	5	6	4	131	21	17	14	18	6	22	22	115	37	12	13	20	24	17	21	8	20	8	11	17	6	6	7	1	4	9	13	13
calhm2.s	73	233	267	152	111	55	128	58	110	90	120	180	374	508	189	167	167	196	117	333	1044	418	362	444	551	478	526	665	1480	581	346	390	540	518	572	385	509	398	380	519	349	430	105	220	591	108	610	368	163
calhm3.l	0	0	0	0	0	0	0	0	0	0	0	0	0	0	0	0	0	0	0	0	0	0	0	0	1	0	0	0	0	0	0	0	1	0	0	0	0	0	0	0	0	0	0	0	0	0	0	0	0
calhm3.s	0	0	0	0	0	0	0	0	0	0	0	0	0	0	0	0	0	2	0	0	0	0	0	0	0	0	0	0	0	0	0	0	0	0	1	0	0	0	0	0	0	0	0	0	0	0	0	0	0
calml4.l	13	14	16	30	15	12	5	26	10	21	12	24	8	1	29	54	12	16	23	5	35	12	19	11	11	6	7	6	23	12	11	8	6	3	5	9	21	22	4	15	11	15	23	25	14	51	22	4	9
calml4.s	33	37	24	59	26	23	39	40	26	44	28	51	26	17	44	26	34	13	12	10	54	18	19	23	30	29	21	33	54	22	12	12	11	19	14	43	9	25	20	23	21	19	21	42	30	31	42	18	9
caln1.l	0	0	0	0	0	0	0	0	0	0	0	0	0	0	0	0	0	0	0	0	0	0	0	0	0	0	0	0	0	2	0	0	0	0	0	0	0	0	0	0	0	0	0	1	0	0	0	0	0
caln1.s	0	3	0	0	0	1	0	3	3	2	1	0	0	1	1	0	0	1	4	0	5	0	0	1	1	1	1	1	7	2	1	2	4	3	1	2	0	1	1	0	0	2	2	0	0	0	2	0	1
calu.l	1504	1581	1413	1777	1000	1601	1233	1426	874	1259	1100	1376	1290	1271	1545	1574	1494	1516	1213	776	1616	1115	1569	1649	1417	727	1319	1747	2102	1287	1485	1458	1425	1172	1260	724	1105	1441	1027	1185	1015	1103	1907	1576	1291	1841	1207	1162	713
calu.s	2496	2510	3213	3694	2424	3082	3553	2667	2514	2847	2157	2808	3843	3446	2606	2930	3602	3524	3142	1837	1796	1935	2609	3441	3092	1527	2869	3512	2025	1600	2579	2732	2992	2526	2492	1277	2313	2487	1623	1571	2024	2195	4141	2264	2582	3429	2714	2900	1124
camk1d.s	1	0	4	0	1	1	0	0	1	3	0	3	0	0	0	0	0	0	0	2	1	1	3	0	0	0	2	0	0	0	0	1	0	1	1	0	0	0	2	0	0	1	1	7	1	0	0	0	0
camk2a.s	0	0	0	5	0	0	0	0	1	4	3	1	0	3	12	0	0	0	0	2	0	0	0	3	4	0	20	20	1	1	0	1	16	10	21	0	0	0	0	0	0	0	1	26	0	0	0	0	0
camk2d.l	13	1	55	70	24	12	35	27	23	30	8	25	69	52	9	4	21	18	17	22	7	23	18	15	49	18	79	122	5	7	11	23	44	39	140	7	7	54	0	20	4	3	48	37	11	34	3	1	13
camk2d.s	31	101	157	210	71	38	45	104	67	129	164	153	39	45	113	49	53	137	148	101	178	92	100	79	63	87	45	73	238	137	102	91	68	54	57	112	103	181	175	176	143	108	245	221	193	39	29	91	96
camk4.l	0	140	0	67	33	0	0	1	8	26	24	29	16	37	0	1	1	1	4	43	2	1	4	10	16	46	25	32	2	0	3	5	15	25	21	58	38	59	152	67	52	29	13	14	7	15	8	30	21
camk4.s	0	0	0	0	0	1	0	1	0	0	0	0	0	0	0	0	0	0	0	0	0	1	1	0	0	0	0	0	0	0	0	0	0	0	0	0	0	0	0	0	0	0	0	0	0	0	0	0	0
camlg-like.l	379	489	318	714	418	476	331	276	321	388	230	297	266	297	250	284	296	291	364	245	464	243	290	255	231	310	215	304	545	262	284	266	274	239	215	328	333	391	382	321	292	285	374	428	503	265	469	241	290
camsap3-like.l	136	52	767	39	137	313	505	315	537	241	516	413	660	988	459	584	901	834	249	1176	764	829	1058	910	754	1580	783	881	1029	978	1130	1088	972	792	855	605	1696	185	516	261	427	974	235	300	1048	150	1060	1352	67
camta1.l	0	0	0	0	0	0	0	0	0	0	0	0	0	0	0	0	0	0	0	0	0	0	0	0	0	0	0	0	6	0	1	0	0	0	0	0	0	0	0	0	0	0	0	0	0	0	0	0	0
camta1.s	0	0	0	0	0	0	0	0	0	0	0	0	0	0	0	0	0	0	0	0	0	0	0	0	0	0	0	0	0	0	0	0	0	0	0	0	0	0	0	0	0	0	0	0	0	0	0	0	0
camta2-like.2.l	2	0	7	0	2	0	0	5	1	0	0	0	0	0	15	1	3	1	7	3	0	0	0	1	1	0	0	0	0	1	0	2	1	1	0	2	0	0	0	1	0	0	0	0	0	0	0	0	0
cand1.l	342	363	114	193	77	298	141	311	102	470	164	438	392	446	180	123	168	187	212	117	564	240	215	311	370	174	377	626	705	309	182	188	324	296	486	250	193	347	481	415	268	187	365	526	230	111	223	138	170
cand1.s	540	356	313	440	153	452	313	882	245	880	284	756	594	661	546	220	399	348	361	166	837	301	297	342	409	219	463	619	1103	343	236	290	460	431	578	306	281	459	538	477	394	222	805	1090	528	443	614	193	261
cant1.l	666	372	1218	687	761	1065	954	1329	828	1224	707	1341	2086	2599	891	721	1365	1359	656	2418	806	708	1035	1396	1325	1708	1290	1421	1232	738	966	1187	1346	1115	1112	1078	1631	307	1528	464	1273	1161	506	418	1207	426	2156	2546	109
canx.s	1161	881	1173	1127	692	1466	1673	1465	1298	1524	955	1474	1679	1801	1442	1431	1852	2043	942	1493	781	1110	1595	1755	1438	990	1498	1843	963	969	1457	1471	1531	1293	1399	862	1289	1077	956	717	1040	1070	901	708	1209	1022	1141	1504	397
cap2.l	25	65	44	85	374	48	68	14	2	6	38	11	41	62	24	74	482	467	3	41	236	347	522	694	750	55	750	769	113	251	474	642	732	661	696	71	65	340	65	91	85	49	100	24	19	199	12	37	49
cap2.s	0	0	0	0	2	0	0	0	0	0	0	0	0	0	0	0	1	0	0	3	0	1	0	0	2	3	1	11	0	0	0	2	2	2	2	1	0	2	2	1	0	0	0	0	0	1	1	0	0
capg.l	22	29	17	9	34	33	26	13	12	7	8	4	11	0	1	23	22	13	37	6	22	15	20	18	7	14	10	8	12	4	5	2	8	1	5	17	4	15	34	13	16	6	11	25	34	19	36	12	9
capn10-like.1	0	0	0	0	0	0	0	0	0	0	0	0	0	0	0	0	0	2	0	0	0	0	0	0	0	0	0	0	0	0	0	0	0	0	0	0	0	0	0	0	0	0	0	0	0	0	0	0	0
capn10-like.l	2	4	0	8	11	10	10	2	1	4	2	7	0	0	7	4	2	1	1	0	3	0	1	1	3	1	1	6	0	0	0	0	2	7	3	0	1	5	0	0	0	0	13	5	3	7	6	0	0
[truncated: 61,141 more rows]
[truncated: 30 more columns]
