# Supplementary material for: A molecular atlas of the developing ectoderm defines neural, neural crest, placode, and nonneural progenitor identity in vertebrates
Source: PLoS Biol. 2017 Oct 19;15(10):e2004045. doi: 10.1371/journal.pbio.2004045 (PMC5663519; doi:10.1371/journal.pbio.2004045)
Supplement: S2 Application — (ZIP) [file pbio.2004045.s014.zip › Code_20170801/PCA_NMF_Homeologs/EctoMap.samples.txt]

file	Stage	Tissue	Genotype	ID
B108T36	12	WE	WT	551
B108T43	12	WE	WT	558
B108T4	12.5	Eca	WT	241
B108T5	12.5	Eca	WT	248
B108T54	12.5	Eca	WT	262
B108T49	12.5	Ecl	WT	237
B108T51	12.5	Ecl	WT	244
B108T53	12.5	Ecl	WT	258
B108T3	12.5	Ecv	WT	238
B108T70	12.5	Ecv	WT	245
B108T6	12.5	Ecv	WT	259
B108T68	12.5	NBa	WT	240
B108T71	12.5	NBa	WT	247
B108T72	12.5	NBa	WT	254
B108T89	12.5	NBa	WT	261
B108T66	12.5	NBp	WT	236
B108T69	12.5	NBp	WT	243
B108T73	12.5	NBp	WT	257
B108T67	12.5	NPa	WT	239
B108T52	12.5	NPa	WT	246
B108T74	12.5	NPa	WT	260
B108T65	12.5	NPp	WT	235
B108T50	12.5	NPp	WT	242
B100T16	12.5	NPp	WT	256
B108T37	12.5	WE	WT	552
B108T44	12.5	WE	WT	559
B108T38	13	WE	WT	553
B108T45	13	WE	WT	560
B108T56	14	AANB	WT	309
B100T9	14	AANB	WT	321
B108T8	14	AANB	WT	327
B108T57	14	AANB	WT	335
B108T59	14	AANB	WT	343
B108T92	14	Ea	WT	306
B108T96	14	Ea	WT	332
B108T82	14	Ea	WT	340
B108T93	14	Ep	WT	307
B108T94	14	Ep	WT	317
B108T95	14	Ep	WT	319
B108T22	14	NB	WT	218
B108T83	14	NB	WT	220
B108T12	14	NB	WT	CM49
B108T18	14	NB	WT	CM8
B100T1	14	NBa	WT	35
B108T90	14	NBa	WT	302
B108T78	14	NBa	WT	314
B108T80	14	NBa	WT	330
B108T28	14	NBa	WT	417
B108T84	14	NBa	WT	419
B100T2	14	NBp	WT	36
B108T91	14	NBp	WT	303
B100T17	14	NBp	WT	324
B108T81	14	NBp	WT	331
B100T20	14	NBp	WT	424
B100T18	14	NP	WT	227
B100T19	14	NP	WT	230
B108T75	14	NPa	WT	300
B108T7	14	NPa	WT	308
B108T76	14	NPa	WT	310
B108T55	14	NPp	WT	301
B108T77	14	NPp	WT	311
B108T79	14	NPp	WT	329
B108T58	14	NPp	WT	337
B108T26	14	WE	WT	403
B108T27	14	WE	WT	404
B100T3	17	NB	WT	66
B108T1	17	NB	WT	106
B108T9	17	NC	WT	CM29
B108T14	17	NC	WT	CM70
B108T16	17	Pc	WT	CM75
B108T17	17	Pc	WT	CM77
B108T35	11-11.5	WE	WT	550
B108T42	11-11.5	WE	WT	557
B108T39	14-15	WE	WT	554
B108T46	14-15	WE	WT	561
B108T40	16-17	WE	WT	555
B108T47	16-17	WE	WT	562
B108T41	18-19	WE	WT	556
B108T48	18-19	WE	WT	563
