# Supplementary material for: A molecular atlas of the developing ectoderm defines neural, neural crest, placode, and nonneural progenitor identity in vertebrates
Source: PLoS Biol. 2017 Oct 19;15(10):e2004045. doi: 10.1371/journal.pbio.2004045 (PMC5663519; doi:10.1371/journal.pbio.2004045)
Supplement: S1 Web Archive — (ZIP) [file pbio.2004045.s015.zip]

Archive with 30 entries (28 files):
- EctoMAP_example-bmp4/
- EctoMAP_example-bmp4/EctoMap_tool-bmp4.html
- EctoMAP_example-bmp4/EctoMap_tool-bmp4_files/
- EctoMAP_example-bmp4/EctoMap_tool-bmp4_files/babel-polyfill.js
- EctoMAP_example-bmp4/EctoMap_tool-bmp4_files/bootstrap.css
- EctoMAP_example-bmp4/EctoMap_tool-bmp4_files/bootstrap.html
- EctoMAP_example-bmp4/EctoMap_tool-bmp4_files/bootstrap.js
- EctoMAP_example-bmp4/EctoMap_tool-bmp4_files/d3.js
- EctoMAP_example-bmp4/EctoMap_tool-bmp4_files/dataTables.css
- EctoMAP_example-bmp4/EctoMap_tool-bmp4_files/dataTables.js
- EctoMAP_example-bmp4/EctoMap_tool-bmp4_files/dataTables_002.css
- EctoMAP_example-bmp4/EctoMap_tool-bmp4_files/Dissection.jpg
- EctoMAP_example-bmp4/EctoMap_tool-bmp4_files/forceNetwork.js
- EctoMAP_example-bmp4/EctoMap_tool-bmp4_files/html5shiv.js
- EctoMAP_example-bmp4/EctoMap_tool-bmp4_files/htmlwidgets.js
- EctoMAP_example-bmp4/EctoMap_tool-bmp4_files/ion.css
- EctoMAP_example-bmp4/EctoMap_tool-bmp4_files/ion.js
- EctoMAP_example-bmp4/EctoMap_tool-bmp4_files/ion_002.css
- EctoMAP_example-bmp4/EctoMap_tool-bmp4_files/jquery.js
- EctoMAP_example-bmp4/EctoMap_tool-bmp4_files/jquery_002.js
- EctoMAP_example-bmp4/EctoMap_tool-bmp4_files/json2-min.js
- EctoMAP_example-bmp4/EctoMap_tool-bmp4_files/respond.js
- EctoMAP_example-bmp4/EctoMap_tool-bmp4_files/selectize.css
- EctoMAP_example-bmp4/EctoMap_tool-bmp4_files/selectize.js
- EctoMAP_example-bmp4/EctoMap_tool-bmp4_files/shiny.css
- EctoMAP_example-bmp4/EctoMap_tool-bmp4_files/shiny.js
- EctoMAP_example-bmp4/EctoMap_tool-bmp4_files/strftime-min.js
- EctoMAP_example-bmp4/EctoMap_tool-bmp4_files/Temporal_expression.jpg
- EctoMAP_example-bmp4/EctoMap_tool-bmp4_files/XB-IMG-13466.jpg
- EctoMAP_example-bmp4/EctoMap_tool-bmp4_files/XB-IMG-13471.jpg
