# Supplementary material for: A molecular atlas of the developing ectoderm defines neural, neural crest, placode, and nonneural progenitor identity in vertebrates
Source: PLoS Biol. 2017 Oct 19;15(10):e2004045. doi: 10.1371/journal.pbio.2004045 (PMC5663519; doi:10.1371/journal.pbio.2004045)
Supplement: S1 Web Archive — (ZIP) [file pbio.2004045.s015.zip › EctoMAP_example-bmp4/EctoMap_tool-bmp4_files/babel-polyfill.js]

!function e(t,n,r){function s(o,u){if(!n[o]){if(!t[o]){var c="function"==typeof require&&require;if(!u&&c)return c(o,!0);if(i)return i(o,!0);var a=new Error("Cannot find module '"+o+"'");throw a.code="MODULE_NOT_FOUND",a}var f=n[o]={exports:{}};t[o][0].call(f.exports,function(n){var r=t[o][1][n];return s(r?r:n)},f,f.exports,e,t,n,r)}return n[o].exports}for(var i="function"==typeof require&&require,o=0;o<r.length;o++)s(r[o]);return s}({1:[function(t,n,r){(function(n){"use strict";function define(t,n,e){t[n]||r(t,n,{writable:!0,configurable:!0,value:e})}var r=t(3)["default"];if(t(284),t(2),t(6),n._babelPolyfill)throw new Error("only one instance of babel-polyfill is allowed");n._babelPolyfill=!0,define(String.prototype,"padLeft","".padStart),define(String.prototype,"padRight","".padEnd),"pop,reverse,shift,keys,values,entries,indexOf,every,some,forEach,map,filter,find,findIndex,includes,join,slice,concat,push,splice,unshift,sort,lastIndexOf,reduce,reduceRight,copyWithin,fill".split(",").forEach(function(t){[][t]&&define(Array,t,Function.call.bind([][t]))})}).call(this,"undefined"!=typeof global?global:"undefined"!=typeof self?self:"undefined"!=typeof window?window:{})},{2:2,284:284,3:3,6:6}],2:[function(t,n,r){n.exports=t(285)},{285:285}],3:[function(t,n,r){n.exports={"default":t(4),__esModule:!0}},{4:4}],4:[function(t,n,r){var e=t(5);n.exports=function defineProperty(t,n,r){return e.setDesc(t,n,r)}},{5:5}],5:[function(t,n,r){var e=Object;n.exports={create:e.create,getProto:e.getPrototypeOf,isEnum:{}.propertyIsEnumerable,getDesc:e.getOwnPropertyDescriptor,setDesc:e.defineProperty,setDescs:e.defineProperties,getKeys:e.keys,getNames:e.getOwnPropertyNames,getSymbols:e.getOwnPropertySymbols,each:[].forEach}},{}],6:[function(t,n,r){t(118),n.exports=t(26).RegExp.escape},{118:118,26:26}],7:[function(t,n,r){n.exports=function(t){if("function"!=typeof t)throw TypeError(t+" is not a function!");return t}},{}],8:[function(t,n,r){var e=t(21);n.exports=function(t,n){if("number"!=typeof t&&"Number"!=e(t))throw TypeError(n);return+t}},{21:21}],9:[function(t,n,r){var e=t(115)("unscopables"),i=Array.prototype;void 0==i[e]&&t(41)(i,e,{}),n.exports=function(t){i[e][t]=!0}},{115:115,41:41}],10:[function(t,n,r){n.exports=function(t,n,r,e){if(!(t instanceof n)||void 0!==e&&e in t)throw TypeError(r+": incorrect invocation!");return t}},{}],11:[function(t,n,r){var e=t(50);n.exports=function(t){if(!e(t))throw TypeError(t+" is not an object!");return t}},{50:50}],12:[function(t,n,r){"use strict";var e=t(109),i=t(105),o=t(108);n.exports=[].copyWithin||function copyWithin(t,n){var r=e(this),u=o(r.length),c=i(t,u),a=i(n,u),f=arguments.length>2?arguments[2]:void 0,s=Math.min((void 0===f?u:i(f,u))-a,u-c),l=1;for(c>a&&a+s>c&&(l=-1,a+=s-1,c+=s-1);s-- >0;)a in r?r[c]=r[a]:delete r[c],c+=l,a+=l;return r}},{105:105,108:108,109:109}],13:[function(t,n,r){"use strict";var e=t(109),i=t(105),o=t(108);n.exports=function fill(t){for(var n=e(this),r=o(n.length),u=arguments.length,c=i(u>1?arguments[1]:void 0,r),a=u>2?arguments[2]:void 0,f=void 0===a?r:i(a,r);f>c;)n[c++]=t;return n}},{105:105,108:108,109:109}],14:[function(t,n,r){var e=t(38);n.exports=function(t,n){var r=[];return e(t,!1,r.push,r,n),r}},{38:38}],15:[function(t,n,r){var e=t(107),i=t(108),o=t(105);n.exports=function(t){return function(n,r,u){var c,a=e(n),f=i(a.length),s=o(u,f);if(t&&r!=r){for(;f>s;)if(c=a[s++],c!=c)return!0}else for(;f>s;s++)if((t||s in a)&&a[s]===r)return t||s;return!t&&-1}}},{105:105,107:107,108:108}],16:[function(t,n,r){var e=t(27),i=t(46),o=t(109),u=t(108),c=t(18);n.exports=function(t,n){var r=1==t,a=2==t,f=3==t,s=4==t,l=6==t,h=5==t||l,v=n||c;return function(n,c,p){for(var g,d,y=o(n),m=i(y),x=e(c,p,3),w=u(m.length),b=0,S=r?v(n,w):a?v(n,0):void 0;w>b;b++)if((h||b in m)&&(g=m[b],d=x(g,b,y),t))if(r)S[b]=d;else if(d)switch(t){case 3:return!0;case 5:return g;case 6:return b;case 2:S.push(g)}else if(s)return!1;return l?-1:f||s?s:S}}},{108:108,109:109,18:18,27:27,46:46}],17:[function(t,n,r){var e=t(7),i=t(109),o=t(46),u=t(108);n.exports=function(t,n,r,c,a){e(n);var f=i(t),s=o(f),l=u(f.length),h=a?l-1:0,v=a?-1:1;if(2>r)for(;;){if(h in s){c=s[h],h+=v;break}if(h+=v,a?0>h:h>=l)throw TypeError("Reduce of empty array with no initial value")}for(;a?h>=0:l>h;h+=v)h in s&&(c=n(c,s[h],h,f));return c}},{108:108,109:109,46:46,7:7}],18:[function(t,n,r){var e=t(50),i=t(48),o=t(115)("species");n.exports=function(t,n){var r;return i(t)&&(r=t.constructor,"function"!=typeof r||r!==Array&&!i(r.prototype)||(r=void 0),e(r)&&(r=r[o],null===r&&(r=void 0))),new(void 0===r?Array:r)(n)}},{115:115,48:48,50:50}],19:[function(t,n,r){"use strict";var e=t(7),i=t(50),o=t(45),u=[].slice,c={},a=function(t,n,r){if(!(n in c)){for(var e=[],i=0;n>i;i++)e[i]="a["+i+"]";c[n]=Function("F,a","return new F("+e.join(",")+")")}return c[n](t,r)};n.exports=Function.bind||function bind(t){var n=e(this),r=u.call(arguments,1),c=function(){var e=r.concat(u.call(arguments));return this instanceof c?a(n,e.length,e):o(n,e,t)};return i(n.prototype)&&(c.prototype=n.prototype),c}},{45:45,50:50,7:7}],20:[function(t,n,r){var e=t(21),i=t(115)("toStringTag"),o="Arguments"==e(function(){return arguments}()),u=function(t,n){try{return t[n]}catch(r){}};n.exports=function(t){var n,r,c;return void 0===t?"Undefined":null===t?"Null":"string"==typeof(r=u(n=Object(t),i))?r:o?e(n):"Object"==(c=e(n))&&"function"==typeof n.callee?"Arguments":c}},{115:115,21:21}],21:[function(t,n,r){var e={}.toString;n.exports=function(t){return e.call(t).slice(8,-1)}},{}],22:[function(t,n,r){"use strict";var e=t(68).f,i=t(67),o=(t(41),t(86)),u=t(27),c=t(10),a=t(28),f=t(38),s=t(54),l=t(56),h=t(91),v=t(29),p=t(63).fastKey,g=v?"_s":"size",d=function(t,n){var r,e=p(n);if("F"!==e)return t._i[e];for(r=t._f;r;r=r.n)if(r.k==n)return r};n.exports={getConstructor:function(t,n,r,s){var l=t(function(t,e){c(t,l,n,"_i"),t._i=i(null),t._f=void 0,t._l=void 0,t[g]=0,void 0!=e&&f(e,r,t[s],t)});return o(l.prototype,{clear:function clear(){for(var t=this,n=t._i,r=t._f;r;r=r.n)r.r=!0,r.p&&(r.p=r.p.n=void 0),delete n[r.i];t._f=t._l=void 0,t[g]=0},"delete":function(t){var n=this,r=d(n,t);if(r){var e=r.n,i=r.p;delete n._i[r.i],r.r=!0,i&&(i.n=e),e&&(e.p=i),n._f==r&&(n._f=e),n._l==r&&(n._l=i),n[g]--}return!!r},forEach:function forEach(t){c(this,l,"forEach");for(var n,r=u(t,arguments.length>1?arguments[1]:void 0,3);n=n?n.n:this._f;)for(r(n.v,n.k,this);n&&n.r;)n=n.p},has:function has(t){return!!d(this,t)}}),v&&e(l.prototype,"size",{get:function(){return a(this[g])}}),l},def:function(t,n,r){var e,i,o=d(t,n);return o?o.v=r:(t._l=o={i:i=p(n,!0),k:n,v:r,p:e=t._l,n:void 0,r:!1},t._f||(t._f=o),e&&(e.n=o),t[g]++,"F"!==i&&(t._i[i]=o)),t},getEntry:d,setStrong:function(t,n,r){s(t,n,function(t,n){this._t=t,this._k=n,this._l=void 0},function(){for(var t=this,n=t._k,r=t._l;r&&r.r;)r=r.p;return t._t&&(t._l=r=r?r.n:t._t._f)?"keys"==n?l(0,r.k):"values"==n?l(0,r.v):l(0,[r.k,r.v]):(t._t=void 0,l(1))},r?"entries":"values",!r,!0),h(n)}}},{10:10,27:27,28:28,29:29,38:38,41:41,54:54,56:56,63:63,67:67,68:68,86:86,91:91}],23:[function(t,n,r){var e=t(20),i=t(14);n.exports=function(t){return function toJSON(){if(e(this)!=t)throw TypeError(t+"#toJSON isn't generic");return i(this)}}},{14:14,20:20}],24:[function(t,n,r){"use strict";var e=t(86),i=t(63).getWeak,o=t(11),u=t(50),c=t(10),a=t(38),f=t(16),s=t(40),l=f(5),h=f(6),v=0,p=function(t){return t._l||(t._l=new g)},g=function(){this.a=[]},d=function(t,n){return l(t.a,function(t){return t[0]===n})};g.prototype={get:function(t){var n=d(this,t);return n?n[1]:void 0},has:function(t){return!!d(this,t)},set:function(t,n){var r=d(this,t);r?r[1]=n:this.a.push([t,n])},"delete":function(t){var n=h(this.a,function(n){return n[0]===t});return~n&&this.a.splice(n,1),!!~n}},n.exports={getConstructor:function(t,n,r,o){var f=t(function(t,e){c(t,f,n,"_i"),t._i=v++,t._l=void 0,void 0!=e&&a(e,r,t[o],t)});return e(f.prototype,{"delete":function(t){if(!u(t))return!1;var n=i(t);return n===!0?p(this)["delete"](t):n&&s(n,this._i)&&delete n[this._i]},has:function has(t){if(!u(t))return!1;var n=i(t);return n===!0?p(this).has(t):n&&s(n,this._i)}}),f},def:function(t,n,r){var e=i(o(n),!0);return e===!0?p(t).set(n,r):e[t._i]=r,t},ufstore:p}},{10:10,11:11,16:16,38:38,40:40,50:50,63:63,86:86}],25:[function(t,n,r){"use strict";var e=t(39),i=t(33),o=t(87),u=t(86),c=t(63),a=t(38),f=t(10),s=t(50),l=t(35),h=t(55),v=t(92),p=t(44);n.exports=function(t,n,r,g,d,y){var m=e[t],x=m,w=d?"set":"add",b=x&&x.prototype,S={},_=function(t){var n=b[t];o(b,t,"delete"==t?function(t){return y&&!s(t)?!1:n.call(this,0===t?0:t)}:"has"==t?function has(t){return y&&!s(t)?!1:n.call(this,0===t?0:t)}:"get"==t?function get(t){return y&&!s(t)?void 0:n.call(this,0===t?0:t)}:"add"==t?function add(t){return n.call(this,0===t?0:t),this}:function set(t,r){return n.call(this,0===t?0:t,r),this})};if("function"==typeof x&&(y||b.forEach&&!l(function(){(new x).entries().next()}))){var E=new x,O=E[w](y?{}:-0,1)!=E,F=l(function(){E.has(1)}),P=h(function(t){new x(t)}),M=!y&&l(function(){for(var t=new x,n=5;n--;)t[w](n,n);return!t.has(-0)});P||(x=n(function(n,r){f(n,x,t);var e=p(new m,n,x);return void 0!=r&&a(r,d,e[w],e),e}),x.prototype=b,b.constructor=x),(F||M)&&(_("delete"),_("has"),d&&_("get")),(M||O)&&_(w),y&&b.clear&&delete b.clear}else x=g.getConstructor(n,t,d,w),u(x.prototype,r),c.NEED=!0;return v(x,t),S[t]=x,i(i.G+i.W+i.F*(x!=m),S),y||g.setStrong(x,t,d),x}},{10:10,33:33,35:35,38:38,39:39,44:44,50:50,55:55,63:63,86:86,87:87,92:92}],26:[function(t,n,r){var e=n.exports={version:"2.1.4"};"number"==typeof __e&&(__e=e)},{}],27:[function(t,n,r){var e=t(7);n.exports=function(t,n,r){if(e(t),void 0===n)return t;switch(r){case 1:return function(r){return t.call(n,r)};case 2:return function(r,e){return t.call(n,r,e)};case 3:return function(r,e,i){return t.call(n,r,e,i)}}return function(){return t.apply(n,arguments)}}},{7:7}],28:[function(t,n,r){n.exports=function(t){if(void 0==t)throw TypeError("Can't call method on  "+t);return t}},{}],29:[function(t,n,r){n.exports=!t(35)(function(){return 7!=Object.defineProperty({},"a",{get:function(){return 7}}).a})},{35:35}],30:[function(t,n,r){var e=t(50),i=t(39).document,o=e(i)&&e(i.createElement);n.exports=function(t){return o?i.createElement(t):{}}},{39:39,50:50}],31:[function(t,n,r){n.exports="constructor,hasOwnProperty,isPrototypeOf,propertyIsEnumerable,toLocaleString,toString,valueOf".split(",")},{}],32:[function(t,n,r){var e=t(76),i=t(73),o=t(77);n.exports=function(t){var n=e(t),r=i.f;if(r)for(var u,c=r(t),a=o.f,f=0;c.length>f;)a.call(t,u=c[f++])&&n.push(u);return n}},{73:73,76:76,77:77}],33:[function(t,n,r){var e=t(39),i=t(26),o=t(41),u=t(87),c=t(27),a="prototype",f=function(t,n,r){var s,l,h,v,p=t&f.F,g=t&f.G,d=t&f.S,y=t&f.P,m=t&f.B,x=g?e:d?e[n]||(e[n]={}):(e[n]||{})[a],w=g?i:i[n]||(i[n]={}),b=w[a]||(w[a]={});g&&(r=n);for(s in r)l=!p&&x&&void 0!==x[s],h=(l?x:r)[s],v=m&&l?c(h,e):y&&"function"==typeof h?c(Function.call,h):h,x&&u(x,s,h,t&f.U),w[s]!=h&&o(w,s,v),y&&b[s]!=h&&(b[s]=h)};e.core=i,f.F=1,f.G=2,f.S=4,f.P=8,f.B=16,f.W=32,f.U=64,f.R=128,n.exports=f},{26:26,27:27,39:39,41:41,87:87}],34:[function(t,n,r){var e=t(115)("match");n.exports=function(t){var n=/./;try{"/./"[t](n)}catch(r){try{return n[e]=!1,!"/./"[t](n)}catch(i){}}return!0}},{115:115}],35:[function(t,n,r){n.exports=function(t){try{return!!t()}catch(n){return!0}}},{}],36:[function(t,n,r){"use strict";var e=t(41),i=t(87),o=t(35),u=t(28),c=t(115);n.exports=function(t,n,r){var a=c(t),f=r(u,a,""[t]),s=f[0],l=f[1];o(function(){var n={};return n[a]=function(){return 7},7!=""[t](n)})&&(i(String.prototype,t,s),e(RegExp.prototype,a,2==n?function(t,n){return l.call(t,this,n)}:function(t){return l.call(t,this)}))}},{115:115,28:28,35:35,41:41,87:87}],37:[function(t,n,r){"use strict";var e=t(11);n.exports=function(){var t=e(this),n="";return t.global&&(n+="g"),t.ignoreCase&&(n+="i"),t.multiline&&(n+="m"),t.unicode&&(n+="u"),t.sticky&&(n+="y"),n}},{11:11}],38:[function(t,n,r){var e=t(27),i=t(52),o=t(47),u=t(11),c=t(108),a=t(116);n.exports=function(t,n,r,f,s){var l,h,v,p=s?function(){return t}:a(t),g=e(r,f,n?2:1),d=0;if("function"!=typeof p)throw TypeError(t+" is not iterable!");if(o(p))for(l=c(t.length);l>d;d++)n?g(u(h=t[d])[0],h[1]):g(t[d]);else for(v=p.call(t);!(h=v.next()).done;)i(v,g,h.value,n)}},{108:108,11:11,116:116,27:27,47:47,52:52}],39:[function(t,n,r){var e=n.exports="undefined"!=typeof window&&window.Math==Math?window:"undefined"!=typeof self&&self.Math==Math?self:Function("return this")();"number"==typeof __g&&(__g=e)},{}],40:[function(t,n,r){var e={}.hasOwnProperty;n.exports=function(t,n){return e.call(t,n)}},{}],41:[function(t,n,r){var e=t(68),i=t(85);n.exports=t(29)?function(t,n,r){return e.f(t,n,i(1,r))}:function(t,n,r){return t[n]=r,t}},{29:29,68:68,85:85}],42:[function(t,n,r){n.exports=t(39).document&&document.documentElement},{39:39}],43:[function(t,n,r){n.exports=!t(29)&&!t(35)(function(){return 7!=Object.defineProperty(t(30)("div"),"a",{get:function(){return 7}}).a})},{29:29,30:30,35:35}],44:[function(t,n,r){var e=t(50),i=t(90).set;n.exports=function(t,n,r){var o,u=n.constructor;return u!==r&&"function"==typeof u&&(o=u.prototype)!==r.prototype&&e(o)&&i&&i(t,o),t}},{50:50,90:90}],45:[function(t,n,r){n.exports=function(t,n,r){var e=void 0===r;switch(n.length){case 0:return e?t():t.call(r);case 1:return e?t(n[0]):t.call(r,n[0]);case 2:return e?t(n[0],n[1]):t.call(r,n[0],n[1]);case 3:return e?t(n[0],n[1],n[2]):t.call(r,n[0],n[1],n[2]);case 4:return e?t(n[0],n[1],n[2],n[3]):t.call(r,n[0],n[1],n[2],n[3])}return t.apply(r,n)}},{}],46:[function(t,n,r){var e=t(21);n.exports=Object("z").propertyIsEnumerable(0)?Object:function(t){return"String"==e(t)?t.split(""):Object(t)}},{21:21}],47:[function(t,n,r){var e=t(57),i=t(115)("iterator"),o=Array.prototype;n.exports=function(t){return void 0!==t&&(e.Array===t||o[i]===t)}},{115:115,57:57}],48:[function(t,n,r){var e=t(21);n.exports=Array.isArray||function isArray(t){return"Array"==e(t)}},{21:21}],49:[function(t,n,r){var e=t(50),i=Math.floor;n.exports=function isInteger(t){return!e(t)&&isFinite(t)&&i(t)===t}},{50:50}],50:[function(t,n,r){n.exports=function(t){return"object"==typeof t?null!==t:"function"==typeof t}},{}],51:[function(t,n,r){var e=t(50),i=t(21),o=t(115)("match");n.exports=function(t){var n;return e(t)&&(void 0!==(n=t[o])?!!n:"RegExp"==i(t))}},{115:115,21:21,50:50}],52:[function(t,n,r){var e=t(11);n.exports=function(t,n,r,i){try{return i?n(e(r)[0],r[1]):n(r)}catch(o){var u=t["return"];throw void 0!==u&&e(u.call(t)),o}}},{11:11}],53:[function(t,n,r){"use strict";var e=t(67),i=t(85),o=t(92),u={};t(41)(u,t(115)("iterator"),function(){return this}),n.exports=function(t,n,r){t.prototype=e(u,{next:i(1,r)}),o(t,n+" Iterator")}},{115:115,41:41,67:67,85:85,92:92}],54:[function(t,n,r){"use strict";var e=t(59),i=t(33),o=t(87),u=t(41),c=t(40),a=t(57),f=t(53),s=t(92),l=t(74),h=t(115)("iterator"),v=!([].keys&&"next"in[].keys()),p="@@iterator",g="keys",d="values",y=function(){return this};n.exports=function(t,n,r,m,x,w,b){f(r,n,m);var S,_,E,O=function(t){if(!v&&t in A)return A[t];switch(t){case g:return function keys(){return new r(this,t)};case d:return function values(){return new r(this,t)}}return function entries(){return new r(this,t)}},F=n+" Iterator",P=x==d,M=!1,A=t.prototype,I=A[h]||A[p]||x&&A[x],N=I||O(x),j=x?P?O("entries"):N:void 0,k="Array"==n?A.entries||I:I;if(k&&(E=l(k.call(new t)),E!==Object.prototype&&(s(E,F,!0),e||c(E,h)||u(E,h,y))),P&&I&&I.name!==d&&(M=!0,N=function values(){return I.call(this)}),e&&!b||!v&&!M&&A[h]||u(A,h,N),a[n]=N,a[F]=y,x)if(S={values:P?N:O(d),keys:w?N:O(g),entries:j},b)for(_ in S)_ in A||o(A,_,S[_]);else i(i.P+i.F*(v||M),n,S);return S}},{115:115,33:33,40:40,41:41,53:53,57:57,59:59,74:74,87:87,92:92}],55:[function(t,n,r){var e=t(115)("iterator"),i=!1;try{var o=[7][e]();o["return"]=function(){i=!0},Array.from(o,function(){throw 2})}catch(u){}n.exports=function(t,n){if(!n&&!i)return!1;var r=!1;try{var o=[7],u=o[e]();u.next=function(){r=!0},o[e]=function(){return u},t(o)}catch(c){}return r}},{115:115}],56:[function(t,n,r){n.exports=function(t,n){return{value:n,done:!!t}}},{}],57:[function(t,n,r){n.exports={}},{}],58:[function(t,n,r){var e=t(76),i=t(107);n.exports=function(t,n){for(var r,o=i(t),u=e(o),c=u.length,a=0;c>a;)if(o[r=u[a++]]===n)return r}},{107:107,76:76}],59:[function(t,n,r){n.exports=!1},{}],60:[function(t,n,r){n.exports=Math.expm1||function expm1(t){return 0==(t=+t)?t:t>-1e-6&&1e-6>t?t+t*t/2:Math.exp(t)-1}},{}],61:[function(t,n,r){n.exports=Math.log1p||function log1p(t){return(t=+t)>-1e-8&&1e-8>t?t-t*t/2:Math.log(1+t)}},{}],62:[function(t,n,r){n.exports=Math.sign||function sign(t){return 0==(t=+t)||t!=t?t:0>t?-1:1}},{}],63:[function(t,n,r){var e=t(114)("meta"),i=t(50),o=t(40),u=t(68).f,c=0,a=Object.isExtensible||function(){return!0},f=!t(35)(function(){return a(Object.preventExtensions({}))}),s=function(t){u(t,e,{value:{i:"O"+ ++c,w:{}}})},l=function(t,n){if(!i(t))return"symbol"==typeof t?t:("string"==typeof t?"S":"P")+t;if(!o(t,e)){if(!a(t))return"F";if(!n)return"E";s(t)}return t[e].i},h=function(t,n){if(!o(t,e)){if(!a(t))return!0;if(!n)return!1;s(t)}return t[e].w},v=function(t){return f&&p.NEED&&a(t)&&!o(t,e)&&s(t),t},p=n.exports={KEY:e,NEED:!1,fastKey:l,getWeak:h,onFreeze:v}},{114:114,35:35,40:40,50:50,68:68}],64:[function(t,n,r){var e=t(147),i=t(33),o=t(94)("metadata"),u=o.store||(o.store=new(t(253))),c=function(t,n,r){var i=u.get(t);if(!i){if(!r)return;u.set(t,i=new e)}var o=i.get(n);if(!o){if(!r)return;i.set(n,o=new e)}return o},a=function(t,n,r){var e=c(n,r,!1);return void 0===e?!1:e.has(t)},f=function(t,n,r){var e=c(n,r,!1);return void 0===e?void 0:e.get(t)},s=function(t,n,r,e){c(r,e,!0).set(t,n)},l=function(t,n){var r=c(t,n,!1),e=[];return r&&r.forEach(function(t,n){e.push(n)}),e},h=function(t){return void 0===t||"symbol"==typeof t?t:String(t)},v=function(t){i(i.S,"Reflect",t)};n.exports={store:u,map:c,has:a,get:f,set:s,keys:l,key:h,exp:v}},{147:147,253:253,33:33,94:94}],65:[function(t,n,r){var e,i,o,u=t(39),c=t(104).set,a=u.MutationObserver||u.WebKitMutationObserver,f=u.process,s=u.Promise,l="process"==t(21)(f),h=function(){var t,n,r;for(l&&(t=f.domain)&&(f.domain=null,t.exit());e;)n=e.domain,r=e.fn,n&&n.enter(),r(),n&&n.exit(),e=e.next;i=void 0,t&&t.enter()};if(l)o=function(){f.nextTick(h)};else if(a){var v=1,p=document.createTextNode("");new a(h).observe(p,{characterData:!0}),o=function(){p.data=v=-v}}else o=s&&s.resolve?function(){s.resolve().then(h)}:function(){c.call(u,h)};n.exports=function(t){var n={fn:t,next:void 0,domain:l&&f.domain};i&&(i.next=n),e||(e=n,o()),i=n}},{104:104,21:21,39:39}],66:[function(t,n,r){"use strict";var e=t(76),i=t(73),o=t(77),u=t(109),c=t(46),a=Object.assign;n.exports=!a||t(35)(function(){var t={},n={},r=Symbol(),e="abcdefghijklmnopqrst";return t[r]=7,e.split("").forEach(function(t){n[t]=t}),7!=a({},t)[r]||Object.keys(a({},n)).join("")!=e})?function assign(t,n){for(var r=u(t),a=arguments.length,f=1,s=i.f,l=o.f;a>f;)for(var h,v=c(arguments[f++]),p=s?e(v).concat(s(v)):e(v),g=p.length,d=0;g>d;)l.call(v,h=p[d++])&&(r[h]=v[h]);return r}:a},{109:109,35:35,46:46,73:73,76:76,77:77}],67:[function(t,n,r){var e=t(11),i=t(69),o=t(31),u=t(93)("IE_PROTO"),c=function(){},a="prototype",f=function(){var n,r=t(30)("iframe"),e=o.length,i=">";for(r.style.display="none",t(42).appendChild(r),r.src="javascript:",n=r.contentWindow.document,n.open(),n.write("<script>document.F=Object</script"+i),n.close(),f=n.F;e--;)delete f[a][o[e]];return f()};n.exports=Object.create||function create(t,n){var r;return null!==t?(c[a]=e(t),r=new c,c[a]=null,r[u]=t):r=f(),void 0===n?r:i(r,n)}},{11:11,30:30,31:31,42:42,69:69,93:93}],68:[function(t,n,r){var e=t(11),i=t(43),o=t(110),u=Object.defineProperty;r.f=t(29)?Object.defineProperty:function defineProperty(t,n,r){if(e(t),n=o(n,!0),e(r),i)try{return u(t,n,r)}catch(c){}if("get"in r||"set"in r)throw TypeError("Accessors not supported!");return"value"in r&&(t[n]=r.value),t}},{11:11,110:110,29:29,43:43}],69:[function(t,n,r){var e=t(68),i=t(11),o=t(76);n.exports=t(29)?Object.defineProperties:function defineProperties(t,n){i(t);for(var r,u=o(n),c=u.length,a=0;c>a;)e.f(t,r=u[a++],n[r]);return t}},{11:11,29:29,68:68,76:76}],70:[function(t,n,r){var e=t(77),i=t(85),o=t(107),u=t(110),c=t(40),a=t(43),f=Object.getOwnPropertyDescriptor;r.f=t(29)?f:function getOwnPropertyDescriptor(t,n){if(t=o(t),n=u(n,!0),a)try{return f(t,n)}catch(r){}return c(t,n)?i(!e.f.call(t,n),t[n]):void 0}},{107:107,110:110,29:29,40:40,43:43,77:77,85:85}],71:[function(t,n,r){var e=t(107),i=t(72).f,o={}.toString,u="object"==typeof window&&window&&Object.getOwnPropertyNames?Object.getOwnPropertyNames(window):[],c=function(t){try{return i.f(t)}catch(n){return u.slice()}};n.exports.f=function getOwnPropertyNames(t){return u&&"[object Window]"==o.call(t)?c(t):i(e(t))}},{107:107,72:72}],72:[function(t,n,r){var e=t(75),i=t(31).concat("length","prototype");r.f=Object.getOwnPropertyNames||function getOwnPropertyNames(t){return e(t,i)}},{31:31,75:75}],73:[function(t,n,r){r.f=Object.getOwnPropertySymbols},{}],74:[function(t,n,r){var e=t(40),i=t(109),o=t(93)("IE_PROTO"),u=Object.prototype;n.exports=Object.getPrototypeOf||function(t){return t=i(t),e(t,o)?t[o]:"function"==typeof t.constructor&&t instanceof t.constructor?t.constructor.prototype:t instanceof Object?u:null}},{109:109,40:40,93:93}],75:[function(t,n,r){var e=t(40),i=t(107),o=t(15)(!1),u=t(93)("IE_PROTO");n.exports=function(t,n){var r,c=i(t),a=0,f=[];for(r in c)r!=u&&e(c,r)&&f.push(r);for(;n.length>a;)e(c,r=n[a++])&&(~o(f,r)||f.push(r));return f}},{107:107,15:15,40:40,93:93}],76:[function(t,n,r){var e=t(75),i=t(31);n.exports=Object.keys||function keys(t){return e(t,i)}},{31:31,75:75}],77:[function(t,n,r){r.f={}.propertyIsEnumerable},{}],78:[function(t,n,r){var e=t(33),i=t(26),o=t(35);n.exports=function(t,n){var r=(i.Object||{})[t]||Object[t],u={};u[t]=n(r),e(e.S+e.F*o(function(){r(1)}),"Object",u)}},{26:26,33:33,35:35}],79:[function(t,n,r){var e=t(76),i=t(107),o=t(77).f;n.exports=function(t){return function(n){for(var r,u=i(n),c=e(u),a=c.length,f=0,s=[];a>f;)o.call(u,r=c[f++])&&s.push(t?[r,u[r]]:u[r]);return s}}},{107:107,76:76,77:77}],80:[function(t,n,r){var e=t(72),i=t(73),o=t(11),u=t(39).Reflect;n.exports=u&&u.ownKeys||function ownKeys(t){var n=e.f(o(t)),r=i.f;return r?n.concat(r(t)):n}},{11:11,39:39,72:72,73:73}],81:[function(t,n,r){var e=t(39).parseFloat,i=t(102).trim;n.exports=1/e(t(103)+"-0")!==-(1/0)?function parseFloat(t){var n=i(String(t),3),r=e(n);return 0===r&&"-"==n.charAt(0)?-0:r}:e},{102:102,103:103,39:39}],82:[function(t,n,r){var e=t(39).parseInt,i=t(102).trim,o=t(103),u=/^[\-+]?0[xX]/;n.exports=8!==e(o+"08")||22!==e(o+"0x16")?function parseInt(t,n){var r=i(String(t),3);return e(r,n>>>0||(u.test(r)?16:10))}:e},{102:102,103:103,39:39}],83:[function(t,n,r){"use strict";var e=t(84),i=t(45),o=t(7);n.exports=function(){for(var t=o(this),n=arguments.length,r=Array(n),u=0,c=e._,a=!1;n>u;)(r[u]=arguments[u++])===c&&(a=!0);return function(){var e,o=this,u=arguments.length,f=0,s=0;if(!a&&!u)return i(t,r,o);if(e=r.slice(),a)for(;n>f;f++)e[f]===c&&(e[f]=arguments[s++]);for(;u>s;)e.push(arguments[s++]);return i(t,e,o)}}},{45:45,7:7,84:84}],84:[function(t,n,r){n.exports=t(39)},{39:39}],85:[function(t,n,r){n.exports=function(t,n){return{enumerable:!(1&t),configurable:!(2&t),writable:!(4&t),value:n}}},{}],86:[function(t,n,r){var e=t(87);n.exports=function(t,n,r){for(var i in n)e(t,i,n[i],r);return t}},{87:87}],87:[function(t,n,r){var e=t(39),i=t(41),o=t(40),u=t(114)("src"),c="toString",a=Function[c],f=(""+a).split(c);t(26).inspectSource=function(t){return a.call(t)},(n.exports=function(t,n,r,c){var a="function"==typeof r;a&&(o(r,"name")||i(r,"name",n)),t[n]!==r&&(a&&(o(r,u)||i(r,u,t[n]?""+t[n]:f.join(String(n)))),t===e?t[n]=r:c?t[n]?t[n]=r:i(t,n,r):(delete t[n],i(t,n,r)))})(Function.prototype,c,function toString(){return"function"==typeof this&&this[u]||a.call(this)})},{114:114,26:26,39:39,40:40,41:41}],88:[function(t,n,r){n.exports=function(t,n){var r=n===Object(n)?function(t){return n[t]}:n;return function(n){return String(n).replace(t,r)}}},{}],89:[function(t,n,r){n.exports=Object.is||function is(t,n){return t===n?0!==t||1/t===1/n:t!=t&&n!=n}},{}],90:[function(t,n,r){var e=t(50),i=t(11),o=function(t,n){if(i(t),!e(n)&&null!==n)throw TypeError(n+": can't set as prototype!")};n.exports={set:Object.setPrototypeOf||("__proto__"in{}?function(n,r,e){try{e=t(27)(Function.call,t(70).f(Object.prototype,"__proto__").set,2),e(n,[]),r=!(n instanceof Array)}catch(i){r=!0}return function setPrototypeOf(t,n){return o(t,n),r?t.__proto__=n:e(t,n),t}}({},!1):void 0),check:o}},{11:11,27:27,50:50,70:70}],91:[function(t,n,r){"use strict";var e=t(39),i=t(68),o=t(29),u=t(115)("species");n.exports=function(t){var n=e[t];o&&n&&!n[u]&&i.f(n,u,{configurable:!0,get:function(){return this}})}},{115:115,29:29,39:39,68:68}],92:[function(t,n,r){var e=t(68).f,i=t(40),o=t(115)("toStringTag");n.exports=function(t,n,r){t&&!i(t=r?t:t.prototype,o)&&e(t,o,{configurable:!0,value:n})}},{115:115,40:40,68:68}],93:[function(t,n,r){var e=t(94)("keys"),i=t(114);n.exports=function(t){return e[t]||(e[t]=i(t))}},{114:114,94:94}],94:[function(t,n,r){var e=t(39),i="__core-js_shared__",o=e[i]||(e[i]={});n.exports=function(t){return o[t]||(o[t]={})}},{39:39}],95:[function(t,n,r){var e=t(11),i=t(7),o=t(115)("species");n.exports=function(t,n){var r,u=e(t).constructor;return void 0===u||void 0==(r=e(u)[o])?n:i(r)}},{11:11,115:115,7:7}],96:[function(t,n,r){var e=t(35);n.exports=function(t,n){return!!t&&e(function(){n?t.call(null,function(){},1):t.call(null)})}},{35:35}],97:[function(t,n,r){var e=t(106),i=t(28);n.exports=function(t){return function(n,r){var o,u,c=String(i(n)),a=e(r),f=c.length;return 0>a||a>=f?t?"":void 0:(o=c.charCodeAt(a),55296>o||o>56319||a+1===f||(u=c.charCodeAt(a+1))<56320||u>57343?t?c.charAt(a):o:t?c.slice(a,a+2):(o-55296<<10)+(u-56320)+65536)}}},{106:106,28:28}],98:[function(t,n,r){var e=t(51),i=t(28);n.exports=function(t,n,r){if(e(n))throw TypeError("String#"+r+" doesn't accept regex!");return String(i(t))}},{28:28,51:51}],99:[function(t,n,r){var e=t(33),i=t(35),o=t(28),u=/"/g,c=function(t,n,r,e){var i=String(o(t)),c="<"+n;return""!==r&&(c+=" "+r+'="'+String(e).replace(u,"&quot;")+'"'),c+">"+i+"</"+n+">"};n.exports=function(t,n){var r={};r[t]=n(c),e(e.P+e.F*i(function(){var n=""[t]('"');return n!==n.toLowerCase()||n.split('"').length>3}),"String",r)}},{28:28,33:33,35:35}],100:[function(t,n,r){var e=t(108),i=t(101),o=t(28);n.exports=function(t,n,r,u){var c=String(o(t)),a=c.length,f=void 0===r?" ":String(r),s=e(n);if(a>=s)return c;""==f&&(f=" ");var l=s-a,h=i.call(f,Math.ceil(l/f.length));return h.length>l&&(h=h.slice(0,l)),u?h+c:c+h}},{101:101,108:108,28:28}],101:[function(t,n,r){"use strict";var e=t(106),i=t(28);n.exports=function repeat(t){var n=String(i(this)),r="",o=e(t);if(0>o||o==1/0)throw RangeError("Count can't be negative");for(;o>0;(o>>>=1)&&(n+=n))1&o&&(r+=n);return r}},{106:106,28:28}],102:[function(t,n,r){var e=t(33),i=t(28),o=t(35),u=t(103),c="["+u+"]",a="​",f=RegExp("^"+c+c+"*"),s=RegExp(c+c+"*$"),l=function(t,n,r){var i={},c=o(function(){return!!u[t]()||a[t]()!=a}),f=i[t]=c?n(h):u[t];r&&(i[r]=f),e(e.P+e.F*c,"String",i)},h=l.trim=function(t,n){return t=String(i(t)),1&n&&(t=t.replace(f,"")),2&n&&(t=t.replace(s,"")),t};n.exports=l},{103:103,28:28,33:33,35:35}],103:[function(t,n,r){n.exports="	\n\x0B\f\r   ᠎             　\u2028\u2029\ufeff"},{}],104:[function(t,n,r){var e,i,o,u=t(27),c=t(45),a=t(42),f=t(30),s=t(39),l=s.process,h=s.setImmediate,v=s.clearImmediate,p=s.MessageChannel,g=0,d={},y="onreadystatechange",m=function(){var t=+this;if(d.hasOwnProperty(t)){var n=d[t];delete d[t],n()}},x=function(t){m.call(t.data)};h&&v||(h=function setImmediate(t){for(var n=[],r=1;arguments.length>r;)n.push(arguments[r++]);return d[++g]=function(){c("function"==typeof t?t:Function(t),n)},e(g),g},v=function clearImmediate(t){delete d[t]},"process"==t(21)(l)?e=function(t){l.nextTick(u(m,t,1))}:p?(i=new p,o=i.port2,i.port1.onmessage=x,e=u(o.postMessage,o,1)):s.addEventListener&&"function"==typeof postMessage&&!s.importScripts?(e=function(t){s.postMessage(t+"","*")},s.addEventListener("message",x,!1)):e=y in f("script")?function(t){a.appendChild(f("script"))[y]=function(){a.removeChild(this),m.call(t)}}:function(t){setTimeout(u(m,t,1),0)}),n.exports={set:h,clear:v}},{21:21,27:27,30:30,39:39,42:42,45:45}],105:[function(t,n,r){var e=t(106),i=Math.max,o=Math.min;n.exports=function(t,n){return t=e(t),0>t?i(t+n,0):o(t,n)}},{106:106}],106:[function(t,n,r){var e=Math.ceil,i=Math.floor;n.exports=function(t){return isNaN(t=+t)?0:(t>0?i:e)(t)}},{}],107:[function(t,n,r){var e=t(46),i=t(28);n.exports=function(t){return e(i(t))}},{28:28,46:46}],108:[function(t,n,r){var e=t(106),i=Math.min;n.exports=function(t){return t>0?i(e(t),9007199254740991):0}},{106:106}],109:[function(t,n,r){var e=t(28);n.exports=function(t){return Object(e(t))}},{28:28}],110:[function(t,n,r){var e=t(50);n.exports=function(t,n){if(!e(t))return t;var r,i;if(n&&"function"==typeof(r=t.toString)&&!e(i=r.call(t)))return i;if("function"==typeof(r=t.valueOf)&&!e(i=r.call(t)))return i;if(!n&&"function"==typeof(r=t.toString)&&!e(i=r.call(t)))return i;throw TypeError("Can't convert object to primitive value")}},{50:50}],111:[function(t,n,r){"use strict";if(t(29)){var e=t(59),i=t(39),o=t(35),u=t(33),c=t(113),a=t(112),f=t(27),s=t(10),l=t(85),h=t(41),v=t(86),p=(t(49),t(106)),g=t(108),d=t(105),y=t(110),m=t(40),x=t(89),w=t(20),b=t(50),S=t(109),_=t(47),E=t(67),O=t(74),F=t(72).f,P=(t(117),t(116)),M=t(114),A=t(115),I=t(16),N=t(15),j=t(95),k=t(129),R=t(57),L=t(55),T=t(91),C=t(13),U=t(12),D=t(68),W=t(70),G=D.f,B=W.f,V=i.RangeError,z=i.TypeError,K=i.Uint8Array,J="ArrayBuffer",Y="Shared"+J,q="BYTES_PER_ELEMENT",X="prototype",$=Array[X],H=a.ArrayBuffer,Z=a.DataView,Q=I(0),tt=I(2),nt=I(3),rt=I(4),et=I(5),it=I(6),ot=N(!0),ut=N(!1),ct=k.values,at=k.keys,ft=k.entries,st=$.lastIndexOf,lt=$.reduce,ht=$.reduceRight,vt=$.join,pt=$.sort,gt=$.slice,dt=$.toString,yt=$.toLocaleString,mt=A("iterator"),xt=A("toStringTag"),wt=M("typed_constructor"),bt=M("def_constructor"),St=c.CONSTR,_t=c.TYPED,Et=c.VIEW,Ot="Wrong length!",Ft=I(1,function(t,n){return jt(j(t,t[bt]),n)}),Pt=o(function(){return 1===new K(new Uint16Array([1]).buffer)[0]}),Mt=!!K&&!!K[X].set&&o(function(){new K(1).set({})}),At=function(t,n){if(void 0===t)throw z(Ot);var r=+t,e=g(t);if(n&&!x(r,e))throw V(Ot);return e},It=function(t,n){var r=p(t);if(0>r||r%n)throw V("Wrong offset!");return r},Nt=function(t){if(b(t)&&_t in t)return t;throw z(t+" is not a typed array!")},jt=function(t,n){if(!(b(t)&&wt in t))throw z("It is not a typed array constructor!");return new t(n)},kt=function(t,n){return Rt(j(t,t[bt]),n)},Rt=function(t,n){for(var r=0,e=n.length,i=jt(t,e);e>r;)i[r]=n[r++];return i},Lt=function(t,n,r){G(t,n,{get:function(){return this._d[r]}})},Tt=function from(t){var n,r,e,i,o,u,c=S(t),a=arguments.length,s=a>1?arguments[1]:void 0,l=void 0!==s,h=P(c);if(void 0!=h&&!_(h)){for(u=h.call(c),e=[],n=0;!(o=u.next()).done;n++)e.push(o.value);c=e}for(l&&a>2&&(s=f(s,arguments[2],2)),n=0,r=g(c.length),i=jt(this,r);r>n;n++)i[n]=l?s(c[n],n):c[n];return i},Ct=function of(){for(var t=0,n=arguments.length,r=jt(this,n);n>t;)r[t]=arguments[t++];return r},Ut=!!K&&o(function(){yt.call(new K(1))}),Dt=function toLocaleString(){return yt.apply(Ut?gt.call(Nt(this)):Nt(this),arguments)},Wt={copyWithin:function copyWithin(t,n){return U.call(Nt(this),t,n,arguments.length>2?arguments[2]:void 0)},every:function every(t){return rt(Nt(this),t,arguments.length>1?arguments[1]:void 0)},fill:function fill(t){return C.apply(Nt(this),arguments)},filter:function filter(t){return kt(this,tt(Nt(this),t,arguments.length>1?arguments[1]:void 0))},find:function find(t){return et(Nt(this),t,arguments.length>1?arguments[1]:void 0)},findIndex:function findIndex(t){return it(Nt(this),t,arguments.length>1?arguments[1]:void 0)},forEach:function forEach(t){Q(Nt(this),t,arguments.length>1?arguments[1]:void 0);
},indexOf:function indexOf(t){return ut(Nt(this),t,arguments.length>1?arguments[1]:void 0)},includes:function includes(t){return ot(Nt(this),t,arguments.length>1?arguments[1]:void 0)},join:function join(t){return vt.apply(Nt(this),arguments)},lastIndexOf:function lastIndexOf(t){return st.apply(Nt(this),arguments)},map:function map(t){return Ft(Nt(this),t,arguments.length>1?arguments[1]:void 0)},reduce:function reduce(t){return lt.apply(Nt(this),arguments)},reduceRight:function reduceRight(t){return ht.apply(Nt(this),arguments)},reverse:function reverse(){for(var t,n=this,r=Nt(n).length,e=Math.floor(r/2),i=0;e>i;)t=n[i],n[i++]=n[--r],n[r]=t;return n},slice:function slice(t,n){return kt(this,gt.call(Nt(this),t,n))},some:function some(t){return nt(Nt(this),t,arguments.length>1?arguments[1]:void 0)},sort:function sort(t){return pt.call(Nt(this),t)},subarray:function subarray(t,n){var r=Nt(this),e=r.length,i=d(t,e);return new(j(r,r[bt]))(r.buffer,r.byteOffset+i*r.BYTES_PER_ELEMENT,g((void 0===n?e:d(n,e))-i))}},Gt=function set(t){Nt(this);var n=It(arguments[1],1),r=this.length,e=S(t),i=g(e.length),o=0;if(i+n>r)throw V(Ot);for(;i>o;)this[n+o]=e[o++]},Bt={entries:function entries(){return ft.call(Nt(this))},keys:function keys(){return at.call(Nt(this))},values:function values(){return ct.call(Nt(this))}},Vt=function(t,n){return b(t)&&t[_t]&&"symbol"!=typeof n&&n in t&&String(+n)==String(n)},zt=function getOwnPropertyDescriptor(t,n){return Vt(t,n=y(n,!0))?l(2,t[n]):B(t,n)},Kt=function defineProperty(t,n,r){return!(Vt(t,n=y(n,!0))&&b(r)&&m(r,"value"))||m(r,"get")||m(r,"set")||r.configurable||m(r,"writable")&&!r.writable||m(r,"enumerable")&&!r.enumerable?G(t,n,r):(t[n]=r.value,t)};St||(W.f=zt,D.f=Kt),u(u.S+u.F*!St,"Object",{getOwnPropertyDescriptor:zt,defineProperty:Kt}),o(function(){dt.call({})})&&(dt=yt=function toString(){return vt.call(this)});var Jt=v({},Wt);v(Jt,Bt),h(Jt,mt,Bt.values),v(Jt,{set:Gt,constructor:function(){},toString:dt,toLocaleString:Dt}),Lt(Jt,"buffer","b"),Lt(Jt,"byteOffset","o"),Lt(Jt,"byteLength","l"),Lt(Jt,"length","e"),G(Jt,xt,{get:function(){return this[_t]}}),n.exports=function(t,n,r,a){a=!!a;var f=t+(a?"Clamped":"")+"Array",l="Uint8Array"!=f,v="get"+t,p="set"+t,d=i[f],y=d||{},m=d&&O(d),x=!d||!c.ABV,S={},_=d&&d[X],P=function(t,r){var e=t._d;return e.v[v](r*n+e.o,Pt)},M=function(t,r,e){var i=t._d;a&&(e=(e=Math.round(e))<0?0:e>255?255:255&e),i.v[p](r*n+i.o,e,Pt)},A=function(t,n){G(t,n,{get:function(){return P(this,n)},set:function(t){return M(this,n,t)},enumerable:!0})};x?(d=r(function(t,r,e,i){s(t,d,f,"_d");var o,u,c,a,l=0,v=0;if(b(r)){if(!(r instanceof H||(a=w(r))==J||a==Y))return _t in r?Rt(d,r):Tt.call(d,r);o=r,v=It(e,n);var p=r.byteLength;if(void 0===i){if(p%n)throw V(Ot);if(u=p-v,0>u)throw V(Ot)}else if(u=g(i)*n,u+v>p)throw V(Ot);c=u/n}else c=At(r,!0),u=c*n,o=new H(u);for(h(t,"_d",{b:o,o:v,l:u,e:c,v:new Z(o)});c>l;)A(t,l++)}),_=d[X]=E(Jt),h(_,"constructor",d)):L(function(t){new d(null),new d(t)},!0)||(d=r(function(t,r,e,i){s(t,d,f);var o;return b(r)?r instanceof H||(o=w(r))==J||o==Y?void 0!==i?new y(r,It(e,n),i):void 0!==e?new y(r,It(e,n)):new y(r):_t in r?Rt(d,r):Tt.call(d,r):new y(At(r,l))}),Q(m!==Function.prototype?F(y).concat(F(m)):F(y),function(t){t in d||h(d,t,y[t])}),d[X]=_,e||(_.constructor=d));var I=_[mt],N=!!I&&("values"==I.name||void 0==I.name),j=Bt.values;h(d,wt,!0),h(_,_t,f),h(_,Et,!0),h(_,bt,d),(a?new d(1)[xt]==f:xt in _)||G(_,xt,{get:function(){return f}}),S[f]=d,u(u.G+u.W+u.F*(d!=y),S),u(u.S,f,{BYTES_PER_ELEMENT:n,from:Tt,of:Ct}),q in _||h(_,q,n),u(u.P,f,Wt),u(u.P+u.F*Mt,f,{set:Gt}),u(u.P+u.F*!N,f,Bt),u(u.P+u.F*(_.toString!=dt),f,{toString:dt}),u(u.P+u.F*(o(function(){return[1,2].toLocaleString()!=new d([1,2]).toLocaleString()})||!o(function(){_.toLocaleString.call([1,2])})),f,{toLocaleString:Dt}),R[f]=N?I:j,e||N||h(_,mt,j),T(f)}}else n.exports=function(){}},{10:10,105:105,106:106,108:108,109:109,110:110,112:112,113:113,114:114,115:115,116:116,117:117,12:12,129:129,13:13,15:15,16:16,20:20,27:27,29:29,33:33,35:35,39:39,40:40,41:41,47:47,49:49,50:50,55:55,57:57,59:59,67:67,68:68,70:70,72:72,74:74,85:85,86:86,89:89,91:91,95:95}],112:[function(t,n,r){"use strict";var e=t(39),i=t(29),o=t(59),u=t(113),c=t(41),a=t(86),f=t(35),s=t(10),l=t(106),h=t(108),v=t(72).f,p=t(68).f,g=t(13),d=t(92),y="ArrayBuffer",m="DataView",x="prototype",w="Wrong length!",b="Wrong index!",S=e[y],_=e[m],E=e.Math,O=(e.parseInt,e.RangeError),F=e.Infinity,P=S,M=E.abs,A=E.pow,I=(E.min,E.floor),N=E.log,j=E.LN2,k="buffer",R="byteLength",L="byteOffset",T=i?"_b":k,C=i?"_l":R,U=i?"_o":L,D=function(t,n,r){var e,i,o,u=Array(r),c=8*r-n-1,a=(1<<c)-1,f=a>>1,s=23===n?A(2,-24)-A(2,-77):0,l=0,h=0>t||0===t&&0>1/t?1:0;for(t=M(t),t!=t||t===F?(i=t!=t?1:0,e=a):(e=I(N(t)/j),t*(o=A(2,-e))<1&&(e--,o*=2),t+=e+f>=1?s/o:s*A(2,1-f),t*o>=2&&(e++,o/=2),e+f>=a?(i=0,e=a):e+f>=1?(i=(t*o-1)*A(2,n),e+=f):(i=t*A(2,f-1)*A(2,n),e=0));n>=8;u[l++]=255&i,i/=256,n-=8);for(e=e<<n|i,c+=n;c>0;u[l++]=255&e,e/=256,c-=8);return u[--l]|=128*h,u},W=function(t,n,r){var e,i=8*r-n-1,o=(1<<i)-1,u=o>>1,c=i-7,a=r-1,f=t[a--],s=127&f;for(f>>=7;c>0;s=256*s+t[a],a--,c-=8);for(e=s&(1<<-c)-1,s>>=-c,c+=n;c>0;e=256*e+t[a],a--,c-=8);if(0===s)s=1-u;else{if(s===o)return e?NaN:f?-F:F;e+=A(2,n),s-=u}return(f?-1:1)*e*A(2,s-n)},G=function(t){return t[3]<<24|t[2]<<16|t[1]<<8|t[0]},B=function(t){return[255&t]},V=function(t){return[255&t,t>>8&255]},z=function(t){return[255&t,t>>8&255,t>>16&255,t>>24&255]},K=function(t){return D(t,52,8)},J=function(t){return D(t,23,4)},Y=function(t,n,r){p(t[x],n,{get:function(){return this[r]}})},q=function(t,n,r,e){var i=+r,o=l(i);if(i!=o||0>o||o+n>t[C])throw O(b);var u=t[T]._b,c=o+t[U],a=u.slice(c,c+n);return e?a:a.reverse()},X=function(t,n,r,e,i,o){var u=+r,c=l(u);if(u!=c||0>c||c+n>t[C])throw O(b);for(var a=t[T]._b,f=c+t[U],s=e(+i),h=0;n>h;h++)a[f+h]=s[o?h:n-h-1]},$=function(t,n){s(t,S,y);var r=+n,e=h(r);if(r!=e)throw O(w);return e};if(u.ABV){if(!f(function(){new S})||!f(function(){new S(.5)})){S=function ArrayBuffer(t){return new P($(this,t))};for(var H,Z=S[x]=P[x],Q=v(P),tt=0;Q.length>tt;)(H=Q[tt++])in S||c(S,H,P[H]);o||(Z.constructor=S)}var nt=new _(new S(2)),rt=_[x].setInt8;nt.setInt8(0,2147483648),nt.setInt8(1,2147483649),(nt.getInt8(0)||!nt.getInt8(1))&&a(_[x],{setInt8:function setInt8(t,n){rt.call(this,t,n<<24>>24)},setUint8:function setUint8(t,n){rt.call(this,t,n<<24>>24)}},!0)}else S=function ArrayBuffer(t){var n=$(this,t);this._b=g.call(Array(n),0),this[C]=n},_=function DataView(t,n,r){s(this,_,m),s(t,S,m);var e=t[C],i=l(n);if(0>i||i>e)throw O("Wrong offset!");if(r=void 0===r?e-i:h(r),i+r>e)throw O(w);this[T]=t,this[U]=i,this[C]=r},i&&(Y(S,R,"_l"),Y(_,k,"_b"),Y(_,R,"_l"),Y(_,L,"_o")),a(_[x],{getInt8:function getInt8(t){return q(this,1,t)[0]<<24>>24},getUint8:function getUint8(t){return q(this,1,t)[0]},getInt16:function getInt16(t){var n=q(this,2,t,arguments[1]);return(n[1]<<8|n[0])<<16>>16},getUint16:function getUint16(t){var n=q(this,2,t,arguments[1]);return n[1]<<8|n[0]},getInt32:function getInt32(t){return G(q(this,4,t,arguments[1]))},getUint32:function getUint32(t){return G(q(this,4,t,arguments[1]))>>>0},getFloat32:function getFloat32(t){return W(q(this,4,t,arguments[1]),23,4)},getFloat64:function getFloat64(t){return W(q(this,8,t,arguments[1]),52,8)},setInt8:function setInt8(t,n){X(this,1,t,B,n)},setUint8:function setUint8(t,n){X(this,1,t,B,n)},setInt16:function setInt16(t,n){X(this,2,t,V,n,arguments[2])},setUint16:function setUint16(t,n){X(this,2,t,V,n,arguments[2])},setInt32:function setInt32(t,n){X(this,4,t,z,n,arguments[2])},setUint32:function setUint32(t,n){X(this,4,t,z,n,arguments[2])},setFloat32:function setFloat32(t,n){X(this,4,t,J,n,arguments[2])},setFloat64:function setFloat64(t,n){X(this,8,t,K,n,arguments[2])}});d(S,y),d(_,m),c(_[x],u.VIEW,!0),r[y]=S,r[m]=_},{10:10,106:106,108:108,113:113,13:13,29:29,35:35,39:39,41:41,59:59,68:68,72:72,86:86,92:92}],113:[function(t,n,r){for(var e,i=t(39),o=t(41),u=t(114),c=u("typed_array"),a=u("view"),f=!(!i.ArrayBuffer||!i.DataView),s=f,l=0,h=9,v="Int8Array,Uint8Array,Uint8ClampedArray,Int16Array,Uint16Array,Int32Array,Uint32Array,Float32Array,Float64Array".split(",");h>l;)(e=i[v[l++]])?(o(e.prototype,c,!0),o(e.prototype,a,!0)):s=!1;n.exports={ABV:f,CONSTR:s,TYPED:c,VIEW:a}},{114:114,39:39,41:41}],114:[function(t,n,r){var e=0,i=Math.random();n.exports=function(t){return"Symbol(".concat(void 0===t?"":t,")_",(++e+i).toString(36))}},{}],115:[function(t,n,r){var e=t(94)("wks"),i=t(114),o=t(39).Symbol,u="function"==typeof o;n.exports=function(t){return e[t]||(e[t]=u&&o[t]||(u?o:i)("Symbol."+t))}},{114:114,39:39,94:94}],116:[function(t,n,r){var e=t(20),i=t(115)("iterator"),o=t(57);n.exports=t(26).getIteratorMethod=function(t){return void 0!=t?t[i]||t["@@iterator"]||o[e(t)]:void 0}},{115:115,20:20,26:26,57:57}],117:[function(t,n,r){var e=t(20),i=t(115)("iterator"),o=t(57);n.exports=t(26).isIterable=function(t){var n=Object(t);return void 0!==n[i]||"@@iterator"in n||o.hasOwnProperty(e(n))}},{115:115,20:20,26:26,57:57}],118:[function(t,n,r){var e=t(33),i=t(88)(/[\\^$*+?.()|[\]{}]/g,"\\$&");e(e.S,"RegExp",{escape:function escape(t){return i(t)}})},{33:33,88:88}],119:[function(t,n,r){var e=t(33);e(e.P,"Array",{copyWithin:t(12)}),t(9)("copyWithin")},{12:12,33:33,9:9}],120:[function(t,n,r){"use strict";var e=t(33),i=t(16)(4);e(e.P+e.F*!t(96)([].every,!0),"Array",{every:function every(t){return i(this,t,arguments[1])}})},{16:16,33:33,96:96}],121:[function(t,n,r){var e=t(33);e(e.P,"Array",{fill:t(13)}),t(9)("fill")},{13:13,33:33,9:9}],122:[function(t,n,r){"use strict";var e=t(33),i=t(16)(2);e(e.P+e.F*!t(96)([].filter,!0),"Array",{filter:function filter(t){return i(this,t,arguments[1])}})},{16:16,33:33,96:96}],123:[function(t,n,r){"use strict";var e=t(33),i=t(16)(6),o="findIndex",u=!0;o in[]&&Array(1)[o](function(){u=!1}),e(e.P+e.F*u,"Array",{findIndex:function findIndex(t){return i(this,t,arguments.length>1?arguments[1]:void 0)}}),t(9)(o)},{16:16,33:33,9:9}],124:[function(t,n,r){"use strict";var e=t(33),i=t(16)(5),o="find",u=!0;o in[]&&Array(1)[o](function(){u=!1}),e(e.P+e.F*u,"Array",{find:function find(t){return i(this,t,arguments.length>1?arguments[1]:void 0)}}),t(9)(o)},{16:16,33:33,9:9}],125:[function(t,n,r){"use strict";var e=t(33),i=t(16)(0),o=t(96)([].forEach,!0);e(e.P+e.F*!o,"Array",{forEach:function forEach(t){return i(this,t,arguments[1])}})},{16:16,33:33,96:96}],126:[function(t,n,r){"use strict";var e=t(27),i=t(33),o=t(109),u=t(52),c=t(47),a=t(108),f=t(116);i(i.S+i.F*!t(55)(function(t){Array.from(t)}),"Array",{from:function from(t){var n,r,i,s,l=o(t),h="function"==typeof this?this:Array,v=arguments.length,p=v>1?arguments[1]:void 0,g=void 0!==p,d=0,y=f(l);if(g&&(p=e(p,v>2?arguments[2]:void 0,2)),void 0==y||h==Array&&c(y))for(n=a(l.length),r=new h(n);n>d;d++)r[d]=g?p(l[d],d):l[d];else for(s=y.call(l),r=new h;!(i=s.next()).done;d++)r[d]=g?u(s,p,[i.value,d],!0):i.value;return r.length=d,r}})},{108:108,109:109,116:116,27:27,33:33,47:47,52:52,55:55}],127:[function(t,n,r){"use strict";var e=t(33),i=t(15)(!1);e(e.P+e.F*!t(96)([].indexOf),"Array",{indexOf:function indexOf(t){return i(this,t,arguments[1])}})},{15:15,33:33,96:96}],128:[function(t,n,r){var e=t(33);e(e.S,"Array",{isArray:t(48)})},{33:33,48:48}],129:[function(t,n,r){"use strict";var e=t(9),i=t(56),o=t(57),u=t(107);n.exports=t(54)(Array,"Array",function(t,n){this._t=u(t),this._i=0,this._k=n},function(){var t=this._t,n=this._k,r=this._i++;return!t||r>=t.length?(this._t=void 0,i(1)):"keys"==n?i(0,r):"values"==n?i(0,t[r]):i(0,[r,t[r]])},"values"),o.Arguments=o.Array,e("keys"),e("values"),e("entries")},{107:107,54:54,56:56,57:57,9:9}],130:[function(t,n,r){"use strict";var e=t(33),i=t(107),o=[].join;e(e.P+e.F*(t(46)!=Object||!t(96)(o)),"Array",{join:function join(t){return o.call(i(this),void 0===t?",":t)}})},{107:107,33:33,46:46,96:96}],131:[function(t,n,r){"use strict";var e=t(33),i=t(107),o=t(106),u=t(108);e(e.P+e.F*!t(96)([].lastIndexOf),"Array",{lastIndexOf:function lastIndexOf(t){var n=i(this),r=u(n.length),e=r-1;for(arguments.length>1&&(e=Math.min(e,o(arguments[1]))),0>e&&(e=r+e);e>=0;e--)if(e in n&&n[e]===t)return e;return-1}})},{106:106,107:107,108:108,33:33,96:96}],132:[function(t,n,r){"use strict";var e=t(33),i=t(16)(1);e(e.P+e.F*!t(96)([].map,!0),"Array",{map:function map(t){return i(this,t,arguments[1])}})},{16:16,33:33,96:96}],133:[function(t,n,r){"use strict";var e=t(33);e(e.S+e.F*t(35)(function(){function F(){}return!(Array.of.call(F)instanceof F)}),"Array",{of:function of(){for(var t=0,n=arguments.length,r=new("function"==typeof this?this:Array)(n);n>t;)r[t]=arguments[t++];return r.length=n,r}})},{33:33,35:35}],134:[function(t,n,r){"use strict";var e=t(33),i=t(17);e(e.P+e.F*!t(96)([].reduceRight,!0),"Array",{reduceRight:function reduceRight(t){return i(this,t,arguments.length,arguments[1],!0)}})},{17:17,33:33,96:96}],135:[function(t,n,r){"use strict";var e=t(33),i=t(17);e(e.P+e.F*!t(96)([].reduce,!0),"Array",{reduce:function reduce(t){return i(this,t,arguments.length,arguments[1],!1)}})},{17:17,33:33,96:96}],136:[function(t,n,r){"use strict";var e=t(33),i=t(42),o=t(21),u=t(105),c=t(108),a=[].slice;e(e.P+e.F*t(35)(function(){i&&a.call(i)}),"Array",{slice:function slice(t,n){var r=c(this.length),e=o(this);if(n=void 0===n?r:n,"Array"==e)return a.call(this,t,n);for(var i=u(t,r),f=u(n,r),s=c(f-i),l=Array(s),h=0;s>h;h++)l[h]="String"==e?this.charAt(i+h):this[i+h];return l}})},{105:105,108:108,21:21,33:33,35:35,42:42}],137:[function(t,n,r){"use strict";var e=t(33),i=t(16)(3);e(e.P+e.F*!t(96)([].some,!0),"Array",{some:function some(t){return i(this,t,arguments[1])}})},{16:16,33:33,96:96}],138:[function(t,n,r){"use strict";var e=t(33),i=t(7),o=t(109),u=t(35),c=[].sort,a=[1,2,3];e(e.P+e.F*(u(function(){a.sort(void 0)})||!u(function(){a.sort(null)})||!t(96)(c)),"Array",{sort:function sort(t){return void 0===t?c.call(o(this)):c.call(o(this),i(t))}})},{109:109,33:33,35:35,7:7,96:96}],139:[function(t,n,r){t(91)("Array")},{91:91}],140:[function(t,n,r){var e=t(33);e(e.S,"Date",{now:function(){return+new Date}})},{33:33}],141:[function(t,n,r){"use strict";var e=t(33),i=t(35),o=function(t){return t>9?t:"0"+t};e(e.P+e.F*(i(function(){return"0385-07-25T07:06:39.999Z"!=new Date(-5e13-1).toISOString()})||!i(function(){new Date(NaN).toISOString()})),"Date",{toISOString:function toISOString(){if(!isFinite(this))throw RangeError("Invalid time value");var t=this,n=t.getUTCFullYear(),r=t.getUTCMilliseconds(),e=0>n?"-":n>9999?"+":"";return e+("00000"+Math.abs(n)).slice(e?-6:-4)+"-"+o(t.getUTCMonth()+1)+"-"+o(t.getUTCDate())+"T"+o(t.getUTCHours())+":"+o(t.getUTCMinutes())+":"+o(t.getUTCSeconds())+"."+(r>99?r:"0"+o(r))+"Z"}})},{33:33,35:35}],142:[function(t,n,r){"use strict";var e=t(33),i=t(109),o=t(110);e(e.P+e.F*t(35)(function(){return null!==new Date(NaN).toJSON()||1!==Date.prototype.toJSON.call({toISOString:function(){return 1}})}),"Date",{toJSON:function toJSON(t){var n=i(this),r=o(n);return"number"!=typeof r||isFinite(r)?n.toISOString():null}})},{109:109,110:110,33:33,35:35}],143:[function(t,n,r){var e=Date.prototype,i="Invalid Date",o="toString",u=e[o];new Date(NaN)+""!=i&&t(87)(e,o,function toString(){var t=+this;return t===t?u.call(this):i})},{87:87}],144:[function(t,n,r){var e=t(33);e(e.P,"Function",{bind:t(19)})},{19:19,33:33}],145:[function(t,n,r){"use strict";var e=t(50),i=t(74),o=t(115)("hasInstance"),u=Function.prototype;o in u||t(68).f(u,o,{value:function(t){if("function"!=typeof this||!e(t))return!1;if(!e(this.prototype))return t instanceof this;for(;t=i(t);)if(this.prototype===t)return!0;return!1}})},{115:115,50:50,68:68,74:74}],146:[function(t,n,r){var e=t(68).f,i=t(85),o=t(40),u=Function.prototype,c=/^\s*function ([^ (]*)/,a="name";a in u||t(29)&&e(u,a,{configurable:!0,get:function(){var t=(""+this).match(c),n=t?t[1]:"";return o(this,a)||e(this,a,i(5,n)),n}})},{29:29,40:40,68:68,85:85}],147:[function(t,n,r){"use strict";var e=t(22);n.exports=t(25)("Map",function(t){return function Map(){return t(this,arguments.length>0?arguments[0]:void 0)}},{get:function get(t){var n=e.getEntry(this,t);return n&&n.v},set:function set(t,n){return e.def(this,0===t?0:t,n)}},e,!0)},{22:22,25:25}],148:[function(t,n,r){var e=t(33),i=t(61),o=Math.sqrt,u=Math.acosh;e(e.S+e.F*!(u&&710==Math.floor(u(Number.MAX_VALUE))),"Math",{acosh:function acosh(t){return(t=+t)<1?NaN:t>94906265.62425156?Math.log(t)+Math.LN2:i(t-1+o(t-1)*o(t+1))}})},{33:33,61:61}],149:[function(t,n,r){function asinh(t){return isFinite(t=+t)&&0!=t?0>t?-asinh(-t):Math.log(t+Math.sqrt(t*t+1)):t}var e=t(33);e(e.S,"Math",{asinh:asinh})},{33:33}],150:[function(t,n,r){var e=t(33);e(e.S,"Math",{atanh:function atanh(t){return 0==(t=+t)?t:Math.log((1+t)/(1-t))/2}})},{33:33}],151:[function(t,n,r){var e=t(33),i=t(62);e(e.S,"Math",{cbrt:function cbrt(t){return i(t=+t)*Math.pow(Math.abs(t),1/3)}})},{33:33,62:62}],152:[function(t,n,r){var e=t(33);e(e.S,"Math",{clz32:function clz32(t){return(t>>>=0)?31-Math.floor(Math.log(t+.5)*Math.LOG2E):32}})},{33:33}],153:[function(t,n,r){var e=t(33),i=Math.exp;e(e.S,"Math",{cosh:function cosh(t){return(i(t=+t)+i(-t))/2}})},{33:33}],154:[function(t,n,r){var e=t(33);e(e.S,"Math",{expm1:t(60)})},{33:33,60:60}],155:[function(t,n,r){var e=t(33),i=t(62),o=Math.pow,u=o(2,-52),c=o(2,-23),a=o(2,127)*(2-c),f=o(2,-126),s=function(t){return t+1/u-1/u};e(e.S,"Math",{fround:function fround(t){var n,r,e=Math.abs(t),o=i(t);return f>e?o*s(e/f/c)*f*c:(n=(1+c/u)*e,r=n-(n-e),r>a||r!=r?o*(1/0):o*r)}})},{33:33,62:62}],156:[function(t,n,r){var e=t(33),i=Math.abs;e(e.S,"Math",{hypot:function hypot(t,n){for(var r,e,o=0,u=0,c=arguments.length,a=0;c>u;)r=i(arguments[u++]),r>a?(e=a/r,o=o*e*e+1,a=r):r>0?(e=r/a,o+=e*e):o+=r;return a===1/0?1/0:a*Math.sqrt(o)}})},{33:33}],157:[function(t,n,r){var e=t(33),i=Math.imul;e(e.S+e.F*t(35)(function(){return-5!=i(4294967295,5)||2!=i.length}),"Math",{imul:function imul(t,n){var r=65535,e=+t,i=+n,o=r&e,u=r&i;return 0|o*u+((r&e>>>16)*u+o*(r&i>>>16)<<16>>>0)}})},{33:33,35:35}],158:[function(t,n,r){var e=t(33);e(e.S,"Math",{log10:function log10(t){return Math.log(t)/Math.LN10}})},{33:33}],159:[function(t,n,r){var e=t(33);e(e.S,"Math",{log1p:t(61)})},{33:33,61:61}],160:[function(t,n,r){var e=t(33);e(e.S,"Math",{log2:function log2(t){return Math.log(t)/Math.LN2}})},{33:33}],161:[function(t,n,r){var e=t(33);e(e.S,"Math",{sign:t(62)})},{33:33,62:62}],162:[function(t,n,r){var e=t(33),i=t(60),o=Math.exp;e(e.S+e.F*t(35)(function(){return-2e-17!=!Math.sinh(-2e-17)}),"Math",{sinh:function sinh(t){return Math.abs(t=+t)<1?(i(t)-i(-t))/2:(o(t-1)-o(-t-1))*(Math.E/2)}})},{33:33,35:35,60:60}],163:[function(t,n,r){var e=t(33),i=t(60),o=Math.exp;e(e.S,"Math",{tanh:function tanh(t){var n=i(t=+t),r=i(-t);return n==1/0?1:r==1/0?-1:(n-r)/(o(t)+o(-t))}})},{33:33,60:60}],164:[function(t,n,r){var e=t(33);e(e.S,"Math",{trunc:function trunc(t){return(t>0?Math.floor:Math.ceil)(t)}})},{33:33}],165:[function(t,n,r){"use strict";var e=t(39),i=t(40),o=t(21),u=t(44),c=t(110),a=t(35),f=t(72).f,s=t(70).f,l=t(68).f,h=t(102).trim,v="Number",p=e[v],g=p,d=p.prototype,y=o(t(67)(d))==v,m="trim"in String.prototype,x=function(t){var n=c(t,!1);if("string"==typeof n&&n.length>2){n=m?n.trim():h(n,3);var r,e,i,o=n.charCodeAt(0);if(43===o||45===o){if(r=n.charCodeAt(2),88===r||120===r)return NaN}else if(48===o){switch(n.charCodeAt(1)){case 66:case 98:e=2,i=49;break;case 79:case 111:e=8,i=55;break;default:return+n}for(var u,a=n.slice(2),f=0,s=a.length;s>f;f++)if(u=a.charCodeAt(f),48>u||u>i)return NaN;return parseInt(a,e)}}return+n};if(!p(" 0o1")||!p("0b1")||p("+0x1")){p=function Number(t){var n=arguments.length<1?0:t,r=this;return r instanceof p&&(y?a(function(){d.valueOf.call(r)}):o(r)!=v)?u(new g(x(n)),r,p):x(n)};for(var w,b=t(29)?f(g):"MAX_VALUE,MIN_VALUE,NaN,NEGATIVE_INFINITY,POSITIVE_INFINITY,EPSILON,isFinite,isInteger,isNaN,isSafeInteger,MAX_SAFE_INTEGER,MIN_SAFE_INTEGER,parseFloat,parseInt,isInteger".split(","),S=0;b.length>S;S++)i(g,w=b[S])&&!i(p,w)&&l(p,w,s(g,w));p.prototype=d,d.constructor=p,t(87)(e,v,p)}},{102:102,110:110,21:21,29:29,35:35,39:39,40:40,44:44,67:67,68:68,70:70,72:72,87:87}],166:[function(t,n,r){var e=t(33);e(e.S,"Number",{EPSILON:Math.pow(2,-52)})},{33:33}],167:[function(t,n,r){var e=t(33),i=t(39).isFinite;e(e.S,"Number",{isFinite:function isFinite(t){return"number"==typeof t&&i(t)}})},{33:33,39:39}],168:[function(t,n,r){var e=t(33);e(e.S,"Number",{isInteger:t(49)})},{33:33,49:49}],169:[function(t,n,r){var e=t(33);e(e.S,"Number",{isNaN:function isNaN(t){return t!=t}})},{33:33}],170:[function(t,n,r){var e=t(33),i=t(49),o=Math.abs;e(e.S,"Number",{isSafeInteger:function isSafeInteger(t){return i(t)&&o(t)<=9007199254740991}})},{33:33,49:49}],171:[function(t,n,r){var e=t(33);e(e.S,"Number",{MAX_SAFE_INTEGER:9007199254740991})},{33:33}],172:[function(t,n,r){var e=t(33);e(e.S,"Number",{MIN_SAFE_INTEGER:-9007199254740991})},{33:33}],173:[function(t,n,r){var e=t(33),i=t(81);e(e.S+e.F*(Number.parseFloat!=i),"Number",{parseFloat:i})},{33:33,81:81}],174:[function(t,n,r){var e=t(33),i=t(82);e(e.S+e.F*(Number.parseInt!=i),"Number",{parseInt:i})},{33:33,82:82}],175:[function(t,n,r){"use strict";var e=t(33),i=(t(10),t(106)),o=t(8),u=t(101),c=1..toFixed,a=Math.floor,f=[0,0,0,0,0,0],s="Number.toFixed: incorrect invocation!",l="0",h=function(t,n){for(var r=-1,e=n;++r<6;)e+=t*f[r],f[r]=e%1e7,e=a(e/1e7)},v=function(t){for(var n=6,r=0;--n>=0;)r+=f[n],f[n]=a(r/t),r=r%t*1e7},p=function(){for(var t=6,n="";--t>=0;)if(""!==n||0===t||0!==f[t]){var r=String(f[t]);n=""===n?r:n+u.call(l,7-r.length)+r}return n},g=function(t,n,r){return 0===n?r:n%2===1?g(t,n-1,r*t):g(t*t,n/2,r)},d=function(t){for(var n=0,r=t;r>=4096;)n+=12,r/=4096;for(;r>=2;)n+=1,r/=2;return n};e(e.P+e.F*(!!c&&("0.000"!==8e-5.toFixed(3)||"1"!==.9.toFixed(0)||"1.25"!==1.255.toFixed(2)||"1000000000000000128"!==0xde0b6b3a7640080.toFixed(0))||!t(35)(function(){c.call({})})),"Number",{toFixed:function toFixed(t){var n,r,e,c,a=o(this,s),f=i(t),y="",m=l;if(0>f||f>20)throw RangeError(s);if(a!=a)return"NaN";if(-1e21>=a||a>=1e21)return String(a);if(0>a&&(y="-",a=-a),a>1e-21)if(n=d(a*g(2,69,1))-69,r=0>n?a*g(2,-n,1):a/g(2,n,1),r*=4503599627370496,n=52-n,n>0){for(h(0,r),e=f;e>=7;)h(1e7,0),e-=7;for(h(g(10,e,1),0),e=n-1;e>=23;)v(1<<23),e-=23;v(1<<e),h(1,1),v(2),m=p()}else h(0,r),h(1<<-n,0),m=p()+u.call(l,f);return f>0?(c=m.length,m=y+(f>=c?"0."+u.call(l,f-c)+m:m.slice(0,c-f)+"."+m.slice(c-f))):m=y+m,m}})},{10:10,101:101,106:106,33:33,35:35,8:8}],176:[function(t,n,r){"use strict";var e=t(33),i=t(35),o=t(8),u=1..toPrecision;e(e.P+e.F*(i(function(){return"1"!==u.call(1,void 0)})||!i(function(){u.call({})})),"Number",{toPrecision:function toPrecision(t){var n=o(this,"Number#toPrecision: incorrect invocation!");return void 0===t?u.call(n):u.call(n,t)}})},{33:33,35:35,8:8}],177:[function(t,n,r){var e=t(33);e(e.S+e.F,"Object",{assign:t(66)})},{33:33,66:66}],178:[function(t,n,r){var e=t(33);e(e.S,"Object",{create:t(67)})},{33:33,67:67}],179:[function(t,n,r){var e=t(33);e(e.S+e.F*!t(29),"Object",{defineProperties:t(69)})},{29:29,33:33,69:69}],180:[function(t,n,r){var e=t(33);e(e.S+e.F*!t(29),"Object",{defineProperty:t(68).f})},{29:29,33:33,68:68}],181:[function(t,n,r){var e=t(50),i=t(63).onFreeze;t(78)("freeze",function(t){return function freeze(n){return t&&e(n)?t(i(n)):n}})},{50:50,63:63,78:78}],182:[function(t,n,r){var e=t(107),i=t(70).f;t(78)("getOwnPropertyDescriptor",function(){return function getOwnPropertyDescriptor(t,n){return i(e(t),n)}})},{107:107,70:70,78:78}],183:[function(t,n,r){t(78)("getOwnPropertyNames",function(){return t(71).f})},{71:71,78:78}],184:[function(t,n,r){var e=t(109),i=t(74);t(78)("getPrototypeOf",function(){return function getPrototypeOf(t){return i(e(t))}})},{109:109,74:74,78:78}],185:[function(t,n,r){var e=t(50);t(78)("isExtensible",function(t){return function isExtensible(n){return e(n)?t?t(n):!0:!1}})},{50:50,78:78}],186:[function(t,n,r){var e=t(50);t(78)("isFrozen",function(t){return function isFrozen(n){return e(n)?t?t(n):!1:!0}})},{50:50,78:78}],187:[function(t,n,r){var e=t(50);t(78)("isSealed",function(t){return function isSealed(n){return e(n)?t?t(n):!1:!0}})},{50:50,78:78}],188:[function(t,n,r){var e=t(33);e(e.S,"Object",{is:t(89)})},{33:33,89:89}],189:[function(t,n,r){var e=t(109),i=t(76);t(78)("keys",function(){return function keys(t){return i(e(t))}})},{109:109,76:76,78:78}],190:[function(t,n,r){var e=t(50),i=t(63).onFreeze;t(78)("preventExtensions",function(t){return function preventExtensions(n){return t&&e(n)?t(i(n)):n}})},{50:50,63:63,78:78}],191:[function(t,n,r){var e=t(50),i=t(63).onFreeze;t(78)("seal",function(t){return function seal(n){return t&&e(n)?t(i(n)):n}})},{50:50,63:63,78:78}],192:[function(t,n,r){var e=t(33);e(e.S,"Object",{setPrototypeOf:t(90).set})},{33:33,90:90}],193:[function(t,n,r){"use strict";var e=t(20),i={};i[t(115)("toStringTag")]="z",i+""!="[object z]"&&t(87)(Object.prototype,"toString",function toString(){return"[object "+e(this)+"]"},!0)},{115:115,20:20,87:87}],194:[function(t,n,r){var e=t(33),i=t(81);e(e.G+e.F*(parseFloat!=i),{parseFloat:i})},{33:33,81:81}],195:[function(t,n,r){var e=t(33),i=t(82);e(e.G+e.F*(parseInt!=i),{parseInt:i})},{33:33,82:82}],196:[function(t,n,r){"use strict";var e,i,o,u=t(59),c=t(39),a=t(27),f=t(20),s=t(33),l=t(50),h=(t(11),t(7)),v=t(10),p=t(38),g=(t(90).set,t(95)),d=t(104).set,y=t(65),m="Promise",x=c.TypeError,w=c.process,b=c[m],S="process"==f(w),_=function(){},E=!!function(){try{var n=b.resolve(1),r=(n.constructor={})[t(115)("species")]=function(t){t(_,_)};return(S||"function"==typeof PromiseRejectionEvent)&&n.then(_)instanceof r}catch(e){}}(),O=function(t,n){return t===n||t===b&&n===o},F=function(t){var n;return l(t)&&"function"==typeof(n=t.then)?n:!1},P=function(t){return O(b,t)?new M(t):new i(t)},M=i=function(t){var n,r;this.promise=new t(function(t,e){if(void 0!==n||void 0!==r)throw x("Bad Promise constructor");n=t,r=e}),this.resolve=h(n),this.reject=h(r)},A=function(t){try{t()}catch(n){return{error:n}}},I=function(t,n){if(!t._n){t._n=!0;var r=t._c;y(function(){for(var e=t._v,i=1==t._s,o=0,u=function(n){var r,o,u=i?n.ok:n.fail,c=n.resolve,a=n.reject;try{u?(i||(2==t._h&&k(t),t._h=1),r=u===!0?e:u(e),r===n.promise?a(x("Promise-chain cycle")):(o=F(r))?o.call(r,c,a):c(r)):a(e)}catch(f){a(f)}};r.length>o;)u(r[o++]);t._c=[],t._n=!1,n&&!t._h&&N(t)})}},N=function(t){d.call(c,function(){var n,r,e,i=t._v;if(j(t)&&(n=A(function(){S?w.emit("unhandledRejection",i,t):(r=c.onunhandledrejection)?r({promise:t,reason:i}):(e=c.console)&&e.error&&e.error("Unhandled promise rejection",i)}),t._h=S||j(t)?2:1),t._a=void 0,n)throw n.error})},j=function(t){if(1==t._h)return!1;for(var n,r=t._a||t._c,e=0;r.length>e;)if(n=r[e++],n.fail||!j(n.promise))return!1;return!0},k=function(t){d.call(c,function(){var n;S?w.emit("rejectionHandled",t):(n=c.onrejectionhandled)&&n({promise:t,reason:t._v})})},R=function(t){var n=this;n._d||(n._d=!0,n=n._w||n,n._v=t,n._s=2,n._a||(n._a=n._c.slice()),I(n,!0))},L=function(t){var n,r=this;if(!r._d){r._d=!0,r=r._w||r;try{if(r===t)throw x("Promise can't be resolved itself");(n=F(t))?y(function(){var e={_w:r,_d:!1};try{n.call(t,a(L,e,1),a(R,e,1))}catch(i){R.call(e,i)}}):(r._v=t,r._s=1,I(r,!1))}catch(e){R.call({_w:r,_d:!1},e)}}};E||(b=function Promise(t){v(this,b,m,"_h"),h(t),e.call(this);try{t(a(L,this,1),a(R,this,1))}catch(n){R.call(this,n)}},e=function Promise(t){this._c=[],this._a=void 0,this._s=0,this._d=!1,this._v=void 0,this._h=0,this._n=!1},e.prototype=t(86)(b.prototype,{then:function then(t,n){var r=P(g(this,b));return r.ok="function"==typeof t?t:!0,r.fail="function"==typeof n&&n,this._c.push(r),this._a&&this._a.push(r),this._s&&I(this,!1),r.promise},"catch":function(t){return this.then(void 0,t)}}),M=function(){var t=new e;this.promise=t,this.resolve=a(L,t,1),this.reject=a(R,t,1)}),s(s.G+s.W+s.F*!E,{Promise:b}),t(92)(b,m),t(91)(m),o=t(26)[m],s(s.S+s.F*!E,m,{reject:function reject(t){var n=P(this),r=n.reject;return r(t),n.promise}}),s(s.S+s.F*(u||!E),m,{resolve:function resolve(t){if(t instanceof b&&O(t.constructor,this))return t;var n=P(this),r=n.resolve;return r(t),n.promise}}),s(s.S+s.F*!(E&&t(55)(function(t){b.all(t)["catch"](_)})),m,{all:function all(t){var n=this,r=P(n),e=r.resolve,i=r.reject,o=A(function(){var r=[],o=0,u=1;p(t,!1,function(t){var c=o++,a=!1;r.push(void 0),u++,n.resolve(t).then(function(t){a||(a=!0,r[c]=t,--u||e(r))},i)}),--u||e(r)});return o&&i(o.error),r.promise},race:function race(t){var n=this,r=P(n),e=r.reject,i=A(function(){p(t,!1,function(t){n.resolve(t).then(r.resolve,e)})});return i&&e(i.error),r.promise}})},{10:10,104:104,11:11,115:115,20:20,26:26,27:27,33:33,38:38,39:39,50:50,55:55,59:59,65:65,7:7,86:86,90:90,91:91,92:92,95:95}],197:[function(t,n,r){var e=t(33),i=Function.apply;e(e.S,"Reflect",{apply:function apply(t,n,r){return i.call(t,n,r)}})},{33:33}],198:[function(t,n,r){var e=t(33),i=t(67),o=t(7),u=t(11),c=t(50),a=t(19);e(e.S+e.F*t(35)(function(){function F(){}return!(Reflect.construct(function(){},[],F)instanceof F)}),"Reflect",{construct:function construct(t,n){o(t);var r=arguments.length<3?t:o(arguments[2]);if(t==r){if(void 0!=n)switch(u(n).length){case 0:return new t;case 1:return new t(n[0]);case 2:return new t(n[0],n[1]);case 3:return new t(n[0],n[1],n[2]);case 4:return new t(n[0],n[1],n[2],n[3])}var e=[null];return e.push.apply(e,n),new(a.apply(t,e))}var f=r.prototype,s=i(c(f)?f:Object.prototype),l=Function.apply.call(t,s,n);return c(l)?l:s}})},{11:11,19:19,33:33,35:35,50:50,67:67,7:7}],199:[function(t,n,r){var e=t(68),i=t(33),o=t(11),u=t(110);i(i.S+i.F*t(35)(function(){Reflect.defineProperty(e.f({},1,{value:1}),1,{value:2})}),"Reflect",{defineProperty:function defineProperty(t,n,r){o(t),n=u(n,!0),o(r);try{return e.f(t,n,r),!0}catch(i){return!1}}})},{11:11,110:110,33:33,35:35,68:68}],200:[function(t,n,r){var e=t(33),i=t(70).f,o=t(11);e(e.S,"Reflect",{deleteProperty:function deleteProperty(t,n){var r=i(o(t),n);return r&&!r.configurable?!1:delete t[n]}})},{11:11,33:33,70:70}],201:[function(t,n,r){"use strict";var e=t(33),i=t(11),o=function(t){this._t=i(t),this._i=0;var n,r=this._k=[];for(n in t)r.push(n)};t(53)(o,"Object",function(){var t,n=this,r=n._k;do if(n._i>=r.length)return{value:void 0,done:!0};while(!((t=r[n._i++])in n._t));return{value:t,done:!1}}),e(e.S,"Reflect",{enumerate:function enumerate(t){return new o(t)}})},{11:11,33:33,53:53}],202:[function(t,n,r){var e=t(70),i=t(33),o=t(11);i(i.S,"Reflect",{getOwnPropertyDescriptor:function getOwnPropertyDescriptor(t,n){return e.f(o(t),n)}})},{11:11,33:33,70:70}],203:[function(t,n,r){var e=t(33),i=t(74),o=t(11);e(e.S,"Reflect",{getPrototypeOf:function getPrototypeOf(t){return i(o(t))}})},{11:11,33:33,74:74}],204:[function(t,n,r){function get(t,n){var r,u,f=arguments.length<3?t:arguments[2];return a(t)===f?t[n]:(r=e.f(t,n))?o(r,"value")?r.value:void 0!==r.get?r.get.call(f):void 0:c(u=i(t))?get(u,n,f):void 0}var e=t(70),i=t(74),o=t(40),u=t(33),c=t(50),a=t(11);u(u.S,"Reflect",{get:get})},{11:11,33:33,40:40,50:50,70:70,74:74}],205:[function(t,n,r){var e=t(33);e(e.S,"Reflect",{has:function has(t,n){return n in t}})},{33:33}],206:[function(t,n,r){var e=t(33),i=t(11),o=Object.isExtensible;e(e.S,"Reflect",{isExtensible:function isExtensible(t){return i(t),o?o(t):!0}})},{11:11,33:33}],207:[function(t,n,r){var e=t(33);e(e.S,"Reflect",{ownKeys:t(80)})},{33:33,80:80}],208:[function(t,n,r){var e=t(33),i=t(11),o=Object.preventExtensions;e(e.S,"Reflect",{preventExtensions:function preventExtensions(t){i(t);try{return o&&o(t),!0}catch(n){return!1}}})},{11:11,33:33}],209:[function(t,n,r){var e=t(33),i=t(90);i&&e(e.S,"Reflect",{setPrototypeOf:function setPrototypeOf(t,n){i.check(t,n);try{return i.set(t,n),!0}catch(r){return!1}}})},{33:33,90:90}],210:[function(t,n,r){function set(t,n,r){var c,l,h=arguments.length<4?t:arguments[3],v=i.f(f(t),n);if(!v){if(s(l=o(t)))return set(l,n,r,h);v=a(0)}return u(v,"value")?v.writable!==!1&&s(h)?(c=i.f(h,n)||a(0),c.value=r,e.f(h,n,c),!0):!1:void 0===v.set?!1:(v.set.call(h,r),!0)}var e=t(68),i=t(70),o=t(74),u=t(40),c=t(33),a=t(85),f=t(11),s=t(50);
c(c.S,"Reflect",{set:set})},{11:11,33:33,40:40,50:50,68:68,70:70,74:74,85:85}],211:[function(t,n,r){var e=t(39),i=t(44),o=t(68).f,u=t(72).f,c=t(51),a=t(37),f=e.RegExp,s=f,l=f.prototype,h=/a/g,v=/a/g,p=new f(h)!==h;if(t(29)&&(!p||t(35)(function(){return v[t(115)("match")]=!1,f(h)!=h||f(v)==v||"/a/i"!=f(h,"i")}))){f=function RegExp(t,n){var r=this instanceof f,e=c(t),o=void 0===n;return!r&&e&&t.constructor===f&&o?t:i(p?new s(e&&!o?t.source:t,n):s((e=t instanceof f)?t.source:t,e&&o?a.call(t):n),r?this:l,f)};for(var g=(function(t){t in f||o(f,t,{configurable:!0,get:function(){return s[t]},set:function(n){s[t]=n}})}),d=u(s),y=0;d.length>y;)g(d[y++]);l.constructor=f,f.prototype=l,t(87)(e,"RegExp",f)}t(91)("RegExp")},{115:115,29:29,35:35,37:37,39:39,44:44,51:51,68:68,72:72,87:87,91:91}],212:[function(t,n,r){t(29)&&"g"!=/./g.flags&&t(68).f(RegExp.prototype,"flags",{configurable:!0,get:t(37)})},{29:29,37:37,68:68}],213:[function(t,n,r){t(36)("match",1,function(t,n,r){return[function match(r){"use strict";var e=t(this),i=void 0==r?void 0:r[n];return void 0!==i?i.call(r,e):new RegExp(r)[n](String(e))},r]})},{36:36}],214:[function(t,n,r){t(36)("replace",2,function(t,n,r){return[function replace(e,i){"use strict";var o=t(this),u=void 0==e?void 0:e[n];return void 0!==u?u.call(e,o,i):r.call(String(o),e,i)},r]})},{36:36}],215:[function(t,n,r){t(36)("search",1,function(t,n,r){return[function search(r){"use strict";var e=t(this),i=void 0==r?void 0:r[n];return void 0!==i?i.call(r,e):new RegExp(r)[n](String(e))},r]})},{36:36}],216:[function(t,n,r){t(36)("split",2,function(n,r,e){"use strict";var i=t(51),o=e,u=[].push,c="split",a="length",f="lastIndex";if("c"=="abbc"[c](/(b)*/)[1]||4!="test"[c](/(?:)/,-1)[a]||2!="ab"[c](/(?:ab)*/)[a]||4!="."[c](/(.?)(.?)/)[a]||"."[c](/()()/)[a]>1||""[c](/.?/)[a]){var s=void 0===/()??/.exec("")[1];e=function(t,n){var r=String(this);if(void 0===t&&0===n)return[];if(!i(t))return o.call(r,t,n);var e,c,l,h,v,p=[],g=(t.ignoreCase?"i":"")+(t.multiline?"m":"")+(t.unicode?"u":"")+(t.sticky?"y":""),d=0,y=void 0===n?4294967295:n>>>0,m=new RegExp(t.source,g+"g");for(s||(e=new RegExp("^"+m.source+"$(?!\\s)",g));(c=m.exec(r))&&(l=c.index+c[0][a],!(l>d&&(p.push(r.slice(d,c.index)),!s&&c[a]>1&&c[0].replace(e,function(){for(v=1;v<arguments[a]-2;v++)void 0===arguments[v]&&(c[v]=void 0)}),c[a]>1&&c.index<r[a]&&u.apply(p,c.slice(1)),h=c[0][a],d=l,p[a]>=y)));)m[f]===c.index&&m[f]++;return d===r[a]?(h||!m.test(""))&&p.push(""):p.push(r.slice(d)),p[a]>y?p.slice(0,y):p}}else"0"[c](void 0,0)[a]&&(e=function(t,n){return void 0===t&&0===n?[]:o.call(this,t,n)});return[function split(t,i){var o=n(this),u=void 0==t?void 0:t[r];return void 0!==u?u.call(t,o,i):e.call(String(o),t,i)},e]})},{36:36,51:51}],217:[function(t,n,r){"use strict";t(212);var e=t(11),i=t(37),o=t(29),u="toString",c=/./[u],a=function(n){t(87)(RegExp.prototype,u,n,!0)};t(35)(function(){return"/a/b"!=c.call({source:"a",flags:"b"})})?a(function toString(){var t=e(this);return"/".concat(t.source,"/","flags"in t?t.flags:!o&&t instanceof RegExp?i.call(t):void 0)}):c.name!=u&&a(function toString(){return c.call(this)})},{11:11,212:212,29:29,35:35,37:37,87:87}],218:[function(t,n,r){"use strict";var e=t(22);n.exports=t(25)("Set",function(t){return function Set(){return t(this,arguments.length>0?arguments[0]:void 0)}},{add:function add(t){return e.def(this,t=0===t?0:t,t)}},e)},{22:22,25:25}],219:[function(t,n,r){"use strict";t(99)("anchor",function(t){return function anchor(n){return t(this,"a","name",n)}})},{99:99}],220:[function(t,n,r){"use strict";t(99)("big",function(t){return function big(){return t(this,"big","","")}})},{99:99}],221:[function(t,n,r){"use strict";t(99)("blink",function(t){return function blink(){return t(this,"blink","","")}})},{99:99}],222:[function(t,n,r){"use strict";t(99)("bold",function(t){return function bold(){return t(this,"b","","")}})},{99:99}],223:[function(t,n,r){"use strict";var e=t(33),i=t(97)(!1);e(e.P,"String",{codePointAt:function codePointAt(t){return i(this,t)}})},{33:33,97:97}],224:[function(t,n,r){"use strict";var e=t(33),i=t(108),o=t(98),u="endsWith",c=""[u];e(e.P+e.F*t(34)(u),"String",{endsWith:function endsWith(t){var n=o(this,t,u),r=arguments.length>1?arguments[1]:void 0,e=i(n.length),a=void 0===r?e:Math.min(i(r),e),f=String(t);return c?c.call(n,f,a):n.slice(a-f.length,a)===f}})},{108:108,33:33,34:34,98:98}],225:[function(t,n,r){"use strict";t(99)("fixed",function(t){return function fixed(){return t(this,"tt","","")}})},{99:99}],226:[function(t,n,r){"use strict";t(99)("fontcolor",function(t){return function fontcolor(n){return t(this,"font","color",n)}})},{99:99}],227:[function(t,n,r){"use strict";t(99)("fontsize",function(t){return function fontsize(n){return t(this,"font","size",n)}})},{99:99}],228:[function(t,n,r){var e=t(33),i=t(105),o=String.fromCharCode,u=String.fromCodePoint;e(e.S+e.F*(!!u&&1!=u.length),"String",{fromCodePoint:function fromCodePoint(t){for(var n,r=[],e=arguments.length,u=0;e>u;){if(n=+arguments[u++],i(n,1114111)!==n)throw RangeError(n+" is not a valid code point");r.push(65536>n?o(n):o(((n-=65536)>>10)+55296,n%1024+56320))}return r.join("")}})},{105:105,33:33}],229:[function(t,n,r){"use strict";var e=t(33),i=t(98),o="includes";e(e.P+e.F*t(34)(o),"String",{includes:function includes(t){return!!~i(this,t,o).indexOf(t,arguments.length>1?arguments[1]:void 0)}})},{33:33,34:34,98:98}],230:[function(t,n,r){"use strict";t(99)("italics",function(t){return function italics(){return t(this,"i","","")}})},{99:99}],231:[function(t,n,r){"use strict";var e=t(97)(!0);t(54)(String,"String",function(t){this._t=String(t),this._i=0},function(){var t,n=this._t,r=this._i;return r>=n.length?{value:void 0,done:!0}:(t=e(n,r),this._i+=t.length,{value:t,done:!1})})},{54:54,97:97}],232:[function(t,n,r){"use strict";t(99)("link",function(t){return function link(n){return t(this,"a","href",n)}})},{99:99}],233:[function(t,n,r){var e=t(33),i=t(107),o=t(108);e(e.S,"String",{raw:function raw(t){for(var n=i(t.raw),r=o(n.length),e=arguments.length,u=[],c=0;r>c;)u.push(String(n[c++])),e>c&&u.push(String(arguments[c]));return u.join("")}})},{107:107,108:108,33:33}],234:[function(t,n,r){var e=t(33);e(e.P,"String",{repeat:t(101)})},{101:101,33:33}],235:[function(t,n,r){"use strict";t(99)("small",function(t){return function small(){return t(this,"small","","")}})},{99:99}],236:[function(t,n,r){"use strict";var e=t(33),i=t(108),o=t(98),u="startsWith",c=""[u];e(e.P+e.F*t(34)(u),"String",{startsWith:function startsWith(t){var n=o(this,t,u),r=i(Math.min(arguments.length>1?arguments[1]:void 0,n.length)),e=String(t);return c?c.call(n,e,r):n.slice(r,r+e.length)===e}})},{108:108,33:33,34:34,98:98}],237:[function(t,n,r){"use strict";t(99)("strike",function(t){return function strike(){return t(this,"strike","","")}})},{99:99}],238:[function(t,n,r){"use strict";t(99)("sub",function(t){return function sub(){return t(this,"sub","","")}})},{99:99}],239:[function(t,n,r){"use strict";t(99)("sup",function(t){return function sup(){return t(this,"sup","","")}})},{99:99}],240:[function(t,n,r){"use strict";t(102)("trim",function(t){return function trim(){return t(this,3)}})},{102:102}],241:[function(t,n,r){"use strict";var e=t(39),i=t(26),o=t(40),u=t(29),c=t(33),a=t(87),f=t(63).KEY,s=t(35),l=t(94),h=t(92),v=t(114),p=t(115),g=t(58),d=t(32),y=t(48),m=t(11),x=t(107),w=t(110),b=t(85),S=t(67),_=t(71),E=t(70),O=t(68),F=E.f,P=O.f,M=_.f,A=e.Symbol,I=e.JSON,N=I&&I.stringify,j=!1,k=p("_hidden"),R={}.propertyIsEnumerable,L=l("symbol-registry"),T=l("symbols"),C=Object.prototype,U="function"==typeof A,D=e.QObject,W=u&&s(function(){return 7!=S(P({},"a",{get:function(){return P(this,"a",{value:7}).a}})).a})?function(t,n,r){var e=F(C,n);e&&delete C[n],P(t,n,r),e&&t!==C&&P(C,n,e)}:P,G=function(t){var n=T[t]=S(A.prototype);return n._k=t,u&&j&&W(C,t,{configurable:!0,set:function(n){o(this,k)&&o(this[k],t)&&(this[k][t]=!1),W(this,t,b(1,n))}}),n},B=function(t){return"symbol"==typeof t},V=function defineProperty(t,n,r){return m(t),n=w(n,!0),m(r),o(T,n)?(r.enumerable?(o(t,k)&&t[k][n]&&(t[k][n]=!1),r=S(r,{enumerable:b(0,!1)})):(o(t,k)||P(t,k,b(1,{})),t[k][n]=!0),W(t,n,r)):P(t,n,r)},z=function defineProperties(t,n){m(t);for(var r,e=d(n=x(n)),i=0,o=e.length;o>i;)V(t,r=e[i++],n[r]);return t},K=function create(t,n){return void 0===n?S(t):z(S(t),n)},J=function propertyIsEnumerable(t){var n=R.call(this,t=w(t,!0));return n||!o(this,t)||!o(T,t)||o(this,k)&&this[k][t]?n:!0},Y=function getOwnPropertyDescriptor(t,n){var r=F(t=x(t),n=w(n,!0));return!r||!o(T,n)||o(t,k)&&t[k][n]||(r.enumerable=!0),r},q=function getOwnPropertyNames(t){for(var n,r=M(x(t)),e=[],i=0;r.length>i;)o(T,n=r[i++])||n==k||n==f||e.push(n);return e},X=function getOwnPropertySymbols(t){for(var n,r=M(x(t)),e=[],i=0;r.length>i;)o(T,n=r[i++])&&e.push(T[n]);return e},$=function stringify(t){if(void 0!==t&&!B(t)){for(var n,r,e=[t],i=1;arguments.length>i;)e.push(arguments[i++]);return n=e[1],"function"==typeof n&&(r=n),(r||!y(n))&&(n=function(t,n){return r&&(n=r.call(this,t,n)),B(n)?void 0:n}),e[1]=n,N.apply(I,e)}},H=s(function(){var t=A();return"[null]"!=N([t])||"{}"!=N({a:t})||"{}"!=N(Object(t))});U||(A=function Symbol(){if(B(this))throw TypeError("Symbol is not a constructor");return G(v(arguments.length>0?arguments[0]:void 0))},a(A.prototype,"toString",function toString(){return this._k}),B=function(t){return t instanceof A},E.f=Y,O.f=V,t(72).f=_.f=q,t(77).f=J,t(73).f=X,u&&!t(59)&&a(C,"propertyIsEnumerable",J,!0)),c(c.G+c.W+c.F*!U,{Symbol:A});for(var Z="hasInstance,isConcatSpreadable,iterator,match,replace,search,species,split,toPrimitive,toStringTag,unscopables".split(","),Q=0;Z.length>Q;){var tt=Z[Q++],nt=i.Symbol,rt=p(tt);tt in nt||P(nt,tt,{value:U?rt:G(rt)})}D&&D.prototype&&D.prototype.findChild||(j=!0),c(c.S+c.F*!U,"Symbol",{"for":function(t){return o(L,t+="")?L[t]:L[t]=A(t)},keyFor:function keyFor(t){return g(L,t)},useSetter:function(){j=!0},useSimple:function(){j=!1}}),c(c.S+c.F*!U,"Object",{create:K,defineProperty:V,defineProperties:z,getOwnPropertyDescriptor:Y,getOwnPropertyNames:q,getOwnPropertySymbols:X}),I&&c(c.S+c.F*(!U||H),"JSON",{stringify:$}),h(A,"Symbol"),h(Math,"Math",!0),h(e.JSON,"JSON",!0)},{107:107,11:11,110:110,114:114,115:115,26:26,29:29,32:32,33:33,35:35,39:39,40:40,48:48,58:58,59:59,63:63,67:67,68:68,70:70,71:71,72:72,73:73,77:77,85:85,87:87,92:92,94:94}],242:[function(t,n,r){"use strict";var e=t(33),i=t(113),o=t(112),u=t(11),c=t(105),a=t(108),f=t(50),s=(t(115)("typed_array"),t(39).ArrayBuffer),l=t(95),h=o.ArrayBuffer,v=o.DataView,p=i.ABV&&s.isView,g=h.prototype.slice,d=i.VIEW,y="ArrayBuffer";e(e.G+e.W+e.F*(s!==h),{ArrayBuffer:h}),e(e.S+e.F*!i.CONSTR,y,{isView:function isView(t){return p&&p(t)||f(t)&&d in t}}),e(e.P+e.U+e.F*t(35)(function(){return!new h(2).slice(1,void 0).byteLength}),y,{slice:function slice(t,n){if(void 0!==g&&void 0===n)return g.call(u(this),t);for(var r=u(this).byteLength,e=c(t,r),i=c(void 0===n?r:n,r),o=new(l(this,h))(a(i-e)),f=new v(this),s=new v(o),p=0;i>e;)s.setUint8(p++,f.getUint8(e++));return o}}),t(91)(y)},{105:105,108:108,11:11,112:112,113:113,115:115,33:33,35:35,39:39,50:50,91:91,95:95}],243:[function(t,n,r){var e=t(33);e(e.G+e.W+e.F*!t(113).ABV,{DataView:t(112).DataView})},{112:112,113:113,33:33}],244:[function(t,n,r){t(111)("Float32",4,function(t){return function Float32Array(n,r,e){return t(this,n,r,e)}})},{111:111}],245:[function(t,n,r){t(111)("Float64",8,function(t){return function Float64Array(n,r,e){return t(this,n,r,e)}})},{111:111}],246:[function(t,n,r){t(111)("Int16",2,function(t){return function Int16Array(n,r,e){return t(this,n,r,e)}})},{111:111}],247:[function(t,n,r){t(111)("Int32",4,function(t){return function Int32Array(n,r,e){return t(this,n,r,e)}})},{111:111}],248:[function(t,n,r){t(111)("Int8",1,function(t){return function Int8Array(n,r,e){return t(this,n,r,e)}})},{111:111}],249:[function(t,n,r){t(111)("Uint16",2,function(t){return function Uint16Array(n,r,e){return t(this,n,r,e)}})},{111:111}],250:[function(t,n,r){t(111)("Uint32",4,function(t){return function Uint32Array(n,r,e){return t(this,n,r,e)}})},{111:111}],251:[function(t,n,r){t(111)("Uint8",1,function(t){return function Uint8Array(n,r,e){return t(this,n,r,e)}})},{111:111}],252:[function(t,n,r){t(111)("Uint8",1,function(t){return function Uint8ClampedArray(n,r,e){return t(this,n,r,e)}},!0)},{111:111}],253:[function(t,n,r){"use strict";var e,i=t(16)(0),o=t(87),u=t(63),c=t(66),a=t(24),f=t(50),s=(t(40),u.getWeak),l=Object.isExtensible,h=a.ufstore,v={},p=function(t){return function WeakMap(){return t(this,arguments.length>0?arguments[0]:void 0)}},g={get:function get(t){if(f(t)){var n=s(t);return n===!0?h(this).get(t):n?n[this._i]:void 0}},set:function set(t,n){return a.def(this,t,n)}},d=n.exports=t(25)("WeakMap",p,g,a,!0,!0);7!=(new d).set((Object.freeze||Object)(v),7).get(v)&&(e=a.getConstructor(p),c(e.prototype,g),u.NEED=!0,i(["delete","has","get","set"],function(t){var n=d.prototype,r=n[t];o(n,t,function(n,i){if(f(n)&&!l(n)){this._f||(this._f=new e);var o=this._f[t](n,i);return"set"==t?this:o}return r.call(this,n,i)})}))},{16:16,24:24,25:25,40:40,50:50,63:63,66:66,87:87}],254:[function(t,n,r){"use strict";var e=t(24);t(25)("WeakSet",function(t){return function WeakSet(){return t(this,arguments.length>0?arguments[0]:void 0)}},{add:function add(t){return e.def(this,t,!0)}},e,!1,!0)},{24:24,25:25}],255:[function(t,n,r){"use strict";var e=t(33),i=t(15)(!0);e(e.P,"Array",{includes:function includes(t){return i(this,t,arguments.length>1?arguments[1]:void 0)}}),t(9)("includes")},{15:15,33:33,9:9}],256:[function(t,n,r){var e=t(33),i=t(21);e(e.S,"Error",{isError:function isError(t){return"Error"===i(t)}})},{21:21,33:33}],257:[function(t,n,r){var e=t(33);e(e.P+e.R,"Map",{toJSON:t(23)("Map")})},{23:23,33:33}],258:[function(t,n,r){var e=t(33);e(e.S,"Math",{iaddh:function iaddh(t,n,r,e){var i=t>>>0,o=n>>>0,u=r>>>0;return o+(e>>>0)+((i&u|(i|u)&~(i+u>>>0))>>>31)|0}})},{33:33}],259:[function(t,n,r){var e=t(33);e(e.S,"Math",{imulh:function imulh(t,n){var r=65535,e=+t,i=+n,o=e&r,u=i&r,c=e>>16,a=i>>16,f=(c*u>>>0)+(o*u>>>16);return c*a+(f>>16)+((o*a>>>0)+(f&r)>>16)}})},{33:33}],260:[function(t,n,r){var e=t(33);e(e.S,"Math",{isubh:function isubh(t,n,r,e){var i=t>>>0,o=n>>>0,u=r>>>0;return o-(e>>>0)-((~i&u|~(i^u)&i-u>>>0)>>>31)|0}})},{33:33}],261:[function(t,n,r){var e=t(33);e(e.S,"Math",{umulh:function umulh(t,n){var r=65535,e=+t,i=+n,o=e&r,u=i&r,c=e>>>16,a=i>>>16,f=(c*u>>>0)+(o*u>>>16);return c*a+(f>>>16)+((o*a>>>0)+(f&r)>>>16)}})},{33:33}],262:[function(t,n,r){var e=t(33),i=t(79)(!0);e(e.S,"Object",{entries:function entries(t){return i(t)}})},{33:33,79:79}],263:[function(t,n,r){var e=t(33),i=t(80),o=t(107),u=t(85),c=t(70),a=t(68);e(e.S,"Object",{getOwnPropertyDescriptors:function getOwnPropertyDescriptors(t){for(var n,r,e=o(t),f=c.f,s=i(e),l={},h=0;s.length>h;)r=f(e,n=s[h++]),n in l?a.f(l,n,u(0,r)):l[n]=r;return l}})},{107:107,33:33,68:68,70:70,80:80,85:85}],264:[function(t,n,r){var e=t(33),i=t(79)(!1);e(e.S,"Object",{values:function values(t){return i(t)}})},{33:33,79:79}],265:[function(t,n,r){var e=t(64),i=t(11),o=e.key,u=e.set;e.exp({defineMetadata:function defineMetadata(t,n,r,e){u(t,n,i(r),o(e))}})},{11:11,64:64}],266:[function(t,n,r){var e=t(64),i=t(11),o=e.key,u=e.map,c=e.store;e.exp({deleteMetadata:function deleteMetadata(t,n){var r=arguments.length<3?void 0:o(arguments[2]),e=u(i(n),r,!1);if(void 0===e||!e["delete"](t))return!1;if(e.size)return!0;var a=c.get(n);return a["delete"](r),!!a.size||c["delete"](n)}})},{11:11,64:64}],267:[function(t,n,r){var e=t(218),i=t(14),o=t(64),u=t(11),c=t(74),a=o.keys,f=o.key,s=function(t,n){var r=a(t,n),o=c(t);if(null===o)return r;var u=s(o,n);return u.length?r.length?i(new e(r.concat(u))):u:r};o.exp({getMetadataKeys:function getMetadataKeys(t){return s(u(t),arguments.length<2?void 0:f(arguments[1]))}})},{11:11,14:14,218:218,64:64,74:74}],268:[function(t,n,r){var e=t(64),i=t(11),o=t(74),u=e.has,c=e.get,a=e.key,f=function(t,n,r){var e=u(t,n,r);if(e)return c(t,n,r);var i=o(n);return null!==i?f(t,i,r):void 0};e.exp({getMetadata:function getMetadata(t,n){return f(t,i(n),arguments.length<3?void 0:a(arguments[2]))}})},{11:11,64:64,74:74}],269:[function(t,n,r){var e=t(64),i=t(11),o=e.keys,u=e.key;e.exp({getOwnMetadataKeys:function getOwnMetadataKeys(t){return o(i(t),arguments.length<2?void 0:u(arguments[1]))}})},{11:11,64:64}],270:[function(t,n,r){var e=t(64),i=t(11),o=e.get,u=e.key;e.exp({getOwnMetadata:function getOwnMetadata(t,n){return o(t,i(n),arguments.length<3?void 0:u(arguments[2]))}})},{11:11,64:64}],271:[function(t,n,r){var e=t(64),i=t(11),o=t(74),u=e.has,c=e.key,a=function(t,n,r){var e=u(t,n,r);if(e)return!0;var i=o(n);return null!==i?a(t,i,r):!1};e.exp({hasMetadata:function hasMetadata(t,n){return a(t,i(n),arguments.length<3?void 0:c(arguments[2]))}})},{11:11,64:64,74:74}],272:[function(t,n,r){var e=t(64),i=t(11),o=e.has,u=e.key;e.exp({hasOwnMetadata:function hasOwnMetadata(t,n){return o(t,i(n),arguments.length<3?void 0:u(arguments[2]))}})},{11:11,64:64}],273:[function(t,n,r){var e=t(64),i=t(11),o=t(7),u=e.key,c=e.set;e.exp({metadata:function metadata(t,n){return function decorator(r,e){c(t,n,(void 0!==e?i:o)(r),u(e))}}})},{11:11,64:64,7:7}],274:[function(t,n,r){var e=t(33);e(e.P+e.R,"Set",{toJSON:t(23)("Set")})},{23:23,33:33}],275:[function(t,n,r){"use strict";var e=t(33),i=t(97)(!0);e(e.P,"String",{at:function at(t){return i(this,t)}})},{33:33,97:97}],276:[function(t,n,r){"use strict";var e=t(33),i=t(100);e(e.P,"String",{padEnd:function padEnd(t){return i(this,t,arguments.length>1?arguments[1]:void 0,!1)}})},{100:100,33:33}],277:[function(t,n,r){"use strict";var e=t(33),i=t(100);e(e.P,"String",{padStart:function padStart(t){return i(this,t,arguments.length>1?arguments[1]:void 0,!0)}})},{100:100,33:33}],278:[function(t,n,r){"use strict";t(102)("trimLeft",function(t){return function trimLeft(){return t(this,1)}},"trimStart")},{102:102}],279:[function(t,n,r){"use strict";t(102)("trimRight",function(t){return function trimRight(){return t(this,2)}},"trimEnd")},{102:102}],280:[function(t,n,r){var e=t(33);e(e.S,"System",{global:t(39)})},{33:33,39:39}],281:[function(t,n,r){for(var e=t(129),i=t(87),o=t(39),u=t(41),c=t(57),a=t(115),f=a("iterator"),s=a("toStringTag"),l=c.Array,h=["NodeList","DOMTokenList","MediaList","StyleSheetList","CSSRuleList"],v=0;5>v;v++){var p,g=h[v],d=o[g],y=d&&d.prototype;if(y){y[f]||u(y,f,l),y[s]||u(y,s,g),c[g]=l;for(p in e)y[p]||i(y,p,e[p],!0)}}},{115:115,129:129,39:39,41:41,57:57,87:87}],282:[function(t,n,r){var e=t(33),i=t(104);e(e.G+e.B,{setImmediate:i.set,clearImmediate:i.clear})},{104:104,33:33}],283:[function(t,n,r){var e=t(39),i=t(33),o=t(45),u=t(83),c=e.navigator,a=!!c&&/MSIE .\./.test(c.userAgent),f=function(t){return a?function(n,r){return t(o(u,[].slice.call(arguments,2),"function"==typeof n?n:Function(n)),r)}:t};i(i.G+i.B+i.F*a,{setTimeout:f(e.setTimeout),setInterval:f(e.setInterval)})},{33:33,39:39,45:45,83:83}],284:[function(t,n,r){t(241),t(178),t(180),t(179),t(182),t(184),t(189),t(183),t(181),t(191),t(190),t(186),t(187),t(185),t(177),t(188),t(192),t(193),t(144),t(146),t(145),t(195),t(194),t(165),t(175),t(176),t(166),t(167),t(168),t(169),t(170),t(171),t(172),t(173),t(174),t(148),t(149),t(150),t(151),t(152),t(153),t(154),t(155),t(156),t(157),t(158),t(159),t(160),t(161),t(162),t(163),t(164),t(228),t(233),t(240),t(231),t(223),t(224),t(229),t(234),t(236),t(219),t(220),t(221),t(222),t(225),t(226),t(227),t(230),t(232),t(235),t(237),t(238),t(239),t(140),t(143),t(141),t(142),t(128),t(126),t(133),t(130),t(136),t(138),t(125),t(132),t(122),t(137),t(120),t(135),t(134),t(127),t(131),t(119),t(121),t(124),t(123),t(139),t(129),t(211),t(217),t(212),t(213),t(214),t(215),t(216),t(196),t(147),t(218),t(253),t(254),t(242),t(243),t(248),t(251),t(252),t(246),t(249),t(247),t(250),t(244),t(245),t(197),t(198),t(199),t(200),t(201),t(204),t(202),t(203),t(205),t(206),t(207),t(208),t(210),t(209),t(255),t(275),t(277),t(276),t(278),t(279),t(263),t(264),t(262),t(257),t(274),t(280),t(256),t(258),t(260),t(259),t(261),t(265),t(266),t(268),t(267),t(270),t(269),t(271),t(272),t(273),t(283),t(282),t(281),n.exports=t(26)},{119:119,120:120,121:121,122:122,123:123,124:124,125:125,126:126,127:127,128:128,129:129,130:130,131:131,132:132,133:133,134:134,135:135,136:136,137:137,138:138,139:139,140:140,141:141,142:142,143:143,144:144,145:145,146:146,147:147,148:148,149:149,150:150,151:151,152:152,153:153,154:154,155:155,156:156,157:157,158:158,159:159,160:160,161:161,162:162,163:163,164:164,165:165,166:166,167:167,168:168,169:169,170:170,171:171,172:172,173:173,174:174,175:175,176:176,177:177,178:178,179:179,180:180,181:181,182:182,183:183,184:184,185:185,186:186,187:187,188:188,189:189,190:190,191:191,192:192,193:193,194:194,195:195,196:196,197:197,198:198,199:199,200:200,201:201,202:202,203:203,204:204,205:205,206:206,207:207,208:208,209:209,210:210,211:211,212:212,213:213,214:214,215:215,216:216,217:217,218:218,219:219,220:220,221:221,222:222,223:223,224:224,225:225,226:226,227:227,228:228,229:229,230:230,231:231,232:232,233:233,234:234,235:235,236:236,237:237,238:238,239:239,240:240,241:241,242:242,243:243,244:244,245:245,246:246,247:247,248:248,249:249,250:250,251:251,252:252,253:253,254:254,255:255,256:256,257:257,258:258,259:259,26:26,260:260,261:261,262:262,263:263,264:264,265:265,266:266,267:267,268:268,269:269,270:270,271:271,272:272,273:273,274:274,275:275,276:276,277:277,278:278,279:279,280:280,281:281,282:282,283:283}],285:[function(t,n,r){(function(t){!function(t){"use strict";function wrap(t,n,r,e){var i=Object.create((n||Generator).prototype),o=new Context(e||[]);return i._invoke=makeInvokeMethod(t,r,o),i}function tryCatch(t,n,r){try{return{type:"normal",arg:t.call(n,r)}}catch(e){return{type:"throw",arg:e}}}function Generator(){}function GeneratorFunction(){}function GeneratorFunctionPrototype(){}function defineIteratorMethods(t){["next","throw","return"].forEach(function(n){t[n]=function(t){return this._invoke(n,t)}})}function AwaitArgument(t){this.arg=t}function AsyncIterator(t){function invoke(n,i){var o=t[n](i),u=o.value;return u instanceof AwaitArgument?Promise.resolve(u.arg).then(r,e):Promise.resolve(u).then(function(t){return o.value=t,o})}function enqueue(t,r){function callInvokeWithMethodAndArg(){return invoke(t,r)}return n=n?n.then(callInvokeWithMethodAndArg,callInvokeWithMethodAndArg):new Promise(function(t){t(callInvokeWithMethodAndArg())})}"object"==typeof process&&process.domain&&(invoke=process.domain.bind(invoke));var n,r=invoke.bind(t,"next"),e=invoke.bind(t,"throw");invoke.bind(t,"return");this._invoke=enqueue}function makeInvokeMethod(t,n,e){var i=c;return function invoke(o,u){if(i===f)throw new Error("Generator is already running");if(i===s){if("throw"===o)throw u;return doneResult()}for(;;){var h=e.delegate;if(h){if("return"===o||"throw"===o&&h.iterator[o]===r){e.delegate=null;var v=h.iterator["return"];if(v){var p=tryCatch(v,h.iterator,u);if("throw"===p.type){o="throw",u=p.arg;continue}}if("return"===o)continue}var p=tryCatch(h.iterator[o],h.iterator,u);if("throw"===p.type){e.delegate=null,o="throw",u=p.arg;continue}o="next",u=r;var g=p.arg;if(!g.done)return i=a,g;e[h.resultName]=g.value,e.next=h.nextLoc,e.delegate=null}if("next"===o)e._sent=u,i===a?e.sent=u:e.sent=r;else if("throw"===o){if(i===c)throw i=s,u;e.dispatchException(u)&&(o="next",u=r)}else"return"===o&&e.abrupt("return",u);i=f;var p=tryCatch(t,n,e);if("normal"===p.type){i=e.done?s:a;var g={value:p.arg,done:e.done};if(p.arg!==l)return g;e.delegate&&"next"===o&&(u=r)}else"throw"===p.type&&(i=s,o="throw",u=p.arg)}}}function pushTryEntry(t){var n={tryLoc:t[0]};1 in t&&(n.catchLoc=t[1]),2 in t&&(n.finallyLoc=t[2],n.afterLoc=t[3]),this.tryEntries.push(n)}function resetTryEntry(t){var n=t.completion||{};n.type="normal",delete n.arg,t.completion=n}function Context(t){this.tryEntries=[{tryLoc:"root"}],t.forEach(pushTryEntry,this),this.reset(!0)}function values(t){if(t){var n=t[i];if(n)return n.call(t);if("function"==typeof t.next)return t;if(!isNaN(t.length)){var o=-1,u=function next(){for(;++o<t.length;)if(e.call(t,o))return next.value=t[o],next.done=!1,next;return next.value=r,next.done=!0,next};return u.next=u}}return{next:doneResult}}function doneResult(){return{value:r,done:!0}}var r,e=Object.prototype.hasOwnProperty,i="function"==typeof Symbol&&Symbol.iterator||"@@iterator",o="object"==typeof n,u=t.regeneratorRuntime;if(u)return void(o&&(n.exports=u));u=t.regeneratorRuntime=o?n.exports:{},u.wrap=wrap;var c="suspendedStart",a="suspendedYield",f="executing",s="completed",l={},h=GeneratorFunctionPrototype.prototype=Generator.prototype;GeneratorFunction.prototype=h.constructor=GeneratorFunctionPrototype,GeneratorFunctionPrototype.constructor=GeneratorFunction,GeneratorFunction.displayName="GeneratorFunction",u.isGeneratorFunction=function(t){var n="function"==typeof t&&t.constructor;return n?n===GeneratorFunction||"GeneratorFunction"===(n.displayName||n.name):!1},u.mark=function(t){return Object.setPrototypeOf?Object.setPrototypeOf(t,GeneratorFunctionPrototype):t.__proto__=GeneratorFunctionPrototype,t.prototype=Object.create(h),t},u.awrap=function(t){return new AwaitArgument(t)},defineIteratorMethods(AsyncIterator.prototype),u.async=function(t,n,r,e){var i=new AsyncIterator(wrap(t,n,r,e));return u.isGeneratorFunction(n)?i:i.next().then(function(t){return t.done?t.value:i.next()})},defineIteratorMethods(h),h[i]=function(){return this},h.toString=function(){return"[object Generator]"},u.keys=function(t){var n=[];for(var r in t)n.push(r);return n.reverse(),function next(){for(;n.length;){var r=n.pop();if(r in t)return next.value=r,next.done=!1,next}return next.done=!0,next}},u.values=values,Context.prototype={constructor:Context,reset:function(t){if(this.prev=0,this.next=0,this.sent=r,this.done=!1,this.delegate=null,this.tryEntries.forEach(resetTryEntry),!t)for(var n in this)"t"===n.charAt(0)&&e.call(this,n)&&!isNaN(+n.slice(1))&&(this[n]=r)},stop:function(){this.done=!0;var t=this.tryEntries[0],n=t.completion;if("throw"===n.type)throw n.arg;return this.rval},dispatchException:function(t){function handle(r,e){return o.type="throw",o.arg=t,n.next=r,!!e}if(this.done)throw t;for(var n=this,r=this.tryEntries.length-1;r>=0;--r){var i=this.tryEntries[r],o=i.completion;if("root"===i.tryLoc)return handle("end");if(i.tryLoc<=this.prev){var u=e.call(i,"catchLoc"),c=e.call(i,"finallyLoc");if(u&&c){if(this.prev<i.catchLoc)return handle(i.catchLoc,!0);if(this.prev<i.finallyLoc)return handle(i.finallyLoc)}else if(u){if(this.prev<i.catchLoc)return handle(i.catchLoc,!0)}else{if(!c)throw new Error("try statement without catch or finally");if(this.prev<i.finallyLoc)return handle(i.finallyLoc)}}}},abrupt:function(t,n){for(var r=this.tryEntries.length-1;r>=0;--r){var i=this.tryEntries[r];if(i.tryLoc<=this.prev&&e.call(i,"finallyLoc")&&this.prev<i.finallyLoc){var o=i;break}}o&&("break"===t||"continue"===t)&&o.tryLoc<=n&&n<=o.finallyLoc&&(o=null);var u=o?o.completion:{};return u.type=t,u.arg=n,o?this.next=o.finallyLoc:this.complete(u),l},complete:function(t,n){if("throw"===t.type)throw t.arg;"break"===t.type||"continue"===t.type?this.next=t.arg:"return"===t.type?(this.rval=t.arg,this.next="end"):"normal"===t.type&&n&&(this.next=n)},finish:function(t){for(var n=this.tryEntries.length-1;n>=0;--n){var r=this.tryEntries[n];if(r.finallyLoc===t)return this.complete(r.completion,r.afterLoc),resetTryEntry(r),l}},"catch":function(t){for(var n=this.tryEntries.length-1;n>=0;--n){var r=this.tryEntries[n];if(r.tryLoc===t){var e=r.completion;if("throw"===e.type){var i=e.arg;resetTryEntry(r)}return i}}throw new Error("illegal catch attempt")},delegateYield:function(t,n,r){return this.delegate={iterator:values(t),resultName:n,nextLoc:r},l}}}("object"==typeof t?t:"object"==typeof window?window:"object"==typeof self?self:this)}).call(this,"undefined"!=typeof global?global:"undefined"!=typeof self?self:"undefined"!=typeof window?window:{})},{}]},{},[1]);
