# Supplementary material for: A molecular atlas of the developing ectoderm defines neural, neural crest, placode, and nonneural progenitor identity in vertebrates
Source: PLoS Biol. 2017 Oct 19;15(10):e2004045. doi: 10.1371/journal.pbio.2004045 (PMC5663519; doi:10.1371/journal.pbio.2004045)
Supplement: S1 Web Archive — (ZIP) [file pbio.2004045.s015.zip › EctoMAP_example-bmp4/EctoMap_tool-bmp4_files/dataTables.css]

div.dataTables_length label {
	font-weight: normal;
	text-align: left;
	white-space: nowrap;
}

div.dataTables_length select {
	width: 75px;
	display: inline-block;
}

div.dataTables_filter {
	text-align: right;
}

div.dataTables_filter label {
	font-weight: normal;
	white-space: nowrap;
	text-align: left;
}

div.dataTables_filter input {
	margin-left: 0.5em;
	display: inline-block;
}

div.dataTables_info {
	padding-top: 8px;
	white-space: nowrap;
}

div.dataTables_paginate {
	margin: 0;
	white-space: nowrap;
	text-align: right;
}

div.dataTables_paginate ul.pagination {
	margin: 2px 0;
	white-space: nowrap;
}

@media screen and (max-width: 767px) {
	div.dataTables_length,
	div.dataTables_filter,
	div.dataTables_info,
	div.dataTables_paginate {
		text-align: center;
	}
}


table.dataTable td,
table.dataTable th {
	-webkit-box-sizing: content-box;
	-moz-box-sizing: content-box;
	box-sizing: content-box;
}


table.dataTable {
	clear: both;
	margin-top: 6px !important;
	margin-bottom: 6px !important;
	max-width: none !important;
}

table.dataTable thead .sorting,
table.dataTable thead .sorting_asc,
table.dataTable thead .sorting_desc,
table.dataTable thead .sorting_asc_disabled,
table.dataTable thead .sorting_desc_disabled {
	cursor: pointer;
}

table.dataTable thead .sorting { background: url('../images/sort_both.png') no-repeat center right; }
table.dataTable thead .sorting_asc { background: url('../images/sort_asc.png') no-repeat center right; }
table.dataTable thead .sorting_desc { background: url('../images/sort_desc.png') no-repeat center right; }

table.dataTable thead .sorting_asc_disabled { background: url('../images/sort_asc_disabled.png') no-repeat center right; }
table.dataTable thead .sorting_desc_disabled { background: url('../images/sort_desc_disabled.png') no-repeat center right; }

table.dataTable thead > tr > th {
	padding-left: 18px;
	padding-right: 18px;
}

table.dataTable th:active {
	outline: none;
}

/* Scrolling */
div.dataTables_scrollHead table {
	margin-bottom: 0 !important;
	border-bottom-left-radius: 0;
	border-bottom-right-radius: 0;
}

div.dataTables_scrollHead table thead tr:last-child th:first-child,
div.dataTables_scrollHead table thead tr:last-child td:first-child {
	border-bottom-left-radius: 0 !important;
	border-bottom-right-radius: 0 !important;
}

div.dataTables_scrollBody table {
	border-top: none;
	margin-top: 0 !important;
	margin-bottom: 0 !important;
}

div.dataTables_scrollBody tbody tr:first-child th,
div.dataTables_scrollBody tbody tr:first-child td {
	border-top: none;
}

div.dataTables_scrollFoot table {
	margin-top: 0 !important;
	border-top: none;
}

/* Frustratingly the border-collapse:collapse used by Bootstrap makes the column
   width calculations when using scrolling impossible to align columns. We have
   to use separate
 */
table.table-bordered.dataTable {
	border-collapse: separate !important;
}
table.table-bordered thead th,
table.table-bordered thead td {
	border-left-width: 0;
	border-top-width: 0;
}
table.table-bordered tbody th,
table.table-bordered tbody td {
	border-left-width: 0;
	border-bottom-width: 0;
}
table.table-bordered th:last-child,
table.table-bordered td:last-child {
	border-right-width: 0;
}
div.dataTables_scrollHead table.table-bordered {
	border-bottom-width: 0;
}


/*
 * TableTools styles
 */
.table.dataTable tbody tr.active td,
.table.dataTable tbody tr.active th {
	background-color: #08C;
	color: white;
}

.table.dataTable tbody tr.active:hover td,
.table.dataTable tbody tr.active:hover th {
	background-color: #0075b0 !important;
}

.table.dataTable tbody tr.active th > a,
.table.dataTable tbody tr.active td > a {
	color: white;
}

.table-striped.dataTable tbody tr.active:nth-child(odd) td,
.table-striped.dataTable tbody tr.active:nth-child(odd) th {
	background-color: #017ebc;
}

table.DTTT_selectable tbody tr {
	cursor: pointer;
}

div.DTTT .btn {
	color: #333 !important;
	font-size: 12px;
}

div.DTTT .btn:hover {
	text-decoration: none !important;
}

ul.DTTT_dropdown.dropdown-menu {
  z-index: 2003;
}

ul.DTTT_dropdown.dropdown-menu a {
	color: #333 !important; /* needed only when demo_page.css is included */
}

ul.DTTT_dropdown.dropdown-menu li {
	position: relative;
}

ul.DTTT_dropdown.dropdown-menu li:hover a {
	background-color: #0088cc;
	color: white !important;
}

div.DTTT_collection_background {
	z-index: 2002;	
}

/* TableTools information display */
div.DTTT_print_info {
	position: fixed;
	top: 50%;
	left: 50%;
	width: 400px;
	height: 150px;
	margin-left: -200px;
	margin-top: -75px;
	text-align: center;
	color: #333;
	padding: 10px 30px;
	opacity: 0.95;

	background-color: white;
	border: 1px solid rgba(0, 0, 0, 0.2);
	border-radius: 6px;
	
	-webkit-box-shadow: 0 3px 7px rgba(0, 0, 0, 0.5);
	        box-shadow: 0 3px 7px rgba(0, 0, 0, 0.5);
}

div.DTTT_print_info h6 {
	font-weight: normal;
	font-size: 28px;
	line-height: 28px;
	margin: 1em;
}

div.DTTT_print_info p {
	font-size: 14px;
	line-height: 20px;
}

div.dataTables_processing {
    position: absolute;
    top: 50%;
    left: 50%;
    width: 100%;
    height: 60px;
    margin-left: -50%;
    margin-top: -25px;
    padding-top: 20px;
    padding-bottom: 20px;
    text-align: center;
    font-size: 1.2em;
    background-color: white;
    background: -webkit-gradient(linear, left top, right top, color-stop(0%, rgba(255,255,255,0)), color-stop(25%, rgba(255,255,255,0.9)), color-stop(75%, rgba(255,255,255,0.9)), color-stop(100%, rgba(255,255,255,0)));
    background: -webkit-linear-gradient(left, rgba(255,255,255,0) 0%, rgba(255,255,255,0.9) 25%, rgba(255,255,255,0.9) 75%, rgba(255,255,255,0) 100%);
    background: -moz-linear-gradient(left, rgba(255,255,255,0) 0%, rgba(255,255,255,0.9) 25%, rgba(255,255,255,0.9) 75%, rgba(255,255,255,0) 100%);
    background: -ms-linear-gradient(left, rgba(255,255,255,0) 0%, rgba(255,255,255,0.9) 25%, rgba(255,255,255,0.9) 75%, rgba(255,255,255,0) 100%);
    background: -o-linear-gradient(left, rgba(255,255,255,0) 0%, rgba(255,255,255,0.9) 25%, rgba(255,255,255,0.9) 75%, rgba(255,255,255,0) 100%);
    background: linear-gradient(to right, rgba(255,255,255,0) 0%, rgba(255,255,255,0.9) 25%, rgba(255,255,255,0.9) 75%, rgba(255,255,255,0) 100%);
}


/*
 * FixedColumns styles
 */
div.DTFC_LeftHeadWrapper table,
div.DTFC_LeftFootWrapper table,
div.DTFC_RightHeadWrapper table,
div.DTFC_RightFootWrapper table,
table.DTFC_Cloned tr.even {
    background-color: white;
    margin-bottom: 0;
}
 
div.DTFC_RightHeadWrapper table ,
div.DTFC_LeftHeadWrapper table {
	border-bottom: none !important;
    margin-bottom: 0 !important;
    border-top-right-radius: 0 !important;
    border-bottom-left-radius: 0 !important;
    border-bottom-right-radius: 0 !important;
}
 
div.DTFC_RightHeadWrapper table thead tr:last-child th:first-child,
div.DTFC_RightHeadWrapper table thead tr:last-child td:first-child,
div.DTFC_LeftHeadWrapper table thead tr:last-child th:first-child,
div.DTFC_LeftHeadWrapper table thead tr:last-child td:first-child {
    border-bottom-left-radius: 0 !important;
    border-bottom-right-radius: 0 !important;
}
 
div.DTFC_RightBodyWrapper table,
div.DTFC_LeftBodyWrapper table {
    border-top: none;
    margin: 0 !important;
}
 
div.DTFC_RightBodyWrapper tbody tr:first-child th,
div.DTFC_RightBodyWrapper tbody tr:first-child td,
div.DTFC_LeftBodyWrapper tbody tr:first-child th,
div.DTFC_LeftBodyWrapper tbody tr:first-child td {
    border-top: none;
}
 
div.DTFC_RightFootWrapper table,
div.DTFC_LeftFootWrapper table {
    border-top: none;
    margin-top: 0 !important;
}


/*
 * FixedHeader styles
 */
div.FixedHeader_Cloned table {
	margin: 0 !important
}
