# Supplementary material for: A molecular atlas of the developing ectoderm defines neural, neural crest, placode, and nonneural progenitor identity in vertebrates
Source: PLoS Biol. 2017 Oct 19;15(10):e2004045. doi: 10.1371/journal.pbio.2004045 (PMC5663519; doi:10.1371/journal.pbio.2004045)
Supplement: S1 Web Archive — (ZIP) [file pbio.2004045.s015.zip › EctoMAP_example-bmp4/EctoMap_tool-bmp4_files/dataTables_002.css]

/* Sorting */
table.dataTable tr.odd td.sorting_1 { background-color: #D3D6FF; }
table.dataTable tr.odd td.sorting_2 { background-color: #DADCFF; }
table.dataTable tr.odd td.sorting_3 { background-color: #E0E2FF; }
table.dataTable tr.even td.sorting_1 { background-color: #EAEBFF; }
table.dataTable tr.even td.sorting_2 { background-color: #F2F3FF; }
table.dataTable tr.even td.sorting_3 { background-color: #F9F9FF; }

table.dataTable tr.odd td.sorting_1 { background-color: #D3D6FF; }
table.dataTable tr.odd td.sorting_2 { background-color: #DADCFF; }
table.dataTable tr.odd td.sorting_3 { background-color: #E0E2FF; }
table.dataTable tr.even td.sorting_1 { background-color: #EAEBFF; }
table.dataTable tr.even td.sorting_2 { background-color: #F2F3FF; }
table.dataTable tr.even td.sorting_3 { background-color: #F9F9FF; }

/* Selected rows */
table.dataTable tbody tr.selected,
table.dataTable tr.selected td.sorting_1,
table.dataTable tr.selected td.sorting_2,
table.dataTable tr.selected td.sorting_3,
.table-striped tbody>tr.selected:nth-child(odd)>td,
.table-striped tbody>tr.selected:nth-child(even)>td {
  background-color: #b0bed9;
}

/* Search boxes in the footer */
table tfoot input {
  width: 100%;
}
