# Supplementary material for: A molecular atlas of the developing ectoderm defines neural, neural crest, placode, and nonneural progenitor identity in vertebrates
Source: PLoS Biol. 2017 Oct 19;15(10):e2004045. doi: 10.1371/journal.pbio.2004045 (PMC5663519; doi:10.1371/journal.pbio.2004045)
Supplement: S1 Web Archive — (ZIP) [file pbio.2004045.s015.zip › EctoMAP_example-bmp4/EctoMap_tool-bmp4_files/ion.css]

/* Ion.RangeSlider, Shiny Skin

// This skin has been modified for use with Shiny.
// It's based on the HTML5 skin, which doesn't require any sprites, but
// has been modified to have no gradients, and to have dimensions similar to
// the skinNice theme.

// css version 2.0.0
// © RStudio, Inc, 2014
// © Denis Ineshin, 2014    https://github.com/IonDen
// © guybowden, 2014        https://github.com/guybowden
// ===================================================================================================================*/

/* =====================================================================================================================
// Skin details */

.irs {
    height: 40px;
}
.irs-with-grid {
    height: 60px;
}
.irs-line {
    height: 8px; top: 25px;
    background: #EEE;
    background: linear-gradient(to bottom, #DDD -50%, #FFF 150%); /* W3C */
    border: 1px solid #CCC;
    border-radius: 16px;
    -moz-border-radius: 16px;
}
    .irs-line-left {
        height: 8px;
    }
    .irs-line-mid {
        height: 8px;
    }
    .irs-line-right {
        height: 8px;
    }

.irs-bar {
    height: 8px; top: 25px;
    border-top: 1px solid #428bca;
    border-bottom: 1px solid #428bca;
    background: #428bca;
}
    .irs-bar-edge {
        height: 8px; top: 25px;
        width: 14px;
        border: 1px solid #428bca;
        border-right: 0;
        background: #428bca;
        border-radius: 16px 0 0 16px;
        -moz-border-radius: 16px 0 0 16px;
    }

.irs-shadow {
    height: 2px; top: 38px;
    background: #000;
    opacity: 0.3;
    border-radius: 5px;
    -moz-border-radius: 5px;
}
.lt-ie9 .irs-shadow {
    filter: alpha(opacity=30);
}

.irs-slider {
    top: 17px;
    width: 22px; height: 22px;
    border: 1px solid #AAA;
    background: #DDD;
    border-radius: 27px;
    -moz-border-radius: 27px;
    box-shadow: 1px 1px 3px rgba(0,0,0,0.3);
    cursor: pointer;
}

#irs-active-slider, .irs-slider:hover {
    background: #FFF;
}

.irs-min, .irs-max {
    color: #333;
    font-size: 10px; line-height: 1.333;
    text-shadow: none;
    top: 0;
    padding: 1px 3px;
    background: rgba(0,0,0,0.1);
    border-radius: 3px;
    -moz-border-radius: 3px;
}

.lt-ie9 .irs-min, .lt-ie9 .irs-max {
    background: #ccc;
}

.irs-from, .irs-to, .irs-single {
    color: #fff;
    font-size: 11px; line-height: 1.333;
    text-shadow: none;
    padding: 1px 3px;
    background: #428bca;
    border-radius: 3px;
    -moz-border-radius: 3px;
}
.lt-ie9 .irs-from, .lt-ie9 .irs-to, .lt-ie9 .irs-single {
    background: #999;
}

.irs-grid {
    height: 27px;
}
.irs-grid-pol {
    opacity: 0.5;
    background: #428bca;
}
.irs-grid-pol.small {
    background: #999;
}

.irs-grid-text {
    bottom: 5px;
    color: #99a4ac;
}

.irs-disabled {
}
