# Supplementary material for: A molecular atlas of the developing ectoderm defines neural, neural crest, placode, and nonneural progenitor identity in vertebrates
Source: PLoS Biol. 2017 Oct 19;15(10):e2004045. doi: 10.1371/journal.pbio.2004045 (PMC5663519; doi:10.1371/journal.pbio.2004045)
Supplement: S1 Web Archive — (ZIP) [file pbio.2004045.s015.zip › EctoMAP_example-bmp4/EctoMap_tool-bmp4_files/ion_002.css]

/* Ion.RangeSlider
// css version 2.0.3
// © 2013-2014 Denis Ineshin | IonDen.com
// ===================================================================================================================*/

/* =====================================================================================================================
// RangeSlider */

.irs {
    position: relative; display: block;
    -webkit-touch-callout: none;
    -webkit-user-select: none;
     -khtml-user-select: none;
       -moz-user-select: none;
        -ms-user-select: none;
            user-select: none;
}
    .irs-line {
        position: relative; display: block;
        overflow: hidden;
        outline: none !important;
    }
        .irs-line-left, .irs-line-mid, .irs-line-right {
            position: absolute; display: block;
            top: 0;
        }
        .irs-line-left {
            left: 0; width: 11%;
        }
        .irs-line-mid {
            left: 9%; width: 82%;
        }
        .irs-line-right {
            right: 0; width: 11%;
        }

    .irs-bar {
        position: absolute; display: block;
        left: 0; width: 0;
    }
        .irs-bar-edge {
            position: absolute; display: block;
            top: 0; left: 0;
        }

    .irs-shadow {
        position: absolute; display: none;
        left: 0; width: 0;
    }

    .irs-slider {
        position: absolute; display: block;
        cursor: default;
        z-index: 1;
    }
        .irs-slider.single {

        }
        .irs-slider.from {

        }
        .irs-slider.to {

        }
        .irs-slider.type_last {
            z-index: 2;
        }

    .irs-min {
        position: absolute; display: block;
        left: 0;
        cursor: default;
    }
    .irs-max {
        position: absolute; display: block;
        right: 0;
        cursor: default;
    }

    .irs-from, .irs-to, .irs-single {
        position: absolute; display: block;
        top: 0; left: 0;
        cursor: default;
        white-space: nowrap;
    }

.irs-grid {
    position: absolute; display: none;
    bottom: 0; left: 0;
    width: 100%; height: 20px;
}
.irs-with-grid .irs-grid {
    display: block;
}
    .irs-grid-pol {
        position: absolute;
        top: 0; left: 0;
        width: 1px; height: 8px;
        background: #000;
    }
    .irs-grid-pol.small {
        height: 4px;
    }
    .irs-grid-text {
        position: absolute;
        bottom: 0; left: 0;
        white-space: nowrap;
        text-align: center;
        font-size: 9px; line-height: 9px;
        padding: 0 3px;
        color: #000;
    }

.irs-disable-mask {
    position: absolute; display: block;
    top: 0; left: -1%;
    width: 102%; height: 100%;
    cursor: default;
    background: rgba(0,0,0,0.0);
    z-index: 2;
}
.lt-ie9 .irs-disable-mask {
    background: #000;
    filter: alpha(opacity=0);
    cursor: not-allowed;
}

.irs-disabled {
    opacity: 0.4;
}


.irs-hidden-input {
    position: absolute !important;
    display: block !important;
    top: 0 !important;
    left: 0 !important;
    width: 0 !important;
    height: 0 !important;
    font-size: 0 !important;
    line-height: 0 !important;
    padding: 0 !important;
    margin: 0 !important;
    outline: none !important;
    z-index: -9999 !important;
    background: none !important;
    border-style: solid !important;
    border-color: transparent !important;
}
