# Supplementary material for: A molecular atlas of the developing ectoderm defines neural, neural crest, placode, and nonneural progenitor identity in vertebrates
Source: PLoS Biol. 2017 Oct 19;15(10):e2004045. doi: 10.1371/journal.pbio.2004045 (PMC5663519; doi:10.1371/journal.pbio.2004045)
Supplement: S1 Web Archive — (ZIP) [file pbio.2004045.s015.zip › EctoMAP_example-bmp4/EctoMap_tool-bmp4_files/json2-min.js]

("object"!=typeof JSON||JSON.stringify("\uf977").length>3)&&(JSON={}),function(){"use strict"
function f(t){return 10>t?"0"+t:t}function quote(t){return escapable.lastIndex=0,escapable.test(t)?'"'+t.replace(escapable,function(t){var e=meta[t]
return"string"==typeof e?e:"\\u"+("0000"+t.charCodeAt(0).toString(16)).slice(-4)})+'"':'"'+t+'"'}function str(t,e){var n,r,o,f,u,p=gap,a=e[t]
switch(a&&"object"==typeof a&&"function"==typeof a.toJSON&&(a=a.toJSON(t)),"function"==typeof rep&&(a=rep.call(e,t,a)),typeof a){case"string":return quote(a)
case"number":return isFinite(a)?a+"":"null"
case"boolean":case"null":return a+""
case"object":if(!a)return"null"
if(gap+=indent,u=[],"[object Array]"===Object.prototype.toString.apply(a)){for(f=a.length,n=0;f>n;n+=1)u[n]=str(n,a)||"null"
return o=0===u.length?"[]":gap?"[\n"+gap+u.join(",\n"+gap)+"\n"+p+"]":"["+u.join(",")+"]",gap=p,o}if(rep&&"object"==typeof rep)for(f=rep.length,n=0;f>n;n+=1)"string"==typeof rep[n]&&(r=rep[n],o=str(r,a),o&&u.push(quote(r)+(gap?": ":":")+o))
else for(r in a)Object.prototype.hasOwnProperty.call(a,r)&&(o=str(r,a),o&&u.push(quote(r)+(gap?": ":":")+o))
return o=0===u.length?"{}":gap?"{\n"+gap+u.join(",\n"+gap)+"\n"+p+"}":"{"+u.join(",")+"}",gap=p,o}}"function"!=typeof Date.prototype.toJSON&&(Date.prototype.toJSON=function(){return isFinite(this.valueOf())?this.getUTCFullYear()+"-"+f(this.getUTCMonth()+1)+"-"+f(this.getUTCDate())+"T"+f(this.getUTCHours())+":"+f(this.getUTCMinutes())+":"+f(this.getUTCSeconds())+"Z":null},String.prototype.toJSON=Number.prototype.toJSON=Boolean.prototype.toJSON=function(){return this.valueOf()})
var cx,escapable,gap,indent,meta,rep
"function"!=typeof JSON.stringify&&(escapable=/[\\\"\x00-\x1f\x7f-\x9f\u00ad\u0600-\u0604\u070f\u17b4\u17b5\u200c-\u200f\u2028-\u202f\u2060-\u206f\ufeff\ufff0-\uffff]/g,meta={"\b":"\\b","	":"\\t","\n":"\\n","\f":"\\f","\r":"\\r",'"':'\\"',"\\":"\\\\"},JSON.stringify=function(t,e,n){var r
if(gap="",indent="","number"==typeof n)for(r=0;n>r;r+=1)indent+=" "
else"string"==typeof n&&(indent=n)
if(rep=e,e&&"function"!=typeof e&&("object"!=typeof e||"number"!=typeof e.length))throw Error("JSON.stringify")
return str("",{"":t})}),"function"!=typeof JSON.parse&&(cx=/[\u0000\u00ad\u0600-\u0604\u070f\u17b4\u17b5\u200c-\u200f\u2028-\u202f\u2060-\u206f\ufeff\ufff0-\uffff]/g,JSON.parse=function(text,reviver){function walk(t,e){var n,r,o=t[e]
if(o&&"object"==typeof o)for(n in o)Object.prototype.hasOwnProperty.call(o,n)&&(r=walk(o,n),void 0!==r?o[n]=r:delete o[n])
return reviver.call(t,e,o)}var j
if(text+="",cx.lastIndex=0,cx.test(text)&&(text=text.replace(cx,function(t){return"\\u"+("0000"+t.charCodeAt(0).toString(16)).slice(-4)})),/^[\],:{}\s]*$/.test(text.replace(/\\(?:["\\\/bfnrt]|u[0-9a-fA-F]{4})/g,"@").replace(/"[^"\\\n\r]*"|true|false|null|-?\d+(?:\.\d*)?(?:[eE][+\-]?\d+)?/g,"]").replace(/(?:^|:|,)(?:\s*\[)+/g,"")))return j=eval("("+text+")"),"function"==typeof reviver?walk({"":j},""):j
throw new SyntaxError("JSON.parse")})}()
