# Supplementary material for: A molecular atlas of the developing ectoderm defines neural, neural crest, placode, and nonneural progenitor identity in vertebrates
Source: PLoS Biol. 2017 Oct 19;15(10):e2004045. doi: 10.1371/journal.pbio.2004045 (PMC5663519; doi:10.1371/journal.pbio.2004045)
Supplement: S1 Web Archive — (ZIP) [file pbio.2004045.s015.zip › EctoMAP_example-bmp4/EctoMap_tool-bmp4_files/shiny.css]

/* This is necessary so that an empty verbatimTextOutput slot
is the same height as a non-empty one (only important when
* placeholder = TRUE) */
pre.shiny-text-output:empty::before {
  content: " ";
}

pre.shiny-text-output.noplaceholder:empty {
  margin: 0;
  padding: 0;
  border-width: 0;
  height: 0;
}

#shiny-disconnected-overlay {
  position: fixed;
  top: 0;
  bottom: 0;
  left: 0;
  right: 0;
  background-color: #999;
  opacity: 0.5;
  overflow: hidden;
  z-index: 99998;
  pointer-events: none;
}

.table.shiny-table > thead > tr > th,
.table.shiny-table > tbody > tr > th,
.table.shiny-table > tfoot > tr > th,
.table.shiny-table > thead > tr > td,
.table.shiny-table > tbody > tr > td,
.table.shiny-table > tfoot > tr > td {
  padding-left: 12px;
  padding-right: 12px ;
}

.shiny-table.spacing-xs > thead > tr > th,
.shiny-table.spacing-xs > tbody > tr > th,
.shiny-table.spacing-xs > tfoot > tr > th,
.shiny-table.spacing-xs > thead > tr > td,
.shiny-table.spacing-xs > tbody > tr > td,
.shiny-table.spacing-xs > tfoot > tr > td {
  padding-top: 3px;
  padding-bottom: 3px;
}

.shiny-table.spacing-s > thead > tr > th,
.shiny-table.spacing-s > tbody > tr > th,
.shiny-table.spacing-s > tfoot > tr > th,
.shiny-table.spacing-s > thead > tr > td,
.shiny-table.spacing-s > tbody > tr > td,
.shiny-table.spacing-s > tfoot > tr > td {
  padding-top: 5px;
  padding-bottom: 5px;
}

.shiny-table.spacing-m > thead > tr > th,
.shiny-table.spacing-m > tbody > tr > th,
.shiny-table.spacing-m > tfoot > tr > th,
.shiny-table.spacing-m > thead > tr > td,
.shiny-table.spacing-m > tbody > tr > td,
.shiny-table.spacing-m > tfoot > tr > td {
  padding-top: 8px;
  padding-bottom: 8px;
}

.shiny-table.spacing-l > thead > tr > th,
.shiny-table.spacing-l > tbody > tr > th,
.shiny-table.spacing-l > tfoot > tr > th,
.shiny-table.spacing-l > thead > tr > td,
.shiny-table.spacing-l > tbody > tr > td,
.shiny-table.spacing-l > tfoot > tr > td {
  padding-top: 10px;
  padding-bottom: 10px;
}

.shiny-table .NA {
  color: #909090;
}

.shiny-output-error {
  color: red;
  white-space: pre-wrap;
}
.shiny-output-error:before {
  content: 'Error: ';
  font-weight: bold;
}
.shiny-output-error-validation {
  color: #888;
}
.shiny-output-error-validation:before {
  content: '';
  font-weight: inherit;
}

.recalculating {
  opacity: 0.3;
  transition: opacity 250ms ease 500ms;
  -moz-transition: opacity 250ms ease 500ms;
  -webkit-transition: opacity 250ms ease 500ms;
  -o-transition: opacity 250ms ease 500ms;
}

.slider-animate-container {
  text-align: right;
  margin-top: -9px;
}
.slider-animate-button {
  opacity: 0.5;
}
.slider-animate-button .pause {
  display: none;
}
.slider-animate-button.playing .pause {
  display: inline;
}
.slider-animate-button .play {
  display: inline;
}
.slider-animate-button.playing .play {
  display: none;
}

.progress.shiny-file-input-progress {
  visibility: hidden;
}
.progress.shiny-file-input-progress .progress-bar.bar-danger {
  -webkit-transition: none;
  -moz-transition: none;
  -o-transition: none;
  transition: none;
}
/* Make sure the filename doesn't extend past the bounds of the container */
.shiny-input-container input[type=file] {
  overflow: hidden;
  max-width: 100%;
}

/* Old-style progress */
.shiny-progress-container {
  position: fixed;
  top: 0px;
  width: 100%;
  /* Make sure it draws above all Bootstrap components */
  z-index: 2000;
}

.shiny-progress .progress {
  position: absolute;
  width: 100%;
  top: 0px;
  height: 3px;
  margin: 0px;
}

.shiny-progress .bar {
  opacity: 0.6;
  transition-duration: 250ms;
}

.shiny-progress .progress-text {
  position: absolute;
  right: 10px;
  height: 24px;
  width: 240px;
  background-color: #eef8ff;
  margin: 0px;
  padding: 2px 3px;
  opacity: 0.85;
}

.shiny-progress .progress-text .progress-message {
  padding: 0px 3px;
  font-weight: bold;
  font-size: 90%;
}

.shiny-progress .progress-text .progress-detail {
  padding: 0px 3px;
  font-size: 80%;
}

/* New-style progress (uses notifications API) */
.shiny-progress-notification .progress {
  margin-bottom: 5px;
  height: 10px;
}

.shiny-progress-notification .progress-text .progress-message {
  font-weight: bold;
  font-size: 90%;
}

.shiny-progress-notification .progress-text .progress-detail {
  font-size: 80%;
}

.crosshair {
  cursor: crosshair;
}

.grabbable {
  cursor: grab;
  cursor: -moz-grab;
  cursor: -webkit-grab;
}

.grabbing {
  cursor: grabbing;
  cursor: -moz-grabbing;
  cursor: -webkit-grabbing;
}

.ns-resize {
  cursor: ns-resize;
}

.ew-resize {
  cursor: ew-resize;
}

.nesw-resize {
  cursor: nesw-resize;
}

.nwse-resize {
  cursor: nwse-resize;
}


/* Workaround for Qt, which doesn't use font fallbacks */
.qt pre, .qt code {
  font-family: monospace !important;
}

/* Workaround for Qt 5, which draws its own margins around checks and radios;
   overrides the top margin on these elements set by Bootstrap */
.qt5 .radio input[type="radio"],
.qt5 .checkbox input[type="checkbox"] {
  margin-top: 0px;
}

/* consistency with bootstrap.css for selectize.js */
.selectize-control {
  margin-bottom: 10px;
}

.shiny-frame {
  border: none;
}

.shiny-flow-layout>div {
  display: inline-block;
  vertical-align: top;
  padding-right: 12px;
  width: 220px;
}
.shiny-split-layout {
  width: 100%;
  white-space: nowrap;
}
.shiny-split-layout>div {
  display: inline-block;
  vertical-align: top;
  box-sizing: border-box;
  overflow: auto;
}

.shiny-input-panel {
  padding: 6px 8px;
  margin-top: 6px;
  margin-bottom: 6px;
  background-color: #f5f5f5;
  border: 1px solid #e3e3e3;
  border-radius: 2px;
}

/* For checkbox groups and radio buttons, bring the options closer to label,
   if label is present. */
.shiny-input-checkboxgroup label ~ .shiny-options-group,
.shiny-input-radiogroup label ~ .shiny-options-group {
  margin-top: -10px;
}

/* Checkbox groups and radios that are inline need less negative margin to
   separate from label. */
.shiny-input-checkboxgroup.shiny-input-container-inline label ~ .shiny-options-group,
.shiny-input-radiogroup.shiny-input-container-inline label ~ .shiny-options-group {
  margin-top: -1px;
}

/* Limit the width of inputs in the general case. */
.shiny-input-container:not(.shiny-input-container-inline) {
  width: 300px;
  max-width: 100%;
}

/* Don't limit the width of inputs in a sidebar. */
.well .shiny-input-container {
  width: auto;
}

/* Width of non-selectize select inputs */
.shiny-input-container > div > select:not(.selectized) {
  width: 100%;
}


#shiny-notification-panel {
  position: fixed;
  bottom: 0;
  right: 0;
  background-color: rgba(0,0,0,0);
  padding: 2px;
  width: 250px;
  z-index: 99999;
}

.shiny-notification {
  background-color: #e8e8e8;
  color: #333;
  border: 1px solid #ccc;
  border-radius: 3px;
  opacity: 0.85;
  padding: 10px 8px 10px 10px;
  margin: 2px;
}

.shiny-notification-message {
  color: #31708f;
  background-color: #d9edf7;
  border: 1px solid #bce8f1;
}

.shiny-notification-warning {
  color: #8a6d3b;
  background-color: #fcf8e3;
  border: 1px solid #faebcc;
}

.shiny-notification-error {
  color: #a94442;
  background-color: #f2dede;
  border: 1px solid #ebccd1;
}

.shiny-notification-close {
  float: right;
  font-weight: bold;
  font-size: 18px;
  bottom: 9px;
  position: relative;
  padding-left: 4px;
  color: #444;
  cursor: default;
}

.shiny-notification-close:hover {
  color: #000;
}

.shiny-notification-content-action a {
  color: rgb(51, 122, 183);
  text-decoration: underline;
  font-weight: bold;
}
