# Supplementary material for: A molecular atlas of the developing ectoderm defines neural, neural crest, placode, and nonneural progenitor identity in vertebrates
Source: PLoS Biol. 2017 Oct 19;15(10):e2004045. doi: 10.1371/journal.pbio.2004045 (PMC5663519; doi:10.1371/journal.pbio.2004045)
Supplement: S1 Table — The individual samples used for each stage and each area are listed and color coded to match patterns in Figs 1 and 3. The number of biological replicates for each sample is indicated. (XLSX) [file pbio.2004045.s016.xlsx]

## Sheet: S1 Table
	S1 Table, List of samples in the analysis.
	Developmental Stage	Sample ID	Dissected tissue	Number of replicates
	early neurula (St.12.5)	NP(a)	neural plate (a)	3
		NP(b)	neural plate (p)	3
		ANB/PPE	anterior neural border / pre-placodal ectoderm	3
		NB(a)	medial neural border (a)	4
		NB(p)	medial neural border (p)	3
		NB(l)	lateral neural border (a+p)	3
		NNE	non-neural ectoderm (lateral and ventral)	3
	mid- neurula (St.14)	ANF/PPE	anterior neural fold /preplacodal ectoderm	5
		NP(a)	neural plate (a)	3
		NP(b)	neural plate (p)	4
		NP	neural plate (a+p)	2
		NB(a)	neural border (a)	6
		NB(p)	neural border (p)	5
		NB	neural border (a+p)	4
		NNE(a)	lateral non-neural ectoderm (a)	3
		NNE(p)	lateral non-neural ectoderm (p)	3
	late neurula (St. 17)	NC	neural crest (nc)	4
		PE	placodal ectoderm	2
	Whole embryo neurula series	11-11.5	Whole embryo	2
		12	Whole embryo	2
		12.5	Whole embryo	2
		13	Whole embryo	2
		14	Whole embryo	2
		14-15	Whole embryo	2
		16-17	Whole embryo	2
		18-19	Whole embryo	2
