# Supplementary material for: A molecular atlas of the developing ectoderm defines neural, neural crest, placode, and nonneural progenitor identity in vertebrates
Source: PLoS Biol. 2017 Oct 19;15(10):e2004045. doi: 10.1371/journal.pbio.2004045 (PMC5663519; doi:10.1371/journal.pbio.2004045)
Supplement: S2 Table — Sequences and references for the published primer pairs used to validate sample quality. (XLSX) [file pbio.2004045.s017.xlsx]

## Sheet: S2-Table-qPCR
Table S2. qPCR primers used to validate dissections
gene ID	RefSeq	qPCR primer name	Sequence 5’-3’	Ref
eef1a1	NM_001087442.1	Ef1α forward	ACACTGCTCACATTGCTTGC	1
		Ef1α reverse	AGAAGCTCTCCACGCACATT
xk81a1	NM_001086376.1	Epiker forward	GGAGGGAGGACTGGGACAGGTGAC	1
		Epiker reverse	GAAACAACCTTCCCATCAACCACCT
myod1-b	NM_001087823.1	MyoD forward	TACACTGACAGCCCCAATGA	2
		MyoD reverse	TGCAGAGGAGAACAGGGACT
odc1	NM_001086698.1	ODC forward	CATGGCATTCTCCCTGAAGT	2
		ODC reverse	TGGTCCCAAGGCTAAAGTTG
pax3-a	NM_001095524.1	Pax3 forward	CAAGCTCACAGAGGCGCGAGT	1
		Pax3 reverse	AGCTGGCATAGCTGCAGGAGG
snai2-a	NM_001086282.1	Snai2 forward	CACACGTTACCCTGCGTATG	3
		Snai2 reverse	TCTGTCTGCGAATGCTCTGT
sox2	NM_001088222.1	Sox2 forward	CCAGTCCACCTGTAGTCACCTCT	4
		Sox2 reverse	CACTTCTGCCCCAGGTAGGTAC
1. Pegoraro C, Figueiredo AL, Maczkowiak F, Pouponnot C, Eychène A, Monsoro-Burq AH. PFKFB4 controls embryonic patterning via Akt signalling independently of glycolysis. (2015) Nat Commun. 6:5953. 2. Milet, C., Maczkowiak, F., Roche, D. D. & Monsoro-Burq, A. H. (2013) Pax3 and Zic1 drive induction and differentiation of multipotent, migratory, and functional neural crest in Xenopus embryos. PNAS …
