# Supplementary material for: A molecular atlas of the developing ectoderm defines neural, neural crest, placode, and nonneural progenitor identity in vertebrates
Source: PLoS Biol. 2017 Oct 19;15(10):e2004045. doi: 10.1371/journal.pbio.2004045 (PMC5663519; doi:10.1371/journal.pbio.2004045)
Supplement: S4 Table — At each stage, PCA axes indicate which variables discriminate better each sample (dissected tissue). Genes most correlated to axes 1 and 2 are retrieved for each stage (positive and negative correlation). Genes most correlated to axis 3 at stage 14 are msx2, pfkfb4, and sox9 (positive correlation, all expressed in the neural border) and tll1, traf4, dag1, and sox21 (negative correlation). (XLSX) [file pbio.2004045.s019.xlsx]

## Sheet: S4 Table - PCA 1&2
TABLE S4-GENES MOST CORRELATED TO PCA COMPONENTS 1, 2, AND 3
STAGE 12.5
Gene name	Correlation to PCA axis 1+	Gene name	Correlation to PCA axis 1-	Gene name	Correlation to PCA axis 2+	Gene name	Correlation to PCA axis 2-	Gene name	Correlation to PCA axis 3+
cers2.l	0.986207	zc4h2.l	-0.984397	fezf2.l	0.94	cdx2.l	-0.972838	cuff.62960 (snai1)	0.878719
golph3l.s	0.982096	adamts1.s	-0.964879	tcf7l1.s	0.929691	rara.s	-0.961596	xelaev18029860m.g (pax3)	0.873493
aldh1l1.l	0.981517	foxb1.s	-0.964305	otx1.l	0.914122	cdx4.s	-0.944964	lmx1b.1.s	0.859295
xelaev18022120m.g (capn1)	0.981337	rfx4.l	-0.962472	fzd8.s	0.913357	cdx4.l	-0.943146	xelaev18027783m.g (pax3)	0.853984
actn1.l	0.980166	xelaev18039076m.g (mypop)	-0.958315	six3.l	0.909802	cdx2.s	-0.928292
slc35b4.l	0.979535	usp54.l	-0.949937	gsc.s	0.906748	clcf1.l	-0.926402
cmahp.l	0.979269	xelaev18040554m.g (ca14)	-0.944788	bcas1.s	0.904654	hoxa1.s	-0.921602
gopc.l	0.97912	foxb1.l	-0.942716	fzd8.l	0.897173	hoxa1.l	-0.920311
pdxdc1.l	0.978821	emilin2.l	-0.941041	xelaev18001776m.g (hesx1)	0.895182	cdx1.s	-0.9129
epas1.s	0.976347	grpel2.s	-0.939586	fezf2.s	0.892427	hoxc5.s	-0.91127
slc45a3.s	0.976187	epn1.l	-0.933857	lhx2.l	0.892121	znf703.s	-0.907574
xelaev18026285m.g (tmem63a)	0.975901	sfrp1.s	-0.921629	six3.s	0.878216	ngfr.s	-0.902723
osbpl8.l	0.975702	tdgf1.3.l	-0.91872	rax.l	0.873774	wnt5b.s	-0.892466
klf5.s	0.975472	ptch2.l	-0.91596	xelaev18003045m.g (hesx1)	0.869305	znf703.l	-0.890313
slc35c1.l	0.975359	lrrn1-like.1.s	-0.915757	otx1.s	0.866666	xelaev18021759m.g (dhcr7)	-0.88638
b3gnt2.s	0.975296	lrig3.l	-0.915534	tcf7l1.l	0.863485	hoxd1.l	-0.882457
slc7a4.l	0.974985	xelaev18033531m.g (sall3)	-0.912458	xelaev18041108m.g (otx2)	0.858878	hes5.1.l	-0.875745
ehd4.l	0.973605	nes.l	-0.91203	rax.s	0.836242	ngfr.l	-0.874717
xetrov90030184m.l (casd1)	0.973509	xelaev18018327m.g (znf710)	-0.911124	xelaev18039840m.g (otx2)	0.830088	fzd10.l	-0.870706
xelaev18013233m.g (elf1)	0.973433	rin2.s	-0.910481	olig2.s	0.829611	hoxd1.s	-0.870331
clcn5.l	0.97295	vcan.l	-0.908022	sfrp2.l	0.829511	hoxd3.l	-0.869128
loc101731195.s (dse)	0.971568	mmp14.l	-0.90248	xelaev18001054m.g (ephb4)	0.829074	xelaev18013563m.g (hoxc6)	-0.866269
pdxdc1.s	0.971111	pnp.l	-0.898892	pitx2.l	0.82373	t.s	-0.86471
znf534.l	0.970703	gprc5b-like.s (gprc5b)	-0.897807	sfrp2.s	0.822829	prickle1.s	-0.864515
xelaev18026753m.g (sult6b1)	0.970125	ror2.l	-0.896545	alas1.l	0.822335	spry4.l	-0.856646
syt8.l	0.969335	lrp2.l	-0.895399	gsc.l	0.817464	dhrs3.l	-0.853761
ppl.l	0.969199	dpysl3.l	-0.890377	nr2f5.s (nr2f5)	0.812709	hoxa7.s	-0.853237
furin.l	0.968991	foxd4l1.1.s	-0.888568			rbm20.l	-0.848502
fam3c.s	0.968384	vwc2l.2.l	-0.886906			xelaev18029013m.g (trim67)	-0.840088
rbbp8nl.l	0.968039	sall2.s	-0.88644			tril.l	-0.839716
STAGE 14
Gene name	Correlation to PCA axis 1+	Gene name	Correlation to PCA axis 1-	Gene name	Correlation to PCA axis 2+	Gene name	Correlation to PCA axis 2-	Gene name	Correlation to PCA axis 3+	Gene name	Correlation to PCA axis 3-
cdh1.s	0.973438	zc4h2.l	-0.955151	xelaev18039840m.g (otx2)	0.929426	hoxc4.s	-0.962478	xelaev18025735m.g (pfkfb4)	0.899262	tll1-like.1.s	-0.820155
golph3l.s	0.966213	epn1.s	-0.93981	xelaev18041108m.g (otx2)	0.928848	cdx2.s	-0.949173	sox9.1	0.874256	dag1.l	-0.811387
mgat4a.s	0.965407	lrrn1-like.1.s	-0.934862	crx.l	0.91635	cdx4.s	-0.948279	sh3pxd2a.l	0.867917	pvrl1-like.2.l	-0.76051
xelaev18026285m.g (tmem63a)	0.962874	xetrov90000859m.l (gria2)	-0.933315	otx1.s	0.9134	hoxb6.s	-0.945228	msx2.l	0.8622	traf4.s	-0.749917
man1a1.l	0.961342	grpel2.s	-0.925742	pitx2.s	0.89943	hoxc5.s	-0.944221	xelaev18031998m.g (snai2)	0.847936	sox21-like.2.s	-0.74828
znf534.l	0.960369	epn1.l	-0.919932	otx1.l	0.896918	hoxb6.l	-0.941405	lmx1b.1.s	0.847112
krt8.2.s	0.959885	xelaev18040006m.g (nova1)	-0.909665	dmbx1.s	0.893484	hoxc4.l	-0.938134	sox8.l	0.842449
plcb4-like.s (plcb4)	0.958987	sox2.1	-0.909189	xelaev18041453m.g (ptgds)	0.891637	cdx2.l	-0.936117	egr4.l	0.839447
cers2.l	0.957148	lfng.l	-0.906548	dmbx1.l	0.887039	cdx4.l	-0.933486	loc100486554.l (cacng4)	0.839294
golm1.l	0.956148	vcan.l	-0.906035	crx.s	0.885931	xelaev18013563m.g (hoxc6)	-0.933044	sox9.s	0.835441
scamp2.s	0.955876	xelaev18018327m.g (znf710)	-0.905654	fzd8.s	0.884968	hoxa3.s	-0.926726	spns2.l	0.819527
ap1m2.1	0.954267	loc100127584-like.l (akap12)	-0.901151	xelaev18001776m.g (hesx1)	0.882493	hoxb8.s	-0.924076	hoxb1.l	0.815992
prkcd.s	0.953443	plekhg4.l	-0.897948	agr2.l	0.867722	rara.s	-0.922511	foxd3.s	0.811851
furin.l	0.952415	xelaev18040877m.g (celf3)	-0.897744	kirrel.l	0.866349	hoxa3.l	-0.918113	xelaev18009061m.g (pdgfra)	0.811765
xelaev18017158m.g (slc22a4)	0.951887	dpysl3.s	-0.89649	lypd6.s	0.865148	ngfr.s	-0.917625	snai1.s	0.810543
vsig10.l	0.95161	jag1.l	-0.895717	bcas1.s	0.863643	hoxc5.l	-0.91392	tfap2e.s	0.807926
cdc42ep2.l	0.951579	ncam1.l	-0.895566	fzd8.l	0.857646	cdx1.s	-0.904672	cuff.9430 (foxd3)	0.807046
rbm47.l	0.951373	lrp2.l	-0.895128	fezf1.l	0.850563	hoxb4.s	-0.901281	irx4.s	0.806653
acpp.l	0.951217	kcp.l	-0.894897	mab21l2.l	0.850011	marcksl1.l	-0.901053	xelaev18032864m.g (nrp1)	0.80243
tmbim1.l	0.951152	xelaev18039076m.g (mypop)	-0.892786	nkx3-1.l	0.841635	wnt5b.s	-0.901043	ccdc88a-like.s (ccdc88a)	0.797686
dsp.l	0.948473	ncam1.s	-0.89158	lypd6.l	0.839227	ngfr.l	-0.900641	pim3.s	0.795142
chpt1.l	0.948467	gprc5b-like.s (gprc5b)	-0.890389	dmrta1.l	0.836871	hoxa9.l	-0.896655	cib2.s	0.791751
sytl1.l	0.948012	rin2.s	-0.887934	lhx2.l	0.835756	hoxa1.s	-0.895108	xelaev18027783m.g (pax3)	0.785152
xelaev18026753m.g (sult6b1)	0.947866	rfx4.l	-0.88767	pitx1.l	0.831674	hoxb3.l	-0.888749	axin2.s	0.783993
slc35c1.l	0.94659	xelaev18042154m.g (pcdh19)	-0.887667	c1galt1.s	0.829738	hoxa7.l	-0.882948	foxd3.l	0.783502
pank1-like.s (pank1)	0.945254	admp.l	-0.887304	rax.s	0.824519	hoxb7.l	-0.877442	gdf6.l	0.780345
xelaev18015751m.g (elf1)	0.944779	xelaev18023909m.g (itpr1)	-0.886478	lhx2.s	0.818767	hoxa7.s	-0.875575	loc101731525.l (sema5b)	0.778227
rab15.l	0.943856	loc100487355-like.l (crb2)	-0.884993	fezf2.l	0.811606	xelaev18045992m.g (hoxb9)	-0.87239	tmem189.l	0.776028
xelaev18022120m.g (capn1)	0.943579	xelaev18044550m.g (zeb2)	-0.884982	nr2f2.s	0.809791	hoxa9.s	-0.87049	sox8.s	0.775197
efhd1.l	0.943471	sox21-like.1.l	-0.882918	cldn3.l	0.808709	cdx1.l	-0.870041	sh3pxd2a.s	0.772047
