# Supplementary material for: A molecular atlas of the developing ectoderm defines neural, neural crest, placode, and nonneural progenitor identity in vertebrates
Source: PLoS Biol. 2017 Oct 19;15(10):e2004045. doi: 10.1371/journal.pbio.2004045 (PMC5663519; doi:10.1371/journal.pbio.2004045)
Supplement: S5 Table — Gini enrichment index was used to define the genes most specifically enriched in 1 of the 5 tissues predicted by NMF deconvolution. (XLSX) [file pbio.2004045.s020.xlsx]

## Sheet: S5 Table-Gini signatures
TABLE S5: Most specific genes for each NMF-Tissue (30 genes with hugo homolog and highest gini coefficient (>0.7))													clean name	gini			clean name	gini
STAGE 12.5
ANB/NNE	gini	NP(a)	gini	NP(p)	gini	NB	gini	NNE	gini
pitx1.l	0.8	foxd1.l	0.789214	prrt1.s	0.756645	msx2.l	0.794505	tp63.s	0.8
agr2.l	0.8	nsmf.s	0.77401	not.s	0.742223	wnt8a.l	0.786883	foxi1.s	0.8
nkx3-1.s	0.8	gsc.l	0.765215	xetrov90002448m.l (c14orf119)	0.737862	sp5.l	0.74002	foxi1.l	0.794111
nkx3-1.l	0.8	sall2.l	0.761876	vstm2b.l	0.737075	xelaev18031998m.g (snai2)	0.737912	thbs1.s	0.781937
agr2.s	0.79978	pax2.s	0.761601	prickle1.l	0.73661	msx2.s	0.737495	mmp3.l	0.77699
foxe3.s	0.797284	pax2.l	0.756143	irf5.s	0.733497	msx1.l	0.736406	xelaev18043178m.g (ubp1)	0.759561
pitx2.l	0.793644	apold1.l	0.750456	tmprss9.s	0.732656	hoxb1.s	0.727945	spata18-like.l (spata18)	0.758745
pitx2.s	0.793257	xelaev18000896m.g (hes7)	0.749518	prickle1.s	0.732078	sox9.s	0.703443	sidt1-like.l (sidt1)	0.751362
isl1.s	0.774663	cpn1.s	0.748717	admp.s	0.725675	sp5.s	0.702731	slc2a12.l	0.750273
isl1.l	0.748417	sox21-like.2.l	0.747981	not.l	0.721631			kitlg.s	0.749755
xelaev18047693m.g (ern2)	0.742694	tet3.l	0.747054	hoxd4.s	0.719161			xelaev18001526m.g (hsd3b7)	0.748781
fsbp-like.s (fsbp)	0.735287	sfrp2.l	0.720609	ankrd65.l	0.71859			ppl.l	0.743686
xelaev18047264m.g (nbpf10)	0.730338	tet3.s	0.718611	hoxb7.l	0.713278			foxn4.s	0.741534
xelaev18003045m.g (hesx1)	0.706712	lbh.s	0.717078	xelaev18013563m.g (hoxc6)	0.711809			myb.s	0.73233
		nuak1.s	0.716583	igsf9.s	0.711461			xelaev18008287m.g (mcidas)	0.723941
		lrp2.l	0.715583	spry4.s	0.711063			xetrov90017815m.l (htr7)	0.72307
		nes.l	0.714458	has2.l	0.708957			xetrov90030184m.l (casd1)	0.721087
		emilin2.l	0.713108	spry2.l	0.70694			glb1l2.s	0.720731
		xelaev18009473m.g (dck)	0.712695	hoxc5.s	0.705223			xelaev18010956m.g (mcidas)	0.716373
		ror1.s	0.712352					cmahp.l	0.707197
		sall2.s	0.70858					krt12.l	0.706492
		loc100489980-like.s (cyp26c1)	0.70698					dnah1.l	0.706071
		xetrov90000859m.l (gria2)	0.705899					stard9.l	0.704235
		crx.s	0.702887					foxi4.1.s (foxi4.1)	0.704185
		sox21-like.2.s	0.70261					xelaev18027655m.g (rarres1)	0.703072
		rfx4.l	0.702172					rapgef5-like.2.l	0.701665
		olig2.s	0.700555					loc101731195.s (dse)	0.700203
STAGE 14
ANF/PPE	gini	NP	gini	NB(a)	gini	NB(p)	gini	NNE	gini
fzd8.s	0.8	nkx6-2.l	0.8	sox10.s	0.796079	xelaev18038702m.g (irg1)	0.721728	slc2a12.l	0.8
six3.s	0.8	xelaev18005952m.g (nkx6-1)	0.8	foxd3.s	0.791836	kremen2.s	0.716285	odf3.l	0.8
dmrta1.s	0.8	loc100492840-like.l (matn4)	0.8	cuff.9430 (foxd3)	0.789672	xelaev18038693m.g (irg1)	0.700048	spata18-like.l (spata18)	0.8
emx1.s	0.8	xelaev18040554m.g (ca14)	0.8	sox10.l	0.789287			xelaev18015140m.g (tekt2)	0.8
xelaev18003045m.g (hesx1)	0.8	xelaev18034311m.g (pzp)	0.8	cib2.s	0.788822			dzip1l.s	0.8
xelaev18001776m.g (hesx1)	0.8	nkx6-2.s	0.799605	sox8.s	0.785153			sox7.s	0.8
dmrta1.l	0.8	ndnf.l	0.798296	foxd3.l	0.785022			odf3.s	0.8
foxe1.s	0.8	xelaev18021852m.g (pacsin3)	0.790792	xelaev18009061m.g (pdgfra)	0.783955			dnah6.s	0.8
foxe3.s	0.8	serpinf1.l	0.785103	loc100486554.l (cacng4)	0.782303			ca2.l	0.8
pitx2.l	0.799377	nkx2-8.l	0.782262	twist1.l	0.777282			xelaev18021045m.g (ndufa5)	0.8
six3.l	0.799365	mrc2.s	0.781941	mafb.l	0.766734			foxi1.l	0.8
pitx1.l	0.799247	olig2.s	0.78189	mafb.s	0.759463			xelaev18023455m.g (atp6v1g3)	0.8
nkx3-1.s	0.798023	ankrd65.l	0.779097	twist1.s	0.757861			atp6v1c2.l	0.8
foxg1.l	0.79798	admp.l	0.776435	xelaev18032864m.g (nrp1)	0.756586			capn9.l	0.8
nkx3-1.l	0.797855	col9a2.l	0.766192	xelaev18031998m.g (snai2)	0.746773			cldn1.l	0.8
pitx2.s	0.797731	olig2.l	0.756866	bmp5.l	0.740899			ca12.l	0.8
sel1l3.s	0.7977	cdh20.l	0.755908	egr2.l	0.732338			lum.s	0.8
cldn3.l	0.797226	admp.s	0.755685	irx4.s	0.729916			hyal4.l	0.8
agr2.l	0.797008	lefty.l (lefty1)	0.749568	ror1.l	0.728925			foxi1.s	0.8
xelaev18010379m.g (tbx3)	0.795604	loc100485780.l (slc16a9)	0.745664	kiaa1462-like.s (kiaa1462)	0.727676			xelaev18020998m.g (slc26a4)	0.8
agr2.s	0.795061	xelaev18046818m.g (ntn1)	0.744334	pim3.s	0.725584			xelaev18043178m.g (ubp1)	0.8
pmp22.l	0.794032	cplx2.l	0.743022	xelaev18005286m.g (pdgfra)	0.723937			gfi1b.l	0.8
fzd8.l	0.792942	ptch2.s	0.742367	sox9.s	0.716571			spata18-like.s (spata18)	0.799899
nog2.l	0.792784	shh.l	0.737938	tmem189.l	0.709369			kiaa1324.l	0.799152
c1galt1.s	0.792124	gli1.s	0.737454	rapgef2.s	0.709358			dnah1.l	0.79874
dlx2.l	0.792114	dapk1.l	0.731114	hoxb1.l	0.705195			loc101734293.l (scn5a)	0.798672
fezf1.l	0.791854	sparc.l	0.730188	wnt1.l	0.704944			ptgs1.s	0.798207
xelaev18047264m.g (nbpf10)	0.791291	sparc.s	0.726523					loc101734293.s (scn5a)	0.798037
dlx2.s	0.791238	gli1.l	0.724403					acpp.l	0.797597
fezf2.l	0.790028	foxj1.l	0.723964					sidt1-like.l (sidt1)	0.796776
