# Supplementary material for: A molecular atlas of the developing ectoderm defines neural, neural crest, placode, and nonneural progenitor identity in vertebrates
Source: PLoS Biol. 2017 Oct 19;15(10):e2004045. doi: 10.1371/journal.pbio.2004045 (PMC5663519; doi:10.1371/journal.pbio.2004045)
Supplement: S6 Table — (A) Main weighted gene correlation network analysis (WGCNA) groups with associated gene ontology (GO) terms. (B) All GO terms with associated WGCNA groups. (XLSX) [file pbio.2004045.s021.xlsx]

## Sheet: S6A Table - GO - WGCNA
S6A Table . Condensed summary of main developmental functions associated to WGCNA modules
WGCNA module(s)	Associated Biological Function (Find Complete list in Sup. Table All GO BF (p-adj<0.05))
23, 38, 41, 47, 95		regionalization
23, 38, 41, 47		pattern specification process
23, 41, 95		anterior/posterior pattern specification
23, 38		skeletal system development
45, 47		regulation of embryonic organ morphogenesis
20, 45		epithelial tube morphogenesis, morphogenesis of an epithelium
47, 113		cell fate commitment
20			embryonic epithelial tube formation, epithelial tube formation, neural tube closure/development/morphogenesis
23			embryonic skeletal system development/morphogenesis
34			striated muscle cell development, striated muscle cell differentiation, striated muscle contraction
38			forebrain development, forebrain regionalization, limbic system development
41			gastrulation, mesoderm development, mesoderm formation
45			establishment of tissue polarity, morphogenesis of a polarized epithelium. (Signaling: FGF and Wnt-PCP)
47			cell fate specification, transmembrane receptor protein serine/threonine kinase signaling pathway. (Signaling: BMP, Wnt, Notch)
113			establishment of planar polarity, Wnt Planar Cell Polarity pathway, fibroblast growth factor receptor signaling pathway (Signaling: FGF, Wnt-PCP)
22, 72		cellular component assembly involved in morphogenesis, cilium assembly/morphogenesis/organization
22			axonemal dynein complex assembly, cilium movement, microtubule bundle formation
72			determination of left/right symmetry, motile cilium assembly
47, 51		mesenchyme development
51			mesenchymal cell development, neural crest cell development and differentiation
3, 11, 14, 17, 33, 57, 80		RNA splicing, mRNA processing
3, 11			RNA 3'-end processing

## Sheet: S6B Table -All GO (p-adj<0.05)
S6B Table	All GO terms and associated WGCNA groups
ID	Description	GeneRatio	BgRatio	pvalue	p.adjust	qvalue	geneID	Count	WGCNA_Module	Specificity	Sensitivity
GO:0045047	protein targeting to ER	72/371	86/11965	5.98493e-97	1.4298e-93	1.23163e-93	RPL10/RPL10A/RPL11/RPL12/RPL13/RPL13A/RPL14/RPL15/RPL17/RPL18/RPL18A/RPL19/RPL21/RPL22/RPL23/RPL23A/RPL24/RPL26/RPL27/RPL27A/RPL28/RPL29/RPL3/RPL31/RPL34/RPL35/RPL35A/RPL36/RPL36A/RPL37/RPL37A/RPL38/RPL39/RPL4/RPL5/RPL6/RPL7/RPL7A/RPL8/RPL9/RPLP0/RPLP1/RPLP2/RPS10/RPS11/RPS12/RPS14/RPS15/RPS15A/RPS16/RPS17/RPS19/RPS2/RPS21/RPS23/RPS24/RPS25/RPS26/RPS27A/RPS29/RPS3/RPS3A/RPS4X/RPS5/RPS6/RPS7/RPS9/…	72	2	0.98575	0.19407
GO:0006614	SRP-dependent cotranslational protein targeting to membrane	70/371	81/11965	2.69662e-96	6.44222e-93	2.77468e-93	RPL10/RPL10A/RPL11/RPL12/RPL13/RPL13A/RPL14/RPL15/RPL17/RPL18/RPL18A/RPL19/RPL21/RPL22/RPL23/RPL23A/RPL24/RPL26/RPL27/RPL27A/RPL28/RPL29/RPL3/RPL31/RPL34/RPL35/RPL35A/RPL36/RPL36A/RPL37/RPL37A/RPL38/RPL39/RPL4/RPL5/RPL6/RPL7/RPL7A/RPL8/RPL9/RPLP0/RPLP1/RPLP2/RPS10/RPS11/RPS12/RPS14/RPS15/RPS15A/RPS16/RPS17/RPS19/RPS2/RPS21/RPS23/RPS24/RPS25/RPS26/RPS27A/RPS29/RPS3/RPS3A/RPS4X/RPS5/RPS6/RPS7/RPS9/…	70	2	0.986578	0.188679
GO:0072599	establishment of protein localization to endoplasmic reticulum	72/371	89/11965	9.2691e-95	2.21439e-91	6.35828e-92	RPL10/RPL10A/RPL11/RPL12/RPL13/RPL13A/RPL14/RPL15/RPL17/RPL18/RPL18A/RPL19/RPL21/RPL22/RPL23/RPL23A/RPL24/RPL26/RPL27/RPL27A/RPL28/RPL29/RPL3/RPL31/RPL34/RPL35/RPL35A/RPL36/RPL36A/RPL37/RPL37A/RPL38/RPL39/RPL4/RPL5/RPL6/RPL7/RPL7A/RPL8/RPL9/RPLP0/RPLP1/RPLP2/RPS10/RPS11/RPS12/RPS14/RPS15/RPS15A/RPS16/RPS17/RPS19/RPS2/RPS21/RPS23/RPS24/RPS25/RPS26/RPS27A/RPS29/RPS3/RPS3A/RPS4X/RPS5/RPS6/RPS7/RPS9/…	72	2	0.985253	0.19407
GO:0006613	cotranslational protein targeting to membrane	70/371	87/11965	9.45388e-92	2.25853e-88	4.86377e-89	RPL10/RPL10A/RPL11/RPL12/RPL13/RPL13A/RPL14/RPL15/RPL17/RPL18/RPL18A/RPL19/RPL21/RPL22/RPL23/RPL23A/RPL24/RPL26/RPL27/RPL27A/RPL28/RPL29/RPL3/RPL31/RPL34/RPL35/RPL35A/RPL36/RPL36A/RPL37/RPL37A/RPL38/RPL39/RPL4/RPL5/RPL6/RPL7/RPL7A/RPL8/RPL9/RPLP0/RPLP1/RPLP2/RPS10/RPS11/RPS12/RPS14/RPS15/RPS15A/RPS16/RPS17/RPS19/RPS2/RPS21/RPS23/RPS24/RPS25/RPS26/RPS27A/RPS29/RPS3/RPS3A/RPS4X/RPS5/RPS6/RPS7/RPS9/…	70	2	0.985584	0.188679
GO:0070972	protein localization to endoplasmic reticulum	72/371	108/11965	4.4092e-84	1.05336e-80	1.81473e-81	RPL10/RPL10A/RPL11/RPL12/RPL13/RPL13A/RPL14/RPL15/RPL17/RPL18/RPL18A/RPL19/RPL21/RPL22/RPL23/RPL23A/RPL24/RPL26/RPL27/RPL27A/RPL28/RPL29/RPL3/RPL31/RPL34/RPL35/RPL35A/RPL36/RPL36A/RPL37/RPL37A/RPL38/RPL39/RPL4/RPL5/RPL6/RPL7/RPL7A/RPL8/RPL9/RPLP0/RPLP1/RPLP2/RPS10/RPS11/RPS12/RPS14/RPS15/RPS15A/RPS16/RPS17/RPS19/RPS2/RPS21/RPS23/RPS24/RPS25/RPS26/RPS27A/RPS29/RPS3/RPS3A/RPS4X/RPS5/RPS6/RPS7/RPS9/…	72	2	0.982104	0.19407
GO:0000184	nuclear-transcribed mRNA catabolic process, nonsense-mediated decay	71/371	107/11965	1.16213e-82	2.77633e-79	3.98591e-80	EIF3E/RPL10/RPL10A/RPL11/RPL12/RPL13/RPL13A/RPL14/RPL15/RPL17/RPL18/RPL18A/RPL19/RPL21/RPL22/RPL23/RPL23A/RPL24/RPL26/RPL27/RPL27A/RPL28/RPL29/RPL3/RPL31/RPL34/RPL35/RPL35A/RPL36/RPL36A/RPL37/RPL37A/RPL38/RPL39/RPL4/RPL5/RPL6/RPL7/RPL7A/RPL8/RPL9/RPLP0/RPLP1/RPLP2/RPS10/RPS11/RPS12/RPS14/RPS15/RPS15A/RPS16/RPS17/RPS19/RPS2/RPS21/RPS23/RPS24/RPS25/RPS26/RPS27A/RPS29/RPS3/RPS3A/RPS4X/RPS5/RPS6/RPS7…	71	2	0.98227	0.191375
GO:0006413	translational initiation	82/371	166/11965	1.19971e-80	2.8661e-77	3.52696e-78	ABCE1/EIF3B/EIF3E/EIF3G/EIF3H/EIF3I/EIF3K/EIF3M/EIF4B/EIF4E/EIF4EBP2/EIF6/RPL10/RPL10A/RPL11/RPL12/RPL13/RPL13A/RPL14/RPL15/RPL17/RPL18/RPL18A/RPL19/RPL21/RPL22/RPL23/RPL23A/RPL24/RPL26/RPL27/RPL27A/RPL28/RPL29/RPL3/RPL31/RPL34/RPL35/RPL35A/RPL36/RPL36A/RPL37/RPL37A/RPL38/RPL39/RPL4/RPL5/RPL6/RPL7/RPL7A/RPL8/RPL9/RPLP0/RPLP1/RPLP2/RPS10/RPS11/RPS12/RPS14/RPS15/RPS15A/RPS16/RPS17/RPS19/RPS2/RPS21/…	82	2	0.972494	0.221024
GO:0042254	ribosome biogenesis	93/371	272/11965	1.32124e-73	3.15645e-70	3.39872e-71	ABCE1/BRIX1/BYSL/DDX52/EIF6/ERAL1/EXOSC4/EXOSC7/GNL3/GNL3L/MAK16/MPHOSPH6/NAT10/NGDN/NIP7/NOP10/NOP16/NSA2/RIOK3/RPF2/RPL10/RPL10A/RPL11/RPL12/RPL13/RPL13A/RPL14/RPL15/RPL17/RPL18/RPL18A/RPL19/RPL21/RPL22/RPL23/RPL23A/RPL24/RPL26/RPL27/RPL27A/RPL28/RPL29/RPL3/RPL31/RPL34/RPL35/RPL35A/RPL36/RPL36A/RPL37/RPL37A/RPL38/RPL39/RPL4/RPL5/RPL6/RPL7/RPL7A/RPL8/RPL9/RPLP0/RPLP1/RPLP2/RPS10/RPS11/RPS12/RPS1…	93	2	0.95493	0.250674
GO:0022613	ribonucleoprotein complex biogenesis	107/371	399/11965	8.94196e-73	2.13623e-69	2.04462e-70	ABCE1/BRIX1/BYSL/CLNS1A/DDX52/EIF3B/EIF3E/EIF3G/EIF3H/EIF3I/EIF3K/EIF3M/EIF4B/EIF6/ERAL1/EXOSC4/EXOSC7/GNL3/GNL3L/MAK16/MPHOSPH6/NAT10/NGDN/NIP7/NOP10/NOP16/NSA2/NUFIP1/PRPF19/PRPF31/RIOK3/RPF2/RPL10/RPL10A/RPL11/RPL12/RPL13/RPL13A/RPL14/RPL15/RPL17/RPL18/RPL18A/RPL19/RPL21/RPL22/RPL23/RPL23A/RPL24/RPL26/RPL27/RPL27A/RPL28/RPL29/RPL3/RPL31/RPL34/RPL35/RPL35A/RPL36/RPL36A/RPL37/RPL37A/RPL38/RPL39/…	107	2	0.933886	0.28841
GO:0019080	viral gene expression	77/371	167/11965	1.36245e-72	3.25489e-69	2.80378e-70	EIF3B/EIF3G/NUP93/POLR2E/POLR2F/POLR2H/RPL10/RPL10A/RPL11/RPL12/RPL13/RPL13A/RPL14/RPL15/RPL17/RPL18/RPL18A/RPL19/RPL21/RPL22/RPL23/RPL23A/RPL24/RPL26/RPL27/RPL27A/RPL28/RPL29/RPL3/RPL31/RPL34/RPL35/RPL35A/RPL36/RPL36A/RPL37/RPL37A/RPL38/RPL39/RPL4/RPL5/RPL6/RPL7/RPL7A/RPL8/RPL9/RPLP0/RPLP1/RPLP2/RPS10/RPS11/RPS12/RPS14/RPS15/RPS15A/RPS16/RPS17/RPS19/RPS2/RPS21/RPS23/RPS24/RPS25/RPS26/RPS27A/RPS2…	77	2	0.972328	0.207547
GO:0008380	RNA splicing	47/261	351/11965	3.09388e-24	8.56077e-21	8.15482e-21	ALYREF/C1QBP/CIR1/CLK3/CPSF4/CRNKL1/CSTF3/DDX5/DNAJC8/EIF4A3/FUS/GEMIN2/HNRNPA0/PABPC1/PABPN1/PNN/POLR2G/PPIG/PPWD1/PRPF38B/PRPF39/PRPF4/PRPF6/RBM22/RBM28/RBM39/RBMX/RNF113A/SAP18/SF1/SF3A3/SF3B6/SNRNP40/SNRNP70/SNRPB2/SNRPG/SRSF1/SRSF2/SRSF3/SRSF5/SRSF6/SRSF7/SYF2/THOC5/ZMAT2/ZMAT5/ZNF326	47	3	0.941839	0.180077
GO:0006397	mRNA processing	47/261	412/11965	3.12849e-21	8.65654e-18	4.12302e-18	ALYREF/C1QBP/CHTOP/CIR1/CPSF4/CRNKL1/CSTF3/DDX5/DNAJC8/EIF4A3/FUS/GEMIN2/HNRNPA0/PABPC1/PABPN1/PNN/POLDIP3/POLR2G/PPWD1/PRPF38B/PRPF39/PRPF4/PRPF6/RBM22/RBM28/RBM39/RBMX/RNF113A/SAP18/SF1/SF3A3/SF3B6/SNRNP40/SNRNP70/SNRPB2/SNRPG/SRSF1/SRSF2/SRSF3/SRSF5/SRSF6/SRSF7/SYF2/THOC5/ZMAT2/ZMAT5/ZNF326	47	3	0.931732	0.180077
GO:0000377	RNA splicing, via transesterification reactions with bulged adenosine as nucleophile	38/261	265/11965	9.87016e-21	2.73107e-17	6.50392e-18	ALYREF/C1QBP/CRNKL1/CSTF3/DDX5/DNAJC8/EIF4A3/FUS/GEMIN2/HNRNPA0/PABPC1/PABPN1/PNN/POLR2G/PPWD1/PRPF39/PRPF4/PRPF6/RBM22/RBMX/RNF113A/SAP18/SF1/SF3A3/SF3B6/SNRNP40/SNRNP70/SNRPB2/SNRPG/SRSF1/SRSF2/SRSF3/SRSF5/SRSF6/SRSF7/SYF2/ZMAT2/ZMAT5	38	3	0.956089	0.145594
GO:0000398	mRNA splicing, via spliceosome	38/261	265/11965	9.87016e-21	2.73107e-17	6.50392e-18	ALYREF/C1QBP/CRNKL1/CSTF3/DDX5/DNAJC8/EIF4A3/FUS/GEMIN2/HNRNPA0/PABPC1/PABPN1/PNN/POLR2G/PPWD1/PRPF39/PRPF4/PRPF6/RBM22/RBMX/RNF113A/SAP18/SF1/SF3A3/SF3B6/SNRNP40/SNRNP70/SNRPB2/SNRPG/SRSF1/SRSF2/SRSF3/SRSF5/SRSF6/SRSF7/SYF2/ZMAT2/ZMAT5	38	3	0.956089	0.145594
GO:0000375	RNA splicing, via transesterification reactions	38/261	269/11965	1.69063e-20	4.67796e-17	8.91226e-18	ALYREF/C1QBP/CRNKL1/CSTF3/DDX5/DNAJC8/EIF4A3/FUS/GEMIN2/HNRNPA0/PABPC1/PABPN1/PNN/POLR2G/PPWD1/PRPF39/PRPF4/PRPF6/RBM22/RBMX/RNF113A/SAP18/SF1/SF3A3/SF3B6/SNRNP40/SNRNP70/SNRPB2/SNRPG/SRSF1/SRSF2/SRSF3/SRSF5/SRSF6/SRSF7/SYF2/ZMAT2/ZMAT5	38	3	0.955427	0.145594
GO:0006369	termination of RNA polymerase II transcription	14/261	60/11965	2.76422e-11	7.64859e-08	1.21432e-08	ALYREF/CHTOP/CSTF3/EIF4A3/PABPN1/POLDIP3/SNRPG/SRSF1/SRSF2/SRSF3/SRSF5/SRSF6/SRSF7/THOC5	14	3	0.990058	0.0536398
GO:0031123	RNA 3'-end processing	17/261	105/11965	1.0044e-10	2.77918e-07	3.782e-08	ALYREF/CHTOP/CPSF4/CSTF3/EIF4A3/ERI1/EXOSC3/PABPC1/PABPN1/POLDIP3/SRSF1/SRSF2/SRSF3/SRSF5/SRSF6/SRSF7/THOC5	17	3	0.982601	0.0651341
GO:0031124	mRNA 3'-end processing	15/261	81/11965	1.81544e-10	5.02333e-07	5.98141e-08	ALYREF/CHTOP/CPSF4/CSTF3/EIF4A3/PABPC1/PABPN1/POLDIP3/SRSF1/SRSF2/SRSF3/SRSF5/SRSF6/SRSF7/THOC5	15	3	0.986578	0.0574713
GO:0022613	ribonucleoprotein complex biogenesis	31/261	399/11965	7.27224e-10	2.01223e-06	2.12979e-07	ABCE1/C1QBP/CCDC59/CRNKL1/EIF3E/EIF4A3/EIF5/ERI1/EXOSC3/GEMIN2/ISG20L2/KRR1/LAS1L/NOB1/NUFIP1/PRPF39/PRPF6/RBFA/RBM22/RCL1/RRP7A/RSL24D1/SF1/SF3A3/SNRPG/SRSF1/SRSF5/SRSF6/THUMPD1/TSR3/UTP23	31	3	0.933886	0.118774
GO:0006353	DNA-templated transcription, termination	15/261	93/11965	1.37835e-09	3.81389e-06	3.63304e-07	ALYREF/CHTOP/CSTF3/EIF4A3/PABPN1/POLDIP3/POLR1D/SNRPG/SRSF1/SRSF2/SRSF3/SRSF5/SRSF6/SRSF7/THOC5	15	3	0.98459	0.0574713
GO:0009101	glycoprotein biosynthetic process	19/207	284/11965	4.76451e-07	0.00121019	0.00108689	B3GNT3/B3GNT7/B4GALT3/B4GALT5/BACE2/CHPF/CHST9/CHSY1/DSE/FUT4/GALNT12/GCNT4/HS6ST1/MAN1A1/MAN2A1/RPN1/SLC35D1/ST3GAL4/THBS1	19	4	0.952941	0.0917874
GO:0006023	aminoglycan biosynthetic process	11/207	103/11965	1.58139e-06	0.00401674	0.00108689	B3GNT3/B3GNT7/B4GALT3/B4GALT5/CHPF/CHST9/CHSY1/DSE/HS6ST1/SLC35D1/ST3GAL4	11	4	0.982933	0.0531401
GO:0006024	glycosaminoglycan biosynthetic process	11/207	103/11965	1.58139e-06	0.00401674	0.00108689	B3GNT3/B3GNT7/B4GALT3/B4GALT5/CHPF/CHST9/CHSY1/DSE/HS6ST1/SLC35D1/ST3GAL4	11	4	0.982933	0.0531401
GO:1903510	mucopolysaccharide metabolic process	11/207	104/11965	1.74196e-06	0.00442459	0.00108689	B3GNT3/B3GNT7/B4GALT3/B4GALT5/CHPF/CHST9/CHSY1/DSE/HGF/SLC35D1/ST3GAL4	11	4	0.982767	0.0531401
GO:0009100	glycoprotein metabolic process	19/207	318/11965	2.60503e-06	0.00661678	0.00130032	B3GNT3/B3GNT7/B4GALT3/B4GALT5/BACE2/CHPF/CHST9/CHSY1/DSE/FUT4/GALNT12/GCNT4/HS6ST1/MAN1A1/MAN2A1/RPN1/SLC35D1/ST3GAL4/THBS1	19	4	0.947307	0.0917874
GO:0030203	glycosaminoglycan metabolic process	12/207	146/11965	8.44333e-06	0.0214461	0.00337138	B3GNT3/B3GNT7/B4GALT3/B4GALT5/CHPF/CHST9/CHSY1/DSE/HGF/HS6ST1/SLC35D1/ST3GAL4	12	4	0.975808	0.057971
GO:0044272	sulfur compound biosynthetic process	13/207	173/11965	9.45578e-06	0.0240177	0.00337138	ACSL4/AMD1/B3GNT3/B3GNT7/B4GALT3/B4GALT5/CHPF/CHST9/CHSY1/DSE/HS6ST1/SLC35D1/ST3GAL4	13	4	0.971334	0.0628019
GO:0006022	aminoglycan metabolic process	12/207	150/11965	1.11338e-05	0.0282797	0.00347344	B3GNT3/B3GNT7/B4GALT3/B4GALT5/CHPF/CHST9/CHSY1/DSE/HGF/HS6ST1/SLC35D1/ST3GAL4	12	4	0.975145	0.057971
GO:0006888	ER to Golgi vesicle-mediated transport	25/170	159/11965	2.04627e-19	4.32581e-16	4.07745e-16	ARCN1/ARF1/ARFGAP1/ARFGAP2/COG1/COG4/COG7/COPA/COPB2/COPE/COPG1/DCTN4/GOPC/GOSR1/MCFD2/MIA3/RAB1A/SEC24D/STX5/TMED2/TMED7/TMED9/TMEM115/USO1/VAPA	25	7	0.973654	0.147059
GO:0048193	Golgi vesicle transport	29/170	274/11965	1.53703e-17	3.24927e-14	1.53136e-14	ARCN1/ARF1/ARFGAP1/ARFGAP2/COG1/COG4/COG7/COPA/COPB2/COPE/COPG1/DCTN4/GCC1/GOPC/GOSR1/MCFD2/MIA3/PICK1/RAB1A/SEC24D/STX5/SURF4/TMED2/TMED7/TMED9/TMEM115/USO1/VAPA/VPS54	29	7	0.954598	0.170588
GO:0006890	retrograde vesicle-mediated transport, Golgi to ER	16/170	71/11965	2.19879e-15	4.64823e-12	1.46046e-12	ARCN1/ARFGAP1/ARFGAP2/COG4/COG7/COPA/COPB2/COPE/COPG1/PICK1/RAB1A/SURF4/TMED2/TMED7/TMED9/TMEM115	16	7	0.988235	0.0941176
GO:0006900	membrane budding	13/170	94/11965	6.7363e-10	1.42405e-06	3.35574e-07	ARF1/CHMP1B/CHMP2B/CHMP4B/MCFD2/MIA3/RAB1A/SEC24D/STX5/TMED2/TMED9/USO1/VAPA	13	7	0.984424	0.0764706
GO:0006486	protein glycosylation	18/170	216/11965	1.57242e-09	3.3241e-06	5.2221e-07	ALG2/B3GALT6/C1GALT1/COG7/DAD1/DDOST/DHDDS/DPAGT1/GALNT7/MAN1B1/MCFD2/MGAT2/NUS1/RPN1/RPN2/SRD5A3/TMEM115/UBE2G2	18	7	0.964209	0.105882
GO:0043413	macromolecule glycosylation	18/170	216/11965	1.57242e-09	3.3241e-06	5.2221e-07	ALG2/B3GALT6/C1GALT1/COG7/DAD1/DDOST/DHDDS/DPAGT1/GALNT7/MAN1B1/MCFD2/MGAT2/NUS1/RPN1/RPN2/SRD5A3/TMEM115/UBE2G2	18	7	0.964209	0.105882
GO:0070085	glycosylation	18/170	222/11965	2.44164e-09	5.16163e-06	6.95041e-07	ALG2/B3GALT6/C1GALT1/COG7/DAD1/DDOST/DHDDS/DPAGT1/GALNT7/MAN1B1/MCFD2/MGAT2/NUS1/RPN1/RPN2/SRD5A3/TMEM115/UBE2G2	18	7	0.963215	0.105882
GO:0009101	glycoprotein biosynthetic process	20/170	284/11965	3.52225e-09	7.44603e-06	8.77318e-07	ALG2/B3GALT6/C1GALT1/CANT1/CHPF/COG7/DAD1/DDOST/DHDDS/DPAGT1/GALNT7/MAN1B1/MCFD2/MGAT2/NUS1/RPN1/RPN2/SRD5A3/TMEM115/UBE2G2	20	7	0.952941	0.117647
GO:0009100	glycoprotein metabolic process	21/170	318/11965	4.4023e-09	9.30646e-06	9.74684e-07	ALG2/B3GALT6/C1GALT1/CANT1/CHPF/COG7/DAD1/DDOST/DHDDS/DPAGT1/GALNT7/MAN1B1/MCFD2/MGAT2/NUS1/RAB1A/RPN1/RPN2/SRD5A3/TMEM115/UBE2G2	21	7	0.947307	0.123529
GO:0034976	response to endoplasmic reticulum stress	16/170	224/11965	1.16855e-07	0.000247031	2.32849e-05	ARFGAP1/CREB3L1/CREB3L4/DERL1/DNAJB11/EIF2AK3/ERN2/FAF2/HSPA5/MAN1B1/PPP1R15A/RNF121/SEC62/SEL1L/UBE2G2/UFM1	16	7	0.962883	0.0941176
GO:0006913	nucleocytoplasmic transport	18/167	380/11965	5.87819e-06	0.0137785	0.00846028	AKAP13/DAB2IP/DDX39B/GEMIN4/GEMIN5/HES1/IPO5/IPO7/IPO8/NDC1/PIK3R2/RANBP3/SEH1L/SMG6/TMEM110/TNPO1/XPO4/XPO5	18	8	0.937034	0.107784
GO:0051169	nuclear transport	18/167	387/11965	7.56092e-06	0.0177228	0.00846028	AKAP13/DAB2IP/DDX39B/GEMIN4/GEMIN5/HES1/IPO5/IPO7/IPO8/NDC1/PIK3R2/RANBP3/SEH1L/SMG6/TMEM110/TNPO1/XPO4/XPO5	18	8	0.935874	0.107784
GO:0090596	sensory organ morphogenesis	16/174	223/11965	1.51807e-07	0.000412914	0.000381275	BCAR3/DLX5/DVL3/EYA1/FJX1/FOXI1/FZD6/GATA3/GRHL3/HIPK1/MAN2A1/PRDM1/PRKCI/SIX4/STAT3/TBX2	16	9	0.963049	0.091954
GO:0032119	sequestering of zinc ion	4/174	10/11965	8.47499e-06	0.023052	0.00798393	SLC30A10/SLC30A5/SLC30A7/SLC30A8	4	9	0.998343	0.0229885
GO:0010256	endomembrane system organization	21/174	493/11965	9.53655e-06	0.0259394	0.00798393	ANO9/ARFGEF2/CCDC47/CDH1/CHMP2B/CLCN3/COG3/FNBP1L/GAS6/GOLGA2/HOOK2/KIFC3/KRT18/LMAN2L/PRKCD/PRKCI/RHOG/TMEM150A/TMF1/TSPAN15/USO1	21	9	0.91831	0.12069
GO:0010803	regulation of tumor necrosis factor-mediated signaling pathway	6/174	37/11965	1.38763e-05	0.0377434	0.00871283	CPNE1/GAS6/GSTP1/HIPK1/RFFL/TAX1BP1	6	9	0.993869	0.0344828
GO:0009205	purine ribonucleoside triphosphate metabolic process	13/161	208/11965	4.5335e-06	0.0106945	0.00476301	ALDOA/COX7A2L/ENO1/MSH2/NDUFA6/NME4/NME7/PGM1/PKM/PPIF/PRKAA1/SDHC/UQCRC2	13	10	0.965534	0.0807453
GO:0009199	ribonucleoside triphosphate metabolic process	13/161	212/11965	5.58542e-06	0.013176	0.00476301	ALDOA/COX7A2L/ENO1/MSH2/NDUFA6/NME4/NME7/PGM1/PKM/PPIF/PRKAA1/SDHC/UQCRC2	13	10	0.964872	0.0807453
GO:0009144	purine nucleoside triphosphate metabolic process	13/161	215/11965	6.51059e-06	0.0153585	0.00476301	ALDOA/COX7A2L/ENO1/MSH2/NDUFA6/NME4/NME7/PGM1/PKM/PPIF/PRKAA1/SDHC/UQCRC2	13	10	0.964374	0.0807453
GO:0044282	small molecule catabolic process	15/161	297/11965	1.11679e-05	0.0263452	0.00489943	ALDOA/CRAT/CTH/ECI1/ECI2/ENO1/ETFA/FTCD/GCDH/HADH/HSD17B10/PGM1/PKM/SHMT1/UROC1	15	10	0.950787	0.0931677
GO:0009141	nucleoside triphosphate metabolic process	13/161	233/11965	1.54759e-05	0.0365077	0.00489943	ALDOA/COX7A2L/ENO1/MSH2/NDUFA6/NME4/NME7/PGM1/PKM/PPIF/PRKAA1/SDHC/UQCRC2	13	10	0.961392	0.0807453
GO:0019362	pyridine nucleotide metabolic process	9/161	109/11965	1.56265e-05	0.0368629	0.00489943	ALDOA/ENO1/GPD1L/NAMPT/PGM1/PKM/PRKAA1/RPIA/TKT	9	10	0.981939	0.0559006
GO:0046496	nicotinamide nucleotide metabolic process	9/161	109/11965	1.56265e-05	0.0368629	0.00489943	ALDOA/ENO1/GPD1L/NAMPT/PGM1/PKM/PRKAA1/RPIA/TKT	9	10	0.981939	0.0559006
GO:0008380	RNA splicing	38/152	351/11965	3.89584e-25	6.98524e-22	6.11442e-22	BCAS2/BUD31/CSTF2/CWC15/DDX39A/GTF2F1/GTF2F2/HNRNPA1/HNRNPD/HNRNPH3/HNRNPL/MAGOH/PHF5A/POLR2D/POLR2G/PPP2CA/PRPF18/PRPF31/PSPC1/PUF60/RBM8A/SAP18/SF3B5/SNRNP27/SNRNP70/SNRPB/SNRPD1/SNRPG/SRSF9/SYF2/THOC1/THOC7/TIA1/TRA2B/TXNL4A/UBL5/USB1/YBX1	38	11	0.941839	0.25
GO:0000377	RNA splicing, via transesterification reactions with bulged adenosine as nucleophile	33/152	265/11965	9.04841e-24	1.62238e-20	4.6227e-21	BCAS2/BUD31/CSTF2/CWC15/DDX39A/GTF2F1/GTF2F2/HNRNPA1/HNRNPD/HNRNPH3/HNRNPL/MAGOH/PHF5A/POLR2D/POLR2G/PRPF18/PRPF31/PSPC1/RBM8A/SAP18/SF3B5/SNRNP27/SNRNP70/SNRPB/SNRPD1/SNRPG/SRSF9/SYF2/TIA1/TRA2B/TXNL4A/UBL5/YBX1	33	11	0.956089	0.217105
GO:0000398	mRNA splicing, via spliceosome	33/152	265/11965	9.04841e-24	1.62238e-20	4.6227e-21	BCAS2/BUD31/CSTF2/CWC15/DDX39A/GTF2F1/GTF2F2/HNRNPA1/HNRNPD/HNRNPH3/HNRNPL/MAGOH/PHF5A/POLR2D/POLR2G/PRPF18/PRPF31/PSPC1/RBM8A/SAP18/SF3B5/SNRNP27/SNRNP70/SNRPB/SNRPD1/SNRPG/SRSF9/SYF2/TIA1/TRA2B/TXNL4A/UBL5/YBX1	33	11	0.956089	0.217105
GO:0006397	mRNA processing	39/152	412/11965	1.25082e-23	2.24271e-20	4.6227e-21	BCAS2/BUD31/CSTF2/CWC15/DDX39A/GTF2F1/GTF2F2/HNRNPA1/HNRNPD/HNRNPH3/HNRNPL/MAGOH/PHF5A/POLR2D/POLR2G/PRPF18/PRPF31/PSPC1/PUF60/RBM8A/SAP18/SARNP/SF3B5/SNRNP27/SNRNP70/SNRPB/SNRPD1/SNRPG/SRSF9/SSU72/SYF2/THOC1/THOC7/TIA1/TRA2B/TXNL4A/UBL5/USB1/YBX1	39	11	0.931732	0.256579
GO:0000375	RNA splicing, via transesterification reactions	33/152	269/11965	1.47269e-23	2.64054e-20	4.6227e-21	BCAS2/BUD31/CSTF2/CWC15/DDX39A/GTF2F1/GTF2F2/HNRNPA1/HNRNPD/HNRNPH3/HNRNPL/MAGOH/PHF5A/POLR2D/POLR2G/PRPF18/PRPF31/PSPC1/RBM8A/SAP18/SF3B5/SNRNP27/SNRNP70/SNRPB/SNRPD1/SNRPG/SRSF9/SYF2/TIA1/TRA2B/TXNL4A/UBL5/YBX1	33	11	0.955427	0.217105
GO:0031123	RNA 3'-end processing	14/152	105/11965	5.2978e-11	9.49896e-08	1.38579e-08	CSTF2/DDX39A/EXOSC5/EXOSC8/FBL/MAGOH/POLR2D/RBM8A/SARNP/SRSF9/SSU72/THOC1/THOC7/USB1	14	11	0.982601	0.0921053
GO:0006369	termination of RNA polymerase II transcription	11/152	60/11965	1.94053e-10	3.47938e-07	4.35088e-08	CSTF2/DDX39A/MAGOH/RBM8A/SARNP/SNRPB/SNRPG/SRSF9/SSU72/THOC1/THOC7	11	11	0.990058	0.0723684
GO:0010608	posttranscriptional regulation of gene expression	23/152	389/11965	6.82291e-10	1.22335e-06	1.33855e-07	CIRBP/EIF3H/EIF3J/EIF3L/EIF4A1/EIF4B/EIF4E2/EXOSC5/EXOSC8/HNRNPD/MAGOH/POLR2D/POLR2G/PSMA3/PSMB1/PSMD11/PSMD13/PSMD4/PSMD7/RBM8A/SARNP/TIA1/YBX1	23	11	0.935543	0.151316
GO:0022613	ribonucleoprotein complex biogenesis	22/152	399/11965	6.0725e-09	1.0888e-05	1.05896e-06	CIRBP/EIF3H/EIF3J/EIF3L/EIF4B/EXOSC5/EXOSC8/FBL/IMP3/IMP4/NOC4L/POLR2D/PRPF18/PRPF31/RPS19/SNRPB/SNRPD1/SNRPG/SRSF9/TXNL4A/WDR18/YAE1D1	22	11	0.933886	0.144737
GO:0006353	DNA-templated transcription, termination	11/152	93/11965	2.41162e-08	4.32403e-05	3.78497e-06	CSTF2/DDX39A/MAGOH/RBM8A/SARNP/SNRPB/SNRPG/SRSF9/SSU72/THOC1/THOC7	11	11	0.98459	0.0723684
GO:0051301	cell division	19/147	479/11965	6.22229e-06	0.0134899	0.0131782	CCDC124/CCNB2/CDC123/CDCA8/CHMP5/CHMP6/CIB1/DCTN3/GNAI1/HAUS5/HAUS7/KIF2A/MPLKIP/POU5F1/SEPT2/SKA3/TIPIN/TOP1/ZNF830	19	12	0.92063	0.129252
GO:0042254	ribosome biogenesis	28/110	272/11965	5.05109e-22	8.5313e-19	6.45121e-19	AAMP/BOP1/C1QBP/DCAF13/DDX56/DIEXF/GTPBP4/LTV1/MAK16/METTL16/NLE1/NMD3/NOC2L/NOM1/NVL/PA2G4/PWP2/RCL1/RIOK1/RRP1B/RRP7A/SBDS/SDAD1/WDR12/WDR18/WDR3/WDR36/WDR43	28	13	0.95493	0.254545
GO:0022613	ribonucleoprotein complex biogenesis	32/110	399/11965	7.94896e-22	1.34258e-18	6.45121e-19	AAMP/BOP1/C1QBP/DCAF13/DDX56/DIEXF/EIF3A/GTPBP4/LTV1/MAK16/METTL16/NLE1/NMD3/NOC2L/NOM1/NVL/PA2G4/PRMT5/PRMT7/PWP2/RCL1/RIOK1/RRP1B/RRP7A/SBDS/SDAD1/TGS1/WDR12/WDR18/WDR3/WDR36/WDR43	32	13	0.933886	0.290909
GO:0006364	rRNA processing	20/110	220/11965	8.39109e-15	1.41725e-11	4.54002e-12	BOP1/DCAF13/DDX56/DIEXF/GTPBP4/LTV1/MAK16/METTL16/PA2G4/PWP2/RCL1/RIOK1/RRP1B/RRP7A/SBDS/WDR12/WDR18/WDR3/WDR36/WDR43	20	13	0.963546	0.181818
GO:0016072	rRNA metabolic process	20/110	225/11965	1.2943e-14	2.18607e-11	5.25212e-12	BOP1/DCAF13/DDX56/DIEXF/GTPBP4/LTV1/MAK16/METTL16/PA2G4/PWP2/RCL1/RIOK1/RRP1B/RRP7A/SBDS/WDR12/WDR18/WDR3/WDR36/WDR43	20	13	0.962717	0.181818
GO:0034470	ncRNA processing	22/110	344/11965	4.81757e-13	8.13688e-10	1.56394e-10	BOP1/DCAF13/DDX56/DIEXF/GTPBP4/LTV1/MAK16/METTL16/PA2G4/PWP2/RCL1/RIOK1/RRP1B/RRP7A/RTCB/SBDS/TRMT10C/WDR12/WDR18/WDR3/WDR36/WDR43	22	13	0.942999	0.2
GO:0034660	ncRNA metabolic process	23/110	484/11965	5.99624e-11	1.01277e-07	1.62214e-08	BOP1/DCAF13/DDX56/DIEXF/GTPBP4/LTV1/MAK16/METTL16/PA2G4/PWP2/QARS/RCL1/RIOK1/RRP1B/RRP7A/RTCB/SBDS/TRMT10C/WDR12/WDR18/WDR3/WDR36/WDR43	23	13	0.919801	0.209091
GO:0042274	ribosomal small subunit biogenesis	8/110	54/11965	2.89035e-08	4.8818e-05	6.70214e-06	DCAF13/DIEXF/LTV1/NOM1/PWP2/RCL1/RRP7A/WDR3	8	13	0.991052	0.0727273
GO:0042273	ribosomal large subunit biogenesis	8/110	60/11965	6.79075e-08	0.000114696	1.37781e-05	AAMP/BOP1/GTPBP4/MAK16/NLE1/NOC2L/SDAD1/WDR12	8	13	0.990058	0.0727273
GO:0000462	maturation of SSU-rRNA from tricistronic rRNA transcript (SSU-rRNA, 5.8S rRNA, LSU-rRNA)	5/110	33/11965	1.15871e-05	0.0195707	0.00208975	DCAF13/DIEXF/PWP2/RCL1/WDR3	5	13	0.994532	0.0454545
GO:0030490	maturation of SSU-rRNA	5/110	39/11965	2.69031e-05	0.0454393	0.0043668	DCAF13/DIEXF/PWP2/RCL1/WDR3	5	13	0.993538	0.0454545
GO:0006397	mRNA processing	19/108	412/11965	4.1537e-09	5.7321e-06	5.11998e-06	CCNH/CPSF3/DDX20/HNRNPK/LSM2/LSM3/LUC7L/POLR2B/PPP4R2/PRPF38A/RBBP6/RBM17/RBM7/RNMT/SF3B2/SRSF3/THOC3/WDR77/YBX1	19	14	0.931732	0.175926
GO:0008380	RNA splicing	16/108	351/11965	9.36342e-08	0.000129215	5.77082e-05	CPSF3/DDX20/HNRNPK/LSM2/LSM3/LUC7L/POLR2B/PPP4R2/PRPF38A/RBM17/RBM7/SF3B2/SRSF3/THOC3/WDR77/YBX1	16	14	0.941839	0.148148
GO:0000377	RNA splicing, via transesterification reactions with bulged adenosine as nucleophile	13/108	265/11965	7.26968e-07	0.00100322	0.000212296	CPSF3/DDX20/HNRNPK/LSM2/LSM3/LUC7L/POLR2B/RBM17/RBM7/SF3B2/SRSF3/WDR77/YBX1	13	14	0.956089	0.12037
GO:0000398	mRNA splicing, via spliceosome	13/108	265/11965	7.26968e-07	0.00100322	0.000212296	CPSF3/DDX20/HNRNPK/LSM2/LSM3/LUC7L/POLR2B/RBM17/RBM7/SF3B2/SRSF3/WDR77/YBX1	13	14	0.956089	0.12037
GO:0000375	RNA splicing, via transesterification reactions	13/108	269/11965	8.6115e-07	0.00118839	0.000212296	CPSF3/DDX20/HNRNPK/LSM2/LSM3/LUC7L/POLR2B/RBM17/RBM7/SF3B2/SRSF3/WDR77/YBX1	13	14	0.955427	0.12037
GO:0010976	positive regulation of neuron projection development	12/115	194/11965	3.36984e-07	0.000594777	0.000555137	ARHGAP35/CLIP1/EEF2K/ILK/MACF1/MAP1B/PTPRD/RAPGEF2/ROBO1/SLIT2/SNX3/TMEM30A	12	15	0.967854	0.104348
GO:0022604	regulation of cell morphogenesis	16/115	400/11965	1.30775e-06	0.00230818	0.00107717	ARHGAP35/CAPZB/DLG1/DOCK1/EEF2K/ILK/LARP4/MACF1/MAP1B/PHIP/PTPRD/RAPGEF2/ROBO1/SLIT2/STRIP1/ZMYM4	16	15	0.93372	0.13913
GO:0031346	positive regulation of cell projection organization	12/115	258/11965	6.73483e-06	0.011887	0.00297346	ARHGAP35/CLIP1/EEF2K/ILK/MACF1/MAP1B/PTPRD/RAPGEF2/ROBO1/SLIT2/SNX3/TMEM30A	12	15	0.957249	0.104348
GO:0045666	positive regulation of neuron differentiation	12/115	260/11965	7.28579e-06	0.0128594	0.00297346	ARHGAP35/CLIP1/EEF2K/ILK/MACF1/MAP1B/PTPRD/RAPGEF2/ROBO1/SLIT2/SNX3/TMEM30A	12	15	0.956918	0.104348
GO:0010770	positive regulation of cell morphogenesis involved in differentiation	8/115	108/11965	9.02487e-06	0.0159289	0.00297346	DOCK1/EEF2K/ILK/MACF1/MAP1B/PTPRD/ROBO1/SLIT2	8	15	0.982104	0.0695652
GO:0072659	protein localization to plasma membrane	10/115	188/11965	1.29065e-05	0.02278	0.00354363	CLIP1/CSK/DLG1/FCHO2/GOLGA7/KIF5B/MACF1/RAPGEF2/ROCK1/WNK3	10	15	0.968848	0.0869565
GO:1990778	protein localization to cell periphery	10/115	199/11965	2.11546e-05	0.0373378	0.00497848	CLIP1/CSK/DLG1/FCHO2/GOLGA7/KIF5B/MACF1/RAPGEF2/ROCK1/WNK3	10	15	0.967026	0.0869565
GO:0036503	ERAD pathway	7/102	80/11965	5.074e-06	0.00757549	0.00586268	MARCH6/PSMC1/PSMC2/PSMC6/RNF139/TMEM259/VCP	7	16	0.986744	0.0686275
GO:2000058	regulation of protein ubiquitination involved in ubiquitin-dependent protein catabolic process	7/102	87/11965	8.88993e-06	0.0132727	0.00586268	BTRC/PDCL3/PSMC1/PSMC2/PSMC6/PSMD14/RNF139	7	16	0.985584	0.0686275
GO:0034976	response to endoplasmic reticulum stress	10/102	224/11965	2.04894e-05	0.0305906	0.00878788	EEF2/MARCH6/PSMC1/PSMC2/PSMC6/RNF139/SCAMP5/TARDBP/TMEM259/VCP	10	16	0.962883	0.0980392
GO:0051123	RNA polymerase II transcriptional preinitiation complex assembly	4/102	21/11965	2.66512e-05	0.0397902	0.00878788	PSMC1/PSMC2/PSMC6/TAF2	4	16	0.99652	0.0392157
GO:0006397	mRNA processing	21/92	412/11965	3.44133e-12	5.42009e-09	4.87219e-09	ALYREF/CHTOP/CSTF3/DDX39A/EIF4A3/FAM103A1/HNRNPK/LSM3/LSM6/LUC7L/LUC7L2/NCBP2/NUDT21/PDE12/PLRG1/POLR2C/RSRC1/SARNP/SF3B6/SNRNP40/SNRPC	21	17	0.931732	0.228261
GO:0000377	RNA splicing, via transesterification reactions with bulged adenosine as nucleophile	17/92	265/11965	1.41849e-11	2.23412e-08	6.37305e-09	ALYREF/CSTF3/DDX39A/EIF4A3/HNRNPK/LSM3/LSM6/LUC7L/LUC7L2/NCBP2/NUDT21/PLRG1/POLR2C/RSRC1/SF3B6/SNRNP40/SNRPC	17	17	0.956089	0.184783
GO:0000398	mRNA splicing, via spliceosome	17/92	265/11965	1.41849e-11	2.23412e-08	6.37305e-09	ALYREF/CSTF3/DDX39A/EIF4A3/HNRNPK/LSM3/LSM6/LUC7L/LUC7L2/NCBP2/NUDT21/PLRG1/POLR2C/RSRC1/SF3B6/SNRNP40/SNRPC	17	17	0.956089	0.184783
GO:0000375	RNA splicing, via transesterification reactions	17/92	269/11965	1.80056e-11	2.83589e-08	6.37305e-09	ALYREF/CSTF3/DDX39A/EIF4A3/HNRNPK/LSM3/LSM6/LUC7L/LUC7L2/NCBP2/NUDT21/PLRG1/POLR2C/RSRC1/SF3B6/SNRNP40/SNRPC	17	17	0.955427	0.184783
GO:0006403	RNA localization	13/92	171/11965	5.50428e-10	8.66925e-07	1.55858e-07	ALYREF/CCT3/CHTOP/DDX39A/EIF4A3/NCBP2/NHP2/NUP50/NUP62/NXT2/RAN/SARNP/TOMM20	13	17	0.971665	0.141304
GO:0008380	RNA splicing	17/92	351/11965	1.14185e-09	1.79842e-06	2.69437e-07	ALYREF/CSTF3/DDX39A/EIF4A3/HNRNPK/LSM3/LSM6/LUC7L/LUC7L2/NCBP2/NUDT21/PLRG1/POLR2C/RSRC1/SF3B6/SNRNP40/SNRPC	17	17	0.941839	0.184783
GO:0015931	nucleobase-containing compound transport	1992-12-01	166/11965	4.74159e-09	7.468e-06	9.59012e-07	ALYREF/CHTOP/DDX39A/EIF4A3/NCBP2/NUP50/NUP62/NXT2/RAN/SARNP/SLC29A3/TOMM20	12	17	0.972494	0.130435
GO:0050657	nucleic acid transport	1992-11-01	139/11965	8.41621e-09	1.32555e-05	1.32395e-06	ALYREF/CHTOP/DDX39A/EIF4A3/NCBP2/NUP50/NUP62/NXT2/RAN/SARNP/TOMM20	11	17	0.976968	0.119565
GO:0050658	RNA transport	1992-11-01	139/11965	8.41621e-09	1.32555e-05	1.32395e-06	ALYREF/CHTOP/DDX39A/EIF4A3/NCBP2/NUP50/NUP62/NXT2/RAN/SARNP/TOMM20	11	17	0.976968	0.119565
GO:0051236	establishment of RNA localization	1992-11-01	142/11965	1.0539e-08	1.65989e-05	1.4921e-06	ALYREF/CHTOP/DDX39A/EIF4A3/NCBP2/NUP50/NUP62/NXT2/RAN/SARNP/TOMM20	11	17	0.976471	0.119565
GO:0072070	loop of Henle development	1979-04-01	11/11965	5.60822e-07	0.000918627	0.000832969	HES5/IRX1/IRX3/JAG1	4	19	0.998177	0.0506329
GO:0051962	positive regulation of nervous system development	1979-12-01	376/11965	5.96262e-06	0.00976677	0.00246506	CXCR4/DAB2IP/DPYSL3/FZD3/GPRC5B/IRX3/LRRN1/MARK2/NSMF/NTN1/PAX6/TIAM1	12	19	0.937697	0.151899
GO:0007411	axon guidance	1979-09-01	200/11965	6.37515e-06	0.0104425	0.00246506	ALCAM/BOC/CELSR3/EFNB3/FZD3/NCAM1/NTN1/PAX6/ROBO3	9	19	0.96686	0.113924
GO:0097485	neuron projection guidance	1979-09-01	201/11965	6.63871e-06	0.0108742	0.00246506	ALCAM/BOC/CELSR3/EFNB3/FZD3/NCAM1/NTN1/PAX6/ROBO3	9	19	0.966694	0.113924
GO:0050769	positive regulation of neurogenesis	1979-11-01	328/11965	9.50589e-06	0.0155706	0.00282375	CXCR4/DAB2IP/DPYSL3/FZD3/GPRC5B/IRX3/MARK2/NSMF/NTN1/PAX6/TIAM1	11	19	0.94565	0.139241
GO:0001764	neuron migration	1979-07-01	117/11965	1.15687e-05	0.0189496	0.00286377	CELSR3/DAB2IP/FZD3/MARK2/NSMF/NTN1/PAX6	7	19	0.980613	0.0886076
GO:0048812	neuron projection morphogenesis	13/79	484/11965	1.51425e-05	0.0248035	0.00321295	ALCAM/BOC/CELSR3/DAB2IP/EFNB3/FZD3/MARK2/NCAM1/NSMF/NTN1/PAX6/ROBO3/TIAM1	13	19	0.919801	0.164557
GO:0035282	segmentation	1979-06-01	87/11965	2.25642e-05	0.0369602	0.00418923	CRB2/HES5/IRX1/IRX3/LFNG/PCDH8	6	19	0.985584	0.0759494
GO:0007409	axonogenesis	1979-11-01	366/11965	2.64302e-05	0.0432927	0.00436176	ALCAM/BOC/CELSR3/EFNB3/FZD3/MARK2/NCAM1/NTN1/PAX6/ROBO3/TIAM1	11	19	0.939354	0.139241
GO:0035239	tube morphogenesis	13/65	324/11965	1.53098e-08	2.44498e-05	2.17077e-05	ARL13B/BMP2/DLL1/FZD2/FZD6/GLI1/HIF1A/LMO4/NRARP/PTK7/RHOB/TRIM71/VANGL2	13	20	0.946313	0.2
GO:0060562	epithelial tube morphogenesis	1965-12-01	289/11965	4.03477e-08	6.44353e-05	2.86044e-05	ARL13B/BMP2/DLL1/FZD2/FZD6/HIF1A/LMO4/NRARP/PTK7/RHOB/TRIM71/VANGL2	12	20	0.952113	0.184615
GO:0021915	neural tube development	1965-09-01	150/11965	1.05706e-07	0.000168813	4.996e-05	ARL13B/FOXB1/FZD2/FZD6/HIF1A/LMO4/PTK7/TRIM71/VANGL2	9	20	0.975145	0.138462
GO:0002009	morphogenesis of an epithelium	14/65	466/11965	1.49815e-07	0.000239255	5.31056e-05	ARL13B/BMP2/CELSR2/DLL1/FZD2/FZD6/HIF1A/LMO4/NRARP/PTK7/RHOB/TIAM1/TRIM71/VANGL2	14	20	0.922784	0.215385
GO:0014020	primary neural tube formation	1965-07-01	89/11965	4.86719e-07	0.00077729	0.000138023	FZD2/FZD6/HIF1A/LMO4/PTK7/TRIM71/VANGL2	7	20	0.985253	0.107692
GO:0001841	neural tube formation	1965-07-01	98/11965	9.40532e-07	0.00150203	0.000222263	FZD2/FZD6/HIF1A/LMO4/PTK7/TRIM71/VANGL2	7	20	0.983761	0.107692
GO:0001838	embryonic epithelial tube formation	1965-07-01	118/11965	3.29195e-06	0.00525725	0.00061729	FZD2/FZD6/HIF1A/LMO4/PTK7/TRIM71/VANGL2	7	20	0.980447	0.107692
GO:0072175	epithelial tube formation	1965-07-01	119/11965	3.48285e-06	0.00556212	0.00061729	FZD2/FZD6/HIF1A/LMO4/PTK7/TRIM71/VANGL2	7	20	0.980282	0.107692
GO:0001843	neural tube closure	1965-06-01	83/11965	5.5286e-06	0.00882918	0.000840633	FZD2/FZD6/LMO4/PTK7/TRIM71/VANGL2	6	20	0.986247	0.0923077
GO:0060606	tube closure	1965-06-01	84/11965	5.92874e-06	0.00946819	0.000840633	FZD2/FZD6/LMO4/PTK7/TRIM71/VANGL2	6	20	0.986081	0.0923077
GO:0016441	posttranscriptional gene silencing	1980-05-01	52/11965	2.39315e-05	0.039822	0.0177219	CELF1/DROSHA/NCOR1/SMAD1/TNRC6B	5	21	0.991384	0.0625
GO:0035194	posttranscriptional gene silencing by RNA	1980-05-01	52/11965	2.39315e-05	0.039822	0.0177219	CELF1/DROSHA/NCOR1/SMAD1/TNRC6B	5	21	0.991384	0.0625
GO:0035082	axoneme assembly	14/60	40/11965	2.61264e-23	2.96012e-20	2.74465e-20	ARMC4/CCDC151/CCDC39/CCDC40/CCDC63/DNAH1/DNAH7/DNAI2/HYDIN/RSPH1/RSPH9/SPAG17/SPEF2/TEKT2	14	22	0.993372	0.233333
GO:0060271	cilium morphogenesis	21/60	201/11965	8.41718e-23	9.53667e-20	4.42124e-20	ARMC4/CCDC151/CCDC39/CCDC40/CCDC63/DNAH1/DNAH7/DNAI2/DNM2/DZIP1L/HYDIN/IFT88/IQUB/MAK/PCM1/RSPH1/RSPH9/SPAG17/SPEF2/TCHP/TEKT2	21	22	0.966694	0.35
GO:0042384	cilium assembly	19/60	175/11965	6.18847e-21	7.01154e-18	2.16705e-18	ARMC4/CCDC151/CCDC39/CCDC40/CCDC63/DNAH1/DNAH7/DNAI2/DZIP1L/HYDIN/IFT88/MAK/PCM1/RSPH1/RSPH9/SPAG17/SPEF2/TCHP/TEKT2	19	22	0.971002	0.316667
GO:0001578	microtubule bundle formation	14/60	58/11965	1.07012e-20	1.21244e-17	2.81047e-18	ARMC4/CCDC151/CCDC39/CCDC40/CCDC63/DNAH1/DNAH7/DNAI2/HYDIN/RSPH1/RSPH9/SPAG17/SPEF2/TEKT2	14	22	0.990389	0.233333
GO:0044782	cilium organization	19/60	190/11965	3.05219e-20	3.45814e-17	6.41282e-18	ARMC4/CCDC151/CCDC39/CCDC40/CCDC63/DNAH1/DNAH7/DNAI2/DZIP1L/HYDIN/IFT88/MAK/PCM1/RSPH1/RSPH9/SPAG17/SPEF2/TCHP/TEKT2	19	22	0.968517	0.316667
GO:0030031	cell projection assembly	21/60	326/11965	2.22472e-18	2.52061e-15	3.4171e-16	ARMC4/CCDC151/CCDC39/CCDC40/CCDC63/DNAH1/DNAH7/DNAI2/DNM2/DZIP1L/HYDIN/IFT88/MAK/PCM1/RSPH1/RSPH9/SPAG17/SPEF2/TCHP/TEKT2/TSGA10	21	22	0.945982	0.35
GO:0003341	cilium movement	1960-11-01	32/11965	2.27692e-18	2.57976e-15	3.4171e-16	ARMC4/CCDC151/CCDC39/CCDC40/CCDC63/DNAH1/DNAH7/DNAI2/HYDIN/RSPH9/SPAG17	11	22	0.994698	0.183333
GO:0010927	cellular component assembly involved in morphogenesis	19/60	255/11965	8.40769e-18	9.52591e-15	1.10406e-15	ARMC4/CCDC151/CCDC39/CCDC40/CCDC63/DNAH1/DNAH7/DNAI2/DZIP1L/HYDIN/IFT88/MAK/PCM1/RSPH1/RSPH9/SPAG17/SPEF2/TCHP/TEKT2	19	22	0.957746	0.316667
GO:0007018	microtubule-based movement	17/60	182/11965	1.28655e-17	1.45766e-14	1.50173e-15	ARMC4/CCDC151/CCDC39/CCDC40/CCDC63/DNAH1/DNAH10/DNAH12/DNAH2/DNAH7/DNAI2/DNHD1/HYDIN/KIF1C/PCM1/RSPH9/SPAG17	17	22	0.969843	0.283333
GO:0070286	axonemal dynein complex assembly	1960-09-01	21/11965	3.00481e-16	3.40444e-13	3.15663e-14	ARMC4/CCDC151/CCDC39/CCDC40/CCDC63/DNAH1/DNAH7/DNAI2/TEKT2	9	22	0.99652	0.15
GO:0009952	anterior/posterior pattern specification	21/63	192/11965	1.04199e-22	1.58695e-19	1.40614e-19	CDX1/CDX2/CDX4/HES3/HES7/HOXA10/HOXA7/HOXA9/HOXB6/HOXB7/HOXB8/HOXB9/HOXC10/HOXC4/HOXC5/HOXC6/HOXC8/HOXC9/HOXD4/LHX1/VANGL2	21	23	0.968186	0.333333
GO:0001501	skeletal system development	26/63	433/11965	1.65349e-21	2.51827e-18	1.11567e-18	CDX1/DHRS3/EPHA2/HES5/HES7/HOXA1/HOXA10/HOXA7/HOXA9/HOXB6/HOXB7/HOXB8/HOXB9/HOXC10/HOXC4/HOXC5/HOXC6/HOXC8/HOXC9/HOXD1/HOXD4/HYAL2/LHX1/RARA/SULF1/WNT5B	26	23	0.928252	0.412698
GO:0003002	regionalization	22/63	306/11965	9.04554e-20	1.37764e-16	4.06891e-17	CDX1/CDX2/CDX4/HES3/HES5/HES7/HOXA10/HOXA7/HOXA9/HOXB6/HOXB7/HOXB8/HOXB9/HOXC10/HOXC4/HOXC5/HOXC6/HOXC8/HOXC9/HOXD4/LHX1/VANGL2	22	23	0.949296	0.349206
GO:0007389	pattern specification process	22/63	401/11965	3.03166e-17	4.61721e-14	1.02279e-14	CDX1/CDX2/CDX4/HES3/HES5/HES7/HOXA10/HOXA7/HOXA9/HOXB6/HOXB7/HOXB8/HOXB9/HOXC10/HOXC4/HOXC5/HOXC6/HOXC8/HOXC9/HOXD4/LHX1/VANGL2	22	23	0.933554	0.349206
GO:0048706	embryonic skeletal system development	14/63	115/11965	6.43239e-16	9.79653e-13	1.73607e-13	HOXA1/HOXA7/HOXA9/HOXB6/HOXB7/HOXB8/HOXB9/HOXC5/HOXC6/HOXC9/HOXD1/HOXD4/LHX1/SULF1	14	23	0.980944	0.222222
GO:0048705	skeletal system morphogenesis	13/63	189/11965	1.3229e-11	2.01478e-08	2.97537e-09	CDX1/DHRS3/HOXA1/HOXA7/HOXB6/HOXB7/HOXB8/HOXC8/HOXC9/HOXD4/HYAL2/LHX1/RARA	13	23	0.968683	0.206349
GO:0048568	embryonic organ development	14/63	382/11965	8.12492e-09	1.23743e-05	1.56634e-06	CDX2/CDX4/EPHA2/HOXA1/HOXA7/HOXB6/HOXB7/HOXB8/HOXC4/HOXC9/HOXD4/LHX1/RARA/VANGL2	14	23	0.936703	0.222222
GO:0048704	embryonic skeletal system morphogenesis	1963-08-01	87/11965	1.57485e-08	2.3985e-05	2.65653e-06	HOXA1/HOXA7/HOXB6/HOXB7/HOXB8/HOXC9/HOXD4/LHX1	8	23	0.985584	0.126984
GO:0048562	embryonic organ morphogenesis	1963-11-01	262/11965	1.01191e-07	0.000154114	1.51728e-05	EPHA2/HOXA1/HOXA7/HOXB6/HOXB7/HOXB8/HOXC4/HOXC9/HOXD4/LHX1/VANGL2	11	23	0.956587	0.174603
GO:0045995	regulation of embryonic development	1963-06-01	106/11965	1.89174e-05	0.0288112	0.00242144	CDX1/CDX2/HES7/LHX1/SULF1/VANGL2	6	23	0.982436	0.0952381
GO:0044772	mitotic cell cycle phase transition	16/77	404/11965	4.40225e-09	6.68702e-06	6.35314e-06	BUB1/CCNA2/CCNB3/CCND1/CCNE1/CDC6/CDT1/CNOT2/DBF4/DLGAP5/KHDRBS1/POLA1/PPM1D/PRIM1/PTEN/TPX2	16	25	0.933057	0.207792
GO:0044770	cell cycle phase transition	16/77	428/11965	1.00152e-08	1.52131e-05	7.22675e-06	BUB1/CCNA2/CCNB3/CCND1/CCNE1/CDC6/CDT1/CNOT2/DBF4/DLGAP5/KHDRBS1/POLA1/PPM1D/PRIM1/PTEN/TPX2	16	25	0.92908	0.207792
GO:0000819	sister chromatid segregation	1977-10-01	181/11965	2.23471e-07	0.000339453	0.000107501	BUB1/CDC20/CDC6/CENPA/DLGAP5/KIF18B/KIF2C/NCAPG/NCAPH/NUF2	10	25	0.970008	0.12987
GO:0000070	mitotic sister chromatid segregation	1977-08-01	114/11965	6.45811e-07	0.000980987	0.000233002	BUB1/CDC6/CENPA/DLGAP5/KIF18B/KIF2C/NCAPG/NCAPH	8	25	0.98111	0.103896
GO:0006261	DNA-dependent DNA replication	1977-08-01	122/11965	1.08435e-06	0.00164713	0.000312978	CCNE1/CDC6/CDK9/CDT1/PARP2/POLA1/PRIM1/SLBP	8	25	0.979785	0.103896
GO:0098813	nuclear chromosome segregation	1977-10-01	223/11965	1.52328e-06	0.00231387	0.00036639	BUB1/CDC20/CDC6/CENPA/DLGAP5/KIF18B/KIF2C/NCAPG/NCAPH/NUF2	10	25	0.963049	0.12987
GO:0051301	cell division	14/77	479/11965	1.86005e-06	0.00282542	0.000370021	BUB1/CCNA2/CCNB3/CCND1/CCNE1/CDC20/CDC6/CENPA/KIF18B/KIF2C/NCAPG/NCAPH/NUF2/TPX2	14	25	0.92063	0.181818
GO:0010564	regulation of cell cycle process	14/77	483/11965	2.05117e-06	0.00311573	0.000370021	BUB1/CCNA2/CCNB3/CCND1/CDC20/CDC6/CDK5R1/CDK9/CDT1/CNOT2/DLGAP5/FEM1B/PTEN/TPX2	14	25	0.919967	0.181818
GO:0006270	DNA replication initiation	1977-05-01	37/11965	3.59161e-06	0.00545566	0.000568225	CCNE1/CDC6/CDT1/POLA1/PRIM1	5	25	0.993869	0.0649351
GO:0007067	mitotic nuclear division	1977-12-01	373/11965	4.17052e-06	0.00633502	0.000568225	BUB1/CCNA2/CDC20/CDC6/CENPA/DLGAP5/KIF18B/KIF2C/NCAPG/NCAPH/NUF2/TPX2	12	25	0.938194	0.155844
GO:0044770	cell cycle phase transition	14/68	428/11965	9.57353e-08	9.65969e-05	8.43478e-05	CDCA5/CDT1/CENPF/CUL4B/FOXM1/NPAT/PAXIP1/POLE/PPP6C/RB1/TAF2/TIMELESS/TPR/TTK	14	26	0.92908	0.205882
GO:0044772	mitotic cell cycle phase transition	1968-12-01	404/11965	2.45246e-06	0.00247453	0.00108037	CDCA5/CDT1/CENPF/CUL4B/FOXM1/NPAT/POLE/PPP6C/RB1/TAF2/TPR/TTK	12	26	0.933057	0.176471
GO:0000819	sister chromatid segregation	1968-08-01	181/11965	8.00633e-06	0.00807839	0.00213474	CDCA5/CENPF/RB1/SMC4/STAG1/TPR/TTK/XPO1	8	26	0.970008	0.117647
GO:0051276	chromosome organization	1968-12-01	462/11965	9.69176e-06	0.00977899	0.00213474	CDCA5/CENPF/CHAF1A/CUL4B/NCAPG2/POLE/RB1/SMC4/STAG1/TPR/TTK/XPO1	12	26	0.923447	0.176471
GO:0033045	regulation of sister chromatid segregation	1968-05-01	55/11965	1.42577e-05	0.014386	0.00222462	CDCA5/CENPF/RB1/TPR/TTK	5	26	0.990886	0.0735294
GO:0010564	regulation of cell cycle process	1968-12-01	483/11965	1.51498e-05	0.0152861	0.00222462	AKT2/CDCA5/CDT1/CENPF/CUL4B/FOXM1/PAXIP1/PRPF40A/RB1/TPR/TTK/XPO1	12	26	0.919967	0.176471
GO:0098813	nuclear chromosome segregation	1968-08-01	223/11965	3.62796e-05	0.0366062	0.00392526	CDCA5/CENPF/RB1/SMC4/STAG1/TPR/TTK/XPO1	8	26	0.963049	0.117647
GO:0016569	chromatin modification	1968-11-01	444/11965	3.68154e-05	0.0371467	0.00392526	ARID2/BAZ1B/CBX2/CUL4B/KDM3B/KDM5B/MTF2/PAXIP1/RB1/RTF1/TAF5	11	26	0.926429	0.161765
GO:0000070	mitotic sister chromatid segregation	1968-06-01	114/11965	4.43621e-05	0.0447613	0.00392526	CDCA5/CENPF/RB1/SMC4/TPR/TTK	6	26	0.98111	0.0882353
GO:0007067	mitotic nuclear division	1968-10-01	373/11965	4.45519e-05	0.0449529	0.00392526	CDCA5/CENPF/NCAPG2/RB1/SMC4/STAG1/TIMELESS/TPR/TTK/TUBGCP6	10	26	0.938194	0.147059
GO:0006363	termination of RNA polymerase I transcription	1975-05-01	26/11965	5.01811e-07	0.000527403	0.000182223	GTF2H4/POLR2E/POLR2F/POLR2K/TBP	5	27	0.995692	0.0666667
GO:0006361	transcription initiation from RNA polymerase I promoter	1975-05-01	27/11965	6.12859e-07	0.000644115	0.000182223	GTF2H4/POLR2E/POLR2F/POLR2K/TBP	5	27	0.995526	0.0666667
GO:0006362	transcription elongation from RNA polymerase I promoter	1975-05-01	27/11965	6.12859e-07	0.000644115	0.000182223	GTF2H4/POLR2E/POLR2F/POLR2K/TBP	5	27	0.995526	0.0666667
GO:0006368	transcription elongation from RNA polymerase II promoter	1975-07-01	83/11965	8.11297e-07	0.000852674	0.000182223	ELOF1/GTF2B/GTF2H4/POLR2E/POLR2F/POLR2K/TBP	7	27	0.986247	0.0933333
GO:0022613	ribonucleoprotein complex biogenesis	13/75	399/11965	1.00413e-06	0.00105534	0.000182223	DDX27/DDX47/DIMT1/EIF3C/FBL/GAR1/MCTS1/NOP16/PNO1/PRPF19/SRSF10/WDR12/WDR74	13	27	0.933886	0.173333
GO:0034660	ncRNA metabolic process	14/75	484/11965	1.51086e-06	0.00158791	0.000228484	DDX27/DDX47/DIMT1/FBL/GAR1/GTF2B/PARS2/PNO1/POLR2E/POLR2F/POLR2K/POP5/TBP/WDR12	14	27	0.919801	0.186667
GO:0006289	nucleotide-excision repair	1975-07-01	102/11965	3.28245e-06	0.00344985	0.000425484	GTF2H4/POLR2E/POLR2F/POLR2K/PRPF19/UBE2I/UBE2V2	7	27	0.983099	0.0933333
GO:0006354	DNA-templated transcription, elongation	1975-07-01	106/11965	4.24621e-06	0.00446277	0.00048161	ELOF1/GTF2B/GTF2H4/POLR2E/POLR2F/POLR2K/TBP	7	27	0.982436	0.0933333
GO:0006360	transcription from RNA polymerase I promoter	1975-05-01	48/11965	1.17332e-05	0.0123316	0.00106464	GTF2H4/POLR2E/POLR2F/POLR2K/TBP	5	27	0.992046	0.0666667
GO:0045815	positive regulation of gene expression, epigenetic	1975-05-01	48/11965	1.17332e-05	0.0123316	0.00106464	ELOF1/POLR2E/POLR2F/POLR2K/TBP	5	27	0.992046	0.0666667
GO:0051436	negative regulation of ubiquitin-protein ligase activity involved in mitotic cell cycle	1973-08-01	66/11965	5.60824e-09	6.89253e-06	1.45738e-06	PSMA7/PSMB2/PSMB5/PSMB7/PSMD11/PSMD2/PSMD6/RPS27A	8	28	0.989064	0.109589
GO:0033238	regulation of cellular amine metabolic process	1973-08-01	67/11965	6.33789e-09	7.78926e-06	1.45738e-06	COMT/PSMA7/PSMB2/PSMB5/PSMB7/PSMD11/PSMD2/PSMD6	8	28	0.988898	0.109589
GO:0051439	regulation of ubiquitin-protein ligase activity involved in mitotic cell cycle	1973-08-01	67/11965	6.33789e-09	7.78926e-06	1.45738e-06	PSMA7/PSMB2/PSMB5/PSMB7/PSMD11/PSMD2/PSMD6/RPS27A	8	28	0.988898	0.109589
GO:1904667	negative regulation of ubiquitin protein ligase activity	1973-08-01	68/11965	7.1482e-09	8.78514e-06	1.45738e-06	PSMA7/PSMB2/PSMB5/PSMB7/PSMD11/PSMD2/PSMD6/RPS27A	8	28	0.988732	0.109589
GO:0002474	antigen processing and presentation of peptide antigen via MHC class I	1973-08-01	70/11965	9.04091e-09	1.11113e-05	1.45738e-06	PSMA7/PSMB2/PSMB5/PSMB7/PSMD11/PSMD2/PSMD6/SEC13	8	28	0.988401	0.109589
GO:0051437	positive regulation of ubiquitin-protein ligase activity involved in regulation of mitotic cell cycle transition	1973-08-01	70/11965	9.04091e-09	1.11113e-05	1.45738e-06	PSMA7/PSMB2/PSMB5/PSMB7/PSMD11/PSMD2/PSMD6/RPS27A	8	28	0.988401	0.109589
GO:0031145	anaphase-promoting complex-dependent catabolic process	1973-08-01	71/11965	1.01397e-08	1.24617e-05	1.45738e-06	PSMA7/PSMB2/PSMB5/PSMB7/PSMD11/PSMD2/PSMD6/RPS27A	8	28	0.988235	0.109589
GO:0002479	antigen processing and presentation of exogenous peptide antigen via MHC class I, TAP-dependent	1973-07-01	48/11965	1.41473e-08	1.7387e-05	1.45738e-06	PSMA7/PSMB2/PSMB5/PSMB7/PSMD11/PSMD2/PSMD6	7	28	0.992046	0.0958904
GO:0051444	negative regulation of ubiquitin-protein transferase activity	1973-08-01	74/11965	1.41566e-08	1.73984e-05	1.45738e-06	PSMA7/PSMB2/PSMB5/PSMB7/PSMD11/PSMD2/PSMD6/RPS27A	8	28	0.987738	0.109589
GO:1904668	positive regulation of ubiquitin protein ligase activity	1973-08-01	74/11965	1.41566e-08	1.73984e-05	1.45738e-06	PSMA7/PSMB2/PSMB5/PSMB7/PSMD11/PSMD2/PSMD6/RPS27A	8	28	0.987738	0.109589
GO:0022613	ribonucleoprotein complex biogenesis	16/68	399/11965	5.21243e-10	4.28983e-07	4.01083e-07	ABT1/BRIX1/EIF3L/EIF3M/FCF1/GAR1/LSM6/NOC4L/PPAN/RPF1/SNRPD2/SNRPE/SNRPF/STRAP/USP39/WBSCR22	16	29	0.933886	0.235294
GO:0022618	ribonucleoprotein complex assembly	1968-11-01	181/11965	5.07842e-09	4.17954e-06	1.95385e-06	ABT1/BRIX1/EIF3L/EIF3M/PPAN/RPF1/SNRPD2/SNRPE/SNRPF/STRAP/USP39	11	29	0.970008	0.161765
GO:0071826	ribonucleoprotein complex subunit organization	1968-11-01	191/11965	8.92563e-09	7.3458e-06	2.28935e-06	ABT1/BRIX1/EIF3L/EIF3M/PPAN/RPF1/SNRPD2/SNRPE/SNRPF/STRAP/USP39	11	29	0.968351	0.161765
GO:0000377	RNA splicing, via transesterification reactions with bulged adenosine as nucleophile	1968-10-01	265/11965	2.24906e-06	0.00185098	0.000329976	CSTF1/EFTUD2/LSM6/POLR2L/PPIE/SNRPD2/SNRPE/SNRPF/STRAP/USP39	10	29	0.956089	0.147059
GO:0000398	mRNA splicing, via spliceosome	1968-10-01	265/11965	2.24906e-06	0.00185098	0.000329976	CSTF1/EFTUD2/LSM6/POLR2L/PPIE/SNRPD2/SNRPE/SNRPF/STRAP/USP39	10	29	0.956089	0.147059
GO:0000375	RNA splicing, via transesterification reactions	1968-10-01	269/11965	2.573e-06	0.00211758	0.000329976	CSTF1/EFTUD2/LSM6/POLR2L/PPIE/SNRPD2/SNRPE/SNRPF/STRAP/USP39	10	29	0.955427	0.147059
GO:0034660	ncRNA metabolic process	1968-12-01	484/11965	1.54662e-05	0.0127287	0.00170012	ABT1/AIMP2/DUS4L/FCF1/GAR1/GTF2A1/GTF2A2/LSM6/NOC4L/POLR2L/RPF1/WBSCR22	12	29	0.919801	0.176471
GO:0042254	ribosome biogenesis	1968-09-01	272/11965	2.16548e-05	0.0178219	0.00208285	ABT1/BRIX1/FCF1/GAR1/LSM6/NOC4L/PPAN/RPF1/WBSCR22	9	29	0.95493	0.132353
GO:0008380	RNA splicing	1968-10-01	351/11965	2.65613e-05	0.0218599	0.00227091	CSTF1/EFTUD2/LSM6/POLR2L/PPIE/SNRPD2/SNRPE/SNRPF/STRAP/USP39	10	29	0.941839	0.147059
GO:0000387	spliceosomal snRNP assembly	1968-04-01	36/11965	4.90057e-05	0.0403317	0.00377086	SNRPD2/SNRPE/SNRPF/STRAP	4	29	0.994035	0.0588235
GO:0006888	ER to Golgi vesicle-mediated transport	13/65	159/11965	2.22293e-12	1.89616e-09	1.75728e-09	ARCN1/ARF4/BCAP31/COPE/COPZ1/GOSR2/IER3IP1/LMAN2/SEC13/SEC23B/TMED10/TMED2/TMED9	13	30	0.973654	0.2
GO:0048193	Golgi vesicle transport	15/65	274/11965	1.26763e-11	1.08129e-08	5.01048e-09	ARCN1/ARF4/ARF5/ARL1/BCAP31/COPE/COPZ1/GOSR2/IER3IP1/LMAN2/SEC13/SEC23B/TMED10/TMED2/TMED9	15	30	0.954598	0.230769
GO:0006890	retrograde vesicle-mediated transport, Golgi to ER	1965-09-01	71/11965	1.32647e-10	1.13148e-07	3.49537e-08	ARCN1/ARF4/ARF5/COPE/COPZ1/LMAN2/TMED10/TMED2/TMED9	9	30	0.988235	0.138462
GO:0034976	response to endoplasmic reticulum stress	1965-11-01	224/11965	2.85393e-08	2.43441e-05	5.64028e-06	BCAP31/DERL1/GOSR2/HM13/PDIA3/PDIA6/SDF2/SEC61A1/SEC61B/SEC61G/SSR1	11	30	0.962883	0.169231
GO:0070972	protein localization to endoplasmic reticulum	1965-08-01	108/11965	1.11756e-07	9.53275e-05	1.76691e-05	BCAP31/CHMP4B/PDIA3/SEC61A1/SEC61G/SRP19/SRP68/SSR3	8	30	0.982104	0.123077
GO:0035966	response to topologically incorrect protein	1965-09-01	155/11965	1.40134e-07	0.000119534	1.84633e-05	DERL1/GOSR2/MANF/PDIA6/SDF2/SEC61A1/SEC61B/SEC61G/SSR1	9	30	0.974316	0.138462
GO:0035967	cellular response to topologically incorrect protein	1965-08-01	119/11965	2.37585e-07	0.00020266	2.6831e-05	DERL1/GOSR2/PDIA6/SDF2/SEC61A1/SEC61B/SEC61G/SSR1	8	30	0.980282	0.123077
GO:0036498	IRE1-mediated unfolded protein response	1965-06-01	55/11965	4.78052e-07	0.000407778	4.7239e-05	GOSR2/PDIA6/SEC61A1/SEC61B/SEC61G/SSR1	6	30	0.990886	0.0923077
GO:0006900	membrane budding	1965-07-01	94/11965	7.07829e-07	0.000603778	6.2173e-05	CHMP4B/GOSR2/SEC13/TMED10/TMED2/TMED9/VPS28	7	30	0.984424	0.107692
GO:0006986	response to unfolded protein	1965-08-01	140/11965	8.27181e-07	0.000705585	6.53908e-05	DERL1/GOSR2/MANF/PDIA6/SEC61A1/SEC61B/SEC61G/SSR1	8	30	0.976802	0.123077
GO:0006397	mRNA processing	14/57	412/11965	5.26667e-09	6.49907e-06	5.74899e-06	AKAP17A/CDK11B/CWC22/DDX23/IWS1/KIN/LEO1/NONO/PNN/POLR2B/PPP1R8/PRPF38B/SNW1/SYNCRIP	14	33	0.931732	0.245614
GO:0008380	RNA splicing	1957-12-01	351/11965	7.25708e-08	8.95524e-05	3.96084e-05	AKAP17A/CLK1/CWC22/DDX23/IWS1/NONO/PNN/POLR2B/PPP1R8/PRPF38B/SNW1/SYNCRIP	12	33	0.941839	0.210526
GO:0016569	chromatin modification	1957-11-01	444/11965	6.39985e-06	0.00789741	0.00210408	CBX3/DEK/EZH2/HAT1/IWS1/KAT5/LEO1/MBD3/MBIP/SNW1/WDR82	11	33	0.926429	0.192982
GO:0006323	DNA packaging	1957-06-01	105/11965	9.98641e-06	0.0123232	0.00210408	CENPH/CENPI/CENPN/HAT1/NCAPH/NUSAP1	6	33	0.982601	0.105263
GO:0006336	DNA replication-independent nucleosome assembly	1957-04-01	30/11965	1.15653e-05	0.0142716	0.00210408	CENPH/CENPI/CENPN/HAT1	4	33	0.995029	0.0701754
GO:0034724	DNA replication-independent nucleosome organization	1957-04-01	30/11965	1.15653e-05	0.0142716	0.00210408	CENPH/CENPI/CENPN/HAT1	4	33	0.995029	0.0701754
GO:1903311	regulation of mRNA metabolic process	1957-06-01	112/11965	1.44701e-05	0.0178561	0.00223732	CDK11B/CNOT8/CWC22/IWS1/LEO1/SNW1	6	33	0.981442	0.105263
GO:0016458	gene silencing	1957-07-01	175/11965	1.81293e-05	0.0223716	0.00223732	CNOT2/CNOT8/HAT1/MBD3/MIER1/POLR2B/SNIP1	7	33	0.971002	0.122807
GO:0040029	regulation of gene expression, epigenetic	1957-07-01	180/11965	2.17536e-05	0.026844	0.00223732	CNOT8/DEK/EZH2/HAT1/MBD3/MIER1/SNIP1	7	33	0.970174	0.122807
GO:0006338	chromatin remodeling	1957-06-01	121/11965	2.24926e-05	0.0277559	0.00223732	CBX3/CENPH/CENPI/CENPN/DEK/MBD3	6	33	0.97995	0.105263
GO:0030049	muscle filament sliding	1949-09-01	35/11965	9.71254e-15	1.00039e-11	4.06393e-12	ACTC1/ACTN3/DES/MYH4/MYL1/TNNC2/TNNI1/TNNT3/TTN	9	34	0.9942	0.183673
GO:0033275	actin-myosin filament sliding	1949-09-01	35/11965	9.71254e-15	1.00039e-11	4.06393e-12	ACTC1/ACTN3/DES/MYH4/MYL1/TNNC2/TNNI1/TNNT3/TTN	9	34	0.9942	0.183673
GO:0003012	muscle system process	15/49	347/11965	4.11834e-12	4.24189e-09	9.66138e-10	ACTC1/ACTN3/ATP2A1/CACNG1/DES/KLHL41/MYH4/MYL1/MYLPF/MYOD1/RYR1/TNNC2/TNNI1/TNNT3/TTN	15	34	0.942502	0.306122
GO:0006936	muscle contraction	14/49	286/11965	4.61802e-12	4.75656e-09	9.66138e-10	ACTC1/ACTN3/ATP2A1/CACNG1/DES/KLHL41/MYH4/MYL1/MYLPF/RYR1/TNNC2/TNNI1/TNNT3/TTN	14	34	0.95261	0.285714
GO:0070252	actin-mediated cell contraction	1949-09-01	79/11965	2.47858e-11	2.55294e-08	4.14837e-09	ACTC1/ACTN3/DES/MYH4/MYL1/TNNC2/TNNI1/TNNT3/TTN	9	34	0.98691	0.183673
GO:0007517	muscle organ development	13/49	304/11965	1.6458e-10	1.69518e-07	2.29546e-08	ACTC1/ACTN3/COL11A1/FGF2/KLHL31/KLHL41/MYLPF/MYOD1/RYR1/SMYD1/TNNI1/TTN/UNC45B	13	34	0.949627	0.265306
GO:0030048	actin filament-based movement	1949-09-01	99/11965	1.96224e-10	2.02111e-07	2.34584e-08	ACTC1/ACTN3/DES/MYH4/MYL1/TNNC2/TNNI1/TNNT3/TTN	9	34	0.983596	0.183673
GO:0051146	striated muscle cell differentiation	1949-11-01	213/11965	7.0806e-10	7.29302e-07	7.40668e-08	ACTC1/CACNA2D2/FLNC/KLHL41/LDB3/MYOD1/OBSCN/RBM24/RYR1/SMYD1/TTN	11	34	0.964706	0.22449
GO:0055002	striated muscle cell development	1949-09-01	125/11965	1.60197e-09	1.65003e-06	1.43935e-07	ACTC1/CACNA2D2/FLNC/KLHL41/LDB3/MYOD1/OBSCN/RYR1/TTN	9	34	0.979287	0.183673
GO:0006941	striated muscle contraction	1949-09-01	126/11965	1.71998e-09	1.77158e-06	1.43935e-07	ACTC1/ACTN3/ATP2A1/KLHL41/MYL1/TNNC2/TNNI1/TNNT3/TTN	9	34	0.979122	0.183673
GO:0006855	drug transmembrane transport	1944-03-01	12/11965	9.97488e-06	0.0132167	0.0120013	ATP8B1/SLC18A1/SLC22A5	3	35	0.998012	0.0681818
GO:0015893	drug transport	1944-03-01	18/11965	3.64314e-05	0.0482716	0.0219164	ATP8B1/SLC18A1/SLC22A5	3	35	0.997017	0.0681818
GO:0035967	cellular response to topologically incorrect protein	1956-10-01	119/11965	1.56471e-10	1.66172e-07	1.62894e-07	DNAJB9/DNAJC3/HSP90B1/PARP16/PDIA6/SDF2L1/SEC61A1/SERP1/SERP2/SSR1	10	36	0.980282	0.178571
GO:0034976	response to endoplasmic reticulum stress	1956-12-01	224/11965	3.73143e-10	3.96278e-07	1.94231e-07	DNAJB9/DNAJC3/HSP90B1/P4HB/PARP16/PDIA6/SDF2L1/SEC61A1/SERP1/SERP2/SSR1/UBA5	12	36	0.962883	0.214286
GO:0030968	endoplasmic reticulum unfolded protein response	1956-09-01	104/11965	1.07579e-09	1.14249e-06	3.32278e-07	DNAJB9/DNAJC3/HSP90B1/PARP16/PDIA6/SEC61A1/SERP1/SERP2/SSR1	9	36	0.982767	0.160714
GO:0034620	cellular response to unfolded protein	1956-09-01	106/11965	1.2767e-09	1.35586e-06	3.32278e-07	DNAJB9/DNAJC3/HSP90B1/PARP16/PDIA6/SEC61A1/SERP1/SERP2/SSR1	9	36	0.982436	0.160714
GO:0035966	response to topologically incorrect protein	1956-10-01	155/11965	2.12428e-09	2.25598e-06	4.42297e-07	DNAJB9/DNAJC3/HSP90B1/PARP16/PDIA6/SDF2L1/SEC61A1/SERP1/SERP2/SSR1	10	36	0.974316	0.178571
GO:0006986	response to unfolded protein	1956-09-01	140/11965	1.50842e-08	1.60194e-05	2.61723e-06	DNAJB9/DNAJC3/HSP90B1/PARP16/PDIA6/SEC61A1/SERP1/SERP2/SSR1	9	36	0.976802	0.160714
GO:0036498	IRE1-mediated unfolded protein response	1956-06-01	55/11965	1.9396e-07	0.000205985	2.88461e-05	DNAJB9/DNAJC3/PDIA6/SEC61A1/SERP1/SSR1	6	36	0.990886	0.107143
GO:0046831	regulation of RNA export from nucleus	1944-03-01	10/11965	5.4689e-06	0.00564937	0.00442044	NUDT4/SETD2/SUPT6H	3	37	0.998343	0.0681818
GO:0032239	regulation of nucleobase-containing compound transport	1944-03-01	12/11965	9.97488e-06	0.010304	0.00442044	NUDT4/SETD2/SUPT6H	3	37	0.998012	0.0681818
GO:0016569	chromatin modification	1944-09-01	444/11965	2.74253e-05	0.0283303	0.00810249	BPTF/DOT1L/EP300/KMT2B/NIPBL/SETD2/SUPT6H/TLK2/WAC	9	37	0.926429	0.204545
GO:0003002	regionalization	14/51	306/11965	2.10159e-11	2.53452e-08	1.93392e-08	ALX4/DLX2/EMX1/FEZF1/FEZF2/FGFR2/FZD5/GSC/LHX2/NKX3-1/PITX2/SEMA3A/SIX3/TBX3	14	38	0.949296	0.27451
GO:0030900	forebrain development	14/51	322/11965	4.15464e-11	5.0105e-08	1.93392e-08	DLX2/EMX1/FEZF1/FEZF2/FGFR2/GSC/HESX1/LHX2/PITX1/PITX2/RAX/SEMA3A/SIX3/TBX3	14	38	0.946645	0.27451
GO:0007389	pattern specification process	15/51	401/11965	6.17209e-11	7.44355e-08	1.93392e-08	ALX4/DLX2/EMX1/FEZF1/FEZF2/FGFR2/FZD5/GSC/LHX2/NKX3-1/PITX2/RAX/SEMA3A/SIX3/TBX3	15	38	0.933554	0.294118
GO:0021871	forebrain regionalization	1951-05-01	24/11965	4.60066e-08	5.54839e-05	1.08115e-05	EMX1/FEZF1/FEZF2/LHX2/SIX3	5	38	0.996023	0.0980392
GO:0021761	limbic system development	1951-07-01	91/11965	1.02762e-07	0.000123931	1.93192e-05	DLX2/FEZF2/FGFR2/PITX2/RAX/SEMA3A/TBX3	7	38	0.984921	0.137255
GO:0048562	embryonic organ morphogenesis	1951-10-01	262/11965	1.23761e-07	0.000149256	1.93892e-05	ALX4/DLX2/FGFR2/FRZB/FZD5/GSC/HESX1/PITX2/SIX3/TBX3	10	38	0.956587	0.196078
GO:0048568	embryonic organ development	1951-11-01	382/11965	4.59606e-07	0.000554285	6.17186e-05	ALX4/DLX2/FGFR2/FRZB/FZD5/GSC/HESX1/HS6ST1/PITX2/SIX3/TBX3	11	38	0.936703	0.215686
GO:0001501	skeletal system development	1951-11-01	433/11965	1.58142e-06	0.00190719	0.000185816	ALX4/DLX2/FGFR2/FGFRL1/FOXN3/FRZB/GSC/HAS2/PITX1/PITX2/TBX3	11	38	0.928252	0.215686
GO:0007423	sensory organ development	1951-11-01	459/11965	2.78798e-06	0.00336231	0.000241126	ECE1/FGFR2/FRZB/FZD5/GSC/HESX1/LHX2/PITX2/RAX/SDC4/SIX3	11	38	0.923944	0.215686
GO:0048736	appendage development	1951-07-01	148/11965	2.82169e-06	0.00340296	0.000241126	ALX4/ECE1/FGFR2/PITX1/PITX2/RAX/TBX3	7	38	0.975476	0.137255
GO:0016569	chromatin modification	13/48	444/11965	1.25197e-08	1.38718e-05	1.1808e-05	ARID1A/BRPF1/CECR2/CHD4/CREBBP/EP300/HCFC1/KAT6A/PHC1/SETD1A/SMARCA4/SMARCC1/TRRAP	13	39	0.926429	0.270833
GO:1904837	beta-catenin-TCF complex assembly	1948-05-01	28/11965	7.69236e-08	8.52313e-05	3.62755e-05	BCL9/CREBBP/EP300/SMARCA4/TRRAP	5	39	0.99536	0.104167
GO:0043044	ATP-dependent chromatin remodeling	1948-05-01	51/11965	1.71606e-06	0.00190139	0.000539504	ARID1A/CECR2/CHD4/SMARCA4/SMARCC1	5	39	0.991549	0.104167
GO:0006338	chromatin remodeling	1948-06-01	121/11965	8.19148e-06	0.00907616	0.00133085	ARID1A/CECR2/CHD4/RERE/SMARCA4/SMARCC1	6	39	0.97995	0.125
GO:0016573	histone acetylation	1948-06-01	122/11965	8.58922e-06	0.00951685	0.00133085	BRPF1/CREBBP/EP300/HCFC1/KAT6A/TRRAP	6	39	0.979785	0.125
GO:0016570	histone modification	1948-09-01	353/11965	9.27635e-06	0.0102782	0.00133085	BRPF1/CHD4/CREBBP/EP300/HCFC1/KAT6A/PHC1/SETD1A/TRRAP	9	39	0.941508	0.1875
GO:0018393	internal peptidyl-lysine acetylation	1948-06-01	125/11965	9.87744e-06	0.0109442	0.00133085	BRPF1/CREBBP/EP300/HCFC1/KAT6A/TRRAP	6	39	0.979287	0.125
GO:0006475	internal protein amino acid acetylation	1948-06-01	130/11965	1.23696e-05	0.0137055	0.00135441	BRPF1/CREBBP/EP300/HCFC1/KAT6A/TRRAP	6	39	0.978459	0.125
GO:0018394	peptidyl-lysine acetylation	1948-06-01	131/11965	1.29243e-05	0.0143201	0.00135441	BRPF1/CREBBP/EP300/HCFC1/KAT6A/TRRAP	6	39	0.978293	0.125
GO:0006337	nucleosome disassembly	1948-03-01	13/11965	1.68488e-05	0.0186685	0.00144465	ARID1A/SMARCA4/SMARCC1	3	39	0.997846	0.0625
GO:0006397	mRNA processing	1954-10-01	412/11965	1.29427e-05	0.0128521	0.0117029	ERCC2/HNRNPH1/JMJD6/KHDRBS1/METTL3/PRPF38A/RAVER1/RBMX/SRSF9/TFIP11	10	40	0.931732	0.185185
GO:0001756	somitogenesis	1932-09-01	61/11965	3.21863e-14	3.47934e-11	2.88999e-11	FOXC2/GDF3/HES7/LEF1/MSGN1/MYF5/PCDH8/T/TBX6	9	41	0.989892	0.28125
GO:0061053	somite development	1932-09-01	78/11965	3.2861e-13	3.55227e-10	1.47528e-10	FOXC2/GDF3/HES7/LEF1/MSGN1/MYF5/PCDH8/T/TBX6	9	41	0.987075	0.28125
GO:0035282	segmentation	1932-09-01	87/11965	9.09881e-13	9.83581e-10	2.72326e-10	FOXC2/GDF3/HES7/LEF1/MSGN1/MYF5/PCDH8/T/TBX6	9	41	0.985584	0.28125
GO:0009952	anterior/posterior pattern specification	1932-10-01	192/11965	4.25163e-11	4.59602e-08	9.5438e-09	FOXC2/GDF3/HES7/LEF1/MSGN1/MYF5/PCDH8/SOX17/T/TBX6	10	41	0.968186	0.3125
GO:0003002	regionalization	1932-10-01	306/11965	4.05123e-09	4.37938e-06	7.27515e-07	FOXC2/GDF3/HES7/LEF1/MSGN1/MYF5/PCDH8/SOX17/T/TBX6	10	41	0.949296	0.3125
GO:0007498	mesoderm development	1932-07-01	110/11965	1.27506e-08	1.37834e-05	1.90812e-06	FOXC2/GDF3/HES7/LEF1/SOX17/T/TBX6	7	41	0.981773	0.21875
GO:0007389	pattern specification process	1932-10-01	401/11965	5.32908e-08	5.76074e-05	6.83565e-06	FOXC2/GDF3/HES7/LEF1/MSGN1/MYF5/PCDH8/SOX17/T/TBX6	10	41	0.933554	0.3125
GO:0007369	gastrulation	1932-07-01	160/11965	1.70389e-07	0.000184191	1.91239e-05	APLNR/FOXC2/GDF3/LEF1/SOX17/T/TBX6	7	41	0.973488	0.21875
GO:0001707	mesoderm formation	1932-05-01	64/11965	6.72863e-07	0.000727365	6.71289e-05	FOXC2/LEF1/SOX17/T/TBX6	5	41	0.989395	0.15625
GO:0048332	mesoderm morphogenesis	1932-05-01	66/11965	7.85716e-07	0.000849359	7.0549e-05	FOXC2/LEF1/SOX17/T/TBX6	5	41	0.989064	0.15625
GO:0016570	histone modification	1946-10-01	353/11965	6.95997e-07	0.000602734	0.000514305	BAP1/BRD7/EED/HDAC1/KDM1A/MORF4L1/PAF1/PRMT1/RNF2/SAP30L	10	42	0.941508	0.217391
GO:0016569	chromatin modification	1946-10-01	444/11965	5.49148e-06	0.00475562	0.00202896	BAP1/BRD7/EED/HDAC1/KDM1A/MORF4L1/PAF1/PRMT1/RNF2/SAP30L	10	42	0.926429	0.217391
GO:0072331	signal transduction by p53 class mediator	1946-07-01	215/11965	1.61909e-05	0.0140213	0.00350244	BRD7/HDAC1/KDM1A/MAPK11/PRMT1/SUPT16H/TFDP2	7	42	0.964374	0.152174
GO:0044772	mitotic cell cycle phase transition	1946-09-01	404/11965	1.89591e-05	0.0164186	0.00350244	BRD7/BUB3/MCM2/MCM4/MCM5/PBX1/PRMT1/TFDP2/TUBB	9	42	0.933057	0.195652
GO:0044770	cell cycle phase transition	1946-09-01	428/11965	2.9921e-05	0.0259116	0.00370362	BRD7/BUB3/MCM2/MCM4/MCM5/PBX1/PRMT1/TFDP2/TUBB	9	42	0.92908	0.195652
GO:0006333	chromatin assembly or disassembly	1946-05-01	95/11965	3.00721e-05	0.0260424	0.00370362	CHAF1A/HIRIP3/MCM2/PAF1/SUPT16H	5	42	0.984258	0.108696
GO:0071103	DNA conformation change	1946-06-01	175/11965	5.1803e-05	0.0448614	0.00546853	CHAF1A/MCM2/MCM4/MCM5/NUSAP1/PAF1	6	42	0.971002	0.130435
GO:0002009	morphogenesis of an epithelium	1943-12-01	466/11965	5.40058e-08	7.3664e-05	5.76441e-05	DLG3/FGF8/MLLT3/NOTO/NPHP3/PRICKLE1/PRICKLE2/SALL1/SPRY1/SPRY2/STOX1/WNT11	12	45	0.922784	0.27907
GO:2000027	regulation of organ morphogenesis	1943-08-01	223/11965	1.06181e-06	0.00144831	0.000566673	FGF8/MLLT3/NPHP3/PRICKLE1/PRICKLE2/SPRY1/STOX1/WNT11	8	45	0.963049	0.186047
GO:0001736	establishment of planar polarity	1943-06-01	109/11965	2.30688e-06	0.00314658	0.000615572	DLG3/MLLT3/NPHP3/PRICKLE1/PRICKLE2/WNT11	6	45	0.981939	0.139535
GO:0007164	establishment of tissue polarity	1943-06-01	109/11965	2.30688e-06	0.00314658	0.000615572	DLG3/MLLT3/NPHP3/PRICKLE1/PRICKLE2/WNT11	6	45	0.981939	0.139535
GO:0001738	morphogenesis of a polarized epithelium	1943-06-01	119/11965	3.84933e-06	0.00525049	0.000821731	DLG3/MLLT3/NPHP3/PRICKLE1/PRICKLE2/WNT11	6	45	0.980282	0.139535
GO:0060562	epithelial tube morphogenesis	1943-08-01	289/11965	7.3126e-06	0.00997438	0.00130087	FGF8/NOTO/NPHP3/PRICKLE1/SALL1/SPRY1/SPRY2/WNT11	8	45	0.952113	0.186047
GO:0035239	tube morphogenesis	1943-08-01	324/11965	1.68188e-05	0.0229409	0.00256455	FGF8/NOTO/NPHP3/PRICKLE1/SALL1/SPRY1/SPRY2/WNT11	8	45	0.946313	0.186047
GO:1905330	regulation of morphogenesis of an epithelium	1943-06-01	158/11965	1.96277e-05	0.0267721	0.00261875	MLLT3/NPHP3/PRICKLE1/PRICKLE2/STOX1/WNT11	6	45	0.973819	0.139535
GO:0008543	fibroblast growth factor receptor signaling pathway	1943-05-01	98/11965	2.50215e-05	0.0341293	0.00267743	FGF16/FGF8/SPRED1/SPRY1/SPRY2	5	45	0.983761	0.116279
GO:0060071	Wnt signaling pathway, planar cell polarity pathway	1943-05-01	99/11965	2.62827e-05	0.0358496	0.00267743	MLLT3/NPHP3/PRICKLE1/PRICKLE2/WNT11	5	45	0.983596	0.116279
GO:0001708	cell fate specification	1937-08-01	77/11965	6.73321e-11	9.70929e-08	6.09533e-08	EOMES/FGFR1/FOXA1/NKX6-2/NOTCH1/PTCH2/SFRP2/SHH	8	47	0.987241	0.216216
GO:0003002	regionalization	1937-11-01	306/11965	1.21007e-09	1.74493e-06	4.46379e-07	BMP2/CHRD/EOMES/FGFR1/FOXA1/FOXD1/GLI1/NKX6-2/NOTCH1/SFRP2/SHH	11	47	0.949296	0.297297
GO:0007389	pattern specification process	1937-12-01	401/11965	1.47928e-09	2.13312e-06	4.46379e-07	BMP2/CHRD/EOMES/FGFR1/FOXA1/FOXD1/GLI1/LEFTY1/NKX6-2/NOTCH1/SFRP2/SHH	12	47	0.933554	0.324324
GO:0060485	mesenchyme development	1937-09-01	206/11965	9.14716e-09	1.31902e-05	2.07015e-06	BMP2/EOMES/FGFR1/FOXA1/FOXD1/NOTCH1/SEMA6D/SFRP2/SHH	9	47	0.965866	0.243243
GO:0045165	cell fate commitment	1937-09-01	220/11965	1.62285e-08	2.34014e-05	2.9382e-06	BMP2/EOMES/FGFR1/FOXA1/NKX6-2/NOTCH1/PTCH2/SFRP2/SHH	9	47	0.963546	0.243243
GO:0048762	mesenchymal cell differentiation	1937-08-01	164/11965	2.8912e-08	4.16912e-05	4.36217e-06	BMP2/EOMES/FGFR1/FOXA1/NOTCH1/SEMA6D/SFRP2/SHH	8	47	0.972825	0.216216
GO:0090092	regulation of transmembrane receptor protein serine/threonine kinase signaling pathway	1937-08-01	183/11965	6.79074e-08	9.79224e-05	8.78201e-06	BMP2/CHRD/FOXD1/LEFTY1/NOTCH1/SFRP2/SHH/SMURF2	8	47	0.969677	0.216216
GO:0007178	transmembrane receptor protein serine/threonine kinase signaling pathway	1937-09-01	266/11965	8.36198e-08	0.00012058	9.46224e-06	BMP2/CHRD/FERMT2/FOXD1/LEFTY1/NOTCH1/SFRP2/SHH/SMURF2	9	47	0.955924	0.243243
GO:2000027	regulation of organ morphogenesis	1937-08-01	223/11965	3.11268e-07	0.000448848	3.13088e-05	BMP2/FGFR1/GLI1/GPC4/NOTCH1/SFRP2/SHH/SMURF2	8	47	0.963049	0.216216
GO:0030323	respiratory tube development	1937-07-01	155/11965	3.972e-07	0.000572762	3.5957e-05	FGFR1/FOXA1/GLI1/NKX2-8/NOTCH1/SHH/TRAF4	7	47	0.974316	0.189189
GO:0046034	ATP metabolic process	1946-10-01	190/11965	1.99699e-09	1.55766e-06	1.05244e-06	ATP5L/ATPIF1/COX6A1/DLD/ENO1/NDUFA10/NDUFA2/NDUFS1/NDUFS7/PRKAG2	10	49	0.968517	0.217391
GO:0009205	purine ribonucleoside triphosphate metabolic process	1946-10-01	208/11965	4.79762e-09	3.74214e-06	1.05244e-06	ATP5L/ATPIF1/COX6A1/DLD/ENO1/NDUFA10/NDUFA2/NDUFS1/NDUFS7/PRKAG2	10	49	0.965534	0.217391
GO:0009199	ribonucleoside triphosphate metabolic process	1946-10-01	212/11965	5.76456e-09	4.49636e-06	1.05244e-06	ATP5L/ATPIF1/COX6A1/DLD/ENO1/NDUFA10/NDUFA2/NDUFS1/NDUFS7/PRKAG2	10	49	0.964872	0.217391
GO:0009144	purine nucleoside triphosphate metabolic process	1946-10-01	215/11965	6.59945e-09	5.14757e-06	1.05244e-06	ATP5L/ATPIF1/COX6A1/DLD/ENO1/NDUFA10/NDUFA2/NDUFS1/NDUFS7/PRKAG2	10	49	0.964374	0.217391
GO:0009167	purine ribonucleoside monophosphate metabolic process	1946-10-01	225/11965	1.02111e-08	7.96463e-06	1.13271e-06	ATP5L/ATPIF1/COX6A1/DLD/ENO1/NDUFA10/NDUFA2/NDUFS1/NDUFS7/PRKAG2	10	49	0.962717	0.217391
GO:0009126	purine nucleoside monophosphate metabolic process	1946-10-01	226/11965	1.06542e-08	8.31029e-06	1.13271e-06	ATP5L/ATPIF1/COX6A1/DLD/ENO1/NDUFA10/NDUFA2/NDUFS1/NDUFS7/PRKAG2	10	49	0.962552	0.217391
GO:0009141	nucleoside triphosphate metabolic process	1946-10-01	233/11965	1.42639e-08	1.11258e-05	1.28511e-06	ATP5L/ATPIF1/COX6A1/DLD/ENO1/NDUFA10/NDUFA2/NDUFS1/NDUFS7/PRKAG2	10	49	0.961392	0.217391
GO:0009161	ribonucleoside monophosphate metabolic process	1946-10-01	236/11965	1.61169e-08	1.25712e-05	1.28511e-06	ATP5L/ATPIF1/COX6A1/DLD/ENO1/NDUFA10/NDUFA2/NDUFS1/NDUFS7/PRKAG2	10	49	0.960895	0.217391
GO:0009123	nucleoside monophosphate metabolic process	1946-10-01	247/11965	2.48692e-08	1.9398e-05	1.76266e-06	ATP5L/ATPIF1/COX6A1/DLD/ENO1/NDUFA10/NDUFA2/NDUFS1/NDUFS7/PRKAG2	10	49	0.959072	0.217391
GO:0046128	purine ribonucleoside metabolic process	1946-10-01	283/11965	8.98326e-08	7.00695e-05	5.38456e-06	ATP5L/ATPIF1/COX6A1/DLD/ENO1/NDUFA10/NDUFA2/NDUFS1/NDUFS7/PRKAG2	10	49	0.953107	0.217391
GO:0060485	mesenchyme development	2017-08-31	206/11965	3.78414e-08	4.92695e-05	2.43147e-05	EDNRA/MYC/PAX3/SNAI1/SNAI2/SOX10/SOX8/SOX9	8	51	0.965866	0.258065
GO:0048483	autonomic nervous system development	2017-05-31	40/11965	5.13881e-08	6.69073e-05	2.43147e-05	EDNRA/EGR2/SOX10/SOX8/TFAP2B	5	51	0.993372	0.16129
GO:0048762	mesenchymal cell differentiation	2017-07-31	164/11965	1.59415e-07	0.000207558	4.63074e-05	EDNRA/PAX3/SNAI1/SNAI2/SOX10/SOX8/SOX9	7	51	0.972825	0.225806
GO:0061138	morphogenesis of a branching epithelium	2017-07-31	169/11965	1.95737e-07	0.00025485	4.63074e-05	EDNRA/MYC/SNAI2/SOX10/SOX8/SOX9/WNT1	7	51	0.971997	0.225806
GO:0001763	morphogenesis of a branching structure	2017-07-31	181/11965	3.1236e-07	0.000406693	5.91183e-05	EDNRA/MYC/SNAI2/SOX10/SOX8/SOX9/WNT1	7	51	0.970008	0.225806
GO:0014032	neural crest cell development	2017-05-31	61/11965	4.47234e-07	0.000582299	7.05374e-05	EDNRA/SNAI2/SOX10/SOX8/SOX9	5	51	0.989892	0.16129
GO:0014031	mesenchymal cell development	2017-05-31	64/11965	5.70069e-07	0.000742229	7.292e-05	EDNRA/SNAI2/SOX10/SOX8/SOX9	5	51	0.989395	0.16129
GO:0048864	stem cell development	2017-05-31	65/11965	6.16454e-07	0.000802623	7.292e-05	EDNRA/SNAI2/SOX10/SOX8/SOX9	5	51	0.989229	0.16129
GO:0014033	neural crest cell differentiation	2017-05-31	69/11965	8.32687e-07	0.00108416	8.75539e-05	EDNRA/SNAI2/SOX10/SOX8/SOX9	5	51	0.988567	0.16129
GO:0072080	nephron tubule development	2017-05-31	86/11965	2.50193e-06	0.00325751	0.00019239	MYC/SOX8/SOX9/TFAP2B/WNT1	5	51	0.98575	0.16129
GO:0051653	spindle localization	1937-04-01	37/11965	4.75119e-06	0.00411928	0.00167292	ACTR2/LLGL2/NDE1/WASL	4	52	0.993869	0.108108
GO:0099518	vesicle cytoskeletal trafficking	1937-04-01	37/11965	4.75119e-06	0.00411928	0.00167292	AP3B1/FNBP1L/NDE1/WASL	4	52	0.993869	0.108108
GO:0051656	establishment of organelle localization	1937-08-01	346/11965	8.36133e-06	0.00724927	0.00196271	ACTR2/AP3B1/FNBP1L/KATNB1/LLGL2/NDE1/NSF/WASL	8	52	0.942668	0.216216
GO:0072583	clathrin-dependent endocytosis	1937-04-01	47/11965	1.25512e-05	0.0108819	0.00220967	FNBP1L/GAK/SMAP1/WASL	4	52	0.992212	0.108108
GO:0051640	organelle localization	1937-08-01	403/11965	2.52821e-05	0.0219196	0.00356079	ACTR2/AP3B1/FNBP1L/KATNB1/LLGL2/NDE1/NSF/WASL	8	52	0.933223	0.216216
GO:0021554	optic nerve development	1935-03-01	11/11965	3.7234e-06	0.00369361	0.00308846	GLI3/NAV2/PAX2	3	55	0.998177	0.0857143
GO:0021675	nerve development	1935-04-01	63/11965	3.23314e-05	0.0320728	0.013409	GLI3/NAV2/PAX2/RNF165	4	55	0.989561	0.114286
GO:0006397	mRNA processing	13/37	412/11965	1.33183e-10	7.17854e-08	6.18248e-08	AQR/BARD1/CDC40/DHX8/PDCD11/PRPF3/PRPF40A/SART1/SF3B1/SF3B3/SYNCRIP/USP49/XRN2	13	57	0.931732	0.351351
GO:0000377	RNA splicing, via transesterification reactions with bulged adenosine as nucleophile	1937-10-01	265/11965	4.93151e-09	2.65808e-06	6.60994e-07	AQR/CDC40/DHX8/PRPF3/PRPF40A/SART1/SF3B1/SF3B3/SYNCRIP/USP49	10	57	0.956089	0.27027
GO:0000398	mRNA splicing, via spliceosome	1937-10-01	265/11965	4.93151e-09	2.65808e-06	6.60994e-07	AQR/CDC40/DHX8/PRPF3/PRPF40A/SART1/SF3B1/SF3B3/SYNCRIP/USP49	10	57	0.956089	0.27027
GO:0000375	RNA splicing, via transesterification reactions	1937-10-01	269/11965	5.69564e-09	3.06995e-06	6.60994e-07	AQR/CDC40/DHX8/PRPF3/PRPF40A/SART1/SF3B1/SF3B3/SYNCRIP/USP49	10	57	0.955427	0.27027
GO:0008380	RNA splicing	1937-10-01	351/11965	7.14381e-08	3.85051e-05	6.63246e-06	AQR/CDC40/DHX8/PRPF3/PRPF40A/SART1/SF3B1/SF3B3/SYNCRIP/USP49	10	57	0.941839	0.27027
GO:0016569	chromatin modification	1932-09-01	444/11965	1.61248e-06	0.00148026	0.00057928	CREBBP/KDM6B/KMT2B/MSL1/PBRM1/RNF40/SAP130/SETD2/SETDB1	9	59	0.926429	0.28125
GO:0018205	peptidyl-lysine modification	1932-08-01	325/11965	1.61858e-06	0.00148585	0.00057928	CREBBP/KMT2B/MSL1/NUP188/NUP98/SAP130/SETD2/SETDB1	8	59	0.946147	0.25
GO:0016570	histone modification	1932-08-01	353/11965	3.00046e-06	0.00275442	0.000715898	CREBBP/KDM6B/KMT2B/MSL1/RNF40/SAP130/SETD2/SETDB1	8	59	0.941508	0.25
GO:1900034	regulation of cellular response to heat	1932-04-01	70/11965	3.41354e-05	0.0313363	0.00610843	CREBBP/HSF1/NUP188/NUP98	4	59	0.988401	0.125
GO:0070202	regulation of establishment of protein localization to chromosome	1939-03-01	10/11965	3.78211e-06	0.00334338	0.00133631	CCT2/CCT6A/TCP1	3	60	0.998343	0.0769231
GO:0070203	regulation of establishment of protein localization to telomere	1939-03-01	10/11965	3.78211e-06	0.00334338	0.00133631	CCT2/CCT6A/TCP1	3	60	0.998343	0.0769231
GO:1904816	positive regulation of protein localization to chromosome, telomeric region	1939-03-01	11/11965	5.18867e-06	0.00458678	0.00133631	CCT2/CCT6A/TCP1	3	60	0.998177	0.0769231
GO:0070200	establishment of protein localization to telomere	1939-03-01	13/11965	8.95317e-06	0.0079146	0.00134533	CCT2/CCT6A/TCP1	3	60	0.997846	0.0769231
GO:1904814	regulation of protein localization to chromosome, telomeric region	1939-03-01	13/11965	8.95317e-06	0.0079146	0.00134533	CCT2/CCT6A/TCP1	3	60	0.997846	0.0769231
GO:1904872	regulation of telomerase RNA localization to Cajal body	1939-03-01	15/11965	1.41795e-05	0.0125347	0.00134533	CCT2/CCT6A/TCP1	3	60	0.997514	0.0769231
GO:1904874	positive regulation of telomerase RNA localization to Cajal body	1939-03-01	15/11965	1.41795e-05	0.0125347	0.00134533	CCT2/CCT6A/TCP1	3	60	0.997514	0.0769231
GO:0090670	RNA localization to Cajal body	1939-03-01	16/11965	1.74123e-05	0.0153925	0.00134533	CCT2/CCT6A/TCP1	3	60	0.997349	0.0769231
GO:0090671	telomerase RNA localization to Cajal body	1939-03-01	16/11965	1.74123e-05	0.0153925	0.00134533	CCT2/CCT6A/TCP1	3	60	0.997349	0.0769231
GO:0090672	telomerase RNA localization	1939-03-01	16/11965	1.74123e-05	0.0153925	0.00134533	CCT2/CCT6A/TCP1	3	60	0.997349	0.0769231
GO:0051453	regulation of intracellular pH	2017-04-27	76/11965	2.36116e-05	0.0145684	0.00540508	ATP6V0A4/ATP6V1G3/CA2/SLC26A4	4	63	0.987407	0.148148
GO:0030641	regulation of cellular pH	2017-04-27	77/11965	2.48671e-05	0.015343	0.00540508	ATP6V0A4/ATP6V1G3/CA2/SLC26A4	4	63	0.987241	0.148148
GO:0006885	regulation of pH	2017-04-27	82/11965	3.18933e-05	0.0196782	0.00540508	ATP6V0A4/ATP6V1G3/CA2/SLC26A4	4	63	0.986413	0.148148
GO:0030004	cellular monovalent inorganic cation homeostasis	2017-04-27	96/11965	5.92824e-05	0.0365772	0.00753511	ATP6V0A4/ATP6V1G3/CA2/SLC26A4	4	63	0.984093	0.148148
GO:0042254	ribosome biogenesis	19/35	272/11965	9.34318e-23	7.17557e-20	5.402e-20	AAMP/DDX49/DDX51/DIEXF/EIF6/FCF1/GNL3/MRTO4/NHP2/NOP56/NPM3/PES1/RRP15/RRP9/RRS1/SHQ1/TFB2M/TSR1/UTP15	19	64	0.95493	0.542857
GO:0016072	rRNA metabolic process	18/35	225/11965	1.49183e-22	1.14573e-19	5.402e-20	DDX49/DDX51/DIEXF/EIF6/FCF1/MRTO4/NHP2/NIFK/NOP56/NPM3/PES1/RRP15/RRP9/RRS1/SHQ1/TFB2M/TSR1/UTP15	18	64	0.962717	0.514286
GO:0006364	rRNA processing	17/35	220/11965	5.70816e-21	4.38386e-18	1.37797e-18	DDX49/DDX51/DIEXF/EIF6/FCF1/MRTO4/NHP2/NOP56/NPM3/PES1/RRP15/RRP9/RRS1/SHQ1/TFB2M/TSR1/UTP15	17	64	0.963546	0.485714
GO:0022613	ribonucleoprotein complex biogenesis	19/35	399/11965	1.41441e-19	1.08627e-16	2.56083e-17	AAMP/DDX49/DDX51/DIEXF/EIF6/FCF1/GNL3/MRTO4/NHP2/NOP56/NPM3/PES1/RRP15/RRP9/RRS1/SHQ1/TFB2M/TSR1/UTP15	19	64	0.933886	0.542857
GO:0034470	ncRNA processing	18/35	344/11965	3.37369e-19	2.59099e-16	4.88653e-17	DDX49/DDX51/DIEXF/EIF6/FCF1/MRTO4/NHP2/NOP56/NPM3/PES1/RRP15/RRP9/RRS1/SHQ1/TFB2M/TRMT6/TSR1/UTP15	18	64	0.942999	0.514286
GO:0034660	ncRNA metabolic process	19/35	484/11965	5.36076e-18	4.11706e-15	6.47053e-16	DDX49/DDX51/DIEXF/EIF6/FCF1/MRTO4/NHP2/NIFK/NOP56/NPM3/PES1/RRP15/RRP9/RRS1/SHQ1/TFB2M/TRMT6/TSR1/UTP15	19	64	0.919801	0.542857
GO:0042273	ribosomal large subunit biogenesis	1935-07-01	60/11965	3.34986e-10	2.57269e-07	3.46572e-08	AAMP/EIF6/MRTO4/NHP2/PES1/RRP15/RRS1	7	64	0.990058	0.2
GO:0000460	maturation of 5.8S rRNA	1935-05-01	33/11965	3.55866e-08	2.73305e-05	3.22152e-06	EIF6/FCF1/PES1/RRP15/RRS1	5	64	0.994532	0.142857
GO:0000470	maturation of LSU-rRNA	1935-04-01	23/11965	5.22207e-07	0.000401055	4.20208e-05	EIF6/NHP2/PES1/RRP15	4	64	0.996189	0.114286
GO:0000469	cleavage involved in rRNA processing	1935-04-01	24/11965	6.25349e-07	0.000480268	4.52884e-05	FCF1/NHP2/RRS1/TSR1	4	64	0.996023	0.114286
GO:0006734	NADH metabolic process	1935-04-01	31/11965	1.82504e-06	0.00149654	0.001266	OGDH/PCK2/PFKFB1/PFKFB4	4	65	0.994863	0.114286
GO:0019674	NAD metabolic process	1935-04-01	49/11965	1.18389e-05	0.00970792	0.00410624	OGDH/PCK2/PFKFB1/PFKFB4	4	65	0.991881	0.114286
GO:0031396	regulation of protein ubiquitination	1934-06-01	207/11965	2.23844e-05	0.0164973	0.0119032	CRY1/FEM1B/RNF40/SMURF1/UBR5/USP4	6	66	0.9657	0.176471
GO:1903320	regulation of protein modification by small protein conjugation or removal	1934-06-01	227/11965	3.76308e-05	0.0277339	0.0119032	CRY1/FEM1B/RNF40/SMURF1/UBR5/USP4	6	66	0.962386	0.176471
GO:0010882	regulation of cardiac muscle contraction by calcium ion signaling	1935-05-01	17/11965	9.59437e-10	1.11199e-06	7.726e-07	ATP1B1/CALM3/CALM2/CALM1/SLC9A1	5	69	0.997183	0.142857
GO:1901021	positive regulation of calcium ion transmembrane transporter activity	1935-05-01	25/11965	8.10093e-09	9.38898e-06	3.26169e-06	ATP1B1/CALM3/CALM2/CALM1/SLC9A1	5	69	0.995857	0.142857
GO:1904427	positive regulation of calcium ion transmembrane transport	1935-05-01	42/11965	1.2517e-07	0.000145072	3.35983e-05	ATP1B1/CALM3/CALM2/CALM1/SLC9A1	5	69	0.993041	0.142857
GO:0086064	cell communication by electrical coupling involved in cardiac conduction	1935-04-01	20/11965	2.87509e-07	0.000333223	5.70805e-05	ATP1B1/CALM3/CALM2/CALM1	4	69	0.996686	0.114286
GO:0010800	positive regulation of peptidyl-threonine phosphorylation	1935-04-01	21/11965	3.54422e-07	0.000410775	5.70805e-05	CALM3/CALM2/CALM1/UBE2K	4	69	0.99652	0.114286
GO:0055117	regulation of cardiac muscle contraction	1935-05-01	56/11965	5.45827e-07	0.000632613	5.83385e-05	ATP1B1/CALM3/CALM2/CALM1/SLC9A1	5	69	0.990721	0.142857
GO:1901019	regulation of calcium ion transmembrane transporter activity	1935-05-01	56/11965	5.45827e-07	0.000632613	5.83385e-05	ATP1B1/CALM3/CALM2/CALM1/SLC9A1	5	69	0.990721	0.142857
GO:0010644	cell communication by electrical coupling	1935-04-01	24/11965	6.25349e-07	0.00072478	5.83385e-05	ATP1B1/CALM3/CALM2/CALM1	4	69	0.996023	0.114286
GO:0032414	positive regulation of ion transmembrane transporter activity	1935-05-01	58/11965	6.52019e-07	0.00075569	5.83385e-05	ATP1B1/CALM3/CALM2/CALM1/SLC9A1	5	69	0.990389	0.142857
GO:0032411	positive regulation of transporter activity	1935-05-01	65/11965	1.15825e-06	0.00134241	9.32698e-05	ATP1B1/CALM3/CALM2/CALM1/SLC9A1	5	69	0.989229	0.142857
GO:0006890	retrograde vesicle-mediated transport, Golgi to ER	2017-04-30	71/11965	2.77634e-05	0.0119105	0.00816553	COPZ1/KDELR1/LMAN2/SCFD1	4	70	0.988235	0.133333
GO:0006888	ER to Golgi vesicle-mediated transport	2017-05-30	159/11965	4.23894e-05	0.018185	0.00816553	COPZ1/KDELR1/LMAN2/SCFD1/YIPF5	5	70	0.973654	0.166667
GO:0044782	cilium organization	2017-08-23	190/11965	1.39533e-09	7.63247e-07	5.83102e-07	BBS5/CROCC/DNAAF1/FOXJ1/IFT122/IFT172/WDR35/ZMYND10	8	72	0.968517	0.347826
GO:0042384	cilium assembly	2017-07-23	175/11965	2.55531e-08	1.39775e-05	5.33924e-06	BBS5/DNAAF1/FOXJ1/IFT122/IFT172/WDR35/ZMYND10	7	72	0.971002	0.304348
GO:0060972	left/right pattern formation	2017-04-23	21/11965	6.07633e-08	3.32375e-05	6.9358e-06	DNAAF1/FOXJ1/IFT122/IFT172	4	72	0.99652	0.173913
GO:0060271	cilium morphogenesis	2017-07-23	201/11965	6.6388e-08	3.63142e-05	6.9358e-06	BBS5/DNAAF1/FOXJ1/IFT122/IFT172/WDR35/ZMYND10	7	72	0.966694	0.304348
GO:0035050	embryonic heart tube development	2017-05-23	71/11965	1.97491e-07	0.000108028	1.65061e-05	BBS5/DNAAF1/IFT122/IFT172/STIL	5	72	0.988235	0.217391
GO:0010927	cellular component assembly involved in morphogenesis	2017-07-23	255/11965	3.36889e-07	0.000184278	2.3464e-05	BBS5/DNAAF1/FOXJ1/IFT122/IFT172/WDR35/ZMYND10	7	72	0.957746	0.304348
GO:0044458	motile cilium assembly	2017-03-23	11/11965	1.0136e-06	0.000554438	6.0511e-05	BBS5/DNAAF1/ZMYND10	3	72	0.998177	0.130435
GO:0007368	determination of left/right symmetry	2017-05-23	108/11965	1.61387e-06	0.000882787	8.17092e-05	BBS5/DNAAF1/FOXJ1/IFT172/STIL	5	72	0.982104	0.217391
GO:0030031	cell projection assembly	2017-07-23	326/11965	1.75973e-06	0.000962574	8.17092e-05	BBS5/DNAAF1/FOXJ1/IFT122/IFT172/WDR35/ZMYND10	7	72	0.945982	0.304348
GO:0009855	determination of bilateral symmetry	2017-05-23	115/11965	2.20255e-06	0.00120479	8.73348e-05	BBS5/DNAAF1/FOXJ1/IFT172/STIL	5	72	0.980944	0.217391
GO:0016569	chromatin modification	2017-10-29	444/11965	4.75679e-08	2.90164e-05	2.24821e-05	BRD1/CHD8/EP400/JARID2/KDM4A/RSF1/TAF1/TLK2/TRIM28/TRIP12	10	77	0.926429	0.344828
GO:1902275	regulation of chromatin organization	2017-05-29	121/11965	9.51934e-06	0.0058068	0.00150263	JARID2/KDM4A/TLK2/TRIM28/TRIP12	5	77	0.97995	0.172414
GO:0018205	peptidyl-lysine modification	2017-07-29	325/11965	9.53787e-06	0.0058181	0.00150263	BRD1/EP400/JARID2/KDM4A/TAF1/TOP2B/TRIM28	7	77	0.946147	0.241379
GO:0031057	negative regulation of histone modification	2017-03-29	32/11965	6.05671e-05	0.0369459	0.00715648	JARID2/KDM4A/TRIP12	3	77	0.994698	0.103448
GO:0009116	nucleoside metabolic process	2017-12-28	317/11965	2.02425e-12	9.25081e-10	5.72254e-10	AHCY/ALDOA/ATIC/ATP5C1/ATP5G1/ATP5G3/NDUFA4/NME2/TAZ/TPI1/UQCRC1/UQCRC2	12	78	0.947473	0.428571
GO:1901657	glycosyl compound metabolic process	2017-12-28	335/11965	3.88315e-12	1.7746e-09	5.72254e-10	AHCY/ALDOA/ATIC/ATP5C1/ATP5G1/ATP5G3/NDUFA4/NME2/TAZ/TPI1/UQCRC1/UQCRC2	12	78	0.94449	0.428571
GO:0046128	purine ribonucleoside metabolic process	2017-11-28	283/11965	1.6052e-11	7.33577e-09	1.15141e-09	AHCY/ALDOA/ATP5C1/ATP5G1/ATP5G3/NDUFA4/NME2/TAZ/TPI1/UQCRC1/UQCRC2	11	78	0.953107	0.392857
GO:0042278	purine nucleoside metabolic process	2017-11-28	284/11965	1.66766e-11	7.62121e-09	1.15141e-09	AHCY/ALDOA/ATP5C1/ATP5G1/ATP5G3/NDUFA4/NME2/TAZ/TPI1/UQCRC1/UQCRC2	11	78	0.952941	0.392857
GO:0009205	purine ribonucleoside triphosphate metabolic process	2017-10-28	208/11965	2.02867e-11	9.27104e-09	1.15141e-09	ALDOA/ATP5C1/ATP5G1/ATP5G3/NDUFA4/NME2/TAZ/TPI1/UQCRC1/UQCRC2	10	78	0.965534	0.357143
GO:0009199	ribonucleoside triphosphate metabolic process	2017-10-28	212/11965	2.45107e-11	1.12014e-08	1.15141e-09	ALDOA/ATP5C1/ATP5G1/ATP5G3/NDUFA4/NME2/TAZ/TPI1/UQCRC1/UQCRC2	10	78	0.964872	0.357143
GO:0009144	purine nucleoside triphosphate metabolic process	2017-10-28	215/11965	2.81772e-11	1.2877e-08	1.15141e-09	ALDOA/ATP5C1/ATP5G1/ATP5G3/NDUFA4/NME2/TAZ/TPI1/UQCRC1/UQCRC2	10	78	0.964374	0.357143
GO:0009119	ribonucleoside metabolic process	2017-11-28	301/11965	3.12527e-11	1.42825e-08	1.15141e-09	AHCY/ALDOA/ATP5C1/ATP5G1/ATP5G3/NDUFA4/NME2/TAZ/TPI1/UQCRC1/UQCRC2	11	78	0.950124	0.392857
GO:0009167	purine ribonucleoside monophosphate metabolic process	2017-10-28	225/11965	4.42047e-11	2.02016e-08	1.3613e-09	ALDOA/ATIC/ATP5C1/ATP5G1/ATP5G3/NDUFA4/TAZ/TPI1/UQCRC1/UQCRC2	10	78	0.962717	0.357143
GO:0009126	purine nucleoside monophosphate metabolic process	2017-10-28	226/11965	4.6187e-11	2.11075e-08	1.3613e-09	ALDOA/ATIC/ATP5C1/ATP5G1/ATP5G3/NDUFA4/TAZ/TPI1/UQCRC1/UQCRC2	10	78	0.962552	0.357143
GO:0000377	RNA splicing, via transesterification reactions with bulged adenosine as nucleophile	1932-12-01	265/11965	1.65587e-12	8.84236e-10	3.07317e-10	DHX15/EFTUD2/FUS/HNRNPH1/HNRNPL/HNRNPUL1/PABPC1/PABPN1/SF3B2/SRRT/SRSF1/U2AF2	12	80	0.956089	0.375
GO:0000398	mRNA splicing, via spliceosome	1932-12-01	265/11965	1.65587e-12	8.84236e-10	3.07317e-10	DHX15/EFTUD2/FUS/HNRNPH1/HNRNPL/HNRNPUL1/PABPC1/PABPN1/SF3B2/SRRT/SRSF1/U2AF2	12	80	0.956089	0.375
GO:0000375	RNA splicing, via transesterification reactions	1932-12-01	269/11965	1.97709e-12	1.05577e-09	3.07317e-10	DHX15/EFTUD2/FUS/HNRNPH1/HNRNPL/HNRNPUL1/PABPC1/PABPN1/SF3B2/SRRT/SRSF1/U2AF2	12	80	0.955427	0.375
GO:0008380	RNA splicing	1932-12-01	351/11965	4.48787e-11	2.39652e-08	5.23191e-09	DHX15/EFTUD2/FUS/HNRNPH1/HNRNPL/HNRNPUL1/PABPC1/PABPN1/SF3B2/SRRT/SRSF1/U2AF2	12	80	0.941839	0.375
GO:0006397	mRNA processing	1932-12-01	412/11965	2.86722e-10	1.53109e-07	2.67406e-08	DHX15/EFTUD2/FUS/HNRNPH1/HNRNPL/HNRNPUL1/PABPC1/PABPN1/SF3B2/SRRT/SRSF1/U2AF2	12	80	0.931732	0.375
GO:0031124	mRNA 3'-end processing	1932-04-01	81/11965	6.06767e-05	0.0324014	0.00471575	PABPC1/PABPN1/SRSF1/U2AF2	4	80	0.986578	0.125
GO:0043484	regulation of RNA splicing	1932-04-01	88/11965	8.39365e-05	0.0448221	0.00559156	HNRNPH1/HNRNPL/SRSF1/U2AF2	4	80	0.985418	0.125
GO:0034394	protein localization to cell surface	1933-04-01	44/11965	6.02195e-06	0.00667232	0.00377425	FLNA/GBF1/NEDD4L/VCL	4	81	0.992709	0.121212
GO:0034329	cell junction assembly	1933-06-01	177/11965	7.65324e-06	0.00847979	0.00377425	ACTN1/FBF1/FLNA/LAMA5/PRKCA/VCL	6	81	0.970671	0.181818
GO:0034330	cell junction organization	1933-06-01	221/11965	2.70765e-05	0.0300007	0.00890198	ACTN1/FBF1/FLNA/LAMA5/PRKCA/VCL	6	81	0.96338	0.181818
GO:0006413	translational initiation	2017-06-26	166/11965	1.19173e-06	0.000501717	0.000117572	EIF2S3/EIF3D/EIF3F/RPL12/RPS11/RPS18	6	82	0.972494	0.230769
GO:0019080	viral gene expression	2017-06-26	167/11965	1.23435e-06	0.000519663	0.000117572	EIF3D/EIF3F/RPL12/RPS11/RPS18/SUPT4H1	6	82	0.972328	0.230769
GO:0022613	ribonucleoprotein complex biogenesis	2017-08-26	399/11965	1.31404e-06	0.00055321	0.000117572	EIF2S3/EIF3D/EIF3F/NSA2/RPL12/RPS11/RPS18/TRMT112	8	82	0.933886	0.307692
GO:0044033	multi-organism metabolic process	2017-06-26	181/11965	1.97474e-06	0.000831367	0.000132516	EIF3D/EIF3F/RPL12/RPS11/RPS18/SUPT4H1	6	82	0.970008	0.230769
GO:0019058	viral life cycle	2017-07-26	342/11965	6.03459e-06	0.00254056	0.000323962	EIF3D/EIF3F/PPIA/RPL12/RPS11/RPS18/SUPT4H1	7	82	0.943331	0.269231
GO:0001731	formation of translation preinitiation complex	2017-03-26	22/11965	1.36493e-05	0.00574637	0.000610628	EIF2S3/EIF3D/EIF3F	3	82	0.996355	0.115385
GO:0000413	protein peptidyl-prolyl isomerization	2017-03-26	34/11965	5.21275e-05	0.0219457	0.00199887	FKBP2/PPIA/PPIL3	3	82	0.994366	0.115385
GO:0006401	RNA catabolic process	2017-05-26	211/11965	7.91025e-05	0.0333021	0.0026541	FEN1/LSM7/RPL12/RPS11/RPS18	5	82	0.965037	0.192308
GO:0006364	rRNA processing	2017-05-26	220/11965	9.63803e-05	0.0405761	0.0028745	NSA2/RPL12/RPS11/RPS18/TRMT112	5	82	0.963546	0.192308
GO:0016072	rRNA metabolic process	2017-05-26	225/11965	0.00010716	0.0451144	0.0028764	NSA2/RPL12/RPS11/RPS18/TRMT112	5	82	0.962717	0.192308
GO:0039529	RIG-I signaling pathway	2017-03-31	11/11965	2.56231e-06	0.00176031	0.00132694	BIRC2/LSM14A/PUM1	3	85	0.998177	0.0967742
GO:0040029	regulation of gene expression, epigenetic	1931-06-01	180/11965	5.74444e-06	0.00394643	0.00132694	BEND3/EPC1/MTF2/PUM1/RLIM/TRIM28	6	85	0.970174	0.193548
GO:0039528	cytoplasmic pattern recognition receptor signaling pathway in response to virus	2017-03-31	15/11965	7.01631e-06	0.0048202	0.00132694	BIRC2/LSM14A/PUM1	3	85	0.997514	0.0967742
GO:0045814	negative regulation of gene expression, epigenetic	1931-04-01	70/11965	3.00004e-05	0.0206103	0.00425533	BEND3/EPC1/MTF2/TRIM28	4	85	0.988401	0.129032
GO:0098586	cellular response to virus	2017-03-31	26/11965	3.93263e-05	0.0270172	0.00446251	BIRC2/LSM14A/PUM1	3	85	0.995692	0.0967742
GO:0016569	chromatin modification	2017-07-25	444/11965	2.48461e-05	0.0147338	0.0121354	CARM1/CTR9/MTA2/RBM14/SFPQ/SMARCC1/VPS72	7	86	0.926429	0.28
GO:0001708	cell fate specification	2017-04-29	77/11965	3.33267e-05	0.037026	0.0277138	FGFR1/GLI2/NOTCH1/OLIG2	4	88	0.987241	0.137931
GO:0030198	extracellular matrix organization	2017-06-29	285/11965	5.18671e-05	0.0355809	0.0154175	DDR1/HAS2/HSPG2/ITGB1/P4HA1/TCF15	6	90	0.952775	0.206897
GO:0043062	extracellular structure organization	2017-06-29	286/11965	5.28904e-05	0.0362828	0.0154175	DDR1/HAS2/HSPG2/ITGB1/P4HA1/TCF15	6	90	0.95261	0.206897
GO:0009952	anterior/posterior pattern specification	2017-07-25	192/11965	9.24482e-08	9.56839e-05	7.3472e-05	HNF1B/HOXA3/HOXB3/HOXD3/MSX2/WNT3A/WNT8A	7	95	0.968186	0.28
GO:0048732	gland development	2017-08-25	368/11965	5.0752e-07	0.000525283	0.000201672	HMOX1/HNF1B/HOXA3/HOXB3/HOXD3/MSX2/SERPINF1/WNT3A	8	95	0.939022	0.32
GO:0003002	regionalization	2017-07-25	306/11965	2.16162e-06	0.00223727	0.000572639	HNF1B/HOXA3/HOXB3/HOXD3/MSX2/WNT3A/WNT8A	7	95	0.949296	0.28
GO:0021602	cranial nerve morphogenesis	2017-03-25	21/11965	1.04547e-05	0.0108207	0.00179887	HOXA3/HOXB3/HOXD3	3	95	0.99652	0.12
GO:0007389	pattern specification process	2017-07-25	401/11965	1.28385e-05	0.0132879	0.00179887	HNF1B/HOXA3/HOXB3/HOXD3/MSX2/WNT3A/WNT8A	7	95	0.933554	0.28
GO:0030878	thyroid gland development	2017-03-25	24/11965	1.58444e-05	0.0163989	0.00179887	HOXA3/HOXB3/HOXD3	3	95	0.996023	0.12
GO:0061311	cell surface receptor signaling pathway involved in heart development	2017-03-25	24/11965	1.58444e-05	0.0163989	0.00179887	MSX2/WNT3A/WNT8A	3	95	0.996023	0.12
GO:0032925	regulation of activin receptor signaling pathway	2017-04-22	21/11965	5.02529e-08	3.32172e-05	2.51265e-05	ACVR1B/ACVR2A/LEMD3/SKI	4	97	0.99652	0.181818
GO:0032924	activin receptor signaling pathway	2017-04-22	36/11965	4.85734e-07	0.00032107	0.000121433	ACVR1B/ACVR2A/LEMD3/SKI	4	97	0.994035	0.181818
GO:0042254	ribosome biogenesis	2017-09-20	272/11965	1.91808e-10	4.75684e-08	3.67464e-08	DDX21/DKC1/FTSJ3/GNL2/LSG1/NOC2L/NOP2/RSL1D1/WDR46	9	100	0.95493	0.45
GO:0022613	ribonucleoprotein complex biogenesis	2017-09-20	399/11965	5.6547e-09	1.40237e-06	5.41661e-07	DDX21/DKC1/FTSJ3/GNL2/LSG1/NOC2L/NOP2/RSL1D1/WDR46	9	100	0.933886	0.45
GO:0034660	ncRNA metabolic process	2017-09-20	484/11965	3.03906e-08	7.53687e-06	1.9208e-06	DDX21/DKC1/FTSJ3/INTS10/NCL/NOP2/PUS1/RSL1D1/WDR46	9	100	0.919801	0.45
GO:0034470	ncRNA processing	2017-08-20	344/11965	4.01047e-08	9.94595e-06	1.9208e-06	DDX21/DKC1/FTSJ3/INTS10/NOP2/PUS1/RSL1D1/WDR46	8	100	0.942999	0.4
GO:0006364	rRNA processing	2017-06-20	220/11965	1.12799e-06	0.000279741	4.107e-05	DDX21/DKC1/FTSJ3/NOP2/RSL1D1/WDR46	6	100	0.963546	0.3
GO:0016072	rRNA metabolic process	2017-06-20	225/11965	1.28626e-06	0.000318992	4.107e-05	DDX21/DKC1/FTSJ3/NOP2/RSL1D1/WDR46	6	100	0.962717	0.3
GO:0042273	ribosomal large subunit biogenesis	2017-04-20	60/11965	2.60681e-06	0.000646488	7.13442e-05	FTSJ3/NOC2L/NOP2/RSL1D1	4	100	0.990058	0.2
GO:0000154	rRNA modification	2017-03-20	23/11965	6.92441e-06	0.00171725	0.000147397	DKC1/FTSJ3/NOP2	3	100	0.996189	0.15
GO:0000470	maturation of LSU-rRNA	2017-03-20	23/11965	6.92441e-06	0.00171725	0.000147397	FTSJ3/NOP2/RSL1D1	3	100	0.996189	0.15
GO:0009451	RNA modification	2017-04-20	104/11965	2.34475e-05	0.00581497	0.000449204	DKC1/FTSJ3/NOP2/PUS1	4	100	0.982767	0.2
GO:0009952	anterior/posterior pattern specification	2017-04-15	192/11965	7.63731e-05	0.0375756	0.0280571	CYP26C1/HES7/OTX1/OTX2	4	102	0.968186	0.266667
GO:0042254	ribosome biogenesis	2017-09-22	272/11965	5.45811e-10	1.49006e-07	6.33118e-08	AATF/DDX21/DDX52/EBNA1BP2/NOP58/NPM1/PES1/RSL1D1/UTP6	9	103	0.95493	0.409091
GO:0022613	ribonucleoprotein complex biogenesis	2017-10-22	399/11965	6.87386e-10	1.87656e-07	6.33118e-08	AATF/DDX21/DDX52/EBNA1BP2/EIF3B/NOP58/NPM1/PES1/RSL1D1/UTP6	10	103	0.933886	0.454545
GO:0006364	rRNA processing	2017-07-22	220/11965	8.71159e-08	2.37826e-05	3.74357e-06	DDX21/DDX52/EBNA1BP2/NOP58/PES1/RSL1D1/UTP6	7	103	0.963546	0.318182
GO:0034470	ncRNA processing	2017-08-22	344/11965	9.67975e-08	2.64257e-05	3.74357e-06	DDX21/DDX52/DUS3L/EBNA1BP2/NOP58/PES1/RSL1D1/UTP6	8	103	0.942999	0.363636
GO:0016072	rRNA metabolic process	2017-07-22	225/11965	1.01611e-07	2.77399e-05	3.74357e-06	DDX21/DDX52/EBNA1BP2/NOP58/PES1/RSL1D1/UTP6	7	103	0.962717	0.318182
GO:0034660	ncRNA metabolic process	2017-08-22	484/11965	1.31094e-06	0.000357886	4.02481e-05	DDX21/DDX52/DUS3L/EBNA1BP2/NOP58/PES1/RSL1D1/UTP6	8	103	0.919801	0.363636
GO:0010501	RNA secondary structure unwinding	2017-03-22	38/11965	4.36581e-05	0.0119187	0.0011489	DDX21/DDX24/DDX52	3	103	0.993703	0.136364
GO:0042273	ribosomal large subunit biogenesis	2017-03-22	60/11965	0.000172515	0.0470966	0.00397238	EBNA1BP2/PES1/RSL1D1	3	103	0.990058	0.136364
GO:0006418	tRNA aminoacylation for protein translation	2017-07-25	45/11965	2.98378e-12	2.20501e-09	1.02533e-09	AARS/EPRS/GARS/IARS/MARS/NARS/SARS	7	104	0.992543	0.28
GO:0043039	tRNA aminoacylation	2017-07-25	47/11965	4.1243e-12	3.04786e-09	1.02533e-09	AARS/EPRS/GARS/IARS/MARS/NARS/SARS	7	104	0.992212	0.28
GO:0043038	amino acid activation	2017-07-25	48/11965	4.82208e-12	3.56352e-09	1.02533e-09	AARS/EPRS/GARS/IARS/MARS/NARS/SARS	7	104	0.992046	0.28
GO:0006520	cellular amino acid metabolic process	2017-10-25	263/11965	5.42945e-11	4.01236e-08	8.65855e-09	AARS/APIP/EPRS/GARS/IARS/MARS/NARS/PHGDH/PSPH/SARS	10	104	0.956421	0.4
GO:0006399	tRNA metabolic process	2017-07-25	161/11965	2.7485e-08	2.03114e-05	3.50651e-06	AARS/EPRS/GARS/IARS/MARS/NARS/SARS	7	104	0.973322	0.28
GO:0009069	serine family amino acid metabolic process	2017-04-25	39/11965	1.16049e-06	0.000857602	0.000123378	APIP/PHGDH/PSPH/SARS	4	104	0.993538	0.16
GO:0034660	ncRNA metabolic process	2017-08-25	484/11965	3.98246e-06	0.00294304	0.000362913	AARS/EPRS/GARS/IARS/MARS/NARS/SARS/TAF1B	8	104	0.919801	0.32
GO:0045806	negative regulation of endocytosis	2017-03-25	30/11965	3.15207e-05	0.0232938	0.00251336	PACSIN2/RAC1/SDCBP	3	104	0.995029	0.12
GO:0051276	chromosome organization	2017-08-26	462/11965	3.93208e-06	0.0029294	0.00260759	CUL3/DAXX/MIS18BP1/NCAPH2/NUP160/SMARCA5/SMC6/WRN	8	105	0.923447	0.307692
GO:0071103	DNA conformation change	2017-05-26	175/11965	3.24101e-05	0.0241455	0.0107465	DAXX/MIS18BP1/NCAPH2/SMARCA5/WRN	5	105	0.971002	0.192308
GO:0006260	DNA replication	2017-08-23	253/11965	1.33352e-08	6.58758e-06	4.36552e-06	PCNA/RAD51/RBBP4/RBBP7/RPA1/RPA2/RRM1/RRM2	8	106	0.958078	0.347826
GO:0065004	protein-DNA complex assembly	2017-06-23	135/11965	1.59121e-07	7.8606e-05	2.60457e-05	MIS18A/RAD51/RBBP4/RBBP7/RPA1/RPA2	6	106	0.97763	0.26087
GO:0000722	telomere maintenance via recombination	2017-04-23	31/11965	3.15414e-07	0.000155814	3.30821e-05	PCNA/RAD51/RPA1/RPA2	4	106	0.994863	0.173913
GO:0071824	protein-DNA complex subunit organization	2017-06-23	158/11965	4.04218e-07	0.000199684	3.30821e-05	MIS18A/RAD51/RBBP4/RBBP7/RPA1/RPA2	6	106	0.973819	0.26087
GO:0006312	mitotic recombination	2017-04-23	39/11965	8.16157e-07	0.000403182	5.34368e-05	PCNA/RAD51/RPA1/RPA2	4	106	0.993538	0.173913
GO:0051276	chromosome organization	2017-08-23	462/11965	1.36708e-06	0.000675337	7.45897e-05	CDCA5/MIS18A/PCNA/RAD51/RBBP4/RBBP7/RPA1/RPA2	8	106	0.923447	0.347826
GO:0018205	peptidyl-lysine modification	2017-07-23	325/11965	1.724e-06	0.000851657	8.06262e-05	FAM76B/PCNA/PIAS4/RPA1/UBA2/USP22/WDR5	7	106	0.946147	0.304348
GO:0042276	error-prone translesion synthesis	2017-03-23	18/11965	4.96887e-06	0.00245462	0.000160769	PCNA/RPA1/RPA2	3	106	0.997017	0.130435
GO:0070987	error-free translesion synthesis	2017-03-23	18/11965	4.96887e-06	0.00245462	0.000160769	PCNA/RPA1/RPA2	3	106	0.997017	0.130435
GO:0000731	DNA synthesis involved in DNA repair	2017-04-23	62/11965	5.3757e-06	0.0026556	0.000160769	PCNA/RAD51/RPA1/RPA2	4	106	0.989727	0.173913
GO:0051276	chromosome organization	2017-09-22	462/11965	5.61056e-08	3.60198e-05	2.70488e-05	DDB1/ESPL1/GEN1/KIF18A/MCM2/MCM6/NCAPD2/PRIM2/TOP3A	9	109	0.923447	0.409091
GO:0006260	DNA replication	2017-07-22	253/11965	2.26228e-07	0.000145238	5.24487e-05	CDC7/DTL/EXO1/MCM2/MCM6/PRIM2/TOP3A	7	109	0.958078	0.318182
GO:0044772	mitotic cell cycle phase transition	2017-08-22	404/11965	3.32668e-07	0.000213573	5.24487e-05	CDC7/DDB1/ESPL1/GEN1/MCM2/MCM6/PIDD1/PRIM2	8	109	0.933057	0.363636
GO:0044770	cell cycle phase transition	2017-08-22	428/11965	5.16519e-07	0.000331605	5.24487e-05	CDC7/DDB1/ESPL1/GEN1/MCM2/MCM6/PIDD1/PRIM2	8	109	0.92908	0.363636
GO:0006270	DNA replication initiation	2017-04-22	37/11965	5.43955e-07	0.000349219	5.24487e-05	CDC7/MCM2/MCM6/PRIM2	4	109	0.993869	0.181818
GO:0051321	meiotic cell cycle	2017-05-22	163/11965	9.63379e-06	0.00618489	0.000774083	ESPL1/EXO1/KIF18A/NCAPD2/TOP3A	5	109	0.972991	0.227273
GO:0071103	DNA conformation change	2017-05-22	175/11965	1.36049e-05	0.00873435	0.000936999	DDB1/MCM2/MCM6/NCAPD2/TOP3A	5	109	0.971002	0.227273
GO:0000082	G1/S transition of mitotic cell cycle	2017-05-22	200/11965	2.59331e-05	0.016649	0.00156281	CDC7/MCM2/MCM6/PIDD1/PRIM2	5	109	0.96686	0.227273
GO:0044843	cell cycle G1/S phase transition	2017-05-22	208/11965	3.13127e-05	0.0201027	0.00161697	CDC7/MCM2/MCM6/PIDD1/PRIM2	5	109	0.965534	0.227273
GO:0006310	DNA recombination	2017-05-22	211/11965	3.35399e-05	0.0215326	0.00161697	CDC7/EXO1/GEN1/PRIM2/TOP3A	5	109	0.965037	0.227273
GO:0030048	actin filament-based movement	2017-04-23	99/11965	3.46064e-05	0.0204178	0.0164289	DMD/DSP/MYH9/TPM1	4	110	0.983596	0.173913
GO:0048565	digestive tract development	2017-05-17	123/11965	5.9312e-07	0.000385528	0.000183261	ALDH1A2/GATA4/GATA5/SFRP2/SOX17	5	113	0.979619	0.294118
GO:0055123	digestive system development	2017-05-17	133/11965	8.74863e-07	0.000568661	0.000183261	ALDH1A2/GATA4/GATA5/SFRP2/SOX17	5	113	0.977962	0.294118
GO:0045165	cell fate commitment	2017-05-17	220/11965	1.03773e-05	0.00674525	0.00144918	DLX2/GATA4/GATA5/SFRP2/SOX17	5	113	0.963546	0.294118
GO:0048546	digestive tract morphogenesis	2017-03-17	49/11965	4.21568e-05	0.027402	0.00375257	GATA4/SFRP2/SOX17	3	113	0.991881	0.176471
GO:0003002	regionalization	2017-05-17	306/11965	5.08827e-05	0.0330737	0.00375257	ALDH1A2/DLX2/GATA4/SFRP2/SOX17	5	113	0.949296	0.294118
GO:0048863	stem cell differentiation	2017-04-17	153/11965	5.37429e-05	0.0349329	0.00375257	ALDH1A2/FRZB/GATA4/SOX17	4	113	0.974648	0.235294
GO:0046599	regulation of centriole replication	2017-02-12	14/11965	8.3353e-05	0.018421	0.0114391	MDM1/PLK4	2	114	0.99768	0.166667
GO:0034660	ncRNA metabolic process	2017-06-18	484/11965	5.20379e-05	0.0244578	0.0187597	EXOSC9/MPHOSPH10/POLR1E/RIOK2/SSB/UTP3	6	116	0.919801	0.333333
GO:0007044	cell-substrate junction assembly	2017-04-17	77/11965	3.54104e-06	0.0018378	0.00133814	CD151/FN1/LAMC1/PTPRK	4	117	0.987241	0.235294
GO:0034330	cell junction organization	2017-05-17	221/11965	1.06086e-05	0.00550584	0.00200446	CD151/CDH11/FN1/LAMC1/PTPRK	5	117	0.96338	0.294118
GO:0031581	hemidesmosome assembly	2017-02-17	10/11965	8.49351e-05	0.0440813	0.00895339	CD151/LAMC1	2	117	0.998343	0.117647
GO:0034329	cell junction assembly	2017-04-17	177/11965	9.47713e-05	0.0491863	0.00895339	CD151/FN1/LAMC1/PTPRK	4	117	0.970671	0.235294
GO:0050673	epithelial cell proliferation	2017-05-16	282/11965	2.47728e-05	0.0276464	0.0151739	ARG1/BMP4/CXCL12/KIT/MARVELD3	5	120	0.953273	0.3125
GO:0001938	positive regulation of endothelial cell proliferation	2017-03-16	52/11965	4.16625e-05	0.0464953	0.0151739	ARG1/BMP4/CXCL12	3	120	0.991384	0.1875
GO:0043044	ATP-dependent chromatin remodeling	2017-03-14	51/11965	2.56933e-05	0.0133862	0.00941185	HDAC1/MBD3/NPM1	3	121	0.991549	0.214286
GO:0006346	methylation-dependent chromatin silencing	2017-02-14	12/11965	8.3353e-05	0.0434269	0.0107579	HDAC1/MBD3	2	121	0.998012	0.142857
GO:0072331	signal transduction by p53 class mediator	2017-04-14	215/11965	8.81031e-05	0.0459017	0.0107579	HDAC1/MBD3/NPM1/RAD17	4	121	0.964374	0.285714
GO:0007265	Ras protein signal transduction	2017-05-13	276/11965	6.966e-06	0.00290482	0.00226578	ARF6/ARHGAP1/ARHGEF1/SOS2/WASF2	5	122	0.954267	0.384615
GO:0007264	small GTPase mediated signal transduction	2017-05-13	498/11965	0.00011933	0.0497605	0.0138358	ARF6/ARHGAP1/ARHGEF1/SOS2/WASF2	5	122	0.917481	0.384615
GO:0032469	endoplasmic reticulum calcium ion homeostasis	2017-02-10	18/11965	9.55094e-05	0.0243549	0.0169906	HERPUD1/TMCO1	2	125	0.997017	0.2
GO:0034470	ncRNA processing	2017-06-17	344/11965	5.11767e-06	0.000818826	0.000603346	PA2G4/RRP15/RRS1/TRMT44/TRMT6/YRDC	6	127	0.942999	0.352941
GO:0034660	ncRNA metabolic process	2017-06-17	484/11965	3.59129e-05	0.00574606	0.00211697	PA2G4/RRP15/RRS1/TRMT44/TRMT6/YRDC	6	127	0.919801	0.352941
GO:0006400	tRNA modification	2017-03-17	58/11965	7.00471e-05	0.0112075	0.00275273	TRMT44/TRMT6/YRDC	3	127	0.990389	0.176471
GO:0006607	NLS-bearing protein import into nucleus	2017-03-17	20/11965	2.67579e-06	0.00129241	0.000937934	IPO4/KPNA6/NUP54	3	130	0.996686	0.176471
GO:0006364	rRNA processing	2017-08-16	220/11965	1.30495e-10	1.97048e-08	8.46647e-09	BMS1/DIS3/NOL8/NOLC1/NOP14/UTP14A/WDR46/WDR75	8	131	0.963546	0.5
GO:0016072	rRNA metabolic process	2017-08-16	225/11965	1.56178e-10	2.35828e-08	8.46647e-09	BMS1/DIS3/NOL8/NOLC1/NOP14/UTP14A/WDR46/WDR75	8	131	0.962717	0.5
GO:0042254	ribosome biogenesis	2017-08-16	272/11965	7.07781e-10	1.06875e-07	2.55795e-08	BMS1/DIS3/NOL8/NOLC1/NOP14/UTP14A/WDR46/WDR75	8	131	0.95493	0.5
GO:0034470	ncRNA processing	2017-08-16	344/11965	4.53255e-09	6.84416e-07	1.22856e-07	BMS1/DIS3/NOL8/NOLC1/NOP14/UTP14A/WDR46/WDR75	8	131	0.942999	0.5
GO:0022613	ribonucleoprotein complex biogenesis	2017-08-16	399/11965	1.45222e-08	2.19285e-06	3.14901e-07	BMS1/DIS3/NOL8/NOLC1/NOP14/UTP14A/WDR46/WDR75	8	131	0.933886	0.5
GO:0034660	ncRNA metabolic process	2017-08-16	484/11965	6.54339e-08	9.88052e-06	1.1824e-06	BMS1/DIS3/NOL8/NOLC1/NOP14/UTP14A/WDR46/WDR75	8	131	0.919801	0.5
GO:0030490	maturation of SSU-rRNA	2017-04-16	39/11965	1.70521e-07	2.57487e-05	2.64116e-06	BMS1/NOP14/UTP14A/WDR46	4	131	0.993538	0.25
GO:0042274	ribosomal small subunit biogenesis	2017-04-16	54/11965	6.47785e-07	9.78155e-05	8.77919e-06	BMS1/NOP14/UTP14A/WDR46	4	131	0.991052	0.25
GO:0000462	maturation of SSU-rRNA from tricistronic rRNA transcript (SSU-rRNA, 5.8S rRNA, LSU-rRNA)	2017-03-16	33/11965	1.04462e-05	0.00157738	0.000125843	BMS1/NOP14/WDR46	3	131	0.994532	0.1875
GO:0000479	endonucleolytic cleavage of tricistronic rRNA transcript (SSU-rRNA, 5.8S rRNA, LSU-rRNA)	2017-02-16	13/11965	0.000129655	0.0195779	0.00140573	BMS1/NOP14	2	131	0.997846	0.125
GO:0001501	skeletal system development	2017-05-11	433/11965	2.33932e-05	0.0167027	0.00842872	HAPLN3/PDGFRA/SNAI2/SPNS2/TWIST1	5	132	0.928252	0.454545
GO:0043518	negative regulation of DNA damage response, signal transduction by p53 class mediator	2017-02-11	12/11965	5.04625e-05	0.0360302	0.00842872	SNAI2/TWIST1	2	132	0.998012	0.181818
GO:0060973	cell migration involved in heart development	2017-02-11	13/11965	5.96076e-05	0.0425598	0.00842872	SNAI2/TWIST1	2	132	0.997846	0.181818
GO:0006520	cellular amino acid metabolic process	2017-05-13	263/11965	5.50332e-06	0.00130429	0.000489503	LARS/MARS/PSAT1/TDH/VARS	5	134	0.956421	0.384615
GO:0009069	serine family amino acid metabolic process	2017-03-13	39/11965	8.95317e-06	0.0021219	0.000489503	AHCY/PSAT1/TDH	3	134	0.993538	0.230769
GO:0006418	tRNA aminoacylation for protein translation	2017-03-13	45/11965	1.38492e-05	0.00328226	0.000489503	LARS/MARS/VARS	3	134	0.992543	0.230769
GO:0043039	tRNA aminoacylation	2017-03-13	47/11965	1.58057e-05	0.00374595	0.000489503	LARS/MARS/VARS	3	134	0.992212	0.230769
GO:0043038	amino acid activation	2017-03-13	48/11965	1.68488e-05	0.00399317	0.000489503	LARS/MARS/VARS	3	134	0.992046	0.230769
GO:0006450	regulation of translational fidelity	2017-02-13	14/11965	9.84422e-05	0.0233308	0.00238334	LARS/VARS	2	134	0.99768	0.153846
GO:0006448	regulation of translational elongation	2017-02-13	19/11965	0.000184419	0.0437072	0.00382703	LARS/VARS	2	134	0.996852	0.153846
GO:0070979	protein K11-linked ubiquitination	2017-03-11	24/11965	1.15782e-06	0.00023851	0.000114563	ANAPC7/UBE2A/UBE2C	3	135	0.996023	0.272727
GO:0022618	ribonucleoprotein complex assembly	2017-04-13	181/11965	3.25559e-05	0.0143572	0.00674859	DDX28/LSM4/NPM1/SLU7	4	139	0.970008	0.307692
GO:0071826	ribonucleoprotein complex subunit organization	2017-04-13	191/11965	4.01954e-05	0.0177262	0.00674859	DDX28/LSM4/NPM1/SLU7	4	139	0.968351	0.307692
