# Supplementary material for: A molecular atlas of the developing ectoderm defines neural, neural crest, placode, and nonneural progenitor identity in vertebrates
Source: PLoS Biol. 2017 Oct 19;15(10):e2004045. doi: 10.1371/journal.pbio.2004045 (PMC5663519; doi:10.1371/journal.pbio.2004045)
Supplement: S7 Table — (A) Genes contained into the weighted gene correlation network analysis (WGCNA) groups described in the Result section. (B) Fisher’s tests for enrichment in Wnt signaling-associated genes. (C) Genes related to neural crest and placodes: repartition into WGCNA groups. (D) Fisher’s tests for enrichment in neural crest and placode-related genes in WGCNA groups. (XLSX) [file pbio.2004045.s022.xlsx]

## Sheet: S7 Table -WGCNA  23.41.31.92
S7 Table : WGCNA groups described in Result Section
Genes names inside Group #31 (78 transcripts)
apln	fzd10	mpzl2	zfand5	aqp11.l
atp2a2	itgb1	post		cuff.5217
c3orf39	itm2a	psma5		cuff.9001
canx	krt16	spry4		loc100487224.l
ccdc136	lamb1	tcf7		loc100494793-like.l
cd276	lphn2	tril		loc101731753.l
cd81	lrp10	trim71		loc101733854.1
csrnp2	luzp1	marcksl1		loc548390-like.s
fam100b	ficd	xarp		xelaev18035340m.g
vdac1	mars2	wnt8a		xelaev18043697m.g
Genes names inside Group #92 (78 transcripts)
btc	kiaa0247	tceb3	loc733553.l	xelaev18021227m.g
coasy	ptafr	ptbp1	xelaev18000483m.g	xelaev18038699m.g
faim	socs3	tmem129	xelaev18002554m.g	xelaev18038703m.g
irg1	stk24	loc100145165.s	xelaev18002723m.g	xelaev18038704m.g

## Sheet: S7B Table Fisher Wnt Signaling
S7B Table Fisher tests for enrichment in Wnt Signaling-associated genes
Tot Sums:	19			3226	67				1.65518e+140		0.00263158				All Transcript from Kjolby et al., 2016	Module	Total Count	TranscriptID	HUGO
		Obeserved frequency									19				agr2.s	38	69	agr2.s[agr2(0.0)]	agr2
Group ID	Number genes in Group	Frequency		Not in Cluster	GRN not in group		Combin of (Num, Freq)				Significant				aldh1a3-like.l
#0	90	1		3136	66		90	5.31865e+137	932.961	0.2892					axin2.l	67	43	axin2.l[axin2(7e-56)|cep112(0.0)]	axin2
#1	653	4		2573	63		7506610475	1.69092e+127	2.47392	0.000766869	#1				axin2.s	67	43	axin2.s[axin2(0.0)]	axin2
#2	541	1		2685	66		541	1.67742e+133	0.176872	5.4827e-05	#2				cdx1.l
#4	364	3		2862	64		7971964	6.53482e+131	101.536	0.0314741					cdx2.l	23	102	cdx2.l[cdx2(1e-136)]	cdx2
#5	346	1		2880	66		346	1.81172e+135	12.2176	0.00378723					cdx2.s	23	102	cdx2.s[cdx2(6e-127)]	cdx2
#7	239	3		2987	64		2246839	1.03854e+133	454.793	0.140977					cebpd.s
#11	201	1		3025	66		201	4.80617e+136	188.285	0.0583648					dkk1.s
#19	117	2		3109	65		6786	6.47787e+135	856.773	0.265584					dkkx.l
#20	110	4		3116	63		5773185	3.35246e+132	377.223	0.116932					dlc.s	19	117	dlc.s[dlc(0.0)]	dlc
#23	102	13		3124	54		9353014406656200	1.41578e+117	0.000258088	8.00024e-08	#23				fam221a.1
#31	78	9		3148	58		182364632450	1.92928e+124	0.0685733	2.12565e-05	#31				flnc.s	34	74	flnc.s[flnc(0.0)]	flnc
#34	74	2		3152	65		2701	1.59664e+136	840.528	0.260548					fzd10.l	31	78	fzd10.l[fzd10(0.0)]	fzd10
#38	69	2		3157	65		2346	1.77179e+136	810.14	0.251128					fzd10.s	31	78	fzd10.s[fzd10(0.0)]	fzd10
#41	66	6		3160	61		90858768	3.32875e+129	5.89477	0.00182727	#41				gas1.l	23	102	gas1.l[gas1(0.0)]	gas1
#51	53	3		3173	64		23426	5.16267e+134	235.718	0.0730681					hes6.1.l	20	110	hes6.1.l[hes6.1(4e-169)]	hes6.1
#67	43	2		3183	65		903	3.0361e+136	534.346	0.165637					hes6.1.s	20	110	hes6.1.s[hes6.1(0.0)]	hes6.1
#92	33	5		3193	62		237336	3.18835e+131	1.47485	0.000457177	#92				hgf.s	4	364	hgf.s[hgf(2e-65)]	hgf
#95	32	2		3194	65		496	3.80797e+136	368.125	0.114112					hoxa1.l	23	102	hoxa1.l[hoxa1(1e-54)]	hoxa1
#138	15	3		3211	64		455	1.1145e+135	9.88348	0.0030637					hoxa1.s	23	102	hoxa1.s[hoxa1(0.0)]	hoxa1
															hoxb1.s	51	53	hoxb1.s[hoxb1(0.0)]	hoxb1
															hoxd1.l	23	102	hoxd1.l[hoxd1(0.0)]	hoxd1
															hoxd1.s	23	102	hoxd1.s[hoxd1(2e-137)]	hoxd1
Group 23															irx3.s	19	117	irx3.s[irx3(3e-112)]	irx3
		Predicted condition													kremen2.s	23	102	kremen2.s[kremen2(0.0)]	kremen2
		In	Not in												loc100485780.s	41	66	loc100485780.s[slc16a9(4e-35)]	slc16a9
		Group 23	Group 23												loc100487224.l	31	78	loc100487224.l[xb-gene-962365(0.0)|post(9e-100)]	xb-gene-962365
True condition	Wnt responsive	13	54	67											loc100496094.l
	Not Wnt responsive	89	9917	10006											loc101731931.s
		102	9971	10073											loc733709.l
															lpl.s
	Sensitivity	TPR	0.19403		LR+	21.8142									mespb.l
		FPR	0.00889466		LR-	0.813203									msgn1.l	41	66	msgn1.l[msgn1(0.0)]	msgn1
		FNR	0.80597												msgn1.s	41	66	msgn1.s[msgn1(0.0)]	msgn1
		TNR	0.991105		DOR:	26.825									msx2.l	95	32	msx2.l[msx2(0.0)]	msx2
						1.42854									msx2.s	95	32	msx2.s[msx2(0.0)]	msx2
															mtx2.s
															myf5.l	41	66	myf5.l[myf5(0.0)]	myf5
		Accuracy	0.985804												myf5.s
		FDR	0.127451												myo3b-like.1.l
		FNR	0.80597												myod1.l	34	74	myod1.l[myod1(8e-175)]	myod1
	Specificity	TNR	0.991105												ngfr.l	23	102	ngfr.l[ngfr(1e-50)]	ngfr
															nkx2-3.l
															nt5dc3.s
															olfm4.l	7	239	olfm4.l[olfm4(0.0)]	olfm4
															pnhd.l	1	653	pnhd.l[pnhd(0.0)]	pnhd
															pnhd.s	1	653	pnhd.s[pnhd(6e-51)]	pnhd
Group 31															post.1	31	78	post.1[post(0.0)]	post
		Predicted condition													post.l	31	78	post.l[post(9e-39)]	post
		In	Not in												rasl11b.l
		Group 31	Group 31												rspo2.l
True condition	Wnt responsive	9	58	67											rspo2.s
	Not Wnt responsive	69	9937	10006											sebox.l
		78	9995	10073											sp5.l	1	653	sp5.l[sp5(0.0)]	sp5
															sp5.s	1	653	sp5.s[sp5(0.0)]	sp5
	Sensitivity	TPR	0.134328		LR+	19.4796									spib.l	38	69	spib.l[spib(0.0)]	spib
		FPR	0.00689586		LR-	0.871683									t.l	41	66	t.l[t(0.0)]	t
		FNR	0.865672												tacc1-like.l	20	110	tacc1-like.l[tacc1(5e-31)]	tacc1
		TNR	0.993104		DOR:	22.3471									tcf7.s	31	78	tcf7.s[tcf7(3e-113)]	tcf7
						1.34922									tmcc3.l	7	239	tmcc3.l[tmcc3(2e-96)]	tmcc3
															tp63.s	5	346	tp63.s[tp63(5e-53)]	tp63
															ventx1.1.l	138	15	ventx1.1.l[ventx1.1(0.0)]	ventx1.1
		Accuracy	0.987392												ventx1.1.s	138	15	ventx1.1.s[ventx1.1(5e-98)]	ventx1.1
		FDR	0.115385												vstm2b.l	20	110	vstm2b.l[vstm2b(7e-74)]	vstm2b
		FNR	0.865672												xarp-like.l	31	78	xarp-like.l[xarp(0.0)]	xarp
	Specificity	TNR	0.993104												xarp-like.s	31	78	xarp-like.s[xarp(0.0)]	xarp
															xelaev18000483m.g	92	33	xelaev18000483m.g
															xelaev18000894m.g	7	239	xelaev18000894m.g
															xelaev18001421m.g
Group 41															xelaev18002554m.g	92	33	xelaev18002554m.g
		Predicted condition													xelaev18002723m.g	92	33	xelaev18002723m.g
		In	Not in												xelaev18005657m.g
		Group 41	Group 41												xelaev18005752m.g
True condition	Wnt responsive	6	61	67											xelaev18010507m.g	41	66	xelaev18010507m.g[vegt(0.0)]	vegt
	Not Wnt responsive	60	9946	10006											xelaev18027783m.g	51	53	xelaev18027783m.g[pax3(9e-173)]	pax3
		66	10007	10073											xelaev18029860m.g	51	53	xelaev18029860m.g[pax3(2e-149)]	pax3
															xelaev18029885m.g
	Sensitivity	TPR	0.0895522		LR+	14.9343									xelaev18029886m.g	138	15	xelaev18029886m.g[farp2(0.0)]	farp2
		FPR	0.0059964		LR-	0.91594									xelaev18032556m.g	4	364	xelaev18032556m.g[ensxetg00000000764(4e-25)]	ensxetg00000000764
		FNR	0.910448												xelaev18035340m.g	31	78	xelaev18035340m.g[ensxetg00000021749(3e-45)]	ensxetg00000021749
		TNR	0.994004		DOR:	16.3049									xelaev18035446m.g
						1.21232									xelaev18035789m.g
															xelaev18035790m.g	23	102	xelaev18035790m.g[ensxetg00000011112(0.0)|hes9.1(4e-133)]	ensxetg00000011112
															xelaev18035791m.g
		Accuracy	0.987988												xelaev18037605m.g
		FDR	0.0909091												xelaev18038693m.g	92	33	xelaev18038693m.g[irg1(0.0)]	irg1
		FNR	0.910448												xelaev18038703m.g	92	33	xelaev18038703m.g[xb-gene-5924815(6e-37)]	xb-gene-5924815
	Specificity	TNR	0.994004												xelaev18044831m.g	0	90	xelaev18044831m.g[gbx2.2(0.0)]	gbx2.2
															xelaev18044833m.g	11	201	xelaev18044833m.g[gbx2.1(0.0)|gbx2.2(2e-38)]	gbx2.1
															xelaev18047280m.g	2	541	xelaev18047280m.g[gbx2.2(2e-38)]	gbx2.2
															xetrov90018470m.s	4	364	xetrov90018470m.s[cdon(0.0)]	cdon
Group 92															xetrov90019363m.l
		Predicted condition													xetrov90025030m.l	23	102	xetrov90025030m.l
		In	Not in												zadh2.l
		Group 92	Group 92												znf703.l	23	102	znf703.l[znf703(0.0)]	znf703
True condition	Wnt responsive	5	62	67											znf703.s	23	102	znf703.s[znf703(0.0)]	znf703
	Not Wnt responsive	28	9978	10006
		33	10040	10073
	Sensitivity	TPR	0.0746269		LR+	26.6684
		FPR	0.00279832		LR-	0.92797
		FNR	0.925373
		TNR	0.997202		DOR:	28.7385
						1.45846
		Accuracy	0.991065
		FDR	0.151515
		FNR	0.925373
	Specificity	TNR	0.997202
All 4 groups
		Predicted condition
		In	Not in
		All 4 groups	All 4 groups
True condition	Wnt responsive	33	34	67
	Not Wnt responsive	246	9760	10006
		279	9794	10073
	Sensitivity	TPR	0.492537		LR+	20.0339
		FPR	0.0245852		LR-	0.520253
		FNR	0.507463
		TNR	0.975415		DOR:	38.5079
						1.58555
		Accuracy	0.972203
		FDR	0.11828
		FNR	0.507463
	Specificity	TNR	0.975415
Group 1
		Predicted condition
		In	Not in
		Group 1	Group 1
True condition	Wnt responsive	4	63	67
	Not Wnt responsive	649	9357	10006
		653	9420	10073
	Sensitivity	TPR	0.0597015		LR+	0.920452
		FPR	0.0648611		LR-	1.00552
		FNR	0.940299
		TNR	0.935139		DOR:	0.915401
						-0.0383886
		Accuracy	0.929316
		FDR	0.00612557
		FNR	0.940299
	Specificity	TNR	0.935139
Group 2
		Predicted condition
		In	Not in
		Group 2	Group 2
True condition	Wnt responsive	1	66	67
	Not Wnt responsive	652	9354	10006
		653	9420	10073
	Sensitivity	TPR	0.0149254		LR+	0.229054
		FPR	0.0651609		LR-	1.05374
		FNR	0.985075
		TNR	0.934839		DOR:	0.217373
						-0.662794
		Accuracy	0.92872
		FDR	0.00153139
		FNR	0.985075
	Specificity	TNR	0.934839

## Sheet: S7C Table - NC Plac genes
S7C Table: Genes related to Neural Crest and Placodes: repartition into WGCNA groups

## Sheet: S7D Table Fisher NC-Plac
S7D Table Fisher tests for enrichment in Neural Crest and placode-related genes in WGCNA groups
Tot Sums:			4821	4919	98				2.55341e+207	98				Module	Total Count	TranscriptID	HUGO
		Obeserved frequency												0	90	eya3.l[eya3(0.0)]	eya3
Group ID	Number genes in Group	Frequency	#genes not in list	Not in Cluster	GRN not in group		Combin of (Num, Freq)			Significant				0	90	foxe3.s[foxe3(0.0)]	foxe3
#0	90	5	85	4829	93		43949268	1.40686e+198	2.37305					0	90	xelaev18044831m.g[gbx2.2(0.0)]	gbx2.2
#1	653	1	652	4266	97		653	4.47989e+199	0.00112276	#1				0	90	msx1.l[msx1(0.0)]	msx1
#2	541	1	540	4378	97		541	5.6925e+200	0.0118197	#2				0	90	msx1.s[msx1(0.0)]	msx1
#3	368	2	366	4551	96		67528	5.54187e+200	1.4363					1	653	xelaev18033202m.g[ctnnb1(0.0)]	ctnnb1
#4	364	7	357	4555	91		158516042293752	2.50275e+192	15.2263					2	541	xelaev18047280m.g[gbx2.2(2e-38)]	gbx2.2
#5	346	6	340	4573	92		2281370098854	1.75197e+194	15.34					3	368	xelaev18012086m.g[id3(0.0)]	id3
#6	250	1	249	4669	97		250	3.12949e+203	3.00274					3	368	xelaev18015089m.g[id3(0.0)]	id3
#7	239	2	237	4680	96		28441	8.33997e+201	9.10362					4	364	id2.s[id2(2e-80)]	id2
#9	225	8	217	4694	90		143642651595300	7.8346e+191	4.31922					4	364	xelaev18043492m.g[tfap2c(0.0)]	tfap2c
#11	201	1	200	4718	97		201	8.70638e+203	6.71643					4	364	xelaev18046210m.g[tfap2c(0.0)]	tfap2c
#15	138	1	137	4781	97		138	3.19419e+204	16.9179					4	364	xelaev18031635m.g[tfap2a(0.0)]	tfap2a
#18	122	3	119	4797	95		295240	1.86683e+201	21.1537					4	364	xelaev18033390m.g[tfap2a(0.0)]	tfap2a
#19	117	2	115	4802	96		6786	1.01155e+203	26.3454					4	364	foxi1.l[foxi1(2e-38)]	foxi1
#20	110	2	108	4809	96		5995	1.165e+203	26.8053					4	364	foxi1.s[foxi1(9e-46)]	foxi1
#21	107	1	106	4812	97		107	6.01714e+204	24.7103					5	346	isl1.l[isl1(1e-133)]	isl1
#31	78	1	77	4841	97		78	1.08408e+205	32.4533					5	346	isl1.s[isl1(1e-110)]	isl1
#33	75	2	73	4844	96		2775	2.35332e+203	25.0639					5	346	xelaev18035277m.g[ets1(1e-84)]	ets1
#35	73	2	71	4846	96		2628	2.44941e+203	24.7054					5	346	xelaev18037330m.g[ets1(3e-116)]	ets1
#38	69	9	60	4850	89		56672074888	2.88742e+191	0.000628035	#38				5	346	xelaev18034007m.g[myc(0.0)]	myc
#40	68	1	67	4851	97		68	1.32697e+205	34.6319					5	346	tfap2b.l[tfap2b(0.0)]	tfap2b
#43	61	1	60	4858	97		61	1.52833e+205	35.7809					6	250	xelaev18011096m.g[smad4.1(0.0)]	smad4.1
#45	55	2	53	4864	96		1485	3.50889e+203	19.9987					7	239	dlx6.l[dlx6(0.0)]	dlx6
#46	55	2	53	4864	96		1485	3.50889e+203	19.9987					7	239	dlx6.s[dlx6(2e-41)]	dlx6
#47	54	1	53	4865	97		54	1.75987e+205	36.4736					9	225	six4.l[six4(0.0)]	six4
#48	54	1	53	4865	97		54	1.75987e+205	36.4736					9	225	tbx2.l[tbx2(0.0)]	tbx2
#51	53	16	37	4866	82		14844575908435	2.36056e+179	1.34489e-13	#51				9	225	xelaev18027228m.g[prdm1(0.0)]	prdm1
#58	47	1	46	4872	97		47	2.02608e+205	36.5476					9	225	xelaev18029311m.g[prdm1(0.0)]	prdm1
#63	45	2	43	4874	96		990	4.28197e+203	16.2699					9	225	dlx5.l[dlx5(0.0)]	dlx5
#67	43	1	42	4876	97		43	2.1957e+205	36.2365					9	225	dlx5.s[dlx5(0.0)]	dlx5
#71	41	1	40	4878	97		41	2.28571e+205	35.9675					9	225	xelaev18017847m.g[gata3(0.0)]	gata3
#88	35	1	34	4884	97		35	2.57823e+205	34.6334					9	225	xelaev18020919m.g[gata3(0.0)]	gata3
#91	34	1	33	4885	97		34	2.63046e+205	34.3254					11	201	xelaev18044833m.g[gbx2.1(0.0)|gbx2.2(2e-38)]	gbx2.1
#95	32	3	29	4887	95		4960	1.11057e+202	2.11414					15	138	sox5.s[sox5(0.0)]	sox5
#120	20	1	19	4899	97		20	3.48169e+205	26.7254					18	122	sox2.1[sox2(0.0)]	sox2
#123	20	2	18	4899	96		190	7.03151e+203	5.12752					18	122	xelaev18038842m.g[sox3(0.0)]	sox3
#132	18	3	15	4901	95		816	1.46124e+202	0.457631					18	122	xelaev18042169m.g[sox3(0.0)]	sox3
#133	18	1	17	4901	97		18	3.62372e+205	25.0341					19	117	xelaev18021973m.g[pax6(9e-38)]	pax6
														19	117	xelaev18024402m.g[pax6(0.0)]	pax6
														20	110	dll1.l[dll1(0.0)]	dll1
														20	110	dll1.s[dll1(3e-177)]	dll1
														21	107	smad1.l[smad1(2e-107)]	smad1
Group 38														31	78	wnt8a.s[wnt8a(0.0)]	wnt8a
		Predicted condition												33	75	zic3.l[zic3(0.0)]	zic3
		In	Not in											33	75	zic3.s[zic3(0.0)]	zic3
		Group 38	Group 38											35	73	xelaev18023995m.g[gata2(0.0)]	gata2
True condition	Wnt responsive	9	12	21										35	73	xelaev18025905m.g[gata2(6e-179)]	gata2
	Not Wnt responsive	60	9992	10052										38	69	xelaev18001776m.g[hesx1(1e-147)]	hesx1
		69	10004	10073										38	69	xelaev18003045m.g[hesx1(3e-172)]	hesx1
														38	69	pitx1.l[pitx1(1e-179)]	pitx1
	Sensitivity	TPR	0.428571		LR+	71.8								38	69	pitx2.l[pitx2(0.0)]	pitx2
		FPR	0.00596896		LR-	0.57486								38	69	pitx2.s[pitx2(0.0)]	pitx2
		FNR	0.571429											38	69	six3.l[six3(0.0)]	six3
		TNR	0.994031		DOR:	124.9								38	69	six3.s[six3(0.0)]	six3
						2.09656								38	69	dmrta1.l[dmrta1(0.0)]	dmrta1
														38	69	dmrta1.s[dmrta1(0.0)]	dmrta1
														40	68	zic1.s[zic1(2e-170)]	zic1
		Accuracy	0.992852											43	61	prdm10.l[prdm10(0.0)]	prdm10
		FDR	0.130435											45	55	fgf8.s[fgf8(0.0)]	fgf8
		FNR	0.571429											45	55	fgf8.l[fgf8(3e-42)]	fgf8
	Specificity	TNR	0.994031											46	55	zic5.l[zic5(8e-178)]	zic5
														46	55	zic5.s[zic5(0.0)]	zic5
														47	54	notch1.s[notch1(0.0)]	notch1
														48	54	mycn.s[mycn(0.0)]	mycn
														51	53	cuff.9430[foxd3(2e-166)]	foxd3
														51	53	foxd3.l[foxd3(7e-85)]	foxd3
Group 51														51	53	foxd3.s[foxd3(0.0)]	foxd3
		Predicted condition												51	53	xelaev18031998m.g[snai2(0.0)]	snai2
		In	Not in											51	53	cuff.62960[snai1(1e-130)]	snai1
		Group 51	Group 51											51	53	snai1.s[snai1(2e-107)]	snai1
True condition	Wnt responsive	16	7	23										51	53	sox9.1[sox9(0.0)]	sox9
	Not Wnt responsive	37	10013	10050										51	53	sox9.s[sox9(0.0)]	sox9
		53	10020	10073										51	53	sox10.l[sox10(3e-78)]	sox10
														51	53	sox10.s[sox10(4e-103)]	sox10
	Sensitivity	TPR	0.695652		LR+	188.954								51	53	sox8.l[sox8(0.0)]	sox8
		FPR	0.00368159		LR-	0.305472								51	53	sox8.s[sox8(0.0)]	sox8
		FNR	0.304348											51	53	xelaev18032361m.g[myc(0.0)]	myc
		TNR	0.996318		DOR:	618.564								51	53	tfap2e.s[tfap2e(2e-125)]	tfap2e
						2.79138								51	53	tfap2b.s[tfap2b(0.0)]	tfap2b
														51	53	xelaev18027783m.g[pax3(9e-173)]	pax3
														51	53	xelaev18029860m.g[pax3(2e-149)]	pax3
		Accuracy	0.995632											58	47	xelaev18009356m.g[neurog2(4e-140)]	neurog2
		FDR	0.301887											63	45	xelaev18018610m.g[pax8(5e-51)]	pax8
		FNR	0.304348											63	45	xelaev18020288m.g[pax8(3e-44)]	pax8
	Specificity	TNR	0.996318											67	43	sox13.s[sox13(0.0)]	sox13
														71	41	zic1.l[zic1(0.0)]	zic1
														88	35	notch1.l[notch1(0.0)]	notch1
														91	34	xelaev18008450m.g[smad4.1(0.0)]	smad4.1
														95	32	wnt8a.l[wnt8a(0.0)]	wnt8a
														95	32	msx2.l[msx2(0.0)]	msx2
														95	32	msx2.s[msx2(0.0)]	msx2
														120	20	bmp4.l[bmp4(0.0)]	bmp4
														123	20	six4.s[six4(0.0)]	six4
														123	20	id2.l[id2(7e-97)]	id2
														132	18	xelaev18033703m.g[snai2(0.0)]	snai2
														132	18	twist1.l[twist1(0.0)]	twist1
														132	18	twist1.s[twist1(0.0)]	twist1
														133	18	bmp4.s[bmp4(0.0)]	bmp4
