# Supplementary material for: A molecular atlas of the developing ectoderm defines neural, neural crest, placode, and nonneural progenitor identity in vertebrates
Source: PLoS Biol. 2017 Oct 19;15(10):e2004045. doi: 10.1371/journal.pbio.2004045 (PMC5663519; doi:10.1371/journal.pbio.2004045)
Supplement: S8 Table — (A) Homeologous gene pairs distribution into weighted gene correlation network analysis (WGCNA) groups. The 2,520 homeologous pairs were selected by choosing the human gene ortholog (HUGO) gene names that had exactly 2 annotations that corresponded to the homeologous pairs. Columns (A) and (D) are colored based on whether both homeologous genes are found in a single WGCNA group (white); yellow means the genes are found in a different module. (B) List of Xenopus laevis gene pairs associated to 1 HUGO name. (XLSX) [file pbio.2004045.s023.xlsx]

## Sheet: S8 Table - Homeol. Pairs WCGNA
S8. Table. The 2520 Homeologous pairs were selected by choosing the HUGO gene names that had exactly two annotations, which corresponded to the homeologous pairs. Columns A:D are colored based on whether on both homeologous gnees are found in a single WGCNA group (white), yellow means the genes are found in a different module.
	HUGO gene nomenclature	1s homelog gene copy	2nd homeolog gene copy	Pearson Correlation Coefficient
				Spatial & Temporal	Tissues only	WE Time series
1	AAMP	xelaev18044430m.g[aamp(0.0)] 64	xelaev18046985m.g[aamp(0.0)] 13	0.598354	0.673364	0.687452
2	ABCE1	abce1.l[abce1(0.0)] 3	abce1.s[abce1(0.0)] 2	0.0992832	-0.172058	-0.442288
3	ABCF2	xelaev18003168m.g[abcf2(2e-172)] 2	xelaev18032592m.g[abcf2(3e-176)] 3	0.3256	0.330633	0.251641
4	ABCF3	xelaev18027446m.g[abcf3(0.0)] 16	xelaev18029553m.g[abcf3(0.0)] 14	0.495973	0.136251	0.878211
5	ABCG2	abcg2.l[abcg2(0.0)] 5	abcg2.s[abcg2(0.0)] 1	-0.336319	-0.313292	-0.623218
6	ABHD17C	abhd17c.l[fam108c1(0.0)] 1	abhd17c.s[fam108c1(0.0)] 1	0.874438	0.877507	0.931455
7	ABI2	abi2.l[abi2(0.0)] 84	abi2.s[abi2(0.0)] 74	0.267268	0.224905	-0.21087
8	ABR	abr.l[abr(3e-125)] 61	abr.s[abr(3e-125)] 98	0.383275	0.184783	0.821512
9	ACAT1	acat1.1[acat1(0.0)] 1	acat1.s[acat1(0.0)] 12	0.637045	0.759093	0.564837
10	ACAT2	acat2.l[acat2(0.0)] 1	acat2.s[acat2(0.0)] 1	0.886673	0.886876	0.93739
11	ACBD3	acbd3.l[acbd3(2e-47)] 7	acbd3.s[acbd3(0.0)] 9	0.92287	0.937078	0.607447
12	ACER3	acer3.l[acer3(1e-84)] 73	acer3.s[acer3(0.0)] 83	0.259216	0.171283	0.151408
13	ACIN1	xetrov90002446m.l[acin1(0.0)] 37	xetrov90002446m.s[acin1(0.0)] 37	0.934328	0.936262	0.824302
14	ACP1	xetrov90015077m.l[acp1(7e-148)] 49	xetrov90015077m.s[acp1(0.0)] 1	0.603767	0.688769	0.790307
15	ACP2	xelaev18021921m.g[acp2(0.0)] 30	xelaev18024443m.g[acp2(0.0)] 133	0.66612	0.734143	0.731443
16	ACPP	acpp.l 9	loc100494856.s[acpp(0.0)] 17	-0.100417	-0.0246601	0.155895
17	ACSL1	xelaev18005359m.g[acsl1(0.0)] 5	xelaev18009125m.g[acsl1(0.0)] 5	0.878841	0.886666	0.926815
18	ACTC1	actc1.l[actc1(0.0)] 34	actc1.s[actc1(0.0)] 34	0.971631	0.954306	0.963515
19	ACTG1	actg1.l[actg1(0.0)] 2	actg1.s[actg1(0.0)] 2	0.933604	0.922664	0.980716
20	ACTL6A	xelaev18027557m.g[actl6a(0.0)] 17	xelaev18029687m.g[actl6a(9e-36)] 14	0.867166	0.832581	0.48841
21	ACTN1	actn1.l[actn1(0.0)] 4	actn1.s[actn1(0.0)] 81	0.804945	0.80577	0.883232
22	ACTN4	actn4.l[actn4(0.0)] 4	actn4.s[actn4(5e-75)] 129	0.746899	0.713901	0.846425
23	ACTR2	actr2.l[actr2(2e-79)] 52	actr2.s[actr2(0.0)] 8	-0.30817	-0.269926	-0.50738
24	ACTR3	actr3.l[actr3(2e-42)] 2	actr3.s[actr3(0.0)] 10	0.719074	0.771897	0.232104
25	ACVR1B	acvr1b.l[acvr1b(0.0)] 97	acvr1b.s[acvr1b(0.0)] 21	0.45934	0.496709	-0.743837
26	ACVR2A	acvr2a.l[acvr2a(0.0)] 97	acvr2a.s[acvr2a(0.0)] 97	0.887988	0.875425	0.865602
27	ACVR2B	acvr2b.l[acvr2b(0.0)] 74	acvr2b.s[acvr2b(0.0)] 89	0.669638	0.6805	0.47781
28	ADAM9	adam9.l[adam9(2e-53)] 84	adam9.s[adam9(2e-116)] 115	0.292007	0.345371	-0.447977
29	ADAMTS1	adamts1.l[adamts1(0.0)] 45	adamts1.s[adamts1(4e-168)] 1	0.585902	0.573714	0.953085
30	ADAR	xelaev18040800m.g[kcnn3(2e-34)|adar(0.0)] 39	xelaev18042915m.g[adar(0.0)] 39	0.885312	0.914839	0.896398
31	ADCK3	xelaev18026306m.g[adck3(0.0)] 17	xelaev18028620m.g[adck3(0.0)] 32	0.368506	0.807708	0.545468
32	ADD1	xetrov90000358m.l[add1(0.0)] 89	xetrov90000358m.s[add1(0.0)] 47	0.552003	0.519105	-0.858624
33	ADD3	add3.l[add3(0.0)] 84	xelaev18034202m.g[add3(0.0)] 84	0.960715	0.953496	0.927685
34	ADIPOR1	xelaev18012169m.g[adipor1(0.0)] 87	xelaev18015008m.g[adipor1(0.0)] 69	0.87054	0.915151	0.787464
35	ADNP	adnp.l[adnp(0.0)] 77	adnp.s[adnp(0.0)] 77	0.945471	0.947927	0.74997
36	ADNP2	adnp2.l[adnp2(8e-177)] 99	adnp2.s[adnp2(7e-68)] 99	0.824445	0.878288	0.666142
37	AES	xelaev18001138m.g[aes(1e-137)] 139	xelaev18006647m.g[aes(3e-52)] 19	0.446459	0.476254	0.0295831
38	AFF4	aff4.l[aff4(2e-57)] 37	aff4.s[aff4(0.0)] 108	0.794986	0.739641	0.0592224
39	AFTPH	xelaev18026499m.g[aftph(0.0)] 15	xelaev18028494m.g[aftph(1e-102)] 7	0.453182	0.400271	0.642099
40	AGBL5	agbl5.l[agbl5(5e-61)] 72	agbl5.s[agbl5(0.0)] 53	0.5588	0.483076	0.466646
41	AGO2	ago2.l[eif2c2(0.0)] 94	ago2.s[eif2c2(0.0)] 37	0.812977	0.782502	0.506106
42	AGPAT3	xelaev18011223m.g[agpat3(0.0)] 44	xelaev18014470m.g[agpat3(1e-123)] 21	0.683558	0.698306	0.551639
43	AGR2	agr2.l[agr2(0.0)] 38	agr2.s[agr2(0.0)] 38	0.929594	0.909674	0.998656
44	AHCTF1	ahctf1.l[ahctf1(9e-25)|ahctf1(0.0)] 8	ahctf1.s[ahctf1(0.0)|ahctf1(0.0)] 8	0.889871	0.901223	0.655172
45	AHCY	ahcy.l[ahcy(0.0)] 134	ahcy.s[ahcy(0.0)] 78	0.504279	0.453924	0.684743
46	AHCYL2	xelaev18017902m.g[ahcyl2(0.0)] 83	xelaev18020876m.g[ahcyl2(0.0)] 94	0.59181	0.4531	0.693617
47	AHDC1	ahdc1.l[ahdc1(1e-137)] 21	ahdc1.s[ahdc1(8e-139)] 21	0.911557	0.907411	0.941749
48	AHSA1	ahsa1.l[ahsa1(0.0)] 2	ahsa1.s[ahsa1(1e-22)] 14	0.496753	0.238903	0.304581
49	AIM1	aim1-like.1.l[aim1(0.0)] 9	aim1-like.1.s[aim1(0.0)] 4	0.746201	0.789005	-0.00474646
50	AIM1L	aim1l.l[aim1l(3e-73)] 5	aim1l.s[aim1l(0.0)] 5	0.668855	0.677543	0.186143
51	AIMP2	aimp2.l[aimp2(0.0)] 29	aimp2.s[aimp2(0.0)] 2	0.388364	0.230149	0.148495
52	AK3	ak3.1[ak3(0.0)] 2	ak3.l[ak3(0.0)] 74	0.487398	0.519648	0.699447
53	AK6	ak6.l[taf9(0.0)] 2	ak6.s[taf9(0.0)] 127	0.308955	0.275664	-0.0312322
54	AKAP12	loc100127584-like.l[akap12(0.0)] 18	loc100127584-like.s[akap12(2e-34)] 20	0.760229	0.772517	0.00630285
55	AKAP13	akap13-like.l[ensxetg00000007624(0.0)|akap13(9e-163)] 8	akap13-like.s[ensxetg00000007624(0.0)|akap13(3e-157)] 21	0.864557	0.876318	0.912751
56	AKAP2	akap2.1[akap2(0.0)] 112	akap2.l[akap2(0.0)] 90	0.536073	0.228594	0.624757
57	AKAP9	akap9.l[akap9(9e-34)] 5	akap9.s[akap9(1e-110)] 5	0.845199	0.827875	0.853832
58	AKIRIN1	akirin1.1[akirin1(0.0)] 17	akirin1.l[akirin1(2e-69)] 18	0.518375	0.481668	0.340918
59	AKIRIN2	akirin2.l[akirin2(1e-121)] 12	akirin2.s[akirin2(0.0)] 17	0.713343	0.761038	0.864007
60	AKT1S1	akt1s1.l[akt1s1(6e-170)] 61	akt1s1.s[akt1s1(0.0)] 1	0.820714	0.861584	0.896552
61	AKT2	akt2.l[akt2(2e-39)] 1	akt2.s[akt2(0.0)] 26	0.583795	0.593568	0.408067
62	ALCAM	alcam.l[alcam(1e-75)] 19	alcam.s[alcam(0.0)] 19	0.853671	0.846999	0.953501
63	ALDH1A2	aldh1a2.l[aldh1a2(2e-35)] 113	aldh1a2.s[aldh1a2(2e-36)] 113	0.899463	0.730119	-0.0623073
64	ALDH3A2	aldh3a2.l[aldh3a2(0.0)] 70	aldh3a2.s[aldh3a2(0.0)] 1	0.243861	0.339357	-0.754829
65	ALDH6A1	aldh6a1.l[aldh6a1(5e-179)] 1	aldh6a1.s[aldh6a1(0.0)] 12	0.846642	0.862102	0.789325
66	ALDOA	xelaev18001342m.g[aldoa(0.0)] 10	xelaev18002268m.g[aldoa(0.0)] 78	0.78298	0.832402	0.322158
67	ALKBH5	alkbh5.l[alkbh5(0.0)] 1	alkbh5.s[alkbh5(4e-143)] 10	0.701367	0.791572	0.325186
68	ALPL	loc101730334.l[alpl(0.0)] 90	loc101730334.s[alpl(0.0)] 7	-0.0175375	-0.0449498	0.0265656
69	ALYREF	alyref.1[thoc4(0.0)] 17	alyref.l[thoc4(0.0)] 3	0.879659	0.901598	0.81631
70	AMD1	amd1.l[amd1(2e-55)] 16	amd1.s[amd1(0.0)] 4	0.403841	0.381126	0.747738
71	AMMECR1	xelaev18038801m.g[ammecr1(1e-66)] 84	xelaev18042120m.g[ammecr1(6e-32)] 89	0.623529	0.482487	0.535319
72	AMOTL2	amotl2-like.l[amotl2(0.0)] 0	amotl2-like.s[amotl2(0.0)] 3	0.252927	0.241862	0.548045
73	ANKHD1	ankhd1.l[ankhd1(0.0)] 5	ankhd1.s[ankhd1(0.0)] 15	0.630722	0.545771	0.770484
74	ANKRD10	ankrd10.l[ankrd10(0.0)] 46	ankrd10.s[ankrd10(0.0)] 128	0.903047	0.88231	0.979925
75	ANKRD11	xelaev18003575m.g[ankrd11(9e-60)] 37	xelaev18024866m.g[ankrd11(0.0)] 37	0.894843	0.881196	0.622606
76	ANKRD13A	ankrd13a.l[ankrd13a(0.0)] 18	ankrd13a.s[ankrd13a(0.0)] 1	-0.044931	-0.0633584	0.397124
77	ANKRD13C	ankrd13c.l[ankrd13c(0.0)] 15	ankrd13c.s[ankrd13c(0.0)] 55	0.428111	0.478866	0.524475
78	ANKRD17	ankrd17.l[ankrd17(5e-174)] 21	ankrd17.s[ankrd17(1e-115)] 21	0.827648	0.901678	0.668419
79	ANKRD50	ankrd50.l[ankrd50(0.0)] 95	ankrd50.s[ankrd50(0.0)] 19	0.817265	0.822382	0.968509
80	ANKRD7	ankrd7.l[ankrd26(4e-66)] 81	ankrd7.s[ankrd26(2e-24)] 98	0.270205	0.00666556	0.890203
81	ANLN	anln-like.1.l 8	anln-like.2.l[anln(3e-144)] 96	0.327984	0.524703	-0.0224957
82	ANP32A	anp32a.l[anp32a(2e-92)] 2	anp32a.s[anp32a(5e-96)] 10	0.352218	0.213938	0.437921
83	ANP32C	anp32c.l[anp32c(5e-76)] 40	anp32c.s[anp32c(0.0)] 12	0.880195	0.881509	0.925967
84	ANP32E	anp32e.l[anp32e(1e-34)] 11	anp32e.s[anp32e(2e-89)] 11	0.840108	0.799369	0.426608
85	ANXA2	anxa2.l[anxa2(0.0)] 5	anxa2.s[anxa2(0.0)] 4	0.724183	0.69646	0.796764
86	ANXA7	anxa7.1[anxa7(0.0)] 52	anxa7.l[anxa7(0.0)] 30	0.414522	0.57134	-0.562564
87	AP1B1	ap1b1.l[ap1b1(0.0)] 5	ap1b1.s[ap1b1(0.0)] 52	0.383769	0.416675	0.0501633
88	AP1G1	ap1g1-like.1[ap1g1(4e-148)] 52	ap1g1-like.s[ap1g1(2e-143)] 45	0.181391	0.155677	0.742904
89	AP1M2	ap1m2.1[ap1m2(0.0)] 50	ap1m2.l[ap1m2(4e-36)] 4	0.881317	0.923406	0.519294
90	AP2B1	xelaev18012678m.g[ap2b1(0.0)] 101	xelaev18015303m.g[ap2b1(0.0)] 48	0.298739	0.329953	0.274579
91	AP2M1	xelaev18027443m.g[ap2m1(0.0)] 10	xelaev18029556m.g[ap2m1(0.0)] 10	0.700048	0.799381	-0.350575
92	AP3B1	loc100494836.l[ap3b1(2e-66)] 52	loc100494836.s[ap3b1(0.0)] 52	0.938818	0.936008	0.900271
93	AP3D1	ap3d1.l[ap3d1(0.0)] 101	ap3d1.s[ap3d1(0.0)] 6	0.759699	0.74665	0.747514
94	AP3M2	ap3m2.l[ap3m2(0.0)] 12	ap3m2.s[ap3m2(0.0)] 17	0.594321	0.686223	-0.112564
95	AP3S1	ap3s1.l[ap3s1(0.0)] 1	ap3s1.s[ap3s1(0.0)] 9	-0.0312561	-0.0316009	0.00228486
96	APC	apc.l[apc(0.0)] 8	apc.s[apc(0.0)] 8	0.80323	0.806282	0.779387
97	APEX1	apex1.l[apex1(5e-49)] 3	apex1.s[apex1(4e-30)] 60	0.250269	-0.0646258	0.0981717
98	API5	api5.l[api5(0.0)] 3	api5.s[api5(0.0)] 3	0.825506	0.799062	0.890631
99	APLNR	aplnr.l 41	aplnr.s 41	0.919484	0.829944	-0.00277225
100	APLP2	xelaev18035288m.g[aplp2(2e-45)] 95	xelaev18037344m.g[aplp2(0.0)] 45	0.675637	0.661299	0.661699
101	ARCN1	arcn1.l[arcn1(0.0)] 30	cuff.8038[arcn1(0.0)] 7	0.850146	0.847449	0.977761
102	ARF1	arf1.l[arf1(1e-38)] 36	arf1.s[arf1(4e-56)] 7	0.799417	0.795587	0.940846
103	ARF4	arf4.1[arf4(0.0)] 30	arf4.s[arf4(0.0)] 30	0.857333	0.893461	0.417719
104	ARF5	arf5.l[arf5(2e-89)] 30	arf5.s[arf5(1e-92)] 12	0.39617	0.523598	-0.198982
105	ARFGAP1	arfgap1.l[arfgap1(2e-115)] 9	arfgap1.s[arfgap1(1e-147)] 7	0.516646	0.629576	0.228111
106	ARFGAP2	xelaev18021858m.g[arfgap2(1e-24)] 1	xelaev18024493m.g[arfgap2(3e-50)] 7	0.13283	0.0850331	0.380475
107	ARFGEF2	arfgef2-like.l[arfgef2(0.0)|cse1l(0.0)] 9	arfgef2-like.s[arfgef2(0.0)] 5	0.881772	0.885519	0.939596
108	ARFIP1	xetrov90000896m.l[arfip1(0.0)] 54	xetrov90000896m.s[arfip1(0.0)] 54	0.757938	0.767448	0.495026
109	ARFRP1	xelaev18043628m.g[arfrp1(2e-73)] 12	xelaev18046350m.g[arfrp1(7e-68)] 2	0.0599	0.015325	-0.642977
110	ARGLU1	arglu1.l[arglu1(0.0)] 26	arglu1.s[arglu1(0.0)] 77	0.781474	0.74656	0.947821
111	ARHGAP21	arhgap21.l[arhgap21(0.0)] 94	arhgap21.s[arhgap21(0.0)] 94	0.806679	0.81938	0.095354
112	ARHGAP35	arhgap35-like.l[arhgap35(0.0)] 15	arhgap35-like.s[arhgap35(1e-179)] 21	0.911725	0.925314	0.849421
113	ARHGAP39	xelaev18043947m.g[arhgap39(5e-148)] 117	xelaev18046622m.g[arhgap39(0.0)] 94	0.453237	0.572796	0.30955
114	ARHGAP5	arhgap5-like.l[arhgap5(9e-67)] 8	arhgap5-like.s[arhgap5(0.0)] 8	0.832268	0.876327	0.789249
115	ARHGDIG	arhgdig.l[arhgdig(0.0)] 28	arhgdig.s[arhgdig(3e-71)] 2	0.854554	0.807935	0.203238
116	ARHGEF1	arhgef1-like.l[arhgef1(0.0)] 122	arhgef1-like.s[arhgef1(0.0)] 123	0.689695	0.593013	0.189048
117	ARHGEF2	xetrov90028284m.l[arhgef2(0.0)] 88	xetrov90028284m.s[arhgef2(0.0)] 7	0.156708	0.138085	0.60452
118	ARHGEF40	loc100498627.l[arhgef40(4e-76)] 3	loc100498627.s[arhgef40(1e-150)] 34	-0.0183223	0.122842	-0.324391
119	ARHGEF5	xetrov90030369m.l[arhgef5(0.0)] 110	xetrov90030369m.s[arhgef5(5e-118)] 6	0.39567	0.382483	-0.0963095
120	ARID1A	xelaev18012108m.g[arid1a(0.0)] 39	xelaev18015066m.g[arid1a(0.0)] 39	0.949436	0.970093	-0.0100415
121	ARID2	arid2-like.l[arid2(2e-38)] 26	arid2-like.s[arid2(0.0)] 26	0.938497	0.961038	0.921507
122	ARID3A	xelaev18006256m.g[arid3a(0.0)] 4	xelaev18009788m.g[arid3a(0.0)] 5	0.892371	0.856367	0.988723
123	ARID3B	arid3b.l[arid3b(2e-133)] 108	arid3b.s[arid3b(1e-130)] 108	0.870809	0.827966	0.911239
124	ARL1	arl1.l[arl1(0.0)] 30	arl1.s[arl1(0.0)] 36	0.898975	0.923503	0.754127
125	ARL4A	arl4a.l[arl4a(8e-53)] 121	arl4a.s[arl4a(0.0)] 14	0.381411	0.183433	0.370623
126	ARL5C	xelaev18043184m.g[arl5c(0.0)] 25	xelaev18045943m.g[arl5c(0.0)] 40	0.864121	0.878529	0.881768
127	ARL6IP6	arl6ip6-like.l[arl6ip6(2e-111)] 7	arl6ip6-like.s[arl6ip6(2e-96)] 2	0.0346251	0.0988024	-0.393584
128	ARMC1	armc1.l[armc1(0.0)] 10	armc1.s[armc1(0.0)] 29	0.358837	0.127137	-0.0943699
129	ARPC1B	arpc1b.l[arpc1b(0.0)] 6	arpc1b.s[arpc1b(0.0)] 7	0.0289704	-0.0145333	0.360623
130	ARPC2	xelaev18044424m.g[arpc2(0.0)] 10	xelaev18046980m.g[arpc2(0.0)] 10	0.573569	0.600779	0.612366
131	ARPC5	arpc5.l[arpc5(7e-127)] 12	arpc5.s[arpc5(0.0)] 1	0.881578	0.883928	0.95825
132	ARPP19	arpp19.l[arpp19(0.0)] 10	arpp19.s[arpp19(0.0)] 1	0.687669	0.674118	0.734506
133	ARRB2	xelaev18000842m.g[arrb2(8e-85)] 24	xelaev18019139m.g[arrb2(5e-72)] 98	0.382062	0.28479	0.5755
134	ARVCF	xelaev18007708m.g[arvcf(0.0)] 68	xelaev18010552m.g[arvcf(0.0)] 68	0.870997	0.86317	0.566559
135	ASH2L	ash2l.l[ash2l(1e-97)] 25	ash2l.s[ash2l(1e-91)] 88	0.15655	0.230672	-0.050441
136	ASNA1	asna1.1[asna1(0.0)] 2	asna1.l[asna1(3e-51)] 2	0.754513	0.683211	0.806053
137	ASXL1	asxl1-like.l[asxl1(0.0)|kif3b(4e-46)|pofut1(0.0)] 1	asxl1-like.s[asxl1(0.0)|kif3b(0.0)] 62	0.616559	0.59272	0.879813
138	ATAD1	atad1.l[atad1(0.0)] 16	atad1.s[atad1(5e-87)] 8	0.832616	0.860515	0.55784
139	ATAD2	xetrov90030572m.l[atad2(4e-29)] 1	xetrov90030572m.s[atad2(0.0)] 1	0.89112	0.894512	0.933312
140	ATAD3A	atad3a.l[atad3a(0.0)] 130	loc100485840.l[atad3a(4e-97)] 72	-0.214248	-0.24485	-0.014961
141	ATAD5	atad5.l[atad5(2e-138)] 26	atad5.s[atad5(1e-140)] 26	0.836658	0.858633	0.791942
142	ATF1	atf1.l[atf1(0.0)] 16	atf1.s[atf1(0.0)] 6	0.046472	0.155021	-0.282877
143	ATF4	atf4.l[atf4(9e-123)] 28	atf4.s[atf4(0.0)] 28	0.846947	0.67591	0.981038
144	ATF7IP	atf7ip-like.l[atf7ip(0.0)] 8	atf7ip-like.s[atf7ip(0.0)] 8	0.856688	0.900007	0.903678
145	ATG16L1	atg16l1.l[atg16l1(7e-105)] 24	atg16l1.s[atg16l1(1e-93)] 25	0.53857	0.48881	0.927685
146	ATG3	atg3.l[atg3(8e-74)] 1	atg3.s[atg3(0.0)] 12	0.912523	0.922336	0.977602
147	ATG4D	atg4d.l[atg4d(8e-40)] 10	atg4d.s[atg4d(6e-53)] 28	0.39685	0.347667	0.678641
148	ATIC	atic.l[atic(3e-96)] 78	atic.s[atic(0.0)] 2	0.64208	0.54471	-0.574396
149	ATP10B	xetrov90007307m.l[atp10b(0.0)] 4	xetrov90007307m.s[atp10b(6e-72)] 4	0.431994	0.442099	0.418551
150	ATP1A1	atp1a1.l[atp1a1(0.0)] 9	atp1a1.s[atp1a1(0.0)] 107	0.697182	0.599134	0.628125
151	ATP1B1	atp1b1.l[atp1b1(0.0)] 23	atp1b1.s[atp1b1(2e-70)] 69	0.342263	0.321546	0.648859
152	ATP1B3	atp1b3.l[atp1b3(4e-101)] 90	atp1b3.s[atp1b3(8e-95)] 90	0.939299	0.842324	0.95897
153	ATP2A1	xelaev18002200m.g[atp2a1(0.0)] 34	xelaev18003389m.g[atp2a1(2e-43)] 34	0.959099	0.848612	0.993998
154	ATP2A2	xelaev18007836m.g[atp2a2(0.0)] 1	xelaev18010651m.g[atp2a2(0.0)] 31	0.662567	0.663379	0.721648
155	ATP2B1	xelaev18017459m.g[atp2b1(0.0)] 22	xelaev18021245m.g[atp2b1(0.0)] 1	0.154003	-0.0884836	0.550309
156	ATP5A1	atp5a1.l[atp5a1(3e-51)] 2	atp5a1.s[atp5a1(7e-48)] 2	0.907887	0.895396	0.853204
157	ATP5B	atp5b.l[atp5b(0.0)] 11	atp5b.s[atp5b(0.0)] 2	0.551906	0.324489	-0.4982
158	ATP5C1	atp5c1.l[atp5c1(0.0)] 78	atp5c1.s[atp5c1(1e-35)] 78	0.944586	0.886623	0.940825
159	ATP5D	atp5d.l[atp5d(0.0)] 2	atp5d.s[atp5d(0.0)] 2	0.929004	0.933925	-0.0133684
160	ATP5F1	atp5f1.l[atp5f1(0.0)] 2	atp5f1.s[atp5f1(0.0)] 2	0.913658	0.913226	0.600474
161	ATP5G3	xelaev18044747m.g[atp5g3(0.0)] 28	xelaev18047214m.g[atp5g3(0.0)] 78	0.894735	0.884438	0.69953
162	ATP5O	atp5o.l[atp5o(3e-35)] 28	atp5o.s[atp5o(0.0)] 82	0.410451	0.371579	-0.00706223
163	ATP6V0B	atp6v0b.l[atp6v0b(5e-55)] 9	atp6v0b.s[atp6v0b(1e-51)] 119	0.464548	0.454272	0.525903
164	ATP6V0C	atp6v0c.l[atp6v0c(0.0)] 1	atp6v0c.s[atp6v0c(0.0)] 56	0.89282	0.893842	0.885158
165	ATP6V1G1	xelaev18010362m.g[atp6v1g1(3e-72)] 10	xelaev18041765m.g[atp6v1g1(3e-72)] 10	0.643104	0.565149	0.830922
166	ATXN2	atxn2.l[atxn2(0.0)] 97	atxn2.s[atxn2(0.0)] 97	0.586534	0.736378	0.296412
167	ATXN2L	xelaev18002195m.g[atxn2l(3e-49)] 39	xelaev18003380m.g[atxn2l(0.0)] 44	0.942986	0.911544	0.967368
168	AURKA	aurka.l[aurka(3e-172)] 3	aurka.s[aurka(0.0)] 29	0.387955	0.100448	0.785851
169	AUTS2	xetrov90005644m.l[auts2(0.0)] 19	xetrov90005644m.s[auts2(0.0)] 18	0.759612	0.782045	-0.0632451
170	AXIN	xarp-like.l[xarp(0.0)] 31	xarp-like.s[xarp(0.0)] 31	0.957822	0.965637	0.959682
171	AXIN2	axin2.l[axin2(7e-56)|cep112(0.0)] 67	axin2.s[axin2(0.0)] 67	0.89528	0.893625	0.931894
172	AZIN1	azin1.l[azin1(0.0)] 1	azin1.s[azin1(0.0)] 12	0.617253	0.59551	0.779787
173	B3GALT6	b3galt6.l[b3galt6(0.0)] 7	b3galt6.s[b3galt6(0.0)] 1	0.485384	0.521653	0.240874
174	B3GNT2	b3gnt2.l[b3gnt2(0.0)] 133	b3gnt2.s[b3gnt2(0.0)] 9	0.587687	0.478052	0.33483
175	B3GNT7	b3gnt7.1[b3gnt7(0.0)] 4	b3gnt7.s[b3gnt7(0.0)] 68	0.568778	0.533006	0.876494
176	B4GALT3	b4galt3-like.2.l[b4galt3(0.0)] 4	b4galt3-like.2.s[b4galt3(0.0)] 40	-0.0563407	-0.194798	0.619339
177	B4GALT6	b4galt6.l[b4galt6(1e-154)] 136	b4galt6.s[b4galt6(1e-140)] 90	0.634508	0.604824	0.887312
178	BACE2	bace2.l[bace2(0.0)] 4	bace2.s[bace2(0.0)] 95	0.605006	0.545767	0.944717
179	BAG4	bag4-like.l[bag4(0.0)] 6	bag4-like.s[bag4(0.0)] 1	0.669544	0.453905	0.959992
180	BAG6	xelaev18039186m.g[bag6(1e-27)] 129	xelaev18042456m.g[bag6(4e-132)] 8	0.579051	0.60308	0.754503
181	BAHCC1	xelaev18043711m.g[bahcc1(2e-98)] 46	xelaev18046454m.g[bahcc1(0.0)] 21	0.840619	0.855863	0.912468
182	BAMBI	bambi.l[bambi(0.0)] 68	bambi.s[bambi(0.0)] 68	0.959265	0.937614	0.959713
183	BANF1	banf1-like.l[banf1(2e-44)] 29	banf1-like.s[banf1(4e-107)] 2	0.713614	0.496627	0.186735
184	BANP	banp.1[banp(1e-128)] 1	banp.l[banp(0.0)] 1	0.755986	0.776291	0.756117
185	BAP1	xelaev18023866m.g[bap1(1e-146)] 42	xelaev18025807m.g[bap1(1e-165)] 42	0.92947	0.930256	0.794591
186	BAZ1B	baz1b.l[baz1b(0.0)] 76	baz1b.s[baz1b(0.0)] 26	0.882927	0.902519	0.701826
187	BCAM	bcam.l[bcam(0.0)] 69	bcam.s[bcam(0.0)] 88	0.345973	0.215374	0.959083
188	BCKDK	xelaev18001531m.g[bckdk(0.0)] 44	xelaev18004554m.g[bckdk(0.0)] 65	-0.0321123	-0.190068	-0.260364
189	BCL7A	bcl7a.l[bcl7a(0.0)] 93	bcl7a.s[bcl7a(2e-70)] 76	0.732063	0.759094	0.779555
190	BCL9	bcl9.l[bcl9(0.0)] 39	bcl9.s[bcl9(1e-159)] 39	0.871059	0.880314	0.851255
191	BCOR	bcor.1[bcor(0.0)] 5	bcor.l[bcor(1e-93)] 6	0.288787	0.295496	0.290791
192	BCORL1	bcorl1.l[bcorl1(0.0)] 21	bcorl1.s[bcorl1(0.0)] 19	0.669483	0.71873	0.0242046
193	BEND3	bend3.l[bend3(0.0)] 85	bend3.s[bend3(0.0)] 85	0.846374	0.875076	0.754929
194	BEST2	xelaev18000802m.g[best2(2e-117)] 74	xelaev18019084m.g[best2(0.0)] 32	0.30551	0.195789	0.033654
195	BICD2	bicd2-like.1.l[ensxetg00000023941(0.0)] 33	xelaev18001804m.g[bicd2(0.0)] 124	-0.425226	-0.224615	-0.78498
196	BIN1	xelaev18044408m.g[bin1(4e-159)] 34	xelaev18046960m.g[bin1(1e-162)] 65	0.596557	0.218133	0.721297
197	BIRC2	birc2.l[birc2(3e-89)] 4	birc2.s[birc2(0.0)] 85	-0.069788	-0.131825	0.588238
198	BIRC6	birc6-like.2.l[birc6(2e-131)] 15	birc6-like.2.s[birc6(0.0)] 15	0.974162	0.970243	0.98737
199	BLMH	blmh.l[blmh(3e-99)] 1	blmh.s[blmh(6e-117)] 3	0.493009	0.705437	0.579822
200	BLZF1	blzf1.l[blzf1(0.0)] 3	blzf1.s[blzf1(0.0)] 1	0.596362	0.718528	0.12874
201	BMP2	admp.l[admp(1e-80)] 20	admp.s[admp(6e-79)] 47	0.835456	0.805444	0.975007
202	BMP4	bmp4.l[bmp4(0.0)] 120	bmp4.s[bmp4(0.0)] 133	0.820586	0.792051	0.702399
203	BMP7	bmp7.1.l[bmp7.1(2e-54)] 68	xelaev18018155m.g[bmp7.2(0.0)] 1	0.126842	0.234877	-0.854446
204	BMPR1B	bmpr1b.l[bmpr1b(0.0)] 128	bmpr1b.s[bmpr1b(2e-105)] 128	0.947827	0.950335	0.923004
205	BNIP3	bnip3.l[bnip3(2e-51)] 25	bnip3.s[bnip3(1e-38)] 61	0.576643	0.596166	0.165419
206	BNIP3L	xelaev18018684m.g[bnip3l(0.0)] 35	xelaev18020221m.g[bnip3l(4e-93)] 1	0.11002	0.118669	0.0626941
207	BOC	boc.l[boc(0.0)] 51	boc.s[boc(0.0)] 19	0.775435	0.771232	0.895123
208	BOD1L1	bod1l1.l[bod1l(0.0)] 26	bod1l1.s[bod1l(0.0)] 37	0.629675	0.658554	0.593509
209	BPTF	bptf.l[bptf(1e-62)] 37	bptf.s[bptf(1e-62)] 37	0.97033	0.969605	0.837452
210	BRD1	xelaev18017707m.g[brd1(0.0)] 57	xelaev18021019m.g[brd1(1e-59)] 77	0.731327	0.83932	-0.0833196
211	BRD3	xelaev18038338m.g[brd3(9e-169)] 6	xelaev18041566m.g[brd3(0.0)] 21	0.0250449	0.0714478	-0.809643
212	BRD4	brd4.l[brd4(0.0)] 44	brd4.s[brd4(0.0)] 44	0.960636	0.939451	0.838437
213	BRIX1	brix1.l[brix1(0.0)] 2	brix1.s[brix1(1e-139)] 29	0.563489	0.568234	0.482955
214	BRK1	brk1.s[brk1(0.0)] 10	xelaev18023894m.g[brk1(0.0)|pick1(0.0)] 30	0.598807	0.612346	0.0822542
215	BRMS1L	brms1l.l[brms1l(0.0)] 1	brms1l.s[brms1l(0.0)] 24	0.729157	0.677594	0.848582
216	BRPF1	brpf1.l[brpf1(0.0)] 39	brpf1.s[brpf1(8e-133)] 66	0.575142	0.715117	0.533427
217	BSDC1	xelaev18012535m.g[bsdc1(0.0)] 2	xelaev18015208m.g[bsdc1(0.0)] 95	0.634498	0.604371	0.803527
218	BSG	bsg.l[bsg(0.0)] 56	bsg.s[bsg(1e-177)] 56	0.929626	0.939774	0.944531
219	BTBD7	btbd7.l[btbd7(0.0)] 15	btbd7.s[btbd7(0.0)] 37	0.576003	0.596472	-0.507678
220	BTC	loc100497610.l[btc(9e-76)] 24	loc100497610.s[btc(2e-75)] 92	0.102774	0.116869	-0.339353
221	BTF3	btf3.l[btf3(0.0)] 29	btf3.s[btf3(0.0)] 2	0.638316	0.443289	0.724344
222	BTF3L4	btf3l4.l[btf3l4(0.0)] 2	btf3l4.s[btf3l4(0.0)] 29	0.520664	0.387357	0.141881
223	BTG1	btg1.l[btg1(0.0)] 36	btg1.s[btg1(0.0)] 23	0.141943	0.0963944	0.759692
224	BTRC	btrc.l[btrc(0.0)] 16	btrc.s[btrc(1e-56)] 13	0.645721	0.677243	0.608097
225	BUB3	bub3.l[bub3(3e-112)] 17	bub3.s[bub3(5e-102)] 42	0.66843	0.582221	0.660711
226	BUD31	xelaev18045067m.g[bud31(0.0)|pdap1(4e-90)] 11	xelaev18047441m.g[bud31(0.0)] 11	0.899394	0.865603	0.232595
227	BZW1	bzw1.l[bzw1(6e-54)] 60	bzw1.s[bzw1(0.0)] 2	0.904311	0.825285	0.957093
228	C11ORF58	xelaev18021707m.g[c11orf58(2e-109)] 2	xelaev18024632m.g[c11orf58(8e-115)] 11	0.446586	0.312694	0.260549
229	C12ORF45	c12orf45.l[c12orf45(3e-113)] 14	c12orf45.s[c12orf45(3e-162)] 17	0.750798	0.653131	0.567782
230	C12ORF49	c12orf49.l[c12orf49(0.0)] 2	c12orf49.s[c12orf49(0.0)] 76	0.715642	0.629388	0.53033
231	C15ORF39	loc100496636-like.l[c15orf39(6e-86)] 107	loc100496636-like.s[c15orf39(5e-64)] 6	0.336959	0.11092	0.826517
232	C16ORF52	c16orf52.l[c16orf52(7e-27)] 3	c16orf52.s[c16orf52(4e-155)] 3	0.46996	0.355527	0.813238
233	C16ORF72	c16orf72.l[c16orf72(0.0)] 3	c16orf72.s[c16orf72(0.0)] 80	0.700763	0.572556	0.86721
234	C18ORF25	c18orf25.l[c18orf25(2e-58)] 21	c18orf25.s[c18orf25(0.0)] 91	0.726024	0.777564	0.373089
235	C19ORF43	c19orf43.1[c19orf43(8e-42)] 17	c19orf43.l[c19orf43(1e-161)] 12	0.618844	0.616868	0.620314
236	C19ORF47	xelaev18039301m.g[c19orf47(0.0)] 1	xelaev18042521m.g[c19orf47(0.0)] 40	0.487113	0.590241	0.725099
237	C1GALT1	c1galt1.l[c1galt1(0.0)] 7	c1galt1.s[c1galt1(0.0)] 38	0.288661	0.341594	-0.085842
238	C1ORF52	c1orf52.l[c1orf52(0.0)] 28	c1orf52.s[c1orf52(0.0)] 71	0.57633	0.284411	0.825828
239	C1QBP	c1qbp-like.l[c1qbp(0.0)] 3	c1qbp-like.s[c1qbp(0.0)] 13	0.087028	0.0237746	0.412751
240	C20ORF24	xelaev18004670m.g[c20orf24(2e-155)] 29	xelaev18043920m.g[c20orf24(0.0)] 30	0.21933	0.279454	-0.233456
241	C21ORF59	c21orf59-like.l[c21orf59(0.0)] 72	c21orf59-like.s[c21orf59(5e-66)] 72	0.88442	0.888012	0.894796
242	C2CD2	c2cd2.l[c2cd2(4e-40)] 35	c2cd2.s[c2cd2(1e-155)] 20	-0.2637	-0.25606	-0.110522
243	C2ORF47	c2orf47.l[c2orf47(4e-52)] 11	c2orf47.s[c2orf47(2e-52)] 3	0.483662	0.564631	0.2153
244	C3	c3.l[c3(8e-56)] 51	loc100492966.l[c3(0.0)] 51	0.989755	0.983226	0.999079
245	C3ORF58	c3orf58.l[c3orf58(0.0)] 6	c3orf58.s[c3orf58(0.0)] 9	0.163016	0.169847	-0.264854
246	C6ORF62	c6orf62.l[c6orf62(0.0)] 80	c6orf62.s[c6orf62(0.0)] 14	0.576548	0.412904	0.724696
247	C7ORF60	c7orf60.l[c7orf60(0.0)] 6	c7orf60.s[c7orf60(0.0)] 24	0.187508	0.0580406	0.71299
248	C8ORF76	c8orf76.l[c8orf76(6e-27)] 40	c8orf76.s[c8orf76(0.0)] 135	0.755046	0.69043	0.850696
249	C9ORF41	xelaev18006901m.g[c9orf41(0.0)] 3	xelaev18010122m.g[c9orf41(2e-76)] 25	0.844771	0.829165	0.971638
250	CA7	ca7.1[ca7(0.0)] 81	ca7.l[ca7(0.0)] 113	0.444053	0.59679	0.472086
251	CACHD1	xetrov90011781m.l[cachd1(0.0)] 26	xetrov90011781m.s[cachd1(0.0)] 1	0.679147	0.667932	0.858241
252	CACNG1	cacng1.l 0	cacng1.s[cacng1(3e-145)] 34	0.943328	0.825182	0.987568
253	CADM1	xelaev18035475m.g[cadm1(7e-96)] 85	xelaev18037374m.g[cadm1(1e-97)] 18	0.848071	0.825403	0.917641
254	CALM1	xelaev18039534m.g[calm1(0.0)] 69	xelaev18041325m.g[calm1(0.0)] 2	0.779481	0.792728	0.904916
255	CALM2	xelaev18026129m.g[calm2(0.0)] 10	xelaev18028768m.g[calm2(4e-48)] 10	0.433063	0.314704	0.922228
256	CALU	calu.l[calu(0.0)] 16	calu.s[calu(0.0)] 7	0.650086	0.750142	-0.539139
257	CAND1	cand1.l[cand1(3e-60)] 104	cand1.s[cand1(0.0)] 130	0.791526	0.796603	0.877867
258	CANX	canx.s[canx(0.0)] 4	cuff.30031[canx(0.0)] 31	0.421602	0.343965	0.961793
259	CAP1	xelaev18004066m.g[cap1(0.0)] 9	xelaev18012632m.g[cap1(0.0)] 54	0.605987	0.596611	0.814764
260	CAPN13	xelaev18026315m.g[capn13(5e-44)] 9	xelaev18028611m.g[capn13(4e-146)] 5	0.466476	0.298415	0.891761
261	CAPN8	capn8.l[capn8(0.0)] 4	capn8.s[capn8(0.0)] 4	0.823619	0.762841	0.922723
262	CAPN9	capn9.l[capn9(7e-128)] 5	capn9.s[capn9(0.0)] 5	0.948013	0.93402	0.995006
263	CAPNS2	capns2.l[capns2(0.0)] 73	capns2.s[capns2(0.0)] 4	0.895945	0.903959	0.972715
264	CAPRIN1	loc101733561-like.l[caprin1(0.0)] 84	loc101733561-like.s[caprin1(0.0)] 6	0.688902	0.653558	0.960296
265	CAPRIN2	caprin2.l[caprin2(0.0)] 1	loc101733888.s[caprin2(6e-143)] 80	0.0459772	0.153511	-0.118524
266	CAPZA2	capza2.l[capza2(0.0)] 6	capza2.s[capza2(3e-42)] 3	0.478369	0.54966	0.172012
267	CAPZB	xelaev18036419m.g[capzb(4e-103)] 15	xelaev18037988m.g[capzb(4e-38)] 4	0.753147	0.691659	0.886566
268	CARM1	xelaev18000741m.g[carm1(4e-110)] 86	xelaev18004428m.g[carm1(7e-94)] 84	0.773897	0.763678	0.908745
269	CASC3	casc3.l[casc3(0.0)] 84	casc3.s[casc3(0.0)] 84	0.696563	0.651112	0.682614
270	CASC4	xelaev18018487m.g[casc4(1e-26)] 16	xelaev18020403m.g[casc4(0.0)] 16	0.769392	0.740003	0.85497
271	CASK	cask.l[cask(0.0)] 129	cask.s[cask(0.0)] 6	0.451308	0.260588	0.747143
272	CASP7	xelaev18034239m.g[casp7(0.0)] 10	xelaev18036638m.g[casp7(0.0)] 1	0.830371	0.926935	0.804928
273	CASS4	cass4.l[cass4(5e-22)] 15	cass4.s[cass4(1e-151)] 8	0.752129	0.755068	0.547241
274	CAST	cast.l[cast(0.0)] 110	cast.s[cast(6e-37)] 4	0.726629	0.686984	0.889433
275	CBFA2T2	xelaev18043980m.g[cbfa2t2(1e-91)] 18	xelaev18046641m.g[cbfa2t2(0.0)] 58	0.579213	0.614285	-0.16433
276	CBFB	xelaev18022538m.g[cbfb(8e-133)] 10	xelaev18024795m.g[cbfb(2e-58)] 14	0.734915	0.7121	0.634157
277	CBS	cbs.l[cbs(0.0)] 49	cbs.s[cbs(0.0)|ptgfrn(0.0)] 2	0.429431	0.438274	-0.652889
278	CBX3	cbx3.l[cbx3(0.0)] 33	cbx3.s[cbx3(0.0)] 3	0.937979	0.928547	0.91894
279	CBX5	xelaev18013555m.g[cbx5(0.0)] 33	xelaev18016015m.g[cbx5(5e-73)] 128	0.463449	0.413456	0.223052
280	CBY1	cby1.l[cby1(6e-149)|tomm22(7e-40)] 2	cby1.s[tomm22(7e-42)] 10	0.52106	0.279947	0.463965
281	CCDC47	ccdc47.l[ccdc47(0.0)] 10	ccdc47.s[ccdc47(0.0)] 9	0.618157	0.635839	0.787111
282	CCDC6	ccdc6.l[ccdc6(0.0)] 44	ccdc6.s[ccdc6(0.0)] 65	0.329184	0.29361	0.225606
283	CCDC88A	ccdc88a-like.l[ccdc88a(0.0)] 51	ccdc88a-like.s[ccdc88a(3e-106)] 51	0.74507	0.724074	0.814408
284	CCNA2	ccna2.l[ccna2(8e-120)] 25	ccna2.s[ccna2(0.0)] 25	0.842739	0.82073	0.986539
285	CCNB1	ccnb1.2.l[ccnb1.2(5e-102)] 24	ccnb1.2.s[ccnb1.2(0.0)] 24	0.940244	0.968541	0.943052
286	CCNB2	ccnb2.l[ccnb2(2e-166)] 12	ccnb2.s[ccnb2(6e-88)] 24	0.855859	0.802049	0.983386
287	CCNB3	ccnb3.l[ccnb3(0.0)] 25	ccnb3.s[ccnb3(0.0)] 25	0.821815	0.817138	0.9246
288	CCND1	ccnd1.l[ccnd1(1e-112)] 61	ccnd1.s[ccnd1(8e-59)] 25	0.496003	0.479785	0.137619
289	CCNE1	ccne1.l[ccne1(0.0)] 25	ccne1.s[ccne1(0.0)] 24	0.922044	0.914576	0.979779
290	CCNE2	ccne2.l[ccne2(3e-137)] 1	ccne2.s[ccne2(0.0)] 33	0.740642	0.719511	0.929047
291	CCNG1	ccng1.l[ccng1(4e-52)] 8	ccng1.s[ccng1(2e-30)] 8	0.890685	0.870516	0.970225
292	CCNJ	ccnj.l[ccnj(1e-56)] 25	ccnj.s[ccnj(0.0)] 26	0.586834	0.615648	0.403381
293	CCNL1	ccnl1.l[ccnl1(3e-83)] 32	ccnl1.s[ccnl1(0.0)] 32	0.727654	0.718305	0.8179
294	CCNL2	xelaev18035648m.g[ccnl2(2e-86)] 3	xelaev18037510m.g[ccnl2(0.0)] 85	0.722122	0.669008	0.554963
295	CCNO	ccno.l[ccno(0.0)] 9	ccno.s[ccno(0.0)] 9	0.939298	0.93661	0.916154
296	CCNT1	ccnt1.l[ccnt1(6e-69)] 43	ccnt1.s[ccnt1(4e-76)] 43	0.873103	0.897958	0.78669
297	CCNT2	ccnt2.l[ccnt2(1e-79)] 57	ccnt2.s[ccnt2(0.0)] 57	0.91138	0.891538	0.983534
298	CCT2	cct2.l[cct2(7e-98)] 60	cct2.s[cct2(1e-49)] 14	0.631174	0.361397	0.149878
299	CCT4	cct4.l[cct4(0.0)] 16	cct4.s[cct4(0.0)] 2	0.792203	0.741217	0.709277
300	CCT5	xelaev18000429m.g[cct5(0.0)] 16	xelaev18003848m.g[cct5(0.0)] 13	0.741978	0.705747	0.819793
301	CCT6A	cct6a.l[cct6a(0.0)] 60	cct6a.s[cct6a(0.0)] 60	0.876628	0.809842	0.924458
302	CCT7	xelaev18004907m.g[cct7(0.0)] 2	xelaev18008749m.g[cct7(5e-26)] 2	0.769254	0.58375	0.907231
303	CCT8	cct8.l[cct8(0.0)] 27	cct8.s[cct8(0.0)] 3	0.387143	0.316206	0.0742362
304	CD276	cd276.l[cd276(0.0)] 31	cd276.s[cd276(0.0)] 18	0.202581	0.206779	0.660157
305	CD63	xelaev18013345m.g[cd63(0.0)] 73	xelaev18015849m.g[cd63(0.0)] 12	0.302297	0.448729	-0.855208
306	CD81	cd81.s[cd81(1e-148)] 14	xelaev18002440m.g[cd81(6e-41)] 31	-0.490755	-0.504115	0.602827
307	CD9	cd9.s[cd9(0.0)] 73	cuff.29957[cd9(0.0)] 73	0.899625	0.899224	0.804963
308	CD99L2	cd99l2.l[fam36a(0.0)] 65	cd99l2.s[fam36a(7e-46)] 21	0.0735466	-0.218883	-0.736409
309	CDC14A	cdc14a-like.l[cdc14a(0.0)] 108	cdc14a-like.s[cdc14a(0.0)] 69	0.338417	0.229095	0.869985
310	CDC14B	cdc14b.l[cdc14b(0.0)] 6	cdc14b.s[cdc14b(0.0)] 1	0.617338	0.573835	0.853212
311	CDC20	xelaev18023049m.g[cdc20(0.0)] 25	xelaev18025163m.g[cdc20(0.0)] 3	0.884146	0.865458	0.962742
312	CDC25B	cdc25b.l[cdc25b(0.0)] 18	cdc25b.s[cdc25b(0.0)] 47	0.772711	0.778464	0.203623
313	CDC25C	cdc25c.l[cdc25c(2e-74)] 33	cdc25c.s[cdc25c(8e-53)] 1	0.60203	0.622607	0.607811
314	CDC27	cdc27.l[cdc27(0.0)] 6	cdc27.s[cdc27(0.0)] 21	0.545135	0.212679	0.947243
315	CDC34	cdc34.l[cdc34(0.0)] 11	cdc34.s[cdc34(0.0)] 17	0.772072	0.73056	0.375145
316	CDC40	cdc40.l[cdc40(0.0)] 57	cdc40.s[cdc40(0.0)] 1	0.582248	0.480333	0.915599
317	CDC42	xelaev18035684m.g[cdc42(0.0)] 6	xelaev18037537m.g[cdc42(6e-110)] 1	0.553173	0.566671	0.854874
318	CDC42BPA	cdc42bpa.l[cdc42bpa(0.0)] 21	cdc42bpa.s[cdc42bpa(3e-76)] 21	0.739873	0.709979	0.822137
319	CDC42BPB	xelaev18039713m.g[cdc42bpb(4e-55)] 89	xelaev18041177m.g[cdc42bpb(2e-58)] 21	0.713665	0.759816	-0.417027
320	CDC42SE2	cdc42se2-like.1.l[xb-gene-5957486(2e-21)] 58	cdc42se2-like.2.s[cdc42se2(0.0)] 1	-0.299825	-0.314398	-0.618716
321	CDC5L	cdc5l.l[cdc5l(0.0)] 62	cdc5l.s[cdc5l(0.0)] 62	0.79249	0.886973	0.324015
322	CDC6	xelaev18043144m.g[cdc6(0.0)] 25	xelaev18045905m.g[cdc6(0.0)] 3	0.818263	0.861096	0.925278
323	CDC73	cdc73.l[cdc73(0.0)] 60	cdc73.s[cdc73(0.0)] 24	0.169714	0.192587	-0.225196
324	CDCA2	cdca2-like.l[cdca2(3e-160)] 85	cdca2-like.s[cdca2(0.0)] 128	0.654092	0.622463	0.604643
325	CDCA4	xelaev18039759m.g[cdca4(2e-85)] 24	xelaev18041152m.g[cdca4(1e-83)] 25	0.755662	0.767509	0.634513
326	CDCA5	cdca5.l[cdca5(0.0)] 26	cdca5.s[ensxetg00000001634(0.0)|cdca5(0.0)] 106	0.745666	0.675482	0.804421
327	CDCA7	cdca7.l[cdca7(0.0)] 42	cdca7.s[cdca7(0.0)] 42	0.877352	0.841495	0.889339
328	CDCA7L	cdca7l.l[cdca7l(0.0)] 14	cdca7l.s[cdca7l(0.0)] 25	0.608551	0.624613	0.714322
329	CDCA8	cdca8.l[cdca8(3e-26)] 12	cdca8.s[cdca8(4e-63)] 135	0.836894	0.787953	0.953931
330	CDH2	xelaev18031953m.g[cdh2(4e-78)] 48	xelaev18033674m.g[cdh2(2e-80)] 48	0.922548	0.915031	0.987526
331	CDH3	cdh3.l[cdh3(0.0)] 97	cdh3.s[cdh3(0.0)] 1	0.846427	0.861793	0.644616
332	CDK1	cdk1.l[cdk1(0.0)] 3	cdk1.s[cdk1(0.0)] 14	0.748868	0.690078	0.218525
333	CDK11B	xelaev18035628m.g[cdk11b(0.0)] 33	xelaev18037523m.g[cdk11b(0.0)] 93	0.752487	0.753465	0.586405
334	CDK12	cdk12.l[cdk12(7e-107)] 59	cdk12.s[cdk12(1e-179)] 39	0.788974	0.800272	0.420999
335	CDK17	xelaev18017412m.g[cdk17(9e-35)] 5	xelaev18021282m.g[cdk17(8e-41)] 8	0.613127	0.577262	0.700324
336	CDK2	xelaev18013377m.g[cdk2(0.0)|rab5b(0.0)] 17	xelaev18015874m.g[cdk2(2e-141)] 17	0.898719	0.881465	0.712517
337	CDK2AP1	cdk2ap1.l[cdk2ap1(0.0)] 10	cdk2ap1.s[cdk2ap1(0.0)] 29	0.705407	0.62981	0.202662
338	CDK5R1	cdk5r1.l[cdk5r1(0.0)] 0	cdk5r1.s[cdk5r1(0.0)] 25	0.609014	0.638404	0.0170886
339	CDKN2AIP	cdkn2aip.l[cdkn2aip(4e-150)] 3	cdkn2aip.s[cdkn2aip(2e-150)] 3	0.864154	0.826206	0.85572
340	CDO1	cdo1.l[cdo1(0.0)] 1	cdo1.s[cdo1(0.0)] 1	0.759759	0.808289	0.877128
341	CDON	xetrov90018470m.l[cdon(5e-179)] 51	xetrov90018470m.s[cdon(0.0)] 4	0.772819	0.803323	-0.0678907
342	CDR2	cdr2.l[cdr2(0.0)] 6	cdr2.s[cdr2(0.0)] 7	0.181752	0.176015	0.0839145
343	CDT1	cdt1.1[cdt1(0.0)] 25	cdt1.s[cdt1(0.0)] 26	0.809196	0.742721	0.931241
344	CDV3	cdv3.l[cdv3(2e-157)] 13	cdv3.s[cdv3(8e-148)] 6	0.401747	0.389053	0.689163
345	CDX2	cdx2.l[cdx2(1e-136)] 23	cdx2.s[cdx2(6e-127)] 23	0.963727	0.958667	0.928613
346	CDX4	cdx4.l[cdx4(0.0)] 23	cdx4.s[cdx4(0.0)] 23	0.982326	0.980597	0.977123
347	CEBPG	cebpg.l[cebpg(5e-47)] 134	cebpg.s[cebpg(3e-44)] 134	0.782213	0.835928	-0.257401
348	CEBPZ	cebpz.l[cebpz(3e-94)] 131	cebpz.s[cebpz(7e-80)] 131	0.813654	0.81352	0.912729
349	CECR2	xelaev18002539m.g[cecr2(4e-39)] 39	xelaev18019859m.g[cecr2(6e-126)] 39	0.822442	0.819168	0.711334
350	CELF1	xelaev18021934m.g[celf1(4e-178)] 136	xelaev18024429m.g[celf1(8e-145)] 21	0.749069	0.693401	0.971914
351	CELSR2	celsr2.l[celsr2(3e-146)] 20	celsr2.s[celsr1(2e-96)] 20	0.665094	0.744676	-0.50293
352	CENPE	cenpe-like.l[cenpe(1e-166)] 8	cenpe-like.s[cenpe(0.0)] 8	0.857726	0.879137	0.764592
353	CENPN	cenpn.l[atmin(0.0)|cenpn(0.0)] 33	cenpn.s[cenpn(5e-101)] 71	0.755856	0.621108	0.907694
354	CEP152	cep152-like.l[cep152(0.0)] 22	cep152-like.s[cep152(0.0)] 5	0.743787	0.830011	-0.325579
355	CEP85	cep85.l[cep85(7e-30)] 32	cep85.s[cep85(0.0)] 14	0.0326591	0.176543	-0.501861
356	CER1	cer1.l 83	cer1.s[frem1(2e-26)] 35	0.743359	0.44527	0.985847
357	CETN3	xelaev18008085m.g[cetn3(0.0)] 17	xelaev18010829m.g[cetn3(0.0)] 10	0.695319	0.703407	0.750666
358	CFL1	cfl1.l[cfl1(2e-87)] 29	cfl1.s[cfl1(0.0)] 27	0.670824	0.417938	0.781
359	CHAF1A	loc100485264.l[chaf1a(0.0)] 26	loc100485264.s[chaf1a(0.0)] 42	0.831362	0.892872	0.175469
360	CHCHD4	chchd4.l[chchd4(0.0)] 2	chchd4.s[chchd4(0.0)] 29	0.807691	0.712488	0.555876
361	CHD1	xelaev18008044m.g[chd1(1e-128)] 21	xelaev18010800m.g[chd1(8e-32)] 43	0.925749	0.954177	0.91535
362	CHD4	loc101733299.l[chd4(0.0)] 39	loc101733299.s[chd4(0.0)] 97	0.772181	0.783166	0.500463
363	CHERP	cherp.1[cherp(0.0)] 21	cherp.l[cherp(1e-86)] 39	0.468419	0.560171	-0.38228
364	CHMP1B	chmp1b.l[chmp1b(0.0)] 7	chmp1b.s[chmp1b(0.0)] 10	-0.077997	-0.217164	-0.66791
365	CHMP2A	xelaev18035840m.g[chmp2a(0.0)] 11	xelaev18037636m.g[chmp2a(4e-32)] 125	0.591365	0.484912	0.715326
366	CHMP2B	chmp2b.l[chmp2b(7e-75)] 7	chmp2b.s[chmp2b(0.0)] 9	0.444204	0.593905	-0.221799
367	CHMP4B	chmp4b.l[chmp4b(0.0)] 30	chmp4b.s[chmp4b(0.0)] 7	0.633208	0.637521	0.666593
368	CHMP6	chmp6.l[chmp6(0.0)] 11	chmp6.s[chmp6(0.0)] 12	0.667554	0.632327	0.85481
369	CHPF	xelaev18044436m.g[chpf(0.0)] 4	xelaev18046988m.g[chpf(0.0)] 7	0.931788	0.937465	0.977173
370	CHST7	chst7.l[chst7(0.0)] 25	chst7.s[chst7(0.0)] 1	0.770335	0.779642	0.901271
371	CHSY1	chsy1.l[chsy1(0.0)] 4	chsy1.s[chsy1(0.0)] 5	0.848361	0.860581	0.869747
372	CHTF8	chtf8.l[chtf8(1e-133)|has3(1e-34)] 60	chtf8.s[chtf8(4e-25)|has3(0.0)] 0	0.310552	0.275923	-0.0688993
373	CIB1	cib1.l[cib1(0.0)] 12	cib1.s[cib1(0.0)] 7	-0.424724	-0.332443	-0.909805
374	CIC	xelaev18035973m.g[cic(0.0)] 69	xelaev18037738m.g[cic(0.0)] 48	0.568369	0.502044	0.901587
375	CIDEA	cidea.l[cidea(0.0)] 70	cidea.s[cidea(0.0)] 1	0.553512	0.533756	0.814828
376	CIRBP	cirbp.l[cirbp(3e-112)] 11	cirbp.s[cirbp(4e-137)] 14	0.927191	0.765597	0.981671
377	CIRH1A	cirh1a.l[cirh1a(0.0)] 13	cirh1a.s[cirh1a(3e-36)] 13	0.577628	0.571193	0.637347
378	CITED4	cited4.l[cited4(0.0)] 1	cited4.s[cited4(0.0)] 12	0.591865	0.526397	0.946194
379	CKAP4	ckap4.l[ckap4(0.0)] 9	ckap4.s[ckap4(0.0)] 50	0.799286	0.829727	0.238672
380	CKAP5	xetrov90010211m.l[ckap5(0.0)] 39	xetrov90010211m.s[ckap5(0.0)] 19	0.787392	0.843386	0.0199933
381	CKB	xelaev18039722m.g[ckb(0.0)] 10	xelaev18041172m.g[ckb(0.0)] 3	0.593003	0.454216	0.872369
382	CKMT1B	ckmt1b.s[ckmt1b(0.0)] 113	cuff.31689[ckmt1b(3e-47)] 0	0.810326	0.47781	0.943765
383	CKS1B	xelaev18040898m.g[cks1b(7e-123)] 40	xelaev18042993m.g[cks1b(9e-134)] 11	0.779042	0.778308	0.480064
384	CKS2	xelaev18006987m.g[cks2(0.0)] 40	xelaev18010191m.g[cks2(2e-168)] 3	0.880817	0.859451	0.894252
385	CLASP1	xelaev18044363m.g[clasp1(1e-110)] 44	xelaev18046925m.g[clasp1(2e-107)] 44	0.775712	0.709856	0.865183
386	CLCN3	clcn3.l[clcn3(0.0)] 9	clcn3.s[clcn3(5e-127)] 72	0.641616	0.577819	0.274095
387	CLDN1	cldn1.l[cldn1(4e-71)] 63	cldn1.s[cldn1(6e-151)] 5	0.798497	0.776393	0.863989
388	CLDN4	cldn4.l[cldn4(2e-177)] 120	cldn4.s[cldn4(6e-74)] 36	0.85319	0.874407	0.250196
389	CLDN7	xelaev18001082m.g[cldn7(8e-139)] 70	xelaev18019668m.g[cldn7(0.0)] 120	0.900676	0.915771	0.869625
390	CLIP1	xelaev18007805m.g[clip1(6e-152)] 4	xelaev18010623m.g[clip1(0.0)] 15	0.600627	0.536703	0.869996
391	CLIP2	clip2.l 46	clip2.s 67	0.780127	0.867113	0.373338
392	CLIP4	clip4.l[cd2bp2(1e-138)] 17	clip4.s[cd2bp2(0.0)] 3	0.868847	0.800707	0.836049
393	CLK2	xelaev18040945m.g[clk2(9e-105)] 140	xelaev18043018m.g[clk2(3e-38)] 140	0.810237	0.782659	0.690291
394	CLK3	xelaev18018074m.g[clk3(0.0)] 131	xelaev18020750m.g[clk3(1e-44)] 3	0.013849	-0.0702504	-0.0498195
395	CLPTM1	clptm1-like.l[clptm1(0.0)] 30	clptm1-like.s[clptm1(0.0)] 2	0.299712	0.201886	0.487931
396	CLPX	clpx.l[clpx(0.0)] 119	clpx.s[clpx(2e-41)] 6	0.227179	0.235415	0.504685
397	CLTA	xelaev18001213m.g[clta(0.0)] 10	xelaev18006549m.g[clta(4e-142)] 49	0.926708	0.929764	0.912999
398	CLTB	cltb.l[cltb(0.0)] 10	cltb.s[cltb(0.0)] 12	0.803315	0.830048	0.931402
399	CLTC	cltc.l[cltc(0.0)] 5	cltc.s[cltc(0.0)] 54	0.56546	0.496844	0.95726
400	CLUH	cluh.l[kiaa0664(0.0)] 81	cluh.s[kiaa0664(0.0)] 5	0.842928	0.834198	0.919381
401	CNBP	xelaev18001836m.g[cnbp(4e-123)] 27	xelaev18002582m.g[cnbp(0.0)] 27	0.959869	0.950934	0.927401
402	CNDP1	cndp1.l[cndp1(0.0)] 98	darmin.l[darmin(0.0)] 107	0.169933	0.180619	-0.511435
403	CNDP2	cndp2.l[cndp2(2e-83)] 28	cndp2.s[cndp2(4e-84)] 78	0.816108	0.739371	0.469709
404	CNIH1	cnih1.l[cnih(2e-47)] 17	cnih1.s[cnih(0.0)] 40	0.838985	0.821729	0.784605
405	CNN1	cnn1.l[cnn1(0.0)] 3	cnn1.s[cnn1(9e-109)] 61	0.288731	0.367685	-0.37724
406	CNN3	cnn3.l[cnn3(1e-85)] 25	cnn3.s[cnn3(0.0)] 105	0.583523	0.544222	0.849946
407	CNOT1	cnot1.l[cnot1(3e-136)] 77	cnot1.s[cnot1(7e-30)] 77	0.887704	0.889443	0.872642
408	CNOT10	xelaev18031093m.g[cnot10(7e-87)] 103	xelaev18033153m.g[cnot10(0.0)] 1	0.227707	0.272001	0.0262973
409	CNOT2	cnot2.l[cnot2(3e-92)] 25	cnot2.s[cnot2(6e-92)] 33	0.840661	0.821735	0.925417
410	CNOT3	loc100158546.l[cnot3(1e-151)] 77	loc100158546.s[cnot3(5e-141)] 85	0.765763	0.77228	0.744796
411	CNOT6L	xelaev18005866m.g[cnot6l(2e-174)] 94	xelaev18009534m.g[cnot6l(0.0)] 76	0.321244	0.462236	-0.109415
412	CNOT8	cnot8.l[cnot8(0.0)] 33	cnot8.s[cnot8(0.0)] 17	0.801253	0.807571	0.676402
413	COL18A1	col18a1.l[col18a1(0.0)] 16	col18a1.s[col18a1(5e-143)] 16	0.826909	0.827281	0.893061
414	COL2A1	xelaev18013523m.g[col2a1(0.0)] 34	xelaev18015990m.g[col2a1(0.0)] 34	0.953787	0.926622	0.942708
415	COL4A3BP	col4a3bp.l[col4a3bp(0.0)] 53	col4a3bp.s[col4a3bp(0.0)] 101	0.732417	0.731556	0.249413
416	COL8A1	col8a1.l[col8a1(0.0)] 0	col8a1.s[col8a1(0.0)] 0	0.964658	0.755831	0.995096
417	COPA	copa.l[copa(0.0)] 7	copa.s[copa(1e-146)] 7	0.949114	0.947497	0.964923
418	COPB1	xelaev18021723m.g[copb1(1e-122)] 5	xelaev18024623m.g[copb1(2e-25)] 9	0.691432	0.717461	0.427315
419	COPB2	copb2.l[copb2(3e-157)] 7	copb2.s[copb2(0.0)] 7	0.917975	0.930881	0.974203
420	COPE	cope.1[cope(0.0)] 7	cope.l[cope(1e-101)] 30	0.879096	0.893532	0.953368
421	COPG1	copg1.l[copg(0.0)] 7	copg1.s[copg(0.0)] 36	0.856118	0.858391	0.898036
422	COPS2	cops2.l[cops2(0.0)] 1	cops2.s[cops2(0.0)] 24	0.687445	0.579657	0.898028
423	COPS3	cops3.l[cops3(0.0)] 16	cops3.s[cops3(7e-171)] 2	0.845956	0.843427	0.651811
424	COPS7B	xelaev18003263m.g[cops7b(0.0)] 17	xelaev18029586m.g[cops7b(6e-104)] 139	0.548379	0.275226	0.689585
425	COPS8	cops8.l[cops8(0.0)] 3	cops8.s[cops8(4e-58)] 29	0.30725	0.164215	-0.182919
426	COPZ1	copz1.l[copz1(0.0)] 30	copz1.s[copz1(0.0)] 70	0.640856	0.671738	-0.184697
427	CORO1C	xelaev18007461m.g[coro1c(0.0)] 9	xelaev18010392m.g[coro1c(0.0)] 6	0.163709	0.118876	0.690405
428	COX4I1	cox4i1.l[cox4i1(0.0)] 2	cox4i1.s[cox4i1(0.0)] 2	0.909225	0.897638	0.935492
429	COX5A	cox5a.l[cox5a(3e-78)] 2	cox5a.s[cox5a(7e-74)] 2	0.909444	0.880668	0.817966
430	COX6A1	xelaev18007555m.g[cox6a1(4e-164)] 28	xelaev18010459m.g[cox6a1(1e-84)] 49	0.689545	0.509114	0.616332
431	COX7A2	cox7a2.1[cox7a2(2e-157)] 2	cox7a2.s[cox7a2(3e-156)] 2	0.826609	0.861684	0.0027172
432	COX7B	cox7b.l[cox7b(1e-153)] 2	cox7b.s[cox7b(4e-92)] 2	0.694543	0.698015	-0.0478846
433	COX7C	cox7c.l[cox7c(2e-132)] 125	cox7c.s[cox7c(3e-115)] 2	0.251847	0.232325	0.0868092
434	CPD	cpd.s[cpd(0.0)] 97	loc101730225.l[cpd(0.0)] 7	0.578697	0.611495	0.22549
435	CPEB2	cpeb2-like.l[cpeb2(0.0)] 5	cpeb2-like.s[cpeb2(0.0)] 5	0.910632	0.869787	0.922134
436	CPNE3	cpne3.l[cpne3(5e-84)] 4	cpne3.s[cpne3(5e-24)] 5	0.462235	0.436345	0.612261
437	CPSF1	xelaev18032563m.g[cpsf1(0.0)] 16	xelaev18034144m.g[cpsf1(0.0)] 21	0.773877	0.78849	0.727028
438	CPSF3	cpsf3.l[cpsf3(0.0)] 14	cpsf3.s[cpsf3(0.0)] 16	0.353949	0.312822	-0.37795
439	CPSF6	cpsf6.l[cpsf6(1e-45)] 94	cpsf6.s[cpsf6(8e-133)] 6	0.774	0.749599	0.850262
440	CPSF7	xelaev18021993m.g[cpsf7(2e-54)] 39	xelaev18024339m.g[cpsf7(2e-158)] 46	0.578005	0.719956	-0.128931
441	CRABP2	xelaev18040535m.g[crabp2(0.0)] 18	xelaev18042772m.g[crabp2(2e-142)] 18	0.878327	0.877572	0.933545
442	CRB2	loc100487355-like.l[crb2(0.0)] 19	loc100487355-like.s[crb2(0.0)] 136	0.790711	0.824475	0.798605
443	CREBBP	xelaev18045447m.g[crebbp(0.0)] 59	xelaev18047706m.g[crebbp(0.0)] 39	0.77357	0.746487	-0.129327
444	CRIPT	cript.l[cript(1e-128)] 29	cript.s[cript(2e-150)] 12	0.498589	0.41316	0.56458
445	CRK	xelaev18011888m.g[crk(1e-149)] 62	xelaev18014584m.g[crk(0.0)] 91	0.618744	0.64223	0.765365
446	CRKL	crkl.l[crkl(0.0)] 71	crkl.s[crkl(0.0)] 62	0.756193	0.395255	0.975087
447	CRX	crx.l[crx(8e-157)] 102	crx.s[crx(0.0)] 102	0.93878	0.934152	0.985843
448	CRY1	xelaev18016864m.g[cry1(0.0)] 66	xelaev18019897m.g[cry1(5e-23)] 13	0.392153	0.265677	0.896256
449	CS	cs.l[cs(3e-128)] 2	cs.s[cs(3e-117)] 2	0.66418	0.725283	-0.435543
450	CSDE1	csde1.l[csde1(0.0)] 6	csde1.s[csde1(0.0)] 8	-0.165116	-0.184795	-0.0456797
451	CSNK1A1	xelaev18017218m.g[csnk1a1(0.0)] 1	xelaev18021437m.g[csnk1a1(2e-88)] 1	0.742935	0.731973	0.818512
452	CSNK1D	xelaev18002058m.g[csnk1d(0.0)] 46	xelaev18043776m.g[csnk1d(0.0)] 8	0.483713	0.535667	0.76402
453	CSNK1E	csnk1e.l[csnk1e(0.0)] 87	csnk1e.s[csnk1e(0.0)] 69	0.83812	0.81406	0.960183
454	CSNK1G1	csnk1g1.l[csnk1g1(4e-171)|znf609(0.0)] 6	csnk1g1.s[csnk1g1(2e-46)] 65	0.6328	0.555683	0.753748
455	CSNK2A1	xelaev18043651m.g[csnk2a1(2e-34)] 86	xelaev18046367m.g[csnk2a1(7e-33)] 80	0.619114	0.778885	0.41394
456	CSNK2A2	xelaev18022836m.g[csnk2a2(0.0)] 2	xelaev18024992m.g[csnk2a2(0.0)] 85	0.68584	0.610581	0.734643
457	CSNK2B	csnk2b.l[csnk2b(0.0)] 29	csnk2b.s[csnk2b(0.0)] 11	0.88241	0.831483	0.343235
458	CSRNP2	csrnp2.s[csrnp2(0.0)] 18	xelaev18015966m.g[csrnp2(0.0)|tfcp2(0.0)] 31	0.128264	0.237377	-0.086322
459	CSRP2	csrp2.s[csrp2(4e-157)] 1	cuff.30752[csrp2(2e-123)] 78	0.417487	0.473686	0.431219
460	CST3	loc100485774.l[cst3(5e-116)] 1	loc100485774.s[cst3(2e-79)] 1	0.862641	0.866699	0.874663
461	CSTF3	xelaev18021960m.g[cstf3(0.0)] 17	xelaev18024417m.g[cstf3(6e-96)|cstf3(1e-110)] 3	0.848192	0.890622	0.639074
462	CTBP2	ctbp2-like.1.l[ctbp2(0.0)] 40	ctbp2-like.1.s[ctbp2(3e-91)] 40	0.758165	0.712985	0.879547
463	CTCF	xelaev18022367m.g[ctcf(0.0)] 57	xelaev18024679m.g[ctcf(0.0)] 57	0.858358	0.846335	0.945036
464	CTDP1	ctdp1.l[ctdp1(0.0)] 1	ctdp1.s[ctdp1(0.0)] 24	0.779763	0.738029	0.904191
465	CTDSP1	ctdsp1.l[ctdsp1(1e-49)] 15	ctdsp1.s[ctdsp1(1e-54)] 88	0.606752	0.605623	0.639816
466	CTDSP2	ctdsp2.l[ctdsp2(3e-23)] 3	ctdsp2.s[ctdsp2(9e-149)] 0	0.442575	0.513426	0.318307
467	CTDSPL	ctdspl-like.l[ctdspl(0.0)] 44	ctdspl-like.s[ctdspl(9e-66)] 44	0.834619	0.66981	0.829672
468	CTDSPL2	ctdspl2.l[ctdspl2(3e-168)] 62	ctdspl2.s[ctdspl2(2e-57)] 25	0.802338	0.780917	0.861421
469	CTNNA1	ctnna1.l[ctnna1(0.0)] 1	ctnna1.s[ctnna1(0.0)] 6	0.688121	0.723641	0.770544
470	CTNNB1	xelaev18031149m.g[ctnnb1(0.0)] 1	xelaev18033202m.g[ctnnb1(0.0)] 1	0.680388	0.671228	0.951191
471	CTNNBL1	ctnnbl1.1[ctnnbl1(0.0)] 2	ctnnbl1.s[ctnnbl1(0.0)] 2	0.848413	0.732693	0.345297
472	CTR9	ctr9.l[ctr9(0.0)] 6	ctr9.s[ctr9(3e-139)] 86	0.818676	0.845011	0.86281
473	CTSB	ctsb.l[ctsb(0.0)] 61	ctsb.s[ctsb(0.0)] 1	0.93203	0.936352	0.930606
474	CTSV	ctsv.l[ctsl2(0.0)] 3	ctsv.s[ctsl2(0.0)] 3	0.855576	0.840859	0.718239
475	CTTN	cttn.l[cttn(1e-61)] 16	cttn.s[cttn(2e-41)] 123	0.360477	0.400683	0.404859
476	CUEDC2	cuedc2.l[cuedc2(0.0)] 1	cuedc2.s[cuedc2(0.0)] 1	0.919033	0.916293	0.940531
477	CUL1	xelaev18031169m.g[cul1(0.0)] 1	xelaev18033225m.g[cul1(2e-88)] 1	0.890437	0.867284	0.945462
478	CUL3	cul3.l[cul3(0.0)] 105	cul3.s[cul3(0.0)] 1	0.564467	0.296481	0.938157
479	CUL4B	cul4b.l[cul4b(0.0)] 26	cul4b.s[cul4b(0.0)] 26	0.819147	0.832987	0.81977
480	CWC15	cwc15.l[cwc15(0.0)] 11	cwc15.s[cwc15(0.0)] 11	0.969518	0.943362	0.978629
481	CWC25	cwc25.l[cwc25(2e-148)] 17	cwc25.s[cwc25(0.0)] 1	0.742891	0.795229	0.622626
482	CXADR	cxadr.l[cxadr(0.0)] 97	cxadr.s[cxadr(9e-74)] 1	0.354078	0.397621	-0.45663
483	CXCL12	cxcl12.l[cxcl12(3e-119)] 120	cxcl12.s[cxcl12(2e-102)] 52	0.841776	0.853451	-0.122305
484	CXCR4	cxcr4.l[cxcr4(0.0)] 19	cxcr4.s[cxcr4(0.0)] 58	0.470526	0.448353	0.901319
485	CYCS	cycs.l[cycs(0.0)] 2	cycs.s[cycs(0.0)] 11	0.129342	-0.0214302	-0.0844564
486	CYFIP1	cyfip1.l[cyfip1(0.0)] 6	cyfip1.s[cyfip1(0.0)] 101	0.312343	0.525144	0.496521
487	CYP26A1	cyp26a1.l[cyp26a1(0.0)] 3	cyp26a1.s[cyp26a1(0.0)] 3	0.84062	0.839184	0.938469
488	CYP26C1	loc100489980-like.l[cyp26c1(2e-43)] 102	loc100489980-like.s[cyp26c1(0.0)] 102	0.831702	0.824159	0.947532
489	DAB2IP	dab2ip-like.l[dab2ip(0.0)] 8	dab2ip-like.s[dab2ip(3e-106)] 19	0.275342	0.151086	0.917885
490	DACT1	dact1.l[dact1(0.0)] 46	dact1.s[dact1(0.0)] 67	0.512054	0.507414	0.720074
491	DAD1	dad1.1[dad1(1e-159)] 7	dad1.l[dad1(0.0)] 30	0.831041	0.867604	0.868357
492	DAG1	dag1.l[dag1(0.0)] 89	dag1.s[dag1(0.0)] 89	0.915798	0.892627	0.960227
493	DAGLA	loc100486956-like.1.l[dagla(0.0)] 5	loc100486956-like.1.s[dagla(0.0)] 115	0.817727	0.78071	0.972315
494	DAZAP1	dazap1.l[dazap1(0.0)] 16	dazap1.s[dazap1(3e-30)] 9	0.517296	0.552233	0.292289
495	DAZAP2	dazap2.l[dazap2(0.0)] 14	dazap2.s[dazap2(0.0)] 134	0.273316	0.219533	0.196113
496	DBN1	xelaev18017300m.g[dbn1(0.0)] 58	xelaev18021376m.g[dbn1(0.0)] 67	0.61951	0.628723	0.053503
497	DBNL	dbnl.l[dbnl(1e-60)] 1	dbnl.s[dbnl(1e-46)] 24	0.566289	0.47855	0.904169
498	DBR1	dbr1.l[dbr1(0.0)] 1	dbr1.s[dbr1(4e-164)] 43	-0.233768	-0.399058	0.140149
499	DCAF12	dcaf12.1[dcaf12(2e-133)] 0	dcaf12.s[dcaf12(1e-111)] 30	-0.0232231	0.00900497	-0.281044
500	DCAF13	dcaf13.l[dcaf13(0.0)] 13	dcaf13.s[dcaf13(7e-115)] 13	0.738493	0.748042	0.506272
501	DCAF15	xetrov90009847m.1[dcaf15(0.0)] 1	xetrov90009847m.l[dcaf15(0.0)] 1	0.803477	0.848508	0.858273
502	DCAF7	dcaf7.l[dcaf7(1e-158)] 1	dcaf7.s[dcaf7(0.0)] 17	0.572205	0.696522	0.782263
503	DCHS1	dchs1.l[dchs1(0.0)] 48	dchs1.s[dchs1(0.0)] 48	0.942567	0.942465	0.940399
504	DCP1B	dcp1b-like.1[dcp1b(2e-153)] 6	dcp1b-like.s[dcp1b(0.0)] 91	0.110094	-0.0525384	0.876594
505	DCP2	dcp2.l[dcp2(6e-144)] 6	dcp2.s[dcp2(4e-107)] 60	-0.341094	-0.191218	-0.501562
506	DCTN2	xelaev18013442m.g[dctn2(0.0)] 119	xelaev18015937m.g[dctn2(0.0)] 56	0.771153	0.720593	0.92028
507	DDA1	cuff.4023[dda1(1e-62)] 1	dda1.l[dda1(0.0)] 3	0.636177	0.601072	0.683111
508	DDI2	xelaev18036366m.g[ddi2(2e-42)] 16	xetrov90029592m.s[ddi2(2e-101)] 16	0.933655	0.942847	0.824345
509	DDIT4	ddit4.l[ddit4(0.0)] 41	ddit4.s[ddit4(5e-43)] 132	0.56039	0.227478	0.443563
510	DDOST	ddost.l[ddost(2e-147)] 36	ddost.s[ddost(9e-146)] 7	0.828826	0.860932	0.549761
511	DDX18	ddx18.l[ddx18(2e-48)] 64	ddx18.s[ddx18(0.0)] 17	0.638985	0.570019	0.584257
512	DDX19B	xelaev18036427m.g[ddx19b(0.0)] 2	xelaev18037999m.g[ddx19b(0.0)] 24	-0.0717499	-0.115716	0.00195557
513	DDX21	ddx21.1[ddx21(2e-126)] 103	ddx21.s[ddx21(0.0)] 100	0.691735	0.629143	0.869203
514	DDX39A	xelaev18018948m.g[ddx39a(0.0)] 17	xelaev18020100m.g[ddx39a(0.0)] 11	0.885332	0.84493	0.91609
515	DDX3X	ddx3x.l[ddx3x(0.0)] 76	ddx3x.s[ddx3x(0.0)] 76	0.861432	0.870498	0.797367
516	DDX42	ddx42-like.l[ddx42(0.0)] 80	ddx42-like.s[ddx42(5e-86)] 140	0.786445	0.729613	0.439914
517	DDX47	loc101732130.l[ddx47(0.0)] 27	loc101732130.s[ddx47(0.0)] 10	-0.0173618	-0.0911935	-0.629017
518	DDX5	ddx5.l[ddx5(0.0)] 3	ddx5.s[ddx5(6e-36)] 3	0.943245	0.937983	0.840687
519	DDX52	ddx52.l[ddx52(0.0)] 2	ddx52.s[ddx52(0.0)] 103	0.360241	0.333421	0.18138
520	DDX56	ddx56.l[ddx56(2e-154)] 13	ddx56.s[ddx56(5e-96)] 13	0.771726	0.793187	0.552207
521	DDX6	ddx6.1[ddx6(5e-23)] 137	ddx6.l[ddx6(3e-66)] 137	0.849411	0.855256	0.691037
522	DEDD2	dedd2.l[dedd2(2e-39)] 15	dedd2.s[dedd2(5e-40)] 87	0.618807	0.549651	0.738083
523	DENND1B	xelaev18023449m.g[dennd1b(0.0)] 63	xetrov90012190m.l[dennd1b(0.0)] 99	-0.15063	-0.15014	-0.57672
524	DENR	denr.l[denr(0.0)] 49	denr.s[denr(0.0)] 49	0.941453	0.926963	0.761142
525	DEPDC5	loc100498286-like.l[depdc5(0.0)|ywhah(0.0)] 16	sfi1-like.l[depdc5(0.0)|pisd(0.0)] 87	0.485245	0.411122	0.790607
526	DEPDC7	depdc7.l[depdc7(2e-91)] 133	depdc7.s[depdc7(0.0)] 4	0.515998	0.557705	-0.919378
527	DERL1	derl1.l[derl1(3e-110)] 30	derl1.s[derl1(0.0)] 7	0.817272	0.834461	0.770289
528	DES	des.1.l[des.1(0.0)] 34	des.1.s[des.1(0.0)] 34	0.966623	0.915169	0.99188
529	DESI2	desi2.l 128	desi2.s 46	0.641171	0.721096	0.0543762
530	DGCR2	dgcr2.l[dgcr2(0.0)] 48	dgcr2.s[dgcr14(1e-145)|dgcr2(0.0)] 25	0.09387	0.25382	-0.531445
531	DHCR7	xelaev18021759m.g[dhcr7(0.0)] 95	xelaev18024586m.g[dhcr7(0.0)] 95	0.380932	0.400385	0.827951
532	DHH	dhh.l[dhh(1e-88)] 47	dhh.s[dhh(2e-105)] 47	0.93084	0.451907	0.90329
533	DHRS3	dhrs3.l[dhrs3(0.0)] 23	dhrs3.s[dhrs3(0.0)] 23	0.806973	0.80926	0.979196
534	DHX15	dhx15.l[dhx15(0.0)] 80	dhx15.s[dhx15(0.0)] 66	0.80983	0.829784	0.821303
535	DHX36	dhx36.l[dhx36(0.0)] 8	dhx36.s[dhx36(0.0)] 1	0.05161	0.0726169	-0.244453
536	DHX9	xelaev18023264m.g[dhx9(0.0)] 85	xelaev18025336m.g[dhx9(0.0)] 85	0.805598	0.719608	0.779736
537	DICER1	cuff.60449[dicer1(4e-76)] 8	dicer1.l[dicer1(0.0)] 8	0.878432	0.874357	0.927352
538	DIDO1	xelaev18043570m.g[dido1(0.0)] 66	xelaev18046298m.g[dido1(0.0)] 77	0.784204	0.83988	0.494239
539	DIEXF	diexf.l[diexf(6e-131)] 64	diexf.s[diexf(0.0)] 13	0.85448	0.903448	0.725395
540	DIRC2	dirc2.l[dirc2(0.0)] 117	dirc2.s[dirc2(0.0)] 61	0.481892	0.50226	0.254313
541	DIS3L2	dis3l2-like.1.1[dis3l2(0.0)] 1	dis3l2-like.1.s[dis3l2(0.0)] 1	0.909506	0.871056	0.990715
542	DISP1	disp1.l[disp1(0.0)] 51	disp1.s[disp1(8e-50)] 5	0.69598	0.685398	0.912621
543	DLAT	dlat.1[dlat(1e-75)] 1	dlat.l[dlat(0.0)] 12	0.867942	0.863513	0.960306
544	DLC1	dlc1.l[dlc1(3e-26)] 6	dlc1.s[dlc1(0.0)] 23	0.523794	0.461484	-0.0121455
545	DLG1	xelaev18027514m.g[dlg1(0.0)] 15	xelaev18029654m.g[dlg1(0.0)] 15	0.824801	0.801793	0.968477
546	DLGAP5	dlgap5.l[dlgap5(0.0)] 1	dlgap5.s[dlgap5(0.0)] 25	0.752973	0.829446	0.961921
547	DLL1	dll1.l[dll1(0.0)] 20	dll1.s[dll1(3e-177)] 20	0.925363	0.919922	0.957513
548	DLST	dlst.l[dlst(0.0)] 1	dlst.s[dlst(0.0)] 2	-0.222516	-0.260749	-0.538883
549	DLX2	dlx2.l[dlx2(0.0)] 38	dlx2.s[dlx2(0.0)] 113	0.698951	0.588965	0.617161
550	DLX3	dlx3.l[dlx3(1e-80)] 35	dlx3.s[dlx3(7e-167)] 35	0.958005	0.963768	0.706218
551	DLX5	dlx5.l[dlx5(0.0)] 9	dlx5.s[dlx5(0.0)] 9	0.948595	0.950818	0.649588
552	DLX6	dlx6.l[dlx6(0.0)] 7	dlx6.s[dlx6(2e-41)] 7	0.925761	0.940388	0.146452
553	DMBX1	dmbx1.l[dmbx1(0.0)] 102	dmbx1.s[dmbx1(0.0)] 102	0.948957	0.950551	0.749465
554	DMRTA1	dmrta1.l[dmrta1(0.0)] 38	dmrta1.s[dmrta1(0.0)] 38	0.928633	0.921369	0.923176
555	DNAH6	cuff.15645[dnah6(7e-70)] 50	dnah6.s[dnah6(2e-49)] 63	0.384141	0.352375	0.300921
556	DNAJA1	dnaja1.l[dnaja1(0.0)] 3	dnaja1.s[dnaja1(0.0)] 14	0.56419	0.434396	0.940645
557	DNAJA2	dnaja2.l[dnaja2(7e-120)] 11	dnaja2.s[dnaja2(2e-140)] 17	0.732521	0.577258	0.865349
558	DNAJB11	dnajb11.l[dnajb11(0.0)] 7	dnajb11.s[dnajb11(0.0)] 70	0.204961	0.263756	-0.802148
559	DNAJB12	dnajb12.l[dnajb12(0.0)] 125	dnajb12.s[dnajb12(3e-136)] 7	0.762544	0.630537	0.964117
560	DNAJB6	dnajb6.l[dnajb6(0.0)] 27	dnajb6.s[dnajb6(0.0)] 3	0.330482	0.158056	0.492221
561	DNAJB9	dnajb9.l[dnajb9(0.0)] 120	dnajb9.s[dnajb9(0.0)] 36	0.689611	0.69778	0.792895
562	DNAJC10	dnajc10-like.l[dnajc10(1e-26)] 56	dnajc10-like.s[dnajc10(4e-30)] 5	0.0408409	0.083023	-0.814538
563	DNAJC11	dnajc11.l[dnajc11(5e-63)] 80	dnajc11.s[dnajc11(8e-91)] 16	0.445369	0.332576	0.459813
564	DNAJC14	dnajc14-like.l[dnajc14(0.0)] 5	dnajc14-like.s[dnajc14(0.0)] 8	0.628276	0.793968	-0.583153
565	DNAJC2	dnajc2.l[dnajc2(0.0)|napepld(0.0)] 116	dnajc2.s[dnajc2(0.0)] 103	0.765141	0.608577	0.276334
566	DNAJC6	dnajc6.l[dnajc6(1e-90)] 67	dnajc6.s[dnajc6(4e-84)] 67	0.91463	0.928976	0.885455
567	DNAJC7	dnajc7.l[dnajc7(0.0)] 1	dnajc7.s[dnajc7(2e-129)] 80	0.280372	0.424553	-0.632342
568	DNAL4	xelaev18023653m.g[dnal4(2e-72)] 56	xelaev18025658m.g[dnal4(2e-136)] 56	0.920379	0.917801	0.940932
569	DNMT1	dnmt1.l[dnmt1(2e-76)] 109	dnmt1.s[dnmt1(0.0)] 109	0.914981	0.914317	0.84895
570	DOCK1	dock1.l[dock1(6e-177)] 117	dock1.s[dock1(0.0)] 15	0.552824	0.432104	0.155262
571	DOCK7	dock6-like.l[dock7(0.0)] 46	dock6-like.s[dock7(1e-74)] 48	0.759937	0.895892	0.959242
572	DOPEY2	dopey2.l[dopey2(0.0)] 4	dopey2.s[dopey2(0.0)] 6	0.241929	0.286941	-0.967714
573	DOT1L	dot1l.l[dot1l(0.0)] 37	dot1l.s[dot1l(0.0)] 136	0.650035	0.60726	0.833996
574	DPF2	dpf2.l[dpf2(0.0)] 48	dpf2.s[dpf2(4e-109)] 26	0.447808	0.630986	-0.461607
575	DPY30	dpy30.l[dpy30(1e-146)] 3	dpy30.s[dpy30(6e-139)] 12	0.879357	0.888921	0.917445
576	DPYSL3	dpysl3.l[dpysl3(0.0)] 46	dpysl3.s[dpysl3(0.0)] 19	0.847274	0.82043	0.941736
577	DR1	dr1.l[dr1(0.0)] 24	dr1.s[dr1(0.0)] 25	0.743449	0.661967	0.902624
578	DRAP1	drap1.l[drap1(1e-122)] 10	drap1.s[drap1(4e-47)] 10	0.964499	0.964326	0.931876
579	DSG2	xetrov90016749m.l[dsg2(2e-88)] 96	xetrov90016749m.s[dsg2(2e-86)] 83	0.257279	0.00188181	-0.366711
580	DSP	dsp.l[dsp(0.0)] 4	dsp.s[dsp(6e-124)] 110	0.89399	0.909532	-0.190951
581	DUS1L	xelaev18002055m.g[dus1l(2e-50)] 3	xelaev18043766m.g[dus1l(7e-49)] 1	0.437785	0.458772	0.672572
582	DUSP1	dusp1.l[dusp1(3e-36)] 12	dusp1.s[dusp1(0.0)] 18	0.565714	0.536799	0.318278
583	DUSP5	dusp5.l[dusp5(2e-29)] 20	dusp5.s[dusp5(0.0)] 38	0.147791	0.120089	0.511275
584	DUSP6	dusp6.l[dusp6(0.0)] 3	dusp6.s[dusp6(0.0)] 3	0.699136	0.754164	-0.240318
585	DVL2	cuff.3710[dvl2(0.0)] 84	xelaev18019661m.g[dvl2(0.0)] 84	0.880081	0.875801	0.921248
586	DYNC1H1	dync1h1.l[dync1h1(0.0)] 101	dync1h1.s[dync1h1(0.0)] 5	0.618658	0.579528	-0.470616
587	DYNC1I2	xelaev18044690m.g[dync1i2(5e-80)] 1	xelaev18047166m.g[dync1i2(0.0)] 1	0.889842	0.896593	0.861017
588	DYNLL1	dynll1.l[dynll1(0.0)] 11	dynll1.s[dynll1(0.0)] 28	0.797809	0.591529	0.966983
589	DYRK3	dyrk3.l[dyrk3(6e-54)] 23	dyrk3.s[dyrk3(2e-49)] 8	0.432957	0.407876	0.661828
590	E2F3	e2f3.l[e2f3(0.0)] 62	e2f3.s[e2f3(0.0)] 25	0.798106	0.814827	0.448722
591	E2F4	e2f4.l[e2f4(2e-108)] 93	e2f4.s[e2f4(0.0)] 93	0.649506	0.604579	0.286389
592	E2F5	e2f5.l[e2f5(0.0)] 79	e2f5.s[e2f5(0.0)] 13	0.171313	0.52289	-0.592759
593	E2F7	xelaev18017570m.g[e2f7(0.0)] 1	xelaev18021143m.g[e2f7(0.0)] 1	0.808945	0.81481	0.846822
594	E4F1	e4f1.l[e4f1(4e-43)] 90	e4f1.s[e4f1(0.0)] 1	0.63624	0.619291	0.710596
595	ECE1	xelaev18036351m.g[ece1(0.0)] 0	xelaev18037944m.g[ece1(0.0)] 38	0.580556	0.673534	0.411202
596	EDC3	edc3.l[edc3(0.0)] 16	edc3.s[edc3(0.0)] 1	-0.267228	-0.427518	-0.123808
597	EDEM3	edem3-like.l[edem3(0.0)] 5	edem3-like.s[edem3(1e-128)] 69	0.809095	0.86047	0.584918
598	EED	eed.l[eed(0.0)] 139	eed.s[eed(6e-102)] 42	0.90702	0.82679	0.913604
599	EEF1G	eef1g.l[eef1g(0.0)] 2	eef1g.s[eef1g(0.0)] 17	0.518968	0.319924	-0.779129
600	EFHC2	efhc2.l[efhc2(0.0)] 9	efhc2.s[efhc2(0.0)] 22	0.763219	0.784931	0.671425
601	EFNB2	xelaev18013082m.g[efnb2(0.0)] 58	xelaev18015620m.g[efnb2(0.0)] 58	0.761117	0.771968	0.861359
602	EFNB3	xelaev18000922m.g[efnb3(9e-125)] 7	xelaev18019327m.g[efnb3(1e-113)] 19	0.247324	0.229843	0.860385
603	EFS	efs.l[efs(0.0)] 64	efs.s[efs(0.0)] 38	0.0589339	0.292755	-0.354384
604	EFTUD2	eftud2.l[eftud2(0.0)] 29	eftud2.s[eftud2(0.0)] 80	0.705652	0.568563	0.503603
605	EGFLAM	egflam-like.l[egflam(0.0)] 124	egflam-like.s[egflam(0.0)] 13	0.187064	0.460177	-0.296858
606	EGR1	egr1.l[egr1(0.0)] 1	egr1.s[egr1(0.0)] 1	0.937103	0.955464	0.872847
607	EHD1	ehd1.l[ehd1(0.0)] 83	ehd1.s[ehd1(0.0)] 75	0.259888	-0.114942	0.392939
608	EHMT1	xetrov90027992m.l[ehmt1(1e-39)] 65	xetrov90027992m.s[ehmt1(0.0)] 91	0.76237	0.811728	0.623197
609	EIF1	eif1.l[eif1(1e-131)] 12	eif1.s[eif1(1e-121)] 30	0.835191	0.839512	0.803643
610	EIF1AX	eif1ax.l[eif1ax(0.0)] 49	eif1ax.s[eif1ax(1e-75)] 49	0.88885	0.897709	0.890933
611	EIF1B	xelaev18031155m.g[eif1b(0.0)] 3	xelaev18033217m.g[eif1b(3e-139)] 49	0.825876	0.851687	-0.118858
612	EIF2S1	loc100491668.l[eif2s1(1e-85)] 127	xelaev18040149m.g[eif2s1(0.0)] 29	0.880626	0.816747	0.884647
613	EIF2S2	xetrov90025423m.l[eif2s2(0.0)] 27	xetrov90025423m.s[eif2s2(0.0)] 27	0.95579	0.893837	0.774792
614	EIF2S3	eif2s3.l[eif2s3(0.0)] 82	eif2s3.s[eif2s3(0.0)] 82	0.8896	0.8127	0.964102
615	EIF3A	eif3a.l[eif3a(8e-100)] 21	eif3a.s[eif3a(4e-78)] 13	0.863859	0.923075	0.742726
616	EIF3B	eif3b.l[eif3b(7e-135)] 103	eif3b.s[eif3b(0.0)] 2	0.783153	0.595439	0.816502
617	EIF3C	xelaev18001297m.g[eif3c(0.0)] 80	xelaev18002234m.g[eif3c(0.0)] 27	0.54018	0.451992	0.549848
618	EIF3E	eif3e.l[eif3e(2e-68)] 2	eif3e.s[eif3e(0.0)] 3	0.149867	-0.120554	-0.885937
619	EIF3G	eif3s4.l[eif3g(0.0)] 28	eif3s4.s[eif3g(0.0)] 2	0.920132	0.872728	0.700994
620	EIF3H	eif3h.l[eif3h(0.0)] 11	eif3h.s[eif3h(0.0)] 2	0.398541	0.254889	-0.111509
621	EIF3I	eif3i.l[eif3i(0.0)] 14	eif3i.s[eif3i(1e-37)] 2	0.669685	0.418854	-0.241286
622	EIF3J	eif3j-like.l[eif3j(0.0)] 11	eif3j-like.s[eif3j(4e-72)] 14	0.79493	0.662288	0.540033
623	EIF3K	eif3k.l[eif3k(1e-30)] 2	eif3k.s[eif3k(0.0)] 28	0.806204	0.660268	0.880594
624	EIF3L	eif3l.l[eif3l(2e-81)] 29	eif3l.s[eif3l(0.0)] 11	0.819982	0.665693	0.654476
625	EIF3M	eif3m.l[eif3m(0.0)] 29	eif3m.s[eif3m(0.0)] 2	0.767274	0.554695	0.760677
626	EIF4A2	cuff.45781[eif4a2(2e-63)] 100	eif4a2.l[eif4a2(9e-87)] 13	0.845725	0.819505	0.946197
627	EIF4B	eif4b.l[eif4b(0.0)] 11	eif4b.s[eif4b(0.0)] 2	0.550465	-0.0550258	0.9306
628	EIF4EBP2	eif4ebp2.l[eif4ebp2(2e-176)] 2	eif4ebp2.s[eif4ebp2(0.0)] 29	0.42886	0.322163	0.42893
629	EIF4ENIF1	xelaev18007581m.g[eif4enif1(0.0)] 97	xelaev18010480m.g[eif4enif1(0.0)] 21	0.675445	0.762575	0.186814
630	EIF4G1	eif4g3-like.l[eif4g1(4e-159)] 8	eif4g3-like.s[eif4g1(1e-135)] 66	0.898107	0.896213	0.927291
631	EIF4G2	eif4g2.l[eif4g2(9e-119)] 62	eif4g2.s[eif4g2(3e-56)] 62	0.886578	0.886617	0.843869
632	EIF4H	xelaev18012802m.g[eif4h(0.0)] 8	xelaev18015391m.g[eif4h(2e-149)] 80	0.407681	0.47749	0.393387
633	EIF5	xelaev18039718m.g[eif5(0.0)] 3	xelaev18041175m.g[eif5(0.0)] 3	0.941262	0.938236	0.97069
634	EIF5A	eif5a.l[eif5a(0.0)] 2	eif5a.s[eif5a(4e-121)] 2	0.866906	0.856763	0.746853
635	EIF5B	eif5b-like.l[eif5b(4e-113)] 1	eif5b-like.s[eif5b(2e-41)] 105	0.237856	0.215669	0.585455
636	EIF6	eif6.l[eif6(5e-152)] 2	eif6.s[eif6(1e-58)] 64	0.887363	0.853366	0.898486
637	ELAVL1	xelaev18006394m.g[elavl1(0.0)] 42	xelaev18009899m.g[elavl1(0.0)] 71	0.713629	0.671665	0.229946
638	ELAVL3	xelaev18000756m.g[elavl3(1e-77)] 58	xelaev18004445m.g[elavl3(4e-59)] 58	0.903766	0.922544	-0.100155
639	ELF1	xelaev18013233m.g[elf1(0.0)] 35	xelaev18015751m.g[elf1(0.0)] 4	0.95313	0.953669	0.711371
640	ELL2	ell2.l[ell2(0.0)] 5	ell2.s[ell2(0.0)] 37	0.482784	0.571418	0.15285
641	ELOF1	xelaev18000763m.g[elof1(1e-66)] 27	xelaev18004453m.g[elof1(2e-77)] 29	0.712619	0.597417	0.741713
642	ELOVL1	elovl1.l[elovl1(3e-131)] 5	elovl1.s[elovl1(0.0)] 9	0.84336	0.868541	0.834642
643	ELOVL7	xelaev18002661m.g[elovl7(0.0)] 50	xelaev18008251m.g[elovl7(0.0)] 50	0.973654	0.980345	0.966209
644	EMC10	emc10.l[c19orf63(0.0)] 2	emc10.s[c19orf63(0.0)] 16	0.623127	0.618374	0.308821
645	EMC2	emc2.l[ttc35(5e-41)] 16	emc2.s[ttc35(0.0)] 17	0.117483	-0.160268	-0.100948
646	EMC7	emc7.l[c15orf24(5e-53)] 125	emc7.s[c15orf24(7e-151)] 11	0.70241	0.625592	0.795667
647	EMG1	emg1-like.l[emg1(0.0)] 14	emg1-like.s[emg1(0.0)] 14	0.757824	0.782128	0.733906
648	EMILIN2	emilin2.l[emilin2(5e-68)] 19	emilin2.s[emilin2(2e-76)] 20	0.657059	0.659215	0.515022
649	EMILIN3	emilin3.1[emilin3(0.0)] 34	emilin3.s[emilin3(0.0)] 41	0.97825	0.872211	0.987839
650	EML4	xelaev18026168m.g[eml4(0.0)] 75	xelaev18028728m.g[eml4(0.0)] 65	0.496809	0.262121	0.864713
651	EMP2	emp2.l[emp2(2e-78)] 7	emp2.s[emp2(0.0)] 4	0.920839	0.911467	0.980196
652	EMX2	xelaev18034284m.g[emx2(6e-129)] 15	xelaev18036663m.g[emx2(2e-93)] 5	0.803969	0.774788	0.886877
653	ENAH	enah.l[enah(0.0)] 91	enah.s[enah(0.0)] 20	0.720103	0.685424	-0.552601
654	ENDOD1	endod1.l[endod1(0.0)] 5	endod1.s[endod1(0.0)] 9	0.497447	0.452751	0.890815
655	ENO1	xelaev18035585m.g[eno1(0.0)] 10	xelaev18037480m.g[eno1(0.0)] 49	0.683947	0.79228	0.0551219
656	ENY2	eny2.l[eny2(1e-139)] 40	eny2.s[eny2(4e-143)] 11	0.695546	0.663052	0.335571
657	EP300	xelaev18023557m.g[ep300(3e-177)] 39	xelaev18025572m.g[ep300(5e-25)] 37	0.856033	0.852795	0.478752
658	EPB41L1	xetrov90025381m.1[epb41l1(2e-132)] 8	xetrov90025381m.s[epb41l1(7e-161)] 83	0.0277771	-0.297282	0.889275
659	EPB41L3	xelaev18031863m.g[epb41l3(8e-110)] 75	xelaev18033615m.g[epb41l3(9e-139)] 1	-0.000798382	-0.0989877	0.00697944
660	EPB41L5	loc101730388.l[epb41l5(0.0)] 22	loc101730388.s[epb41l5(0.0)] 122	0.626642	0.509082	0.91435
661	EPC1	epc1.l[epc1(0.0)] 85	epc1.s[epc1(0.0)] 85	0.766683	0.78657	0.537064
662	EPC2	epc2.l[epc2(0.0)] 94	epc2.s[epc2(0.0)] 85	0.809811	0.874561	0.404118
663	EPCAM	epcam.l[epcam(6e-78)] 30	epcam.s[epcam(5e-88)] 125	0.792049	0.788429	-0.319346
664	EPHA2	xelaev18036394m.g[epha2(0.0)] 23	xelaev18037971m.g[epha2(1e-157)] 23	0.929748	0.929372	0.782543
665	EPHA4	xelaev18027778m.g[epha4(2e-66)] 75	xelaev18029854m.g[epha4(3e-120)] 75	0.901031	0.880826	0.799658
666	EPHB3	xelaev18027414m.g[ephb3(0.0)] 6	xelaev18029533m.g[ephb3(0.0)] 112	0.576156	0.537186	0.452624
667	EPN1	epn1.l[epn1(2e-127)] 47	epn1.s[epn1(0.0)] 20	0.895292	0.921079	0.56432
668	EPN2	xelaev18035899m.g[epn2(5e-94)] 39	xelaev18037680m.g[epn2(0.0)] 1	0.461744	0.559873	0.283464
669	EPPK1	xelaev18032551m.g[eppk1(0.0)] 4	xelaev18034139m.g[eppk1(6e-151)] 4	0.990389	0.990863	0.988795
670	EPRS	eprs-like.l[eprs(3e-95)] 104	eprs-like.s[eprs(0.0)] 98	0.677145	0.671039	0.890672
671	EPS8L2	eps8l2-like.l[eps8l2(4e-80)] 5	eps8l2-like.s[eps8l2(5e-141)] 112	-0.198955	-0.258293	-0.766424
672	EPT1	xelaev18028366m.g[ept1(0.0)] 122	xelaev18030280m.g[ept1(0.0)] 83	0.689539	0.469376	0.72507
673	ERBB2IP	erbb2ip-like.l[erbb2ip(0.0)] 137	erbb2ip-like.s[erbb2ip(0.0)] 48	0.726686	0.704606	0.340529
674	ERF	erf.l[erf(9e-94)] 123	erf.s[erf(4e-53)] 90	0.734552	0.577819	0.919429
675	ERH	erh.l[erh(8e-134)] 11	erh.s[erh(5e-112)] 3	0.89085	0.922599	0.841844
676	ERLIN2	erlin2.l[erlin2(0.0)] 24	erlin2.s[erlin2(3e-108)] 10	-0.165945	-0.172591	-0.263847
677	ERN2	xelaev18045424m.g[ern2(0.0)] 38	xelaev18047693m.g[ern2(0.0)] 7	0.696643	0.668673	0.908824
678	ESPL1	espl1-like.l[espl1(2e-79)] 8	espl1-like.s[espl1(0.0)] 109	0.594151	0.679853	0.55334
679	ESRP1	esrp1.l[esrp1(0.0)] 35	esrp1.s[esrp1(0.0)] 4	0.955988	0.957655	0.957381
680	ESYT1	esyt1.l[esyt1(0.0)] 54	esyt1.s[esyt1(0.0)] 110	0.758703	0.745868	0.156001
681	ESYT2	xelaev18030692m.g[esyt2(0.0)] 107	xelaev18032840m.g[esyt2(0.0)] 107	0.773904	0.476906	0.111079
682	ETS1	xelaev18035277m.g[ets1(1e-84)] 5	xelaev18037330m.g[ets1(3e-116)] 5	0.723733	0.725695	0.970084
683	ETS2	ets2.l[ets2(3e-42)] 107	ets2.s[ets2(7e-39)] 112	0.667591	0.429274	0.958646
684	ETV1	xelaev18030915m.g[etv1(4e-83)] 45	xelaev18033008m.g[etv1(5e-93)] 45	0.94736	0.943386	0.85873
685	EWSR1	cuff.21318[ewsr1(0.0)] 80	mgc76258.l[ewsr1(5e-179)] 10	0.887788	0.854866	0.939246
686	EXT1	ext1.l[ext1(0.0)] 20	ext1.s[ext1(0.0)] 1	0.728744	0.741589	0.517018
687	EXTL3	extl3.l[extl3(0.0)] 48	extl3.s[extl3(0.0)] 37	0.535054	0.630779	0.120203
688	EYA1	eya1.1[eya1(0.0)] 9	eya1.s[eya1(0.0)] 5	0.847501	0.829999	0.651135
689	EZH2	ezh2.l[ezh2(3e-149)] 33	ezh2.s[ezh2(3e-146)] 1	0.628442	0.831392	0.363005
690	FAAH	loc101732538.s[faah.2(2e-150)] 54	xetrov90011824m.s[faah.3(0.0)] 38	0.0112212	-0.135097	-0.565804
691	FAM120A	xelaev18001826m.g[fam120a(6e-132)] 44	xelaev18002578m.g[fam120a(3e-134)] 65	0.455189	0.174261	0.609635
692	FAM129B	fam129b.1[fam129b(1e-150)] 5	fam129b.s[fam129b(0.0)] 52	0.456902	0.202911	0.794836
693	FAM135A	xelaev18027390m.g[fam135a(0.0)] 15	xelaev18029474m.g[fam135a(0.0)] 105	0.221903	0.400897	-0.428891
694	FAM160B1	fam160b1.l[fam160b1(0.0)] 122	fam160b1.s[fam160b1(4e-162)] 6	0.391507	0.328626	0.610827
695	FAM168A	fam168a.l[fam168a(1e-50)] 86	fam168a.s[fam168a(2e-55)] 19	0.757937	0.778993	0.609406
696	FAM168B	xelaev18027858m.g[fam168b(4e-92)] 13	xelaev18029909m.g[fam168b(3e-83)] 93	0.436977	0.447704	0.512786
697	FAM171A1	fam171a1.l[fam171a1(0.0)] 47	fam171a1.s[fam171a1(0.0)] 46	0.323979	0.441327	0.482975
698	FAM195B	fam195b.1[fam195b(3e-22)] 2	fam195b.l[fam195b(4e-135)] 17	-0.275386	-0.444957	-0.0955637
699	FAM208A	xelaev18001781m.g[fam208a(0.0)] 43	xelaev18003039m.g[fam208a(1e-98)] 43	0.781182	0.732758	0.975952
700	FAM212A	fam212a.l[c3orf54(0.0)] 5	fam212a.s[c3orf54(0.0)] 4	0.704052	0.712151	0.132009
701	FAM46C	fam46c.1[fam46c(0.0)] 6	fam46c.l[fam46c(0.0)] 119	0.71138	0.711529	0.871969
702	FAM49B	fam49b.l[fam49b(5e-156)] 8	fam49b.s[fam49b(4e-161)] 1	-0.630109	-0.776614	-0.719058
703	FAM53A	fam53a.l[fam53a(3e-21)] 128	fam53a.s[fam53a(2e-85)] 42	0.821248	0.811657	0.775712
704	FAM60A	xelaev18001962m.g[fam60a(3e-89)] 1	xelaev18016707m.g[fam60a(5e-92)] 1	0.989872	0.989949	0.98763
705	FAM76B	fam76b.l[fam76b(6e-68)] 57	fam76b.s[fam76b(0.0)] 106	0.698344	0.724906	0.8278
706	FAM83D	loc100496367.l[fam83d(0.0)] 4	loc100496367.s[fam83d(2e-61)] 9	0.672604	0.761132	0.090147
707	FAM83E	fam83e-like.l[fam83e(2e-93)] 4	fam83e-like.s[fam83e(4e-93)] 4	0.822669	0.832785	0.918227
708	FAM83G	fam83g.l[fam83g(0.0)] 87	fam83g.s[fam83g(0.0)] 5	0.772734	0.761576	0.958255
709	FAM83H	fam83h.l[fam83h(0.0)] 81	fam83h.s[fam83h(0.0)] 5	0.73611	0.716457	0.648729
710	FAM96B	xetrov90012961m.l[fam96b(3e-118)] 11	xetrov90012961m.s[fam96b(2e-134)] 3	0.531742	0.478866	0.734112
711	FARP2	xelaev18027817m.g[farp2(7e-37)] 96	xelaev18029886m.g[farp2(0.0)] 138	0.291317	-0.0325948	-0.823592
712	FARSA	farsa.1[farsa(0.0)] 2	farsa.l[farsa(0.0)] 2	0.883358	0.881785	0.775507
713	FAT1	fat1.l[fat1(0.0)] 66	fat1.s[fat1(0.0)] 66	0.879141	0.908525	0.882793
714	FAU	mgc89853.l[fau(0.0)] 2	mgc89853.s[fau(0.0)] 2	0.939638	0.927966	0.838395
715	FBL	fbl.l[fbl(0.0)] 27	fbl.s[fbl(0.0)] 11	0.809152	0.680343	0.525638
716	FBLIM1	xetrov90028790m.l[fblim1(2e-73)] 5	xetrov90028790m.s[fblim1(1e-76)] 5	0.850202	0.840995	0.972472
717	FBN3	fbn3.l[fbn3(0.0)] 34	fbn3.s[fbn3(3e-97)] 34	0.913275	0.866288	0.964635
718	FBP1	fbp1.l[fbp1(0.0)] 9	fbp1.s[ensxetg00000030100(2e-82)|fbp1(4e-66)] 56	0.469292	0.606422	-0.32514
719	FBRS	loc100145044.l[fbrs(0.0)] 84	loc100145044.s[fbrs(0.0)] 84	0.884018	0.864109	0.925359
720	FBXL19	xelaev18001528m.g[fbxl19(3e-23)] 3	xelaev18004551m.g[fbxl19(3e-95)] 3	0.942222	0.944491	0.872996
721	FBXO11	xetrov90013176m.l[fbxo11(4e-31)] 26	xetrov90013176m.s[fbxo11(0.0)] 39	0.750727	0.77454	0.638614
722	FBXO28	xelaev18026272m.g[fbxo28(1e-72)] 80	xelaev18028649m.g[fbxo28(9e-78)] 1	0.350081	0.322955	0.620245
723	FBXO34	fbxo34.l[fbxo34(0.0)] 107	fbxo34.s[fbxo34(0.0)] 10	0.11225	0.134155	0.849195
724	FBXO45	fbxo45.l[fbxo45(2e-61)] 7	fbxo45.s[fbxo45(1e-83)] 15	0.468602	0.509101	-0.0750087
725	FBXO5	fbxo5.l[fbxo5(0.0)] 33	fbxo5.s[fbxo5(0.0)] 121	0.858356	0.886652	0.668595
726	FCF1	fcf1.l[fcf1(0.0)] 29	fcf1.s[fcf1(0.0)] 64	0.42954	0.183312	0.881632
727	FCHO2	fcho2.l[fcho2(3e-60)] 15	fcho2.s[fcho2(8e-47)] 15	0.827518	0.791178	0.784915
728	FEM1B	fem1b.l[fem1b(1e-102)] 25	fem1b.s[fem1b(0.0)] 66	-0.0470894	-0.112939	-0.0311808
729	FEN1	fen1.l[fen1(0.0)] 2	fen1.s[c11orf10(1e-147)|fen1(0.0)] 82	0.450255	0.169224	-0.0276206
730	FERMT2	fermt2-like.l[fermt2(0.0)] 47	fermt2-like.s[fermt2(3e-54)] 65	0.68836	0.636959	-0.252127
731	FEZF2	fezf2.l[fezf2(0.0)] 38	fezf2.s[fezf2(0.0)] 38	0.954089	0.955043	0.833896
732	FGF3	fgf3.l[fgf3(0.0)] 20	fgf3.s[fgf3(5e-168)] 20	0.853537	0.83623	0.723142
733	FGF8	fgf8.l[fgf8(3e-42)] 45	fgf8.s[fgf8(0.0)] 45	0.82018	0.796539	0.835161
734	FGFR1	fgfr1.l[fgfr1(0.0)] 88	fgfr1.s[fgfr1(2e-97)] 47	0.828771	0.807257	0.605371
735	FGFR2	fgfr2.l[fgfr2(0.0)] 38	fgfr2.s[fgfr2(2e-67)] 5	0.550428	0.473019	0.774502
736	FGFR4	fgfr4.l[fgfr4(0.0)] 102	fgfr4.s[fgfr4(0.0)] 102	0.866249	0.879934	0.690479
737	FHL3	fhl3.l[fhl3(0.0)] 4	fhl3.s[fhl3(0.0)] 5	0.779018	0.81943	0.27652
738	FKBP2	fkbp2.l[fkbp2(0.0)] 82	fkbp2.s[fkbp2(0.0)] 30	0.594637	0.61029	0.524228
739	FKBP4	loc101734821.l[fkbp4(3e-76)] 13	loc101734821.s[fkbp4(0.0)] 3	-0.274472	-0.458236	-0.433671
740	FKBP9	fkbp9.l[fkbp9(0.0)] 74	fkbp9.s[fkbp9(2e-39)] 69	0.521181	0.319723	0.973993
741	FLNA	xelaev18002841m.g[flna(2e-127)] 87	xelaev18041763m.g[flna(6e-154)] 81	0.715597	0.649408	0.870724
742	FLNC	flnc.l[flnc(0.0)] 74	flnc.s[flnc(0.0)] 34	0.74356	0.424027	0.88285
743	FLOT1	flot1.l[flot1(6e-155)] 12	flot1.s[flot1(7e-36)] 1	0.761134	0.785016	0.910696
744	FLRT3	flrt3.l[flrt3(0.0)] 124	flrt3.s[flrt3(0.0)] 117	0.795839	0.668563	0.94838
745	FMNL3	xelaev18013293m.g[fmnl3(2e-161)] 94	xelaev18015807m.g[fmnl3(9e-160)] 24	0.583374	0.590503	0.53047
746	FN1	fn1.l[fn1(0.0)] 117	fn1.s[fn1(0.0)] 117	0.881569	0.721458	0.56566
747	FNBP1L	xelaev18023321m.g[fnbp1l(0.0)] 9	xelaev18025382m.g[fnbp1l(0.0)] 52	0.641047	0.582621	0.0644947
748	FNDC3A	xelaev18038965m.g[fndc3a.2(0.0)] 108	xelaev18042293m.g[fndc3a.2(0.0)] 108	0.787869	0.809757	0.67896
749	FNIP2	fnip2-like.l[fnip2(0.0)] 55	fnip2-like.s[fnip2(0.0)] 129	0.741517	0.772943	-0.533472
750	FOS	fos.l[fos(0.0)] 3	fos.s[fos(0.0)] 3	0.950712	0.95139	0.440191
751	FOXA1	foxa4.l[foxa4(4e-43)] 47	foxa4.s[foxa4(0.0)] 47	0.968469	0.952615	0.982875
752	FOXB1	foxb1.l[foxb1(3e-117)] 20	foxb1.s[foxb1(7e-93)] 20	0.917985	0.919057	0.750617
753	FOXC2	foxc2.l[foxc2(9e-102)] 41	foxc2.s[foxc2(0.0)] 41	0.860231	0.704799	0.33637
754	FOXH1	foxh1.2.l[foxh1(3e-48)|foxh1.2(2e-162)] 10	foxh1.l[foxh1(0.0)] 107	0.0106185	0.110883	0.26759
755	FOXJ1	foxj1.l[foxj1(5e-95)] 72	foxj1.s[foxj1(2e-94)] 72	0.89946	0.884961	0.796405
756	FOXK2	foxk2.l[foxk2(0.0)] 44	foxk2.s[foxk2(0.0)] 44	0.951034	0.929991	0.982443
757	FOXN3	xelaev18039523m.g[foxn3(0.0)] 68	xelaev18041330m.g[foxn3(0.0)] 38	0.729361	0.649443	0.592127
758	FOXN4	foxn4.l[foxn4(4e-96)] 5	foxn4.s[foxn4(2e-115)] 5	0.92214	0.914947	0.983073
759	FRMD4A	xetrov90008345m.l[frmd4a(5e-84)] 8	xetrov90008345m.s[frmd4a(9e-167)] 5	0.514552	0.49588	0.867177
760	FRMD6	xetrov90021367m.l[frmd6(1e-129)] 5	xetrov90021367m.s[frmd6(1e-96)] 16	0.560657	0.416625	0.788457
761	FRS2	frs2.l[frs2(0.0)] 25	frs2.s[frs2(1e-28)] 57	0.845175	0.858767	0.975277
762	FSBP	fsbp-like.l[fsbp(0.0)] 120	fsbp-like.s[fsbp(4e-157)] 35	0.827313	0.836297	0.509408
763	FSCN1	fscn1.l[fscn1(0.0)] 126	fscn1.s[fscn1(0.0)] 40	0.612972	0.602519	0.840603
764	FUBP1	fubp1.l[fubp1(0.0)] 3	fubp1.s[fubp1(0.0)] 3	0.888577	0.85971	0.751167
765	FUNDC1	fundc1.l[fundc1(0.0)] 16	fundc1.s[fundc1(0.0)] 2	0.7665	0.631383	0.959969
766	FUS	xelaev18001535m.g[fus(1e-72)] 3	xelaev18004559m.g[fus(0.0)] 80	0.765755	0.768148	0.0936143
767	FXR1	xelaev18027545m.g[fxr1(0.0)] 61	xelaev18029682m.g[fxr1(0.0)] 6	0.838174	0.833506	0.620505
768	FZD10	fzd10.l[fzd10(0.0)] 31	fzd10.s[fzd10(0.0)] 31	0.870448	0.873042	0.956903
769	FZD2	fzd2.l[fzd2(0.0)] 20	fzd2.s[fzd2(0.0)] 20	0.768021	0.732821	0.973736
770	FZD3	fzd3.l[fzd3(0.0)] 19	fzd3.s[fzd3(0.0)] 19	0.819416	0.826776	0.853105
771	FZD6	fzd6.l[fzd6(0.0)] 9	fzd6.s[fzd6(0.0)] 20	0.0764169	0.0588992	0.202636
772	FZD7	xelaev18044942m.g[fzd7(2e-154)] 91	xelaev18047362m.g[fzd7(8e-115)] 91	0.898629	0.911101	0.887687
773	FZD8	fzd8.l[fzd8(0.0)] 38	fzd8.s[fzd8(8e-164)] 38	0.970932	0.963895	0.916056
774	G3BP1	g3bp1.l[g3bp1(0.0)] 14	g3bp1.s[g3bp1(4e-52)] 3	0.696641	0.643843	0.336717
775	G3BP2	g3bp2.l[g3bp2(0.0)] 85	g3bp2.s[g3bp2(0.0)] 109	0.503011	0.41283	-0.19511
776	GAB1	xelaev18000121m.g[gab1(2e-29)] 1	xelaev18009264m.g[gab1(5e-138)] 85	0.631631	0.577845	0.779492
777	GABPA	gabpa.l[gabpa(8e-109)] 26	gabpa.s[gabpa(1e-81)] 24	0.498743	0.448114	0.926939
778	GAD1	gad1.2.l[xb-gene-5830282(0.0)] 133	gad1.2.s[xb-gene-5830282(1e-135)] 9	0.477256	0.436743	0.92285
779	GADD45A	gadd45a.l[gadd45a(0.0)] 133	gadd45a.s[gadd45a(1e-53)] 120	0.738186	0.72449	0.940471
780	GADD45G	gadd45g.l[gadd45g(0.0)] 23	gadd45g.s[gadd45g(0.0)] 23	0.67653	0.67804	0.532605
781	GALE	gale.1[gale(0.0)] 4	gale.l[gale(0.0)] 7	0.832933	0.837416	0.836182
782	GALNT7	galnt7.l[galnt7(0.0)] 7	galnt7.s[galnt7(0.0)] 1	0.11532	0.20423	-0.300727
783	GAMT	gamt.l[gamt(0.0)] 1	gamt.s[gamt(0.0)] 23	0.100473	0.00834894	0.145428
784	GAPDH	xelaev18034420m.g[gapdh(0.0)] 3	xelaev18036725m.g[gapdh(0.0)] 2	0.0809431	0.156333	-0.661242
785	GAPVD1	xelaev18038454m.g[gapvd1(0.0)] 15	xelaev18041797m.g[gapvd1(0.0)] 15	0.806993	0.821551	0.713279
786	GAR1	gar1.l[gar1(0.0)] 27	gar1.s[gar1(0.0)] 29	0.915497	0.662322	0.819825
787	GARS	gars.l[gars(0.0)] 104	gars.s[gars(0.0)] 16	0.83156	0.828024	0.692039
788	GAS1	gas1.l[gas1(0.0)] 23	gas1.s[gas1(0.0)] 67	0.528433	0.515411	0.734643
789	GATA2	xelaev18023995m.g[gata2(0.0)] 35	xelaev18025905m.g[gata2(6e-179)] 35	0.966393	0.959419	0.888101
790	GATA3	xelaev18017847m.g[gata3(0.0)] 9	xelaev18020919m.g[gata3(0.0)] 9	0.964675	0.960086	0.927955
791	GATA4	gata4.l[gata4(0.0)] 113	gata4.s[gata4(0.0)] 107	0.954038	0.699955	0.970132
792	GATA5	xelaev18043514m.g[gata5(0.0)] 107	xelaev18046225m.g[gata5(0.0)] 113	0.901804	0.496478	0.853984
793	GATA6	gata6.l[gata6(0.0)] 111	gata6.s[gata6(0.0)] 111	0.94183	0.800865	0.800275
794	GATAD2A	gatad2a.1[gatad2a(0.0)] 62	gatad2a.l[gatad2a(1e-45)] 37	0.429741	0.491202	0.683486
795	GATM	gatm.l[gatm(1e-111)] 1	gatm.s[gatm(0.0)] 41	0.390429	0.495632	-0.347527
796	GBAS	gbas.l[gbas(4e-108)] 1	gbas.s[gbas(0.0)|sbds(0.0)] 71	0.212244	0.259501	0.0869838
797	GCG	loc100487395.l[gcg.2(0.0)] 48	loc100487395.s[gcg.2(0.0)] 48	0.947818	0.960194	0.947509
798	GCN1L1	gcn1l1.l[gcn1l1(2e-178)] 8	gcn1l1.s[gcn1l1(0.0)|rab35(2e-32)] 8	0.84716	0.8926	0.909707
799	GDF6	gdf6.l[gdf5(4e-59)] 51	gdf6.s 51	0.939221	0.940908	0.948182
800	GDF9	gdf9.l[gdf9(0.0)] 61	gdf9.s[gdf9(0.0)] 61	0.878847	0.869689	0.993435
801	GDI2	gdi2.l[gdi1(0.0)] 10	gdi2.s[gdi1(0.0)] 70	0.799488	0.81164	0.451205
802	GET4	xelaev18045275m.g[get4(0.0)] 28	xelaev18047582m.g[get4(0.0)] 2	0.525207	0.597363	-0.63037
803	GFPT1	gfpt1.l[gfpt1(0.0)] 68	gfpt1.s[gfpt1(0.0)] 68	0.93269	0.926882	0.446829
804	GID8	gid8.l[c20orf11(0.0)] 16	gid8.s[c20orf11(2e-47)] 10	-0.0135261	-0.193988	0.784584
805	GIGYF1	gigyf1.1[gigyf1(0.0)] 59	gigyf1.l[gigyf1(0.0)] 59	0.815231	0.853257	0.863659
806	GIGYF2	xelaev18027854m.g[gigyf2(7e-70)] 5	xelaev18029899m.g[gigyf2(5e-54)] 15	0.684681	0.626901	0.876244
807	GK	gk.l[gk(2e-84)] 4	gk.s[gk(0.0)] 5	0.522046	0.453274	0.64524
808	GKAP1	xelaev18000090m.g[gkap1(0.0)] 25	xelaev18010148m.g[gkap1(0.0)] 11	0.678557	0.712295	0.66775
809	GLG1	glg1.l[glg1(0.0)] 108	glg1.s[glg1(0.0)] 37	0.764283	0.696433	0.616706
810	GLI2	gli2.l[gli2(1e-94)] 88	gli2.s[gli2(4e-100)] 88	0.892844	0.902168	0.990377
811	GLI3	gli3.l[gli3(0.0)] 55	gli3.s[gli3(0.0)] 67	0.480895	0.442548	0.979947
812	GLIPR2	xelaev18038172m.g[glipr2(2e-160)] 1	xelaev18041428m.g[glipr2(0.0)] 136	-0.0381821	-0.0210547	-0.869557
813	GLRX3	glrx3.l[glrx3(0.0)] 10	glrx3.s[glrx3(0.0)] 12	0.895364	0.928812	0.966201
814	GLTP	xelaev18007480m.g[gltp(3e-82)] 12	xelaev18010403m.g[gltp(3e-68)] 12	0.457927	0.457368	0.66509
815	GLTSCR1	gltscr1.l[gltscr1(0.0)] 59	gltscr1.s[gltscr1(0.0)] 39	0.870522	0.876721	0.825979
816	GLTSCR2	cuff.62075[gltscr2(4e-46)] 12	gltscr2.l[gltscr2(0.0)] 103	-0.0545804	-0.132203	-0.538184
817	GLUL	xelaev18038264m.g[glul(0.0)] 3	xelaev18041485m.g[glul(0.0)] 17	0.803132	0.763523	0.86138
818	GLYR1	glyr1.l[glyr1(1e-84)] 39	glyr1.s[glyr1(0.0)] 0	0.304279	0.451119	-0.764413
819	GMDS	xetrov90016159m.l[gmds(0.0)] 9	xetrov90016159m.s[gmds(2e-37)] 10	-0.195655	0.0311695	-0.878045
820	GMEB1	gmeb1.l[gmeb1(8e-130)] 14	gmeb1.s[gmeb1(0.0)] 11	0.483445	0.244553	0.654387
821	GMFB	xelaev18039651m.g[gmfb(0.0)] 16	xelaev18041223m.g[gmfb(3e-94)] 1	-0.327289	-0.499093	0.106986
822	GMNN	gmnn.l[gmnn(0.0)] 3	gmnn.s[gmnn(0.0)] 25	0.868534	0.84723	0.971158
823	GMPPB	xelaev18023813m.g[gmppb(0.0)|ip6k1(0.0)] 36	xelaev18025763m.g[gmppb(0.0)] 7	0.809918	0.80191	0.931605
824	GMPS	gmps.l[gmps(0.0)] 43	gmps.s[gmps(0.0)] 43	0.883633	0.883313	0.828104
825	GNA11	gna11.1[gna11(0.0)] 1	gna11.l[gna11(0.0)] 8	-0.233555	-0.3693	0.0404967
826	GNA13	loc100145489.l[gna13(0.0)] 1	loc100145489.s[gna13(0.0)] 57	0.798288	0.763835	0.939657
827	GNA14	xelaev18006917m.g[gna14(2e-93)] 50	xelaev18010132m.g[gna14(2e-44)] 50	0.962057	0.96675	0.915723
828	GNAI1	gnai1.l[gnai1(0.0)] 1	gnai1.s[gnai1(4e-126)] 12	0.865733	0.86875	0.934702
829	GNAI2	gnai2.l[gnai2(9e-160)] 88	gnai2.s[gnai2(1e-158)] 32	0.716982	0.717635	-0.110231
830	GNAQ	gnaq.l[gnaq(0.0)] 24	gnaq.s[gnaq(5e-59)] 19	0.380354	0.421301	-0.238783
831	GNB1	gnb1.l[gnb1(2e-135)] 89	gnb1.s[gnb1(1e-125)] 1	0.436886	0.353605	0.907892
832	GNB2L1	xelaev18039104m.g[gnb2l1(0.0)] 2	xelaev18042402m.g[gnb2l1(5e-63)] 2	0.979123	0.978375	0.966005
833	GNB3	gnb3.l[gnb3(0.0)] 36	gnb3.s[gnb3(0.0)] 36	0.947988	0.947404	0.948303
834	GNE	gne.1[gne(0.0)] 16	gne.l[gne(0.0)] 23	0.248528	0.295008	-0.637387
835	GNG5	gng5.l[gng5(1e-69)] 3	gng5.s[gng5(0.0)] 30	0.779815	0.753439	0.84879
836	GNG7	gng7.l[gng7(0.0)] 8	gng7.s[gng7(0.0)] 1	-0.39033	-0.468011	-0.676703
837	GNL3	cuff.7787[gnl3(7e-44)] 2	xetrov90028698m.1[gnl3(2e-138)] 64	0.746836	0.678558	0.9565
838	GNS	gns.l[gns(3e-76)] 9	gns.s[gns(2e-42)] 111	0.482008	0.320094	0.0858491
839	GOLGA2	xelaev18041625m.g[golga2(2e-64)] 9	xelaev18041755m.g[golga2(1e-58)] 1	-0.260447	-0.292593	-0.316352
840	GOLGA3	golga3-like.l[golga3(0.0)] 87	golga3-like.s[golga3(0.0)] 63	0.928402	0.936323	0.881299
841	GOLGA7	golga7.l[golga7(1e-70)] 15	golga7.s[golga7(2e-175)] 3	-0.138386	-0.0631909	0.549923
842	GOLGB1	xetrov90008503m.l[golgb1(3e-180)] 5	xetrov90008503m.s[golgb1(5e-76)] 87	0.95792	0.953501	0.977243
843	GOLIM4	xelaev18027612m.g[golim4(0.0)] 110	xelaev18029720m.g[golim4(2e-87)] 75	0.300322	0.222746	0.841049
844	GOLM1	golm1.l[golm1(0.0)] 4	golm1.s[golm1(3e-147)] 50	0.834149	0.819559	0.953321
845	GOLPH3	golph3.l[golph3(3e-75)] 1	golph3.s[golph3(2e-169)] 40	0.169654	0.217387	-0.0865545
846	GOLPH3L	golph3l.l[golph3l(1e-110)] 50	golph3l.s[golph3l(4e-62)] 4	0.815034	0.822329	0.333824
847	GON4L	gon4l.l[gon4l(0.0)] 86	gon4l.s[gon4l(0.0)] 21	0.818847	0.898997	-0.341491
848	GOPC	gopc.l[gopc(6e-37)] 7	gopc.s[gopc(0.0)] 87	0.851578	0.864464	0.854806
849	GORASP2	gorasp2.l[gorasp2(2e-141)] 36	gorasp2.s[gorasp2(2e-149)] 7	0.886543	0.897026	0.897418
850	GPA33	gpa33.l[gpa33(0.0)] 73	gpa33.s[gpa33(0.0)] 3	0.213848	0.191762	-0.104299
851	GPBP1L1	gpbp1l1.l[gpbp1l1(1e-167)] 93	gpbp1l1.s[gpbp1l1(2e-144)] 76	0.872831	0.831747	0.916977
852	GPC4	xelaev18038999m.g[gpc4(0.0)] 47	xelaev18042313m.g[gpc4(2e-146)] 102	0.658934	0.68806	-0.291936
853	GPRC5B	gprc5b-like.l[gprc5b(0.0)] 58	gprc5b-like.s[gprc5b(0.0)] 19	0.780421	0.778803	0.911678
854	GPRC5C	xelaev18036160m.g[gprc5c(1e-97)] 1	xelaev18037875m.g[gprc5c(0.0)] 61	0.845732	0.85181	0.759173
855	GPT2	gpt2.l[gpt2(2e-24)] 1	gpt2.s[gpt2(0.0)] 61	0.908361	0.913823	0.86538
856	GPX4	xetrov90001474m.l[gpx4(6e-84)] 49	xetrov90001474m.s[gpx4(2e-132)] 10	0.902854	0.916901	0.5791
857	GRAMD1C	xelaev18011282m.g[gramd1c(3e-58)] 53	xelaev18014438m.g[gramd1c(0.0)] 54	0.860223	0.848578	0.707581
858	GRASP	grasp.l[grasp(0.0)] 63	grasp.s[grasp(7e-124)] 52	0.448256	0.44454	0.464698
859	GREB1L	xelaev18031898m.g[greb1l(0.0)] 8	xelaev18033641m.g[greb1l(1e-25)] 8	0.893332	0.908486	0.803389
860	GRHL1	xelaev18028037m.g[grhl1(0.0)] 4	xelaev18030077m.g[grhl1(5e-167)] 35	0.965276	0.967896	0.753142
861	GRHL3	grhl3.1[grhl3(2e-100)] 4	grhl3.l[grhl3(1e-87)] 9	0.932477	0.940846	0.0109359
862	GRK5	grk5.l[grk5(0.0)] 1	grk5.s[grk5(2e-92)] 67	0.0260506	0.17858	-0.606975
863	GRK6	grk6-like.l[grk6(0.0)] 9	grk6-like.s[grk6(4e-42)] 50	0.85309	0.85026	0.834556
864	GRN	grn.l[grn(5e-174)] 118	grn.s[grn(9e-48)] 1	0.787813	0.778335	0.850636
865	GRWD1	grwd1.l[grwd1(0.0)] 2	grwd1.s[grwd1(0.0)] 2	0.668349	0.567868	0.589629
866	GSC	gsc.l[gsc(0.0)] 38	gsc.s[gsc(0.0)] 38	0.867646	0.839098	0.906304
867	GSK3A	gsk3a.l[gsk3a(8e-45)] 84	gsk3a.s[gsk3a(0.0)] 91	0.804363	0.749746	0.755869
868	GSPT1	gspt1.l[gspt1(0.0)] 85	gspt1.s[gspt1(0.0)] 13	0.519061	0.512647	0.608987
869	GTF2A2	gtf2a2.l[gtf2a2(5e-105)] 40	gtf2a2.s[gtf2a2(1e-27)] 29	0.515565	0.411513	0.732972
870	GTF2H1	xelaev18021668m.g[gtf2h1(7e-28)] 28	xelaev18024655m.g[gtf2h1(0.0)] 1	0.385723	0.378541	0.897263
871	GTSE1	gtse1.l[gtse1(0.0)] 12	gtse1.s[gtse1(1e-175)] 27	0.333845	0.176868	0.614774
872	GTSF1	xelaev18013546m.g[gtsf1(0.0)] 1	xelaev18042170m.g[gtsf1(0.0)] 1	0.914153	0.91513	0.933847
873	GYG1	gyg1.l[gyg1(0.0)] 3	gyg1.s[gyg1(0.0)] 12	0.761338	0.694355	0.966163
874	GYLTL1B	xelaev18021882m.g[gyltl1b(6e-26)] 24	xelaev18024470m.g[gyltl1b(6e-30)] 18	0.318237	0.398807	-0.312325
875	H1FOO	h1foo.l[h1foo(0.0)] 1	h1foo.s[h1foo(0.0)] 1	0.840375	0.822103	0.93829
876	H2AFZ	h2afz.l[h2afz(3e-78)] 17	h2afz.s[h2afz(3e-25)] 17	0.974204	0.970821	0.986638
877	H3F3A	xelaev18026291m.g[h3f3a(0.0)] 11	xelaev18028634m.g[h3f3a(0.0)] 29	0.895885	0.825565	0.794142
878	H3F3B	xelaev18044072m.g[h3f3b(1e-174)] 12	xelaev18046713m.g[h3f3b(0.0)] 12	0.859208	0.868604	0.808282
879	HADHA	hadha.l[hadha(0.0)] 12	hadha.s[hadha(0.0)] 1	0.822382	0.832029	0.897411
880	HAP1	xelaev18043101m.g[hap1(0.0)] 45	xelaev18045873m.g[hap1(0.0)] 68	0.565379	0.487245	0.738882
881	HAPLN3	hapln3.l[hapln3(0.0)] 132	hapln3.s[hapln3(0.0)] 15	0.857117	0.831229	0.977843
882	HAS1	loc100495392.s[has-rs(0.0)] 6	xelaev18019733m.g[has-rs(0.0)] 6	0.994806	0.994272	0.994667
883	HAS2	has2.l[has2(0.0)] 90	has2.s[has2(0.0)] 38	0.732609	0.611979	0.788195
884	HAT1	hat1.l[hat1(7e-55)] 33	hat1.s[hat1(0.0)] 14	0.658082	0.608719	0.276651
885	HCFC1	hcfc1.1[hcfc1(2e-59)] 39	hcfc1.s[hcfc1(1e-61)] 39	0.905134	0.892293	0.93376
886	HDAC1	hdac1.l[hdac1(1e-70)] 42	hdac1.s[hdac1(0.0)] 121	0.846308	0.798667	0.885833
887	HDGF	hdgf.l[hdgf(8e-35)] 1	hdgf.s[hdgf(0.0)] 1	0.84132	0.800657	0.982434
888	HDLBP	hdlbp.l[hdlbp(0.0)] 7	hdlbp.s[hdlbp(0.0)] 7	0.953763	0.947618	0.976943
889	HELLS	hells.1[hells(6e-111)] 93	hells.l[hells(0.0)] 19	0.585038	0.692395	0.0722793
890	HELZ	helz.l[helz(0.0)] 15	helz.s[helz(0.0)] 21	0.778454	0.764419	0.496256
891	HERC2	herc2.l[herc2(0.0)] 15	herc2.s[herc2(0.0)] 15	0.653014	0.641785	0.327933
892	HERC4	herc4.l[herc4(0.0)] 1	herc4.s[herc4(0.0)] 1	0.960791	0.962215	0.979206
893	HERPUD1	herpud1.l[herpud1(3e-61)] 125	herpud1.s[herpud1(5e-108)] 125	0.876371	0.867943	0.935578
894	HES1	hes1.l[hes1(1e-89)] 0	hes1.s[hes1(0.0)] 8	0.545779	0.55644	0.931185
895	HES3	hes3.1.l[hes3.1(0.0)] 36	hes3.1.s[hes3.1(0.0)] 23	0.538627	0.56111	0.776141
896	HES4	xelaev18035571m.g[hes4(0.0)] 51	xelaev18037468m.g[hes4(6e-77)] 18	0.423895	0.455891	0.605558
897	HES6	hes6.1.l[hes6.1(4e-169)] 20	hes6.1.s[hes6.1(0.0)] 20	0.962941	0.964156	0.694079
898	HESX1	xelaev18001776m.g[hesx1(1e-147)] 38	xelaev18003045m.g[hesx1(3e-172)] 38	0.942025	0.937225	0.882733
899	HEXIM1	loc100497839.l[hexim1(0.0)] 29	loc100497839.s[hexim1(0.0)] 11	0.813381	0.652074	0.873904
900	HGF	hgf.l[hgf(0.0)] 5	hgf.s[hgf(2e-65)] 4	0.7523	0.730541	0.858459
901	HIAT1	hiat1.l[hiat1(0.0)] 16	hiat1.s[hiat1(0.0)] 7	0.632916	0.609057	0.572223
902	HIATL1	hiatl1.l[hiatl1(1e-149)] 78	hiatl1.s[hiatl1(1e-134)] 78	0.628633	0.624216	0.309157
903	HIBADH	hibadh.l[hibadh(0.0)] 1	hibadh.s[hibadh(0.0)] 1	0.942401	0.954914	0.857581
904	HIC2	hic2.l[hic2(0.0)] 5	hic2.s[hic2(0.0)] 4	0.855889	0.860671	0.705921
905	HID1	hid1.l[c17orf28(0.0)] 5	hid1.s[c17orf28(0.0)] 4	0.907768	0.908556	0.9293
906	HIF1A	hif1a.l[hif1a(0.0)] 12	hif1a.s[hif1a(3e-75)] 20	0.475033	0.514443	0.395222
907	HIGD1A	higd1a.l[higd1a(3e-143)] 5	higd1a.s[higd1a(6e-134)] 9	0.49468	0.384368	0.778073
908	HIPK1	xelaev18012014m.g[hipk1(0.0)] 5	xelaev18014696m.g[hipk1(0.0)] 9	0.782398	0.779721	0.620147
909	HIPK2	xelaev18002506m.g[hipk2(0.0)] 59	xelaev18019836m.g[hipk2(0.0)] 21	0.748333	0.741785	0.872762
910	HIRA	loc100495450.1[hira(0.0)] 24	loc100495450.s[hira(0.0)] 46	0.151027	0.158443	-0.425528
911	HIRIP3	xelaev18001481m.g[hirip3(0.0)] 42	xelaev18002356m.g[hirip3(0.0)] 3	0.622834	0.58484	0.0417302
912	HIST2H2BF	loc101733171.s[hist2h2bf(2e-167)] 3	xetrov90029512m.s[ensxetg00000027962(0.0)|hist2h2bf(6e-167)] 11	0.739884	0.622327	0.912515
913	HIST2H3D	xelaev18045270m.g[hist2h3d(6e-73)] 3	xelaev18047575m.g[hist2h3d(0.0)] 3	0.963994	0.9774	0.841066
914	HK2	hk2.l[hk2(0.0)] 54	hk2.s[hk2(0.0)] 4	0.820075	0.8229	0.358581
915	HKDC1	loc100485269.l[hkdc1(0.0)] 9	loc100485269.s[hkdc1(0.0)] 9	0.61565	0.579962	0.888003
916	HM13	xelaev18043062m.g[hm13(2e-141)] 30	xelaev18045844m.g[hm13(2e-126)] 5	0.746675	0.800244	0.899345
917	HMBS	loc101730908.1[hmbs(0.0)] 17	loc101730908.l[hmbs(0.0)] 1	0.258768	0.471672	-0.0652997
918	HMCN2	xelaev18003341m.g[hmcn2(3e-71)] 90	xelaev18003356m.g[hmcn2(0.0)] 90	0.974348	0.949306	0.968572
919	HMGB2	xelaev18005411m.g[hmgb2(1e-116)] 14	xelaev18009158m.g[hmgb2(3e-147)] 17	0.918687	0.934618	0.758563
920	HMGB3	hmgb3.l[hmgb3(0.0)] 3	hmgb3.s[hmgb3(6e-122)] 71	0.949216	0.955745	0.965609
921	HMGCR	xelaev18008167m.g[hmgcr(0.0)] 7	xelaev18010889m.g[hmgcr(0.0)] 9	0.484565	0.652347	-0.23169
922	HMGN1	xetrov90004011m.l[hmgn1(0.0)] 14	xetrov90004011m.s[hmgn1(0.0)] 17	0.934786	0.886421	0.885629
923	HMGN2	hmgn2.l[hmgn2(9e-69)] 29	hmgn2.s[hmgn2(0.0)] 29	0.981474	0.932857	0.994144
924	HMGN3	xelaev18002144m.g[hmgn3(9e-110)] 14	xelaev18029439m.g[ensxetg00000027691(1e-143)|hmgn3(0.0)] 14	0.934256	0.842707	0.875432
925	HMHA1	xelaev18006246m.g[hmha1(0.0)] 69	xelaev18009776m.g[hmha1(0.0)] 5	0.796297	0.781163	0.911954
926	HN1L	hn1l.l[hn1l(0.0)] 104	hn1l.s[hn1l(0.0)] 13	0.158413	0.159356	0.198904
927	HNF1B	hnf1b.l[hnf1b(0.0)] 95	hnf1b.s[hnf1b(0.0)] 95	0.975052	0.978946	0.690399
928	HNRNPA0	hnrnpa0.1[hnrnpa0(0.0)] 3	hnrnpa0.s[hnrnpa0(0.0)] 3	0.896697	0.900218	0.933367
929	HNRNPA1	hnrnpa1.l[hnrnpa1(8e-121)] 11	hnrnpa1.s[hnrnpa1(0.0)] 11	0.90392	0.789836	0.939977
930	HNRNPA3	hnrnpa3.l[hnrnpa3(0.0)] 16	hnrnpa3.s[hnrnpa3(0.0)] 2	0.760145	0.718736	0.971548
931	HNRNPAB	hnrnpab.1[hnrnpab(0.0)] 14	hnrnpab.s[hnrnpab(0.0)] 80	0.802801	0.500987	0.951872
932	HNRNPC	xelaev18007378m.g[hnrnpc(0.0)] 10	xelaev18010325m.g[hnrnpc(0.0)] 49	0.859765	0.842842	0.790938
933	HNRNPH1	hnrnph1.l[hnrnph1(0.0)] 40	hnrnph1.s[hnrnph1(0.0)] 80	0.859453	0.845669	0.881161
934	HNRNPH3	xelaev18034782m.g[hnrnph3(0.0)] 11	xelaev18036997m.g[hnrnph3(3e-84)] 11	0.884287	0.806922	0.825988
935	HNRNPK	xelaev18006931m.g[hnrnpk(7e-112)] 17	xelaev18010151m.g[hnrnpk(1e-105)] 14	0.898545	0.876296	0.761635
936	HNRNPL	hnrnpl.l[hnrnpl(0.0)] 11	hnrnpl.s[hnrnpl(0.0)] 80	0.854374	0.819422	0.692761
937	HNRNPR	xelaev18012475m.g[hnrnpr(0.0)] 106	xelaev18015161m.g[hnrnpr(0.0)] 25	0.381699	0.433404	-0.163498
938	HNRNPU	xelaev18026704m.g[hnrnpu(0.0)] 1	xelaev18028958m.g[hnrnpu(0.0)] 62	0.880684	0.876567	0.933782
939	HNRNPUL2	hnrnpul2.l[hnrnpul2(1e-59)] 10	hnrnpul2.s[hnrnpul2(0.0)] 80	0.833275	0.784324	0.709067
940	HOMEZ	homez.l[ensxetg00000032400(0.0)] 8	homez.s[ensxetg00000032400(3e-131)] 24	0.316948	0.268895	0.562512
941	HOOK2	hook2-like.1[hook2(0.0)] 9	hook2-like.l[hook2(0.0)] 1	0.258966	-0.0690463	0.97194
942	HOXA1	hoxa1.l[hoxa1(1e-54)] 23	hoxa1.s[hoxa1(0.0)] 23	0.958464	0.960333	0.948555
943	HOXA10	xelaev18030995m.g[hoxa10(6e-93)] 23	xelaev18033077m.g[hoxa10(0.0)] 23	0.982613	0.981229	0.984432
944	HOXA3	hoxa3.l[hoxa3(0.0)] 95	hoxa3.s[hoxa3(0.0)|hoxa7(1e-114)] 95	0.966964	0.974126	0.976399
945	HOXA7	hoxa7.l[hoxa7(2e-119)] 23	hoxa7.s[hoxa7(0.0)] 23	0.984444	0.982849	0.98935
946	HOXA9	hoxa9.l[hoxa9(0.0)] 23	hoxa9.s[hoxa9(2e-109)] 23	0.988482	0.988924	0.981693
947	HOXB1	hoxb1.l[hoxb1(0.0)] 51	hoxb1.s[hoxb1(0.0)] 51	0.785636	0.7944	0.775464
948	HOXB6	hoxb6.l[hoxb6(6e-57)] 23	hoxb6.s[hoxb6(0.0)] 23	0.915048	0.92915	0.81251
949	HOXC5	hoxc5.l[hoxc5(0.0)|hoxc6(0.0)|hoxc8(0.0)] 23	hoxc5.s[hoxc5(0.0)|hoxc6(0.0)] 23	0.972677	0.969549	0.972051
950	HOXC8	hoxc8.l[hoxc8(0.0)|hoxc9(0.0)] 23	hoxc8.s[hoxc8(0.0)] 23	0.967363	0.963239	0.993438
951	HOXC9	hoxc9.l[hoxc9(0.0)] 23	hoxc9.s[hoxc9(0.0)] 23	0.991445	0.992658	0.994362
952	HOXD1	hoxd1.l[hoxd1(0.0)] 23	hoxd1.s[hoxd1(2e-137)] 23	0.951955	0.955113	0.992617
953	HOXD3	hoxd3.l[hoxd3(0.0)|hoxd4(0.0)] 95	hoxd3.s[hoxd3(0.0)|hoxd4(3e-147)] 95	0.898193	0.900069	0.96344
954	HP1BP3	xelaev18004182m.g[hp1bp3(5e-60)] 84	xelaev18037941m.g[hp1bp3(1e-73)] 84	0.899765	0.909259	0.831329
955	HPGD	hpgd.l[hpgd(1e-60)] 1	hpgd.s[hpgd(1e-59)] 3	0.667631	0.700983	0.936725
956	HPGDS	hpgds.l[hpgds(0.0)] 6	hpgds.s[hpgds(0.0)] 78	0.0925303	0.260312	-0.180784
957	HRG	xelaev18027506m.g[hrg(2e-106)] 34	xelaev18029648m.g[hrg(6e-97)] 0	0.553615	-0.159194	0.966629
958	HS3ST3A1	xelaev18044182m.g[hs3st3a1(0.0)] 19	xelaev18046800m.g[hs3st3a1(0.0)] 55	0.733247	0.689439	0.984237
959	HS6ST1	hs6st1.l[hs6st1(0.0)] 38	hs6st1.s[hs6st1(1e-130)] 4	0.458883	0.0957605	-0.668126
960	HSD17B10	hsd17b10.1[hsd17b10(0.0)] 10	hsd17b10.s[hsd17b10(0.0)] 12	0.869456	0.871811	0.966666
961	HSF1	hsf1.l[hsf1(0.0)] 59	hsf1.s[hsf1(0.0)] 59	0.829684	0.912761	0.557706
962	HSF2	hsf2.2.l[hsf2.2(0.0)] 14	hsf2.l[hsf2(4e-38)] 76	0.32992	0.417791	-0.723869
963	HSP90AB1	hsp90ab1.l[hsp90ab1(3e-132)] 3	hsp90ab1.s[hsp90ab1(1e-41)] 60	0.446004	0.33901	0.672256
964	HSP90B1	xelaev18017384m.g[hsp90b1(5e-142)] 1	xelaev18021302m.g[hsp90b1(6e-120)] 36	0.440674	0.539972	-0.69061
965	HSPA14	hspa14.l[hspa14(0.0)] 13	hspa14.s[hspa14(0.0)] 16	0.629286	0.732082	0.121201
966	HSPA4	hspa4.l[hspa4(1e-28)] 13	hspa4.s[hspa4(4e-92)] 122	0.346375	0.445923	0.459269
967	HSPA5	hspa5.l[hspa5(0.0)] 7	hspa5.s[hspa5(0.0)] 7	0.947981	0.953573	0.962461
968	HSPA8	hspa8.l[hspa8(7e-170)] 2	hspa8.s[hspa8(0.0)] 2	0.947215	0.877658	0.975681
969	HSPA9	hspa9.l[hspa9(0.0)] 116	hspa9.s[hspa9(0.0)] 2	0.750424	0.752467	0.147018
970	HSPD1	xelaev18045048m.g[hspd1(0.0)] 116	xelaev18047428m.g[hspd1(0.0)] 12	0.490451	0.39125	0.619917
971	HSPE1	hspe1.l[hspe1(1e-126)] 3	hspe1.s[hspe1(3e-164)] 3	0.948261	0.951586	0.94474
972	HSPH1	hsph1.l[hsph1(0.0)] 27	hsph1.s[hsph1(0.0)] 27	0.913193	0.863725	0.961388
973	HUNK	hunk.l[hunk(0.0)] 68	hunk.s[hunk(0.0)] 35	0.666816	0.582419	0.92012
974	HUWE1	huwe1.1[huwe1(6e-59)] 15	huwe1.s[huwe1(3e-79)] 15	0.917431	0.926758	0.878021
975	HYAL2	hyal2.l[hyal2(0.0)] 23	hyal2.s[hyal2(0.0)] 18	0.0858526	0.266884	-0.97872
976	HYOU1	hyou1.1[hyou1(0.0)] 5	hyou1.l[hyou1(1e-143)] 4	0.903858	0.919026	0.67982
977	HYPK	hypk.l[c15orf63(0.0)] 11	hypk.s[c15orf63(0.0)] 27	0.771446	0.489354	0.225723
978	IARS	iars.l[iars(2e-106)] 104	iars.s[iars(5e-108)] 104	0.907606	0.909197	0.951222
979	ICK	ick-like.l[ick(0.0)] 8	xelaev18029509m.g[ick(5e-66)] 3	-0.65284	-0.689491	-0.331054
980	ID2	id2.l[id2(7e-97)] 123	id2.s[id2(2e-80)] 4	0.77987	0.745599	0.808044
981	ID3	xelaev18012086m.g[id3(0.0)] 3	xelaev18015089m.g[id3(0.0)] 3	0.872448	0.892233	0.922259
982	IDE	ide.l[ide(2e-131)] 1	ide.s[ide(2e-126)] 8	-0.0685024	-0.0992795	-0.0968884
983	IDH1	xelaev18044994m.g[idh1(0.0)] 53	xelaev18047395m.g[idh1(4e-38)] 54	0.691427	0.666405	0.818379
984	IDH2	idh2.l[idh2(0.0)] 11	idh2.s[idh2(0.0)] 1	0.196665	0.313135	0.31725
985	IER2	ier2.1 11	ier2.l[ier2(7e-136)] 3	0.874358	0.814908	0.892255
986	IER5	ier5.l[ier5(0.0)] 3	ier5.s[ier5(1e-53)] 3	0.861185	0.874939	0.5411
987	IER5L	ier5l.1[ier5l(1e-155)] 68	ier5l.s[ier5l(0.0)] 68	0.79114	0.730766	0.920268
988	IGF2BP3	igf2bp3.1[igf2bp3(0.0)] 89	igf2bp3.l[igf2bp3(3e-173)] 89	0.827481	0.754912	0.916625
989	IGSF9	igsf9.l[igsf9(9e-43)] 88	igsf9.s[igsf9(4e-82)] 95	0.682985	0.697596	0.296638
990	IK	ik.l[ik(3e-118)] 3	loc100490380-like.l[ik(0.0)] 127	0.5095	0.219665	0.897272
991	IL17RD	xelaev18001778m.g[il17rd(0.0)] 45	xelaev18003043m.g[il17rd(0.0)] 112	0.762827	0.716726	0.907626
992	ILF2	xelaev18040861m.g[ilf2(0.0)] 11	xelaev18042961m.g[ilf2(0.0)] 17	0.854648	0.817268	0.644309
993	ILF3	xelaev18000730m.g[ilf3(6e-141)] 62	xelaev18019025m.g[ilf3(5e-170)] 62	0.897736	0.909085	0.680515
994	IMMT	immt-like.l[immt(1e-160)] 1	immt-like.s[immt(2e-145)] 1	0.953184	0.958223	0.94658
995	IMP3	imp3.l[imp3(1e-103)] 11	imp3.s[imp3(1e-109)] 28	0.665704	0.619382	-0.443504
996	IMPDH1	xelaev18017930m.g[impdh1(0.0)] 7	xelaev18020857m.g[impdh1(7e-24)] 13	0.503684	0.40122	0.71383
997	IMPDH2	impdh2.l[impdh2(0.0)] 14	impdh2.s[impdh2(1e-109)] 17	0.677352	0.679628	-0.23458
998	INCENP	incenp.l[incenp(0.0)] 62	incenp.s[incenp(0.0)] 3	0.651875	0.6382	0.544055
999	ING5	xelaev18027810m.g[ing5(0.0)] 10	xelaev18029878m.g[ing5(5e-63)] 10	0.806055	0.825324	0.877594
1000	INO80	ino80.1[ino80(2e-76)] 21	ino80.l[ino80(5e-83)] 21	0.859571	0.874953	0.90051
1001	INSM1	insm1.l[insm1(0.0)] 58	insm1.s[insm1(2e-64)] 58	0.852884	0.87516	0.452112
1002	IP6K2	ip6k2.l[ip6k2(2e-106)] 33	ip6k2.s[ip6k2(0.0)] 3	0.501732	0.368287	0.324492
1003	IPO4	ipo4.l[ipo4(3e-119)] 130	loc100486385.l[ipo4(7e-30)] 4	0.38685	0.435992	-0.0834753
1004	IPO5	ipo5.l[ipo5(0.0)] 8	ipo5.s[ipo5(0.0)] 102	0.371329	0.367411	0.421753
1005	IPO7	ipo7.l[ipo7(0.0)] 21	ipo7.s[ipo7(0.0)] 8	0.732604	0.813438	0.66613
1006	IPO9	ipo9.l[ipo9(0.0)] 6	ipo9.s[ipo9(0.0)] 1	0.796119	0.759458	0.919527
1007	IQGAP1	iqgap1-like.1.l[iqgap1(0.0)] 54	iqgap1-like.1.s[iqgap1(0.0)] 53	0.589945	0.595279	-0.0277134
1008	IQGAP2	iqgap2.l[iqgap2(0.0)] 83	iqgap2.s[iqgap2(0.0)] 83	0.934166	0.907563	0.515205
1009	IRF2BPL	irf2bpl.l[irf2bpl(0.0)] 5	irf2bpl.s[irf2bpl(5e-118)] 5	0.868916	0.880121	0.924916
1010	IRS4	irs4.l[irs4(0.0)] 97	irs4.s[irs4(0.0)] 6	0.866069	0.862389	0.828263
1011	IRX1	irx1.l[irx1(0.0)] 19	irx1.s[irx1(0.0)] 0	0.760105	0.771668	0.303929
1012	IRX2	irx2.l[irx2(0.0)] 24	irx2.s[irx2(0.0)] 24	0.868573	0.866505	0.888554
1013	IRX3	irx3.l[irx3(5e-157)] 19	irx3.s[irx3(3e-112)] 19	0.692479	0.73622	-0.437813
1014	ISCU	iscu.l[iscu(5e-39)] 2	iscu.s[ficd(0.0)|iscu(0.0)] 31	-0.0122599	0.0196956	-0.0767399
1015	ISG20L2	isg20l2.l 3	isg20l2.s 3	0.847271	0.865673	0.60264
1016	ISL1	isl1.l[isl1(1e-133)] 5	isl1.s[isl1(1e-110)] 5	0.91061	0.892596	0.986395
1017	ITGA3	itga3.l[itga3(2e-57)] 22	itga3.s[itga3(4e-49)] 107	0.67724	0.285387	0.900481
1018	ITGA4	itga4.l[itga4(1e-74)] 124	itga4.s[itga4(5e-73)] 124	0.882727	0.811128	0.940718
1019	ITGA5	itga5.l[itga5(9e-110)] 5	itga5.s[itga5(3e-121)] 5	0.884089	0.880022	0.808873
1020	ITGA6	itga6.l[itga6(0.0)] 19	itga6.s[itga6(0.0)] 95	0.594898	0.618852	0.934372
1021	ITGB1	xelaev18030727m.g[itgb1(8e-75)] 31	xelaev18032868m.g[itgb1(1e-54)] 90	0.69794	0.641091	0.429297
1022	ITM2A	itm2a.l[itm2a(3e-22)] 31	itm2a.s[itm2a(1e-127)] 6	0.602314	0.497927	-0.249728
1023	ITPR1	xelaev18023909m.g[itpr1(7e-153)] 19	xelaev18025839m.g[itpr1(0.0)] 75	0.602225	0.653308	-0.315835
1024	ITPR2	loc101732146.l[itpr2(1e-121)] 5	xetrov90028976m.l[itpr2(0.0)] 5	0.942139	0.949676	0.978092
1025	ITPRIP	itprip.l[itprip(0.0)] 20	itprip.s[itprip(0.0)] 126	0.541757	0.525684	0.780449
1026	ITSN1	xelaev18011475m.g[itsn1(5e-63)] 89	xelaev18014310m.g[itsn1(0.0)] 89	0.781734	0.768884	0.248462
1027	IWS1	iws1.l[iws1(2e-56)] 33	iws1.s[iws1(0.0)] 33	0.791548	0.665808	0.963278
1028	JARID2	xelaev18002757m.g[jarid2(4e-139)] 20	xelaev18031684m.g[jarid2(4e-47)] 77	0.778529	0.835186	0.649722
1029	JMJD1C	jmjd1c.l[jmjd1c(4e-45)] 115	jmjd1c.s[jmjd1c(9e-47)] 15	0.868194	0.82906	0.920037
1030	JUNB	junb.1[junb(4e-30)] 3	junb.l[junb(0.0)] 3	0.950474	0.965161	0.894221
1031	JUP	jup.l[jup(3e-78)] 73	jup.s[jup(0.0)] 36	0.816504	0.814119	0.491153
1032	KALRN	kalrn.l[ensxetg00000027283(0.0)|kalrn(3e-169)] 45	kalrn.s[ensxetg00000027283(8e-73)|kalrn(3e-23)] 74	0.108191	-0.0197898	0.763261
1033	KARS	kars.l[kars(0.0)] 2	kars.s[kars(0.0)] 2	0.920003	0.918829	0.527416
1034	KAT2A	kat2a.l[kat2a(3e-129)] 13	kat2a.s[kat2a(8e-53)] 48	0.747075	0.757755	0.550611
1035	KAT6A	kat6a.l 39	kat6a.s 39	0.953226	0.943018	0.850689
1036	KATNB1	xelaev18022848m.g[katnb1(0.0)] 72	xelaev18024984m.g[katnb1(2e-129)] 52	0.714784	0.748327	0.140058
1037	KCNK5	xelaev18026372m.g[kcnk5(0.0)] 45	xelaev18028574m.g[kcnk5(0.0)] 38	0.217153	0.0782479	0.336823
1038	KCTD10	kctd10.l[kctd10(0.0)] 2	kctd10.s[kctd10(0.0)] 11	0.307889	0.302098	-0.0334901
1039	KCTD15	kctd15.1[kctd15(3e-87)] 4	kctd15.l[kctd15(0.0)] 4	0.943475	0.944277	0.851947
1040	KDM1A	kdm1a-like.l[kdm1a(0.0)] 42	kdm1a-like.s[kdm1a(0.0)] 18	0.819624	0.806571	0.725767
1041	KDM2A	kdm2a.l[ensxetg00000031050(0.0)|kdm2a(0.0)] 8	kdm2a.s[ensxetg00000031050(0.0)|kdm2a(0.0)] 58	0.62646	0.5816	0.926011
1042	KDM2B	xelaev18007826m.g[kdm2b(8e-56)] 62	xelaev18010645m.g[kdm2b(1e-136)] 18	0.591632	0.562288	0.614878
1043	KDM3A	kdm3a-like.l[kdm3a(1e-177)] 137	kdm3a-like.s[kdm3a(6e-166)] 137	0.872028	0.941744	0.407299
1044	KDM3B	kdm3b-like.l[kdm3b(0.0)] 8	kdm3b-like.s[kdm3b(0.0)] 26	0.719147	0.772062	0.685926
1045	KDM4A	xelaev18023059m.g[kdm4a(0.0)] 77	xelaev18025171m.g[kdm4a(0.0)] 74	0.601115	0.628717	0.294829
1046	KDM5A	kdm5a-like.1.1[kdm5a(8e-92)] 66	kdm5a-like.1.s[kdm5a(4e-90)] 66	0.896803	0.921124	0.634499
1047	KDM5B	kdm5b.l[kdm5b(5e-168)] 85	kdm5b.s[kdm5b(2e-161)] 26	0.835209	0.864362	0.741588
1048	KDM5C	kdm5c.1[kdm5c(3e-90)] 22	kdm5c.s[kdm5c(1e-29)] 7	0.759811	0.788013	0.213392
1049	KDM6A	kdm6a.l[kdm6a(0.0)] 66	kdm6a.s[kdm6a(0.0)] 99	0.822344	0.826132	0.875047
1050	KDM6B	jmjd3.1[kdm6b(3e-52)] 15	jmjd3.l[kdm6b(3e-78)] 59	0.594869	0.610326	0.656433
1051	KHSRP	xelaev18000829m.g[khsrp(3e-162)] 39	xelaev18019123m.g[khsrp(5e-57)] 84	0.780685	0.741256	0.763854
1052	KIAA0020	kiaa0020.1[kiaa0020(1e-48)] 100	kiaa0020.l[kiaa0020(0.0)] 116	0.408219	0.332626	0.476676
1053	KIAA0101	kiaa0101.l[kiaa0101(2e-152)] 14	kiaa0101.s[kiaa0101(3e-121)] 17	0.793721	0.741383	0.854942
1054	KIAA0226L	kiaa0226l.l 6	kiaa0226l.s 9	0.57658	0.375836	0.9528
1055	KIAA0232	kiaa0232-like.l[kiaa0232(1e-104)] 115	kiaa0232-like.s[kiaa0232(0.0)] 96	0.759878	0.794811	0.316477
1056	KIAA0319L	kiaa0319l.l 133	kiaa0319l.s 12	0.321637	0.210506	0.839936
1057	KIAA0430	kiaa0430.l[marf1(7e-87)] 26	kiaa0430.s[marf1(0.0)] 101	0.299484	0.534421	-0.352836
1058	KIAA1191	kiaa1191.l[kiaa1191(2e-128)] 3	kiaa1191.s[kiaa1191(8e-118)] 42	0.562057	0.55606	0.516889
1059	KIAA1217	kiaa1217-like.l[kiaa1217(3e-46)] 15	kiaa1217-like.s[kiaa1217(0.0)] 5	0.649625	0.534939	0.911549
1060	KIAA1324	kiaa1324.l[kiaa1324(1e-148)] 87	kiaa1324.s[kiaa1324(0.0)] 50	0.513807	0.499385	0.509737
1061	KIAA1324L	xelaev18017810m.g[kiaa1324l(0.0)] 35	xelaev18020945m.g[kiaa1324l(0.0)] 120	0.704356	0.732255	0.927994
1062	KIAA1429	kiaa1429.l[kiaa1429(0.0)] 66	kiaa1429.s[kiaa1429(4e-34)] 66	0.872818	0.903035	0.530456
1063	KIAA1522	kiaa1522-like.l[kiaa1522(7e-144)] 122	xetrov90005458m.l[kiaa1522(0.0)|yars(0.0)] 16	-0.513417	-0.313178	-0.597642
1064	KIAA2013	xelaev18035202m.g[kiaa2013(0.0)] 2	xelaev18037290m.g[kiaa2013(1e-34)] 43	0.589572	0.624632	0.478978
1065	KIAA2018	loc100145754.l[kiaa2018(0.0)] 37	loc100145754.s[kiaa2018(0.0)] 37	0.907754	0.904414	0.760586
1066	KIF11	kif11.l[kif11(0.0)] 106	kif11.s[kif11(0.0)] 103	0.734373	0.726232	-0.142362
1067	KIF20A	kif20a-like.l[kif20a(3e-88)] 24	kif20a-like.s[kif20a(2e-21)] 1	0.705612	0.684244	0.761465
1068	KIF22	xelaev18001350m.g[kif22(0.0)] 62	xelaev18002272m.g[kif22(0.0)] 62	0.869532	0.830526	0.906853
1069	KIF23	xelaev18018473m.g[kif23(0.0)] 57	xelaev18020408m.g[kif23(2e-80)] 1	0.590878	0.562752	0.741483
1070	KIF26A	kif26a-like.l[kif26a(4e-65)] 23	kif26a-like.s[kif26a(4e-55)] 23	0.927557	0.937125	0.64788
1071	KIF2A	xelaev18003638m.g[kif2a(0.0)] 6	xelaev18008243m.g[kif2a(0.0)] 12	0.540464	0.672547	0.966355
1072	KIF2C	kif2c.l[kif2c(1e-36)] 25	kif2c.s[kif2c(8e-33)] 2	-0.0829654	-0.107935	-0.490732
1073	KIF5B	kif5b.l[kif5b(0.0)] 15	kif5b.s[kif5b(0.0)] 108	0.722301	0.682843	0.529674
1074	KIRREL2	xelaev18036474m.g[kirrel2(4e-117)] 75	xelaev18038028m.g[kirrel2(3e-103)] 75	0.824524	0.796964	0.0547856
1075	KIT	xelaev18005287m.g[kit(5e-38)] 120	xelaev18009066m.g[kit(9e-41)] 35	0.873715	0.862213	0.824623
1076	KITLG	kitlg.l[kitlg(3e-90)] 9	kitlg.s[kitlg(9e-86)] 9	0.81024	0.811795	0.721565
1077	KLF17	xelaev18023103m.g[klf17(0.0)] 35	xelaev18025218m.g[klf17(0.0)] 35	0.944158	0.956136	0.983649
1078	KLF5	klf5.l[klf5(6e-33)] 35	klf5.s[klf5(2e-25)] 35	0.941574	0.948806	0.929935
1079	KLF6	klf6.l 4	klf6.s 4	0.835131	0.78572	0.954075
1080	KMT2C	kmt2c.l[mll3(0.0)] 115	kmt2c.s[mll3(0.0)] 21	0.857161	0.816333	0.980451
1081	KPNA2	kpna2.l[kpna2(0.0)] 13	kpna2.s[kpna2(5e-84)] 2	0.577816	0.518628	0.756538
1082	KPNA3	kpna3.l[kpna3(0.0)] 89	kpna3.s[kpna3(0.0)] 18	0.470692	0.421771	-0.238364
1083	KPNA4	kpna4.l[kpna4(0.0)] 76	kpna4.s[kpna4(8e-40)] 76	0.839385	0.833305	0.75119
1084	KPNA6	kpna6.l[kpna6(0.0)] 130	kpna6.s[kpna6(0.0)] 130	0.745877	0.82952	0.734146
1085	KPNA7	kpna7.l[kpna7(0.0)] 6	kpna7.s[kpna7(0.0)] 12	0.579605	0.62757	0.753297
1086	KPNB1	kpnb1.l[kpnb1(0.0)|tbkbp1(0.0)] 13	kpnb1.s[kpnb1(9e-45)|npepps(0.0)] 13	0.833701	0.860818	0.458489
1087	KRAS	xelaev18036094m.g[kras(3e-60)] 6	xelaev18037818m.g[kras(0.0)] 1	0.830588	0.865179	0.355172
1088	KREMEN2	kremen2.l[kremen2(0.0)] 23	kremen2.s[kremen2(0.0)] 23	0.903473	0.906434	0.762641
1089	KRT19	xelaev18043110m.g[krt19(0.0)] 114	xelaev18045881m.g[krt19(0.0)] 7	0.516552	0.648631	0.543965
1090	KTN1	xelaev18039843m.g[ktn1(4e-54)] 98	xelaev18041105m.g[ktn1(9e-178)] 6	0.526024	0.505016	0.0527383
1091	LAMA5	xetrov90024626m.l[lama5(0.0)] 124	xetrov90024626m.s[lama5(0.0)] 81	0.535032	0.351014	0.575764
1092	LAMB1	lamb1.l[lamb1(0.0)] 1	lamb1.s[lamb1(0.0)] 31	0.61831	0.514096	0.965543
1093	LAMC1	lamc1.l[lamc1(3e-86)] 89	lamc1.s[lamc1(3e-86)] 117	0.778441	0.66581	0.963573
1094	LAMP1	xelaev18013051m.g[lamp1(5e-109)] 1	xelaev18015585m.g[lamp1(0.0)] 6	0.680287	0.711678	0.664952
1095	LAPTM4A	xelaev18028096m.g[laptm4a(3e-37)] 12	xelaev18030113m.g[laptm4a(5e-142)] 1	0.836998	0.856788	0.914743
1096	LARP1	larp1.l[larp1(4e-45)] 123	larp1.s[larp1(4e-25)] 37	0.754604	0.741772	-0.0310544
1097	LARP1B	xelaev18005591m.g[larp1b(0.0)] 1	xelaev18009309m.g[larp1b(0.0)] 1	0.894998	0.900313	0.918155
1098	LARP4	larp4.l[larp4(0.0)] 15	larp4.s[larp4(0.0)] 5	0.733291	0.720108	0.827782
1099	LARP6	larp6.l[larp6(0.0)] 4	larp6.s[larp6(5e-69)] 61	-0.412863	-0.646036	-0.781188
1100	LARP7	cuff.19961[larp7(2e-80)] 1	larp7.l[larp7(0.0)] 25	0.618035	0.627845	0.892881
1101	LAS1L	loc100495727.l[las1l(0.0)] 3	loc100495727.s[las1l(0.0)] 25	0.814681	0.815395	0.942982
1102	LASP1	lasp1.l[lasp1(0.0)] 35	lasp1.s[lasp1(7e-65)] 52	0.64049	0.670523	-0.523564
1103	LBH	lbh.l[lbh(3e-120)] 36	lbh.s[lbh(5e-179)] 3	0.497755	0.470209	0.543852
1104	LCOR	lcor-like.l[lcor(7e-39)] 79	lcor-like.s[lcor(2e-55)] 15	0.888332	0.880698	0.788799
1105	LDB1	ldb1.l[ldb1(0.0)] 18	ldb1.s[ldb1(9e-43)] 1	0.726691	0.714475	0.85687
1106	LEFTY1	lefty.l[lefty(3e-165)] 47	lefty.s[lefty(0.0)] 47	0.820364	0.799319	0.94289
1107	LEMD3	lemd3.l[lemd3(1e-92)] 97	lemd3.s[lemd3(4e-88)] 25	0.816866	0.814208	0.936437
1108	LENG8	loc100495696-like.l[leng8(0.0)] 137	loc100495696-like.s[leng8(2e-116)] 137	0.961559	0.961262	0.922694
1109	LEO1	leo1.l[leo1(0.0)] 33	leo1.s[leo1(0.0)] 33	0.867022	0.84141	0.861397
1110	LETM1	letm1.l[letm1(0.0)] 26	letm1.s[letm1(0.0)] 24	0.651171	0.707327	0.374052
1111	LETM2	letm2.l[letm2(9e-64)] 1	letm2.s[letm2(9e-78)] 7	-0.135026	-0.254055	0.473874
1112	LFNG	lfng.l[lfng(0.0)] 19	lfng.s[lfng(0.0)] 18	0.747006	0.764859	-0.374464
1113	LGALSL	xelaev18026502m.g[hspc159(6e-105)] 4	xelaev18028491m.g[hspc159(0.0)] 9	0.77823	0.779592	0.645763
1114	LHFPL2	xelaev18008191m.g[lhfpl2(0.0)] 88	xelaev18010916m.g[lhfpl2(0.0)] 74	0.658051	0.5572	0.882242
1115	LHX1	lhx1.l[lhx1(6e-113)] 23	lhx1.s[lhx1(0.0)] 23	0.803772	0.775116	0.83395
1116	LHX2	lhx2.l[lhx2(0.0)] 38	lhx2.s[lhx2(0.0)] 38	0.960397	0.958401	0.966018
1117	LHX5	lhx5.l[lhx5(0.0)] 24	lhx5.s[lhx5(0.0)] 1	0.861051	0.852726	0.986027
1118	LIFR	lifr.l[lifr(0.0)] 20	lifr.s[lifr(0.0)] 108	0.276351	0.223465	-0.609779
1119	LIMA1	lima1.l[lima1(6e-165)] 117	lima1.s[lima1(0.0)] 83	0.607102	0.312324	0.414118
1120	LIMD2	xelaev18043340m.g[limd2(1e-91)] 128	xelaev18046090m.g[limd2(3e-108)] 128	0.825589	0.832325	0.829541
1121	LIMS1	xelaev18012919m.g[lims1(0.0)] 23	xelaev18015494m.g[lims1(0.0)] 1	0.435452	0.459946	-0.210764
1122	LIN28A	lin28a.l[lin28a(0.0)] 23	lin28a.s[lin28a(0.0)] 20	0.630074	0.670237	-0.0914787
1123	LIN28B	lin28b.l[lin28b(1e-90)] 48	lin28b.s[lin28b(2e-93)] 74	0.809952	0.83761	0.986355
1124	LIN9	lin9.l[lin9(6e-134)] 0	lin9.s[lin9(0.0)] 38	0.0715382	0.121126	-0.305461
1125	LITAF	litaf.l[litaf(2e-66)] 124	litaf.s[litaf(0.0)] 58	0.0177151	-0.120396	0.258908
1126	LLGL1	xelaev18045557m.g[llgl1(3e-65)] 47	xelaev18047789m.g[llgl1(0.0)] 88	0.757624	0.72532	-0.433139
1127	LLGL2	xelaev18044062m.g[llgl2(0.0)] 52	xelaev18046704m.g[llgl2(1e-151)] 52	0.947392	0.951521	0.925918
1128	LMAN2	lman2.l[lman2(0.0)] 70	lman2.s[lman2(1e-85)] 30	0.589396	0.634726	0.0507581
1129	LMAN2L	lman2l.l[lman2l(0.0)] 9	lman2l.s[lman2l(0.0)] 14	-0.0219121	-0.194691	0.437656
1130	LMBR1L	lmbr1l.l[lmbr1l(5e-97)] 24	lmbr1l.s[lmbr1l(0.0)] 7	0.396423	0.463736	0.0768045
1131	LMF2	lmf2.l[lmf2(5e-80)] 130	lmf2.s[lmf2(0.0)] 2	0.627367	0.598729	0.58093
1132	LMNB1	xelaev18007951m.g[lmnb1(0.0)] 10	xelaev18010734m.g[lmnb1(0.0)] 10	0.92674	0.911003	0.987529
1133	LMNB2	xelaev18006074m.g[lmnb2(0.0)] 76	xelaev18009631m.g[lmnb2(0.0)|timm13(3e-159)] 76	0.838374	0.81912	0.719252
1134	LMX1B	lmx1b.1.l[lmx1b.1(0.0)] 51	lmx1b.1.s[lmx1b.1(3e-66)] 51	0.904931	0.881974	0.969136
1135	LPAR2	lpar2.1[lpar2(0.0)] 75	lpar2.l[lpar2(0.0)] 4	0.23865	0.106349	0.697339
1136	LRAT	lrat.l[lrat(5e-106)] 18	lrat.s[lrat(0.0)] 40	0.699095	0.713344	0.623113
1137	LRIG3	lrig3.l[lrig3(0.0)] 18	lrig3.s[lrig3(0.0)] 18	0.965286	0.967066	0.969095
1138	LRP1	xelaev18013426m.g[lrp1(0.0)] 75	xelaev18015916m.g[lrp1(0.0)] 75	0.836088	0.681726	0.941925
1139	LRP10	lrp10.l[lrp10(6e-151)] 31	lrp10.s[lrp10(7e-165)] 112	0.414729	0.365046	0.425205
1140	LRP4	lrp4.l[lrp4(0.0)] 21	lrp4.s[lrp4(0.0)] 8	0.80214	0.863444	0.917883
1141	LRRC1	xelaev18027350m.g[lrrc1(0.0)] 133	xelaev18029500m.g[lrrc1(0.0)] 52	0.809431	0.79588	0.629372
1142	LRRN1	lrrn1-like.1.l[lrrn1(0.0)] 19	lrrn1-like.1.s[lrrn1(0.0)] 19	0.912126	0.927025	0.890875
1143	LSM12	cuff.65811[lsm12(9e-61)] 3	lsm12.l[lsm12(1e-59)] 82	0.649937	0.577908	0.380065
1144	LSM14A	xelaev18001936m.g[lsm14a(4e-153)] 25	xelaev18022725m.g[lsm14a(0.0)] 85	0.488855	0.48762	0.333969
1145	LSM3	xelaev18023959m.g[lsm3(1e-179)] 17	xelaev18025877m.g[lsm3(1e-107)] 14	0.6874	0.58421	0.656959
1146	LSM4	xelaev18006368m.g[lsm4(0.0)] 60	xelaev18009872m.g[lsm4(0.0)] 139	0.775446	0.31794	0.95172
1147	LSM6	lsm6.l[lsm6(0.0)] 29	lsm6.s[lsm6(1e-44)] 17	0.648016	0.643061	0.309447
1148	LSM7	lsm7.l[lsm7(5e-152)] 2	lsm7.s[lsm7(2e-167)] 82	0.622711	0.193643	0.777937
1149	LSP1	lsp1.l[lsp1(5e-54)] 95	lsp1.s[lsp1(0.0)] 136	0.730015	0.769017	0.681553
1150	LUC7L	luc7l.l[luc7l(6e-43)] 14	luc7l.s[luc7l(0.0)] 17	0.839741	0.7213	0.775308
1151	LUC7L2	luc7l2.l[luc7l2(2e-103)] 106	luc7l2.s[luc7l2(0.0)] 17	0.459156	0.306438	0.840706
1152	LUC7L3	xelaev18044143m.g[luc7l3(4e-64)] 121	xelaev18046767m.g[luc7l3(3e-61)] 121	0.852935	0.713856	0.924181
1153	LUZP1	luzp1.l[luzp1(0.0)] 31	luzp1.s[luzp1(0.0)] 53	0.678485	0.657257	0.159075
1154	LYPLA2	lypla2.1[lypla2(0.0)] 82	lypla2.l[lypla2(0.0)] 11	0.857227	0.671725	0.585882
1155	M6PR	m6pr.l[m6pr(2e-83)] 2	m6pr.s 28	0.561492	0.546311	0.64051
1156	MAEA	maea.l[maea(0.0)] 3	maea.s[maea(0.0)] 56	0.228287	0.235026	0.424791
1157	MAFB	mafb.l[mafb(8e-154)] 51	mafb.s[mafb(1e-131)] 51	0.933052	0.941944	0.972382
1158	MAFF	maff.l[maff(0.0)] 10	maff.s[maff(0.0)] 36	0.774866	0.792323	0.76727
1159	MAGI1	xetrov90026635m.l[magi1(2e-61)] 15	xetrov90026635m.s[magi1(2e-51)] 136	0.565867	0.52065	0.0747112
1160	MAK16	mak16.l[mak16(0.0)] 2	mak16.s[mak16(8e-160)] 13	0.767215	0.732893	0.736286
1161	MAML1	xelaev18016823m.g[maml1(0.0)] 37	xelaev18019988m.g[maml1(0.0)] 57	0.662232	0.641287	0.742626
1162	MAN2A1	man2a1.l[man2a1(0.0)] 4	man2a1.s[man2a1(0.0)] 9	0.672102	0.706175	-0.343081
1163	MANEA	manea.l[manea(1e-26)] 18	manea.s[manea(6e-24)] 18	0.815354	0.81053	0.616434
1164	MANF	manf.l[manf(0.0)|rbm15b(0.0)] 30	manf.s[manf(0.0)] 30	0.813399	0.838056	0.221164
1165	MANSC1	loc101731508-like.1[mansc1(1e-63)] 120	loc101731508-like.s[mansc1(2e-67)] 4	0.59157	0.593186	0.470489
1166	MAP2K1	map2k1.l[map2k1(0.0)] 1	map2k1.s[map2k1(0.0)] 119	0.753374	0.719995	0.916809
1167	MAP2K7	map2k7.l[map2k7(2e-50)] 1	map2k7.s[map2k7(8e-69)] 1	0.705756	0.755517	0.748256
1168	MAP3K7	xelaev18027270m.g[map3k7(0.0)] 3	xelaev18029365m.g[map3k7(2e-169)] 5	-0.150177	-0.0329336	-0.599431
1169	MAP4K4	map4k4-like.l[map4k4(0.0)] 89	map4k4-like.s[map4k4(0.0)] 89	0.902269	0.905443	0.908154
1170	MAP4K5	map4k5.l[map4k5(0.0)] 8	map4k5.s[map4k5(5e-82)] 87	0.766597	0.7729	0.744012
1171	MAP7D1	rprc1-like.l[map7d1(0.0)] 88	rprc1-like.s[map7d1(0.0)|thrap3(0.0)] 89	0.537849	0.604136	0.367981
1172	MAPK1	mapk1.l[mapk1(0.0)] 5	mapk1.s[mapk1(0.0)] 5	0.663042	0.639095	0.912743
1173	MAPK11	mapk11.l[mapk11(7e-124)] 42	mapk11.s[mapk11(3e-140)] 1	0.629052	0.618251	0.939108
1174	MAPK15	mapk15.l[mapk15(0.0)] 72	xetrov90030420m.l[mapk15(9e-65)] 14	-0.317153	-0.254501	0.681375
1175	MAPK6	mapk6.l[mapk6(0.0)] 55	mapk6.s[mapk6(0.0)] 93	0.739221	0.69399	0.913406
1176	MAPK8	xelaev18035144m.g[mapk8(0.0)] 23	xelaev18037215m.g[mapk8(0.0)] 81	0.249869	0.130239	0.609032
1177	MAPRE1	xelaev18043048m.g[mapre1(5e-148)] 27	xelaev18045835m.g[mapre1(3e-105)] 14	0.809966	0.522745	0.735739
1178	2017-03-07	march7-like.l[march7(8e-100)] 21	march7-like.s[march7(7e-46)] 5	0.39987	0.427312	0.760761
1179	MARCKS	marcks.l[marcks(0.0)] 42	marcks.s[marcks(2e-67)] 42	0.891915	0.863398	0.888438
1180	MARCKSL1	marcksl1.l[marcksl1(0.0)] 31	marcksl1.s[marcksl1(0.0)] 1	0.306716	0.0312969	0.991198
1181	MARK3	xelaev18039720m.g[mark3(2e-113)] 74	xelaev18041173m.g[mark3(1e-114)] 94	0.4733	0.504985	-0.0307934
1182	MARS	xetrov90006328m.l[mars(0.0)] 134	xetrov90006328m.s[mars(0.0)] 104	0.718237	0.771349	-0.867255
1183	MARVELD2	marveld2.l[marveld2(0.0)] 12	marveld2.s[marveld2(0.0)] 6	0.502778	0.586256	0.78787
1184	MARVELD3	marveld3.1[marveld3(0.0)] 120	xelaev18031545m.g[marveld3(0.0)] 73	0.730191	0.738527	0.820067
1185	MAST3	xelaev18006382m.g[mast3(0.0)] 77	xelaev18009884m.g[mast3(0.0)] 37	0.653852	0.753222	-0.373479
1186	MASTL	mastl.l[mastl(3e-152)] 83	mastl.s[abi1(6e-133)|mastl(2e-102)] 123	0.41655	-0.0673274	-0.569904
1187	MAT2A	xelaev18018601m.g[mat2a(0.0)] 27	xelaev18020297m.g[mat2a(0.0)] 78	0.44896	0.386437	0.582609
1188	MATN4	loc100492840-like.l[matn4(0.0)] 19	loc100492840-like.s[matn4(2e-40)] 34	0.669226	0.795207	0.6323
1189	MATR3	matr3.1[matr3(0.0)] 76	matr3.s[matr3(0.0)] 25	-0.0773527	-0.0447913	-0.349567
1190	MAU2	mau2.1[mau2(1e-114)] 85	mau2.l[mau2(0.0)] 99	0.7036	0.832695	0.908242
1191	MAX	max.l[max(0.0)] 1	xelaev18042678m.g[max(8e-58)] 6	0.514633	0.558464	0.618462
1192	MAZ	xelaev18001351m.g[maz(0.0)] 44	xelaev18002274m.g[maz(0.0)] 48	0.713834	0.855927	0.346707
1193	MBD3	xelaev18006193m.g[mbd3(4e-42)] 33	xelaev18009729m.g[mbd3(8e-73)] 121	0.89737	0.894893	0.792956
1194	MCIDAS	xelaev18008287m.g[mcidas(4e-110)] 4	xelaev18010956m.g[mcidas(4e-106)] 4	0.985843	0.9843	0.989166
1195	MCL1	mcl1.l[mcl1(3e-103)] 1	mcl1.s[mcl1(0.0)] 35	0.534596	0.528079	0.848831
1196	MCM2	mcm2.l[mcm2(0.0)] 42	mcm2.s[mcm2(0.0)] 109	0.627508	0.734739	-0.810401
1197	MCM4	mcm4.l[mcm4(0.0)] 42	mcm4.s[mcm4(2e-152)] 42	0.941584	0.933889	0.842319
1198	MCM5	mcm5.l[mcm5(3e-117)] 42	mcm5.s[mcm5(0.0)] 55	0.509776	0.391044	0.742244
1199	MCM7	mcm7.1[mcm7(7e-60)] 3	mcm7.l[mcm7(2e-103)] 40	0.929609	0.923034	0.955542
1200	MCRS1	mcrs1.l[mcrs1(0.0)] 14	mcrs1.s[mcrs1(3e-167)] 2	0.365219	0.0588736	0.0307891
1201	MCTS1	mcts1.l[mcts1(1e-68)] 27	mcts1.s[mcts1(0.0)] 28	0.711555	0.651795	-0.467136
1202	MDH1	mdh1.l[mdh1(0.0)] 11	mdh1.s[mdh1(0.0)] 78	0.52528	0.282245	0.439319
1203	MDK	xelaev18021877m.g[mdk(3e-65)] 67	xelaev18024478m.g[mdk(0.0)] 67	0.75714	0.849124	0.854938
1204	MDM2	mdm2.l[mdm2(0.0)] 7	mdm2.s[mdm2(1e-178)] 7	0.75941	0.717177	0.937885
1205	MEAF6	xelaev18012516m.g[meaf6(5e-162)] 14	xelaev18015195m.g[meaf6(0.0)] 1	0.37271	0.362565	0.32269
1206	MED1	loc101732243.l[med1(0.0)] 59	loc101732243.s[med1(0.0)] 37	0.82791	0.864877	0.44476
1207	MED10	med10.s[med10(6e-27)] 60	xelaev18031449m.g[med10(1e-138)] 34	-0.089473	0.56473	0.739798
1208	MED13	med13-like.l[med13(7e-30)] 39	med13-like.s[med13(4e-21)] 37	0.880475	0.883394	0.907615
1209	MED14	xelaev18012395m.g[med14(9e-141)] 66	xelaev18014747m.g[med14(4e-96)] 77	0.866081	0.884982	0.717758
1210	MED15	xelaev18007606m.g[med15(0.0)] 66	xelaev18010504m.g[med15(6e-50)] 57	0.513551	0.505525	0.639936
1211	MED16	xelaev18006262m.g[med16(0.0)] 42	xelaev18009792m.g[med16(1e-105)] 43	0.635162	0.559408	0.439358
1212	MED25	med25.l[med25(0.0)] 24	med25.s[med25(0.0)] 91	0.698656	0.685533	0.734019
1213	MEF2D	xetrov90022298m.l[mef2d(8e-112)] 41	xetrov90022298m.s[mef2d(4e-116)] 41	0.94251	0.860251	0.952666
1214	MEGF8	megf8.l[megf8(4e-131)] 59	megf8.s[megf8(5e-136)] 21	0.873255	0.917954	-0.34121
1215	MEIS3	xelaev18039368m.g[meis3(0.0)] 23	xelaev18042559m.g[meis3(0.0)] 23	0.950376	0.953599	0.972848
1216	MESDC1	mesdc1.l[mesdc1(0.0)] 115	mesdc1.s[mesdc1(0.0)] 5	0.851192	0.88397	0.657543
1217	METAP1	metap1.l[metap1(9e-60)] 1	metap1.s[metap1(2e-68)] 6	0.772126	0.75385	0.923
1218	METRNL	metrnl.l[metrnl(0.0)] 62	metrnl.s[metrnl(0.0)] 126	0.80883	0.807442	0.927511
1219	METTL9	mettl9.l[mettl9(0.0)] 3	mettl9.s[mettl9(5e-128)] 3	0.880849	0.857304	0.975116
1220	MEX3A	mex3a.l[mex3a(0.0)] 1	mex3a.s[mex3a(0.0)] 1	0.892019	0.902571	0.923188
1221	MEX3B	mex3b.l[mex3b(7e-89)] 126	mex3b.s[mex3b(4e-87)] 18	0.907865	0.914028	0.942386
1222	MEX3C	mex3c.l[mex3c(1e-104)] 57	mex3c.s[mex3c(3e-107)] 18	0.7903	0.805286	0.767772
1223	MFAP1	mfap1.l[mfap1(0.0)] 3	mfap1.s[mfap1(0.0)|rpl37a(3e-53)] 2	0.387274	-0.222302	-0.0112866
1224	MFGE8	xelaev18018362m.g[mfge8(0.0)] 9	xelaev18020505m.g[mfge8(0.0)] 107	0.610081	0.196981	0.831261
1225	MFSD6	mfsd6-like.l[mfsd6(0.0)] 7	mfsd6-like.s[mfsd6(0.0)] 4	0.850475	0.887347	0.797765
1226	MFSD6L	mfsd6l.l[mfsd6l(0.0)] 4	mfsd6l.s 4	0.928493	0.929379	0.864397
1227	MIA3	mia3-like.1.l[mia3(1e-65)] 15	mia3-like.1.s[mia3(3e-91)] 7	0.728979	0.717354	0.715661
1228	MIB1	mib1.l[mib1(2e-64)] 26	mib1.s[mib1(0.0)] 26	0.885278	0.889305	0.796311
1229	MID1IP1	mid1ip1.l[mid1ip1(0.0)] 5	mid1ip1.s[mid1ip1(0.0)] 5	0.854824	0.888219	0.646784
1230	MIDN	xelaev18006240m.g[midn(7e-90)] 18	xelaev18009770m.g[midn(0.0)] 18	0.912803	0.918287	0.905255
1231	MIEF1	mief1.l[smcr7l(3e-101)] 43	mief1.s[smcr7l(0.0)] 2	0.624452	0.581941	0.713195
1232	MIER1	mier1-like.l[mier1(0.0)] 33	mier1-like.s[mier1(5e-97)] 1	0.378802	0.392564	-0.0886857
1233	MIPEP	mipep-like.l[mipep(0.0)] 1	mipep-like.s[mipep(0.0)] 1	0.915136	0.89568	0.990402
1234	MKI67	mki67-like.l[mki67(4e-110)] 39	mki67-like.s[mki67(2e-48)] 97	0.703701	0.689791	0.785671
1235	MKNK2	mknk2.l[mknk2(0.0)] 4	mknk2.s[mknk2(2e-147)] 5	0.4082	0.394883	0.506002
1236	MKRN1	xelaev18016712m.g[mkrn1(0.0)] 1	xelaev18019772m.g[mkrn1(0.0)] 1	0.797892	0.789822	0.848773
1237	MLEC	mlec.l[mlec(1e-67)] 7	mlec.s[mlec(3e-69)] 7	0.819869	0.879473	0.978992
1238	MLF2	xelaev18034414m.g[mlf2(3e-51)] 40	xelaev18036719m.g[mlf2(2e-33)] 11	0.637076	0.616835	0.750831
1239	MLX	coasy-like.l[coasy(4e-74)|mlx(0.0)] 92	mlx.s[mlx(0.0)] 16	-0.50292	-0.554274	0.0962688
1240	MLXIP	xelaev18007814m.g[mlxip(8e-146)] 111	xelaev18010630m.g[mlxip(7e-151)] 9	0.634861	0.543067	0.563532
1241	MMGT1	mmgt1.l[mmgt1(8e-63)] 40	mmgt1.s[mmgt1(0.0)] 17	0.812135	0.794832	0.833916
1242	MMP14	mmp14.l[mmp14(0.0)] 67	mmp14.s[mmp14(0.0)] 67	0.851543	0.849624	0.893117
1243	MN1	mn1.l[mn1(0.0)] 24	mn1.s[mn1(0.0)] 24	0.927264	0.947902	0.50988
1244	MOB1A	mob1a.l[mobkl1b(1e-67)] 15	mob1a.s[mobkl1b(2e-55)] 43	0.290374	0.412778	-0.328772
1245	MOB4	mob4.l[mobkl3(0.0)] 12	mob4.s[mobkl3(0.0)] 12	0.885334	0.878241	0.920293
1246	MON2	mon2.l[mon2(2e-132)] 53	mon2.s[mon2(4e-49)] 101	0.892998	0.854295	0.982942
1247	MORC3	xelaev18011453m.g[morc3(0.0)] 6	xelaev18014328m.g[morc3(0.0)] 1	0.791975	0.828914	0.670088
1248	MORF4L1	morf4l1.l[morf4l1(0.0)] 42	morf4l1.s[morf4l1(0.0)] 42	0.826906	0.780356	0.400566
1249	MPC1	mpc1.l[brp44l(2e-37)] 73	mpc1.s[brp44l(1e-46)] 70	0.876077	0.919667	0.0435005
1250	MPHOSPH6	mphosph6.l[mphosph6(0.0)] 2	mphosph6.s[mphosph6(0.0)] 12	-0.333695	-0.436983	-0.566024
1251	MPHOSPH8	mphosph8-like.l[mphosph8(0.0)] 8	mphosph8-like.s[mphosph8(9e-136)] 105	0.55716	0.581551	0.390429
1252	MPP1	cuff.39370[mpp1(8e-62)] 68	xelaev18022353m.g[mpp1(0.0)] 53	0.471905	0.40562	-0.736036
1253	MPRIP	mprip-like.l[mprip(0.0)] 15	mprip-like.s[mprip(0.0)] 15	0.673836	0.646806	0.813927
1254	MRTO4	mrto4.l[mrto4(7e-117)] 64	mrto4.s[mrto4(0.0)] 64	0.936815	0.905083	0.959516
1255	MSANTD2	loc100493716.1[ensxetg00000033891(0.0)|msantd2(0.0)] 18	loc100493716.l[ensxetg00000033891(0.0)|msantd2(0.0)] 85	0.832039	0.83513	0.603587
1256	MSANTD4	msantd4.1[kiaa1826(0.0)] 77	msantd4.s[kiaa1826(0.0)] 1	0.68857	0.734752	0.33435
1257	MSGN1	msgn1.l[msgn1(0.0)] 41	msgn1.s[msgn1(0.0)] 41	0.933253	0.799069	0.937372
1258	MSI1	xelaev18007554m.g[msi1(1e-22)] 42	xelaev18010457m.g[msi1(1e-80)] 42	0.874555	0.87019	0.88277
1259	MSL1	msl1.l[msl1(0.0)] 59	msl1.s[msl1(0.0)] 3	0.688903	0.747579	0.297628
1260	MST1	xelaev18023809m.g[mst1(2e-124)] 20	xelaev18025760m.g[mst1(0.0)] 1	0.50584	0.533107	-0.278519
1261	MSX1	msx1.l[msx1(0.0)] 0	msx1.s[msx1(0.0)] 0	0.94147	0.948096	0.797
1262	MSX2	msx2.l[msx2(0.0)] 95	msx2.s[msx2(0.0)] 95	0.936691	0.938852	0.627535
1263	MTA1	mta1.1[mta1(0.0)] 126	mta1.l[mta1(0.0)] 18	0.768076	0.846063	-0.547895
1264	MTA2	xelaev18022251m.g[ensxetg00000005639(0.0)|mta2(0.0)] 86	xelaev18024204m.g[mta2(0.0)] 86	0.903415	0.903517	0.9283
1265	MTDH	mtdh.l 36	mtdh.s 9	0.827104	0.875337	0.879485
1266	MTF2	mtf2.l[mtf2(3e-37)] 85	mtf2.s[mtf2(0.0)] 26	0.813506	0.830988	0.883627
1267	MTHFD2	mthfd2.l[mthfd2(0.0)] 11	mthfd2.s[mthfd2(0.0)] 104	0.699051	0.665249	0.573494
1268	MTMR1	mtmr1.l[mtmr1(5e-45)] 1	mtmr1.s[mtmr1(3e-166)] 56	0.601364	0.476885	0.820027
1269	MTPN	xelaev18002471m.g[mtpn(8e-24)] 84	xelaev18019779m.g[mtpn(5e-33)] 10	0.404554	0.513203	0.391833
1270	MTSS1	xetrov90025478m.l[mtss1.2(0.0)] 65	xetrov90025478m.s[mtss1.2(1e-134)] 65	0.731453	0.64492	0.73342
1271	MTURN	mturn.l[c7orf41(8e-77)] 40	mturn.s[c7orf41(0.0)] 14	0.583271	0.519452	0.922324
1272	MTUS1	loc101730896.l[mtus1(0.0)] 4	loc101730896.s[mtus1(0.0)] 22	0.593976	0.599676	0.707974
1273	MUC4	xelaev18027450m.g[muc4(3e-83)] 63	xelaev18029632m.g[muc4(2e-27)] 5	0.784481	0.738266	0.911806
1274	MXI1	mxi1.l[mxi1(3e-132)] 20	mxi1.s[mxi1(0.0)] 20	0.730073	0.738685	0.246311
1275	MYBL2	mybl2.1[mybl2(0.0)] 14	mybl2.s[mybl2(0.0)] 62	0.327448	0.321176	-0.220484
1276	MYC	xelaev18032361m.g[myc(0.0)] 51	xelaev18034007m.g[myc(0.0)] 5	0.791594	0.810884	0.932179
1277	MYCL	mycl.1[mycl1(0.0)] 33	mycl.l[mycl1(9e-79)] 25	0.83423	0.809747	0.900541
1278	MYEF2	xelaev18018224m.g[myef2(0.0)] 121	xelaev18020620m.g[myef2(0.0)] 121	0.844765	0.63547	0.876846
1279	MYH4	myh8-like.l[myh4(3e-35)] 34	xelaev18039828m.g[myh4(9e-50)] 34	0.983902	0.943377	0.995898
1280	MYH9	myh9.l[myh9(0.0)] 5	myh9.s[myh9(0.0)] 110	0.55153	0.464001	0.816062
1281	MYL1	xelaev18044867m.g[myl1(0.0)] 34	xelaev18047312m.g[myl1(0.0)] 34	0.926775	0.871635	0.942061
1282	MYL12B	myl12b.l[myl12b(0.0)] 11	myl12b.s[myl12b(0.0)] 10	0.394807	0.481774	-0.025119
1283	MYL6	xelaev18013364m.g[myl6(1e-140)] 2	xelaev18015861m.g[myl6(1e-138)] 5	0.546886	0.570237	0.438877
1284	MYL9	myl9.1[myl9(7e-142)] 5	myl9.s[myl9(6e-141)] 101	0.355895	0.200177	0.894926
1285	MYLPF	mylpf.l[mylpf(1e-32)] 0	mylpf.s[mylpf(0.0)] 34	0.947968	0.88108	0.985688
1286	MYO1C	xelaev18011885m.g[myo1c(0.0)] 65	xelaev18014581m.g[myo1c(0.0)] 6	0.802685	0.746132	0.740378
1287	MYO9A	myo9a.l[myo9a(0.0)] 5	myo9a.s[myo9a(0.0)] 5	0.905517	0.871699	0.925269
1288	MYO9B	myo9b.1[myo9b(1e-86)] 113	myo9b.l[myo9b(5e-95)] 124	0.735016	0.292946	0.473777
1289	MYOD1	myod1.l[myod1(8e-175)] 34	myod1.s[myod1(0.0)] 34	0.905252	0.759332	0.977786
1290	MYT1	myt1.l[myt1(1e-58)] 58	myt1.s[myt1(0.0)] 58	0.947165	0.956747	0.961605
1291	NAA10	naa10.l[naa10(0.0)] 8	naa10.s[naa10(0.0)] 2	0.662731	0.832576	0.871375
1292	NAA15	naa15.l[naa15(0.0)] 8	naa15.s[naa15(0.0)] 43	0.666033	0.754404	-0.0297208
1293	NAA30	naa30-like.l[naa30(1e-47)] 79	naa30-like.s[naa30(4e-43)] 3	-0.409343	-0.386549	-0.810912
1294	NAA38	naa38-like.l[naa38(4e-113)] 17	naa38-like.s[naa38(2e-118)] 17	0.968867	0.95585	0.941519
1295	NAA40	naa40.l[naa40(4e-136)] 17	naa40.s[naa40(0.0)] 17	0.873741	0.824651	0.880739
1296	NAA50	naa50.l[naa50(0.0)] 1	naa50.s[naa50(0.0)] 1	0.916493	0.915983	0.961387
1297	NAALAD2	naalad2.l[naalad2(6e-36)] 50	naalad2.s[naalad2(0.0)] 83	0.471283	0.525429	-0.188171
1298	NACA	naca.2.l[naca.2(0.0)] 2	naca.2.s[naca.2(0.0)] 2	0.842726	0.720628	0.969833
1299	NACC1	nacc1.1[nacc1(2e-116)] 91	nacc1.l[nacc1(2e-114)] 91	0.895884	0.886693	0.948446
1300	NAMPT	nampt.l[nampt(0.0)] 54	nampt.s[nampt(0.0)] 10	-0.0604421	0.0348237	-0.289745
1301	NANS	nans.1[nans(0.0)] 1	nans.l[nans(0.0)] 40	0.362701	0.290803	0.844008
1302	NAP1L1	xelaev18017565m.g[nap1l1(0.0)] 2	xelaev18021149m.g[nap1l1(0.0)] 10	0.38463	0.133137	-0.220702
1303	NASP	xelaev18023070m.g[nasp(4e-144)] 60	xelaev18025187m.g[nasp(0.0)] 29	0.22935	0.34897	-0.519161
1304	NAV2	xelaev18021744m.g[nav2(0.0)] 5	xelaev18024595m.g[nav2(6e-35)] 55	0.729972	0.73841	0.555669
1305	NBPF10	xelaev18044817m.g[ag1(6e-167)] 7	xelaev18047264m.g[ag1(8e-102)] 7	0.945926	0.955872	0.954131
1306	NCALD	ncald.l[ncald(0.0)] 48	ncald.s[ncald(0.0)] 32	-0.227311	-0.269138	-0.141191
1307	NCAM1	ncam1.l[ncam1(2e-54)] 19	ncam1.s[ncam1(4e-51)] 19	0.924197	0.919845	0.948707
1308	NCAPH	xelaev18018580m.g[ncaph(0.0)] 25	xelaev18020309m.g[ncaph(0.0)|nup133(0.0)] 33	0.57777	0.538459	0.658473
1309	NCAPH2	ncaph2.l[ncaph2(0.0)] 14	ncaph2.s[ncaph2(0.0)] 105	0.739526	0.694743	0.608789
1310	NCBP1	ncbp1.l[ncbp1(1e-66)] 105	ncbp1.s[ncbp1(9e-45)] 93	0.625208	0.598808	-0.0264558
1311	NCKAP1	nckap1-like.l[nckap1(0.0)] 96	nckap1-like.s[nckap1(0.0)] 96	0.841878	0.783664	0.596278
1312	NCKAP5L	nckap5l-like.l[nckap5l(5e-88)] 88	nckap5l-like.s[nckap5l(1e-123)] 40	0.490616	0.559164	0.707354
1313	NCOA2	xelaev18032101m.g[ncoa2(8e-61)] 4	xelaev18033788m.g[ncoa2(1e-45)] 5	0.849693	0.841193	0.919837
1314	NCOA4	xelaev18000587m.g[ncoa4(3e-108)] 9	xelaev18001745m.g[ncoa4(3e-133)] 5	0.435732	0.298785	0.670112
1315	NCOA5	ncoa5.l[ncoa5(0.0)] 14	ncoa5.s[ncoa5(0.0)] 11	0.885988	0.754453	0.887218
1316	NCOA6	ncoa6.1[ncoa6(0.0)] 8	ncoa6.l[ncoa6(4e-105)] 77	0.710669	0.73981	0.338072
1317	NCOR1	ncor1.l[ncor1(0.0)] 21	ncor1.s[ncor1(0.0)] 21	0.925769	0.919016	0.966088
1318	NCSTN	xetrov90022373m.l[ncstn(0.0)] 15	xetrov90022373m.s[ncstn(0.0)] 86	0.502684	0.531105	0.150925
1319	NDFIP2	xelaev18013174m.g[ndfip2(2e-178)] 9	xelaev18015696m.g[ndfip2(0.0)] 5	0.275408	0.273396	0.421694
1320	NDNF	ndnf.l[ndnf(0.0)] 95	ndnf.s[ndnf(0.0)] 23	0.692669	0.70928	0.245733
1321	NDRG2	xelaev18007381m.g[ndrg2(0.0)] 70	xelaev18010326m.g[ndrg2(6e-165)] 10	0.0805989	0.0351085	0.177366
1322	NDST1	ndst1.l[ndst1(0.0)] 1	ndst1.s[ndst1(1e-91)] 15	0.101328	0.130798	-0.321342
1323	NDUFAB1	ndufab1.l[ndufab1(1e-47)] 2	ndufab1.s[ndufab1(0.0)] 29	0.837679	0.796121	0.406522
1324	NECAP2	necap2.l[necap1(1e-106)] 65	necap2.s[c1orf144(0.0)|necap1(3e-26)] 1	0.372868	0.330623	0.541158
1325	NEDD8	nedd8.l[nedd8(1e-102)] 11	nedd8.s[nedd8(3e-157)] 11	0.77421	0.676528	0.487951
1326	NEK1	nek1.l[nek1(8e-82)] 52	nek1.s[nek1(7e-87)] 1	0.47125	0.435735	0.661599
1327	NEO1	xetrov90008573m.l[neo1(3e-105)] 21	xetrov90008573m.s[neo1(0.0)] 59	0.843478	0.853516	0.508748
1328	NES	nes.l[nes(3e-127)] 19	nes.s[nes(2e-124)] 48	0.697046	0.69554	0.912099
1329	NET1	xelaev18017870m.g[net1(0.0)] 77	xelaev18020902m.g[net1(5e-86)] 22	0.443159	0.393081	0.671974
1330	NFE2L1	xelaev18043217m.g[nfe2l1(2e-41)] 7	xelaev18045978m.g[nfe2l1(0.0)] 16	0.789858	0.906991	0.354001
1331	NFE2L3	nfe2l3.l[nfe2l3(0.0)] 58	nfe2l3.s[nfe2l3(7e-175)] 19	0.635316	0.579132	0.597838
1332	NFYB	xelaev18017398m.g[nfyb(0.0)] 27	xelaev18021290m.g[nfyb(2e-107)] 27	0.873781	0.851979	0.900802
1333	NFYC	xelaev18012561m.g[nfyc(0.0)] 3	xelaev18015234m.g[nfyc(0.0)] 1	0.799211	0.842234	0.739339
1334	NGFR	ngfr.l[ngfr(1e-50)] 23	ngfr.s[ngfr(1e-131)] 23	0.952961	0.96058	0.444875
1335	NHP2	nhp2.l[nhp2(0.0)] 64	nhp2.s[nhp2(0.0)] 17	0.633507	0.590354	0.333294
1336	NHP2L1	nhp2l1.l[nhp2l1(0.0)] 27	nhp2l1.s[nhp2l1(0.0)] 11	0.904182	0.882961	0.202156
1337	NID2	nid2.l[nid2(3e-65)] 23	nid2.s[nid2(8e-126)] 15	0.553977	0.442496	0.778162
1338	NIPAL3	nipal3.1[nipal3(2e-50)] 7	nipal3.l[nipal3(2e-88)] 9	0.922468	0.947887	0.724218
1339	NIPAL4	xelaev18016779m.g[nipal4(7e-26)] 9	xelaev18019952m.g[nipal4(1e-22)] 73	0.667612	0.746297	-0.909439
1340	NIPBL	xelaev18008357m.g[nipbl(0.0)] 37	xelaev18011014m.g[nipbl(1e-180)] 37	0.915689	0.922712	0.719006
1341	NKAP	mgc69335.l[nkap(0.0)] 105	mgc69335.s[nkap(0.0)] 14	0.73146	0.702009	0.629955
1342	NKX3-1	nkx3-1.l[nkx3-1(0.0)] 38	nkx3-1.s[nkx3-1(8e-132)] 0	0.944173	0.938378	0.889947
1343	NKX6-2	nkx6-2.l[nkx6-2(0.0)] 47	nkx6-2.s[nkx6-2(1e-39)] 47	0.95679	0.954435	0.873287
1344	NLK	xelaev18001503m.g[nlk.2(6e-31)] 86	xelaev18002367m.g[nlk.2(7e-128)] 84	0.64984	0.749288	-0.138112
1345	NME2	xelaev18001485m.g[nme2(0.0)] 78	xelaev18002359m.g[nme2(4e-160)] 78	0.859159	0.846791	0.686329
1346	NME4	decr2-like.l[decr2(2e-101)|nme4(0.0)] 29	nme4.s[nme4(0.0)] 10	0.528966	0.4175	0.65832
1347	NMT1	nmt1.l[nmt1(0.0)] 12	nmt1.s[nmt1(3e-25)] 3	0.581542	0.510651	0.783601
1348	NNT	nnt.l[nnt(0.0)] 1	nnt.s[nnt(0.0)] 6	0.55014	0.532873	0.620439
1349	NOC2L	noc2l-like.l[noc2l(1e-41)] 13	noc2l-like.s[noc2l(1e-40)] 100	0.723213	0.677375	0.841983
1350	NOC4L	noc4l.l[noc4l(0.0)] 29	noc4l.s[noc4l(0.0)] 11	0.767695	0.762522	0.668637
1351	NOP16	nop16.l[nop16(0.0)] 2	nop16.s[nop16(0.0)] 27	0.844901	0.758064	0.907914
1352	NOP56	nop56.1[nop56(0.0)] 14	nop56.s[nop56(6e-91)] 64	0.565905	0.592723	0.794322
1353	NOP58	xelaev18044939m.g[nop58(0.0)] 103	xelaev18047360m.g[nop58(1e-40)] 103	0.902313	0.88035	0.962927
1354	NOTCH1	notch1.l[notch1(0.0)] 88	notch1.s[notch1(0.0)] 47	0.869232	0.822158	0.762276
1355	NOTCH2	loc100486344.l[notch2(0.0)] 15	loc100486344.s[notch2(0.0)] 5	0.662648	0.619197	0.902231
1356	NOTCH3	xelaev18018885m.g[notch3(4e-52)] 59	xelaev18020118m.g[notch3(1e-131)] 21	0.621064	0.706706	0.376357
1357	NOTO	not.l[not(0.0)] 45	not.s[not(4e-50)] 45	0.958587	0.958396	0.893376
1358	NPLOC4	nploc4.l[nploc4(0.0)] 24	nploc4.s[nploc4(0.0)] 8	-0.373478	-0.360912	-0.560318
1359	NPM2	xelaev18018751m.g[npm2(0.0)] 1	xelaev18020197m.g[npm2(0.0)] 49	0.650414	0.676627	0.964511
1360	NPM3	npm3.l[npm3(6e-122)] 64	npm3.s[npm3(2e-156)] 64	0.823117	0.751221	0.899826
1361	NPTN	xelaev18018030m.g[nptn(2e-59)] 1	xelaev18020783m.g[nptn(4e-160)] 56	0.460212	0.345637	0.871195
1362	NR2F1	nr2f5.l[nr2f5(0.0)] 8	nr2f5.s[nr2f5(0.0)] 8	0.888095	0.884129	0.969676
1363	NR2F2	nr2f2.l[nr2f2(3e-58)] 55	nr2f2.s[nr2f2(0.0)] 55	0.935258	0.92326	0.978694
1364	NR2F6	nr2f6.1[nr2f6(0.0)] 87	nr2f6.l[nr2f6(0.0)] 69	0.833839	0.822925	0.963861
1365	NR4A1	nr4a1.l[nr4a1(0.0)] 3	nr4a1.s[nr4a1(0.0)] 3	0.959315	0.970833	0.166583
1366	NR6A1	nr6a1.l[nr6a1(0.0)] 5	nr6a1.s[nr6a1(8e-52)] 8	0.846827	0.84668	0.979551
1367	NRARP	xelaev18038210m.g[nrarp(3e-138)] 20	xelaev18041456m.g[nrarp(1e-121)] 20	0.709157	0.693441	0.965285
1368	NRD1	loc101730862.l[nrd1(0.0)] 6	loc101730862.s[nrd1(0.0)] 13	-0.432701	-0.424792	-0.459168
1369	NRF1	nrf1-like.l[nrf1(0.0)] 32	nrf1-like.s[nrf1(0.0)] 43	0.890216	0.894487	0.907706
1370	NRP1	xelaev18030725m.g[nrp1(0.0)] 74	xelaev18032864m.g[nrp1(0.0)] 74	0.780892	0.745932	0.970147
1371	NRP2	xelaev18044956m.g[nrp2(0.0)] 75	xelaev18047368m.g[nrp2(0.0)] 75	0.885859	0.832301	0.559712
1372	NSA2	nsa2.l[nsa2(0.0)] 2	nsa2.s[nsa2(0.0)] 82	0.901308	0.690361	0.897885
1373	NSD1	nsd1-like.l[nsd1(0.0)] 21	nsd1-like.s[nsd1(0.0)] 21	0.919227	0.91386	0.960098
1374	NT5C1A	nt5c1a.l[nt5c1a(1e-98)] 50	nt5c1a.s[nt5c1a(2e-96)] 0	0.182504	0.157496	-0.176969
1375	NT5DC2	xelaev18038572m.g[nt5dc2(1e-57)] 23	xelaev18041885m.g[nt5dc2(3e-152)] 5	-0.157762	-0.176819	-0.256294
1376	NTN1	xelaev18044205m.g[ntn1(1e-149)] 47	xelaev18046818m.g[ntn1(9e-143)] 19	0.81632	0.829877	0.909421
1377	NUAK1	nuak1.l[nuak1(0.0)] 5	nuak1.s[nuak1(0.0)] 38	0.140004	-0.0938794	-0.141584
1378	NUCB1	xelaev18036114m.g[nucb1(0.0)] 36	xelaev18037835m.g[nucb1(0.0)] 6	0.101791	0.129385	-0.859237
1379	NUCKS1	nucks1.l[nucks1(0.0)] 121	nucks1.s[nucks1(0.0)] 121	0.793017	0.807051	0.0767414
1380	NUDC	nudc.l[nudc(0.0)] 11	nudc.s[nudc(0.0)] 116	0.542649	0.345504	-0.377903
1381	NUDT4	nudt4.l[nudt4(4e-154)] 37	nudt4.s[nudt4(3e-102)] 115	0.811838	0.521533	0.888638
1382	NUF2	nuf2.l[nuf2(0.0)] 71	nuf2.s[nuf2(0.0)] 25	0.822245	0.822447	0.854442
1383	NUFIP1	nufip1.l[nufip1(0.0)] 3	nufip1.s[nufip1(2e-150)] 2	0.185126	0.0956354	0.00358939
1384	NUMA1	loc100145664-like.l[numa1(0.0)] 37	loc100145664-like.s[numa1(0.0)] 129	0.669891	0.702215	0.185587
1385	NUP153	xelaev18031694m.g[nup153(7e-177)] 66	xelaev18033482m.g[nup153(5e-63)] 66	0.795301	0.795775	0.875371
1386	NUP205	xelaev18002475m.g[nup205(6e-177)] 48	xelaev18019805m.g[nup205(0.0)] 140	0.709198	0.764153	0.157796
1387	NUP35	xelaev18044791m.g[nup35(5e-134)] 49	xelaev18047247m.g[nup35(0.0)] 10	0.645509	0.625377	0.545793
1388	NUP50	nup50.l[nup50(1e-68)] 17	nup50.s[nup50(0.0)] 3	0.889791	0.859407	0.774067
1389	NUP54	xelaev18005850m.g[nup54(4e-30)] 71	xelaev18009519m.g[nup54(5e-50)] 130	0.723981	0.629511	0.900177
1390	NUP88	nup88.l[nup88(0.0)] 1	nup88.s[nup88(0.0)] 1	0.904977	0.898781	0.977319
1391	NUP98	xelaev18013967m.g[nup98(4e-72)] 59	xelaev18016499m.g[nup98(0.0)] 21	0.737962	0.752609	0.717314
1392	NUPL1	xelaev18013773m.g[nupl1(4e-53)] 43	xelaev18016222m.g[nupl1(0.0)] 8	0.44585	0.73894	0.486195
1393	NUSAP1	nusap1.1[nusap1(2e-97)] 33	nusap1.l[nusap1(0.0)] 42	0.811928	0.836561	0.844387
1394	NUTF2	nutf2.l[nutf2(0.0)] 2	nutf2.s[nutf2(0.0)] 2	0.791473	0.839719	0.23143
1395	NXF1	nxf1.l[nxf1(3e-133)] 26	nxf1.s[nxf1(0.0)] 14	0.287526	0.329028	0.32023
1396	OAZ1	oaz1.l[oaz1(8e-173)] 11	oaz1.s[oaz1(2e-123)] 11	0.939209	0.930756	0.836462
1397	OCLN	ocln.l[ocln(9e-118)] 70	ocln.s[ocln(2e-85)] 70	0.884559	0.891967	0.853816
1398	ODC1	odc1.l[odc1(0.0)] 3	odc1.s[odc1(0.0)] 3	0.848519	0.87916	0.837494
1399	ODF3	odf3.l[odf3(0.0)] 63	odf3.s[odf3(0.0)] 63	0.924952	0.909459	0.985344
1400	OGDH	xelaev18018634m.g[ogdh(1e-83)] 65	xelaev18020266m.g[ogdh(2e-100)] 44	0.312226	0.133188	0.745692
1401	OLIG2	olig2.l[olig2(0.0)] 88	olig2.s[olig2(0.0)] 88	0.90418	0.90368	0.896044
1402	OLIG3	olig3.s[olig3(0.0)] 40	olig4.l[olig4(0.0)] 95	0.228536	0.226977	0.26829
1403	ONECUT2	onecut2.l[onecut2(0.0)] 67	onecut2.s[onecut2(0.0)] 67	0.970071	0.975932	0.932111
1404	OSBPL2	xelaev18043521m.g[osbpl2(6e-135)] 36	xelaev18046233m.g[osbpl2(2e-126)] 9	0.969971	0.97422	0.960776
1405	OTUB1	otub1.l 3	otub1.s 28	0.00952344	0.11464	-0.838343
1406	OTUD1	otud1.l 20	otud1.s 1	0.69634	0.791581	-0.0912999
1407	OTX1	otx1.l[otx1(6e-94)] 102	otx1.s[otx1(3e-35)] 102	0.937971	0.935751	0.869032
1408	OTX2	xelaev18039840m.g[otx2(0.0)] 102	xelaev18041108m.g[otx2(0.0)] 102	0.957746	0.957885	0.875698
1409	OVOL2	ovol2.l[ovol2(0.0)] 35	ovol2.s[ovol2(0.0)] 35	0.920933	0.920652	0.881842
1410	P4HB	p4hb.1[p4hb(0.0)] 50	p4hb.l[p4hb(0.0)] 36	0.663999	0.683798	0.57967
1411	PA2G4	pa2g4.l[pa2g4(0.0)] 13	pa2g4.s[pa2g4(0.0)] 127	0.273034	0.151478	0.539052
1412	PABPC1	pabpc1.l[pabpc1(0.0)] 3	pabpc1.s[pabpc1(0.0)] 80	0.854438	0.879454	0.739426
1413	PABPN1	xelaev18007032m.g[pabpn1(8e-144)] 3	xelaev18010226m.g[pabpn1(0.0)] 80	0.829891	0.792495	0.898463
1414	PAFAH1B1	pafah1b1.l[pafah1b1(8e-22)] 21	pafah1b1.s[pafah1b1(0.0)] 8	0.835059	0.869345	0.678225
1415	PAFAH1B3	pafah1b3.l[pafah1b3(0.0)] 7	pafah1b3.s[pafah1b3(5e-43)] 3	0.106834	0.182588	-0.68012
1416	PAIP1	paip1.l[paip1(0.0)] 24	paip1.s[paip1(2e-44)] 1	0.539622	0.429538	0.809311
1417	PAIP2B	paip2b.l[paip2b(3e-145)] 1	paip2b.s[paip2b(7e-46)] 3	0.666395	0.689677	0.735968
1418	PAK1IP1	xelaev18031639m.g[pak1ip1(4e-93)] 2	xelaev18033383m.g[pak1ip1(5e-101)] 127	0.492424	0.460834	0.0449338
1419	PAK2	xelaev18027934m.g[pak2(0.0)] 22	xelaev18029965m.g[pak2(0.0)] 8	0.441181	0.440557	0.596524
1420	PAK3	xelaev18038804m.g[pak3(0.0)] 48	xelaev18042126m.g[pak3(3e-110)] 48	0.885097	0.891113	0.900415
1421	PAPOLA	papola.l[papola(0.0)] 1	papola.s[papola(0.0)] 25	0.811581	0.807865	0.873416
1422	PAPSS1	xelaev18005694m.g[papss1(6e-96)] 53	xelaev18009389m.g[papss1(7e-85)] 1	0.451204	0.267366	0.678248
1423	PARD6G	pard6g.l[pard6g(0.0)] 46	pard6g.s[pard6g(0.0)] 33	0.136914	0.110656	-0.419174
1424	PAWR	pawr.l[pawr(0.0)] 1	pawr.s[pawr(4e-40)] 52	0.335448	0.264457	0.850268
1425	PAX2	pax2.l[pax2(5e-38)] 55	pax2.s[pax2(3e-70)] 55	0.912832	0.911817	0.981382
1426	PAX3	xelaev18027783m.g[pax3(9e-173)] 51	xelaev18029860m.g[pax3(2e-149)] 51	0.966846	0.974641	0.985636
1427	PAX6	xelaev18021973m.g[pax6(9e-38)] 19	xelaev18024402m.g[pax6(0.0)] 19	0.967783	0.965669	0.989129
1428	PAX8	xelaev18018610m.g[pax8(5e-51)] 63	xelaev18020288m.g[pax8(3e-44)] 63	0.946505	0.938844	0.989312
1429	PAXIP1	xelaev18030666m.g[paxip1(2e-27)] 26	xelaev18032823m.g[paxip1(4e-29)] 26	0.878632	0.864861	0.957269
1430	PBX1	xelaev18023408m.g[pbx1(0.0)] 128	xelaev18025455m.g[pbx1(0.0)] 42	0.850505	0.85812	0.0580348
1431	PBX2	pbx2.l[pbx2(4e-94)] 62	pbx2.s[pbx2(6e-106)] 62	0.807133	0.817186	0.664114
1432	PC	xelaev18022331m.g[pc.1(0.0)] 110	xelaev18024169m.g[pc.1(0.0)] 12	-0.100975	0.0419571	-0.767277
1433	PCBD1	cuff.3144[pcbd1(5e-38)] 12	pcbd1.l[pcbd1(8e-45)] 12	0.93618	0.947173	0.878335
1434	PCBP3	xelaev18013586m.g[pcbp3(4e-162)] 6	xelaev18016050m.g[pcbp3(0.0)] 84	0.805168	0.796836	0.847279
1435	PCDH1	pcdh1.l[pcdh1(0.0)] 9	pcdh1.s[pcdh1(0.0)] 68	0.860961	0.814905	-0.262873
1436	PCDH18	pcdh18.l[pcdh18(5e-148)] 20	pcdh18.s[pcdh18(1e-74)] 58	0.586272	0.704471	-0.0797222
1437	PCDH19	xelaev18038826m.g[pcdh19(0.0)] 19	xelaev18042154m.g[pcdh19(0.0)] 19	0.901121	0.901188	0.924103
1438	PCDH7	pcdh7.l[pcdh7(0.0)] 4	pcdh7.s[pcdh7(0.0)] 4	0.939166	0.937913	0.966701
1439	PCID2	pcid2.l[pcid2(0.0)] 2	pcid2.s[pcid2(0.0)] 60	0.383918	0.630811	-0.394403
1440	PCK2	pck2.l[pck2(0.0)] 65	pck2.s[pck2(0.0)] 56	0.591589	0.613895	0.561588
1441	PCNA	xelaev18018556m.g[pcna(0.0)] 17	xelaev18020338m.g[pcna(0.0)] 106	0.807097	0.785251	0.181911
1442	PCNP	pcnp.l[pcnp(0.0)] 2	pcnp.s[pcnp(0.0)] 27	0.822593	0.586823	0.889908
1443	PCNX	xetrov90021642m.l[pcnx(0.0)] 15	xetrov90021642m.s[pcnx(3e-61)] 37	0.681168	0.690641	0.0479777
1444	PCSK5	pcsk5.l[pcsk5(0.0)] 19	pcsk5.s[pcsk5(0.0)] 20	0.516124	0.486603	-0.208178
1445	PDCD4	loc448531.s[pdcd4(0.0)] 1	xelaev18034218m.g[pdcd4(0.0)] 1	0.84526	0.846795	0.836553
1446	PDCD5	pdcd5.l[pdcd5(0.0)] 3	pdcd5.s[pdcd5(0.0)] 1	0.881324	0.877254	0.92772
1447	PDE7A	pde7a-like.l[pde7a(0.0)] 75	pde7a-like.s[pde7a(4e-64)] 47	0.688021	0.82115	0.176145
1448	PDGFRA	xelaev18005286m.g[pdgfra(0.0)] 132	xelaev18009061m.g[pdgfra(0.0)] 132	0.886131	0.869937	0.731293
1449	PDHB	xelaev18001770m.g[pdhb(0.0)] 12	xelaev18003048m.g[pdhb(0.0)] 49	0.751823	0.694424	0.940679
1450	PDIA3	pdia3.l[pdia3(4e-75)] 9	pdia3.s[pdia3(1e-84)] 30	0.569971	0.689478	-0.250545
1451	PDIA6	pdia6.s[pdia6(0.0)] 30	xelaev18028048m.g[pdia6(1e-45)] 36	0.801937	0.835118	0.788514
1452	PDIK1L	xelaev18012138m.g[pdik1l(0.0)] 71	xelaev18015042m.g[pdik1l(8e-128)] 42	0.82458	0.856845	0.0978009
1453	PDK4	pdk4.l[pdk4(1e-91)] 58	pdk4.s[pdk4(0.0)] 18	0.458665	0.498245	-0.338701
1454	PDLIM5	pdlim5.l[pdlim5(0.0)] 83	pdlim5.s[pdlim5(4e-101)] 9	0.421643	0.171068	0.336156
1455	PDLIM7	pdlim7.l[pdlim7(4e-36)] 65	pdlim7.s[pdlim7(2e-55)] 98	0.718338	0.748689	0.321813
1456	PDS5A	pds5a.l[pds5a(3e-124)] 37	pds5a.s[pds5a(2e-116)] 57	0.829026	0.849383	0.773184
1457	PDS5B	pds5b.l[pds5b(0.0)] 76	pds5b.s[pds5b(0.0)] 19	0.827946	0.880071	0.276059
1458	PDXDC1	pdxdc1.l[pdxdc1(0.0)] 4	pdxdc1.s[pdxdc1(0.0)] 5	0.867066	0.86895	0.89111
1459	PELI1	peli1.l[peli1(0.0)] 20	peli1.s[peli1(1e-51)] 20	0.831679	0.832389	0.69022
1460	PES1	pes1.l[pes1(1e-96)] 64	pes1.s[pes1(2e-93)] 103	0.789448	0.740958	0.864402
1461	PEX19	pex19.l[pex19(0.0)] 12	pex19.s[pex19(0.0)] 12	0.920081	0.905383	0.970638
1462	PFDN5	pfdn5.l[pfdn5(0.0)] 10	pfdn5.s[pfdn5(0.0)] 3	0.746623	0.74808	-0.110447
1463	PFDN6	xelaev18039128m.g[pfdn6(0.0)] 60	xelaev18042420m.g[pfdn6(7e-166)] 127	0.563921	0.519609	-0.460798
1464	PFKFB3	pfkfb3.l[pfkfb3(6e-72)] 20	pfkfb3.s[pfkfb3(5e-166)] 1	0.838097	0.838731	0.885223
1465	PFKFB4	xelaev18023747m.g[pfkfb4(1e-55)] 65	xelaev18025735m.g[pfkfb4(0.0)] 51	0.184363	0.158809	-0.14886
1466	PFN1	xelaev18001015m.g[pfn1(5e-135)] 10	xelaev18019511m.g[pfn1(5e-144)] 1	0.83776	0.873157	0.271812
1467	PFN2	xelaev18027713m.g[pfn2(7e-59)] 19	xelaev18029805m.g[pfn2(9e-87)] 19	0.872315	0.875164	0.889647
1468	PGAM5	pgam5.l[pgam5(9e-31)] 90	pgam5.s[pgam5(0.0)] 0	-0.0453009	-0.229921	-0.266597
1469	PGRMC2	pgrmc2.l[pgrmc2(0.0)] 5	pgrmc2.s[pgrmc2(0.0)] 3	0.0828139	0.0986143	-0.114601
1470	PHACTR4	xelaev18012089m.g[phactr4(3e-159)] 44	xelaev18015088m.g[phactr4(4e-171)] 5	0.412254	0.414429	-0.261812
1471	PHAX	phax.l[phax(0.0)] 25	phax.s[phax(0.0)] 60	0.178031	0.0280312	-0.0270593
1472	PHB	xelaev18043262m.g[phb(0.0)] 2	xelaev18046025m.g[phb(0.0)] 3	-0.103658	-0.290209	-0.364188
1473	PHC1	xelaev18034318m.g[phc1(3e-125)] 39	xelaev18036688m.g[phc1(0.0)] 38	0.718589	0.698487	0.55279
1474	PHF12	phf12.l[phf12(7e-136)] 39	phf12.s[phf12(6e-84)] 39	0.808336	0.775244	0.924965
1475	PHF13	xelaev18035798m.g[phf13(0.0)] 126	xelaev18037610m.g[phf13(0.0)] 61	0.74427	0.734749	0.936656
1476	PHF21B	xelaev18016675m.g[phf21b(3e-53)] 19	xelaev18019747m.g[phf21b(1e-38)] 58	0.840957	0.830775	0.979731
1477	PHF5A	phf5a.l[phf5a(7e-171)] 11	phf5a.s[phf5a(0.0)] 11	0.964979	0.953744	0.825651
1478	PHIP	phip.1[phip(0.0)] 8	phip.s[phip(0.0)] 15	0.782556	0.779444	0.836856
1479	PHLDB1	xelaev18004416m.g[phldb1(7e-90)] 112	xelaev18035411m.g[phldb1(0.0)] 45	0.662096	0.658324	0.752203
1480	PHLDB3	phldb3-like.1[phldb3(2e-174)] 18	phldb3-like.l[phldb3(0.0)] 1	0.562555	0.548895	0.815753
1481	PHRF1	phrf1-like.l[phrf1(2e-166)] 15	phrf1-like.s[phrf1(3e-43)] 137	0.642325	0.669996	0.0543094
1482	PI4KB	xelaev18040892m.g[pi4kb(1e-34)] 84	xelaev18042987m.g[pi4kb(1e-36)] 84	0.874789	0.857157	0.729538
1483	PIAS4	pias4.l[pias4(0.0)] 93	pias4.s[pias4(0.0)] 106	0.70508	0.641092	0.842711
1484	PICALM	picalm.1.s[picalm.2(1e-140)] 87	xetrov90006970m.s[picalm.2(3e-46)] 21	0.613479	0.592038	0.781889
1485	PIK3C2A	xelaev18021705m.g[pik3c2a(7e-44)] 19	xelaev18024637m.g[pik3c2a(7e-142)] 19	0.818059	0.828759	0.160001
1486	PIK3R1	pik3r1-like.l[pik3r1(2e-88)] 79	pik3r1-like.s[pik3r1(0.0)] 5	0.534541	0.522735	0.49336
1487	PIK3R2	pik3r2-like.l[pik3r2(9e-112)] 8	pik3r2-like.s[pik3r2(2e-173)] 8	0.730759	0.796223	-0.0577517
1488	PIM1	pim1.l[pim1(0.0)] 12	pim1.s[pim1(3e-123)] 1	0.717893	0.743285	-0.0648814
1489	PIN1	pin1.l[pin1(1e-102)] 3	pin1.s[pin1(0.0)] 24	0.633028	0.613859	0.789148
1490	PIP4K2A	pip4k2a-like.l[pip4k2a(1e-56)] 6	pip4k2a-like.s[pip4k2a(0.0)] 98	0.856447	0.843322	0.915768
1491	PIP4K2C	pip4k2c.l[pip4k2c(0.0)] 56	pip4k2c.s[pip4k2c(0.0)] 12	0.643465	0.696148	0.788491
1492	PITX2	pitx2.l[pitx2(0.0)] 38	pitx2.s[pitx2(0.0)] 38	0.922308	0.915651	0.95333
1493	PKM	xelaev18018020m.g[pkm2(0.0)] 12	xelaev18020793m.g[pkm2(0.0)] 10	0.897005	0.902005	0.991314
1494	PKN2	pkn2.l[pkn2(2e-114)] 37	pkn2.s[pkn2(2e-109)] 115	0.584165	0.602921	0.0988722
1495	PKP3	pkp3.l[pkp3(0.0)] 1	pkp3.s[pkp3(0.0)] 5	-0.244164	-0.2077	-0.87634
1496	PKP4	pkp4-like.1.l[pkp4(0.0)] 9	pkp4-like.1.s[pkp4(2e-75)] 20	-0.188917	-0.248977	-0.777111
1497	PLAA	plaa.l[plaa(6e-119)] 13	plaa.s[plaa(0.0)] 10	0.490732	0.416371	0.855576
1498	PLCD1	xetrov90027448m.l[plcd1(0.0)] 1	xetrov90027448m.s[plcd1(0.0)] 1	0.808467	0.806106	0.818855
1499	PLEC	plec.l[plec(2e-81)] 108	plec.s[plec(9e-70)] 123	0.753707	0.463814	0.939518
1500	PLEKHG4	plekhg4.l[plekhg4(0.0)] 18	plekhg4.s[plekhg4(0.0)] 18	0.926848	0.935365	0.692438
1501	PLEKHJ1	plekhj1.l[plekhj1(0.0)] 43	xelaev18006340m.g[plekhj1(3e-29)] 43	0.891387	0.894712	0.869446
1502	PLEKHN1	plekhn1.l[plekhn1(3e-92)] 10	plekhn1.s[plekhn1(2e-120)] 23	0.311112	0.265077	0.942525
1503	PLK1	plk1.l[plk1(0.0)] 14	plk1.s[plk1(0.0)] 3	0.753079	0.748962	0.38528
1504	PLK3	plk3.l[plk3(2e-120)] 41	plk3.s[plk3(1e-43)] 23	0.719521	0.705813	-0.183024
1505	PLK4	plk4.l[plk4(1e-128)] 114	plk4.s[plk4(2e-135)] 63	0.479322	0.51647	0.490412
1506	PLOD1	xetrov90018273m.l[plod1(0.0)] 90	xetrov90018273m.s[plod1(2e-161)] 90	0.94208	0.914955	0.727568
1507	PLOD2	plod2-like.l[plod2(5e-62)] 34	plod2-like.s[plod2(5e-62)] 34	0.902631	0.754528	0.991364
1508	PLS3	pls3.l[pls3(6e-50)] 101	pls3.s[pls3(1e-161)] 6	0.565728	0.574834	0.496971
1509	PLSCR1	xelaev18027736m.g[plscr1(0.0)] 1	xelaev18029827m.g[plscr1(0.0)] 6	0.609667	0.635332	0.817975
1510	PLXNA1	xetrov90012724m.l[plxna1(0.0)] 65	xetrov90012724m.s[plxna1(0.0)] 59	0.578255	0.499706	0.778973
1511	PLXNA2	plxna2.l[plxna2(0.0)] 5	plxna2.s[plxna2(0.0)] 5	0.924515	0.900401	0.984518
1512	PLXNB1	plxnb1.l[plxnb1(1e-55)] 74	plxnb1.s[plxnb1(8e-48)] 48	0.853983	0.846257	0.915574
1513	PLXNB2	plxnb2.l[plxnb2(0.0)] 101	plxnb2.s[plxnb2(1e-60)] 5	0.487324	0.556518	-0.0194169
1514	PMEL	pmel-like.l[pmel(0.0)] 1	pmel-like.s[pmel(0.0)] 1	0.840476	0.842587	0.934244
1515	PMP22	pmp22.l[pmp22(0.0)] 5	pmp22.s[pmp22(1e-170)] 21	0.70131	0.579533	0.866925
1516	PMPCA	pmpca.l[pmpca(0.0)] 28	pmpca.s[pmpca(1e-176)] 28	0.783812	0.791171	0.498943
1517	PNISR	xetrov90014233m.l[c6orf168(0.0)|pnisr(2e-138)] 99	xetrov90014233m.s[pnisr(2e-83)] 57	0.704725	0.793125	0.665432
1518	PNN	pnn.l[pnn(0.0)] 33	pnn.s[pnn(0.0)] 3	0.874139	0.818365	0.936896
1519	PNP	pnp.l[pnp(0.0)] 20	pnp.s[pnp(0.0)] 4	-0.514249	-0.594047	-0.300934
1520	PNRC2	xelaev18003216m.g[pnrc2(0.0)] 35	xetrov90004873m.1[pnrc2(1e-35)] 23	0.460051	0.368609	0.764617
1521	POGZ	cuff.59818[pogz(0.0)] 39	cuff.62492[pogz(2e-125)] 59	0.780218	0.827281	-0.237015
1522	POLDIP3	poldip3.l[poldip3(0.0)] 3	poldip3.s[poldip3(0.0)] 1	0.730597	0.717827	0.844722
1523	POLR1D	polr1d.1.l[polr1d.1(0.0)] 3	polr1d.1.s[polr1d.1(1e-136)] 125	0.640596	0.605482	0.627059
1524	POLR2A	polr2a.1[polr2a(0.0)] 39	polr2a.l[polr2a(0.0)] 39	0.933431	0.917424	0.811229
1525	POLR2B	polr2b.l[polr2b(0.0)] 14	polr2b.s[polr2b(0.0)] 33	0.578487	0.809481	-0.183554
1526	POLR2E	polr2e.l[polr2e(0.0)] 27	polr2e.s[hmha1(2e-123)|polr2e(0.0)] 2	0.658269	0.541041	0.0501589
1527	POLR2F	polr2f.l[polr2f(0.0)] 2	polr2f.s[polr2f(0.0)] 27	0.808407	0.690382	0.720853
1528	POLR2G	polr2g.l[polr2g(1e-82)] 3	polr2g.s[polr2g(0.0)] 11	0.864449	0.908094	0.949383
1529	POMP	pomp.l[pomp(8e-167)] 28	pomp.s[pomp(4e-156)] 2	0.842724	0.847534	0.166048
1530	POR	por-like.l[por(0.0)] 54	por-like.s[por(8e-61)] 6	0.415116	0.380449	0.412693
1531	POU2F1	xelaev18011327m.g[pou2f1(9e-118)] 66	xelaev18014401m.g[pou2f1(0.0)] 18	0.465809	0.472132	0.841707
1532	POU4F1	pou4f1.2.l[pou4f1.2(0.0)] 13	pou4f1.2.s[pou4f1.2(0.0)] 13	0.836254	0.852966	-0.00730534
1533	PPA1	ppa1.l[ppa1(0.0)] 1	ppa1.s[ppa1(0.0)] 12	0.869843	0.915288	0.891875
1534	PPAN	ppan.l[ppan(3e-69)] 29	ppan.s[ppan(4e-144)] 29	0.784059	0.798668	0.886455
1535	PPAP2C	ppap2c.1[ppap2c(0.0)] 1	ppap2c.l[ppap2c(6e-48)] 1	0.719666	0.725982	0.338206
1536	PPAT	ppat.l[ppat(0.0)] 64	ppat.s[ppat(0.0)] 13	0.58176	0.593688	0.47675
1537	PPDPF	ppdpf.l[ppdpf(0.0)] 1	ppdpf.s[ppdpf(0.0)] 10	0.539375	0.664734	-0.300625
1538	PPIA	xelaev18018631m.g[ppia(0.0)] 2	xelaev18020270m.g[ppia(0.0)] 82	0.426533	0.274462	0.293428
1539	PPIB	ppib.l[ppib(0.0)] 28	ppib.s[ppib(6e-151)] 2	0.804119	0.713518	0.668486
1540	PPID	ppid.l[ppid(0.0)] 2	ppid.s[ppid(0.0)] 2	0.907414	0.860852	0.703788
1541	PPIG	ppig.l[ppig(5e-55)] 3	ppig.s[ppig(1e-52)] 26	0.189732	0.173744	0.841923
1542	PPIP5K1	ppip5k1.l[ppip5k1(0.0)] 5	ppip5k1.s[ppip5k1(5e-134)] 89	0.576379	0.358239	0.464508
1543	PPL	ppl.l[ppl(1e-35)] 4	ppl.s[ppl(9e-26)] 4	0.940551	0.93429	0.969932
1544	PPM1A	ppm1a.l[ppm1a(4e-100)] 16	ppm1a.s[ppm1a(0.0)] 1	0.00622036	-0.0108755	0.0599768
1545	PPM1B	ppm1b.l[ppm1b(0.0)] 44	ppm1b.s[ppm1b(0.0)] 53	0.612976	0.3245	0.874821
1546	PPM1D	ppm1d.l[ppm1d(6e-127)] 85	ppm1d.s[ppm1d(1e-43)] 25	0.685566	0.6369	0.665457
1547	PPM1G	ppm1g.l[ppm1g(2e-91)] 3	ppm1g.s[ppm1g(3e-138)] 3	0.886815	0.850565	0.987719
1548	PPP1CA	cuff.13278[ppp1ca(6e-105)] 3	xelaev18003383m.g[ppp1ca(5e-108)] 3	0.949369	0.951661	0.813399
1549	PPP1CB	ppp1cb.l[ppp1cb(3e-48)] 11	ppp1cb.s[ppp1cb(7e-45)] 13	0.296428	0.0389937	0.884926
1550	PPP1CC	xelaev18007849m.g[ppp1cc(0.0)] 60	xelaev18010659m.g[ppp1cc(3e-170)] 60	0.813567	0.820575	0.791913
1551	PPP1R10	ppp1r10-like.l[ppp1r10(2e-45)] 43	ppp1r10-like.s[ppp1r10(5e-47)] 43	0.939809	0.92993	0.971354
1552	PPP1R14A	xelaev18039277m.g[ppp1r14a(0.0)] 40	xelaev18042505m.g[ppp1r14a(3e-111)] 18	0.482405	0.526072	0.643985
1553	PPP1R8	ppp1r8.l[ppp1r8(0.0)] 93	ppp1r8.s[ppp1r8(0.0)] 33	0.479741	0.508391	0.349352
1554	PPP2CA	xelaev18019773m.g[ppp2ca(2e-26)] 11	xelaev18019995m.g[ppp2ca(0.0)] 11	0.703272	0.566952	0.0863801
1555	PPP2CB	xelaev18006173m.g[ppp2cb(0.0)] 119	xelaev18009707m.g[ppp2cb(0.0)] 119	0.893497	0.911238	0.818632
1556	PPP2R1B	pdgfb-like.l[ppp2r1b(2e-40)] 12	pdgfb-like.s[ppp2r1b(3e-42)] 12	0.855823	0.867886	0.967029
1557	PPP2R2A	xelaev18018679m.g[ppp2r2a(3e-82)] 14	xelaev18020223m.g[ppp2r2a(1e-135)] 14	0.879489	0.864471	0.888611
1558	PPP2R2D	xelaev18034567m.g[ppp2r2d(0.0)] 80	xelaev18036860m.g[ppp2r2d(4e-98)] 14	0.679511	0.642076	0.847784
1559	PPP2R5C	xelaev18039697m.g[ppp2r5c(5e-97)] 96	xelaev18041193m.g[ppp2r5c(2e-141)] 72	0.494995	0.447469	0.803748
1560	PPP2R5E	xelaev18039784m.g[ppp2r5e(0.0)] 25	xelaev18041141m.g[ppp2r5e(0.0)] 33	0.455714	0.370324	0.704179
1561	PPP3CA	xelaev18005728m.g[ppp3ca(0.0)] 6	xelaev18009418m.g[ppp3ca(1e-176)] 53	0.587889	0.580139	0.624424
1562	PPP4C	xelaev18001341m.g[ppp4c(0.0)] 3	xelaev18002267m.g[ppp4c(0.0)] 40	0.882546	0.910042	0.473807
1563	PPP4R1	xelaev18031842m.g[ppp4r1(1e-129)] 26	xelaev18033591m.g[ppp4r1(1e-74)] 33	0.731348	0.707207	0.948708
1564	PPP4R2	ppp4r2.l[ppp4r2(1e-127)] 14	ppp4r2.s[ppp4r2(7e-59)] 42	0.702367	0.635793	0.388927
1565	PPP5C	ppp5c.l[ppp5c(0.0)] 10	ppp5c.s[ppp5c(0.0)] 11	0.782515	0.648446	0.81365
1566	PPP6C	xelaev18041800m.g[ppp6c(7e-36)] 24	xelaev18041801m.g[ppp6c(5e-79)] 26	-0.0414791	-0.0788873	0.174821
1567	PPP6R3	ppp6r3.l[ppp6r3(0.0)] 1	ppp6r3.s[ppp6r3(6e-106)] 0	0.478215	0.409541	0.703451
1568	PPRC1	pprc1-like.l[pprc1(2e-22)] 79	pprc1-like.s[pprc1(0.0)] 79	0.90442	0.919567	0.913853
1569	PPWD1	ppwd1.l[ppwd1(5e-81)] 3	ppwd1.s[ppwd1(0.0)] 3	0.899684	0.876208	0.8627
1570	PRDM1	xelaev18027228m.g[prdm1(0.0)] 9	xelaev18029311m.g[prdm1(0.0)] 9	0.876944	0.882795	0.966469
1571	PRELID1	prelid1.l[prelid1(0.0)] 2	prelid1.s[prelid1(0.0)] 28	0.637286	0.487714	0.943541
1572	PREP	prep.l[prep(3e-57)] 1	prep.s[prep(1e-127)] 12	0.787569	0.814366	0.843668
1573	PRICKLE1	prickle1.l[prickle1(1e-168)] 45	prickle1.s[prickle1(1e-167)] 45	0.899313	0.889205	0.808568
1574	PRKAA1	prkaa1.l[prkaa1(0.0)] 10	prkaa1.s[prkaa1(0.0)] 24	0.537875	0.439821	0.8592
1575	PRKACA	xelaev18018940m.g[prkaca(0.0)] 1	xelaev18020107m.g[prkaca(0.0)] 9	0.332622	0.232596	0.872257
1576	PRKAG2	xelaev18013320m.g[prkag2(4e-37)] 71	xelaev18015829m.g[prkag2(1e-103)] 49	0.806872	0.661435	0.66603
1577	PRKAR1A	xelaev18044239m.g[ensxetg00000018294(0.0)|prkar1a(8e-44)] 5	xelaev18046845m.g[ensxetg00000018294(0.0)|prkar1a(0.0)] 1	-0.194596	-0.159104	-0.618623
1578	PRKAR2A	prkar2a.l[prkar2a(0.0)] 1	prkar2a.s[prkar2a(0.0)] 1	0.880223	0.829202	0.990216
1579	PRKCD	prkcd.l[prkcd(0.0)] 9	prkcd.s[prkcd(3e-161)] 50	0.802957	0.805785	0.673109
1580	PRKD1	prkd1.l[prkd1(0.0)] 6	prkd1.s[prkd1(0.0)] 84	0.229176	0.163959	0.337862
1581	PRPF19	prpf19.1[prpf19(0.0)] 27	prpf19.s[prpf19(0.0)] 2	0.856086	0.830071	0.405
1582	PRPF31	prpf31.l[prpf31(5e-75)] 2	prpf31.s[prpf31(0.0)] 11	0.406766	0.358474	0.233808
1583	PRPF38A	prpf38a.l[prpf38a(1e-141)] 14	prpf38a.s[prpf38a(4e-50)] 40	0.837177	0.816694	0.645939
1584	PRPF38B	prpf38b.l[prpf38b(0.0)] 33	prpf38b.s[prpf38b(0.0)] 3	0.813843	0.759907	0.946996
1585	PRPF40A	xelaev18044578m.g[prpf40a(1e-77)] 57	xelaev18047097m.g[prpf40a(6e-56)] 26	0.763255	0.78986	0.668684
1586	PRPF4B	xelaev18031579m.g[prpf4b(0.0)] 99	xelaev18033427m.g[prpf4b(0.0)] 99	0.884804	0.914783	0.308516
1587	PRPF6	prpf6.l[prpf6(0.0)] 3	prpf6.s[prpf6(0.0)] 25	0.830881	0.864157	0.876107
1588	PRPF8	prpf8-like.s[prpf8(0.0)] 99	xelaev18011867m.g[prpf8(7e-24)] 6	-0.178991	-0.189648	-0.187184
1589	PRPH	xelaev18013332m.g[prph(3e-162)] 58	xelaev18015840m.g[prph(0.0)] 67	0.416526	0.394714	0.842794
1590	PRPS2	prps2.l[prps2(0.0)] 1	prps2.s[prps2(0.0)] 3	0.544547	0.592443	0.954941
1591	PRR12	prr12-like.l[prr12(0.0)] 55	prr12-like.s[prr12(1e-80)] 37	0.637981	0.631167	0.786081
1592	PRRC1	prrc1.l[prrc1(1e-80)] 7	prrc1.s[prrc1(3e-22)] 7	0.777351	0.86093	0.333521
1593	PRRC2A	prrc2a.l[prrc2a(0.0)] 21	prrc2a.s[prrc2a(0.0)] 21	0.961979	0.960319	0.973241
1594	PRRC2C	prrc2c.l[prrc2c(0.0)] 94	prrc2c.s[prrc2c(0.0)] 39	0.730622	0.772294	0.336807
1595	PRRG4	prrg4.l[prrg4(2e-164)] 133	prrg4.s[prrg4(0.0)] 52	0.838747	0.834935	0.943765
1596	PSAP	psap.l[psap(0.0)] 6	psap.s[psap(0.0)] 1	0.732741	0.815274	0.734006
1597	PSAT1	psat1.l[psat1(0.0)] 2	psat1.s[psat1(0.0)] 134	0.847892	0.876462	0.695182
1598	PSMA2	psma2.l[psma2(0.0)] 49	psma2.s[psma2(0.0)] 27	0.679226	0.475174	0.30912
1599	PSMA3	psma3.l[psma3(4e-80)] 2	psma3.s[psma3(0.0)] 11	0.391511	0.417549	-0.54215
1600	PSMA5	xelaev18002941m.g[psma5(1e-110)] 31	xelaev18014906m.g[psma5(3e-153)] 2	-0.1287	-0.02183	0.399601
1601	PSMA6	psma6.l[psma6(4e-62)] 60	psma6.s[psma6(0.0)] 2	0.805524	0.802656	0.463447
1602	PSMA7	xelaev18043527m.g[psma7(0.0)] 27	xelaev18046236m.g[psma7(0.0)] 28	0.935638	0.905611	0.615372
1603	PSMB2	psmb2.l[psmb2(3e-163)] 28	psmb2.s[psmb2(6e-160)] 28	0.875902	0.794626	0.419208
1604	PSMB3	psmb3.l[psmb3(6e-92)] 2	psmb3.s[pip4k2a(3e-128)|psmb3(0.0)] 2	0.819141	0.858494	-0.406708
1605	PSMB5	psmb5.l[psmb5(0.0)] 28	psmb5.s[psmb5(0.0)] 2	0.918346	0.887823	0.441714
1606	PSMB7	psmb7.l[psmb7(0.0)] 2	psmb7.s[psmb7(0.0)] 28	0.866366	0.810067	0.53727
1607	PSMC1	psmc1.l[psmc1(0.0)] 2	psmc1.s[psmc1(0.0)] 16	0.890095	0.906608	0.470236
1608	PSMC2	psmc2.l[psmc2(0.0)] 2	psmc2.s[psmc2(0.0)] 16	0.944097	0.929467	0.935612
1609	PSMC3	psmc3.l[psmc3(0.0)] 2	psmc3.s[psmc3(0.0)] 10	0.137845	-0.326407	-0.793235
1610	PSMC5	psmc5.l[psmc5(6e-134)] 2	psmc5.s[psmc5(0.0)|smarcd2(2e-41)] 2	0.683373	0.534666	0.566862
1611	PSMC6	psmc6.l[psmc6(0.0)] 2	psmc6.s[psmc6(0.0)] 16	0.875035	0.833008	0.897984
1612	PSMD1	psmd1.1[psmd1(6e-65)] 27	psmd1.s[psmd1(2e-129)] 2	0.74856	0.598703	0.562187
1613	PSMD11	psmd11.l[psmd11(0.0)] 11	psmd11.s[psmd11(0.0)] 28	0.800293	0.668149	0.584516
1614	PSMD12	xelaev18044260m.g[psmd12(0.0)] 2	xelaev18046862m.g[psmd12(0.0)] 12	-0.0207012	-0.337368	-0.559393
1615	PSMD14	psmd14.l[psmd14(5e-69)] 16	psmd14.s[psmd14(0.0)] 2	0.894197	0.88184	0.945845
1616	PSMD2	psmd2.l[psmd2(0.0)] 28	psmd2.s[psmd2(0.0)] 10	0.472451	0.200951	0.418787
1617	PSMD3	psmd3.l[psmd3(0.0)] 2	psmd3.s[psmd3(0.0)] 2	0.785072	0.715228	0.157572
1618	PSMD4	xelaev18040907m.g[psmd4(0.0)] 2	xelaev18042999m.g[psmd4(5e-64)] 11	0.4689	0.37768	-0.285828
1619	PSMD6	psmd6.l[psmd6(0.0)] 2	psmd6.s[psmd6(1e-52)] 28	0.710569	0.661403	-0.272925
1620	PSMD7	psmd7.l[psmd7(0.0)] 11	psmd7.s[psmd7(0.0)] 11	0.849903	0.768849	0.391724
1621	PSMD8	psmd8.l[psmd8(0.0)|spred3(0.0)] 27	psmd8.s[psmd8(8e-106)] 3	0.62857	0.575337	0.650741
1622	PSME3	psme3.l[psme3(0.0)] 13	psme3.s[psme3(7e-106)] 13	0.0236516	0.0419057	0.135124
1623	PSPH	psph.l[psph(1e-47)] 104	psph.s[psph(8e-50)] 104	0.830607	0.879594	-0.486624
1624	PTBP1	xelaev18006266m.g[ptbp1(2e-90)] 92	xelaev18009796m.g[ptbp1(2e-121)] 35	0.544139	0.558587	0.463247
1625	PTBP3	ptbp3.1[rod1(0.0)] 81	ptbp3.l[rod1(0.0)] 4	0.769992	0.711395	0.898402
1626	PTCH2	ptch2.l[ptch2(0.0)] 47	ptch2.s[ptch2(0.0)] 47	0.928891	0.921873	0.966957
1627	PTEN	xelaev18034363m.g[pten(0.0)] 22	xelaev18036763m.g[pten(0.0)] 25	0.262268	0.285893	-0.0538705
1628	PTGES3	cuff.28779[ptges3(1e-150)] 103	ptges3.l[ptges3(0.0)] 103	0.901209	0.861517	0.976877
1629	PTGS2	cuff.12336[ptgs2(4e-22)] 35	ptgs2.s[ptgs2(0.0)] 35	0.988348	0.987674	0.994384
1630	PTK2B	ptk2b.l[ptk2b(0.0)] 9	ptk2b.s[ptk2b(2e-177)] 4	0.773244	0.771164	0.820128
1631	PTK7	ptk7.l[ltk(0.0)|ptk7(4e-119)] 20	ptk7.s[ltk(5e-107)|ptk7(0.0)] 65	0.738588	0.778826	0.775613
1632	PTMA	xelaev18003257m.g[ptma(0.0)] 11	xelaev18029579m.g[ptma(9e-67)] 29	0.865903	0.667819	0.859752
1633	PTP4A1	ptp4a1.l[ptp4a1(0.0)] 10	ptp4a1.s[ptp4a1(0.0)] 13	-0.110009	-0.0614048	-0.742173
1634	PTP4A2	ptp4a2.l[ptp4a2(2e-105)] 7	ptp4a2.s[ptp4a2(0.0)] 2	0.307411	0.382762	-0.0840167
1635	PTPN2	ptpn2-like.l[ptpn2(1e-90)] 1	ptpn2-like.s[ptpn2(0.0)] 3	0.612711	0.742017	0.899023
1636	PTPN9	loc100489200-like.l[ptpn9(9e-95)] 5	loc100489200-like.s[ptpn9(0.0)] 77	0.182693	0.167864	0.405759
1637	PTPRF	xelaev18023058m.g[ptprf(0.0)] 115	xelaev18025168m.g[ptprf(0.0)] 122	0.509669	0.491242	0.243851
1638	PTPRU	ptpru.l[ptpru(0.0)] 67	ptpru.s[ptpru(0.0)] 67	0.884454	0.902548	0.832205
1639	PUM1	xelaev18012056m.g[pum1(0.0)] 62	xelaev18015120m.g[pum1(0.0)] 85	0.766355	0.809023	0.609902
1640	PUM2	pum2.l[pum2(2e-102)] 91	pum2.s[pum2(2e-102)] 91	0.918431	0.877193	0.969652
1641	PURB	loc100495008.l[purb(0.0)] 80	loc100495008.s[purb(0.0)] 80	0.813993	0.827015	0.788231
1642	PVRL1	pvrl1-like.2.l[pvrl1(0.0)] 9	pvrl1-like.2.s[pvrl1(0.0)] 9	0.637093	0.606277	0.691289
1643	PVRL2	xelaev18036021m.g[pvrl2(2e-56)] 22	xelaev18037758m.g[pvrl2(0.0)] 22	0.807372	0.822153	0.862325
1644	PVRL3	pvrl3.l[pvrl3(0.0)] 19	pvrl3.s[pvrl3(0.0)] 0	0.284093	0.315671	-0.0513438
1645	PXDN	pxdn.l[pxdn(7e-78)] 23	pxdn.s[pxdn(3e-81)] 23	0.292338	0.277405	0.55521
1646	PXN	pxn.l[pxn(0.0)] 81	pxn.s[pxn(0.0)] 8	0.438564	0.411977	0.684849
1647	PYGL	pygl.l[pygl(0.0)] 12	pygl.s[pygl(0.0)] 12	0.888187	0.824049	0.987973
1648	PYGM	pygm.l[pygm(5e-154)] 5	pygm.s[pygm(0.0)] 41	0.450883	0.00369613	-0.43945
1649	QKI	xelaev18026846m.g[qki(3e-33)] 89	xelaev18029074m.g[qki(0.0)] 89	0.890643	0.889914	0.465469
1650	QSOX2	qsox2.l[qsox2(0.0)] 1	qsox2.s[qsox2(1e-32)] 91	0.730101	0.729784	0.839819
1651	R3HDM2	r3hdm2.l[r3hdm2(2e-126)] 39	r3hdm2.s[r3hdm2(1e-161)|stac3(0.0)] 88	0.781345	0.811327	0.574248
1652	RAB10	xelaev18028304m.g[rab10(5e-150)] 6	xelaev18030248m.g[rab10(6e-152)] 3	0.680637	0.713289	0.133544
1653	RAB11A	rab11a.l[rab11a(0.0)] 7	rab11a.s[rab11a(3e-112)] 5	0.782703	0.768418	0.933512
1654	RAB11B	rab11b.1.l[rab11b.1(0.0)] 10	rab11b.1.s[rab11b.1(4e-52)] 6	0.591113	0.622851	0.841124
1655	RAB1A	rab1a.l[rab1a(1e-45)] 36	rab1a.s[rab1a(0.0)] 7	0.855134	0.862293	0.869862
1656	RAB27A	xelaev18018187m.g[rab27a(0.0)] 4	xelaev18020651m.g[rab27a(4e-153)] 4	0.803982	0.806771	0.681731
1657	RAB2B	rab2b.l[rab2b(0.0)] 30	rab2b.s[rab2b(0.0)] 11	0.74577	0.720667	0.518892
1658	RAB3D	rab3d.1[rab3d(0.0)] 5	rab3d.l[rab3d(0.0)] 5	0.879679	0.853724	0.98856
1659	RAB5A	xelaev18031036m.g[rab5a(0.0)] 1	xelaev18033109m.g[rab5a(5e-51)] 3	0.354785	0.39016	0.439032
1660	RAB6A	loc100124772.s[rab6a(1e-25)] 5	xelaev18014083m.g[rab6a(0.0)] 4	0.81886	0.788019	0.956566
1661	RAB8A	cuff.16534[rab8a(7e-125)] 63	xelaev18009896m.g[rab8a(5e-147)] 5	0.671828	0.674795	0.9534
1662	RABGAP1L	rabgap1l.l[rabgap1l(1e-87)] 9	rabgap1l.s[rabgap1l(0.0)] 9	0.729649	0.761879	0.0203034
1663	RAC1	rac1.l[rac1(1e-57)] 104	rac1.s[rac1(1e-97)] 1	0.444337	0.423394	0.686548
1664	RACGAP1	racgap1.l[racgap1(0.0)] 57	racgap1.s[racgap1(2e-50)] 33	0.75603	0.669014	0.946531
1665	RAD21	rad21.l[rad21(2e-56)] 1	rad21.s[rad21(0.0)] 1	0.72284	0.733791	0.85283
1666	RAD23B	rad23b.l[rad23b(0.0)] 64	rad23b.s[rad23b(0.0)] 64	0.812906	0.760442	0.924218
1667	RAD54L2	rad54l2.l[rad54l2(0.0)] 19	rad54l2.s[rad54l2(0.0)] 66	0.833148	0.843452	0.937007
1668	RAE1	xelaev18043499m.g[rae1(6e-28)] 13	xelaev18046216m.g[rae1(4e-59)] 71	0.333384	0.457494	-0.385063
1669	RAF1	xelaev18001868m.g[raf1(3e-112)] 1	xelaev18002603m.g[raf1(3e-159)] 6	0.783851	0.827004	0.90885
1670	RALB	xelaev18016623m.g[ralb(2e-47)] 1	xelaev18019711m.g[ralb(0.0)] 1	0.759594	0.746458	0.958751
1671	RALBP1	ralbp1.l[ralbp1(0.0)] 52	ralbp1.s[ralbp1(0.0)] 1	0.731535	0.739422	0.806172
1672	RALGDS	ralgds.l[ralgds(2e-31)] 15	ralgds.s[ralgds(2e-23)] 89	0.590206	0.347115	0.555789
1673	RAN	ran.l[ran(1e-29)] 17	ran.s[ran(4e-31)] 17	0.952166	0.936441	0.815051
1674	RANBP1	xelaev18007714m.g[ranbp1(3e-52)] 71	xelaev18010555m.g[ranbp1(0.0)] 27	0.813693	0.709773	0.26656
1675	RANBP2	ranbp2.l[ranbp2(0.0)] 43	ranbp2.s[ranbp2(0.0)] 99	0.905693	0.9198	0.702656
1676	RANBP3	ranbp3.l[ranbp3(0.0)] 8	ranbp3.s[ranbp3(0.0)] 43	0.898841	0.90517	0.738244
1677	RANBP9	ranbp9.1[ranbp9(0.0)] 47	ranbp9.l[ranbp9(1e-34)] 89	0.419771	0.378088	0.296347
1678	RANGAP1	xelaev18023679m.g[rangap1(9e-45)] 13	xelaev18025680m.g[rangap1(0.0)] 13	0.787144	0.782036	0.798579
1679	RAP1B	rap1b.l[rap1b(0.0)] 9	rap1b.s[rap1b(0.0)] 98	0.338595	0.471756	-0.409963
1680	RAP2B	rap2b.l[rap2b(0.0)] 9	rap2b.s[rap2b(0.0)] 4	0.727129	0.729435	0.685538
1681	RAP2C	xelaev18038991m.g[rap2c(0.0)] 32	xelaev18042306m.g[rap2c(0.0)] 27	0.125358	0.188758	0.782072
1682	RAPGEF2	rapgef2.l[rapgef2(0.0)] 15	rapgef2.s[rapgef2(0.0)] 51	0.821454	0.84273	0.909224
1683	RARA	rara.l[rara(0.0)] 23	rara.s[rara(0.0)] 23	0.861977	0.852108	0.963231
1684	RASAL2	rasal2-like.2.l[rasal2(0.0)] 15	rasal2-like.2.s[rasal2(2e-123)] 69	0.725704	0.683124	0.917594
1685	RASD1	rasd1.l[rasd1(0.0)] 10	xelaev18045568m.g[med9(1e-100)|rasd1(5e-114)] 14	0.371154	0.407695	0.133488
1686	RASSF3	xelaev18017523m.g[rassf3(0.0)] 50	xelaev18021192m.g[rassf3(0.0)] 9	0.611904	0.697585	-0.526785
1687	RAX	rax.l[rax(6e-27)] 38	rax.s[rax(0.0)] 38	0.982556	0.984255	0.981636
1688	RBBP4	rbbp4.1[rbbp4(4e-124)] 106	rbbp4.l[rbbp4(8e-113)] 106	0.845555	0.805919	0.118014
1689	RBBP6	xelaev18045469m.g[rbbp6(5e-26)] 14	xelaev18047724m.g[rbbp6(6e-99)] 91	0.253945	0.393178	0.761685
1690	RBBP7	rbbp7.l[rbbp7(0.0)] 11	rbbp7.s[rbbp7(0.0)] 106	0.765441	0.638589	-0.646237
1691	RBFOX2	rbfox2.s[rbfox2(3e-59)] 34	xelaev18023530m.g[rbfox2(0.0)] 115	0.709676	0.612813	0.907093
1692	RBL1	xelaev18043969m.g[rbl1(4e-178)] 85	xelaev18046631m.g[rbl1(0.0)] 57	0.753216	0.785215	0.497188
1693	RBM14	rbm14.l[rbm14(2e-67)] 86	rbm14.s[rbm14(0.0)] 140	0.699106	0.70746	0.749483
1694	RBM17	rbm17.l[rbm17(0.0)] 14	rbm17.s[rbm17(6e-110)] 71	0.550717	0.416913	0.324376
1695	RBM20	rbm20.l[rbm20(0.0)] 41	rbm20.s[pdcd4(0.0)|rbm20(5e-164)] 41	0.859377	0.736929	0.186629
1696	RBM24	rbm24.l[rbm24(4e-175)] 41	rbm24.s[rbm24(9e-152)] 34	0.683831	0.52397	0.874285
1697	RBM25	rbm25.l[rbm25(0.0)] 66	rbm25.s[rbm25(2e-35)] 26	0.52888	0.681778	0.27011
1698	RBM26	rbm26.l[rbm26(2e-82)] 43	rbm26.s[rbm26(0.0)] 37	0.130984	0.420936	-0.796875
1699	RBM27	rbm27.l[rbm27(4e-143)] 59	rbm27.s[rbm27(0.0)] 75	0.872727	0.863331	0.967148
1700	RBM33	rbm33.l[ensxetg00000025367(4e-89)|rbm33(2e-139)] 39	rbm33.s[rbm33(1e-146)] 39	0.862456	0.857045	0.160432
1701	RBM39	rbm39.l[rbm39(2e-49)] 32	rbm39.s[rbm39(9e-124)] 3	0.545499	0.580765	0.468867
1702	RBM47	rbm47.l[rbm47(0.0)] 35	rbm47.s[rbm47(2e-85)] 68	0.897133	0.892446	0.119384
1703	RBM4B	rbm4b.l[rbm4b(6e-42)] 61	rbm4b.s[rbm4b(5e-56)] 86	0.673519	0.759448	0.90907
1704	RBM6	rbm6.l[rps20(0.0)] 2	rbm6.s[rps20(0.0)] 2	0.951033	0.92565	0.925053
1705	RBM7	loc101735152.1[rbm7(0.0)] 14	loc101735152.l[xb-gene-5789558(2e-156)|rbm7(0.0)] 1	0.0912096	0.0196159	0.665975
1706	RBMS1	rbms1.l[rbms1(0.0)] 8	rbms1.s[rbms1(0.0)] 8	0.75766	0.754246	0.80396
1707	RBMX	rbmx-like.l[rbmx(0.0)] 40	rbmx-like.s[rbmx(0.0)] 3	0.902224	0.889593	0.966719
1708	RC3H1	rc3h1-like.l[rc3h1(0.0)] 39	rc3h1-like.s[rc3h1(0.0)] 37	0.783783	0.724259	0.564862
1709	RCC1	rcc1.l[rcc1(3e-101)] 17	rcc1.s[rcc1(0.0)] 2	0.202661	-0.0222351	0.568774
1710	RCL1	xetrov90002209m.1[rcl1(3e-54)] 13	xetrov90002209m.l[rcl1(0.0)] 3	0.192869	0.21758	-0.238153
1711	RCOR1	rcor1.l[rcor1(0.0)] 4	rcor1.s[rcor1(0.0)] 44	0.454608	0.354567	0.769498
1712	RDH10	rdh10.1[rdh10(2e-119)] 111	rdh10.s[rdh10(0.0)] 1	0.24248	0.254886	-0.0809992
1713	RDX	loc101733385.l[rdx(0.0)|rdx(3e-52)] 24	loc101733385.s[rdx(0.0)] 1	0.620512	0.701556	0.562098
1714	RER1	rer1.l[rer1(0.0)] 4	rer1.s[rer1(0.0)] 12	0.231439	0.254271	0.0207295
1715	RERE	rere.l[rere(3e-121)] 39	rere.s[rere(5e-89)] 18	0.54442	0.582733	0.694394
1716	REST	rest.l[rest(5e-108)] 4	rest.s[rest(0.0)] 8	0.596248	0.605634	0.920099
1717	REV1	rev1.l[rev1(7e-140)] 1	rev1.s[rev1(3e-109)] 18	0.619498	0.519983	0.908449
1718	REXO4	rexo4.l[rexo4(0.0)] 29	rexo4.s[rexo4(0.0)] 2	0.64332	0.71959	-0.156534
1719	RFK	rfk.l[rfk(0.0)] 36	rfk.s[rfk(0.0)] 34	0.0680056	0.0399699	-0.087524
1720	RFX2	rfx2.l[rfx2(1e-43)] 25	rfx2.s[rfx2(1e-117)] 1	0.673154	0.727252	0.69862
1721	RFX4	rfx4.l[rfx4(0.0)] 19	rfx4.s[rfx4(0.0)] 19	0.879379	0.899604	0.901057
1722	RGMA	rgma.l[rgma(0.0)] 18	rgma.s[rgma(0.0)] 18	0.843617	0.863913	0.824815
1723	RGS19	xelaev18043604m.g[rgs19(8e-41)] 3	xelaev18046332m.g[rgs19(2e-111)] 11	0.55441	0.505543	0.623671
1724	RHBDD2	rhbdd2.l[rhbdd2(0.0)] 10	rhbdd2.s[rhbdd2(0.0)] 1	0.464888	0.451686	0.792527
1725	RHEBL1	rhebl1.l[rhebl1(2e-109)] 3	rhebl1.s[rhebl1(4e-126)] 3	0.874935	0.895805	0.633581
1726	RHOB	rhob.l[rhob(0.0)] 20	rhob.s[rhob(9e-47)] 18	0.634917	0.673255	0.713941
1727	RHOT2	rhot2.l[rhot2(2e-70)] 65	rhot2.s[rhot2(0.0)] 123	0.483384	0.311262	0.690368
1728	RHOU	rhou.l[rhou(7e-42)] 83	rhou.s[rhou(2e-63)] 4	0.313496	0.191178	0.272786
1729	RHOV	cuff.62177[rhov(2e-123)] 35	rhov.l[rhov(2e-150)] 9	0.429792	0.459542	0.815831
1730	RIBC1	xelaev18022260m.g[ribc1(6e-37)] 8	xelaev18041721m.g[gpkow(2e-57)|ribc1(0.0)] 14	0.137456	0.10927	0.00291584
1731	RICTOR	rictor-like.l[rictor(0.0)] 21	rictor-like.s[rictor(0.0)] 66	0.831935	0.847869	0.752019
1732	RIMKLB	rimklb-like.l[rimklb(0.0)] 56	rimklb-like.s[rimklb(0.0)] 16	0.140882	0.167073	0.185201
1733	RIOK1	riok1.l[rbm22(6e-36)|riok1(2e-68)] 13	riok1.s[riok1(0.0)] 13	0.531123	0.505793	0.683523
1734	RIOK2	riok2.l[riok2(0.0)] 116	riok2.s[riok2(5e-153)] 116	0.478314	0.472924	0.700517
1735	RIOK3	riok3.l[riok3(6e-119)] 7	riok3.s[riok3(0.0)] 2	0.720209	0.688382	0.607562
1736	RIPK4	ripk4.l[ripk4(0.0)] 35	ripk4.s[ripk4(0.0)] 112	0.358183	0.295815	0.71604
1737	RLF	rlf.l[rlf(0.0)] 131	rlf.s[rlf(0.0)] 32	0.435917	0.407973	0.685127
1738	RLIM	xelaev18038755m.g[rlim(1e-119)] 85	xelaev18042049m.g[rlim(0.0)] 62	0.759128	0.779972	0.613124
1739	RMND5A	rmnd5a.l[rmnd5a(0.0)] 0	rmnd5a.s[rmnd5a(4e-64)] 1	0.152989	0.135486	0.531316
1740	RNASEH1	cuff.43693[ensxetg00000030371(0.0)|rnaseh1(8e-148)] 3	xelaev18030053m.g[rnaseh1(1e-82)|rps7(1e-81)] 2	0.140224	-0.186292	-0.660182
1741	RND1	rnd1.l[rnd1(1e-34)] 35	rnd1.s[rnd1(0.0)] 12	0.381698	0.355359	0.948096
1742	RNF10	rnf10.l[rnf10(0.0)] 91	rnf10.s[rnf10(0.0)] 21	0.48367	0.4847	0.158153
1743	RNF111	rnf111.l[rnf111(1e-37)] 39	rnf111.s[rnf111(2e-30)] 91	0.900179	0.900803	0.833396
1744	RNF115	rnf115.l[rnf115(0.0)] 24	rnf115.s[rnf115(5e-180)] 7	0.207533	0.298871	-0.786601
1745	RNF121	rnf121.l[rnf121(2e-177)] 7	rnf121.s[rnf121(0.0)] 4	0.799264	0.812544	0.633304
1746	RNF126	rnf126.l[rnf126(1e-64)] 3	rnf126.s[rnf126(9e-89)] 3	0.735017	0.753768	0.799838
1747	RNF13	rnf13.l[rnf13(0.0)] 58	rnf13.s[rnf13(0.0)] 19	0.588573	0.568899	0.832937
1748	RNF146	rnf146.1[rnf146(0.0)] 60	rnf146.l[rnf146(0.0)] 43	0.593819	0.603642	0.438582
1749	RNF19A	rnf19a.l[rnf19a(0.0)] 97	rnf19a.s[rnf19a(7e-106)] 89	0.33073	0.130851	0.749637
1750	RNF2	rnf2.l[rnf2(0.0)] 42	rnf2.s[rnf2(0.0)] 5	0.00517025	-0.0986169	0.785737
1751	RNF220	rnf220.1.l[rnf220.1(0.0)] 14	rnf220.1.s[rnf220.1(0.0)] 14	0.889186	0.862953	0.792141
1752	RNF38	rnf38.1[rnf38(0.0)] 26	rnf38.l[rnf38(1e-74)] 94	0.589181	0.626581	0.361392
1753	RNF40	rnf40-like.l[rnf40(4e-59)] 59	rnf40-like.s[rnf40(3e-163)] 66	0.802158	0.81112	0.607737
1754	RNF41	rnf41.l[rnf41(0.0)] 6	rnf41.s[rnf41(0.0)] 23	-0.120037	-0.0175201	-0.364906
1755	RNF43	rnf43.l 5	rnf43.s 15	0.830411	0.794213	0.968039
1756	RNF44	rnf44.l[rnf44(0.0)] 8	rnf44.s[rnf44(0.0)] 0	0.607117	0.608576	0.764283
1757	RNPS1	xelaev18045402m.g[rnps1(3e-87)] 62	xelaev18047679m.g[rnps1(2e-98)] 24	0.506577	0.591419	0.171352
1758	ROBO3	robo3.1[robo3(0.0)] 19	robo3.l[robo3(0.0)] 19	0.894958	0.890735	0.968811
1759	ROR2	ror2.l[ror2(0.0)] 18	ror2.s[ror2(0.0)] 18	0.955259	0.96073	0.665679
1760	RPA1	rpa1.l[rpa1(0.0)] 106	rpa1.s[rpa1(3e-134)] 106	0.45656	0.385815	0.475892
1761	RPF1	rpf1.l[rpf1(0.0)] 29	rpf1.s[rpf1(0.0)] 29	0.927608	0.848515	0.955138
1762	RPL10	xelaev18038083m.g[rpl10(0.0)] 2	xelaev18040976m.g[rpl10(1e-61)] 2	0.902855	0.912172	0.83927
1763	RPL12	xetrov90028482m.l[rpl12(0.0)] 82	xetrov90028482m.s[rpl12(0.0)] 2	0.590575	0.468957	-0.50503
1764	RPL13	xelaev18003572m.g[rpl13(0.0)] 2	xelaev18024869m.g[rpl13(0.0)] 2	0.982329	0.975198	0.970867
1765	RPL13A	xelaev18044306m.g[rpl13a(0.0)] 2	xelaev18046892m.g[rpl13a(0.0)] 2	0.974525	0.962754	0.970745
1766	RPL14	rpl14.l[ensxetg00000000809(2e-179)] 2	rpl14.s[ensxetg00000000809(2e-92)] 2	0.969169	0.9693	0.947554
1767	RPL15	rpl15.l[rpl15(0.0)] 2	rpl15.s[rpl15(0.0)] 2	0.977862	0.976012	0.965559
1768	RPL17	rpl17.l[rpl17(0.0)] 2	rpl17.s[rpl17(0.0)] 2	0.978407	0.966633	0.992904
1769	RPL18	xelaev18035926m.g[rpl18(0.0)] 2	xelaev18037699m.g[rpl18(0.0)] 2	0.968577	0.951172	0.978635
1770	RPL18A	xelaev18017507m.g[c12orf66(8e-84)|rpl18a(0.0)] 2	xelaev18021206m.g[rpl18a(0.0)] 2	0.961545	0.966908	0.962853
1771	RPL19	rpl19.l[rpl19(0.0)] 2	rpl19.s[rpl19(0.0)] 2	0.936239	0.912821	0.983909
1772	RPL23	rpl23.l[rpl23(5e-132)] 2	rpl23.s[rpl23(2e-134)] 2	0.935296	0.910238	0.956198
1773	RPL23A	cuff.26489[rpl23a(2e-146)] 2	xelaev18011698m.g[rpl23a(0.0)] 2	0.865952	0.860782	0.877543
1774	RPL24	rpl24.l[rpl24(5e-54)] 2	rpl24.s[rpl24(3e-59)] 2	0.98459	0.982058	0.966915
1775	RPL26	xelaev18017253m.g[atp6v0e1(4e-109)|rpl26(0.0)] 2	xelaev18021410m.g[rpl26(1e-164)] 2	0.601679	0.602635	0.680431
1776	RPL27A	rpl27a-like.l[rpl27a(0.0)] 2	rpl27a-like.s[rpl27a(0.0)] 2	0.982016	0.980371	0.993126
1777	RPL28	xelaev18035949m.g[rpl28(2e-177)] 2	xelaev18037717m.g[rpl28(0.0)] 2	0.945839	0.929146	0.895045
1778	RPL29	rpl29.l[rpl29(4e-138)] 2	rpl29.s[rpl29(7e-111)] 2	0.974794	0.969913	0.975536
1779	RPL3	rpl3.l[rpl3(0.0)] 2	rpl3.s[rpl3(4e-156)] 28	0.444112	0.448248	0.417025
1780	RPL31	xelaev18012938m.g[rpl31(3e-138)] 2	xelaev18015505m.g[rpl31(2e-173)] 2	0.962921	0.955741	0.9648
1781	RPL34	xelaev18005628m.g[rpl34(2e-25)] 2	xelaev18009329m.g[rpl34(3e-159)] 2	0.919234	0.871778	0.966201
1782	RPL35	rpl35.l[rpl35(5e-171)] 2	rpl35.s[rpl35(6e-178)] 28	0.927181	0.907981	0.736504
1783	RPL36	rpl36.l[rpl36(2e-161)] 2	rpl36.s[rpl36(2e-141)] 2	0.942829	0.905191	0.98528
1784	RPL36A	xelaev18038536m.g[rpl36a(1e-167)] 2	xelaev18041952m.g[rpl36a(3e-161)] 2	0.775724	0.82908	0.389754
1785	RPL37	xelaev18008335m.g[rpl37(3e-123)] 2	xelaev18010999m.g[rpl37(5e-134)] 2	0.933771	0.930268	0.929274
1786	RPL38	rpl38.l[rpl38(3e-114)] 2	rpl38.s[rpl38(1e-107)] 2	0.884651	0.847393	0.872408
1787	RPL39	rpl39.l[rpl39(2e-103)] 2	rpl39.s[rpl39(4e-113)] 2	0.953683	0.94445	0.9137
1788	RPL4	xelaev18018449m.g[rpl4(0.0)] 2	xelaev18020426m.g[rpl4(3e-141)] 2	0.948872	0.933294	0.994071
1789	RPL5	rpl5.l[rpl5(2e-114)] 2	rpl5.s[rpl5(0.0)] 2	0.964067	0.9393	0.97654
1790	RPL6	xelaev18007868m.g[rpl6(0.0)] 2	xelaev18010675m.g[rpl6(0.0)] 2	0.931335	0.898275	0.975327
1791	RPL7A	xelaev18038372m.g[rpl7a(0.0)] 2	xelaev18041589m.g[rpl7a(0.0)] 2	0.971556	0.962037	0.985655
1792	RPL8	rpl8.l[rpl8(0.0)] 2	rpl8.s[rpl8(0.0)] 2	0.960726	0.945062	0.989406
1793	RPL9	loc101733414.l[rpl9(0.0)] 2	loc101733414.s[rpl9(0.0)] 2	0.978954	0.974243	0.980072
1794	RPLP0	rplp0.l[rplp0(0.0)] 2	rplp0.s[rplp0(0.0)] 2	0.597448	0.525453	0.63614
1795	RPLP1	cuff.51838[rplp1(1e-146)] 2	rplp1.l[rplp1(3e-154)] 2	0.979194	0.977125	0.978219
1796	RPLP2	xelaev18022104m.g[rplp2(0.0)] 2	xelaev18024282m.g[rplp2(6e-169)] 2	0.964415	0.956359	0.970383
1797	RPN1	rpn1.l[rpn1(0.0)] 4	rpn1.s[rpn1(4e-131)] 7	0.906012	0.906258	0.953646
1798	RPN2	rpn2.1[rpn2(9e-97)] 7	rpn2.s[rpn2(0.0)] 7	0.906639	0.899118	0.982021
1799	RPRD1A	rprd1a.1[rprd1a(0.0)] 1	rprd1a.s[rprd1a(0.0)] 17	0.473099	0.552465	-0.134697
1800	RPRD2	rprd2-like.l[rprd2(2e-150)] 37	rprd2-like.s[rprd2(2e-179)] 37	0.722281	0.704705	-0.186571
1801	RPS11	xelaev18044305m.g[rps11(4e-51)] 82	xelaev18046891m.g[rps11(7e-49)] 2	0.670429	0.484018	0.788554
1802	RPS13	rps13.l[rps13(3e-76)] 2	rps13.s[rps13(5e-88)] 2	0.861596	0.831037	0.926999
1803	RPS14	xelaev18016915m.g[rps14(0.0)] 2	xelaev18020043m.g[rps14(0.0)] 2	0.976804	0.972158	0.961632
1804	RPS15	xelaev18006227m.g[rps15(0.0)] 2	xelaev18009759m.g[rps15(0.0)] 2	0.971497	0.962484	0.979949
1805	RPS15A	xelaev18045199m.g[rps15a(4e-129)] 2	xelaev18047520m.g[rps15a(6e-124)] 2	0.972802	0.964651	0.958898
1806	RPS16	rps16.l[rps16(0.0)] 2	rps16.s[rps16(0.0)] 2	0.955324	0.946882	0.95433
1807	RPS17	xelaev18018088m.g[rps17(0.0)] 2	xelaev18020741m.g[rps17(0.0)] 2	0.978027	0.968331	0.979434
1808	RPS18	xelaev18039125m.g[rps18(0.0)] 82	xelaev18042417m.g[rps18(2e-174)] 28	0.925815	0.872119	0.85012
1809	RPS19	xelaev18003966m.g[rps19(0.0)] 2	xelaev18036222m.g[rps19(1e-165)] 11	0.540586	0.421795	0.533512
1810	RPS2	xelaev18045525m.g[rps2(0.0)] 2	xelaev18047771m.g[rps2(0.0)] 2	0.958424	0.94773	0.949321
1811	RPS23	rps23.l[rps23(0.0)] 2	rps23.s[rps23(0.0)] 2	0.976983	0.972868	0.967145
1812	RPS24	cuff.1125[rps24(1e-75)] 2	cuff.4958[rps24(2e-58)] 2	0.965166	0.940974	0.979629
1813	RPS25	rps25.1[rps25(0.0)] 2	rps25.l[rps25(0.0)] 2	0.917989	0.885484	0.910253
1814	RPS26	rps26.l[rps26(0.0)] 2	rps26.s[rps26(2e-49)] 2	0.971608	0.965454	0.904363
1815	RPS27A	xetrov90013213m.l[rps27a(0.0)] 28	xetrov90013213m.s[rps27a(0.0)] 2	0.929724	0.863869	0.937233
1816	RPS28P9	rps28p9.l[rps28p9(1e-145)] 2	rps28p9.s[rps28p9(6e-134)] 28	0.900058	0.865132	0.831957
1817	RPS29	rps29.l[rps29(8e-73)] 2	rps29.s[rps29(5e-36)] 28	0.932049	0.896471	0.921933
1818	RPS3	xelaev18014054m.g[rps3(0.0)] 2	xelaev18016414m.g[rps3(0.0)] 2	0.922013	0.884972	0.989579
1819	RPS3A	rps3a.l[rps3a(0.0)] 2	rps3a.s[rps3a(0.0)] 2	0.9768	0.957406	0.994082
1820	RPS4X	rps4x.l[rps4x(0.0)] 2	rps4x.s[rps4x(0.0)] 2	0.957007	0.93474	0.952839
1821	RPS5	rps5.l[rps5(0.0)] 2	rps5.s[rps5(0.0)] 2	0.950753	0.945776	0.969337
1822	RPS6	rps6.l[opn3(0.0)|rps6(0.0)] 2	rps6.s[rps6(0.0)] 2	0.967335	0.946714	0.96541
1823	RPS6KB1	xelaev18012650m.g[rps6kb1(0.0)] 43	xelaev18015284m.g[rps6kb1(0.0)] 8	0.861012	0.858433	0.928943
1824	RPS8	rps8.l[rps8(0.0)] 2	rps8.s[rps8(0.0)] 2	0.948427	0.93421	0.970322
1825	RPSA	xelaev18023531m.g[rpsa(0.0)] 2	xelaev18025548m.g[rpsa(0.0)] 2	0.879259	0.8372	0.972101
1826	RQCD1	rqcd1.l[rqcd1(4e-102)] 14	rqcd1.s[rqcd1(0.0)] 17	0.674376	0.576864	0.637696
1827	RRAS	xelaev18036047m.g[rras(0.0)] 63	xelaev18037781m.g[rras(0.0)] 5	0.709742	0.773231	0.979602
1828	RRBP1	xelaev18026608m.g[rrbp1(9e-180)] 7	xelaev18028865m.g[rrbp1(2e-120)] 9	0.750092	0.791894	0.780227
1829	RREB1	rreb1.l[rreb1(0.0)] 96	rreb1.s[rreb1(0.0)] 68	0.892085	0.81175	0.871741
1830	RRM1	rrm1.l[rrm1(0.0)] 12	rrm1.s[rrm1(0.0)] 106	0.229065	0.274388	-0.172799
1831	RRP15	rrp15.l[rrp15(2e-168)] 64	rrp15.s[rrp15(6e-179)] 127	0.775765	0.70524	0.928539
1832	RRP1B	rrp1b.l[rrp1b(0.0)] 14	rrp1b.s[rrp1b(4e-68)] 13	0.595775	0.5647	0.49095
1833	RRP7A	rrp7a-like.l[rrp7a(0.0)] 3	rrp7a-like.s[rrp7a(0.0)] 13	0.359607	0.377831	-0.469094
1834	RRP9	rrp9.l[rrp9(0.0)] 64	rrp9.s[rrp9(0.0)] 64	0.756409	0.755522	0.685203
1835	RRS1	rrs1.l[ensxetg00000030001(2e-165)] 127	rrs1.s[ensxetg00000030001(4e-166)] 64	0.659845	0.714783	0.128458
1836	RSL1D1	rsl1d1-like.l[rsl1d1(0.0)] 103	rsl1d1-like.s[rsl1d1(0.0)] 100	0.778404	0.72283	0.803913
1837	RSL24D1	xelaev18018189m.g[rsl24d1(1e-146)] 2	xelaev18020648m.g[rsl24d1(4e-150)] 3	0.648199	0.385947	0.942966
1838	RSRC1	xelaev18027659m.g[rsrc1(1e-108)] 17	xelaev18029756m.g[rsrc1(0.0)] 17	0.968204	0.96255	0.886116
1839	RTN4	rtn4.l[rtn4(3e-49)] 44	rtn4.s[rtn4(1e-52)] 18	0.145119	0.26752	0.686773
1840	RUVBL1	ruvbl1.l[ruvbl1(0.0)] 4	ruvbl1.s[ruvbl1(0.0)] 5	0.741381	0.764183	0.452427
1841	RUVBL2	xelaev18036125m.g[ruvbl2(0.0)] 2	xelaev18037847m.g[ruvbl2(6e-180)] 2	0.863775	0.822299	0.935548
1842	RWDD1	xelaev18027144m.g[rwdd1(0.0)] 127	xelaev18029238m.g[rwdd1(3e-79)] 71	0.57611	0.404913	0.829895
1843	RXRB	rxrb.l[rxrb(0.0)] 62	rxrb.s[rxrb(0.0)] 0	0.458748	0.354099	0.814808
1844	RYK	xelaev18027943m.g[ryk(0.0)] 61	xelaev18029985m.g[ryk(4e-21)] 126	0.79729	0.832407	0.86793
1845	S1PR5	s1pr5.l[s1pr5(0.0)] 10	s1pr5.s[s1pr5(0.0)] 17	0.620967	0.556055	0.897664
1846	SAFB	safb.l[safb(6e-126)] 121	safb.s[safb(8e-117)] 121	0.886503	0.854237	0.849496
1847	SALL1	sall1.l[sall1(1e-86)] 45	sall1.s[sall1(0.0)] 45	0.799321	0.784704	0.946182
1848	SALL2	sall2.l[sall2(9e-156)] 19	sall2.s[sall2(1e-163)] 19	0.856707	0.88246	0.977595
1849	SALL3	xelaev18031753m.g[sall3(0.0)] 45	xelaev18033531m.g[sall3(0.0)] 20	0.815291	0.826078	0.581986
1850	SALL4	xelaev18043463m.g[sall4(0.0)] 0	xelaev18046188m.g[sall4(0.0)] 90	0.319953	0.256336	0.828754
1851	SAP130	loc100127690.l[sap130(3e-21)] 21	loc100127690.s[sap130(0.0)] 59	0.90532	0.918088	0.548455
1852	SAP18	sap18.l[sap18(0.0)] 11	sap18.s[sap18(0.0)] 3	0.730846	0.71343	0.566485
1853	SAP30	xetrov90000785m.l[sap30(0.0)] 1	xetrov90000785m.s[sap30(0.0)] 1	0.709364	0.726792	0.924859
1854	SAP30L	xelaev18016947m.g[sap30l(0.0)] 2	xelaev18020006m.g[sap30l(0.0)] 42	0.366871	0.257393	0.565644
1855	SAR1A	sar1a.l[sar1a(0.0)] 36	sar1a.s[sar1a(1e-103)] 30	0.8289	0.862904	0.634465
1856	SARNP	sarnp.l[sarnp(0.0)] 11	sarnp.s[sarnp(2e-62)] 17	0.940478	0.947535	0.899089
1857	SARS	sars.l[sars(4e-90)] 2	sars.s[sars(8e-113)] 104	0.810862	0.840675	0.580226
1858	SASS6	sass6.2.l[hiat1(0.0)|sass6.2(1e-139)] 93	sass6.l[sass6(0.0)] 120	-0.144736	-0.339831	0.439532
1859	SAT1	xelaev18011834m.g[sat1(0.0)] 17	xelaev18014544m.g[sat1(6e-59)] 3	0.6656	0.697619	0.661293
1860	SBF1	sbf1.l[sbf1(3e-95)] 48	sbf1.s[sbf1(9e-113)] 21	0.863802	0.883966	0.79036
1861	SBNO1	sbno1.l[sbno1(1e-83)] 131	sbno1.s[sbno1(0.0)] 43	0.838324	0.852408	0.797319
1862	SCAF1	loc100492850-like.l[scaf1(2e-52)] 77	loc100492850-like.s[scaf1(2e-46)] 77	0.895941	0.899668	0.808139
1863	SCAF4	scaf4.l[scaf4(0.0)] 118	scaf4.s[scaf4(0.0)] 91	0.825194	0.833389	0.302013
1864	SCAF8	scaf8.l[scaf8(3e-144)] 8	scaf8.s[scaf8(3e-28)] 75	0.793223	0.894267	-0.456158
1865	SCAMP2	scamp2.l[scamp2(0.0)] 73	scamp2.s[scamp2(7e-80)] 35	0.787449	0.810959	-0.334745
1866	SCML2	scml2.l[scml2(4e-59)] 74	scml2.s[scml2(0.0)] 19	0.581769	0.498862	0.804949
1867	SCN5A	loc101734293.l[scn5a(0.0)] 5	loc101734293.s[scn5a(0.0)] 63	0.865663	0.851066	0.889058
1868	SCUBE2	scube2.l[scube2(1e-39)] 19	scube2.s[scube2(6e-115)] 19	0.927052	0.933526	0.753209
1869	SDC2	sdc2.l 6	sdc2.s 6	0.566423	0.540493	0.780325
1870	SDC4	xelaev18043244m.g[sdc4(3e-116)] 38	xelaev18046006m.g[sdc4(2e-89)] 3	0.535465	0.659798	0.852534
1871	SDCBP	xelaev18032045m.g[sdcbp(1e-87)] 104	xelaev18033740m.g[sdcbp(0.0)] 1	-0.179626	-0.264358	0.237581
1872	SDE2	sde2.l[c1orf55(4e-73)|lefty(5e-165)] 1	sde2.s[c1orf55(0.0)] 12	0.258232	0.196392	0.928772
1873	SDF2	sdf2.l[sdf2(0.0)] 30	sdf2.s[sdf2(0.0)] 30	0.694763	0.685018	0.0793609
1874	SDF2L1	loc101732749.l[sdf2l1(0.0)] 36	loc101732749.s[sdf2l1(0.0)] 36	0.925876	0.935126	0.499118
1875	SDF4	sdf4.l[sdf4(8e-60)] 7	sdf4.s[sdf4(4e-27)] 7	0.626772	0.679599	0.603544
1876	SEC11A	sec11a.l[sec11a(0.0)] 10	sec11a.s[sec11a(0.0)] 2	0.243342	-0.0773137	-0.462436
1877	SEC13	sec13.l[sec13(2e-79)] 30	sec13.s[sec13(4e-169)] 28	0.767832	0.722665	0.971405
1878	SEC16A	sec16a-like.l[sec16a(9e-142)] 44	sec16a-like.s[sec16a(4e-65)] 44	0.962011	0.956212	0.850853
1879	SEC22A	xelaev18044370m.g[sec22a(0.0)] 12	xelaev18046932m.g[sec22a(0.0)] 2	-0.174358	-0.132596	-0.864134
1880	SEC23B	sec23b.l[sec23b(8e-174)] 30	sec23b.s[sec23b(0.0)] 30	0.858766	0.86651	0.891723
1881	SEC23IP	sec23ip.l[sec23ip(1e-87)] 44	sec23ip.s[sec23ip(0.0)] 65	0.464234	0.268477	0.668621
1882	SEC31B	xelaev18034864m.g[sec31b(5e-35)] 9	xelaev18037117m.g[sec31b(1e-23)] 6	0.471866	0.47395	-0.173054
1883	SEC61A1	sec61a1.l[sec61a1(0.0)] 30	sec61a1.s[sec61a1(0.0)] 36	0.950869	0.951228	0.964728
1884	SEC61G	sec61g.l[sec61g(3e-93)] 30	sec61g.s[sec61g(3e-89)] 30	0.931448	0.93251	0.939273
1885	SEC62	xelaev18004742m.g[sec62(6e-40)] 7	xelaev18027598m.g[sec62(4e-42)] 134	0.622403	0.67049	0.18298
1886	SEC63	xetrov90014084m.l[sec63(1e-112)] 6	xetrov90014084m.s[sec63(2e-139)] 50	0.654179	0.703212	0.66307
1887	SEH1L	seh1l.l[seh1l(5e-92)] 8	seh1l.s[seh1l(0.0)] 2	0.450988	0.511894	0.41023
1888	SEMA3A	sema3a.l[sema3a(0.0)] 38	sema3a.s[sema3a(0.0)] 38	0.890289	0.864454	0.808305
1889	SEMA3F	sema3f.l[sema3f(0.0)] 56	sema3f.s[sema3f(0.0)] 54	0.554301	0.534668	0.811256
1890	SEMA4A	sema4a.l[sema4a(0.0)] 5	sema4a.s[sema4a(0.0)] 7	0.349288	0.544148	-0.372997
1891	SEMA4C	sema4c.l[sema4c(0.0)] 96	sema4c.s[sema4c(0.0)] 0	0.351611	0.460319	0.239278
1892	SEMA6A	sema6a.l[sema6a(0.0)] 88	sema6a.s[sema6a(8e-77)] 55	0.597144	0.419641	0.984166
1893	SEMA6D	sema6d.l[sema6d(2e-72)] 47	sema6d.s[sema6d(0.0)] 47	0.708923	0.67712	0.124641
1894	SENP5	senp5.l[senp5(0.0)] 85	senp5.s[senp5(0.0)] 85	0.875563	0.841266	0.907994
1895	2017-09-11	sept11.l[sept11(0.0)] 112	sept11.s[sept11(0.0)] 6	0.787837	0.801002	0.636806
1896	2017-09-12	sept12.l[sept12(0.0)] 74	sept12.s[sept12(0.0)] 74	0.898786	0.863608	0.99081
1897	2017-09-02	sept2.l[sept2(0.0)] 12	sept2.s[sept2(8e-30)] 122	0.35011	0.464094	0.562935
1898	2017-09-07	cuff.50616[sept7(5e-57)] 111	sept7-like.l[sept7(0.0)] 8	0.105628	-0.00322855	0.466329
1899	2017-09-08	sept8.l[sept8(1e-139)] 16	sept8.s[sept8(2e-131)] 87	0.600022	0.574036	0.91448
1900	SERBP1	xelaev18022965m.g[serbp1(3e-148)] 8	xelaev18025105m.g[serbp1(2e-158)] 8	0.974698	0.969199	0.990059
1901	SERPINE2	xelaev18027774m.g[serpine2(1e-51)] 12	xelaev18029850m.g[serpine2(3e-37)] 1	0.697965	0.719129	0.824704
1902	SERPINH1	xelaev18014052m.g[serpinh1(0.0)] 0	xelaev18016415m.g[serpinh1(0.0)] 74	0.17115	0.194619	0.247771
1903	SERTAD3	sertad3.l[sertad3(2e-66)] 24	sertad3.s[sertad3(4e-63)] 57	0.658604	0.595356	0.930298
1904	SESN2	sesn2.l[sesn2(0.0)] 1	sesn2.s[sesn2(0.0)] 104	0.340219	0.658074	0.917627
1905	SESTD1	xelaev18044766m.g[sestd1(0.0)] 32	xelaev18047229m.g[sestd1(0.0)] 57	0.759089	0.800443	0.888475
1906	SETD1A	xelaev18001527m.g[setd1a(3e-99)] 39	xelaev18004550m.g[setd1a(3e-101)] 39	0.952469	0.954179	0.864499
1907	SETD2	xelaev18030546m.g[setd2(4e-91)] 59	xelaev18032749m.g[setd2(0.0)] 37	0.91286	0.912654	0.43666
1908	SETD5	setd5-like.l[setd5(5e-153)] 97	setd5-like.s[setd5(6e-150)] 97	0.894462	0.908001	0.699641
1909	SETD8	xelaev18007783m.g[setd8(2e-39)] 1	xelaev18010609m.g[setd8(5e-115)] 1	0.839569	0.833116	0.854181
1910	SETDB1	setdb1.l[setdb1(0.0)] 59	setdb1.s[setdb1(5e-146)] 91	0.569435	0.745371	-0.796137
1911	SF3A2	sf3a2.l[sf3a2(0.0)] 86	sf3a2.s[sf3a2(0.0)] 86	0.87254	0.892697	0.79458
1912	SF3A3	xelaev18012497m.g[sf3a3(1e-26)] 3	xelaev18015180m.g[sf3a3(0.0)] 12	0.949317	0.953191	0.932169
1913	SF3B1	sf3b1.l[sf3b1(0.0)] 99	sf3b1.s[sf3b1(0.0)] 57	0.549579	0.646137	0.116391
1914	SF3B2	sf3b2.l[sf3b2(2e-45)] 14	sf3b2.s[sf3b2(0.0)] 80	0.669454	0.577744	0.649484
1915	SF3B3	sf3b3.l[sf3b3(0.0)] 57	sf3b3.s[sf3b3(2e-37)] 85	0.537478	0.583866	0.221041
1916	SF3B4	sf3b4.l[sf3b4(0.0)] 86	sf3b4.s[sf3b4(2e-55)] 86	0.941599	0.94602	0.921065
1917	SF3B6	sf3b6.l[sf3b14(0.0)] 3	sf3b6.s[sf3b14(6e-133)] 17	0.621535	0.489836	0.865014
1918	SFPQ	sfpq.l[sfpq(0.0)] 86	sfpq.s[sfpq(0.0)] 86	0.865129	0.860692	0.917533
1919	SFSWAP	sfswap.l[sfswap(0.0)] 8	sfswap.s[sfswap(0.0)] 108	0.443912	0.437073	-0.161168
1920	SGK3	sgk3.l[ensxetg00000033505(0.0)] 54	sgk3.s[ensxetg00000033505(0.0)] 4	0.822334	0.812306	0.809945
1921	SGSM3	xelaev18023677m.g[sgsm3(1e-57)] 36	xelaev18025679m.g[sgsm3(4e-59)] 36	0.939429	0.939475	0.959931
1922	SH2D3C	xelaev18004135m.g[sh2d3c(0.0)] 19	xelaev18041716m.g[sh2d3c(0.0)] 95	0.631656	0.637258	0.541303
1923	SH3BP4	sh3bp4.l[sh3bp4(0.0)] 35	sh3bp4.s[sh3bp4(0.0)] 133	0.763507	0.784893	0.629426
1924	SH3D19	sh3d19-like.l[sh3d19(0.0)] 20	sh3d19-like.s[sh3d19(0.0)] 47	0.632439	0.604687	0.0593056
1925	SH3PXD2A	sh3pxd2a.l[sh3pxd2a(2e-114)] 51	sh3pxd2a.s[sh3pxd2a(1e-97)] 51	0.749295	0.744013	0.952696
1926	SHB	loc100489262.1[shb(1e-73)] 51	loc100489262.l[shb(0.0)] 8	0.701159	0.697548	0.799168
1927	SHCBP1	shcbp1.l[shcbp1(0.0)] 26	shcbp1.s[shcbp1(0.0)] 27	0.299791	0.226223	0.672849
1928	SHFM1	shfm1.l[shfm1(4e-154)] 28	shfm1.s[shfm1(3e-155)] 28	0.887602	0.802385	0.820818
1929	SHISA2	shisa2.l[shisa2(0.0)] 34	shisa2.s[shisa2(0.0)] 34	0.897991	0.708415	0.975114
1930	SHMT2	shmt2.l[shmt2(0.0)] 130	shmt2.s[shmt2(0.0)] 28	0.63175	0.628553	0.131688
1931	SHROOM1	xelaev18017190m.g[shroom1(0.0)] 0	xelaev18021464m.g[shroom1(0.0)] 23	0.495495	0.487608	0.728447
1932	SHROOM3	xelaev18005858m.g[shroom3(7e-73)] 46	xelaev18009525m.g[shroom3(3e-85)] 55	0.869149	0.892465	0.963396
1933	SIAH1	siah1.l[siah1(0.0)] 1	siah1.s[siah1(0.0)] 62	0.305841	0.485965	0.935153
1934	SIN3A	xelaev18018053m.g[sin3a(0.0)] 48	xelaev18020764m.g[sin3a(0.0)] 94	0.654297	0.740385	0.390828
1935	SIPA1L1	sipa1l1-like.l[sipa1l1(0.0)] 75	sipa1l1-like.s[sipa1l1(2e-133)] 55	0.46538	0.561409	-0.503214
1936	SIX3	six3.l[six3(0.0)] 38	six3.s[six3(0.0)] 38	0.96685	0.964169	0.991859
1937	SIX4	six4.l[six4(0.0)] 9	six4.s[six4(0.0)] 123	0.832636	0.798814	0.624502
1938	SKIL	skil.1[skil(1e-115)] 6	skil.l[skil(0.0)] 6	0.859139	0.799998	0.927212
1939	SKIV2L2	skiv2l2-like.l[skiv2l2(0.0)] 8	skiv2l2-like.s[skiv2l2(0.0)] 1	-0.38803	-0.384226	-0.689052
1940	SKP1	skp1.l[skp1(0.0)] 49	skp1.s[skp1(0.0)] 11	0.835539	0.81412	0.606317
1941	SLBP	slbp.l[slbp(0.0)] 126	slbp.s[slbp(0.0)] 25	0.688892	0.70921	0.330473
1942	SLC12A2	slc12a2.l[slc12a2(0.0)] 50	slc12a2.s[slc12a2(0.0)] 79	0.157509	0.151291	0.187814
1943	SLC13A4	slc13a4.l[slc13a4(0.0)] 9	slc13a4.s[slc13a4(0.0)] 58	-0.0533739	-0.207177	0.845056
1944	SLC16A1	slc16a1.l[slc16a1(1e-48)] 96	slc16a1.s[slc16a1(4e-111)] 100	-0.0703785	0.131946	-0.0251738
1945	SLC16A12	slc16a12.l[slc16a12(2e-77)] 5	slc16a12.s[slc16a12(2e-47)] 6	0.0663889	0.0990266	-0.267301
1946	SLC16A9	loc100485780.l[slc16a9(0.0)] 18	loc100485780.s[slc16a9(4e-35)] 41	0.255535	0.337157	0.522676
1947	SLC17A9	xelaev18043573m.g[slc17a9(2e-71)] 120	xelaev18046302m.g[slc17a9(5e-55)] 35	0.872018	0.900169	0.56256
1948	SLC1A5	slc1a5.l[slc1a5(0.0)] 5	slc1a5.s[slc1a5(2e-77)] 7	0.745336	0.752429	0.537936
1949	SLC20A1	slc20a1.l[slc20a1(0.0)] 88	slc20a1.s[slc20a1(0.0)] 21	0.506013	0.327268	0.861086
1950	SLC25A1	cuff.21496[slc25a1(0.0)] 98	slc25a1.l[slc25a1(0.0)] 9	0.246388	0.0665173	0.674642
1951	SLC25A13	slc25a13.l[slc25a13(3e-69)] 1	slc25a13.s[slc25a13(2e-36)] 1	0.906019	0.899176	0.958298
1952	SLC25A17	slc25a17.l[mkl1(0.0)|slc25a17(0.0)] 12	slc25a17.s[slc25a17(3e-154)] 36	0.0236203	0.0468004	-0.320363
1953	SLC25A22	slc25a22.l[slc25a22(0.0)] 22	slc25a22.s[slc25a22(0.0)] 5	0.813248	0.808787	0.968079
1954	SLC25A24	slc25a24.l[slc25a24(0.0)] 2	slc25a24.s[slc25a24(0.0)] 4	0.124509	0.0474447	0.810783
1955	SLC25A25	slc25a25-like.1[slc25a25(1e-50)] 30	slc25a25-like.s[slc25a25(0.0)] 16	0.288756	0.257665	0.629624
1956	SLC25A28	slc25a28.l[slc25a28(0.0)] 87	slc25a28.s[slc25a28(0.0)] 13	0.638951	0.611561	0.760309
1957	SLC25A29	slc25a29.l[slc25a29(0.0)] 4	slc25a29.s[slc25a29(0.0)|yy1(8e-64)] 53	0.408626	0.441532	0.156708
1958	SLC25A3	slc25a3.l[slc25a3(4e-125)] 11	slc25a3.s[slc25a3(2e-123)] 2	0.4698	0.150443	0.288175
1959	SLC25A44	slc25a44.l[slc25a44(0.0)] 24	slc25a44.s[slc25a44(0.0)] 1	0.660274	0.692482	0.171758
1960	SLC26A4	xelaev18017743m.g[slc26a4(0.0)] 63	xelaev18020998m.g[slc26a4(0.0)] 4	0.893302	0.876972	0.919289
1961	SLC2A2	slc2a2.l[slc2a2(0.0)] 10	slc2a2.s[slc2a2(2e-49)] 5	0.141697	0.340027	-0.049623
1962	SLC30A1	slc30a1.l[slc30a1(0.0)] 2	slc30a1.s[slc30a1(0.0)] 1	0.409508	0.523213	0.527037
1963	SLC30A7	slc30a7.l[slc30a7(1e-82)] 9	slc30a7.s[slc30a7(4e-82)] 7	0.880005	0.881745	0.908507
1964	SLC33A1	xelaev18027677m.g[slc33a1(7e-61)] 7	xelaev18029775m.g[slc33a1(0.0)] 16	0.556328	0.539184	0.841687
1965	SLC35A5	slc35a5.l[slc35a5(0.0)] 30	slc35a5.s[slc35a5(0.0)] 36	0.727881	0.773723	0.623948
1966	SLC35B1	slc35b1.l[slc35b1(0.0)] 30	slc35b1.s[slc35b1(0.0)] 6	0.31703	0.392671	-0.226863
1967	SLC35E1	slc35e1.l[slc35e1(0.0)] 7	slc35e1.s[slc35e1(0.0)] 120	0.55091	0.595415	-0.0816708
1968	SLC37A1	xelaev18011186m.g[slc37a1(5e-27)] 7	xelaev18014502m.g[slc37a1(0.0)] 5	0.686645	0.663425	0.871867
1969	SLC38A2	xelaev18017589m.g[slc38a2(2e-140)] 96	xelaev18021125m.g[slc38a2(0.0)] 134	0.160604	0.520667	-0.0115595
1970	SLC38A3	slc38a3.l[slc38a3(4e-102)] 8	slc38a3.s[slc38a3(0.0)] 5	0.541488	0.460125	0.969684
1971	SLC39A10	slc39a10.l[slc39a10(2e-33)] 43	slc39a10.s[slc39a10(5e-42)] 8	0.890967	0.909691	0.50027
1972	SLC39A7	slc39a7.l[slc39a7(0.0)] 30	slc39a7.s[slc39a7(0.0)] 5	0.553698	0.640355	0.608018
1973	SLC39A9	slc39a9-like.1.l[ensxetg00000018648(2e-121)] 61	slc39a9.s[kiaa0247(1e-30)|slc39a9(1e-38)] 7	-0.191474	-0.374499	0.89005
1974	SLC45A3	slc45a3.l[slc45a3(1e-74)] 4	slc45a3.s[slc45a3(4e-70)] 4	0.879597	0.873681	0.970966
1975	SLC4A7	xelaev18031064m.g[slc4a7(0.0)] 8	xelaev18033131m.g[slc4a7(0.0)] 77	0.44562	0.389215	0.754899
1976	SLC5A8	xelaev18017365m.g[slc5a8(0.0)] 6	xelaev18021315m.g[slc5a8(0.0)] 113	0.933784	0.297449	0.709536
1977	SLC6A16	loc100497867-like.l[slc6a16(0.0)] 5	loc100497867-like.s[slc6a16(0.0)] 5	0.838483	0.892044	0.405805
1978	SLC7A5	slc7a5.1[slc7a5(0.0)] 15	slc7a5.l[slc7a5(0.0)] 5	0.713833	0.78696	0.482784
1979	SLC7A8	slc7a8.l[slc7a8(0.0)] 90	slc7a8.s[slc7a8(0.0)] 136	0.720894	0.591341	0.854398
1980	SLC9A1	slc9a1.l[slc9a1(0.0)] 7	slc9a1.s[slc9a1(0.0)] 69	0.650119	0.718295	0.509364
1981	SLC9A3R2	slc9a3r2.l[slc9a3r2(0.0)] 68	xelaev18045499m.g[slc9a3r2(2e-142)] 68	0.916676	0.89862	0.908982
1982	SLCO5A1	slco5a1.l[slco5a1(0.0)] 42	slco5a1.s[slco5a1(4e-170)] 19	0.75947	0.793828	0.483486
1983	SLIT2	slit2.l[slit2(2e-112)] 15	slit2.s[slit2(0.0)] 5	0.819491	0.795282	0.982671
1984	SLTM	sltm.l[sltm(2e-95)] 26	sltm.s[sltm(0.0)] 26	0.878348	0.874523	0.915028
1985	SMAD4	xelaev18008450m.g[smad4.1(0.0)] 91	xelaev18011096m.g[smad4.1(0.0)] 6	0.282138	0.166901	0.57049
1986	SMAD7	smad7-like.l[smad7(2e-30)] 68	smad7-like.s[smad7(0.0)] 123	0.864075	0.804758	0.715929
1987	SMAGP	smagp.l[xb-gene-5871173(6e-76)] 1	smagp.s[xb-gene-5871173(4e-103)] 1	0.934782	0.929277	0.967898
1988	SMAP1	xelaev18027393m.g[smap1(0.0)] 52	xelaev18029473m.g[smap1(6e-106)] 1	0.52255	0.489169	0.653433
1989	SMARCA5	smarca5.1[smarca5(0.0)] 76	smarca5.s[smarca5(4e-161)] 105	0.781471	0.840824	0.0078894
1990	SMARCB1	smarcb1.l[smarcb1(0.0)] 12	smarcb1.s[smarcb1(0.0)] 17	0.796739	0.863415	0.29228
1991	SMARCC1	smarcc1.l[smarcc1(3e-69)] 86	smarcc1.s[smarcc1(3e-75)] 39	0.881021	0.942004	0.720332
1992	SMARCD1	xelaev18013640m.g[smarcd1(0.0)] 25	xelaev18016094m.g[smarcd1(9e-62)] 97	0.754157	0.832797	0.948866
1993	SMARCD2	smarcd2.l[smarcd2(0.0)] 1	smarcd2.s[smarcd2(0.0)] 68	0.403694	0.374191	0.509586
1994	SMARCE1	xetrov90028513m.l[smarce1(0.0)] 14	xetrov90028513m.s[smarce1(9e-106)] 14	0.949982	0.892071	0.928169
1995	SMC1A	loc100493711.1[smc1a(0.0)] 57	loc100493711.s[smc1a(0.0)] 57	0.842316	0.836142	0.93705
1996	SMC3	smc3.l[smc3(0.0)] 97	smc3.s[smc3(0.0)] 97	0.910985	0.918592	0.938845
1997	SMEK1	loc100485426-like.l[smek1(0.0)] 25	loc100485426-like.s[smek1(0.0)] 94	0.784127	0.772137	0.855064
[truncated: 523 more rows]

## Sheet: S8B - HUGO_transcripts_WGCNA
Sup. Table 6.	S8B Table - Xenopu laeviss genes associated to HUGO names
	2628 HUGO genes have at least one Xenopus laevis matching gene: 740 homologous genes with exactly two copies are found in a single WGCNA co-expression group (see S8 Table)
	Transcripts names and designation to WGCNA group.
HUGO NAME	1s	2nd	3rd	4th	5th	6th	7th	8th
C19ORF68	6330408a02rik-like.1.s[c19orf68(0.0)] 43
A2M	a2m.s[a2m(0.0)] 38
AAAS	aaas.l[aaas(3e-49)] 130
AACS	aacs.s[aacs(0.0)] 9
AADACL4	aadacl4.s[aadacl4(0.0)] 4
AASDH	aasdh-like.l[aasdh(1e-178)] 103
AASS	aass.l[aass(0.0)] 12
AATF	aatf.s[aatf(3e-67)] 103
ABCA3	abca3-like.s[abca3(0.0)] 16
ABCB9	abcb9.l[abcb9(0.0)] 24
ABCC3	abcc3.l[abcc3(0.0)] 5
ABCD3	abcd3.s[abcd3(2e-35)] 1
ABCE1	abce1.l[abce1(0.0)] 3	abce1.s[abce1(0.0)] 2
ABCF1	abcf1-like.l[abcf1(4e-78)] 13
ABCG2	abcg2.l[abcg2(0.0)] 5	abcg2.s[abcg2(0.0)] 1
ABHD17B	abhd17b.l[fam108b1(4e-66)] 16
ABHD17C	abhd17c.l[fam108c1(0.0)] 1	abhd17c.s[fam108c1(0.0)] 1
ABI1	abi1.l[abi1(2e-153)] 44
ABI2	abi2.l[abi2(0.0)] 84	abi2.s[abi2(0.0)] 74
ABL1	abl1-like.s[abl1(0.0)|exosc2(3e-157)] 64
ABL2	abl2.l[abl2(3e-57)] 66
ABR	abr.l[abr(3e-125)] 61	abr.s[abr(3e-125)] 98
ABTB2	abtb2-like.2.s[abtb2(3e-173)|nat10(8e-72)] 132
ACAA1	acaa1.l[acaa1(2e-114)] 1
ACAA2	acaa2.s[acaa2(8e-110)] 83
ACAD10	acad10.l[acad10(0.0)] 1
ACADL	acadl.l[acadl(0.0)] 112
ACADM	acadm.l[acadm(0.0)] 3
ACADSB	acadsb.l[acadsb(0.0)] 1
ACAT1	acat1.1[acat1(0.0)] 1	acat1.s[acat1(0.0)] 12
ACAT2	acat2.l[acat2(0.0)] 1	acat2.s[acat2(0.0)] 1
ACBD3	acbd3.l[acbd3(2e-47)] 7	acbd3.s[acbd3(0.0)] 9
ACBD6	acbd6.s[acbd6(8e-152)] 10
ACER3	acer3.l[acer3(1e-84)] 73	acer3.s[acer3(0.0)] 83
ACO1	aco1.l[aco1(0.0)] 1
ACOX2	acox2.l[acox2(0.0)|arpc4(7e-26)] 15
ACPP	acpp.l 9	loc100494856.s[acpp(0.0)] 17
ACRC	acrc.l[igbp1(0.0)] 33
ACSL4	acsl4.l[acsl4(1e-119)] 126	acsl4.s[acsl4(0.0)] 1	xetrov90020434m.l[acsl4(0.0)] 4	xetrov90020434m.s[acsl4(0.0)] 79
ACSS2	acss2-like.l[acss2.1(0.0)] 68
ACTC1	actc1.l[actc1(0.0)] 34	actc1.s[actc1(0.0)] 34
ACTG1	actg1.l[actg1(0.0)] 2	actg1.s[actg1(0.0)] 2
ACTN1	actn1.l[actn1(0.0)] 4	actn1.s[actn1(0.0)] 81
ACTN3	actn3.s[actn3(0.0)] 34
ACTN4	actn4.l[actn4(0.0)] 4	actn4.s[actn4(5e-75)] 129
ACTR1A	actr1a.l[actr1a(0.0)] 130
ACTR2	actr2.l[actr2(2e-79)] 52	actr2.s[actr2(0.0)] 8
ACTR3	actr3.l[actr3(2e-42)] 2	actr3.s[actr3(0.0)] 10
ACTR6	actr6.l[actr6(4e-169)] 71
ACTR8	actr8.1 3
ACVR1	acvr1.s[acvr1(0.0)] 117
ACVR1B	acvr1b.l[acvr1b(0.0)] 97	acvr1b.s[acvr1b(0.0)] 21
ACVR2A	acvr2a.l[acvr2a(0.0)] 97	acvr2a.s[acvr2a(0.0)] 97
ACVR2B	acvr2b.l[acvr2b(0.0)] 74	acvr2b.s[acvr2b(0.0)] 89
ACY3	acy3.l[acy3(1e-87)] 30
ADAL	adal.s[adal(0.0)] 1
ADAM10	adam10.s[adam10(0.0)] 5
ADAM11	adam11.l[adam11(2e-85)] 51
ADAM9	adam9.l[adam9(2e-53)] 84	adam9.s[adam9(2e-116)] 115
ADAMTS1	adamts1.l[adamts1(0.0)] 45	adamts1.s[adamts1(4e-168)] 1
ADAMTS10	adamts10-like.l[adamts10(0.0)] 20
ADAMTSL4	adamtsl4.s[adamtsl4(4e-45)] 132
ADAP1	adap1.l[xb-gene-5838973(0.0)|adap1(1e-44)] 30
ADD3	add3.l[add3(0.0)] 84	xelaev18034202m.g[add3(0.0)] 84
ADGB	adgb.l[adgb(0.0)] 6
ADHFE1	adhfe1.s[adhfe1(0.0)] 90
ADK	adk.1[adk(9e-40)] 96
BMP2	admp.l[admp(1e-80)] 20	admp.s[admp(6e-79)] 47
ADNP	adnp.l[adnp(0.0)] 77	adnp.s[adnp(0.0)] 77
ADNP2	adnp2.l[adnp2(8e-177)] 99	adnp2.s[adnp2(7e-68)] 99
ADPRM	adprm.l[c17orf48(0.0)] 32
ADRM1	adrm1.s[adrm1(0.0)] 2
ADSL	adsl.l[adsl(0.0)] 1
ADSS	adss.l[adss(0.0)] 16
AFAP1L1	afap1l1.l[afap1l1(6e-43)] 8
AFF4	aff4.l[aff4(2e-57)] 37	aff4.s[aff4(0.0)] 108
AGBL5	agbl5.l[agbl5(5e-61)] 72	agbl5.s[agbl5(0.0)] 53
AGFG1	agfg1.l[agfg1(0.0)] 53
AGGF1	aggf1.s[aggf1(6e-107)] 85
AGK	agk.s[agk(0.0)] 1
AGL	agl.l[agl(0.0)] 1
AGO1	ago1.l[eif2c1(0.0)] 46
AGO2	ago2.l[eif2c2(0.0)] 94	ago2.s[eif2c2(0.0)] 37
AGPAT6	agpat6.l[agpat6(0.0)] 36
AGPAT9	agpat9.s[chchd2(0.0)] 17
AGPS	agps.s[agps(0.0)] 6
AGR2	agr2.l[agr2(0.0)] 38	agr2.s[agr2(0.0)] 38
AHCTF1	ahctf1.l[ahctf1(9e-25)|ahctf1(0.0)] 8	ahctf1.s[ahctf1(0.0)|ahctf1(0.0)] 8
AHCY	ahcy.l[ahcy(0.0)] 134	ahcy.s[ahcy(0.0)] 78
AHDC1	ahdc1.l[ahdc1(1e-137)] 21	ahdc1.s[ahdc1(8e-139)] 21
AHNAK	ahnak-like.l[ahnak(1e-23)] 96	ahnak-like.s[ahnak(1e-25)] 96	cuff.757[ahnak(8e-29)] 96	cuff.9872[ahnak(3e-90)] 96	xetrov90017538m.s[ahnak(0.0)] 96
AHSA1	ahsa1.l[ahsa1(0.0)] 2	ahsa1.s[ahsa1(1e-22)] 14
AIFM1	aifm1.l[aifm1(1e-21)] 14
AIM1	aim1-like.1.l[aim1(0.0)] 9	aim1-like.1.s[aim1(0.0)] 4
AIM1L	aim1l.l[aim1l(3e-73)] 5	aim1l.s[aim1l(0.0)] 5
AIMP2	aimp2.l[aimp2(0.0)] 29	aimp2.s[aimp2(0.0)] 2
AK3	ak3.1[ak3(0.0)] 2	ak3.l[ak3(0.0)] 74
AK6	ak6.l[taf9(0.0)] 2	ak6.s[taf9(0.0)] 127
AK7	ak7.s[ak7(0.0)] 54
AKAP13	akap13-like.l[ensxetg00000007624(0.0)|akap13(9e-163)] 8	akap13-like.s[ensxetg00000007624(0.0)|akap13(3e-157)] 21
AKAP2	akap2.1[akap2(0.0)] 112	akap2.l[akap2(0.0)] 90
AKAP8	akap8.l 1
AKAP9	akap9.l[akap9(9e-34)] 5	akap9.s[akap9(1e-110)] 5
AKIRIN1	akirin1.1[akirin1(0.0)] 17	akirin1.l[akirin1(2e-69)] 18
AKIRIN2	akirin2.l[akirin2(1e-121)] 12	akirin2.s[akirin2(0.0)] 17
AKR1B1	akr1b1.s[akr1b1(0.0)] 10
AKR1C2	akr1c2.1[akr1cl1(0.0)|akr1c2(0.0)] 7
AKR7A2	akr7a2.l[akr7a2(0.0)] 1
AKT1S1	akt1s1.l[akt1s1(6e-170)] 61	akt1s1.s[akt1s1(0.0)] 1
AKT2	akt2.l[akt2(2e-39)] 1	akt2.s[akt2(0.0)] 26
ALAS1	alas1.l[alas1(0.0)] 7
ALCAM	alcam.l[alcam(1e-75)] 19	alcam.s[alcam(0.0)] 19
ALDH16A1	aldh16a1.s[aldh16a1(0.0)] 1
ALDH18A1	aldh18a1.l[aldh18a1(0.0)] 8
ALDH1A2	aldh1a2.l[aldh1a2(2e-35)] 113	aldh1a2.s[aldh1a2(2e-36)] 113
ALDH1L1	aldh1l1.l[aldh1l1(3e-49)] 50
ALDH3A2	aldh3a2.l[aldh3a2(0.0)] 70	aldh3a2.s[aldh3a2(0.0)] 1
ALDH3B1	aldh3b1-like.1.l[aldh3b1(0.0)] 119
ALDH5A1	aldh5a1.s[aldh5a1(1e-167)] 15
ALDH6A1	aldh6a1.l[aldh6a1(5e-179)] 1	aldh6a1.s[aldh6a1(0.0)] 12
ALDH7A1	aldh7a1.s[aldh7a1(0.0)] 24
ALDH9A1	aldh9a1.s[aldh9a1(0.0)] 49
ALDOB	aldob.l[aldob(0.0)] 54
ALG10	alg10.s[alg10(0.0)] 1
ALG2	alg2.l[alg2(1e-71)] 7
ALG5	alg5.l[alg5(0.0)] 30
ALG6	alg6.l[alg6(6e-127)] 10
ALG8	alg8.s[alg8(0.0)] 6
ALG9	alg9-like.l[alg9(0.0)|fdxacb1(4e-58)] 69
ALKBH4	alkbh4-like.l[alkbh4(0.0)] 71
ALKBH5	alkbh5.l[alkbh5(0.0)] 1	alkbh5.s[alkbh5(4e-143)] 10
ALKBH8	alkbh8.s[alkbh8(0.0)] 1
ALS2	als2-like.l[als2(0.0)] 18
ALS2CL	als2cl-like.l[als2cl(0.0)] 35
ALX4	alx4.l[alx4(5e-167)] 38
ALYREF	alyref.1[thoc4(0.0)] 17	alyref.l[thoc4(0.0)] 3
AMD1	amd1.l[amd1(2e-55)] 16	amd1.s[amd1(0.0)] 4
AMDHD1	amdhd1.l[amdhd1(0.0)] 1
AMER1	amer1.l[amer1(4e-54)] 94
AMFR	amfr.l[amfr(9e-129)] 6
AMOTL1	amotl1.l[amotl1(0.0)] 9
AMOTL2	amotl2-like.l[amotl2(0.0)] 0	amotl2-like.s[amotl2(0.0)] 3
ANAPC1	anapc1.s[anapc1(0.0)] 6
ANAPC11	anapc11.l 40
ANAPC15	anapc15.s[c11orf51(6e-161)] 49
ANAPC7	anapc7.s[anapc7(0.0)] 135
ANGPT4	angpt4.l[angpt4(0.0)] 53	angpt4.s[angpt4(0.0)] 9	xelaev18017477m.g[angpt4(1e-120)] 6	xelaev18021227m.g[xb-gene-5875042(0.0)|angpt4(2e-59)] 92
ANK3	ank3.l[ank3(9e-140)] 45
ANKHD1	ankhd1.l[ankhd1(0.0)] 5	ankhd1.s[ankhd1(0.0)] 15
ANKLE2	ankle2-like.l[ankle2(0.0)] 66
ANKRD10	ankrd10.l[ankrd10(0.0)] 46	ankrd10.s[ankrd10(0.0)] 128
ANKRD12	ankrd12.s[ankrd12(1e-159)] 111
ANKRD13A	ankrd13a.l[ankrd13a(0.0)] 18	ankrd13a.s[ankrd13a(0.0)] 1
ANKRD13C	ankrd13c.l[ankrd13c(0.0)] 15	ankrd13c.s[ankrd13c(0.0)] 55
ANKRD17	ankrd17.l[ankrd17(5e-174)] 21	ankrd17.s[ankrd17(1e-115)] 21
ANKRD35	ankrd35.l[ankrd35(0.0)] 20
ANKRD40	ankrd40.l[ankrd40(2e-126)] 6
ANKRD50	ankrd50.l[ankrd50(0.0)] 95	ankrd50.s[ankrd50(0.0)] 19
ANKRD65	ankrd65.l 20
ANKRD7	ankrd7.l[ankrd26(4e-66)] 81	ankrd7.s[ankrd26(2e-24)] 98
ANKRD9	ankrd9.l[ankrd9(0.0)] 114
ANLN	anln-like.1.l 8	anln-like.2.l[anln(3e-144)] 96
ANO5	ano5.l[ano5(0.0)] 9
ANP32A	anp32a.l[anp32a(2e-92)] 2	anp32a.s[anp32a(5e-96)] 10
ANP32B	anp32b.l[anp32b(0.0)] 3
ANP32C	anp32c.l[anp32c(5e-76)] 40	anp32c.s[anp32c(0.0)] 12
ANP32E	anp32e.l[anp32e(1e-34)] 11	anp32e.s[anp32e(2e-89)] 11
ANPEP	anpep.s[anpep(8e-60)] 111
ANXA1	anxa1-like.1.s[anxa1(0.0)] 10
ANXA2	anxa2.l[anxa2(0.0)] 5	anxa2.s[anxa2(0.0)] 4
ANXA3	anxa3.l[anxa3(5e-167)] 12
ANXA4	anxa4.l[anxa4(2e-72)] 36
ANXA5	anxa5.l[anxa5(0.0)] 49
ANXA7	anxa7.1[anxa7(0.0)] 52	anxa7.l[anxa7(0.0)] 30
ANXA9	anxa9.l[ensxetg00000031026(3e-81)] 5
AP1B1	ap1b1.l[ap1b1(0.0)] 5	ap1b1.s[ap1b1(0.0)] 52
AP1G1	ap1g1-like.1[ap1g1(4e-148)] 52	ap1g1-like.s[ap1g1(2e-143)] 45
AP1M1	ap1m1.s[ap1m1(0.0)] 1
AP1M2	ap1m2.1[ap1m2(0.0)] 50	ap1m2.l[ap1m2(4e-36)] 4
AP2A1	ap2a1.l[ap2a1(9e-67)] 21
AP3D1	ap3d1.l[ap3d1(0.0)] 101	ap3d1.s[ap3d1(0.0)] 6
AP3M2	ap3m2.l[ap3m2(0.0)] 12	ap3m2.s[ap3m2(0.0)] 17
AP3S1	ap3s1.l[ap3s1(0.0)] 1	ap3s1.s[ap3s1(0.0)] 9
APBA3	apba3-like.l[apba3(0.0)] 119
APC	apc.l[apc(0.0)] 8	apc.s[apc(0.0)] 8
APEX1	apex1.l[apex1(5e-49)] 3	apex1.s[apex1(4e-30)] 60
APH1A	aph1a.l[aph1a(2e-95)] 3	aph1a.s[aph1a(0.0)] 24	cuff.62336[aph1a(2e-48)] 3
API5	api5.l[api5(0.0)] 3	api5.s[api5(0.0)] 3
APIP	apip.s[apip(0.0)] 104
APLN	apln.l[apln(0.0)] 31
APLNR	aplnr.l 41	aplnr.s 41
APOBEC2	apobec2.l[apobec2(0.0)] 41
APOLD1	apold1.l[apold1(0.0)] 1
APRT	aprt.1[aprt(0.0)] 2
AQP11	aqp11.l[ensxetg00000030889(4e-177)] 31
AQP3	aqp3.l[aqp3(0.0)] 46
AQR	aqr.l[aqr(2e-86)] 57
ARCN1	arcn1.l[arcn1(0.0)] 30	cuff.8038[arcn1(0.0)] 7
AREL1	arel1.l[kiaa0317(0.0)] 10
ARF1	arf1.l[arf1(1e-38)] 36	arf1.s[arf1(4e-56)] 7
ARF3	arf3.l[arf3(0.0)] 43
ARF4	arf4.1[arf4(0.0)] 30	arf4.s[arf4(0.0)] 30
ARF5	arf5.l[arf5(2e-89)] 30	arf5.s[arf5(1e-92)] 12
ARFGAP1	arfgap1.l[arfgap1(2e-115)] 9	arfgap1.s[arfgap1(1e-147)] 7
ARFGEF2	arfgef2-like.l[arfgef2(0.0)|cse1l(0.0)] 9	arfgef2-like.s[arfgef2(0.0)] 5
ARG1	arg1.l[arg1(0.0)] 120
ARGLU1	arglu1.l[arglu1(0.0)] 26	arglu1.s[arglu1(0.0)] 77
ARHGAP1	arhgap1.l[arhgap1(0.0)] 122
ARHGAP11A	arhgap11a.1.l[arhgap11a.1(0.0)] 26
ARHGAP17	arhgap17-like.l[arhgap17(0.0)] 111
ARHGAP19	arhgap19-like.l[arhgap19(0.0)] 66
ARHGAP21	arhgap21.l[arhgap21(0.0)] 94	arhgap21.s[arhgap21(0.0)] 94
ARHGAP23	arhgap23.l[arhgap23(0.0)] 21
ARHGAP27	arhgap27-like.l[arhgap27(0.0)] 50
ARHGAP28	arhgap28-like.1[arhgap28(3e-161)] 5
ARHGAP29	arhgap29.l[arhgap29(1e-43)] 13
ARHGAP33	arhgap33.s[arhgap33(3e-77)] 55
ARHGAP35	arhgap35-like.l[arhgap35(0.0)] 15	arhgap35-like.s[arhgap35(1e-179)] 21
ARHGAP5	arhgap5-like.l[arhgap5(9e-67)] 8	arhgap5-like.s[arhgap5(0.0)] 8
ARHGDIG	arhgdig.l[arhgdig(0.0)] 28	arhgdig.s[arhgdig(3e-71)] 2
ARHGEF1	arhgef1-like.l[arhgef1(0.0)] 122	arhgef1-like.s[arhgef1(0.0)] 123
ARHGEF11	arhgef11-like.l[arhgef11(8e-75)] 88
ARHGEF12	arhgef12.s[arhgef12(6e-88)] 69
ARHGEF16	arhgef16.l[arhgef16(0.0)] 4
ARHGEF37	arhgef37.s[arhgef37(5e-72)] 4
ARHGEF6	arhgef6.s[arhgef6(0.0)] 6
ARHGEF7	arhgef7-like.s[arhgef7(2e-116)] 8
ARID2	arid2-like.l[arid2(2e-38)] 26	arid2-like.s[arid2(0.0)] 26
ARID3B	arid3b.l[arid3b(2e-133)] 108	arid3b.s[arid3b(1e-130)] 108
ARIH1	arih1.l[arih1(0.0)] 14
ARIH2	arih2.s[arih2(0.0)] 46
ARL1	arl1.l[arl1(0.0)] 30	arl1.s[arl1(0.0)] 36
ARL13B	arl13b.l[arl13b(0.0)] 20
ARL14EP	arl14ep.l[c11orf46(1e-90)] 12
ARL2BP	arl2bp.l[arl2bp(0.0)] 36
ARL4A	arl4a.l[arl4a(8e-53)] 121	arl4a.s[arl4a(0.0)] 14
ARL6IP1	arl6ip1.l[arl6ip1(0.0)] 134
ARL6IP4	arl6ip4.l[arl6ip4(0.0)] 2
ARL6IP5	arl6ip5.l[arl6ip5(1e-151)] 104
ARL6IP6	arl6ip6-like.l[arl6ip6(2e-111)] 7	arl6ip6-like.s[arl6ip6(2e-96)] 2
ARL8B	arl8b.s[arl8b(4e-26)] 121
ARMC1	armc1.l[armc1(0.0)] 10	armc1.s[armc1(0.0)] 29
ARMC4	armc4.s[armc4(0.0)] 22
ARMC9	armc9.1[armc9(0.0)] 9
ARNT	arnt.s[arnt(0.0)] 5
ARPC1B	arpc1b.l[arpc1b(0.0)] 6	arpc1b.s[arpc1b(0.0)] 7
ARPC4	arpc4.s[arpc4(0.0)] 15
ARPC5	arpc5.l[arpc5(7e-127)] 12	arpc5.s[arpc5(0.0)] 1
ARPC5L	arpc5l.l[arpc5l(8e-130)] 2
ARPP19	arpp19.l[arpp19(0.0)] 10	arpp19.s[arpp19(0.0)] 1
ASB7	asb7.l[asb7(3e-40)] 3
ASB9	asb9.l[asb9(7e-83)] 5
ASCC2	ascc2.s[ascc2(0.0)] 6
ASH2L	ash2l.l[ash2l(1e-97)] 25	ash2l.s[ash2l(1e-91)] 88
ASL	asl.l[asl(0.0)] 120
ASMTL	asmtl.l[asmtl(0.0)] 10
ASNA1	asna1.1[asna1(0.0)] 2	asna1.l[asna1(3e-51)] 2
ASNSD1	asnsd1-like.l[asnsd1(4e-161)] 2
ASPG	aspg.l[aspg(0.0)] 7
ASPSCR1	aspscr1.s[aspscr1(9e-132)] 1
ASRGL1	asrgl1.1[asrgl1(0.0)] 12
ASXL1	asxl1-like.l[asxl1(0.0)|kif3b(4e-46)|pofut1(0.0)] 1	asxl1-like.s[asxl1(0.0)|kif3b(0.0)] 62
ASXL3	asxl3.l[asxl3(0.0)] 8
ATAD1	atad1.l[atad1(0.0)] 16	atad1.s[atad1(5e-87)] 8
ATAD2B	atad2b-like.l[atad2b(4e-86)] 91
ATAD3A	atad3a.l[atad3a(0.0)] 130	loc100485840.l[atad3a(4e-97)] 72
ATAD5	atad5.l[atad5(2e-138)] 26	atad5.s[atad5(1e-140)] 26
ATF1	atf1.l[atf1(0.0)] 16	atf1.s[atf1(0.0)] 6
ATF4	atf4.l[atf4(9e-123)] 28	atf4.s[atf4(0.0)] 28
ATF7IP	atf7ip-like.l[atf7ip(0.0)] 8	atf7ip-like.s[atf7ip(0.0)] 8
ATG101	atg101.s 3
ATG16L1	atg16l1.l[atg16l1(7e-105)] 24	atg16l1.s[atg16l1(1e-93)] 25
ATG3	atg3.l[atg3(8e-74)] 1	atg3.s[atg3(0.0)] 12
ATG4C	atg4c.s[atg4c(0.0)] 1
ATG4D	atg4d.l[atg4d(8e-40)] 10	atg4d.s[atg4d(6e-53)] 28
ATIC	atic.l[atic(3e-96)] 78	atic.s[atic(0.0)] 2
ATP10D	atp10d.l[atp10d(0.0)] 26
ATP11B	atp11b-like.l[atp11b(5e-88)] 65
ATP13A1	atp13a1.l[atp13a1(0.0)|chchd5(3e-114)] 4
ATP13A4	atp13a4.l[atp13a4(2e-74)] 4
ATP1A1	atp1a1.l[atp1a1(0.0)] 9	atp1a1.s[atp1a1(0.0)] 107
ATP1B1	atp1b1.l[atp1b1(0.0)] 23	atp1b1.s[atp1b1(2e-70)] 69
ATP1B3	atp1b3.l[atp1b3(4e-101)] 90	atp1b3.s[atp1b3(8e-95)] 90
ATP2A3	atp2a3.l[atp2a3(0.0)] 96
ATP2B2	atp2b4-like.s[atp2b2(1e-101)] 124
ATP2C2	atp2c2.l[atp2c2(0.0)] 114
ATP5A1	atp5a1.l[atp5a1(3e-51)] 2	atp5a1.s[atp5a1(7e-48)] 2
ATP5B	atp5b.l[atp5b(0.0)] 11	atp5b.s[atp5b(0.0)] 2
ATP5C1	atp5c1.l[atp5c1(0.0)] 78	atp5c1.s[atp5c1(1e-35)] 78
ATP5D	atp5d.l[atp5d(0.0)] 2	atp5d.s[atp5d(0.0)] 2
ATP5F1	atp5f1.l[atp5f1(0.0)] 2	atp5f1.s[atp5f1(0.0)] 2
ATP5H	atp5h.s[atp5h(3e-124)] 11
ATP5J	atp5j.s[atp5j(3e-151)] 28
ATP5J2	atp5j2.s[atp5j2(3e-135)] 2
ATP5L	atp5l.l[atp5l(0.0)] 49
ATP5O	atp5o.l[atp5o(3e-35)] 28	atp5o.s[atp5o(0.0)] 82
ATP6AP2	atp6ap2.l[atp6ap2(0.0)] 7
ATP6V0A1	atp6v0a1.l[atp6v0a1(0.0)] 5
ATP6V0A2	atp6v0a2.l[atp6v0a2(0.0)] 7
ATP6V0B	atp6v0b.l[atp6v0b(5e-55)] 9	atp6v0b.s[atp6v0b(1e-51)] 119
ATP6V0C	atp6v0c.l[atp6v0c(0.0)] 1	atp6v0c.s[atp6v0c(0.0)] 56
ATP6V0D1	atp6v0d1.l[atp6v0d1(0.0)] 9
ATP6V1C2	atp6v1c2.l[atp6v1c2(0.0)] 81
ATP6V1E1	atp6v1e1.1[atp6v1e1(1e-31)] 10
ATP8B3	atp8b3.l[atp8b3(0.0)] 4
ATP9A	atp9a.l[atp9a(3e-66)] 53
ATRX	atrx-like.l[atrx(9e-61)] 21
ATXN2	atxn2.l[atxn2(0.0)] 97	atxn2.s[atxn2(0.0)] 97
ATXN3	atxn3.s[atxn3(0.0)] 3
AUP1	aup1.s[aup1(8e-114)] 9
AURKA	aurka.l[aurka(3e-172)] 3	aurka.s[aurka(0.0)] 29
AURKB	aurkb.l[aurkb(0.0)] 14
AVL9	avl9.l[avl9(0.0)] 81
AWAT1	awat1.l[awat1(1e-22)] 3
AXIN1	axin1.s[axin1(8e-109)] 91
AXIN2	axin2.l[axin2(7e-56)|cep112(0.0)] 67	axin2.s[axin2(0.0)] 67
AXL	axl.l[axl(0.0)] 4
AZIN1	azin1.l[azin1(0.0)] 1	azin1.s[azin1(0.0)] 12
AZIN2	azin2.1[adc(0.0)] 73
B3GALT4	b3galt4.l[b3galt4(0.0)] 14
B3GALT6	b3galt6.l[b3galt6(0.0)] 7	b3galt6.s[b3galt6(0.0)] 1
B3GALTL	b3galtl.l[b3galtl(0.0)] 61
B3GAT3	b3gat3.l[b3gat3(0.0)] 16
B3GNT2	b3gnt2.l[b3gnt2(0.0)] 133	b3gnt2.s[b3gnt2(0.0)] 9
B3GNT5	b3gnt5.s[b3gnt5(5e-25)] 5
B3GNT7	b3gnt7.1[b3gnt7(0.0)] 4	b3gnt7.s[b3gnt7(0.0)] 68
B4GALNT1	b4galnt1.s[b4galnt1(0.0)] 19
B4GALNT3	b4galnt3-like.1[b4galnt3(7e-34)] 4
B4GALT2	b4galt2-like.s[b4galt2(0.0)] 19
B4GALT3	b4galt3-like.2.l[b4galt3(0.0)] 4	b4galt3-like.2.s[b4galt3(0.0)] 40
B4GALT6	b4galt6.l[b4galt6(1e-154)] 136	b4galt6.s[b4galt6(1e-140)] 90
B4GALT7	b4galt7.s[b4galt7(0.0)] 2
B9D1	b9d1.l[b9d1(0.0)] 1
BACE2	bace2.l[bace2(0.0)] 4	bace2.s[bace2(0.0)] 95
BANF2	baf-l.l[baf-l(2e-57)] 10
BAG4	bag4-like.l[bag4(0.0)] 6	bag4-like.s[bag4(0.0)] 1
BAIAP2L1	baiap2l1.l[baiap2l1(1e-81)] 50
BAMBI	bambi.l[bambi(0.0)] 68	bambi.s[bambi(0.0)] 68
BANF1	banf1-like.l[banf1(2e-44)] 29	banf1-like.s[banf1(4e-107)] 2
BANP	banp.1[banp(1e-128)] 1	banp.l[banp(0.0)] 1
BAZ1A	baz1a.l[baz1a(2e-91)] 76
BAZ1B	baz1b.l[baz1b(0.0)] 76	baz1b.s[baz1b(0.0)] 26
BAZ2A	baz2a.l[baz2a(0.0)] 94
BAZ2B	baz2b.l[baz2b(0.0)] 13
BBS4	bbs4.s[arih1(0.0)|bbs4(0.0)] 69
BBS5	bbs5.l[bbs5(0.0)|kbtbd10(0.0)] 72
PITX3	bc014685.s[bc014685(0.0)|pitx3(4e-24)] 48
BCAM	bcam.l[bcam(0.0)] 69	bcam.s[bcam(0.0)] 88
BCAP29	bcap29.l[bcap29(0.0)] 1
BCAR1	bcar1.l[bcar1(0.0)] 8
BCAR3	bcar3.l[bcar3(0.0)] 9
BCAS1	bcas1.s 38
BCCIP	bccip.s[bccip(0.0)] 2
BCKDHA	bckdha.l[bckdha(0.0)] 70
BCL2L13	bcl2l13.1[bcl2l13(0.0)] 53
BCL7A	bcl7a.l[bcl7a(0.0)] 93	bcl7a.s[bcl7a(2e-70)] 76
BCL9	bcl9.l[bcl9(0.0)] 39	bcl9.s[bcl9(1e-159)] 39
BCOR	bcor.1[bcor(0.0)] 5	bcor.l[bcor(1e-93)] 6
BCORL1	bcorl1.l[bcorl1(0.0)] 21	bcorl1.s[bcorl1(0.0)] 19
BCR	bcr.s[bcr(3e-76)|specc1l(0.0)] 5
BEND3	bend3.l[bend3(0.0)] 85	bend3.s[bend3(0.0)] 85
BET1L	bet1l-like.s[bet1l(1e-123)] 36
BFAR	bfar.l[ensxetg00000010995(0.0)|bfar(0.0)] 43
BICD2	bicd2-like.1.l[ensxetg00000023941(0.0)] 33	xelaev18001804m.g[bicd2(0.0)] 124
BIN3	bin3.l[bin3(0.0)] 114
BIRC2	birc2.l[birc2(3e-89)] 4	birc2.s[birc2(0.0)] 85
BIRC5	birc5.1.s[birc5.1(0.0)] 1	birc5.2.1[birc5.2(2e-167)] 11	birc5.2.s[birc5.2(3e-86)] 3
BIRC6	birc6-like.2.l[birc6(2e-131)] 15	birc6-like.2.s[birc6(0.0)] 15
BLM	blm.s[blm(2e-41)] 16
BLMH	blmh.l[blmh(3e-99)] 1	blmh.s[blmh(6e-117)] 3
BLVRB	blvrb.l[blvrb(0.0)] 53
BLZF1	blzf1.l[blzf1(0.0)] 3	blzf1.s[blzf1(0.0)] 1
BMP4	bmp4.l[bmp4(0.0)] 120	bmp4.s[bmp4(0.0)] 133
BMP7	bmp7.1.l[bmp7.1(2e-54)] 68	xelaev18018155m.g[bmp7.2(0.0)] 1
BMPR1A	bmpr1a.1[bmpr1a(0.0)] 6
BMPR1B	bmpr1b.l[bmpr1b(0.0)] 128	bmpr1b.s[bmpr1b(2e-105)] 128
BMS1	bms1.l[bms1(0.0)] 131
BNIP3	bnip3.l[bnip3(2e-51)] 25	bnip3.s[bnip3(1e-38)] 61
BOC	boc.l[boc(0.0)] 51	boc.s[boc(0.0)] 19
BOD1L1	bod1l1.l[bod1l(0.0)] 26	bod1l1.s[bod1l(0.0)] 37
BOLA2	bola2.1[bola2(6e-74)] 11
BOP1	bop1.l 13
BPGM	bpgm.l[bpgm(0.0)] 35
BPNT1	bpnt1.l[bpnt1(0.0)] 1
BPTF	bptf.l[bptf(1e-62)] 37	bptf.s[bptf(1e-62)] 37
BRCA1	brca1.l[brca1(0.0)] 101
BRCC3	brcc3.l[brcc3(0.0)] 3
BRD2	brd2.s[brd2(0.0)] 3
BRD4	brd4.l[brd4(0.0)] 44	brd4.s[brd4(0.0)] 44
BRD7	brd7.l[brd7(0.0)] 42
BRD9	brd9.l[brd9(0.0)] 93
BRE	bre.l[bre(0.0)] 1
BRIX1	brix1.l[brix1(0.0)] 2	brix1.s[brix1(1e-139)] 29
BRK1	brk1.s[brk1(0.0)] 10	xelaev18023894m.g[brk1(0.0)|pick1(0.0)] 30
BRMS1L	brms1l.l[brms1l(0.0)] 1	brms1l.s[brms1l(0.0)] 24
BRPF1	brpf1.l[brpf1(0.0)] 39	brpf1.s[brpf1(8e-133)] 66
BRWD3	brwd3-like.l[ensxetg00000031031(3e-22)|brwd3(0.0)] 94
BSG	bsg.l[bsg(0.0)] 56	bsg.s[bsg(1e-177)] 56
BSPRY	bspry-like.l[bspry(9e-142)] 9
BTAF1	btaf1-like.1.l[btaf1(0.0)] 75
BTBD10	btbd10-like.l[btbd10(8e-44)] 4
BTBD6	btbd6.l[btbd6(3e-44)] 47
BTBD7	btbd7.l[btbd7(0.0)] 15	btbd7.s[btbd7(0.0)] 37
BTF3	btf3.l[btf3(0.0)] 29	btf3.s[btf3(0.0)] 2
BTF3L4	btf3l4.l[btf3l4(0.0)] 2	btf3l4.s[btf3l4(0.0)] 29
BTG1	btg1.l[btg1(0.0)] 36	btg1.s[btg1(0.0)] 23
BTG2	btg2.s[btg2(0.0)] 5
BTRC	btrc.l[btrc(0.0)] 16	btrc.s[btrc(1e-56)] 13
BUB1	bub1.l[bub1(0.0)] 25
BUB3	bub3.l[bub3(3e-112)] 17	bub3.s[bub3(5e-102)] 42
BUD13	bud13.l[bud13(0.0)] 140
BYSL	bysl.s[bysl(0.0)] 2
BZW1	bzw1.l[bzw1(6e-54)] 60	bzw1.s[bzw1(0.0)] 2
C11ORF30	c11orf30-like.s[c11orf30(5e-24)] 59
SNORA57	c11orf48.s[snora57(2e-51)|c11orf48(1e-161)] 2
C11ORF54	c11orf54.l[c11orf54(0.0)] 19
C12ORF45	c12orf45.l[c12orf45(3e-113)] 14	c12orf45.s[c12orf45(3e-162)] 17
C12ORF49	c12orf49.l[c12orf49(0.0)] 2	c12orf49.s[c12orf49(0.0)] 76
C12ORF57	c12orf57.l[c12orf57(6e-85)] 2
C14ORF166	c14orf166.l[c14orf166(0.0)] 16
C15ORF57	c15orf57.l[c15orf57(0.0)] 17
C16ORF13	c16orf13.l[c16orf13(7e-119)] 28
C16ORF52	c16orf52.l[c16orf52(7e-27)] 3	c16orf52.s[c16orf52(4e-155)] 3
C16ORF72	c16orf72.l[c16orf72(0.0)] 3	c16orf72.s[c16orf72(0.0)] 80
C17ORF62	c17orf62.l[c17orf62(2e-35)] 16
C18ORF25	c18orf25.l[c18orf25(2e-58)] 21	c18orf25.s[c18orf25(0.0)] 91
C18ORF54	c18orf54.s[c18orf54(0.0)] 5
C19ORF24	c19orf24.l[c19orf24(8e-115)] 10
C19ORF43	c19orf43.1[c19orf43(8e-42)] 17	c19orf43.l[c19orf43(1e-161)] 12
C1D	c1d.l[c1d(0.0)] 28
C1GALT1	c1galt1.l[c1galt1(0.0)] 7	c1galt1.s[c1galt1(0.0)] 38
C1GALT1C1	c1galt1c1.l[c1galt1c1(4e-32)] 9
C1ORF21	c1orf21.l[c1orf21(0.0)] 1
C1ORF27	c1orf27-like.l[c1orf27(1e-63)] 12
C1ORF35	c1orf35.l[c1orf35(4e-71)] 40
C1ORF50	c1orf50.l[c1orf50(0.0)] 2
C1ORF52	c1orf52.l[c1orf52(0.0)] 28	c1orf52.s[c1orf52(0.0)] 71
C1QBP	c1qbp-like.l[c1qbp(0.0)] 3	c1qbp-like.s[c1qbp(0.0)] 13
C20ORF27	c20orf27.l[c20orf27(3e-50)] 120
C21ORF59	c21orf59-like.l[c21orf59(0.0)] 72	c21orf59-like.s[c21orf59(5e-66)] 72
C21ORF91	c21orf91.l[c21orf91(1e-44)] 40
C2CD2	c2cd2.l[c2cd2(4e-40)] 35	c2cd2.s[c2cd2(1e-155)] 20
C2CD3	c2cd3.s[c2cd3(8e-47)] 115
C2ORF47	c2orf47.l[c2orf47(4e-52)] 11	c2orf47.s[c2orf47(2e-52)] 3
C2ORF49	c2orf49.l[c2orf49(0.0)] 3
C3	c3.l[c3(8e-56)] 51	loc100492966.l[c3(0.0)] 51
C3ORF17	c3orf17.l[c3orf17(0.0)] 13
C3ORF58	c3orf58.l[c3orf58(0.0)] 6	c3orf58.s[c3orf58(0.0)] 9
C5ORF30	c5orf30.l[c5orf30(7e-102)] 19
C6ORF106	c6orf106.s[c6orf106(6e-61)] 16
C6ORF165	c6orf165.l[c6orf165(0.0)] 22
C6ORF62	c6orf62.l[c6orf62(0.0)] 80	c6orf62.s[c6orf62(0.0)] 14
C7ORF60	c7orf60.l[c7orf60(0.0)] 6	c7orf60.s[c7orf60(0.0)] 24
C8G	c8g.s 38
C8ORF76	c8orf76.l[c8orf76(6e-27)] 40	c8orf76.s[c8orf76(0.0)] 135
C9ORF114	c9orf114.l[c9orf114(8e-171)] 64
C9ORF156	c9orf156.l[c9orf156(4e-90)] 1
C9ORF78	c9orf78.1[c9orf78(0.0)] 11
CA12	ca12.l[ca12(0.0)] 54
CA2	ca2.l[ca2(0.0)] 63
CA5B	ca5b.l[ca5b(0.0)] 52
CA7	ca7.1[ca7(0.0)] 81	ca7.l[ca7(0.0)] 113
CA8	ca8.s[ca8(8e-160)] 75
CABLES2	cables2.l[cables2(2e-23)] 89
CACFD1	cacfd1.s[c9orf7(5e-120)] 80
CACNA2D2	cacna2d2.l[cacna2d2(0.0)] 34
CACNG1	cacng1.l 0	cacng1.s[cacng1(3e-145)] 34
CACTIN	cactin.l[c19orf29(0.0)] 1
CACUL1	cacul1.l[cacul1(1e-66)] 6
CACYBP	cacybp.s[cacybp(0.0)] 29
CAD	cad-like.l[cad(2e-110)] 79
CADPS2	cadps2-like.l[cadps2(0.0)] 1
CALHM2	calhm2.s[calhm2(0.0)] 52
CALU	calu.l[calu(0.0)] 16	calu.s[calu(0.0)] 7
CAND1	cand1.l[cand1(3e-60)] 104	cand1.s[cand1(0.0)] 130
CANT1	cant1.l[cant1(0.0)] 7
CANX	canx.s[canx(0.0)] 4	cuff.30031[canx(0.0)] 31
CAP2	cap2.l[cap2(0.0)] 112
CAPN15	capn15.l[solh(0.0)] 7
CAPN2	capn2.2.l[capn2(0.0)] 5
CAPN5	capn5.l[capn5(0.0)] 53
CAPN8	capn8.l[capn8(0.0)] 4	capn8.s[capn8(0.0)] 4
CAPN9	capn9.l[capn9(7e-128)] 5	capn9.s[capn9(0.0)] 5
CAPNS1	capns1-like.1[capns1(0.0)] 7
CAPNS2	capns2.l[capns2(0.0)] 73	capns2.s[capns2(0.0)] 4
CAPRIN2	caprin2.l[caprin2(0.0)] 1	loc101733888.s[caprin2(6e-143)] 80
CAPS2	caps2-like.1[caps2(1e-81)] 22
CAPZA1	capza1.l[capza1(5e-40)] 5
CAPZA2	capza2.l[capza2(0.0)] 6	capza2.s[capza2(3e-42)] 3
CARHSP1	carhsp1.s 12
CARS	cars.s[cars(0.0)] 2
CASC3	casc3.l[casc3(0.0)] 84	casc3.s[casc3(0.0)] 84
CASC5	casc5.s[casc5(4e-29)] 8
CASK	cask.l[cask(0.0)] 129	cask.s[cask(0.0)] 6
CASP6	casp6.l[casp6(0.0)] 6
CASS4	cass4.l[cass4(5e-22)] 15	cass4.s[cass4(1e-151)] 8
CAST	cast.l[cast(0.0)] 110	cast.s[cast(6e-37)] 4
CBL	cbl.l[cbl(6e-57)] 44
CBR1	cbr1.l[cbr1(0.0)] 5
CBS	cbs.l[cbs(0.0)] 49	cbs.s[cbs(0.0)|ptgfrn(0.0)] 2
CBWD2	cbwd2.l[cbwd2(6e-66)] 1
CBX1	cbx1.s[cbx1(1e-64)] 29
CBX3	cbx3.l[cbx3(0.0)] 33	cbx3.s[cbx3(0.0)] 3
CBY1	cby1.l[cby1(6e-149)|tomm22(7e-40)] 2	cby1.s[tomm22(7e-42)] 10
CCDC108	ccdc108.l[ccdc108(1e-50)] 22
CCDC109B	ccdc109b.l[ccdc109b(0.0)] 119
CCDC113	ccdc113.l[ccdc113(0.0)|gins3(0.0)] 5
CCDC12	ccdc12.l[ccdc12(9e-164)] 27
CCDC124	ccdc124.l[ccdc124(0.0)] 12
CCDC129	ccdc129.l 9
CCDC146	ccdc146.l[ccdc146(3e-85)] 22
CCDC149	ccdc149-like.s[ccdc149(0.0)] 4
CCDC167	ccdc167.s[xb-gene-5947586(5e-113)] 2
CCDC171	ccdc171.l[c9orf93(0.0)] 87
CCDC173	ccdc173.l[c2orf77(0.0)] 22
CCDC28A	ccdc28a-like.s[ccdc28a(0.0)] 1
CCDC30	ccdc30.l[ccdc30(4e-118)] 53
CCDC34	ccdc34-like.s[ccdc34(0.0)] 54
CCDC37	ccdc37.l[ccdc37(0.0)] 22
CCDC39	ccdc39.l[ccdc39(0.0)|ttc14(0.0)] 22
CCDC40	ccdc40.s[ensxetg00000004200(0.0)] 22
CCDC43	ccdc43.l[ccdc43(4e-54)] 2
CCDC47	ccdc47.l[ccdc47(0.0)] 10	ccdc47.s[ccdc47(0.0)] 9
CCDC50	ccdc50.1[ccdc50(0.0)] 1
CCDC51	ccdc51.s[ccdc51(0.0)] 1
CCDC59	ccdc59.l[ccdc59(1e-115)] 3
CCDC6	ccdc6.l[ccdc6(0.0)] 44	ccdc6.s[ccdc6(0.0)] 65
CCDC63	ccdc63.l[ccdc63(0.0)] 22
CCDC66	ccdc66-like.1[ccdc66(0.0)] 5
CCDC67	ccdc67.l[ccdc67(0.0)] 114
CCDC68	ccdc68.l[ccdc68(1e-53)] 7
CCDC71L	ccdc71l.l 2
CCDC85C	ccdc85c.1[ccdc85c(2e-100)] 18
CCDC88A	ccdc88a-like.l[ccdc88a(0.0)] 51	ccdc88a-like.s[ccdc88a(3e-106)] 51
CCDC9	ccdc9.s[ccdc9(0.0)] 6
CCDC94	ccdc94.l[ccdc94(2e-129)] 43
CCDC97	ccdc97.l[ccdc97(0.0)] 16
CCNA2	ccna2.l[ccna2(8e-120)] 25	ccna2.s[ccna2(0.0)] 25
CCNB1	ccnb1.2.l[ccnb1.2(5e-102)] 24	ccnb1.2.s[ccnb1.2(0.0)] 24
CCNB2	ccnb2.l[ccnb2(2e-166)] 12	ccnb2.s[ccnb2(6e-88)] 24
CCNB3	ccnb3.l[ccnb3(0.0)] 25	ccnb3.s[ccnb3(0.0)] 25
CCNC	ccnc.l[ccnc(0.0)] 135
CCND1	ccnd1.l[ccnd1(1e-112)] 61	ccnd1.s[ccnd1(8e-59)] 25
CCNDBP1	ccndbp1.s[ccndbp1(3e-28)] 13
CCNE1	ccne1.l[ccne1(0.0)] 25	ccne1.s[ccne1(0.0)] 24
CCNE2	ccne2.l[ccne2(3e-137)] 1	ccne2.s[ccne2(0.0)] 33
CCNF	ccnf.l[ccnf(0.0)] 3
CCNG1	ccng1.l[ccng1(4e-52)] 8	ccng1.s[ccng1(2e-30)] 8
CCNG2	ccng2.s[ccng2(0.0)] 112
CCNH	ccnh.l[ccnh(0.0)] 14
CCNJ	ccnj.l[ccnj(1e-56)] 25	ccnj.s[ccnj(0.0)] 26
CCNK	ccnk.l[ccnk(6e-165)] 39
CCNL1	ccnl1.l[ccnl1(3e-83)] 32	ccnl1.s[ccnl1(0.0)] 32
CCNO	ccno.l[ccno(0.0)] 9	ccno.s[ccno(0.0)] 9
CCNT1	ccnt1.l[ccnt1(6e-69)] 43	ccnt1.s[ccnt1(4e-76)] 43
CCNT2	ccnt2.l[ccnt2(1e-79)] 57	ccnt2.s[ccnt2(0.0)] 57
CCNYL1	ccnyl1.l[ccnyl1(1e-38)|mettl21a(7e-67)] 90
CCT2	cct2.l[cct2(7e-98)] 60	cct2.s[cct2(1e-49)] 14
CCT4	cct4.l[cct4(0.0)] 16	cct4.s[cct4(0.0)] 2
CCT6A	cct6a.l[cct6a(0.0)] 60	cct6a.s[cct6a(0.0)] 60
CCT8	cct8.l[cct8(0.0)] 27	cct8.s[cct8(0.0)] 3
CD164	cd164.l 52
CD276	cd276.l[cd276(0.0)] 31	cd276.s[cd276(0.0)] 18
CD44	cd44.l[cd44(0.0)] 5
CD81	cd81.s[cd81(1e-148)] 14	xelaev18002440m.g[cd81(6e-41)] 31
CD82	cd82.l[cd82(0.0)] 55
CD9	cd9.s[cd9(0.0)] 73	cuff.29957[cd9(0.0)] 73
CD99L2	cd99l2.l[fam36a(0.0)] 65	cd99l2.s[fam36a(7e-46)] 21
CDC123	cdc123.s[cdc123(7e-88)] 12
CDC14A	cdc14a-like.l[cdc14a(0.0)] 108	cdc14a-like.s[cdc14a(0.0)] 69
CDC14B	cdc14b.l[cdc14b(0.0)] 6	cdc14b.s[cdc14b(0.0)] 1
CDC16	cdc16.l[ensxetg00000025226(0.0)|cdc16(2e-85)] 2
CDC20B	cdc20b-like.l[cdc20b(1e-34)] 63
CDC25A	cdc25a.l[cdc25a(2e-30)] 40
CDC25B	cdc25b.l[cdc25b(0.0)] 18	cdc25b.s[cdc25b(0.0)] 47
CDC25C	cdc25c.l[cdc25c(2e-74)] 33	cdc25c.s[cdc25c(8e-53)] 1
CDC27	cdc27.l[cdc27(0.0)] 6	cdc27.s[cdc27(0.0)] 21
CDC34	cdc34.l[cdc34(0.0)] 11	cdc34.s[cdc34(0.0)] 17
CDC40	cdc40.l[cdc40(0.0)] 57	cdc40.s[cdc40(0.0)] 1
CDC42BPA	cdc42bpa.l[cdc42bpa(0.0)] 21	cdc42bpa.s[cdc42bpa(3e-76)] 21
CDC42EP2	cdc42ep2.l[cdc42ep2(0.0)] 96
CDC42EP4	cdc42ep4.s[cdc42ep4(5e-110)] 6
CDC42SE2	cdc42se2-like.1.l[xb-gene-5957486(2e-21)] 58	cdc42se2-like.2.s[cdc42se2(0.0)] 1
CDC5L	cdc5l.l[cdc5l(0.0)] 62	cdc5l.s[cdc5l(0.0)] 62
CDC7	cdc7.l[cdc7(1e-157)] 109
CDC73	cdc73.l[cdc73(0.0)] 60	cdc73.s[cdc73(0.0)] 24
CDCA2	cdca2-like.l[cdca2(3e-160)] 85	cdca2-like.s[cdca2(0.0)] 128
CDCA3	cdca3-like.l[cdca3(5e-104)] 17
CDCA5	cdca5.l[cdca5(0.0)] 26	cdca5.s[ensxetg00000001634(0.0)|cdca5(0.0)] 106
CDCA7	cdca7.l[cdca7(0.0)] 42	cdca7.s[cdca7(0.0)] 42
CDCA7L	cdca7l.l[cdca7l(0.0)] 14	cdca7l.s[cdca7l(0.0)] 25
CDCA8	cdca8.l[cdca8(3e-26)] 12	cdca8.s[cdca8(4e-63)] 135
CDCP1	cdcp1.l[cdcp1(0.0)] 35
CDH1	cdh1.s[cdh1(8e-40)] 9
CDH11	cdh11.l[cdh11(0.0)] 117
CDH20	cdh20.s[cdh20(0.0)] 58
CDH26	cdh26.s[cdh26(5e-96)] 4
CDH3	cdh3.l[cdh3(0.0)] 97	cdh3.s[cdh3(0.0)] 1
CDH6	cdh6.l[cdh6(0.0)] 67
CDIP1	cdip1.1[c16orf5(1e-68)] 115
CDK1	cdk1.l[cdk1(0.0)] 3	cdk1.s[cdk1(0.0)] 14
CDK12	cdk12.l[cdk12(7e-107)] 59	cdk12.s[cdk12(1e-179)] 39
CDK13	cdk13.l[cdk13(3e-80)] 66
CDK15	cdk15.l[cdk15(2e-62)] 18
CDK2AP1	cdk2ap1.l[cdk2ap1(0.0)] 10	cdk2ap1.s[cdk2ap1(0.0)] 29
CDK5R1	cdk5r1.l[cdk5r1(0.0)] 0	cdk5r1.s[cdk5r1(0.0)] 25
CDK7	cdk7.l[cdk7(0.0)] 5
CDK9	cdk9.1[cdk9(0.0)] 25
CDKAL1	cdkal1.s[cdkal1(0.0)] 1
CDKN2AIP	cdkn2aip.l[cdkn2aip(4e-150)] 3	cdkn2aip.s[cdkn2aip(2e-150)] 3
CDKN2AIPNL	cdkn2aipnl.s[cdkn2aipnl(8e-110)] 3
CDO1	cdo1.l[cdo1(0.0)] 1	cdo1.s[cdo1(0.0)] 1
CDR2	cdr2.l[cdr2(0.0)] 6	cdr2.s[cdr2(0.0)] 7
CDT1	cdt1.1[cdt1(0.0)] 25	cdt1.s[cdt1(0.0)] 26
CDV3	cdv3.l[cdv3(2e-157)] 13	cdv3.s[cdv3(8e-148)] 6
CDX1	cdx1.s[cdx1(0.0)] 23
CDX2	cdx2.l[cdx2(1e-136)] 23	cdx2.s[cdx2(6e-127)] 23
CDX4	cdx4.l[cdx4(0.0)] 23	cdx4.s[cdx4(0.0)] 23
CEBPG	cebpg.l[cebpg(5e-47)] 134	cebpg.s[cebpg(3e-44)] 134
CEBPZ	cebpz.l[cebpz(3e-94)] 131	cebpz.s[cebpz(7e-80)] 131
CELSR2	celsr2.l[celsr2(3e-146)] 20	celsr2.s[celsr1(2e-96)] 20
CENPA	cenpa.l[cenpa(5e-33)] 25
CENPE	cenpe-like.l[cenpe(1e-166)] 8	cenpe-like.s[cenpe(0.0)] 8
CENPF	cenpf.l[cenpf(5e-49)] 26
CENPH	cenph.l[cenph(1e-104)] 33
CENPI	cenpi.l[cenpi(1e-110)] 33
CENPL	cenpl.s[cenpl(0.0)] 71
CENPN	cenpn.l[atmin(0.0)|cenpn(0.0)] 33	cenpn.s[cenpn(5e-101)] 71
CENPP	cenpp.l[ippk(7e-101)] 10
CEP104	cep104-like.l[cep104(8e-153)] 15
CEP120	cep120.l[cep120(5e-101)] 56
CEP135	cep135.l[cep135(0.0)] 87
CEP152	cep152-like.l[cep152(0.0)] 22	cep152-like.s[cep152(0.0)] 5
CEP192	cep192-like.l[cep192(1e-136)] 8
CEP350	cep350.l[cep350(0.0)] 137
CEP41	cep41.s[cep41(0.0)] 54
CEP55	cep55-like.l[cep55(1e-175)] 5
CEP57L1	cep57l1.l[cep57l1(1e-118)] 70
CEP76	cep76.l[cep76(0.0)] 5
CEP78	cep78.l[cep78(1e-142)] 56
CEP85	cep85.l[cep85(7e-30)] 32	cep85.s[cep85(0.0)] 14
CEPT1	cept1.s[cept1(0.0)] 6
CER1	cer1.l 83	cer1.s[frem1(2e-26)] 35
CERK	cerk.s[ensxetg00000030525(0.0)] 6
CERS2	cers2.l[cers2(0.0)] 9
CFAP45	cfap45.s[ccdc19(0.0)] 22
CFDP1	cfdp1.l[cfdp1(1e-32)] 60
CFL1	cfl1.l[cfl1(2e-87)] 29	cfl1.s[cfl1(0.0)] 27
CHAC1	chac1-like.l[chac1(0.0)] 134
CHAF1B	chaf1b-like.l[chaf1b(2e-40)] 62
CHCHD1	chchd1.l[chchd1(0.0)] 127
CHCHD3	chchd3.s[chchd3(5e-85)] 10
CHCHD4	chchd4.l[chchd4(0.0)] 2	chchd4.s[chchd4(0.0)] 29
CHD2	chd2.l[chd2(3e-77)] 137
CHD3	chd3.1[chd3(5e-98)] 6
CHD8	chd7-like.l[chd8(0.0)] 77	chd7-like.s[chd8(0.0)] 77	chd8.l[chd8(0.0)] 8	chd8.s[chd8(2e-54)] 8
CHERP	cherp.1[cherp(0.0)] 21	cherp.l[cherp(1e-86)] 39
CHIC2	chic2.s[chic2(1e-41)] 3
CHKA	chka.l[chka(0.0)] 5
CHMP1B	chmp1b.l[chmp1b(0.0)] 7	chmp1b.s[chmp1b(0.0)] 10
CHMP2B	chmp2b.l[chmp2b(7e-75)] 7	chmp2b.s[chmp2b(0.0)] 9
CHMP3	chmp3.s[vps24(0.0)] 3
CHMP4B	chmp4b.l[chmp4b(0.0)] 30	chmp4b.s[chmp4b(0.0)] 7
CHMP6	chmp6.l[chmp6(0.0)] 11	chmp6.s[chmp6(0.0)] 12
CHN1	chn1.l[chn1(0.0)] 9
CHORDC1	chordc1.s[chordc1(0.0)] 0
CHP1	chp1.l[chp(0.0)] 96
CHPT1	chpt1.l[chpt1(0.0)] 4
CHRAC1	chrac1.s 82
CHST10	chst10-like.l[chst10(0.0)] 1
CHST3	chst3.l[chst3(0.0)] 136
CHST7	chst7.l[chst7(0.0)] 25	chst7.s[chst7(0.0)] 1
CHSY1	chsy1.l[chsy1(0.0)] 4	chsy1.s[chsy1(0.0)] 5
CHTF18	chtf18.l[chtf18(2e-110)] 1
CHTF8	chtf8.l[chtf8(1e-133)|has3(1e-34)] 60	chtf8.s[chtf8(4e-25)|has3(0.0)] 0
CHTOP	chtop.l[chtop(0.0)] 17	chtop.s[chtop(0.0)] 3	xelaev18042960m.g[chtop(0.0)|smad4.2(0.0)|snapin(1e-53)] 12
CHUK	chuk.1[chuk(0.0)] 1
CIAO1	ciao1.s[ciao1(0.0)] 17
CIAPIN1	ciapin1.l[ciapin1(0.0)] 1
CIB1	cib1.l[cib1(0.0)] 12	cib1.s[cib1(0.0)] 7
CIDEA	cidea.l[cidea(0.0)] 70	cidea.s[cidea(0.0)] 1
CINP	cinp.s[cinp(0.0)] 14
CIRBP	cirbp.l[cirbp(3e-112)] 11	cirbp.s[cirbp(4e-137)] 14
CIRH1A	cirh1a.l[cirh1a(0.0)] 13	cirh1a.s[cirh1a(3e-36)] 13
CISD1	cisd1.l[cisd1(3e-130)] 30
CIT	cit.l[cit(0.0)] 15
CITED4	cited4.l[cited4(0.0)] 1	cited4.s[cited4(0.0)] 12
CKAP2	ckap2-like.l[ckap2(2e-170)] 24
CKAP4	ckap4.l[ckap4(0.0)] 9	ckap4.s[ckap4(0.0)] 50
CKM	ckm.l[ckm(5e-165)] 41
CKMT1B	ckmt1b.s[ckmt1b(0.0)] 113	cuff.31689[ckmt1b(3e-47)] 0
CLCF1	clcf1.l[clcf1(0.0)] 41
CLCN3	clcn3.l[clcn3(0.0)] 9	clcn3.s[clcn3(5e-127)] 72
CLCN5	clcn5.l[clcn5(2e-31)] 35
CLCN6	clcn6-like.l[clcn6(7e-123)] 21
CLDN1	cldn1.l[cldn1(4e-71)] 63	cldn1.s[cldn1(6e-151)] 5
CLDN23	cldn23.l[cldn23(6e-144)] 4
CLDN4	cldn4.l[cldn4(2e-177)] 120	cldn4.s[cldn4(6e-74)] 36
CLDN5	cldn5.s[cldn5(6e-149)] 18
CLDN6	cldn6.1.l[cldn6.1(0.0)] 12	cldn6.1.s[cldn6.1(0.0)] 10	cldn6.2.l[cldn6.2(0.0)] 3	cldn6.2.s[cldn6.2(0.0)] 3
CLDND1	cldnd1.l[cldnd1(5e-95)] 8
CLIC3	clic3.l[clic3(0.0)] 4
CLIC5	clic5.s[clic5(0.0)] 46
CLINT1	clint1.s[clint1(0.0)] 50
CLIP2	clip2.l 46	clip2.s 67
CLIP4	clip4.l[cd2bp2(1e-138)] 17	clip4.s[cd2bp2(0.0)] 3
CLK1	clk1.l[clk1(0.0)] 33
CLMP	clmp.l[clmp(0.0)] 111
CLOCK	clock.s[clock(0.0)] 5
CLP1	clp1.l[clp1(0.0)] 8
CLPTM1	clptm1-like.l[clptm1(0.0)] 30	clptm1-like.s[clptm1(0.0)] 2
CLPX	clpx.l[clpx(0.0)] 119	clpx.s[clpx(2e-41)] 6
CLSPN	clspn.s[clspn(0.0)] 93
CLSTN3	clstn3.s[clstn1(0.0)] 1
CLTB	cltb.l[cltb(0.0)] 10	cltb.s[cltb(0.0)] 12
CLTC	cltc.l[cltc(0.0)] 5	cltc.s[cltc(0.0)] 54
CLUH	cluh.l[kiaa0664(0.0)] 81	cluh.s[kiaa0664(0.0)] 5
CMAHP	cmahp.l[cmahp(1e-58)] 5
CMSS1	cmss1.l[c3orf26(0.0)] 3
CMTM5	cmtm5.l[cmtm5(4e-127)] 67
CMTM7	cmtm7.l[cmtm7(9e-145)] 12
CNDP1	cndp1.l[cndp1(0.0)] 98	darmin.l[darmin(0.0)] 107
CNDP2	cndp2.l[cndp2(2e-83)] 28	cndp2.s[cndp2(4e-84)] 78
CNEP1R1	cnep1r1.l[tmem188(4e-137)] 104
CNFN	cnfn.1.l[cnfn.1(2e-169)] 9
CNIH1	cnih1.l[cnih(2e-47)] 17	cnih1.s[cnih(0.0)] 40
CNIH4	cnih4.l[cnih4(0.0)] 6
CNKSR1	cnksr1.l[cnksr1(7e-75)] 9
CNN1	cnn1.l[cnn1(0.0)] 3	cnn1.s[cnn1(9e-109)] 61
CNN3	cnn3.l[cnn3(1e-85)] 25	cnn3.s[cnn3(0.0)] 105
CNNM3	cnnm3-like.l[cnnm3(5e-41)] 44
CNOT1	cnot1.l[cnot1(3e-136)] 77	cnot1.s[cnot1(7e-30)] 77
CNOT2	cnot2.l[cnot2(3e-92)] 25	cnot2.s[cnot2(6e-92)] 33
CNOT8	cnot8.l[cnot8(0.0)] 33	cnot8.s[cnot8(0.0)] 17
CNST	cnst-like.l[cnst(7e-143)] 7
CNTLN	cntln-like.l[cntln(6e-36)] 101
CNTRL	cntrl.l[cntrl(6e-28)] 22
MLX	coasy-like.l[coasy(4e-74)|mlx(0.0)] 92	mlx.s[mlx(0.0)] 16
COBLL1	cobll1.l[cobll1(4e-69)] 38
COG1	cog1.s[cog1(0.0)] 7
COG3	cog3.l[cog3(1e-104)] 9
COG6	cog6.l[cog6(0.0)] 9
COG7	cog7.l[cog7(0.0)] 7
COL18A1	col18a1.l[col18a1(0.0)] 16	col18a1.s[col18a1(5e-143)] 16
COL4A3BP	col4a3bp.l[col4a3bp(0.0)] 53	col4a3bp.s[col4a3bp(0.0)] 101
COL4A5	col4a5-like.l[col4a5(0.0)] 95
COL4A6	col4a6-like.l[col4a6(0.0)] 95
COL5A1	col5a1-like.l[col5a1(7e-69)] 34
COL5A2	col5a2.l[col5a2(0.0)] 74
COL11A1	col5a3-like.l[col11a1(1e-35)] 34
COL8A1	col8a1.l[col8a1(0.0)] 0	col8a1.s[col8a1(0.0)] 0
COMMD6	commd6.s[commd6(0.0)] 2
COMMD8	commd8.s[commd8(0.0)] 49
COMT	comt.2.s[comt.2(0.0)] 28
COPA	copa.l[copa(0.0)] 7	copa.s[copa(1e-146)] 7
COPB2	copb2.l[copb2(3e-157)] 7	copb2.s[copb2(0.0)] 7
COPE	cope.1[cope(0.0)] 7	cope.l[cope(1e-101)] 30
COPG1	copg1.l[copg(0.0)] 7	copg1.s[copg(0.0)] 36
COPG2	copg2.s[copg2(0.0)] 8
COPS2	cops2.l[cops2(0.0)] 1	cops2.s[cops2(0.0)] 24
COPS3	cops3.l[cops3(0.0)] 16	cops3.s[cops3(7e-171)] 2
COPS4	cops4.l[cops4(0.0)] 2
COPS5	cops5.s[cops5(0.0)] 28
COPS6	cops6-like.1[cops6(0.0)] 11
COPS8	cops8.l[cops8(0.0)] 3	cops8.s[cops8(4e-58)] 29
COPZ1	copz1.l[copz1(0.0)] 30	copz1.s[copz1(0.0)] 70
COQ4	coq4.l[coq4(0.0)] 6
COQ7	coq7.l[coq7(4e-151)] 11
CORO2A	coro2a.l[coro2a(0.0)] 55
COTL1	cotl1.s[cotl1(5e-115)] 9
COX17	cox17.l[cox17(6e-105)] 29
COX4I1	cox4i1.l[cox4i1(0.0)] 2	cox4i1.s[cox4i1(0.0)] 2
COX5A	cox5a.l[cox5a(3e-78)] 2	cox5a.s[cox5a(7e-74)] 2
COX6B1	cox6b1.l 2
COX6C	cox6c.s[cox6c(2e-162)] 2
COX7A2	cox7a2.1[cox7a2(2e-157)] 2	cox7a2.s[cox7a2(3e-156)] 2
COX7B	cox7b.l[cox7b(1e-153)] 2	cox7b.s[cox7b(4e-92)] 2
COX7C	cox7c.l[cox7c(2e-132)] 125	cox7c.s[cox7c(3e-115)] 2
CPAMD8	cpamd8.l[cpamd8(0.0)] 0
CPD	cpd.s[cpd(0.0)] 97	loc101730225.l[cpd(0.0)] 7
CPEB2	cpeb2-like.l[cpeb2(0.0)] 5	cpeb2-like.s[cpeb2(0.0)] 5
CPLX2	cplx2.l[cplx2(0.0)] 58
CPN1	cpn1.s[cpn1(0.0)] 38
CPNE1	cpne1.l[cpne1(0.0)] 9
CPNE3	cpne3.l[cpne3(5e-84)] 4	cpne3.s[cpne3(5e-24)] 5
CPSF2	cpsf2.s[cpsf2(6e-94)] 106
CPSF3	cpsf3.l[cpsf3(0.0)] 14	cpsf3.s[cpsf3(0.0)] 16
CPSF4	cpsf4.s[cpsf4(0.0)] 3
CPSF6	cpsf6.l[cpsf6(1e-45)] 94	cpsf6.s[cpsf6(8e-133)] 6
CPT1A	cpt1a.l[cpt1a(0.0)] 5
CPT2	cpt2.s[cpt2(0.0)] 130
CPTP	cptp.l[gltpd1(0.0)] 63
CPVL	cpvl.l[cpvl(1e-115)] 12
CPZ	cpz.s[cpz(2e-96)] 19
CRAT	crat.2.s[crat.2(2e-77)] 10
CREB3L2	creb3l2.1[creb3l2(0.0)] 9
CREBZF	crebzf.s 32
CRIPT	cript.l[cript(1e-128)] 29	cript.s[cript(2e-150)] 12
CRKL	crkl.l[crkl(0.0)] 71	crkl.s[crkl(0.0)] 62
CRLF3	crlf3-like.l[crlf3(0.0)] 13
CRNKL1	crnkl1.s[crnkl1(0.0)] 3
CROCC	crocc.l[crocc(0.0)] 72
CRP	crp.1.l[crp.1(2e-135)] 6
CRTAP	crtap.s[crtap(0.0)] 74
CRTC3	crtc3.l[crtc3(0.0)] 1
CRX	crx.l[crx(8e-157)] 102	crx.s[crx(0.0)] 102
CRYZL1	cryzl1.l[cryzl1(2e-133)|donson(0.0)] 25
CS	cs.l[cs(3e-128)] 2	cs.s[cs(3e-117)] 2
CSDE1	csde1.l[csde1(0.0)] 6	csde1.s[csde1(0.0)] 8
CSGALNACT2	csgalnact2.l[csgalnact2(0.0)] 8
CSK	csk.s[csk(5e-52)] 15
CSNK1E	csnk1e.l[csnk1e(0.0)] 87	csnk1e.s[csnk1e(0.0)] 69
CSNK1G1	csnk1g1.l[csnk1g1(4e-171)|znf609(0.0)] 6	csnk1g1.s[csnk1g1(2e-46)] 65
CSNK1G2	csnk1g2.l[csnk1g2(0.0)] 1
CSNK1G3	csnk1g3.s[csnk1g3(0.0)] 110
CSNK2B	csnk2b.l[csnk2b(0.0)] 29	csnk2b.s[csnk2b(0.0)] 11
CSPP1	cspp1-like.l[ensxetg00000030250(0.0)|cspp1(0.0)] 72
CSRNP1	csrnp1.l[csrnp1(0.0)] 96
CSRNP2	csrnp2.s[csrnp2(0.0)] 18	xelaev18015966m.g[csrnp2(0.0)|tfcp2(0.0)] 31
CSRP2	csrp2.s[csrp2(4e-157)] 1	cuff.30752[csrp2(2e-123)] 78
CSRP2BP	csrp2bp.l[csrp2bp(0.0)] 46
CSTF1	cstf1.s[cstf1(0.0)] 29
CSTF2	cstf2.l[cstf2(0.0)] 11
CTAGE5	ctage5.1[ctage5(0.0)] 0
CTBP2	ctbp2-like.1.l[ctbp2(0.0)] 40	ctbp2-like.1.s[ctbp2(3e-91)] 40
CTBS	ctbs.s[ctbs(0.0)] 54
CTDP1	ctdp1.l[ctdp1(0.0)] 1	ctdp1.s[ctdp1(0.0)] 24
CTDSP1	ctdsp1.l[ctdsp1(1e-49)] 15	ctdsp1.s[ctdsp1(1e-54)] 88
CTDSP2	ctdsp2.l[ctdsp2(3e-23)] 3	ctdsp2.s[ctdsp2(9e-149)] 0
CTDSPL	ctdspl-like.l[ctdspl(0.0)] 44	ctdspl-like.s[ctdspl(9e-66)] 44
CTDSPL2	ctdspl2.l[ctdspl2(3e-168)] 62	ctdspl2.s[ctdspl2(2e-57)] 25
CTH	cth.l[cth(0.0)] 10
CTIF	ctif.s[ctif(0.0)] 124
CTNNA1	ctnna1.l[ctnna1(0.0)] 1	ctnna1.s[ctnna1(0.0)] 6
CTNNAL1	ctnnal1.s[ctnnal1(3e-64)] 6
CTNNBL1	ctnnbl1.1[ctnnbl1(0.0)] 2	ctnnbl1.s[ctnnbl1(0.0)] 2
CTPS2	ctps2.l[ctps2(0.0)] 1
CTR9	ctr9.l[ctr9(0.0)] 6	ctr9.s[ctr9(3e-139)] 86
CTSA	ctsa.l[ctsa(0.0)] 64
CTSB	ctsb.l[ctsb(0.0)] 61	ctsb.s[ctsb(0.0)] 1
CTSD	ctsd.s[ctsd(0.0)] 6
CTSV	ctsv.l[ctsl2(0.0)] 3	ctsv.s[ctsl2(0.0)] 3
CTTN	cttn.l[cttn(1e-61)] 16	cttn.s[cttn(2e-41)] 123
CTTNBP2	cttnbp2-like.l[cttnbp2(0.0)] 55
CTTNBP2NL	cttnbp2nl-like.l[cttnbp2nl(0.0)] 46
CTU2	ctu2.1[ctu2(0.0)] 1
CUEDC1	cuedc1.s[cuedc1(1e-43)] 58
CUEDC2	cuedc2.l[cuedc2(0.0)] 1	cuedc2.s[cuedc2(0.0)] 1
SUMO3	cuff.1000[sumo3(3e-71)] 3	cuff.879[sumo3(2e-73)] 3	sumo3.1[sumo3(1e-99)] 3
TRAM1	cuff.10682[tram1(4e-149)] 36	cuff.48983[tram1(4e-149)] 9	tram1.1[tram1(0.0)] 36	tram1.s[tram1(2e-129)] 36	xelaev18003922m.g[tram1(5e-106)] 36
RPS24	cuff.1125[rps24(1e-75)] 2	cuff.4958[rps24(2e-58)] 2
SLC25A5	cuff.11578[slc25a5(9e-149)] 82	cuff.13497[slc25a5(1e-115)] 2	mgc75700.l[slc25a5(0.0)] 82	mgc75700.s[slc25a5(4e-65)] 28
SSR2	cuff.11608[ssr2(6e-63)] 30
PTGS2	cuff.12336[ptgs2(4e-22)] 35	ptgs2.s[ptgs2(0.0)] 35
PPP1CA	cuff.13278[ppp1ca(6e-105)] 3	xelaev18003383m.g[ppp1ca(5e-108)] 3
DNAH6	cuff.15645[dnah6(7e-70)] 50	dnah6.s[dnah6(2e-49)] 63
RAB8A	cuff.16534[rab8a(7e-125)] 63	xelaev18009896m.g[rab8a(5e-147)] 5
LARP7	cuff.19961[larp7(2e-80)] 1	larp7.l[larp7(0.0)] 25
ADAMTSL1	cuff.20840[adamtsl1(3e-45)] 0
EWSR1	cuff.21318[ewsr1(0.0)] 80	mgc76258.l[ewsr1(5e-179)] 10
SLC25A1	cuff.21496[slc25a1(0.0)] 98	slc25a1.l[slc25a1(0.0)] 9
HNRNPA2B1	cuff.230[hnrnpa2b1(7e-103)] 121	xelaev18030977m.g[hnrnpa2b1(0.0)] 121	xelaev18033062m.g[hnrnpa2b1(0.0)] 121
KHDRBS1	cuff.24275[khdrbs1(2e-118)] 40	khdrbs1.l[khdrbs1(0.0)] 25	khdrbs1.s[khdrbs1(0.0)] 40
EEF2	cuff.26112[eef2.1(4e-173)] 16	eef2.1.l[eef2.1(0.0)] 16	eef2.1.s[eef2.1(3e-158)] 16
UBC	cuff.26441[ubc(2e-95)] 12	cuff.6834[ubc(3e-39)] 12	xelaev18007761m.g[ubc(2e-28)] 17	xelaev18010593m.g[ubc(4e-103)] 10
RPL23A	cuff.26489[rpl23a(2e-146)] 2	xelaev18011698m.g[rpl23a(0.0)] 2
ACOT9	cuff.26820[acot9(0.0)] 12
EPS8L3	cuff.27437[eps8l3(3e-36)] 4
BLOC1S1	cuff.28709[bloc1s1(1e-46)] 27
PTGES3	cuff.28779[ptges3(1e-150)] 103	ptges3.l[ptges3(0.0)] 103
IPO8	cuff.29773[ipo8(0.0)] 8
PCBD1	cuff.3144[pcbd1(5e-38)] 12	pcbd1.l[pcbd1(8e-45)] 12
EIF4E2	cuff.3593[eif4e2(0.0)] 11
DVL2	cuff.3710[dvl2(0.0)] 84	xelaev18019661m.g[dvl2(0.0)] 84
TMCO1	cuff.38064[tmco1(1e-106)] 1	tmco1.s[tmco1(2e-51)] 125
MPP1	cuff.39370[mpp1(8e-62)] 68	xelaev18022353m.g[mpp1(0.0)] 53
DDA1	cuff.4023[dda1(1e-62)] 1	dda1.l[dda1(0.0)] 3
RPS12	cuff.42574[rps12(5e-46)] 2	xelaev18000107m.g[rps12(3e-90)] 2	xelaev18003505m.g[rps12(6e-142)] 2
RNASEH1	cuff.43693[ensxetg00000030371(0.0)|rnaseh1(8e-148)] 3	xelaev18030053m.g[rnaseh1(1e-82)|rps7(1e-81)] 2
NCL	cuff.45613[ncl(4e-48)] 100	xetrov90014636m.1[ncl(8e-42)] 100	xetrov90014636m.s[ncl(2e-25)] 100
EIF4A2	cuff.45781[eif4a2(2e-63)] 100	eif4a2.l[eif4a2(9e-87)] 13
JRK	cuff.49710[jrk(0.0)] 140
SEPT7	cuff.50616[sept7(5e-57)] 111	sept7-like.l[sept7(0.0)] 8
RPLP1	cuff.51838[rplp1(1e-146)] 2	rplp1.l[rplp1(3e-154)] 2
ATP6V0E1	cuff.5322[atp6v0e1(2e-143)] 53
UBR4	cuff.54663[ubr4(0.0)] 44	xelaev18037980m.g[ubr4(1e-32)] 122
PSMC4	cuff.54754[psmc4(2e-170)] 82
TLL2	cuff.59381[tll2(0.0)] 4
POGZ	cuff.59818[pogz(0.0)] 39	cuff.62492[pogz(2e-125)] 59
DICER1	cuff.60449[dicer1(4e-76)] 8	dicer1.l[dicer1(0.0)] 8
MARS2	cuff.61231[mars2(8e-121)] 31
GLTSCR2	cuff.62075[gltscr2(4e-46)] 12	gltscr2.l[gltscr2(0.0)] 103
RHOV	cuff.62177[rhov(2e-123)] 35	rhov.l[rhov(2e-150)] 9
SNAI1	cuff.62960[snai1(1e-130)] 51	snai1.s[snai1(2e-107)] 51
LSM12	cuff.65811[lsm12(9e-61)] 3	lsm12.l[lsm12(1e-59)] 82
PBRM1	cuff.7786[pbrm1(0.0)] 59	xelaev18002617m.g[pbrm1(1e-61)] 59	xelaev18004697m.g[pbrm1(2e-65)] 16
GNL3	cuff.7787[gnl3(7e-44)] 2	xetrov90028698m.1[gnl3(2e-138)] 64
SET	cuff.8274[set(1e-58)] 1	cuff.8275[set(2e-152)] 14	cuff.8279[set(4e-44)] 3	cuff.9728[set(7e-62)] 14	set.s[set(0.0)] 80
FOXD3	cuff.9430[foxd3(2e-166)] 51	foxd3.l[foxd3(7e-85)] 51	foxd3.s[foxd3(0.0)] 51
MT-ND3	cuff.9717[nd3(5e-53)] 2
CUL3	cul3.l[cul3(0.0)] 105	cul3.s[cul3(0.0)] 1
CUL4B	cul4b.l[cul4b(0.0)] 26	cul4b.s[cul4b(0.0)] 26
CUL9	cul9.l[cul9(7e-63)] 122
CUTA	cuta.l[cuta(2e-28)] 11
CWC15	cwc15.l[cwc15(0.0)] 11	cwc15.s[cwc15(0.0)] 11
CWC22	cwc22-like.s[cwc22(0.0)] 33
CWC25	cwc25.l[cwc25(2e-148)] 17	cwc25.s[cwc25(0.0)] 1
CWC27	cwc27-like.1[cwc27(0.0)|srek1ip1(4e-101)] 12
CWF19L2	cwf19l2.1[cwf19l2(4e-24)] 6
CXADR	cxadr.l[cxadr(0.0)] 97	cxadr.s[cxadr(9e-74)] 1
CXCL12	cxcl12.l[cxcl12(3e-119)] 120	cxcl12.s[cxcl12(2e-102)] 52
CXCR4	cxcr4.l[cxcr4(0.0)] 19	cxcr4.s[cxcr4(0.0)] 58
CXXC1	cxxc1.l[cxxc1(1e-36)] 40	cxxc1.s[cxxc1(0.0)] 14	xetrov90028034m.l[cxxc1(0.0)] 80	xetrov90028034m.s[cxxc1(0.0)] 18
CYB5B	cyb5b.s[cyb5b(0.0)] 2
CYB5R3	cyb5r3.l[cyb5r3(0.0)] 6
CYBRD1	cybrd1.l[cybrd1(3e-39)] 75
CYCS	cycs.l[cycs(0.0)] 2	cycs.s[cycs(0.0)] 11
CYFIP1	cyfip1.l[cyfip1(0.0)] 6	cyfip1.s[cyfip1(0.0)] 101
CYFIP2	cyfip2.s[cyfip2(0.0)] 20
CYP1A1	cyp1c1.l[cyp1c1(0.0)] 34
CYP20A1	cyp20a1.l[cyp20a1(0.0)] 5
CYP26A1	cyp26a1.l[cyp26a1(0.0)] 3	cyp26a1.s[cyp26a1(0.0)] 3
CYTH1	cyth1-like.s[cyth1(9e-165)] 0
CYYR1	cyyr1.l[cyyr1(0.0)] 3
DAB2IP	dab2ip-like.l[dab2ip(0.0)] 8	dab2ip-like.s[dab2ip(3e-106)] 19
DACT1	dact1.l[dact1(0.0)] 46	dact1.s[dact1(0.0)] 67
DAD1	dad1.1[dad1(1e-159)] 7	dad1.l[dad1(0.0)] 30
DAG1	dag1.l[dag1(0.0)] 89	dag1.s[dag1(0.0)] 89
DAP	dap.1[dap(2e-26)] 7
DAPK1	dapk1.l[dapk1(1e-138)] 45
DAPK3	dapk3.s[dapk3(0.0)] 3
DARS	dars.s[dars(0.0)|mcm6.2(0.0)] 109
DAW1	daw1.s[wdr69(0.0)] 56
DAXX	daxx.l[daxx(0.0)] 105
DAZAP1	dazap1.l[dazap1(0.0)] 16	dazap1.s[dazap1(3e-30)] 9
DAZAP2	dazap2.l[dazap2(0.0)] 14	dazap2.s[dazap2(0.0)] 134
DBF4	dbf4.l[dbf4(0.0)] 25
DBNL	dbnl.l[dbnl(1e-60)] 1	dbnl.s[dbnl(1e-46)] 24
DBR1	dbr1.l[dbr1(0.0)] 1	dbr1.s[dbr1(4e-164)] 43
DBX1	dbx1.s[dbx1(0.0)] 19
DCAF10	dcaf10.l[dcaf10(0.0)] 14
DCAF11	dcaf11.l[dcaf11(0.0)] 1
DCAF12	dcaf12.1[dcaf12(2e-133)] 0	dcaf12.s[dcaf12(1e-111)] 30
DCAF13	dcaf13.l[dcaf13(0.0)] 13	dcaf13.s[dcaf13(7e-115)] 13
DCAF7	dcaf7.l[dcaf7(1e-158)] 1	dcaf7.s[dcaf7(0.0)] 17
DCAF8	dcaf8.s[dcaf8(7e-115)] 8
DCBLD1	dcbld1.l[dcbld1(0.0)] 70
DCBLD2	dcbld2-like.l[dcbld2(2e-162)] 59
DCHS1	dchs1.l[dchs1(0.0)] 48	dchs1.s[dchs1(0.0)] 48
DCK	dck.2.l[dck.2(0.0)] 1	xelaev18005788m.g[dck.1(2e-24)] 126	xelaev18005792m.g[dck.1(2e-41)] 18	xelaev18009473m.g[dck.1(0.0)] 18
DCP1B	dcp1b-like.1[dcp1b(2e-153)] 6	dcp1b-like.s[dcp1b(0.0)] 91
DCP2	dcp2.l[dcp2(6e-144)] 6	dcp2.s[dcp2(4e-107)] 60
DCTD	dctd.l[dctd(0.0)] 1
DCTN4	dctn4.s[dctn4(0.0)] 7
DCTPP1	dctpp1.l[dctpp1(1e-155)] 127
DCUN1D1	dcun1d1.s[dcun1d1(0.0)|ensxetg00000034260(1e-95)] 33
DCUN1D3	dcun1d3.l[dcun1d3(3e-68)] 32
DCUN1D5	dcun1d5.l[dcun1d5(0.0)] 105
DDAH2	ddah2.l[ddah2(0.0)] 49
DDB1	ddb1-like.s[ddb1(0.0)] 109
DDIT4	ddit4.l[ddit4(0.0)] 41	ddit4.s[ddit4(5e-43)] 132
DDOST	ddost.l[ddost(2e-147)] 36	ddost.s[ddost(9e-146)] 7
DDR1	ddr1.l[ddr1(6e-129)] 90
DDT	ddt.l 12
DDX10	ddx10.s[ddx10(1e-140)] 131
DDX17	ddx17.l[ddx17(0.0)] 6
DDX18	ddx18.l[ddx18(2e-48)] 64	ddx18.s[ddx18(0.0)] 17
DDX20	ddx20.l[ddx20(0.0)] 14
DDX21	ddx21.1[ddx21(2e-126)] 103	ddx21.s[ddx21(0.0)] 100
DDX23	ddx23.s[ddx23(6e-151)] 33
DDX24	ddx24-like.l[ddx24(1e-91)] 103
DDX25	ddx25.l[ddx25(7e-99)] 111
DDX26B	ddx26b.l[ddx26b(0.0)] 46
DDX27	ddx27.l[ddx27(5e-115)] 27
DDX28	ddx28.l[ddx28(0.0)] 139
DDX39B	ddx39b.l[ddx39b(0.0)] 8
DDX3X	ddx3x.l[ddx3x(0.0)] 76	ddx3x.s[ddx3x(0.0)] 76
DDX4	ddx4.l[ddx4(0.0)] 1
DDX41	ddx41.l[ddx41(0.0)] 71
DDX42	ddx42-like.l[ddx42(0.0)] 80	ddx42-like.s[ddx42(5e-86)] 140
DDX43	ddx43.1[ddx43(0.0)] 105
DDX46	ddx46-like.l[ddx46(0.0)] 76
DDX49	ddx49.1[ddx49(0.0)] 64
DDX5	ddx5.l[ddx5(0.0)] 3	ddx5.s[ddx5(6e-36)] 3
DDX51	ddx51-like.l[ddx51(2e-87)] 64
DDX52	ddx52.l[ddx52(0.0)] 2	ddx52.s[ddx52(0.0)] 103
DDX54	ddx54.l[ddx54(0.0)] 64
DDX55	ddx55.s[ddx55(0.0)] 116
DDX56	ddx56.l[ddx56(2e-154)] 13	ddx56.s[ddx56(5e-96)] 13
DDX6	ddx6.1[ddx6(5e-23)] 137	ddx6.l[ddx6(3e-66)] 137
DECR1	decr1.l[decr1(0.0)] 49
NME4	decr2-like.l[decr2(2e-101)|nme4(0.0)] 29	nme4.s[nme4(0.0)] 10
DEDD2	dedd2.l[dedd2(2e-39)] 15	dedd2.s[dedd2(5e-40)] 87
DEGS1	degs1.l[degs1(0.0)] 9
DEK	dek.l[dek(0.0)] 33
DENND2A	dennd2a.l[dennd2a(2e-85)] 88
DENND2C	dennd2c.l[dennd2c(5e-33)] 116
DENND3	dennd3.l[dennd3(0.0)] 4
DENND4C	dennd4c-like.l[dennd4c(0.0)] 6
DENND6A	dennd6a.1[fam116a(6e-70)] 32
DENR	denr.l[denr(0.0)] 49	denr.s[denr(0.0)] 49
DEPDC1	depdc1.l[depdc1(0.0)] 99
DEPDC7	depdc7.l[depdc7(2e-91)] 133	depdc7.s[depdc7(0.0)] 4
DERL1	derl1.l[derl1(3e-110)] 30	derl1.s[derl1(0.0)] 7
DES	des.1.l[des.1(0.0)] 34	des.1.s[des.1(0.0)] 34
DESI2	desi2.l 128	desi2.s 46
DFFA	dffa.l[dffa(0.0)] 70
DFNA5	dfna5.l[dfna5(1e-157)] 109
DGAT1	dgat1-like.l[dgat1(0.0)] 4
DGAT2	dgat2.l[dgat2(1e-105)] 24
DGCR2	dgcr2.l[dgcr2(0.0)] 48	dgcr2.s[dgcr14(1e-145)|dgcr2(0.0)] 25
DGCR6	dgcr6.s[dgcr6(2e-38)] 71
D2HGDH	dgkd-like.l[d2hgdh(9e-155)|dgkd(4e-36)] 5
DGKD	dgkd-like.s[dgkd(1e-23)] 15
DHH	dhh.l[dhh(1e-88)] 47	dhh.s[dhh(2e-105)] 47
DHRS12	dhrs12.l[dhrs12(0.0)] 12
DHRS3	dhrs3.l[dhrs3(0.0)] 23	dhrs3.s[dhrs3(0.0)] 23
DHTKD1	dhtkd1.l[dhtkd1(0.0)] 1
DHX15	dhx15.l[dhx15(0.0)] 80	dhx15.s[dhx15(0.0)] 66
DHX16	dhx16.s[dhx16(1e-46)] 27
DHX29	dhx29.l[dhx29(0.0)] 5
DHX32	dhx32-like.l[dhx32(0.0)] 20
DHX33	dhx33.l[dhx33(1e-141)] 131
DHX36	dhx36.l[dhx36(0.0)] 8	dhx36.s[dhx36(0.0)] 1
DHX38	dhx38.l[dhx38(1e-58)] 16	dhx38.s[dhx38(1e-56)] 16	loc100496014-like.l[dhx38(2e-29)] 114
DHX57	dhx57.l[dhx57(3e-89)] 60
DIAPH1	diaph1.l[diaph1(0.0)] 44
DIEXF	diexf.l[diexf(6e-131)] 64	diexf.s[diexf(0.0)] 13
DIMT1	dimt1.l[dimt1l(0.0)] 27
DIP2A	dip2a.s[dip2a(0.0)] 48
DIP2B	dip2b-like.l[dip2b(0.0)] 15
DIRC2	dirc2.l[dirc2(0.0)] 117	dirc2.s[dirc2(0.0)] 61
DIS3	dis3.l[dis3(2e-148)] 131
DIS3L	dis3l.l[dis3l(0.0)] 1
DIS3L2	dis3l2-like.1.1[dis3l2(0.0)] 1	dis3l2-like.1.s[dis3l2(0.0)] 1
DISP1	disp1.l[disp1(0.0)] 51	disp1.s[disp1(8e-50)] 5
DKC1	dkc1-like.l[dkc1(3e-65)] 100
DLAT	dlat.1[dlat(1e-75)] 1	dlat.l[dlat(0.0)] 12
DLC1	dlc1.l[dlc1(3e-26)] 6	dlc1.s[dlc1(0.0)] 23
DLD	dld-like.l[dld(0.0)] 49
DLG5	dlg5.1[dlg5(8e-63)] 21
DLGAP5	dlgap5.l[dlgap5(0.0)] 1	dlgap5.s[dlgap5(0.0)] 25
DLL1	dll1.l[dll1(0.0)] 20	dll1.s[dll1(3e-177)] 20
DLST	dlst.l[dlst(0.0)] 1	dlst.s[dlst(0.0)] 2
DLX2	dlx2.l[dlx2(0.0)] 38	dlx2.s[dlx2(0.0)] 113
DLX3	dlx3.l[dlx3(1e-80)] 35	dlx3.s[dlx3(7e-167)] 35
DLX5	dlx5.l[dlx5(0.0)] 9	dlx5.s[dlx5(0.0)] 9
DLX6	dlx6.l[dlx6(0.0)] 7	dlx6.s[dlx6(2e-41)] 7
DMAP1	dmap1.l[dmap1(0.0)] 14
DMBX1	dmbx1.l[dmbx1(0.0)] 102	dmbx1.s[dmbx1(0.0)] 102
DMGDH	dmgdh.s[pdpr(0.0)] 1
DMRT2	dmrt2.l[dmrt2(0.0)] 22
DMRTA1	dmrta1.l[dmrta1(0.0)] 38	dmrta1.s[dmrta1(0.0)] 38
DMXL1	dmxl1-like.l[dmxl1(0.0)] 5
DNAAF2	dnaaf2.l[dnaaf2(0.0)] 5
DNAH1	dnah1.l[dnah1(2e-145)] 22
DNAH10	dnah10.l[dnah10(0.0)] 22
DNAH12	dnah12.1[ensxetg00000008688(3e-49)] 22
DNAH7	dnah7.l[dnah7(7e-155)] 22
DNAI2	dnai2.s[dnai2(0.0)] 22
DNAJA1	dnaja1.l[dnaja1(0.0)] 3	dnaja1.s[dnaja1(0.0)] 14
DNAJA2	dnaja2.l[dnaja2(7e-120)] 11	dnaja2.s[dnaja2(2e-140)] 17
DNAJA3	dnaja3.l[dnaja3(0.0)] 1
DNAJA4	dnaja4.1.l[dnaja4.1(0.0)] 9
DNAJB11	dnajb11.l[dnajb11(0.0)] 7	dnajb11.s[dnajb11(0.0)] 70
DNAJB12	dnajb12.l[dnajb12(0.0)] 125	dnajb12.s[dnajb12(3e-136)] 7
DNAJB6	dnajb6.l[dnajb6(0.0)] 27	dnajb6.s[dnajb6(0.0)] 3
DNAJB9	dnajb9.l[dnajb9(0.0)] 120	dnajb9.s[dnajb9(0.0)] 36
DNAJC10	dnajc10-like.l[dnajc10(1e-26)] 56	dnajc10-like.s[dnajc10(4e-30)] 5
DNAJC11	dnajc11.l[dnajc11(5e-63)] 80	dnajc11.s[dnajc11(8e-91)] 16
DNAJC14	dnajc14-like.l[dnajc14(0.0)] 5	dnajc14-like.s[dnajc14(0.0)] 8
DNAJC19	dnajc19.l[sepn1(0.0)] 78
DNAJC2	dnajc2.l[dnajc2(0.0)|napepld(0.0)] 116	dnajc2.s[dnajc2(0.0)] 103
DNAJC21	dnajc21.l[dnajc21(0.0)] 100
DNAJC25	dnajc25.1[dnajc25(0.0)] 70
DNAJC3	dnajc3.l[dnajc3(2e-177)] 36
DNAJC30	dnajc30.l[dnajc30(1e-110)] 14
DNAJC5G	dnajc5g.s[dnajc5g(2e-173)] 98
DNAJC6	dnajc6.l[dnajc6(1e-90)] 67	dnajc6.s[dnajc6(4e-84)] 67
DNAJC7	dnajc7.l[dnajc7(0.0)] 1	dnajc7.s[dnajc7(2e-129)] 80
DNAJC8	dnajc8.s[dnajc8(3e-106)] 3
DNALI1	dnali1.s[dnali1(0.0)] 72
DNM1L	dnm1l.s[dnm1l(0.0)] 1
DNM2	dnm2.l[dnm2(8e-99)] 22
DNMT1	dnmt1.l[dnmt1(2e-76)] 109	dnmt1.s[dnmt1(0.0)] 109
DOCK1	dock1.l[dock1(6e-177)] 117	dock1.s[dock1(0.0)] 15
DOCK5	dock5.l[dock5(0.0)] 101
DOCK7	dock6-like.l[dock7(0.0)] 46	dock6-like.s[dock7(1e-74)] 48
DOK1	dok1.1[dok1(4e-45)] 118
DOLPP1	dolpp1.s[dolpp1(5e-103)] 2
DONSON	donson.l[donson(0.0)] 126
DOPEY2	dopey2.l[dopey2(0.0)] 4	dopey2.s[dopey2(0.0)] 6
DOT1L	dot1l.l[dot1l(0.0)] 37	dot1l.s[dot1l(0.0)] 136
DPF2	dpf2.l[dpf2(0.0)] 48	dpf2.s[dpf2(4e-109)] 26
DPH2	dph2.l[dph2(1e-105)] 100
DPP3	dpp3.s[dpp3(0.0)] 2
DPP4	dpp4.l[dpp4(0.0)] 1
DPY19L4	dpy19l4-like.s[dpy19l4(0.0)] 1
DPY30	dpy30.l[dpy30(1e-146)] 3	dpy30.s[dpy30(6e-139)] 12
DPYSL2	dpysl2.l[dpysl2(0.0)] 20
DPYSL3	dpysl3.l[dpysl3(0.0)] 46	dpysl3.s[dpysl3(0.0)] 19
DPYSL4	dpysl4.s[dpysl4(0.0)] 128
DR1	dr1.l[dr1(0.0)] 24	dr1.s[dr1(0.0)] 25
DRAP1	drap1.l[drap1(1e-122)] 10	drap1.s[drap1(4e-47)] 10
DRAXIN	draxin.s[draxin(0.0)] 96
DRG1	drg1.l[drg1(0.0)] 16
DRG2	drg2.s[drg2(0.0)] 2
DROSHA	drosha.l[drosha(0.0)] 21
DSC3	dsc3.l[dsc3(0.0)] 22
DSP	dsp.l[dsp(0.0)] 4	dsp.s[dsp(6e-124)] 110
DST	dst.s[dst(3e-154)] 15
DSTYK	dstyk.s[dstyk(0.0)] 94
DTL	dtl.s[dtl(0.0)] 109
DTWD1	dtwd1.l[dtwd1(0.0)] 3
DUS3L	dus3l.l[dus3l(0.0)] 103
DUS4L	dus4l.l[dus4l(0.0)] 29
DUSP1	dusp1.l[dusp1(3e-36)] 12	dusp1.s[dusp1(0.0)] 18
DUSP11	dusp11.2.s[dusp11.2(2e-41)] 0	dusp11.l[dusp11(0.0)|tet3(0.0)] 1	dusp11.s[dusp11(0.0)] 1
DUSP12	dusp12.l[dusp12(0.0)] 16
DUSP5	dusp5.l[dusp5(2e-29)] 20	dusp5.s[dusp5(0.0)] 38
DUSP6	dusp6.l[dusp6(0.0)] 3	dusp6.s[dusp6(0.0)] 3
DVL1	dvl1.l[dvl1(1e-136)] 5
DYNC1H1	dync1h1.l[dync1h1(0.0)] 101	dync1h1.s[dync1h1(0.0)] 5
DYNC1LI1	dync1li1.s[dync1li1(0.0)] 1
DYNC1LI2	dync1li2.1[dync1li2(0.0)] 8
DYNLL1	dynll1.l[dynll1(0.0)] 11	dynll1.s[dynll1(0.0)] 28
DYNLL2	dynll2.s[dynll2(0.0)] 14
DYNLT1	dynlt1.l[dynlt1(3e-66)] 30
DYRK1A	dyrk1a.2.l[dyrk1b(1e-24)] 44
DYRK2	dyrk2.l[dyrk2(0.0)] 136
DYRK3	dyrk3.l[dyrk3(6e-54)] 23	dyrk3.s[dyrk3(2e-49)] 8
DZANK1	dzank1.l[c20orf12(0.0)] 22
DZIP1L	dzip1l.s[dzip1l(7e-121)] 22
E2F3	e2f3.l[e2f3(0.0)] 62	e2f3.s[e2f3(0.0)] 25
E2F4	e2f4.l[e2f4(2e-108)] 93	e2f4.s[e2f4(0.0)] 93
E2F5	e2f5.l[e2f5(0.0)] 79	e2f5.s[e2f5(0.0)] 13
E2F8	e2f8.l[e2f8(6e-21)] 84
E4F1	e4f1.l[e4f1(4e-43)] 90	e4f1.s[e4f1(0.0)] 1
EAF2	eaf2.s[eaf2(0.0)] 10
EAPP	eapp.l[eapp(0.0)] 24
ECD	ecd.s[ecd(4e-56)] 12
ECI1	eci1.l[eci1(0.0)] 10
ECI2	eci2.l[eci2(0.0)] 10
ECT2	ect2.l[ect2(1e-22)] 105
EDA2R	eda2r-like.1[eda2r(2e-146)] 8
EDC3	edc3.l[edc3(0.0)] 16	edc3.s[edc3(0.0)] 1
EDC4	edc4-like.l[edc4(2e-115)] 25
THAP11	edc4-like.s[edc4(9e-120)|thap11(0.0)] 105
EDEM3	edem3-like.l[edem3(0.0)] 5	edem3-like.s[edem3(1e-128)] 69
EDF1	edf1.l[edf1(2e-163)] 11
EDNRA	ednra.s[ednra(2e-30)] 51
EEA1	eea1.l[eea1(0.0)] 8
EED	eed.l[eed(0.0)] 139	eed.s[eed(6e-102)] 42
EEF1B2	eef1b2.l[eef1b2(0.0)] 11
EEF1G	eef1g.l[eef1g(0.0)] 2	eef1g.s[eef1g(0.0)] 17
EEF2K	eef2k.l[eef2k(2e-38)] 15
EFCAB1	efcab1.s[efcab1(2e-174)] 72
EFCAB6	efcab6.s[efcab6(0.0)] 53
EFEMP2	efemp2.l[efemp2(3e-119)] 34
EFHC1	efhc1.l[efhc1(0.0)] 22
EFHC2	efhc2.l[efhc2(0.0)] 9	efhc2.s[efhc2(0.0)] 22
EFHD1	efhd1.l[efhd1(4e-90)] 81
EFR3A	efr3a.l[efr3a(3e-55)] 101
EFS	efs.l[efs(0.0)] 64	efs.s[efs(0.0)] 38
EFTUD1	eftud1-like.l[eftud1(0.0)] 1
EFTUD2	eftud2.l[eftud2(0.0)] 29	eftud2.s[eftud2(0.0)] 80
EGFLAM	egflam-like.l[egflam(0.0)] 124	egflam-like.s[egflam(0.0)] 13
EGLN3	egln3.l[egln3(0.0)] 90
EGR1	egr1.l[egr1(0.0)] 1	egr1.s[egr1(0.0)] 1
EGR2	egr2.l[egr2(0.0)] 51
EGR4	egr4.l[egr4(2e-94)] 51
EHD1	ehd1.l[ehd1(0.0)] 83	ehd1.s[ehd1(0.0)] 75
EHD4	ehd4.l[ehd4(0.0)] 4
EHMT2	ehmt2.l[ehmt2(0.0)] 46
EIF1	eif1.l[eif1(1e-131)] 12	eif1.s[eif1(1e-121)] 30
EIF1AD	eif1ad.l[eif1ad(0.0)] 27
EIF1AX	eif1ax.l[eif1ax(0.0)] 49	eif1ax.s[eif1ax(1e-75)] 49
EIF2B5	eif2b5.s[eif2b5(0.0)] 130
EIF2S3	eif2s3.l[eif2s3(0.0)] 82	eif2s3.s[eif2s3(0.0)] 82
EIF3A	eif3a.l[eif3a(8e-100)] 21	eif3a.s[eif3a(4e-78)] 13
EIF3B	eif3b.l[eif3b(7e-135)] 103	eif3b.s[eif3b(0.0)] 2
EIF3D	eif3d.s[eif3d(0.0)] 82
EIF3E	eif3e.l[eif3e(2e-68)] 2	eif3e.s[eif3e(0.0)] 3
EIF3H	eif3h.l[eif3h(0.0)] 11	eif3h.s[eif3h(0.0)] 2
EIF3I	eif3i.l[eif3i(0.0)] 14	eif3i.s[eif3i(1e-37)] 2
EIF3J	eif3j-like.l[eif3j(0.0)] 11	eif3j-like.s[eif3j(4e-72)] 14
EIF3K	eif3k.l[eif3k(1e-30)] 2	eif3k.s[eif3k(0.0)] 28
EIF3L	eif3l.l[eif3l(2e-81)] 29	eif3l.s[eif3l(0.0)] 11
EIF3M	eif3m.l[eif3m(0.0)] 29	eif3m.s[eif3m(0.0)] 2
EIF3G	eif3s4.l[eif3g(0.0)] 28	eif3s4.s[eif3g(0.0)] 2
EIF4B	eif4b.l[eif4b(0.0)] 11	eif4b.s[eif4b(0.0)] 2
EIF4E	eif4e-like.1.l[eif4e1b(7e-106)] 10	eif4e.l[eif4e(0.0)] 2	eif4e.s[eif4e(2e-31)] 2
EIF4E3	eif4e3.s[eif4e3(0.0)] 17
EIF4EBP2	eif4ebp2.l[eif4ebp2(2e-176)] 2	eif4ebp2.s[eif4ebp2(0.0)] 29
EIF4G2	eif4g2.l[eif4g2(9e-119)] 62	eif4g2.s[eif4g2(3e-56)] 62
EIF4G1	eif4g3-like.l[eif4g1(4e-159)] 8	eif4g3-like.s[eif4g1(1e-135)] 66
EIF5A	eif5a.l[eif5a(0.0)] 2	eif5a.s[eif5a(4e-121)] 2
EIF5B	eif5b-like.l[eif5b(4e-113)] 1	eif5b-like.s[eif5b(2e-41)] 105
EIF6	eif6.l[eif6(5e-152)] 2	eif6.s[eif6(1e-58)] 64
ELF2	elf2.s[elf2(3e-68)] 100
ELL2	ell2.l[ell2(0.0)] 5	ell2.s[ell2(0.0)] 37
ELOVL1	elovl1.l[elovl1(3e-131)] 5	elovl1.s[elovl1(0.0)] 9
ELOVL2	elovl2.l[elovl2(0.0)] 63
ELP3	elp3.l[elp3(0.0)] 1
EMC1	emc1.s[kiaa0090(2e-96)] 15
EMC10	emc10.l[c19orf63(0.0)] 2	emc10.s[c19orf63(0.0)] 16
EMC2	emc2.l[ttc35(5e-41)] 16	emc2.s[ttc35(0.0)] 17
EMC4	emc4.l[slc12a6(3e-58)|tmem85(0.0)] 27
EMC6	emc6.s[emc6(0.0)] 40
EMC7	emc7.l[c15orf24(5e-53)] 125	emc7.s[c15orf24(7e-151)] 11
EMC8	emc8.s[cox4nb(0.0)] 29
EMG1	emg1-like.l[emg1(0.0)] 14	emg1-like.s[emg1(0.0)] 14
EMILIN1	emilin1.l[emilin1(5e-68)] 15
EMILIN2	emilin2.l[emilin2(5e-68)] 19	emilin2.s[emilin2(2e-76)] 20
EMILIN3	emilin3.1[emilin3(0.0)] 34	emilin3.s[emilin3(0.0)] 41
EML6	eml6-like.l[eml6(3e-91)] 63
EMP2	emp2.l[emp2(2e-78)] 7	emp2.s[emp2(0.0)] 4
EMX1	emx1.s[ensxetg00000033848(8e-132)] 38
EN2	en2.s[en2(0.0)] 0
ENAH	enah.l[enah(0.0)] 91	enah.s[enah(0.0)] 20
ENC1	enc1.2.l[enc1.2(0.0)] 74	enc1.l[enc1(2e-85)] 5	enc1.s[enc1(2e-116)] 8
ENDOD1	endod1.l[endod1(0.0)] 5	endod1.s[endod1(0.0)] 9
ENDOU	endou.l[endou(0.0)] 56
ENTPD2	entpd2.l[entpd2(4e-70)] 20
ENTPD7	entpd7.l[entpd7(0.0)] 7
ENY2	eny2.l[eny2(1e-139)] 40	eny2.s[eny2(4e-143)] 11
EOMES	eomes.s[eomes(0.0)] 47
EPAS1	epas1.s[epas1(0.0)] 35
EPB41L2	epb41l2.l[epb41l2(1e-121)] 1
EPC1	epc1.l[epc1(0.0)] 85	epc1.s[epc1(0.0)] 85
EPC2	epc2.l[epc2(0.0)] 94	epc2.s[epc2(0.0)] 85
EPCAM	epcam.l[epcam(6e-78)] 30	epcam.s[epcam(5e-88)] 125
EPN1	epn1.l[epn1(2e-127)] 47	epn1.s[epn1(0.0)] 20
EPN3	epn3.l[epn3(0.0)] 50
EPRS	eprs-like.l[eprs(3e-95)] 104	eprs-like.s[eprs(0.0)] 98
EPS15	eps15.l[eps15(6e-176)] 5
EPS8L2	eps8l2-like.l[eps8l2(4e-80)] 5	eps8l2-like.s[eps8l2(5e-141)] 112
ERAL1	eral1.l[eral1(3e-91)] 2
ERBB2	erbb2.l[erbb2(3e-50)] 81
ERBB2IP	erbb2ip-like.l[erbb2ip(0.0)] 137	erbb2ip-like.s[erbb2ip(0.0)] 48
ERCC1	ercc1.l[ercc1(4e-28)] 13
ERCC2	ercc2.l[ercc2(0.0)] 40
ERCC3	ercc3.l[ercc3(0.0)] 16
ERCC5	ercc5.l[ercc5(7e-120)] 19
ERCC6	ercc6.l[ercc6(5e-94)] 76
ERCC6L	ercc6l.l[ercc6l(3e-94)] 99
ERCC8	ercc8.s[ensxetg00000031181(6e-56)|ercc8(0.0)] 3
ERF	erf.l[erf(9e-94)] 123	erf.s[erf(4e-53)] 90
ERGIC2	ergic2.s[ergic2(8e-110)] 11
ERGIC3	ergic3.l[ergic3(4e-39)] 3
ERH	erh.l[erh(8e-134)] 11	erh.s[erh(5e-112)] 3
ERI1	eri1.1[eri1(0.0)] 3
ERI2	eri2.l[eri2(5e-35)] 24
ERLEC1	erlec1.s[erlec1(0.0)] 70
ERLIN2	erlin2.l[erlin2(0.0)] 24	erlin2.s[erlin2(3e-108)] 10
ERMP1	ermp1.l[ermp1(0.0)] 53
ERO1L	ero1l.l[ero1l(0.0)] 53
ESCO1	esco1.l[esco1(0.0)] 9
ESCO2	esco2.s[esco2(0.0)] 86
ESF1	esf1.l[esf1(0.0)] 100
ESPL1	espl1-like.l[espl1(2e-79)] 8	espl1-like.s[espl1(0.0)] 109
ESPN	espn-like.1.l[ensxetg00000033593(8e-50)|espn(0.0)] 6
ESRP1	esrp1.l[esrp1(0.0)] 35	esrp1.s[esrp1(0.0)] 4
ESRRA	esrra.l[esrra(2e-140)] 5
ESYT1	esyt1.l[esyt1(0.0)] 54	esyt1.s[esyt1(0.0)] 110
ETAA1	etaa1.s[etaa1(0.0)] 33
ETF1	etf1.s[etf1(0.0)] 116
ETFB	etfb.l[etfb(0.0)] 78
ETFDH	etfdh.l[etfdh(0.0)] 28
ETS2	ets2.l[ets2(3e-42)] 107	ets2.s[ets2(7e-39)] 112
EXOC1	exoc1.s[exoc1(0.0)] 98
EXOC3	exoc3.l[exoc3(4e-52)] 8
EXOC5	exoc5.s[exoc5(1e-114)] 6
EXOG	exog.l[exog(3e-108)] 13
EXOSC1	exosc1.l[exosc1(0.0)] 10
EXOSC10	exosc10.l[exosc10(3e-113)] 6
EXOSC4	exosc4.s[exosc4(0.0)] 2
EXOSC5	exosc5.l[exosc5(3e-22)] 11
EXOSC9	exosc9.l[exosc9(0.0)] 116
EXT1	ext1.l[ext1(0.0)] 20	ext1.s[ext1(0.0)] 1
EXT2	ext2.l[ext2(0.0)] 44
EXTL2	extl2.l[extl2(0.0)] 1
EXTL3	extl3.l[extl3(0.0)] 48	extl3.s[extl3(0.0)] 37
EYA1	eya1.1[eya1(0.0)] 9	eya1.s[eya1(0.0)] 5
EYA3	eya3.l[eya3(0.0)] 0
EZH2	ezh2.l[ezh2(3e-149)] 33	ezh2.s[ezh2(3e-146)] 1
EZR	ezr.l[ezr(1e-58)] 5
FA2H	fa2h.l[fa2h(0.0)] 4
FABP3	fabp3.s[fabp3(0.0)] 20
FAF2	faf2.s[faf2(0.0)] 7
FAM117B	fam117b.s[fam117b(0.0)] 62
FAM129B	fam129b.1[fam129b(1e-150)] 5	fam129b.s[fam129b(0.0)] 52
FAM133B	fam133b.s[fam133b(3e-103)] 42
FAM136A	fam136a.s[fam136a(3e-37)] 2
FAM13B	fam13b.l[fam13b(2e-88)] 15
FAM160A1	fam160a1-like.s[fam160a1(1e-60)] 81
FAM160A2	fam160a2.l[fam160a2(3e-68)] 44
FAM160B1	fam160b1.l[fam160b1(0.0)] 122	fam160b1.s[fam160b1(4e-162)] 6
FAM160B2	fam160b2.l[fam160b2(0.0)] 73
FAM168A	fam168a.l[fam168a(1e-50)] 86	fam168a.s[fam168a(2e-55)] 19
FAM171A1	fam171a1.l[fam171a1(0.0)] 47	fam171a1.s[fam171a1(0.0)] 46
FAM177B	fam177b.l[galnt11(2e-68)] 4
FAM178A	fam178a.l[fam178a(9e-115)] 109
FAM181B	fam181b.s 19
FAM185A	fam185a.l[fam185a(0.0)] 12
FAM193A	fam193a-like.l[fam193a(2e-171)] 39
FAM195B	fam195b.1[fam195b(3e-22)] 2	fam195b.l[fam195b(4e-135)] 17
FAM199X	fam199x.s[fam199x(9e-135)] 8
FAM207A	fam207a.l[c21orf70(0.0)] 14
FAM20B	fam20b.l[fam20b(5e-161)] 7
FAM212A	fam212a.l[c3orf54(0.0)] 5	fam212a.s[c3orf54(0.0)] 4
FAM213B	fam213b.l[c1orf93(2e-80)] 71
FAM219B	fam219b.s[c15orf17(6e-58)] 4
FAM222A	fam222a.l[c12orf34(7e-87)] 23
FAM32A	fam32a.l[fam32a(2e-177)] 3
FAM3B	fam3b.l[fam3b(0.0)] 4
FAM3C	fam3c.s[fam3c(0.0)] 7
FAM43A	fam43a.s[fam43a(0.0)] 18
FAM46C	fam46c.1[fam46c(0.0)] 6	fam46c.l[fam46c(0.0)] 119
FAM49B	fam49b.l[fam49b(5e-156)] 8	fam49b.s[fam49b(4e-161)] 1
FAM50A	fam50a.s[fam50a(0.0)] 106
FAM53A	fam53a.l[fam53a(3e-21)] 128	fam53a.s[fam53a(2e-85)] 42
FAM58A	fam58a.s[fam58a(9e-146)] 27
FAM64A	fam64a.l[fam64a(0.0)] 106
FAM65A	fam65a-like.l[fam65a(8e-127)] 124
FAM76B	fam76b.l[fam76b(6e-68)] 57	fam76b.s[fam76b(0.0)] 106
FAM83C	fam83c.l[fam83c(0.0)] 50
FAM83E	fam83e-like.l[fam83e(2e-93)] 4	fam83e-like.s[fam83e(4e-93)] 4
FAM83F	fam83f.l[fam83f(4e-178)] 70
FAM83G	fam83g.l[fam83g(0.0)] 87	fam83g.s[fam83g(0.0)] 5
FAM83H	fam83h.l[fam83h(0.0)] 81	fam83h.s[fam83h(0.0)] 5
FAM89A	fam89a-like.s[fam89a(0.0)] 74
FAM92A1	fam92a1.s[fam92a1(5e-37)] 14
FAM98B	fam98b.l[fam98b(0.0)] 16
FAR1	far1.l[far1(0.0)] 132
FARP1	farp1-like.l[farp1(6e-145)] 15
FARSA	farsa.1[farsa(0.0)] 2	farsa.l[farsa(0.0)] 2
FARSB	farsb.l[farsb(3e-59)] 130
FASTKD2	fastkd2.l[fastkd2(0.0)] 12
FASTKD3	fastkd3.l[fastkd3(0.0)] 13
FAT1	fat1.l[fat1(0.0)] 66	fat1.s[fat1(0.0)] 66
FBF1	fbf1-like.l[fbf1(0.0)] 81
FBL	fbl.l[fbl(0.0)] 27	fbl.s[fbl(0.0)] 11
FBN3	fbn3.l[fbn3(0.0)] 34	fbn3.s[fbn3(3e-97)] 34
FBP1	fbp1.l[fbp1(0.0)] 9	fbp1.s[ensxetg00000030100(2e-82)|fbp1(4e-66)] 56
FBXL14	fbxl14-like.s[fbxl14(0.0)] 90
FBXL3	fbxl3.s[fbxl3(6e-168)] 87
FBXO18	fbxo18-like.l[fbxo18(2e-59)] 5
FBXO34	fbxo34.l[fbxo34(0.0)] 107	fbxo34.s[fbxo34(0.0)] 10
FBXO45	fbxo45.l[fbxo45(2e-61)] 7	fbxo45.s[fbxo45(1e-83)] 15
FBXO5	fbxo5.l[fbxo5(0.0)] 33	fbxo5.s[fbxo5(0.0)] 121
FBXO9	fbxo9.s[fbxo9(1e-46)|ick(9e-64)] 3
FBXW4	fbxw4-like.l[fbxw4(8e-85)] 6
FBXW7	fbxw7-like.l[fbxw7(0.0)] 4
FBXW8	fbxw8.l[fbxw8(5e-58)] 12
FCF1	fcf1.l[fcf1(0.0)] 29	fcf1.s[fcf1(0.0)] 64
FCHO1	fcho1.l[fcho1(6e-46)] 4
FCHO2	fcho2.l[fcho2(3e-60)] 15	fcho2.s[fcho2(8e-47)] 15
FECH	fech.l[fech(0.0)] 12
FEM1B	fem1b.l[fem1b(1e-102)] 25	fem1b.s[fem1b(0.0)] 66
FEN1	fen1.l[fen1(0.0)] 2	fen1.s[c11orf10(1e-147)|fen1(0.0)] 82
FER	fer.l[fer(0.0)] 8
FERMT2	fermt2-like.l[fermt2(0.0)] 47	fermt2-like.s[fermt2(3e-54)] 65
FEZF1	fezf1.l[fezf1(0.0)] 38
FEZF2	fezf2.l[fezf2(0.0)] 38	fezf2.s[fezf2(0.0)] 38
FGD4	fgd4.l[fgd4(3e-75)] 18
FGD6	fgd6.l[fgd6(0.0)] 14
FGF16	fgf16.l[fgf16(0.0)] 45
FGF2	fgf2.l[fgf2(0.0)] 34
FGF3	fgf3.l[fgf3(0.0)] 20	fgf3.s[fgf3(5e-168)] 20
FGF8	fgf8.l[fgf8(3e-42)] 45	fgf8.s[fgf8(0.0)] 45
FGFR1	fgfr1.l[fgfr1(0.0)] 88	fgfr1.s[fgfr1(2e-97)] 47
FGFR1OP	fgfr1op.l[fgfr1op(3e-65)] 5
FGFR2	fgfr2.l[fgfr2(0.0)] 38	fgfr2.s[fgfr2(2e-67)] 5
FGFR4	fgfr4.l[fgfr4(0.0)] 102	fgfr4.s[fgfr4(0.0)] 102
FGFRL1	fgfrl1.l[fgfrl1(0.0)] 38
FHDC1	fhdc1.l[fhdc1(0.0)] 45
FHL3	fhl3.l[fhl3(0.0)] 4	fhl3.s[fhl3(0.0)] 5
FHOD1	fhod1.l[fhod1(3e-121)] 22
FIG4	fig4.l[ensxetg00000021302(0.0)|ensxetg00000030893(2e-65)] 98
FIGN	fign-like.l[fign(0.0)] 5
FIP1L1	fip1l1.s[fip1l1(0.0)] 2
FJX1	fjx1.l[fjx1(0.0)] 9
FKBP10	fkbp10.l[fkbp10(0.0)] 107
FKBP14	fkbp14.l[fkbp14(0.0)] 1
FKBP2	fkbp2.l[fkbp2(0.0)] 82	fkbp2.s[fkbp2(0.0)] 30
FKBP9	fkbp9.l[fkbp9(0.0)] 74	fkbp9.s[fkbp9(2e-39)] 69
FLII	flii.l[flii(0.0)] 115
FLNB	flnb.1[flnb(0.0)] 122
FLNC	flnc.l[flnc(0.0)] 74	flnc.s[flnc(0.0)] 34
FLOT1	flot1.l[flot1(6e-155)] 12	flot1.s[flot1(7e-36)] 1
FLOT2	flot2.l[flot2(1e-60)] 108
FLRT3	flrt3.l[flrt3(0.0)] 124	flrt3.s[flrt3(0.0)] 117
FMNL2	fmnl2-like.l[fmnl2(0.0)] 136
FN1	fn1.l[fn1(0.0)] 117	fn1.s[fn1(0.0)] 117
FN3K	fn3k.l[fn3k(6e-136)] 47
FNBP1	fnbp1.1[fnbp1(9e-175)] 7
FNIP2	fnip2-like.l[fnip2(0.0)] 55	fnip2-like.s[fnip2(0.0)] 129
FNTA	fnta.s[fnta(5e-138)] 60
FOCAD	focad.l[kiaa1797(0.0)] 1
FOS	fos.l[fos(0.0)] 3	fos.s[fos(0.0)] 3
FOXA2	foxa2.s[foxa2(4e-40)] 34
FOXA1	foxa4.l[foxa4(4e-43)] 47	foxa4.s[foxa4(0.0)] 47
FOXB1	foxb1.l[foxb1(3e-117)] 20	foxb1.s[foxb1(7e-93)] 20
FOXC1	foxc1.s[foxc1(0.0)] 9
FOXC2	foxc2.l[foxc2(9e-102)] 41	foxc2.s[foxc2(0.0)] 41
FOXD1	foxd1.l[foxd1(2e-125)] 47
FOXD4L1	foxd4l1.1.l[foxd4l1.1(0.0)] 20	foxd4l1.1.s[foxd4l1.1(0.0)] 20	xelaev18006862m.g[foxd4l1.2(2e-35)] 20
FOXE3	foxe3.s[foxe3(0.0)] 0
FOXG1	foxg1.l[foxg1(7e-79)] 5
FOXH1	foxh1.2.l[foxh1(3e-48)|foxh1.2(2e-162)] 10	foxh1.l[foxh1(0.0)] 107
FOXI1	foxi1.l[foxi1(2e-38)] 4	foxi1.s[foxi1(9e-46)] 4	foxi4.1.l[foxi4.1(6e-41)] 9	foxi4.1.s[foxi4.1(0.0)] 35	foxi4.2.l[foxi4.2(0.0)] 68	foxi4.2.s[foxi4.2(0.0)] 52
FOXJ1	foxj1.l[foxj1(5e-95)] 72	foxj1.s[foxj1(2e-94)] 72
FOXK2	foxk2.l[foxk2(0.0)] 44	foxk2.s[foxk2(0.0)] 44
FOXM1	foxm1.s[foxm1(5e-66)] 26
FOXN4	foxn4.l[foxn4(4e-96)] 5	foxn4.s[foxn4(2e-115)] 5
FOXP4	foxp4.s[foxp4(0.0)] 55
FOXRED2	foxred2.l[foxred2(0.0)] 67
FPGS	fpgs.s[cdk9(0.0)|fpgs(0.0)] 15
FRAS1	fras1.l[fras1(0.0)] 15
FRAT1	frat1.l 68
FRG1	frg1.l[frg1(0.0)] 135
FRK	frk.l[frk(0.0)] 4
FRMD8	frmd8.l[frmd8(1e-101)] 52
FRS2	frs2.l[frs2(0.0)] 25	frs2.s[frs2(1e-28)] 57
FRYL	fryl-like.l[fryl(0.0)] 21
FRZB	frzb.l[frzb(0.0)] 38	frzb.s[frzb(0.0)] 113	xelaev18024021m.g[frzb2(0.0)] 38	xelaev18025927m.g[frzb2(0.0)] 38
FSBP	fsbp-like.l[fsbp(0.0)] 120	fsbp-like.s[fsbp(4e-157)] 35
FSCN1	fscn1.l[fscn1(0.0)] 126	fscn1.s[fscn1(0.0)] 40
FSD1L	fsd1l-like.l[fsd1l(0.0)] 18
FSTL1	fstl1.s[fstl1(1e-55)] 34
FTCD	ftcd.l[ftcd(0.0)] 10
FTMT	ftmt.s[ftmt(0.0)] 30
FTSJ3	ftsj3.l[ftsj3(1e-132)] 100	ftsj3.s 6	loc100495804.s[ftsj3(0.0)] 16
FUBP1	fubp1.l[fubp1(0.0)] 3	fubp1.s[fubp1(0.0)] 3
FUBP3	fubp3.s[fubp3(2e-45)] 7
FUNDC1	fundc1.l[fundc1(0.0)] 16	fundc1.s[fundc1(0.0)] 2
FURIN	furin.l[furin(0.0)] 9
FYTTD1	fyttd1.s[fyttd1(0.0)] 135
FZD10	fzd10.l[fzd10(0.0)] 31	fzd10.s[fzd10(0.0)] 31
FZD2	fzd2.l[fzd2(0.0)] 20	fzd2.s[fzd2(0.0)] 20
FZD3	fzd3.l[fzd3(0.0)] 19	fzd3.s[fzd3(0.0)] 19
FZD5	fzd5.l[fzd5(0.0)] 38
FZD6	fzd6.l[fzd6(0.0)] 9	fzd6.s[fzd6(0.0)] 20
FZD8	fzd8.l[fzd8(0.0)] 38	fzd8.s[fzd8(8e-164)] 38
FZR1	fzr1.l[fzr1(0.0)] 5
G2E3	g2e3.l[g2e3(0.0)] 25
G3BP1	g3bp1.l[g3bp1(0.0)] 14	g3bp1.s[g3bp1(4e-52)] 3
G3BP2	g3bp2.l[g3bp2(0.0)] 85	g3bp2.s[g3bp2(0.0)] 109
GAA	gaa.s[gaa(0.0)] 1
GABPA	gabpa.l[gabpa(8e-109)] 26	gabpa.s[gabpa(1e-81)] 24
GABRR1	gabrr1.l[ensxetg00000033876(8e-70)] 87
GAD1	gad1.2.l[xb-gene-5830282(0.0)] 133	gad1.2.s[xb-gene-5830282(1e-135)] 9
GADD45A	gadd45a.l[gadd45a(0.0)] 133	gadd45a.s[gadd45a(1e-53)] 120
GADD45G	gadd45g.l[gadd45g(0.0)] 23	gadd45g.s[gadd45g(0.0)] 23
GADD45GIP1	gadd45gip1.1[gadd45gip1(0.0)] 17
GAK	gak.s[gak(0.0)] 52
GALE	gale.1[gale(0.0)] 4	gale.l[gale(0.0)] 7
GALNT10	galnt10.l[galnt10(0.0)] 54
GALNT11	galnt11.s 32
GALNT12	galnt12.l[galnt12(0.0)] 4
GALNT3	galnt3.s[galnt3(2e-90)] 110
GALNT4	galnt4.l[galnt4(0.0)] 63
GALNT7	galnt7.l[galnt7(0.0)] 7	galnt7.s[galnt7(0.0)] 1
GAMT	gamt.l[gamt(0.0)] 1	gamt.s[gamt(0.0)] 23
GAN	gan.s[gan(2e-147)] 4
GANC	ganc.l[ganc(0.0)] 81
GAR1	gar1.l[gar1(0.0)] 27	gar1.s[gar1(0.0)] 29
GARNL3	garnl3.l[garnl3(0.0)] 58
GARS	gars.l[gars(0.0)] 104	gars.s[gars(0.0)] 16
GAS1	gas1.l[gas1(0.0)] 23	gas1.s[gas1(0.0)] 67
GAS2L1	gas2l1-like.l[gas2l1(0.0)] 133
GAS8	gas8.s[gas8(0.0)] 22
GATA4	gata4.l[gata4(0.0)] 113	gata4.s[gata4(0.0)] 107
GATA6	gata6.l[gata6(0.0)] 111	gata6.s[gata6(0.0)] 111
GATAD1	gatad1.l[gatad1(0.0)] 29
GATAD2A	gatad2a.1[gatad2a(0.0)] 62	gatad2a.l[gatad2a(1e-45)] 37
GATM	gatm.l[gatm(1e-111)] 1	gatm.s[gatm(0.0)] 41
GBAS	gbas.l[gbas(4e-108)] 1	gbas.s[gbas(0.0)|sbds(0.0)] 71
GBF1	gbf1-like.l[gbf1(6e-138)] 81
GCA	gca.s[gca(0.0)] 1
GCC1	gcc1.s[gcc1(0.0)] 7
GCC2	gcc2.s[gcc2(0.0)] 96
GCDH	gcdh.l[gcdh(6e-31)] 10
GCLC	gclc.l[gclc(8e-169)] 81
GCLM	gclm.l[gclm(0.0)] 10
GCN1L1	gcn1l1.l[gcn1l1(2e-178)] 8	gcn1l1.s[gcn1l1(0.0)|rab35(2e-32)] 8
GCNT4	gcnt4.s[gcnt4(0.0)] 4
GDF10	gdf10.l[gdf10(0.0)] 27
GDF3	gdf3.1[gdf3(0.0)] 41
GDF6	gdf6.l[gdf5(4e-59)] 51	gdf6.s 51
GDF9	gdf9.l[gdf9(0.0)] 61	gdf9.s[gdf9(0.0)] 61
GDI2	gdi2.l[gdi1(0.0)] 10	gdi2.s[gdi1(0.0)] 70
GDPD2	gdpd2-like.1.l[gdpd2(0.0)] 4
GEMIN2	gemin2.s[sip1(0.0)] 3
GEMIN4	gemin4-like.l[gemin4(0.0)] 8
GEMIN5	gemin5-like.l[gemin5(9e-51)] 8
GEMIN8	gemin8.s[gemin8(0.0)] 10
GEN1	gen1.l[gen1(0.0)] 109
GFM1	gfm1.l[gfm1(0.0)|mlf1(3e-59)] 13
GFPT1	gfpt1.l[gfpt1(0.0)] 68	gfpt1.s[gfpt1(0.0)] 68
GGCX	ggcx.l[ggcx(0.0)] 67
GGNBP2	ggnbp2.s[ggnbp2(1e-101)] 14
GGT1	ggt1.l[ggt1(6e-29)] 107
GHITM	ghitm.1[ghitm(2e-100)] 16
GID4	gid4.l[c17orf39(5e-126)] 35
GID8	gid8.l[c20orf11(0.0)] 16	gid8.s[c20orf11(2e-47)] 10
GIGYF1	gigyf1.1[gigyf1(0.0)] 59	gigyf1.l[gigyf1(0.0)] 59
GINS2	gins2.l[gins2(0.0)] 12
GINS4	gins4.l[gins4(0.0)] 49
GIPC1	gipc1.l[gipc1(3e-54)] 10
GIPC2	gipc2.s[gipc2(9e-103)] 54
GJB1	gjb1.l[gjb1(0.0)] 111
GK	gk.l[gk(2e-84)] 4	gk.s[gk(0.0)] 5
GLB1L2	glb1l2.s[ensxetg00000033887(1e-126)] 5
GLDC	gldc.s[gldc(0.0)] 6
GLG1	glg1.l[glg1(0.0)] 108	glg1.s[glg1(0.0)] 37
GLI1	gli1.l[gli1.1(1e-80)] 47	gli1.s[gli1.1(0.0)] 47	sp5l.l[gli1.2(0.0)] 20	sp5l.s[gli1.2(1e-52)] 20
GLI2	gli2.l[gli2(1e-94)] 88	gli2.s[gli2(4e-100)] 88
GLI3	gli3.l[gli3(0.0)] 55	gli3.s[gli3(0.0)] 67
GLOD4	glod4.l[glod4(0.0)] 49
GLOD5	glod5.l[glod5(2e-150)] 10
GLRX2	glrx2.l[glrx2(1e-165)] 16
GLRX3	glrx3.l[glrx3(0.0)] 10	glrx3.s[glrx3(0.0)] 12
GLRX5	glrx5.s[glrx5(0.0)] 17
GLTSCR1	gltscr1.l[gltscr1(0.0)] 59	gltscr1.s[gltscr1(0.0)] 39
GLUD1	glud1.l[glud1(0.0)] 1
GLYR1	glyr1.l[glyr1(1e-84)] 39	glyr1.s[glyr1(0.0)] 0
GMEB1	gmeb1.l[gmeb1(8e-130)] 14	gmeb1.s[gmeb1(0.0)] 11
GMEB2	gmeb2.l[gmeb2(0.0)] 140
GMNN	gmnn.l[gmnn(0.0)] 3	gmnn.s[gmnn(0.0)] 25
GMPR2	gmpr2.s[gmpr2(0.0)] 5
GMPS	gmps.l[gmps(0.0)] 43	gmps.s[gmps(0.0)] 43
GNA11	gna11.1[gna11(0.0)] 1	gna11.l[gna11(0.0)] 8
GNAI1	gnai1.l[gnai1(0.0)] 1	gnai1.s[gnai1(4e-126)] 12
GNAI2	gnai2.l[gnai2(9e-160)] 88	gnai2.s[gnai2(1e-158)] 32
GNAI3	gnai3.s[gnai3(0.0)] 60
GNAQ	gnaq.l[gnaq(0.0)] 24	gnaq.s[gnaq(5e-59)] 19
GNB1	gnb1.l[gnb1(2e-135)] 89	gnb1.s[gnb1(1e-125)] 1
GNB3	gnb3.l[gnb3(0.0)] 36	gnb3.s[gnb3(0.0)] 36
GNE	gne.1[gne(0.0)] 16	gne.l[gne(0.0)] 23
GNG12	gng12.s 81
GNG3	gng3.s[gng3(1e-111)|hnrnpul2(8e-83)] 80
GNG5	gng5.l[gng5(1e-69)] 3	gng5.s[gng5(0.0)] 30
GNG7	gng7.l[gng7(0.0)] 8	gng7.s[gng7(0.0)] 1
GNL1	gnl1.s[gnl1(4e-138)] 5
GNL2	gnl2.l[gnl2(0.0)] 100
GNPNAT1	gnpnat1.l[gnpnat1(0.0)] 7
GNPTG	gnptg.l[gnptg(0.0)] 13
GNS	gns.l[gns(3e-76)] 9	gns.s[gns(2e-42)] 111
GOLGA1	golga1-like.l[golga1(2e-113)] 5
GOLGA3	golga3-like.l[golga3(0.0)] 87	golga3-like.s[golga3(0.0)] 63
GOLGA4	golga4-like.l[golga4(5e-150)] 87
GOLGA5	golga5.s[golga5(6e-55)] 87
GOLGA7	golga7.l[golga7(1e-70)] 15	golga7.s[golga7(2e-175)] 3
GOLM1	golm1.l[golm1(0.0)] 4	golm1.s[golm1(3e-147)] 50
GOLPH3	golph3.l[golph3(3e-75)] 1	golph3.s[golph3(2e-169)] 40
GOLPH3L	golph3l.l[golph3l(1e-110)] 50	golph3l.s[golph3l(4e-62)] 4
GON4L	gon4l.l[gon4l(0.0)] 86	gon4l.s[gon4l(0.0)] 21
GOPC	gopc.l[gopc(6e-37)] 7	gopc.s[gopc(0.0)] 87
GORASP2	gorasp2.l[gorasp2(2e-141)] 36	gorasp2.s[gorasp2(2e-149)] 7
GOSR1	gosr1.l[gosr1(4e-95)] 7
GOSR2	gosr2.l[gosr2(0.0)] 30
GOT1	got1.s[got1(0.0)] 1
GPA33	gpa33.l[gpa33(0.0)] 73	gpa33.s[gpa33(0.0)] 3
GPAA1	gpaa1.l[gpaa1(0.0)] 15
GPALPP1	gpalpp1.l[kiaa1704(3e-78)] 3
GPANK1	gpank1.l[gpank1(0.0)] 3
GPATCH1	gpatch1.l[gpatch1(0.0)] 1
GPATCH11	gpatch11.l[ccdc75(0.0)] 60
GPATCH2	gpatch2-like.s[gpatch2(0.0)] 15
GPATCH4	gpatch4.l[gpatch4(0.0)] 3
GPATCH8	gpatch8-like.s[gpatch8(3e-25)] 37
GPBP1L1	gpbp1l1.l[gpbp1l1(1e-167)] 93	gpbp1l1.s[gpbp1l1(2e-144)] 76
GPCPD1	gpcpd1.l[gpcpd1(0.0)] 53
GPD1L	gpd1l.l[gpd1l(0.0)] 10
GPD2	gpd2.s[gpd2(0.0)] 1
GPNMB	gpnmb.l[gpnmb(0.0)] 1
GPR1	gpr1.s[gpr1(0.0)] 29
GPR107	gpr107.1[gpr107(0.0)] 133	gpr107.s[gpr107(0.0)] 6	xelaev18041653m.g[gpr107(4e-67)] 6
GPR137C	gpr137c.l[gpr137c(0.0)] 1
GPR180	gpr180.s[gpr180(3e-49)] 5
GPRC5B	gprc5b-like.l[gprc5b(0.0)] 58	gprc5b-like.s[gprc5b(0.0)] 19
GPS1	gps1.l[gps1(0.0)] 17
GPSM1	gpsm1.l[gpsm1(0.0)] 61
GPT2	gpt2.l[gpt2(2e-24)] 1	gpt2.s[gpt2(0.0)] 61
GRAMD1A	gramd1a.l[gramd1a(2e-133)] 115
GRAMD4	gramd4.l[gramd4(3e-86)] 1
GRASP	grasp.l[grasp(0.0)] 63	grasp.s[grasp(7e-124)] 52
GREB1	greb1.l[greb1(4e-75)] 23
GRHL3	grhl3.1[grhl3(2e-100)] 4	grhl3.l[grhl3(1e-87)] 9
GRHPR	grhpr.2.l[grhpr.2(0.0)] 78
GRIP2	grip2.l[grip2(0.0)] 124
GRK5	grk5.l[grk5(0.0)] 1	grk5.s[grk5(2e-92)] 67
GRK6	grk6-like.l[grk6(0.0)] 9	grk6-like.s[grk6(4e-42)] 50
GRN	grn.l[grn(5e-174)] 118	grn.s[grn(9e-48)] 1
GRPEL1	grpel1.l[grpel1(0.0)] 1
GRPEL2	grpel2.s[grpel2(4e-44)] 18
GRWD1	grwd1.l[grwd1(0.0)] 2	grwd1.s[grwd1(0.0)] 2
GSC	gsc.l[gsc(0.0)] 38	gsc.s[gsc(0.0)] 38
GSE1	gse1-like.1[kiaa0182(0.0)] 8
GSK3A	gsk3a.l[gsk3a(8e-45)] 84	gsk3a.s[gsk3a(0.0)] 91
GSK3B	gsk3b.s[gsk3b(0.0)] 21
GSN	gsn.s[gsn(0.0)] 12
GSPT1	gspt1.l[gspt1(0.0)] 85	gspt1.s[gspt1(0.0)] 13
GSS	gss.l[gss(2e-123)] 55
GSTP1	gstp1.l[gstp1(4e-141)] 9
GTF2A1	gtf2a1.l[gtf2a1(0.0)] 29	gtf2a1.s[gtf2a1(3e-119)] 3	xetrov90021170m.l[gtf2a1(0.0)] 45
GTF2A2	gtf2a2.l[gtf2a2(5e-105)] 40	gtf2a2.s[gtf2a2(1e-27)] 29
GTF2B	gtf2b.l[gtf2b(0.0)] 27
GTF2E1	gtf2e1.l[gtf2e1(3e-166)] 1
GTF2F1	gtf2f1.l[gtf2f1(0.0)] 11
GTF2F2	gtf2f2.s[gtf2f2(2e-174)] 11
GTF2H3	gtf2h3.l 1
GTF2IRD1	gtf2ird1-like.s[gtf2ird1(4e-84)] 55
GTPBP4	gtpbp4-like.l[gtpbp4(0.0)] 13
GTSE1	gtse1.l[gtse1(0.0)] 12	gtse1.s[gtse1(1e-175)] 27
GUK1	guk1.s[guk1(9e-146)] 11
GUSB	gusb.s[gusb(2e-175)] 9
GXYLT1	gxylt1-like.l[gxylt1(0.0)] 23
GYG1	gyg1.l[gyg1(0.0)] 3	gyg1.s[gyg1(0.0)] 12
H1F0	h1f0.l[h1f0(0.0)] 20
H1FOO	h1foo.l[h1foo(0.0)] 1	h1foo.s[h1foo(0.0)] 1
H2AFZ	h2afz.l[h2afz(3e-78)] 17	h2afz.s[h2afz(3e-25)] 17
H6PD	h6pd.s[h6pd(0.0)] 6
HACE1	hace1.l[hace1(0.0)] 6
HACL1	hacl1.l[hacl1(0.0)] 1
HADH	hadh.l[hadh(0.0)] 10
HADHA	hadha.l[hadha(0.0)] 12	hadha.s[hadha(0.0)] 1
HAGH	hagh.l[hagh(0.0)] 50
HAL	hal.1.l[hal.1(0.0)] 133
HAO1	hao1.l[hao1(0.0)] 113
HAPLN3	hapln3.l[hapln3(0.0)] 132	hapln3.s[hapln3(0.0)] 15
HAS2	has2.l[has2(0.0)] 90	has2.s[has2(0.0)] 38
HAT1	hat1.l[hat1(7e-55)] 33	hat1.s[hat1(0.0)] 14
HAUS7	haus7.1[haus7(2e-61)] 12
HBS1L	hbs1l.l[hbs1l(0.0)] 6
HBZ	hbz.l[hba-l5(1e-172)] 78
HCCS	hccs-like.l[hccs(0.0)] 3
HCFC1	hcfc1.1[hcfc1(2e-59)] 39	hcfc1.s[hcfc1(1e-61)] 39
HDAC1	hdac1.l[hdac1(1e-70)] 42	hdac1.s[hdac1(0.0)] 121
HDAC3	hdac3.s[hdac3(5e-147)] 46
HDAC7	hdac7.l[hdac7(8e-38)] 5
HDGF	hdgf.l[hdgf(8e-35)] 1	hdgf.s[hdgf(0.0)] 1
HDLBP	hdlbp.l[hdlbp(0.0)] 7	hdlbp.s[hdlbp(0.0)] 7
HEATR3	heatr3.l[heatr3(0.0)] 3
HEATR5B	heatr5b.l[heatr5b(6e-103)] 53
HEBP1	hebp1.l[hebp1(1e-100)] 49
HEBP2	hebp2.s[hebp2(0.0)] 10
HECTD1	hectd1.l[hectd1(0.0)] 21
HELLS	hells.1[hells(6e-111)] 93	hells.l[hells(0.0)] 19
HELZ	helz.l[helz(0.0)] 15	helz.s[helz(0.0)] 21
HEPACAM2	hepacam2.l[hepacam2(0.0)] 69
HERC2	herc2.l[herc2(0.0)] 15	herc2.s[herc2(0.0)] 15
HERC3	herc3-like.l[herc3(2e-155)] 50
HERC4	herc4.l[herc4(0.0)] 1	herc4.s[herc4(0.0)] 1
HERPUD1	herpud1.l[herpud1(3e-61)] 125	herpud1.s[herpud1(5e-108)] 125
HES1	hes1.l[hes1(1e-89)] 0	hes1.s[hes1(0.0)] 8
HES3	hes3.1.l[hes3.1(0.0)] 36	hes3.1.s[hes3.1(0.0)] 23
HES5	hes5.1.l[hes5.1(1e-74)] 23	hes5.1.s[hes5.1(1e-99)] 23	hes5.2.l[hes5.2(3e-71)] 19	hes5.2.s[hes5.2(1e-73)] 58
HES6	hes6.1.l[hes6.1(4e-169)] 20	hes6.1.s[hes6.1(0.0)] 20
HEXDC	hexdc.l[hexdc(0.0)] 78
HGF	hgf.l[hgf(0.0)] 5	hgf.s[hgf(2e-65)] 4
HGS	hgs.l[hgs(2e-114)] 16
HHLA2	hhla2.s[hhla2(0.0)] 9
HIAT1	hiat1.l[hiat1(0.0)] 16	hiat1.s[hiat1(0.0)] 7
HIATL1	hiatl1.l[hiatl1(1e-149)] 78	hiatl1.s[hiatl1(1e-134)] 78
HIBADH	hibadh.l[hibadh(0.0)] 1	hibadh.s[hibadh(0.0)] 1
HIC2	hic2.l[hic2(0.0)] 5	hic2.s[hic2(0.0)] 4
HID1	hid1.l[c17orf28(0.0)] 5	hid1.s[c17orf28(0.0)] 4
HIF1A	hif1a.l[hif1a(0.0)] 12	hif1a.s[hif1a(3e-75)] 20
HIF1AN	hif1an.s[hif1an(0.0)] 2
HIGD1A	higd1a.l[higd1a(3e-143)] 5	higd1a.s[higd1a(6e-134)] 9
HIPK3	hipk3.l[hipk3(0.0)] 115
HIST1H2AA	hist1h2aa.l[hist1h2aa(0.0)] 1
HK1	hk1.l[hk1(7e-160)] 22
HK2	hk2.l[hk2(0.0)] 54	hk2.s[hk2(0.0)] 4
HLTF	hltf.l[hltf(0.0)] 69
HMBOX1	hmbox1-like.1.s 37
HMG20A	hmg20a.l[hmg20a(0.0)] 25
HMGA2	hmga2.1.l[hmga2(5e-93)] 5
HMGB3	hmgb3.l[hmgb3(0.0)] 3	hmgb3.s[hmgb3(6e-122)] 71
HMGN2	hmgn2.l[hmgn2(9e-69)] 29	hmgn2.s[hmgn2(0.0)] 29
HMGXB4	hmgxb4.s[hmgxb4(0.0)] 24
HMMR	hmmr.l[hmmr(0.0)] 24
HN1	hn1.l[hn1(0.0)|sumo2(0.0)] 17
HN1L	hn1l.l[hn1l(0.0)] 104	hn1l.s[hn1l(0.0)] 13
HNF1B	hnf1b.l[hnf1b(0.0)] 95	hnf1b.s[hnf1b(0.0)] 95
HNRNPA0	hnrnpa0.1[hnrnpa0(0.0)] 3	hnrnpa0.s[hnrnpa0(0.0)] 3
HNRNPA1	hnrnpa1.l[hnrnpa1(8e-121)] 11	hnrnpa1.s[hnrnpa1(0.0)] 11
HNRNPA3	hnrnpa3.l[hnrnpa3(0.0)] 16	hnrnpa3.s[hnrnpa3(0.0)] 2
HNRNPAB	hnrnpab.1[hnrnpab(0.0)] 14	hnrnpab.s[hnrnpab(0.0)] 80
HNRNPD	hnrnpd.l[hnrnpd(5e-43)] 11
HNRNPH1	hnrnph1.l[hnrnph1(0.0)] 40	hnrnph1.s[hnrnph1(0.0)] 80
HNRNPL	hnrnpl.l[hnrnpl(0.0)] 11	hnrnpl.s[hnrnpl(0.0)] 80
HNRNPUL1	hnrnpul1.s[hnrnpul1(0.0)] 80
HNRNPUL2	hnrnpul2.l[hnrnpul2(1e-59)] 10	hnrnpul2.s[hnrnpul2(0.0)] 80
HOMEZ	homez.l[ensxetg00000032400(0.0)] 8	homez.s[ensxetg00000032400(3e-131)] 24
HOOK1	hook1.l[hook1(0.0)] 5
HOOK2	hook2-like.1[hook2(0.0)] 9	hook2-like.l[hook2(0.0)] 1
HOOK3	hook3-like.l[hook3(0.0)] 5
HOXA1	hoxa1.l[hoxa1(1e-54)] 23	hoxa1.s[hoxa1(0.0)] 23
HOXA3	hoxa3.l[hoxa3(0.0)] 95	hoxa3.s[hoxa3(0.0)|hoxa7(1e-114)] 95
HOXA7	hoxa7.l[hoxa7(2e-119)] 23	hoxa7.s[hoxa7(0.0)] 23
HOXA9	hoxa9.l[hoxa9(0.0)] 23	hoxa9.s[hoxa9(2e-109)] 23
HOXB1	hoxb1.l[hoxb1(0.0)] 51	hoxb1.s[hoxb1(0.0)] 51
HOXB3	hoxb3.s[hoxb3(0.0)] 95
HOXB6	hoxb6.l[hoxb6(6e-57)] 23	hoxb6.s[hoxb6(0.0)] 23
HOXB7	hoxb7.l[hoxb8(0.0)|hoxc6(2e-41)] 23
HOXB8	hoxb8.s[hoxb8(0.0)] 23
HOXC4	hoxc4.l[hoxc4(2e-173)] 23
HOXC5	hoxc5.l[hoxc5(0.0)|hoxc6(0.0)|hoxc8(0.0)] 23	hoxc5.s[hoxc5(0.0)|hoxc6(0.0)] 23
HOXC8	hoxc8.l[hoxc8(0.0)|hoxc9(0.0)] 23	hoxc8.s[hoxc8(0.0)] 23
HOXC9	hoxc9.l[hoxc9(0.0)] 23	hoxc9.s[hoxc9(0.0)] 23
HOXD1	hoxd1.l[hoxd1(0.0)] 23	hoxd1.s[hoxd1(2e-137)] 23
HOXD3	hoxd3.l[hoxd3(0.0)|hoxd4(0.0)] 95	hoxd3.s[hoxd3(0.0)|hoxd4(3e-147)] 95
HOXD4	hoxd4.s[hoxd4(0.0)] 23
HPGD	hpgd.l[hpgd(1e-60)] 1	hpgd.s[hpgd(1e-59)] 3
HPGDS	hpgds.l[hpgds(0.0)] 6	hpgds.s[hpgds(0.0)] 78
HPRT1	hprt1.l[hprt1(1e-32)] 13
HPS1	hps1.s[hps1(1e-46)] 1
HPS3	hps3.l[hps3(3e-33)] 16
HPS4	hps4.l[hps4(1e-57)] 18
HS1BP3	hs1bp3.s 71
HS6ST1	hs6st1.l[hs6st1(0.0)] 38	hs6st1.s[hs6st1(1e-130)] 4
HSBP1	hsbp1.l[hsbp1(0.0)] 11
HSCB	hscb.l[hscb(1e-93)] 30
HSD17B10	hsd17b10.1[hsd17b10(0.0)] 10	hsd17b10.s[hsd17b10(0.0)] 12
HSDL2	hsdl2.1[hsdl2(2e-97)] 10
HSF1	hsf1.l[hsf1(0.0)] 59	hsf1.s[hsf1(0.0)] 59
HSF2	hsf2.2.l[hsf2.2(0.0)] 14	hsf2.l[hsf2(4e-38)] 76
HSP90AA1	hsp90aa1.1.l[hsp90aa1.1(0.0)] 13
HSP90AB1	hsp90ab1.l[hsp90ab1(3e-132)] 3	hsp90ab1.s[hsp90ab1(1e-41)] 60
HSPA13	hspa13.l[hspa13(1e-26)] 9
HSPA14	hspa14.l[hspa14(0.0)] 13	hspa14.s[hspa14(0.0)] 16
HSPA4	hspa4.l[hspa4(1e-28)] 13	hspa4.s[hspa4(4e-92)] 122
HSPA5	hspa5.l[hspa5(0.0)] 7	hspa5.s[hspa5(0.0)] 7
HSPA8	hspa8.l[hspa8(7e-170)] 2	hspa8.s[hspa8(0.0)] 2
HSPA9	hspa9.l[hspa9(0.0)] 116	hspa9.s[hspa9(0.0)] 2
HSPBP1	hspbp1.l[hspbp1(0.0)] 29
HSPE1	hspe1.l[hspe1(1e-126)] 3	hspe1.s[hspe1(3e-164)] 3
HSPH1	hsph1.l[hsph1(0.0)] 27	hsph1.s[hsph1(0.0)] 27
HTATIP2	htatip2.l[htatip2(0.0)] 9
HTATSF1	htatsf1.s[htatsf1(0.0)] 2
HUNK	hunk.l[hunk(0.0)] 68	hunk.s[hunk(0.0)] 35
HUWE1	huwe1.1[huwe1(6e-59)] 15	huwe1.s[huwe1(3e-79)] 15
HYAL2	hyal2.l[hyal2(0.0)] 23	hyal2.s[hyal2(0.0)] 18
HYAL4	hyal4.l[hyal4(0.0)] 63
HYDIN	hydin.s[hydin(2e-46)] 22
HYOU1	hyou1.1[hyou1(0.0)] 5	hyou1.l[hyou1(1e-143)] 4
HYPK	hypk.l[c15orf63(0.0)] 11	hypk.s[c15orf63(0.0)] 27
IARS	iars.l[iars(2e-106)] 104	iars.s[iars(5e-108)] 104
ICK	ick-like.l[ick(0.0)] 8	xelaev18029509m.g[ick(5e-66)] 3
ICMT	icmt.s[icmt(0.0)] 0
ID2	id2.l[id2(7e-97)] 123	id2.s[id2(2e-80)] 4
ID4	id4.s[id4(4e-41)] 5
IDE	ide.l[ide(2e-131)] 1	ide.s[ide(2e-126)] 8
IDH2	idh2.l[idh2(0.0)] 11	idh2.s[idh2(0.0)] 1
IDH3A	idh3a.s[idh3a(2e-95)] 2
IDH3B	idh3b.s[idh3b(0.0)] 11
IDH3G	idh3g.s[idh3g(0.0)] 12
IDI1	idi1.s[idi1(5e-130)] 1
IER2	ier2.1 11	ier2.l[ier2(7e-136)] 3
IER5	ier5.l[ier5(0.0)] 3	ier5.s[ier5(1e-53)] 3
IER5L	ier5l.1[ier5l(1e-155)] 68	ier5l.s[ier5l(0.0)] 68
IFI30	ifi30.l[ifi30(0.0)] 1
IFRD1	ifrd1.s[ifrd1(3e-148)] 13
IFT122	ift122.l[ift122(0.0)] 72
IFT172	ift172.l[ift172(0.0)] 72
IFT46	ift46-like.1[ift46(5e-71)] 56
IFT88	ift88.s[ift88(0.0)] 22
IGBP1	igbp1.l[igbp1(0.0)] 2
IGF1R	igf1r.l[igf1r(0.0)] 74
IGF2BP3	igf2bp3.1[igf2bp3(0.0)] 89	igf2bp3.l[igf2bp3(3e-173)] 89
IGF2R	igf2r.l[igf2r(0.0)] 5
IGF2	igf3.l[igf3(6e-39)] 45
IGFBPL1	igfbpl1.l[igfbpl1(0.0)] 55
IGSF9	igsf9.l[igsf9(9e-43)] 88	igsf9.s[igsf9(4e-82)] 95
IK	ik.l[ik(3e-118)] 3	loc100490380-like.l[ik(0.0)] 127
IKBKB	ikbkb.l[ikbkb(0.0)] 65
IL11RA	il11ra.l[il11ra(4e-25)] 15
IL6ST	il6st.l[il6st(9e-167)] 48
ILVBL	ilvbl.l[ilvbl(0.0)] 1
IMMT	immt-like.l[immt(1e-160)] 1	immt-like.s[immt(2e-145)] 1
IMP3	imp3.l[imp3(1e-103)] 11	imp3.s[imp3(1e-109)] 28
IMP4	imp4.s[imp4(0.0)] 11
IMPA1	impa1.l[impa1(0.0)] 2
IMPA2	impa2.l[impa2(0.0)] 12
IMPAD1	impad1.l[impad1(3e-116)] 60
IMPDH2	impdh2.l[impdh2(0.0)] 14	impdh2.s[impdh2(1e-109)] 17
INCENP	incenp.l[incenp(0.0)] 62	incenp.s[incenp(0.0)] 3
INIP	inip.1[c9orf80(1e-74)] 11
INO80	ino80.1[ino80(2e-76)] 21	ino80.l[ino80(5e-83)] 21
INPP5A	inpp5a.1.s[inpp5a.1(7e-160)] 81
INPPL1	inppl1.l 90
INSM1	insm1.l[insm1(0.0)] 58	insm1.s[insm1(2e-64)] 58
INSR	insr.l[insr(0.0)] 15
INSRR	insrr.l[insrr(0.0)] 6
INTS1	ints1.l[ints1(5e-179)] 15
INTS10	ints10-like.l[ints10(0.0)] 100
INTS2	ints2.s[ints2(0.0)] 60
INTS3	ints3.l[ints3(0.0)] 84
INTS5	ints5-like.l[ints5(0.0)] 99
INTS7	ints7.s[ints7(0.0)] 40
INTS8	ints8.s[ints8(1e-84)] 26
IP6K2	ip6k2.l[ip6k2(2e-106)] 33	ip6k2.s[ip6k2(0.0)] 3
IPMK	ipmk.l[ipmk(0.0)] 83
IPO4	ipo4.l[ipo4(3e-119)] 130	loc100486385.l[ipo4(7e-30)] 4
IPO5	ipo5.l[ipo5(0.0)] 8	ipo5.s[ipo5(0.0)] 102
IPO7	ipo7.l[ipo7(0.0)] 21	ipo7.s[ipo7(0.0)] 8
IPO9	ipo9.l[ipo9(0.0)] 6	ipo9.s[ipo9(0.0)] 1
IQGAP1	iqgap1-like.1.l[iqgap1(0.0)] 54	iqgap1-like.1.s[iqgap1(0.0)] 53
IQGAP2	iqgap2.l[iqgap2(0.0)] 83	iqgap2.s[iqgap2(0.0)] 83
IQUB	iqub-like.l[iqub(0.0)] 22
IRF2BPL	irf2bpl.l[irf2bpl(0.0)] 5	irf2bpl.s[irf2bpl(5e-118)] 5
IRF5	irf5.s[irf5(0.0)] 45
IRF6	irf6.2.s[irf6.2(6e-35)] 53	irf6.l[irf6(0.0)|irf6.2(0.0)] 112	irf6.s[irf6(2e-151)] 1
IRS4	irs4.l[irs4(0.0)] 97	irs4.s[irs4(0.0)] 6
IRX1	irx1.l[irx1(0.0)] 19	irx1.s[irx1(0.0)] 0
IRX2	irx2.l[irx2(0.0)] 24	irx2.s[irx2(0.0)] 24
IRX3	irx3.l[irx3(5e-157)] 19	irx3.s[irx3(3e-112)] 19
IRX4	irx4.s[irx4(0.0)] 7
ISCA1	isca1.l[isca1(0.0)] 3
ISCU	iscu.l[iscu(5e-39)] 2	iscu.s[ficd(0.0)|iscu(0.0)] 31
ISG20L2	isg20l2.l 3	isg20l2.s 3
ISL1	isl1.l[isl1(1e-133)] 5	isl1.s[isl1(1e-110)] 5
ISM2	ism2.l[ism2(0.0)] 4
IST1	ist1.l[kiaa0174(0.0)] 119
ISY1	isy1.1[cecr5(0.0)|isy1(9e-150)] 28
ITCH	itch.l[itch(0.0)] 5
ITGA3	itga3.l[itga3(2e-57)] 22	itga3.s[itga3(4e-49)] 107
ITGA4	itga4.l[itga4(1e-74)] 124	itga4.s[itga4(5e-73)] 124
ITGA5	itga5.l[itga5(9e-110)] 5	itga5.s[itga5(3e-121)] 5
ITGA6	itga6.l[itga6(0.0)] 19	itga6.s[itga6(0.0)] 95
ITGAV	itgav.l[itgav(0.0)] 129
ITGB1BP2	itgb1bp2.l[ensxetg00000020872(0.0)|itgb1bp2(0.0)] 112
ITLN1	itln1.l[itln2(0.0)|itln1(0.0)] 4
ITM2A	itm2a.l[itm2a(3e-22)] 31	itm2a.s[itm2a(1e-127)] 6
ITM2B	itm2b.l[itm2b(0.0)] 10
ITPR3	itpr3.s[ensxetg00000018719(0.0)|itpr3(1e-62)] 4
ITPRIP	itprip.l[itprip(0.0)] 20	itprip.s[itprip(0.0)] 126
IVD	ivd.s[ivd(0.0)] 49
IWS1	iws1.l[iws1(2e-56)] 33	iws1.s[iws1(0.0)] 33
JADE3	jade3.l[phf16(0.0)] 48
JAG1	jag1.l[jag1(0.0)] 19
JAGN1	jagn1.l[ensxetg00000029961(0.0)] 28
JAM3	jam3.s 46
JMJD1C	jmjd1c.l[jmjd1c(4e-45)] 115	jmjd1c.s[jmjd1c(9e-47)] 15
KDM6B	jmjd3.1[kdm6b(3e-52)] 15	jmjd3.l[kdm6b(3e-78)] 59
JMJD6	jmjd6.s[jmjd6(2e-60)] 40
JUNB	junb.1[junb(4e-30)] 3	junb.l[junb(0.0)] 3
JUP	jup.l[jup(3e-78)] 73	jup.s[jup(0.0)] 36
ANOS1	kal1.l[kal1(8e-47)] 5
KALRN	kalrn.l[ensxetg00000027283(0.0)|kalrn(3e-169)] 45	kalrn.s[ensxetg00000027283(8e-73)|kalrn(3e-23)] 74
KARS	kars.l[kars(0.0)] 2	kars.s[kars(0.0)] 2
KAT2A	kat2a.l[kat2a(3e-129)] 13	kat2a.s[kat2a(8e-53)] 48
KAT5	kat5.l[kat5(1e-117)] 33
KAT6A	kat6a.l 39	kat6a.s 39
KAZN	kazn.l[kazn(8e-85)] 5
KBTBD2	kbtbd2.l[kbtbd2(0.0)] 85
KBTBD7	kbtbd7.l[kbtbd7(0.0)] 10
KCMF1	kcmf1.l[kcmf1(0.0)] 67
KCNAB2	kcnab2-like.l[kcnab2(0.0)] 75
KCNJ15	kcnj15-like.l[kcnj15(0.0)] 4
KCNK6	kcnk6.s[kcnk6(0.0)] 41
KCNQ1	kcnq1-like.l[kcnq1(0.0)] 102
KCP	kcp.l[kcp(9e-33)] 19
KCTD10	kctd10.l[kctd10(0.0)] 2	kctd10.s[kctd10(0.0)] 11
KCTD15	kctd15.1[kctd15(3e-87)] 4	kctd15.l[kctd15(0.0)] 4
KCTD5	kctd5.s[kctd5(5e-170)] 12
KDELR1	kdelr1.l[kdelr1(0.0)] 70
KDELR3	kdelr3.l[kdelr3(0.0)] 73
KDM1A	kdm1a-like.l[kdm1a(0.0)] 42	kdm1a-like.s[kdm1a(0.0)] 18
KDM2A	kdm2a.l[ensxetg00000031050(0.0)|kdm2a(0.0)] 8	kdm2a.s[ensxetg00000031050(0.0)|kdm2a(0.0)] 58
KDM3A	kdm3a-like.l[kdm3a(1e-177)] 137	kdm3a-like.s[kdm3a(6e-166)] 137
KDM3B	kdm3b-like.l[kdm3b(0.0)] 8	kdm3b-like.s[kdm3b(0.0)] 26
KDM5A	kdm5a-like.1.1[kdm5a(8e-92)] 66	kdm5a-like.1.s[kdm5a(4e-90)] 66
KDM5B	kdm5b.l[kdm5b(5e-168)] 85	kdm5b.s[kdm5b(2e-161)] 26
KDM5C	kdm5c.1[kdm5c(3e-90)] 22	kdm5c.s[kdm5c(1e-29)] 7
KDM6A	kdm6a.l[kdm6a(0.0)] 66	kdm6a.s[kdm6a(0.0)] 99
KDSR	kdsr.l[kdsr(0.0)] 6
KIAA0020	kiaa0020.1[kiaa0020(1e-48)] 100	kiaa0020.l[kiaa0020(0.0)] 116
KIAA0100	kiaa0100-like.l[kiaa0100(0.0)] 5
KIAA0101	kiaa0101.l[kiaa0101(2e-152)] 14	kiaa0101.s[kiaa0101(3e-121)] 17
KIAA0195	kiaa0195-like.l[kiaa0195(0.0)] 59
KIAA0226L	kiaa0226l.l 6	kiaa0226l.s 9
KIAA0232	kiaa0232-like.l[kiaa0232(1e-104)] 115	kiaa0232-like.s[kiaa0232(0.0)] 96
KIAA0319L	kiaa0319l.l 133	kiaa0319l.s 12
KIAA0355	kiaa0355-like.l[kiaa0355(0.0)] 137
KIAA0368	kiaa0368.l[kiaa0368(0.0)] 98
KIAA0430	kiaa0430.l[marf1(7e-87)] 26	kiaa0430.s[marf1(0.0)] 101
KIAA0753	kiaa0753.s[kiaa0753(2e-155)] 69
KIAA1107	kiaa1107.l[btbd8(2e-23)] 1
KIAA1143	kiaa1143.s[kiaa1143(0.0)] 33
KIAA1161	kiaa1161.1[kiaa1161(0.0)] 6
KIAA1191	kiaa1191.l[kiaa1191(2e-128)] 3	kiaa1191.s[kiaa1191(8e-118)] 42
KIAA1217	kiaa1217-like.l[kiaa1217(3e-46)] 15	kiaa1217-like.s[kiaa1217(0.0)] 5
KIAA1324	kiaa1324.l[kiaa1324(1e-148)] 87	kiaa1324.s[kiaa1324(0.0)] 50
KIAA1429	kiaa1429.l[kiaa1429(0.0)] 66	kiaa1429.s[kiaa1429(4e-34)] 66
KIAA1456	kiaa1456.l[kiaa1456(0.0)] 3
KIAA1522	kiaa1522-like.l[kiaa1522(7e-144)] 122	xetrov90005458m.l[kiaa1522(0.0)|yars(0.0)] 16
KIAA1524	kiaa1524.l[kiaa1524(0.0)] 76
KIAA1671	kiaa1671.l[kiaa1671(0.0)] 53
KIAA1755	kiaa1755-like.1[ensxetg00000032893(0.0)] 19
KIDINS220	kidins220.s[kidins220(0.0)] 1
KIF11	kif11.l[kif11(0.0)] 106	kif11.s[kif11(0.0)] 103
KIF18A	kif18a.l[kif18a(7e-117)] 109
KIF1B	kif1b-like.l[kif1b(0.0)] 15
KIF1C	kif1c.1[kif1c(0.0)] 22
KIF20A	kif20a-like.l[kif20a(3e-88)] 24	kif20a-like.s[kif20a(2e-21)] 1
KIF20B	kif20b-like.s[kif20b(0.0)] 6
KIF21A	kif21a.l[kif21a(4e-34)] 45
KIF26A	kif26a-like.l[kif26a(4e-65)] 23	kif26a-like.s[kif26a(4e-55)] 23
KIF2C	kif2c.l[kif2c(1e-36)] 25	kif2c.s[kif2c(8e-33)] 2
KIF5B	kif5b.l[kif5b(0.0)] 15	kif5b.s[kif5b(0.0)] 108
KIFC1	kifc1.l[kifc1(0.0)] 24
KIN	kin.s[kin(5e-95)] 33
KIRREL	kirrel.l[kirrel(0.0)] 55
KITLG	kitlg.l[kitlg(3e-90)] 9	kitlg.s[kitlg(9e-86)] 9
KLB	klb.l[klb(0.0)] 96
KLF10	klf10.s[klf10(0.0)] 8
KLF11	klf11.l[klf11(1e-83)] 46
KLF13	klf13.s[klf13(0.0)] 8
KLF15	klf15.2.s[klf15.2(0.0)] 4
KLF5	klf5.l[klf5(6e-33)] 35	klf5.s[klf5(2e-25)] 35
KLF6	klf6.l 4	klf6.s 4
KLHDC4	klhdc4.l[klhdc4(0.0)] 100
KLHL15	klhl15.l[klhl15(0.0)] 42
KLHL18	klhl18.l[klhl18(9e-61)] 3
KLHL20	klhl20.s[klhl20(0.0)] 8
KLHL31	klhl31-like.l[klhl31(0.0)] 34
KLHL36	klhl36-like.s[klhl36(0.0)] 7
KLHL41	klhl41.l[kbtbd10(0.0)] 34
KLHL8	klhl8.l[klhl8(0.0)] 69
KMT2A	kmt2a.l[mll(0.0)] 5
KMT2C	kmt2c.l[mll3(0.0)] 115	kmt2c.s[mll3(0.0)] 21
KNDC1	kndc1.l[kndc1(1e-47)] 96
KNOP1	knop1.l[ensxetg00000030729(0.0)] 3
KPNA2	kpna2.l[kpna2(0.0)] 13	kpna2.s[kpna2(5e-84)] 2
KPNA3	kpna3.l[kpna3(0.0)] 89	kpna3.s[kpna3(0.0)] 18
KPNA4	kpna4.l[kpna4(0.0)] 76	kpna4.s[kpna4(8e-40)] 76
KPNA6	kpna6.l[kpna6(0.0)] 130	kpna6.s[kpna6(0.0)] 130
KPNA7	kpna7.l[kpna7(0.0)] 6	kpna7.s[kpna7(0.0)] 12
KPNB1	kpnb1.l[kpnb1(0.0)|tbkbp1(0.0)] 13	kpnb1.s[kpnb1(9e-45)|npepps(0.0)] 13
KREMEN2	kremen2.l[kremen2(0.0)] 23	kremen2.s[kremen2(0.0)] 23
KRR1	krr1.s[krr1(0.0)] 3
KRT5	krt.l[krt(0.0)] 4	krt.s[krt(2e-42)] 4	krt5.1-like.2.l[xb-gene-5954653(5e-104)] 27	krt5.1-like.2.s[xb-gene-5954653(0.0)] 11	krt5.7.l[krt5.7(0.0)] 4	krt5.7.s[krt5.7(0.0)] 4
KRT12	krt12.l[krt12(0.0)] 4	krt12.s[krt12(0.0)] 4	loc549413.l[krt12(0.0)|xk81a1(3e-139)] 4	loc549413.s[krt12(0.0)] 4
KRT16	krt16.s[krt16(0.0)] 31
KRT18	krt18.l[krt18(0.0)] 9	krt18.s[krt18(0.0)] 7	loc100493614.l[krt18(0.0)] 4
KRT8	krt8.2.s[krt8.2(6e-141)] 4	krt8.l[krt8(6e-90)] 9	krt8.s[krt8(0.0)] 7
KSR1	ksr1.l[ksr1(0.0)] 48
KTI12	kti12.l[kti12(0.0)] 1
L3MBTL3	l3mbtl3.s[l3mbtl3(2e-89)] 24
LAGE3	lage3.l 3
LAMA1	lama1-like.l[lama1(0.0)] 88
LAMB1	lamb1.l[lamb1(0.0)] 1	lamb1.s[lamb1(0.0)] 31
LAMC1	lamc1.l[lamc1(3e-86)] 89	lamc1.s[lamc1(3e-86)] 117
LAMP2	lamp2.s[lamp2(0.0)] 1
LAMTOR1	lamtor1.s[lamtor1(5e-37)] 1
LARP1	larp1.l[larp1(4e-45)] 123	larp1.s[larp1(4e-25)] 37
LARP4	larp4.l[larp4(0.0)] 15	larp4.s[larp4(0.0)] 5
LARP4B	larp4b.l[larp4b(0.0)] 37
LARP6	larp6.l[larp6(0.0)] 4	larp6.s[larp6(5e-69)] 61
LARS	lars.l[lars(0.0)] 134
LASP1	lasp1.l[lasp1(0.0)] 35	lasp1.s[lasp1(7e-65)] 52
LATS1	lats1.s[lats1(3e-121)] 66
LATS2	lats2.l[lats2(0.0)] 4
LBH	lbh.l[lbh(3e-120)] 36	lbh.s[lbh(5e-179)] 3
LCOR	lcor-like.l[lcor(7e-39)] 79	lcor-like.s[lcor(2e-55)] 15
LDB1	ldb1.l[ldb1(0.0)] 18	ldb1.s[ldb1(9e-43)] 1
LDB3	ldb3-like.1.l[ldb3(3e-33)] 34
LEF1	lef1.l[lef1(0.0)] 41
LEFTY1	lefty.l[lefty(3e-165)] 47	lefty.s[lefty(0.0)] 47
LEMD3	lemd3.l[lemd3(1e-92)] 97	lemd3.s[lemd3(4e-88)] 25
LEO1	leo1.l[leo1(0.0)] 33	leo1.s[leo1(0.0)] 33
LEPROTL1	leprotl1.s 109
LETM1	letm1.l[letm1(0.0)] 26	letm1.s[letm1(0.0)] 24
LETM2	letm2.l[letm2(9e-64)] 1	letm2.s[letm2(9e-78)] 7
LFNG	lfng.l[lfng(0.0)] 19	lfng.s[lfng(0.0)] 18
LGALS3	lgals3.l[lgals3(3e-167)] 36
LHX1	lhx1.l[lhx1(6e-113)] 23	lhx1.s[lhx1(0.0)] 23
LHX2	lhx2.l[lhx2(0.0)] 38	lhx2.s[lhx2(0.0)] 38
LHX5	lhx5.l[lhx5(0.0)] 24	lhx5.s[lhx5(0.0)] 1
LIFR	lifr.l[lifr(0.0)] 20	lifr.s[lifr(0.0)] 108
LIG1	lig1.l[lig1(2e-46)] 8
LIG3	lig3.l[lig3(0.0)] 43
LIMA1	lima1.l[lima1(6e-165)] 117	lima1.s[lima1(0.0)] 83
LIMK2	limk2.s[limk2(5e-158)] 8
LIN28A	lin28a.l[lin28a(0.0)] 23	lin28a.s[lin28a(0.0)] 20
LIN28B	lin28b.l[lin28b(1e-90)] 48	lin28b.s[lin28b(2e-93)] 74
LIN9	lin9.l[lin9(6e-134)] 0	lin9.s[lin9(0.0)] 38
LIPH	liph.l[liph(0.0)] 4
LITAF	litaf.l[litaf(2e-66)] 124	litaf.s[litaf(0.0)] 58
LLPH	llph.s 2
LMAN2	lman2.l[lman2(0.0)] 70	lman2.s[lman2(1e-85)] 30
[truncated: 4,038 more rows]
