# Supplementary material for: A molecular atlas of the developing ectoderm defines neural, neural crest, placode, and nonneural progenitor identity in vertebrates
Source: PLoS Biol. 2017 Oct 19;15(10):e2004045. doi: 10.1371/journal.pbio.2004045 (PMC5663519; doi:10.1371/journal.pbio.2004045)
Supplement: S9 Table — (XLSX) [file pbio.2004045.s024.xlsx]

## Sheet: S9 Table- Super-enh melanoma
S9 Table- Analysis linked to super-enhancers in melanoma
Genes associated with melanoma super enhancers - Gene list from Kaufman et al., Science, 2016																		Top 200 genes considered for enrichment test	Closest & proximal genes associated to a super-enhancer [Obtained from Sup. Table 3; Columns: H,I,J - Kaufman et al., 201?]				Unique list HUGO from Kaufman found expressed in the neurula datased			Super-enahncer associated genes homologs expressed in the neural dataset
																		All proximal genes near super-enhancers
Tot Sums:	61			6484	128				6.04968e+271		0.000819672								LIST OF PROXIMAL_GENES	CLOSEST_GENE	enhancerRank		Gene HUGO Kaufman	# of transcripts in X. laevis neurula dataset		Group	Gene ID	Gene HUGO	enhancerRank
		Obeserved frequency																Sup. Table 3 (HG19_ENRICHED_A375_H3K27Ac_Supe) - Kaufman et al., Science, 2016. http://science.sciencemag.org/content/351/6272/aad2197.full	FOXRED1,TIRAP,SRPR	ST3GAL4	1		2012-09-08	1		#4	xelaev18037313m.g[st3gal4(2e-62)]	ST3GAL4	1
Group ID	Number genes in Group	Frequency		Not in Cluster	GRN not in group		Combin of (Num, Freq)												OBFC1	SH3PXD2A	2		abcb9	1		#51	sh3pxd2a.l[sh3pxd2a(2e-114)]	SH3PXD2A	2
#0	90	2		6394	126		4005	4.10945e+267	16.5953	0.272053			1.77668	1.12569	0.888341				PICK1,SLC16A8,SOX10	PICK1	3		actn4	2		#51	sh3pxd2a.s[sh3pxd2a(1e-97)]	PICK1	3
#1	653	5		5831	123		974358039655	3.46074e+257	0.340005	0.00557386			12.8908	0.387873	2.57816				MRPS23,VEZF1	CUEDC1	4		afap1l1	1		#7	xelaev18025830m.g[pick1(0.0)]	PICK1	4
#2	541	1		5943	127		541	1.70176e+265	0.0092831	0.000152182	#2	0.0092831	10.6798	0.0936345	10.6798				LGALS7,MAP4K1	ACTN4	5		ahnak	2		#58	cuedc1.s[cuedc1(1e-43)]	CUEDC1	5
#3	368	11		6116	117		3.61107e+20	8.56941e+249	3.12022	0.0511511			7.26465	1.51418	0.660423				C22orf23	SOX10	6		amotl2	2		#4	actn4.l[actn4(0.0)]	ACTN4	6
#4	364	8		6120	120		7073778387358680	1.18787e+255	8.47264	0.138896			7.18569	1.11332	0.898211					LOC100499467	7		ankrd40	1		#129	actn4.s[actn4(5e-75)]	ACTN4	7
#5	346	4		6138	124		586862710	9.86811e+261	5.8394	0.0957279			6.83035	0.585621	1.70759				ROBLD3,RAB25,SEMA4A,UBQLN4,MEX3A	LMNA	8		asb7	1		#51	sox10.l[sox10(3e-78)]	SOX10	8
#6	250	1		6234	127		250	7.85653e+267	1.98047	0.0324667			4.93523	0.202625	4.93523				MIR4313,ODF3L1,DNM1P35,SNX33	CSPG4	9		axl	1		#51	sox10.s[sox10(4e-103)]	SOX10	9
#7	239	3		6245	125		2246839	4.20926e+264	9.53619	0.156331			4.71808	0.635853	1.57269				FXYD1,FXYD5,FXYD7	FXYD3	10		b3gnt7	2		#108	plec.l[plec(2e-81)]	PLEC	10
#8	330	3		6154	125		5935160	6.59567e+263	3.9472	0.0647081			6.5145	0.460511	2.1715				SEPT9	MIR4316	11		bmp7.1	1		#123	plec.s[plec(9e-70)]	PLEC	11
#9	225	4		6259	124		103962600	1.13785e+263	11.9278	0.195538			4.4417	0.900556	1.11043				HIVEP3	HIVEP3	12		bmp7.2	1		#22	itga3.l[itga3(2e-57)]	ITGA3	12
#11	201	1		6283	127		201	2.14521e+268	4.34775	0.0712746			3.96792	0.252021	3.96792					C9orf50	13		capn2	1		#107	itga3.s[itga3(4e-49)]	ITGA3	13
#12	150	3		6334	125		551300	2.51236e+265	13.9659	0.228948			2.96114	1.01313	0.987045					C2orf61	14		cdc42bpg	1		#8	pxn.s[pxn(0.0)]	PXN	14
#15	138	3		6346	125		428536	3.19044e+265	13.7859	0.225999			2.72424	1.10122	0.908081				POLR3K,SNRNP25,HBZ,MPG	MPG	15		chst3	1		#81	pxn.l[pxn(0.0)]	PXN	15
#16	137	1		6347	127		137	7.87237e+268	10.8749	0.178276			2.7045	0.369754	2.7045					C20orf85	16		cic	2		#1	socs3-like.1.l[xb-gene-5809273(0.0)]	SOCS3	16
#18	122	1		6362	127		122	1.06564e+269	13.1089	0.214901			2.40839	0.415215	2.40839				GRINA,PARP10	PLEC	17		cited4	2		#92	socs3.l[socs3(0.0)]	SOCS3	17
#19	117	1		6367	127		117	1.17862e+269	13.9046	0.227944			2.30969	0.432959	2.30969				PPIF	ZCCHC24	18		clcf1	1		#136	rai14.l[rai14(0.0)]	RAI1	18
#20	110	3		6374	125		215820	5.56174e+265	12.1032	0.198413			2.1715	1.38153	0.723833				DLX3,PDK2	ITGA3	19		cldn4	2		#3	ier2.l[ier2(7e-136)]	IER2	19
#21	107	2		6377	126		5671	2.92857e+267	16.7461	0.274526			2.11228	0.946846	1.05614					PYGB	20		col2a1	2		#11	ier2.1	IER2	20
#22	104	1		6380	127		104	1.5311e+269	16.0559	0.263211			2.05305	0.487079	2.05305					RUNDC2C	21		cuedc1	1		#8	afap1l1.l[afap1l1(6e-43)]	AFAP1	21
#23	102	8		6382	120		219295068300	1.90759e+257	0.0421804	0.000691482	#23	0.0421804	2.01357	3.97304	0.251696				GCN1L1,SIRT4,RPLP0	PXN	22		ddit4	2		#9	prkcd.l[prkcd(0.0)]	PRKCD	22
#24	101	1		6383	127		101	1.62626e+269	16.5619	0.271506			1.99383	0.501547	1.99383				CEBPB	LOC284751	23		dhrs3	2		#50	prkcd.s[prkcd(3e-161)]	PRKCD	23
#26	94	1		6390	127		94	1.87175e+269	17.7409	0.290834			1.85564	0.538896	1.85564				PGS1	SOCS3	24		dnajb12	2		#32	gnai2.s[gnai2(1e-158)]	GNAI2	24
#31	78	1		6406	127		78	2.57963e+269	20.2885	0.332598			1.53979	0.649439	1.53979					ZNF469	25		dok1	1		#88	gnai2.l[gnai2(9e-160)]	GNAI2	25
#32	77	1		6407	127		77	2.63179e+269	20.4334	0.334974			1.52005	0.657873	1.52005				CXCR5,UPK2,FOXR1	BCL9L	26		elovl1	2		#21	zmynd8-like.s[zmynd8(4e-28)]	ZMYND8	26
#34	74	2		6410	126		2701	5.64802e+267	15.3822	0.252167			1.46083	1.36909	0.730413				SMCR5	RAI1	27		epha2	2		#59	zmynd8-like.l[zmynd8(8e-30)]	ZMYND8	27
#36	72	1		6412	127		72	2.90875e+269	21.1172	0.346184			1.42134	0.703559	1.42134				LOC645752	LOC645752	28		fam108c1	2		#5	fam129b.1[fam129b(1e-150)]	FAM129B	28
#38	69	1		6415	127		69	3.08861e+269	21.4887	0.352274			1.36212	0.734149	1.36212					SMAD3	29		fam129b	2		#52	fam129b.s[fam129b(0.0)]	FAM129B	29
#41	66	2		6418	126		2145	6.61946e+267	14.3169	0.234702			1.3029	1.53504	0.65145				LYL1	NFIX	30		fam83c	1		#23	xelaev18036394m.g[epha2(0.0)]	EPHA2	30
#46	55	1		6429	127		55	4.08505e+269	22.6547	0.371388			1.08575	0.921023	1.08575				TRMT1,LYL1	IER2	31		fam84b	1		#23	xelaev18037971m.g[epha2(1e-157)]	EPHA2	31
#48	54	2		6430	126		1431	8.39555e+267	12.114	0.19859			1.06601	1.87616	0.533004				AFAP1	AFAP1	32		fgfrl1	1		#12	gsn.s[gsn(0.0)]	GSN	32
#50	53	2		6431	126		1378	8.56332e+267	11.8984	0.195056			1.04627	1.91156	0.523134				ISLR2,LOC283731,CCDC33,STRA6	STRA6	33		frmd8	1		#3	nr4a1.l[nr4a1(0.0)]	NR4A1	33
#51	53	6		6431	122		22957480	1.29963e+261	0.0300845	0.000493188	#51	0.0300845	1.04627	5.73467	0.174378				RFT1	PRKCD	34		gapdh	2		#3	nr4a1.s[nr4a1(0.0)]	NR4A1	34
#52	50	3		6434	125		19600	1.81478e+266	3.58656	0.0587961			0.987045	3.03938	0.329015					CXXC5	35		gli2	2		#5	wwtr1.l[wwtr1(2e-142)]	WWTR1	35
#54	49	1		6435	127		49	4.60426e+269	22.7485	0.372927			0.967304	1.0338	0.967304					C6orf223	36		gnai2	2		#21	wwtr1.s[wwtr1(0.0)]	WWTR1	36
#55	48	1		6436	127		48	4.69694e+269	22.7328	0.37267			0.947563	1.05534	0.947563					MIR3194	37		gne	2		#9	xetrov90017416m.l[scnn1a(0.0)|tnfrsf1a(0.0)]	TNFRSF1A	37
#58	47	1		6437	127		47	4.79147e+269	22.7073	0.37225			0.927822	1.07779	0.927822					SCARB1	38		gsn	1		#4	b3gnt7.1[b3gnt7(0.0)]	B3GNT7	38
#59	47	1		6437	127		47	4.79147e+269	22.7073	0.37225			0.927822	1.07779	0.927822				CYP11A1,UBL7	SEMA7A	39		hif1a	2		#68	b3gnt7.s[b3gnt7(0.0)]	B3GNT7	39
#67	43	2		6441	126		903	1.04352e+268	9.50141	0.155761			0.848859	2.3561	0.424429				FAM109A	SH2B3	40		ier2	1		#34	xelaev18013523m.g[col2a1(0.0)]	COL2A1	40
#68	42	2		6442	126		861	1.06434e+268	9.24021	0.151479			0.829118	2.4122	0.414559				GNAT1,HYAL3,HYAL1,C3orf45,NAT6,HYAL2,IFRD2	GNAI2	41		itga3	2		#34	xelaev18015990m.g[col2a1(0.0)]	COL2A1	41
#69	42	2		6442	126		861	1.06434e+268	9.24021	0.151479			0.829118	2.4122	0.414559				MIR711,UQCRC1,PFKFB4	UCN2	42		junb	2		#20	lifr.l[lifr(0.0)]	FAM108C1	42
#71	41	1		6443	127		41	5.39965e+269	22.3227	0.365946			0.809377	1.23552	0.809377				MIR1287,LOXL4	MIR1287	43		kirrel	1		#108	lifr.s[lifr(0.0)]	LIF	43
#74	40	1		6444	127		40	5.50821e+269	22.2161	0.364198			0.789636	1.26641	0.789636				NEAT1,MIR612,SCYL1	MALAT1	44		lifr	2		#20	pdlim4.l[pdlim4(0.0)]	PDLIM4	44
#81	36	1		6448	127		36	5.96452e+269	21.6509	0.354932			0.710672	1.40712	0.710672				MIRLET7A3,MIR3619,LOC100271722,MIRLET7B,LOC730668	LOC400931	45		marf1	2		#1	abhd17c.l[fam108c1(0.0)]	FAM108C1	45
#87	35	1		6449	127		35	6.08433e+269	21.4723	0.352005			0.690932	1.44732	0.690932				ZMYND8	ZMYND8	46		mprip	2		#1	abhd17c.s[fam108c1(0.0)]	FAM108C1	46
#88	35	3		6449	125		6545	2.43485e+266	1.60687	0.0263421			0.690932	4.34196	0.230311				STXBP1	FAM129B	47		myo18a	1		#23	rara.l[rara(0.0)]	RARA	47
#89	35	2		6449	126		595	1.22206e+268	7.33176	0.120193			0.690932	2.89464	0.345466				LAPTM5	LAPTM5	48		nes	2		#23	rara.s[rara(0.0)]	RARA	48
#92	33	1		6451	127		33	6.33118e+269	21.0667	0.345356			0.65145	1.53504	0.65145				ARHGEF19,C1orf89	EPHA2	49		nr4a1	2		#71	hs1bp3.s	HS1BP3	49
#96	32	2		6452	126		496	1.29656e+268	6.48444	0.106302			0.631709	3.16602	0.315854				GSN	GSN	50		pdlim4	1		#50	fam83c.l[fam83c(0.0)]	FAM83C	50
#101	30	1		6454	127		30	6.7202e+269	20.3283	0.333251			0.592227	1.68854	0.592227					RGS3	51		pick1	1		#55	kirrel.l[kirrel(0.0)]	KIRREL	51
#103	29	2		6455	126		406	1.37556e+268	5.63124	0.0923155			0.572486	3.49353	0.286243				C12orf44,GRASP	NR4A1	52		pitpnm2	1		#135	itgb3bp-like.l	ITGB3	52
#107	28	1		6456	127		28	6.99263e+269	19.7422	0.323643			0.552745	1.80915	0.552745					WWTR1	53		plec	2		#18	srebf1.s[srebf1(1e-148)]	SREBF1	53
#108	28	2		6456	126		378	1.40294e+268	5.34724	0.0876597			0.552745	3.6183	0.276373				ITPK1-AS1	ITPK1-AS1	54		prkcd	2		#3	asb7.l[asb7(3e-40)]	ASB7	54
#110	25	1		6459	127		25	7.42194e+269	18.7092	0.306708			0.493523	2.02625	0.493523					MYEOV	55		ptges3	2		#15	mprip-like.l[mprip(0.0)]	MPRIP	55
#118	21	1		6463	127		21	8.03529e+269	17.0145	0.278926			0.414559	2.4122	0.414559					FAM20C	56		ptpru	2		#15	mprip-like.s[mprip(0.0)]	MPRIP	56
#120	20	1		6464	127		20	8.19633e+269	16.529	0.270967			0.394818	2.53281	0.394818				SCNN1A,LTBR	TNFRSF1A	57		pxn	2		#41	ddit4.l[ddit4(0.0)]	DDIT4	57
#123	20	1		6464	127		20	8.19633e+269	16.529	0.270967			0.394818	2.53281	0.394818				MIR3194,NFATC2	NFATC2	58		rai14	1		#132	ddit4.s[ddit4(5e-43)]	DDIT4	58
#125	19	1		6465	127		19	8.36056e+269	16.0172	0.262577			0.375077	2.66612	0.375077				CSRP1,RPS10P7,TNNI1,LAD1	PHLDA3	59		rara	2		#23	dhrs3.l[dhrs3(0.0)]	DHRS3	59
#129	19	1		6465	127		19	8.36056e+269	16.0172	0.262577			0.375077	2.66612	0.375077				RPL29	DUSP7	60		sap30bp	1		#23	dhrs3.s[dhrs3(0.0)]	DHRS3	60
#132	18	1		6466	127		18	8.52807e+269	15.4782	0.253741			0.355336	2.81424	0.355336				FLJ26484	FLJ26484	61		scnn1a	2		#23	spry4.s[spry4(0.0)]	SPRY4	61
#135	16	1		6468	127		16	8.87312e+269	14.3151	0.234674			0.315854	3.16602	0.315854				SNORA75	B3GNT7	62		serpinh1	2		#31	spry4.l[spry4(0.0)]	SPRY4	62
#136	16	2		6468	126		120	1.77686e+268	2.14997	0.0352454			0.315854	6.33203	0.157927				ZNF283,LYPD5,IRGC	KCNN4	63		sh3pxd2a	2		#89	zfp36l2.l[zfp36l2(0.0)]	ZFP36L2	63
																			B3GNT6,MYO7A	OMP	64		slc9a1	2		#89	zfp36l2.s[zfp36l2(0.0)]	ZFP36L2	64
																			PAFAH2,SLC30A2,TRIM63	EXTL1	65		snai1	2		#41	clcf1.l[clcf1(0.0)]	CLCF1	65
																			TMEM106C,COL2A1	COL2A1	66		socs3	1		#103	cuff.28779[ptges3(1e-150)]	PTGES	66
																				LOC283050	67		sox10	2		#103	ptges3.l[ptges3(0.0)]	PTGES	67
																			GATSL3	LIF	68		spry4	2		#88	gli2.l[gli2(1e-94)]	GLI2	68
																			SLC22A4,P4HA2,PDLIM4	PDLIM4	69		srebf1	1		#88	gli2.s[gli2(4e-100)]	GLI2	69
																				FAM108C1	70		st3gal4	1		#7	dnajb12.s[dnajb12(3e-136)]	DNAJB12	70
																			FLJ42969	FLJ42969	71		tfap2c	2		#125	dnajb12.l[dnajb12(0.0)]	DNAJB12	71
																			RARA,CDC6,GJD3	RARA	72		tns3	1		#1	xelaev18018155m.g[bmp7.2(0.0)]	BMP7	72
																			GPR97,GPR56,CCDC135	GPR56	73		tspan14	1		#68	bmp7.1.l[bmp7.1(2e-54)]	BMP7	73
																				HS1BP3	74		wwtr1	2		#6	ankrd40.l[ankrd40(2e-126)]	ANKRD40	74
																			DAO	SSH1	75		xb-gene-5809273	1		#118	dok1.1[dok1(4e-45)]	DOK1	75
																			FMNL1,PLCD3,ACBD4	HEXIM2	76		zfp36l2	2		#2	xelaev18036725m.g[gapdh(0.0)]	GAPDH	76
																			EIF6,FAM83C	FAM83C	77		zmynd8	2		#3	xelaev18034420m.g[gapdh(0.0)]	GAPDH	77
																				KIRREL	78					#0	amotl2-like.l[amotl2(0.0)]	AMOTL2	78
																			INPP5F	INPP5F	79					#3	amotl2-like.s[amotl2(0.0)]	AMOTL2	79
																				FOXD2	80					#38	fgfrl1.l[fgfrl1(0.0)]	FGFRL1	80
																			CDC27,MYL4,C17orf57	ITGB3	81					#4	axl.l[axl(0.0)]	AXL	81
																			SMCR5	SREBF1	82					#3	xelaev18046710m.g[sap30bp(0.0)]	SAP30BP	82
																				ASB7	83					#96	ahnak-like.l[ahnak(1e-23)]	AHNAK	83
																			TNFRSF13B	MPRIP	84					#96	ahnak-like.s[ahnak(1e-25)]	AHNAK	84
																			ANAPC16,ASCC1	DDIT4	85					#54	loc100497498-like.l[cdc42bpg(0.0)]	CDC42BPG	85
																				CD58	86					#5	capn2.2.l[capn2(0.0)]	CAPN2	86
																			AADACL4	DHRS3	87					#87	pitpnm2.l[pitpnm2(0.0)]	PITPNM2	87
																			SPRY4	SPRY4	88					#9	xetrov90017416m.l[scnn1a(0.0)|tnfrsf1a(0.0)]	SCNN1A	88
																			MIR4254,PEF1,BAI2	COL16A1	89					#1	cited4.l[cited4(0.0)]	CITED4	89
																			GNLY	ATOH8	90					#12	cited4.s[cited4(0.0)]	CITED4	90
																			HPCAL1	HPCAL1	91					#4	xelaev18043492m.g[tfap2c(0.0)]	TFAP2C	91
																				TGM2	92					#4	xelaev18046210m.g[tfap2c(0.0)]	TFAP2C	92
																				ETV4	93					#15	xelaev18011685m.g[myo18a(0.0)]	MYO18A	93
																				ZFP36L2	94					#8	sept9.l[sept9(0.0)]	2012-09-08	94
																			NTSR1	LOC100127888	95					#46	tspan14.1[tspan14(0.0)]	TSPAN14	95
																			MIR181C,ZSWIM4,MIR181D,NANOS3	MIR23A	96					#51	cuff.62960[snai1(1e-130)]	SNAI1	96
																			PPP1CA,RAD9A,TBC1D10C,SSH3,CARNS1,RPS6KB2	CLCF1	97					#51	snai1.s[snai1(2e-107)]	SNAI1	97
																			ALDH4A1	IFFO2	98					#3	junb.1[junb(4e-30)]	JUNB	98
																			ASB6,TOR1A,TOR1B	PTGES	99					#3	junb.l[junb(0.0)]	JUNB	99
																				SULF2	100					#19	nes.l[nes(3e-127)]	NES	100
																			S100A5,S100A3,S100A14,S100A16,S100A4,S100A6	S100A2	101					#48	nes.s[nes(2e-124)]	NES	101
																			NCOR2	NCOR2	102					#67	ptpru.l[ptpru(0.0)]	PTPRU	102
																			FRMD8,SLC25A45	NEAT1	103					#67	ptpru.s[ptpru(0.0)]	PTPRU	103
																			TUBB,NRM,MDC1	IER3	104					#24	abcb9.l[abcb9(0.0)]	ABCB9	104
																			PPM1N,FOSB,ERCC2,ERCC1,PPP1R13L,CD3EAP,VASP	FOSB	105					#0	xelaev18014052m.g[serpinh1(0.0)]	SERPINH1	105
																				GLI2	106					#74	xelaev18016415m.g[serpinh1(0.0)]	SERPINH1	106
																			DDIT4,DNAJB12	DNAJB12	107					#136	chst3.l[chst3(0.0)]	CHST3	107
																				BMP7	108					#52	loc101733578.l[fam84b(0.0)]	FAM84B	108
																			FBXO7	FBXO7	109					#110	xetrov90016316m.l[tns3(1e-44)]	TNS3	109
																			ANKRD40,LUC7L3	ANKRD40	110					#36	cldn4.s[cldn4(6e-74)]	CLDN4	110
																			MIR4267	MALL	111					#120	cldn4.l[cldn4(2e-177)]	CLDN4	111
																				SH2D6	112					#7	slc9a1.l[slc9a1(0.0)]	SLC9A1	112
																			KIAA0947	KIAA0947	113					#69	slc9a1.s[slc9a1(0.0)]	SLC9A1	113
																			PHGR1,LOC100131244,DISP2,C15orf23,PLCB2	C15orf52	114					#26	kiaa0430.l[marf1(7e-87)]	KIAA0430	114
																			MCART1	MCART1	115					#101	kiaa0430.s[marf1(0.0)]	KIAA0430	115
																			DQX1,TLX2,HTRA2,PCGF1,LBX2,AUP1,LOC151534	DOK1	116					#4	xelaev18043492m.g[tfap2c(0.0)]	TFAP2C	116
																			IFFO1,MRPL51,NOP2,SCARNA11,SCARNA10	GAPDH	117					#4	xelaev18046210m.g[tfap2c(0.0)]	TFAP2C	117
																				AMOTL2	118					#12	hif1a.l[hif1a(0.0)]	HIF1A	118
																			IDUA,SLC26A1,FGFRL1	FGFRL1	119					#20	hif1a.s[hif1a(3e-75)]	HIF1A	119
																			CYP2S1,HNRNPUL1	AXL	120					#16	gne.1[gne(0.0)]	GNE	120
																			MIR1179,MIR7-2	ISG20	121					#23	gne.l[gne(0.0)]	GNE	121
																			LOC613037,CORO1A	CORO1A	122					#52	frmd8.l[frmd8(1e-101)]	FRMD8	122
																			RECQL5,LOC643008,LOC100130933,ITGB4	SAP30BP	123					#48	xelaev18037738m.g[cic(0.0)]	CIC	123
																			EEF1G,TUT1,MTA2	AHNAK	124					#69	xelaev18035973m.g[cic(0.0)]	CIC	124
																				FLJ32224	125					#5	elovl1.l[elovl1(3e-131)]	ELOVL1	125
																			KIAA1737	C14orf4	126					#9	elovl1.s[elovl1(0.0)]	ELOVL1	126
																			ATG2A,MEN1,MAP4K2,PPP2R5B,MIR194-2,MIR192	CDC42BPG	127
																				TIMP3	128
																			HMGXB3,TIGD6	PDE6A	129
																			PCDHGC3,PCDHGC4,PCDHGC5	PCDHGC5	130
																			CAPN8	CAPN2	131
																			NFATC2	NFATC2	132
																				PHACTR3	133
																				PITPNM2	134
																			CRAT,IER5L	PPP2R4	135
																			CD27,TNFRSF1A,PLEKHG6	SCNN1A	136
																			CITED4	CITED4	137
																			KRT80	KRT80	138
																			PODXL	PODXL	139
																				TFAP2C	140
																			MYO18A	MYO18A	141
																			40429	2010-09-08	142
																			C10orf58	TSPAN14	143
																			RNF114	SNAI1	144
																				KLF9	145
																			ASNA1,HOOK2,RNASEH2A,PRDX2,RTBDN,C19orf43,MAST1,BEST2	JUNB	146
																			HAPLN2,BCAN,CRABP2	NES	147
																			SLCO4A1,NTSR1,LOC100127888	NTSR1	148
																				SNORA14B	149
																				PTPRU	150
																			CD59,FBXO3	C11orf91	151
																			S100A4,S100A3,S100A2	S100A6	152
																			ABCB9,VPS37B,OGFOD2,MIR4304,ARL6IP4	ABCB9	153
																			GDPD5	SERPINH1	154
																				CHST3	155
																			SBNO2,ATP5D,C19orf26,MIDN	STK11	156
																				FAM84B	157
																			PDE4C,LOC729966,KIAA1683,PGPEP1	MIR3188	158
																			C1orf172	TRNP1	159
																			HIST2H2BF,BOLA1,HIST2H4B,HIST2H3D,HIST2H2BE,HIST2H2AB,HIST2H2AC,HIST2H3C,HIST2H2AA3	HIST2H2BC	160
																				TNS3	161
																			LDLR,KANK2	SPC24	162
																			LOC100131244,PLCB2	C15orf56	163
																			CCDC85B,CTSW,EFEMP2,SART1,TSGA10IP,DRAP1,FIBP,FOSL1	C11orf68	164
																			MIR148B,ITGA5,ZNF385A,COPZ1	GPR84	165
																				RASA3	166
																			SRP14,BMF	BMF	167
																			HIST2H2BF,HIST2H4B,HIST2H3D,HIST2H2BE,HIST2H2BC,HIST2H2AB,HIST2H2AC,HIST2H3C,HIST2H2AA3	HIST2H3A	168
																			WBSCR28,CLDN3	CLDN4	169
																			H1FOO	PLXND1	170
																			ADSSL1,INF2	INF2	171
																			CALML5,CALML3	CALML3	172
																				COL4A1	173
																			HM13,ID1,MIR3193	PSIMCT-1	174
																				IGFBP3	175
																				IRS2	176
																			FAM46B	SLC9A1	177
																				LDHAL6B	178
																			ESYT1,RPL41,PA2G4,ZC3H10,RPS26	ERBB3	179
																			SLC16A3	CCDC57	180
																				ZEB1	181
																			MIR484,NDE1,KIAA0430	KIAA0430	182
																				C14orf4	183
																				TFAP2C	184
																			USP36	USP36	185
																				HIF1A	186
																			HACL1	BTD	187
																			GNE	GNE	188
																				MIR3194	189
																			NEAT1,DPF2,SLC25A45,TIGD3	FRMD8	190
																			POU2F3	OAF	191
																			S100A13,S100A2,S100A14,SNAPIN,C1orf77,S100A1	S100A16	192
																				ZNF778	193
																			CIC,MEGF8,PAFAH1B3,PRR19,TMEM145,ZNF526,ERF,GSK3A	CIC	194
																				MIR365-2	195
																			GNA11,CELF5	S1PR4	196
																			RUNX3	RUNX3	197
																				KLF9	198
																			C1orf84,TIE1,MED8,KIAA0467	ELOVL1	199
																				SLC7A5	200
																				TKT	201
																			LEMD1	MIR135B	202
																			LOC100129726,ZFP36L2	ZFP36L2	203
																				CDH13	204
																				ARHGAP23	205
																			NPAS2	NPAS2	206
																			SPRYD3,IGFBP6,EIF4B	TENC1	207
																				TRIB1	208
																				CMTM7	209
																				MYEOV	210
																			ARHGEF2,SCARNA4,SSR2,RIT1,RXFP4,SNORA42,KIAA0907	ARHGEF2	211
																				ABR	212
																			SNORD55,BEST4,SNORD46,PLK3,SNORD38A,PTCH2,SNORD38B,RPS8	BTBD19	213
																			KIFC3	KIFC3	214
																				VAMP3	215
																			ETFB,VSIG10L,LOC147646,LOC100129083,NKG7,LIM2	ETFB	216
																				SULF2	217
																				ZNF469	218
																			PSIMCT-1,COX4I2	ID1	219
																			DSN1,C20orf118	C20orf117	220
																				ERRFI1	221
																			LOC642852,POFUT2	LOC642852	222
																			NCRNA00092	LOC158435	223
																			S100A6,S100A5,S100A2	S100A3	224
																			MIR548W	MIR548W	225
																			FLNB	FLNB	226
																			GIPC1,MIR639,LOC100130932,PTGER1,TECR	DNAJB1	227
																				MAD1L1	228
																				DUSP4	229
																			BCL2L14	BCL2L14	230
																			CCDC56,LOC100190938,CNTD1,BECN1,RAMP2,PSME3,EZH1	VPS25	231
																			KIAA1967,C8orf58,FLJ14107,EGR3	BIN3	232
																			MIR1537,LYST	LYST	233
																				GALNT2	234
																			C2orf18	KCNK3	235
																			LOC92973,OR13J1,OR2S2	LOC158376	236
																				PTPRU	237
																			TNFRSF19	TNFRSF19	238
																			GPR153	GPR153	239
																				ZMIZ1	240
																			40429	2010-09-08	241
																			LOC388242,SULT1A4,LOC606724,BOLA2,SLX1A	SLX1B	242
																				CHSY1	243
																			G6PC3,C17orf53,LSM12	G6PC3	244
																			SLC39A6,ELP2	MOCOS	245
																			EFCAB9	STK10	246
																			KCNQ1OT1	KCNQ1OT1	247
																			CRELD2,ALG12	PIM3	248
																			LTBP3,SCYL1,EHBP1L1,SSSCA1,FAM89B,KCNK7	LTBP3	249
																			KIAA0141,LOC729080	PCDH1	250
																			C7orf27,IQCE	LFNG	251
																			NPEPL1,STX16	STX16	252
																			ARCN1,PHLDB1,IFT46	PHLDB1	253
																			GIPC3,C19orf28,DOHH,HMG20B,TBXA2R	C19orf28	254
																				FGF1	255
																				CLIC4	256
																				ZMIZ1	257
																			CNNM3,ANKRD39,ANKRD23	SEMA4C	258
																			CASKIN1,MIR3180-5,MLST8,PKD1	SNORD60	259
																				CHMP6	260
																			RELL2,FCHSD1,HDAC3	ARAP3	261
																				GOLGA7B	262
																				LOXL4	263
																			TTC19,ZSWIM7	ADORA2B	264
																			KCTD2,ARMC7,NT5C,ATP5H	SLC16A5	265
																			LOC100133985	PCBP1	266
																			LOC642846	LOC642846	267
																			C1orf66,PRCC,ISG20L2,MRPL24,CRABP2	HDGF	268
																				ASB7	269
																				RASA3	270
																				PHF15	271
																			SUGT1P1,AQP7	AQP3	272
																			EPHX1,PYCR2,LEFTY2	TMEM63A	273
																			YWHAG	HSPB1	274
																				PLEKHB1	275
																				RPS6KA1	276
																			TUBA8,PEX26,FLJ41941,MICAL3	PEX26	277
																			SNORD91A,TSR1,SNORD91B	MNT	278
																				NMNAT2	279
																			TSEN2	TSEN2	280
																				PACSIN2	281
																				NFATC2	282
																			MAN1C1	LDLRAP1	283
																				2010-03-09	284
																			ESPL1,MFSD5,ZNF740,ITGB7,CSAD	RARG	285
																				DLX2	286
																			HOXB1,LOC404266,HOXB4,MIR10A,HOXB6,HOXB5	HOXB2	287
																			LOC388948	LOC100134259	288
																				PRKCZ	289
																			LDLR	LDLR	290
																			CROCC	CROCC	291
																			SNORA59A	SNORA59A	292
																			ICMT,HES3,GPR153	GPR153	293
																			CCDC147	ITPRIP	294
																				C20orf112	295
																			WASF2	AHDC1	296
																			PHC2,ZSCAN20	ZSCAN20	297
																			KIF18B,EFTUD2	GFAP	298
																			RAPGEF3,SLC48A1,HDAC7	HDAC7	299
																			C20orf20,OGFR	NTSR1	300
																				ZFP36L2	301
																			GGTA1	DAB2IP	302
																			SLC27A5,ZBTB45,TRIM28,MGC2752,MZF1	UBE2M	303
																			IL6R	IL6R	304
																			HNRNPR	ZNF436	305
																			OSCP1,FAM176B	STK40	306
																			RCE1,LRFN4,PC	PC	307
																			ATOX1	SPARC	308
																			LOC283050	ZMIZ1	309
																			LY6K,C8orf55,JRK	PSCA	310
																			H1F0	TRIOBP	311
																				TRIM8	312
																			NAV1	NAV1	313
																				PLXNA1	314
																			ANXA11,LOC219347,C10orf57	PLAC9	315
																			GSK3B	GSK3B	316
																			GAS7	GAS7	317
																				SLC6A6	318
																			SH2D4B	SH2D4B	319
																				CDC42EP3	320
																			DUSP6	DUSP6	321
																			TRAF1,PSMD5,LOC253039	PHF19	322
																				STK32B	323
																			GPRC5D,MIR614	GPRC5A	324
																				FAM129B	325
																			PRDX5,TRMT112,PLCB3,ESRRA,FKBP2,C11orf20,NUDT22,KCNK4,VEGFB,TRPT1,DNAJC4,PPP1R14B	GPR137	326
																				ARHGAP12	327
																			SMAD6	SMAD6	328
																				FAM19A5	329
																				SMAD7	330
																			KRT35,KRT36,KRT15,KRT9,KRT13,KRT14	KRT19	331
																			AMZ1	TTYH3	332
																				SPRY2	333
																			PNMA1	C14orf43	334
																			CD52,UBXN11	SH3BGRL3	335
																			ACTB,FSCN1,FBXL18	FSCN1	336
																			ISYNA1,GDF15,MIR3189,SSBP4,LRRC25	SSBP4	337
																			TRIM41,TRIM7,TRIM52,SNORD96A	GNB2L1	338
																				LRRK1	339
																				MIR2278	340
																				EPHB3	341
																				SHB	342
																			DUS1L,GPS1,RFNG	FASN	343
																				LIPC	344
																			IL32,CLDN9,LOC283875,CCDC64B,PKMYT1,MMP25,CLDN6,HCFC1R1	TNFRSF12A	345
																			SYS1,SYS1-DBNDD2,RBPJL,DBNDD2,MATN4,TP53TG5	SDC4	346
																			SHMT1,EVPLL,LOC339240	LOC339240	347
																			CIC,PAFAH1B3,PRR19,DEDD2,ZNF526	GSK3A	348
																			DEF8,TUBB3,TCF25,AFG3L1P,CENPBD1	TUBB3	349
																			TCIRG1,NDUFS8,UNC93B1	ALDH3B1	350
																			FSCN1	FSCN1	351
																				IGF1R	352
																			SPATA13,MIR2276	SPATA13	353
																				AFAP1-AS1	354
																			TMEM218	SLC37A2	355
																			UTF1,MIR202,ZNF511,CALY,VENTX	ADAM8	356
																			EGR3	EGR3	357
																				LZTS1	358
																			RUNX3	RUNX3	359
																			MT4,MT1E,MT1A,MT3,MT1DP,MT1M,MT1L,MT1B,MT1JP,MT1F	MT2A	360
																			RIPK4,NCRNA00111	NCRNA00112	361
																				ANTXRL	362
																				MTHFD1L	363
																			ACE	CYB561	364
																				C10orf90	365
																			PML,STOML1	LOXL1	366
																				MEF2A	367
																			CEP55,MYOF	MYOF	368
																				LIMK1	369
																			CCR7,IGFBP4	TNS4	370
																				C1orf130	371
																			LBP,KIAA1755,BPI	BPI	372
																			EAPP	EAPP	373
																				NCRNA00277	374
																			CDRT15L2,KRT16P3	KRT16P3	375
																				HIPK2	376
																			LOC100310782	LOC100310782	377
																			NPR1,S100A14,ILF2,SNAPIN,S100A16,C1orf77	S100A13	378
																			AATF	LHX1	379
																				SNORD17	380
																			LOC401164	LOC401164	381
																			F12,DBN1,PFN3,GRK6,PDLIM7	PRR7	382
																			MYBPH,MYOG,CHI3L1,ADORA1	ADORA1	383
																				DAP	384
																				MIRLET7I	385
																			PSD2	PSD2	386
																			PRELP	OPTC	387
																			AFAP1L2	AFAP1L2	388
																			KRT16P2	KRT16P2	389
																				CALML3	390
																			SNORD83A,SYNGR1,PDGFB,RNU86,RPL3,SNORD83B,SNORD43	SNORD83B	391
																			SLC12A7,SLC6A19,SLC6A18	SLC6A19	392
																			SNAI1	SNAI1	393
																				SLC6A6	394
																			ST3GAL5	ST3GAL5	395
																			PLXNB1,CCDC72,ATRIP,CCDC51	TREX1	396
																				C14orf166B	397
																			LOC100128071,TSSK3,BSDC1	MARCKSL1	398
																			ACTBL2	ACTBL2	399
																				PGPEP1L	400
																			ADAM15,PYGO2,EFNA4,MIR4258,FLAD1,PBXIP1,DCST1,SHC1,CKS1B,LENEP	ZBTB7B	401
																			SUMO1P1	SUMO1P1	402
																			IL4I1,PNKP,ATF5,PTOV1	AKT1S1	403
																				C14orf182	404
																			CORO2B	CORO2B	405
																			SNORA54,CDKN1C,PHLDA2,KCNQ1DN	SLC22A18	406
																			CPSF4L	CDC42EP4	407
																			HCRTR1,LOC284551	TINAGL1	408
																				C8orf46	409
																			ZRANB1,MIR4296	CTBP2	410
																			KIAA1967,SORBS3,C8orf58,FLJ14107	C8orf58	411
																			SLC22A13,XYLB	SLC22A14	412
																			RPL13P5,PTPN6,C12orf57,PHB2,DSTNP2,SCARNA12,LRRC23,EMG1,MIR141,ENO2,MIR200C	ATN1	413
																			MYO1A,LRP1,STAT6,TMEM194A	NAB2	414
																				NUAK2	415
																				ZFHX3	416
																			MOBKL2A,BTBD2,IZUMO4	MKNK2	417
																				NANOS1	418
																			PLEKHG4,LRRC29,E2F4,ELMO3,TMEM208,MIR328	FHOD1	419
																			APOLD1,MIR613,GPR19	APOLD1	420
																			CD7,CSNK1D,SECTM1,SLC16A3	CSNK1D	421
																			ANKRD13B,CORO6,ABHD15	GIT1	422
																				TRIM62	423
																			FLNB	FLNB	424
																			MDC1,TUBB,DHX16,C6orf136	KIAA1949	425
																				STK17A	426
																			ZNF488	ZNF488	427
																				HMGA2	428
																			C1orf113,LSM10,FAM176B	FAM176B	429
																				NR2F2	430
																			MESP2	ANPEP	431
																			FAM18A	CIITA	432
																			MVP,C16orf53,ZG16,KIF22,CDIPT	PRRT2	433
																				IGF1R	434
																			IQSEC1	IQSEC1	435
																			FAM108C1	FAM108C1	436
																			LRRK1	ALDH1A3	437
																			PLEKHG2,SUPT5H,RPS16,PAF1	ZFP36	438
																			LOC100310782,EXOC3,C5orf55	LOC100310782	439
																			IL24,IL20,FAIM3,PIGR	IL24	440
																			C19orf12	PLEKHF1	441
																			TMEM88B,MRPL20,LOC441869,ATAD3B,ATAD3C,LOC148413,CCNL2	VWA1	442
																				FSCN1	443
																			HAMP,USF2,CD22,FFAR1,FFAR3	CD22	444
																			HLA-DMA,HLA-DOA,HLA-DMB	BRD2	445
																			C8orf31	LY6E	446
																			SLC20A1,CHCHD5	FLJ42351	447
																			CDC42EP4	CDC42EP4	448
																			ATP2B4	ATP2B4	449
																				RASA2	450
																			DNAJB6	DNAJB6	451
																			GLTP,MGC14436,TRPV4	TRPV4	452
																				LHFPL2	453
																			CDK5RAP3,NFE2L1,PRR15L,MIR152	MIR152	454
																			STARD3,PNMT,TCAP,NEUROD2	PPP1R1B	455
																			SIRPD	SIRPD	456
																			SHKBP1	LTBP4	457
																			SERPINA4,SERPINA3,SERPINA5,SERPINA13	SERPINA3	458
																			CEACAM16,CBLC	BCL3	459
																				CD9	460
																			ANXA2	ANXA2	461
																			MRPS22	MRPS22	462
																			LRRC48	TOM1L2	463
																				SYT6	464
																			PIF1	PLEKHO2	465
																				SLC4A3	466
																				SERINC2	467
																				IER5L	468
																			COL8A2	MAP7D1	469
																			PLEKHG5,TNFRSF25	PLEKHG5	470
																			FADS3	FADS3	471
																				ADAMTS17	472
																			ICOSLG	ICOSLG	473
																			GRAMD2,PKM2,PARP6	PKM2	474
																			CA6	ENO1	475
																				AZIN1	476
																			MIR26A1,PLCD1,DLEC1	VILL	477
																			SNORA21,CWC25,C17orf98,RPL23	LASP1	478
																			TOP1	TOP1	479
																			LOC100130894	MTSS1L	480
																			YPEL3,C16orf92,TBX6,PPP4C,LOC100271831,FAM57B,GDPD3	ALDOA	481
																			RNF26,USP2,C1QTNF5	MCAM	482
																			MIR3647,SF3B3,SNORD111B,ST3GAL2	FUK	483
																			PHF19,TRAF1	TRAF1	484
																				BAGE	485
																			CLEC18A,MIR140	WWP2	486
																			CTRB2,CTRB1	BCAR1	487
																			SMOX	SMOX	488
																				C1orf100	489
																			LOC648987,LOC153684,C5orf39	LOC648987	490
																			ZGPAT,LIME1,SLC2A4RG,ARFRP1,STMN3	TNFRSF6B	491
																			ABLIM2	SH3TC1	492
																				C14orf181	493
																			SNN,LITAF	LITAF	494
																			EFNA3,DPM3,TRIM46,EFNA1,KRTCAP2,SLC50A1	EFNA1	495
																			FADS2,MIR611,FEN1,C11orf10	MIR1908	496
																			BAD,DNAJC4,PLCB3,NUDT22,FERMT3,KCNK4,VEGFB,GPR137,TRPT1	FKBP2	497
																				BHLHE40	498
																			COL18A1,NCRNA00175	COL18A1	499
																			CAMTA2,PFN1,SLC25A11,GP1BA,INCA1,KIF1C,RNF167,ENO3	SPAG7	500
																			ITGA6	ITGA6	501
																			PPFIBP1	PPFIBP1	502
																			LZTS2,KAZALD1,MRPL43,C10orf2	SFXN3	503
																			RPS14	NDST1	504
																			NR6A1,WDR38,ARPC5L,RPL35	WDR38	505
																				ACTBL2	506
																				SLC22A16	507
																			NGFR,PHB	PHB	508
																				SNORA59A	509
																			S100A11	S100A10	510
																			UNC13D,WBP2,TRIM65,MRPL38	TRIM47	511
																			ZNF706	ZNF706	512
																			MIR143,MIR145,LOC728264	MIR145	513
																			CAMTA2,C17orf107,SLC25A11,CHRNE,GP1BA,INCA1,KIF1C,SPAG7,RNF167,ENO3	PFN1	514
																			C6orf1,HMGA1	C6orf1	515
																			PDZD7,SFXN3,MIR608,MRPL43,C10orf2,SEMA4G	LZTS2	516
																			SEC22B,NOTCH2NL	NOTCH2NL	517
																			PCBP2,NPFF	MAP3K12	518
																			TCOF1,CAMK2A	ARSI	519
																				SFRP1	520
																				C8orf75	521
																			CAPRIN2	CAPRIN2	522
																			PDZD9	C16orf52	523
																			XRCC6BP1,CTDSP2	CTDSP2	524
																			C10orf62,MMS19,DHDPSL,ANKRD2	ANKRD2	525
																				LAMB1	526
																			TMEM221,FAM125A,NXNL1,FAM129C,PGLS	SLC27A1	527
																			LOC100133991,C17orf46	MAP3K14	528
																				SNORD17	529
																			ROBO3,HEPACAM,HEPN1	ROBO4	530
																			DRD2	MIR4301	531
																			MCFD2	MCFD2	532
																			VDAC1,C5orf15	VDAC1	533
																			P4HB,PCYT2,THOC4,NPB,ANAPC11,SIRT7,FAM195B,DYSFIP1	ARHGDIA	534
																			MIR181C,MIR23A,MIR27A,MIR24-2,MIR181D,NANOS3,LOC284454	MIR23A	535
																				LOC100216545	536
																				PRPF18	537
																				LOC284749	538
																				RAMP1	539
																			LOC100129726	ZFP36L2	540
																				PKNOX2	541
																				KCNMA1	542
																			MIR1287,HPS1	PYROXD2	543
																			SPRY4	SPRY4	544
																			CROCCP2,NBPF1	MST1P2	545
																			SNORD49A,SNORD49B,SNORD65,NCRNA00188,UBB	TRPV2	546
																				COL13A1	547
																			MGAT4B,C5orf45,MIR1229,LTC4S	SQSTM1	548
																			MIR4269,MGC16025	MIR4269	549
																			CNTNAP1	PLEKHH3	550
																				UACA	551
																			SSBP4,ISYNA1	ISYNA1	552
																				MIR3170	553
																			LSM4,GDF15,MIR3189,SSBP4,LRRC25	GDF15	554
																			TNS3	TNS3	555
																			LOC404266,HOXB3,MIR196A1,HOXB4,HOXB5,HOXB9,MIR10A,HOXB6	HOXB7	556
																			UVRAG	UVRAG	557
																			SUPV3L1,HK1	HKDC1	558
																				TFAP2C	559
																			GGNBP1,BAK1,ITPR3,C6orf227	ITPR3	560
																			ANKRD10	ANKRD10	561
																			KCNE1	RCAN1	562
																			LOC401980,TMEM183A,MYOG,TMEM183B	PPFIA4	563
																				CHST1	564
																				COBL	565
																			TEKT3	TEKT3	566
																			C6orf145,FAM50B	FAM50B	567
																			40429	2010-09-08	568
																				NAT10	569
																			RAB3IL1	FTH1	570
																			FBLN2	FBLN2	571
																				SLC25A33	572
																				DUSP5	573
																			RHOB	RHOB	574
																				MEF2D	575
																			C2orf57	C2orf57	576
																				LOC100128023	577
																			KIAA0513	ZDHHC7	578
																				MPRIP	579
																				GALNTL2	580
																			ZNF652	PHB	581
																			PLXNB3,BCAP31,SRPK3,ABCD1,SSR4,IDH3G	PLXNB3	582
																			CD44	CD44	583
																				TNK2	584
																				TNRC18	585
																			TH1L,ATP5E,SLMO2	TUBB1	586
																			PCIF1,SLC12A5,MMP9	ZNF335	587
																				LTBP2	588
																			ANKLE1,C19orf62,USE1,OCEL1	NR2F6	589
																				VIM	590
																				LRRC32	591
																				CAPN8	592
																				BCOR	593
																				SLC45A1	594
																			CRIP1,C14orf80,TMEM121	CRIP2	595
																				RAB20	596
																				TMPRSS5	597
																			PCBP1,LOC400960,C2orf42	LOC100133985	598
																			LSMD1,CYB5D1,CHD3,TMEM88	KDM6B	599
																				TOX2	600
																			IFFO2	IFFO2	601
																			DDR1,SFTA2,GTF2H4,VARS2	DDR1	602
																			PPM1M,TLR9,ALAS1,MIR135A1,MIRLET7G,GLYCTK,WDR82	TWF2	603
																			NRP2	NRP2	604
																				NACC2	605
																			MIR4310,SPTBN5	SPTBN5	606
																			WNT7B,LOC400931,C22orf26,LOC100271722,LOC150381	LOC730668	607
																			HCFC1,MIR3202-2,TMEM187,MIR3202-1,IRAK1	IRAK1	608
																			RPS10P7,CSRP1	RPS10P7	609
																			TCOF1,RPS14	CD74	610
																			B4GALT3,PPOX,USP21,TOMM40L,NR1I3,APOA2,UFC1,FCER1G	NDUFS2	611
																			PLEKHG6,TNFRSF1A	PLEKHG6	612
																			SNORD10,TNFSF13,SENP3,TNFSF12-TNFSF13,FXR2,MPDU1,SAT2,SHBG,SNORA67,SNORA48	MPDU1	613
																			SETD1B	RHOF	614
																				ESPNP	615
																			PXMP4,E2F1	C20orf134	616
																				COL4A2	617
																			PLOD3,ZNHIT1,SERPINE1,MOGAT3,C7orf52	VGF	618
																				PSAT1	619
																			LOC100507217,ASB9P1	ASB9P1	620
																			SAE1,TMEM160	ZC3H4	621
																			HIST2H3D,HIST2H2BF,HIST2H2BC,FCGR1A,HIST2H3C,HIST2H2AA3	HIST2H4B	622
																			LOC100129034	NEK6	623
																			DUSP12,FCRLA,RPL31P11,ATF6	FCRLB	624
																				MUC5B	625
																			LOC283174	IGSF9B	626
																				CHMP6	627
																			C17orf103	MAP2K3	628
																			E2F2,MDS2	ID3	629
																			MIR1205	MIR1205	630
																			C2orf54,LOC200772,AGXT	C2orf54	631
																			LOC200772	SNED1	632
																			TMEM184A,TFAMP1,KIAA1908,MAFK	PSMG3	633
																				COL4A2	634
																			MYADM,NLRP12,CACNG7,PRKCG	MYADM	635
																				DISP1	636
																				ST3GAL1	637
																				GABRG3	638
																			ANKRD54,C22orf23,MICALL1,EIF3L,POLR2F,MIR658,MIR659	MICALL1	639
																			AGAP3,ATG9B,ACCN3,ABCB8,TMUB1,FASTK	SLC4A2	640
																			PIAS4	ZBTB7A	641
																				NTM	642
																			GMPPB,AMIGO3,APEH	RNF123	643
																			IGFBP1,IGFBP3	IGFBP1	644
																			PPP1R3C	LOC100188947	645
																			ATHL1,B4GALNT4,IFITM5,NLRP6,IFITM2	IFITM1	646
																			HIST2H2BF,BOLA1,HIST2H3D,HIST2H2BE,HIST2H2BC,HIST2H2AB,HIST2H2AC,HIST2H3C,HIST2H2AA3	HIST2H2BC	647
																			LOC388948,LOC100134259	LOC388948	648
																			MIR635	MIR635	649
																			CTNNBIP1,NMNAT1,LZIC	CTNNBIP1	650
																			AARSD1,RUNDC1,RND2	IFI35	651
																			CARS2	ING1	652
																			TRIM7,TRIM52,SNORD95,SNORD96A,GNB2L1	TRIM41	653
																			RBM22,MYOZ3	MYOZ3	654
																				SOX11	655
																			ATP6AP1,TAZ,DNASE1L1,FAM50A,RPL10,EMD,GDI1,FLNA	RPL10	656
																			NPW,ZNF598,TSC2,SYNGR3,NTHL1,GFER	SLC9A3R2	657
																			SNORA59A	SNORA59A	658
																			SLAMF9,CCDC19,IGSF9,VSIG8	TAGLN2	659
																			MIR645	FAM65C	660
																			ORAOV1	CCND1	661
																				VGLL4	662
																			TGFA	TGFA	663
																			SCGB1A1	SCGB1A1	664
																			SNX32,CCDC85B,CTSW,EFEMP2,FIBP,CFL1,FOSL1	MUS81	665
																			LOC100134259,MCFD2	MCFD2	666
																			B4GALT2,DPH2,ATP6V0B,CCDC24	SLC6A9	667
																			MFNG,CDC42EP1	CARD10	668
																			GET4,CYP2W1,COX19	ADAP1	669
																			NOXO1,GFER,HS3ST6,SYNGR3,RNF151,RPL3L,ZNF598,SEPX1,TBL3	SNORA64	670
																				SLC25A37	671
																			RNF157	FAM100B	672
																			ECE1	ECE1	673
																			MAT2A	MAT2A	674
																			TATDN2,VHL	IRAK2	675
																				DAGLA	676
																			MLLT6,CISD3,PIP4K2B,PSMB3	PCGF2	677
																			MEAF6	ZC3H12A	678
																			MIR29A,MIR29B1	LOC646329	679
																				TBL1X	680
																			SF3A1,SEC14L3,RNF215,CCDC157	MTFP1	681
																				PMP22	682
																				RASGEF1C	683
																			MMP17	MMP17	684
																				IQSEC1	685
																			PLEKHA4,NUCB1,HSD17B14,TULP2	PPP1R15A	686
																			REEP4,NUDT18,HR,LGI3,FAM160B2,BMP1,SFTPC	HR	687
																			LOC100131691,ZNF446,TRIM28,CHMP2A,UBE2M,ZNF324B,ZNF324	SLC27A5	688
																			C14orf153,CKB,BAG5	TRMT61A	689
																			LOC284751	LOC284751	690
																			CLIP2,RFC2	CLIP2	691
																				RAGE	692
																			MIR196A2,HOTAIR,HOXC9,MIR615,HOXC10,HOXC8,HOXC6,HOXC4,HOXC11,FLJ12825,HOXC5	HOXC6	693
																			RAB34,SNORD42A,RPL23A,PROCA1,SNORD4A,SNORD4B,TLCD1,SNORD42B	TRAF4	694
																				PPIF	695
																			KLF2	KLF2	696
																				LITAF	697
																				MIR1204	698
																			C2orf71	CLIP4	699
																				SH2B2	700
																				DAB2IP	701
																			CLEC3B,CDCP1	CLEC3B	702
																			POLH,MRPS18A,RSPH9	MAD2L1BP	703
																			UQCRHL	SPEN	704
																			EGLN2,SNRPA,C19orf54,RAB4B	MIA	705
																			WNT11	WNT11	706
																			COX7A2L	COX7A2L	707
																			IL1B,IL1F7	IL1F7	708
																			SYNPO	SYNPO	709
																				LHX1	710
																			TUBB1,ATP5E,CTSZ	SLMO2	711
																				NCR2	712
																			MLLT6,SRCIN1,C17orf96	C17orf96	713
																			CRIP1,TMEM121,CRIP2	C14orf80	714
																			ASAP2	ASAP2	715
																				MIR4262	716
																			TRIM41,TRIM7,SNORD96A	OR2V2	717
																			STAT3,ATP6V0A1	PTRF	718
																			RAB34,SNORD42A,PROCA1,SNORD4A,SNORD4B,NEK8,TLCD1,TRAF4	RAB34	719
																			LOC100128675,LGI4,FXYD1,FXYD3	FXYD5	720
																				MYL10	721
																			METTL7B,ITGA7,GDF11,CD63	RDH5	722
																			TMEM107,PFAS,C17orf68,MIR3676,AURKB,C17orf59	C17orf44	723
																			ECM1,MCL1	MIR4257	724
																				PREX1	725
																				NFATC1	726
																			TACC2	TACC2	727
																			PDZK1P1	PDZK1P1	728
																				GPR89C	729
																			ABHD4,DAD1	DAD1	730
																			NUBP2,SPSB3,IGFALS,MRPS34,MIR3177,EME2,MAPK8IP3,NME3	MIR3177	731
																				SHISA2	732
																			LOC654433	LOC654433	733
																				ARTN	734
																				TBX2	735
																				TPCN2	736
																				VAV2	737
																			LOC283404,KRT7	KRT80	738
																			MPHOSPH9,C12orf65	CDK2AP1	739
																			C20orf20,OGFR,DPH3P1,TCFL5	COL9A3	740
																			SLC28A1	SLC28A1	741
																			RTN4RL2,PRG2,PRG3	SLC43A3	742
																			NOTCH1	NOTCH1	743
																				PTPRJ	744
																				SORCS2	745
																				GNG4	746
																				SFRP1	747
																			GRHL3	GRHL3	748
																			A1BG,ZNF837,A1BG-AS1,ZNF497,ZNF324B,ZNF584,ZNF132	LOC646862	749
																			MIR3125	TRIB2	750
																				BNC2	751
																				GRK5	752
																			MIR100,MIRLET7A2,BLID	MIR100	753
																			MIR718,ARHGAP4,MIR3202-1,NAA10,RENBP,MIR3202-2,IRAK1	HCFC1	754
																			ACBD4,HEXIM1,HEXIM2	PLCD3	755
																				SFRP1	756
																			NDUFA11,FUT5	CAPS	757
																				LOC285577	758
																			ACTR3C,LOC728743,C7orf29,LRRC61,RARRES2,LOC285972	ZNF775	759
																				DUSP5	760
																			LOC100130386,GAS6	FAM70B	761
																			CREB3L1	CREB3L1	762
																			CPA5,CPA1	CPA5	763
																				TTC8	764
																			DQX1,DOK1,TLX2,HTRA2,INO80B,CCDC142,LOXL3,TTC31,WBP1,MOGS,MRPL53,AUP1,PCGF1	LBX2	765
																			ZNF517,ZNF34,ZNF7,ZNF251	RPL8	766
																			SNORA52,EFCAB4A,LRDD,CD151,PNPLA2,SLC25A22,CEND1,RPLP2	POLR2L	767
																			NCRNA00184	IRF2BP2	768
																			NCRNA00275	SNORD12C	769
																			RPS2P32	IGF2BP3	770
																			PYGO2,PBXIP1,MIR4258,FLAD1,ZBTB7B,PMVK,SHC1,CKS1B,LENEP	SHC1	771
																			MIR3138	WDR1	772
																				ACTN1	773
																				GLIS3	774
																			ABHD1,CGREF1,OST4,AGBL5,KHK,TMEM214	EMILIN1	775
																				ST3GAL4	776
																				SERPINE2	777
																			PCMTD2	MYT1	778
																				GLDC	779
																				FOXL1	780
																			MIR4312,C15orf28,MIR548H4	ANP32A	781
																			PLEKHG5,MIR4252,TNFRSF25,HES2	MIR4252	782
																			CAPN10,GPR35,ANKMY1,DUSP28	RNPEPL1	783
																			KCTD15	KCTD15	784
																			RPUSD3,IL17RE,IL17RC,JAGN1	CIDEC	785
																			GIP	IGF2BP1	786
																			GAS6,FLJ44054	GAS6	787
																			FKRP,STRN4,SNAR-E	SLC1A5	788
																			KIAA0182	KIAA0182	789
																			METTL7B,RDH5,ITGA7,GDF11,BLOC1S1,CD63	CD63	790
																			PTPN3	PTPN3	791
																				RRN3P2	792
																			SP7,AAAS,AMHR2	SP1	793
																				KIAA1549	794
																			CCDC114,ZNF114,SYNGR4	EMP3	795
																				CHSY1	796
																			ACO2,PHF5A,TEF	TOB2	797
																			SLC16A5,HN1,NT5C	ARMC7	798
																			GLRX5,C14orf49,SCARNA13,SNHG10	C14orf49	799
																			GBA,DPM3,KRTCAP2,MTX1,TRIM46,MUC1,GBAP1	MIR92B	800
																			ORM2,ORM1	AKNA	801
																			P2RY2,FCHSD2	FCHSD2	802
																			MDK,CHRM4	DGKZ	803
																				KCNJ18	804
																			CDON	CDON	805
																			GADD45GIP1,CALR,RAD23A,FARSA,DAND5	NFIX	806
																			IFFO1,ACRBP,LPAR5,NOP2,ING4,SCARNA11	CHD4	807
																			NR1H3,ARFGAP2,PACSIN3,ACP2	DDB2	808
																				MGC16025	809
																			NCRNA00152	NCRNA00152	810
																			GPSM1,DNLZ,CARD9,LOC26102	GPSM1	811
																			FDFT1	CTSB	812
																				FLRT1	813
																			KRT86,KRT7,KRT83	KRT81	814
																				LHFPL2	815
																			IFI30,RAB3A,MPV17L2	PIK3R2	816
																			PHLDA1	PHLDA1	817
																				ABCA1	818
																				TOB1	819
																			GLI2	GLI2	820
																				RXRA	821
																			MANBAL	SRC	822
																				HAAO	823
																			MIR3065,MIR1250,MIR657,MIR338	MIR657	824
																			PTMA,MIR1244-2	PTMA	825
																			NCAPD2,VAMP1,MRPL51	TAPBPL	826
																				NCRNA00184	827
																				C8orf75	828
																			MIR760	MIR760	829
																			RAB11FIP3,PIGQ,C16orf11,NHLRC4,MIR3176	SOLH	830
																				C15orf51	831
																			RAB14,GSN	GSN	832
																			SMTN,INPP5J,SELM	SMTN	833
																			SYPL1	SYPL1	834
																				NFIC	835
																			C1orf162,ADORA3	ADORA3	836
																				BMP7	837
																				ABTB2	838
																			FCGR3A,HSPA6	FCGR2A	839
																				C13orf33	840
																				C2orf58	841
																			SCARB1	UBC	842
