# Supplementary material for: A molecular atlas of the developing ectoderm defines neural, neural crest, placode, and nonneural progenitor identity in vertebrates
Source: PLoS Biol. 2017 Oct 19;15(10):e2004045. doi: 10.1371/journal.pbio.2004045 (PMC5663519; doi:10.1371/journal.pbio.2004045)
Supplement: S10 Table — Gene list used as an input for WGCNA clustering and to generate the co-expression network. For generating the network, a mixed list of genes was used as an input, including neural, neural crest, placodes, mesoderm, and signaling genes. (XLSX) [file pbio.2004045.s025.xlsx]

## Sheet: S10 Table genes for network
	S10 Table Gene list selected for illustrating the network analysis.
