# Supplementary material for: A molecular atlas of the developing ectoderm defines neural, neural crest, placode, and nonneural progenitor identity in vertebrates
Source: PLoS Biol. 2017 Oct 19;15(10):e2004045. doi: 10.1371/journal.pbio.2004045 (PMC5663519; doi:10.1371/journal.pbio.2004045)
Supplement: S11 Table — (XLSX) [file pbio.2004045.s026.xlsx]

## Sheet: Fig 4
Mean expression in dissected regions
Tissue	Gene	RPKM	Ectodermal_enrichment
ANF/PPE	sox2.1[sox2(0.0)]	373.692	87.9855
NNE(a)	sox2.1[sox2(0.0)]	62.5306	18.5147
NNE(p)	sox2.1[sox2(0.0)]	10.5887	4.30784
NB	sox2.1[sox2(0.0)]	370.308	88.2337
NB(a)	sox2.1[sox2(0.0)]	197.645	65.9993
NB(p)	sox2.1[sox2(0.0)]	471.911	92.2399
NP	sox2.1[sox2(0.0)]	1154.64	97.2493
NP(a)	sox2.1[sox2(0.0)]	600.455	93.7928
NP(p)	sox2.1[sox2(0.0)]	937.594	96.3018
ANF/PPE	xelaev18031998m.g[snai2(0.0)]	88.2898	54.556
NNE(a)	xelaev18031998m.g[snai2(0.0)]	140.559	79.1282
NNE(p)	xelaev18031998m.g[snai2(0.0)]	4.89514	3.93994
NB	xelaev18031998m.g[snai2(0.0)]	453.174	96.0836
NB(a)	xelaev18031998m.g[snai2(0.0)]	1043.35	99.0909
NB(p)	xelaev18031998m.g[snai2(0.0)]	558.476	97.5381
NP	xelaev18031998m.g[snai2(0.0)]	47.9616	35.7632
NP(a)	xelaev18031998m.g[snai2(0.0)]	504.385	96.7082
NP(p)	xelaev18031998m.g[snai2(0.0)]	24.7619	16.0806
ANF/PPE	sp8.l[sp8(1e-91)]	36.2871	96.6333
NNE(a)	sp8.l[sp8(1e-91)]	22.2901	93.3308
NNE(p)	sp8.l[sp8(1e-91)]	23.3773	92.3062
NB	sp8.l[sp8(1e-91)]	14.3897	87.3888
NB(a)	sp8.l[sp8(1e-91)]	5.17913	39.4251
NB(p)	sp8.l[sp8(1e-91)]	7.38091	58.821
NP	sp8.l[sp8(1e-91)]	20.61	91.887
NP(a)	sp8.l[sp8(1e-91)]	14.0446	86.3428
NP(p)	sp8.l[sp8(1e-91)]	21.0679	92.1479
ANF/PPE	xelaev18027783m.g[pax3(9e-173)]	66.1111	68.8976
NNE(a)	xelaev18027783m.g[pax3(9e-173)]	89.1406	80.7324
NNE(p)	xelaev18027783m.g[pax3(9e-173)]	9.47562	11.8433
NB	xelaev18027783m.g[pax3(9e-173)]	233.604	95.2858
NB(a)	xelaev18027783m.g[pax3(9e-173)]	249.518	96.5007
NB(p)	xelaev18027783m.g[pax3(9e-173)]	180.048	94.242
NP	xelaev18027783m.g[pax3(9e-173)]	73.4609	75.2374
NP(a)	xelaev18027783m.g[pax3(9e-173)]	128.438	89.8058
NP(p)	xelaev18027783m.g[pax3(9e-173)]	59.5493	66.457
ANF/PPE	foxi1.l[foxi1(2e-38)]	6.64424	7.08633
NNE(a)	foxi1.l[foxi1(2e-38)]	50.2973	63.6914
NNE(p)	foxi1.l[foxi1(2e-38)]	188.667	95.2066
NB	foxi1.l[foxi1(2e-38)]	2.85858	3.1742
NB(a)	foxi1.l[foxi1(2e-38)]	1.9949	1.955
NB(p)	foxi1.l[foxi1(2e-38)]	6.10412	5.86927
NP	foxi1.l[foxi1(2e-38)]	0.098736	0.0855578
NP(a)	foxi1.l[foxi1(2e-38)]	1.25611	1.67052
NP(p)	foxi1.l[foxi1(2e-38)]	0.131045	0.0898357

## Sheet: Fig 5A
Panel 5A
Module number for each gene			Condensed summary of main developmental functions associated to WGCNA modules
Gene	Module		WGCNA module(s)	Associated Biological Function (Find Complete list in Sup. Table All GO BF (p-adj<0.05))
42sp43.l[42sp43(4e-134)]	10		23, 38, 41, 47, 95		regionalization
42sp50.l[42sp50(0.0)]	3		23, 38, 41, 47		pattern specification process
6330408a02rik-like.1.s[c19orf68(0.0)]	43		23, 41, 95		anterior/posterior pattern specification
a2m.s[a2m(0.0)]	38		23, 38		skeletal system development
aaas.l[aaas(3e-49)]	130		45, 47		regulation of embryonic organ morphogenesis
aacs.s[aacs(0.0)]	9		20, 45		epithelial tube morphogenesis, morphogenesis of an epithelium
aadacl4.s[aadacl4(0.0)]	4		47, 113		cell fate commitment
aasdh-like.l[aasdh(1e-178)]	103		20			embryonic epithelial tube formation, epithelial tube formation, neural tube closure/development/morphogenesis
aass.l[aass(0.0)]	12		23			embryonic skeletal system development/morphogenesis
aatf.s[aatf(3e-67)]	103		34			striated muscle cell development, striated muscle cell differentiation, striated muscle contraction
abca3-like.s[abca3(0.0)]	16		38			forebrain development, forebrain regionalization, limbic system development
abcb9.l[abcb9(0.0)]	24		41			gastrulation, mesoderm development, mesoderm formation
abcc3.l[abcc3(0.0)]	5		45			establishment of tissue polarity, morphogenesis of a polarized epithelium. (Signaling: FGF and Wnt-PCP)
abcd3.s[abcd3(2e-35)]	1		47			cell fate specification, transmembrane receptor protein serine/threonine kinase signaling pathway. (Signaling: BMP, Wnt, Notch)
abce1.l[abce1(0.0)]	3		113			establishment of planar polarity, Wnt Planar Cell Polarity pathway, fibroblast growth factor receptor signaling pathway (Signaling: FGF, Wnt-PCP)
abce1.s[abce1(0.0)]	2		22, 72		cellular component assembly involved in morphogenesis, cilium assembly/morphogenesis/organization
abcf1-like.l[abcf1(4e-78)]	13		22			axonemal dynein complex assembly, cilium movement, microtubule bundle formation
abcg2.l[abcg2(0.0)]	5		72			determination of left/right symmetry, motile cilium assembly
abcg2.s[abcg2(0.0)]	1		47, 51		mesenchyme development
abhd17b.l[fam108b1(4e-66)]	16		51			mesenchymal cell development, neural crest cell development and differentiation
abhd17c.l[fam108c1(0.0)]	1		3, 11, 14, 17, 33, 57, 80		RNA splicing, mRNA processing
abhd17c.s[fam108c1(0.0)]	1		3, 11			RNA 3'-end processing
abi1.l[abi1(2e-153)]	44
abi2.l[abi2(0.0)]	84
abi2.s[abi2(0.0)]	74
abl1-like.s[abl1(0.0)|exosc2(3e-157)]	64
abl2.l[abl2(3e-57)]	66
abr.l[abr(3e-125)]	61
abr.s[abr(3e-125)]	98
abtb2-like.2.s[abtb2(3e-173)|nat10(8e-72)]	132
acaa1.l[acaa1(2e-114)]	1
acaa2.s[acaa2(8e-110)]	83
acad10.l[acad10(0.0)]	1
acadl.l[acadl(0.0)]	112
acadm.l[acadm(0.0)]	3
acadsb.l[acadsb(0.0)]	1
acat1.1[acat1(0.0)]	1
acat1.s[acat1(0.0)]	12
acat2.l[acat2(0.0)]	1
acat2.s[acat2(0.0)]	1
acbd3.l[acbd3(2e-47)]	7
acbd3.s[acbd3(0.0)]	9
acbd6.s[acbd6(8e-152)]	10
acer3.l[acer3(1e-84)]	73
acer3.s[acer3(0.0)]	83
aco1.l[aco1(0.0)]	1
acox2.l[acox2(0.0)|arpc4(7e-26)]	15
acpp.l	9
acrc.l[igbp1(0.0)]	33
acsl4.l[acsl4(1e-119)]	126
acsl4.s[acsl4(0.0)]	1
acss2-like.l[acss2.1(0.0)]	68
act3.l[act3(0.0)]	34
act3.s[act3(0.0)]	34
actc1.l[actc1(0.0)]	34
actc1.s[actc1(0.0)]	34
actg1.l[actg1(0.0)]	2
actg1.s[actg1(0.0)]	2
actn1.l[actn1(0.0)]	4
actn1.s[actn1(0.0)]	81
actn3.s[actn3(0.0)]	34
actn4.l[actn4(0.0)]	4
actn4.s[actn4(5e-75)]	129
actr1a.l[actr1a(0.0)]	130
actr2.l[actr2(2e-79)]	52
actr2.s[actr2(0.0)]	8
actr3.l[actr3(2e-42)]	2
actr3.s[actr3(0.0)]	10
actr6.l[actr6(4e-169)]	71
actr8.1	3
acvr1.s[acvr1(0.0)]	117
acvr1b.l[acvr1b(0.0)]	97
acvr1b.s[acvr1b(0.0)]	21
acvr2a.l[acvr2a(0.0)]	97
acvr2a.s[acvr2a(0.0)]	97
acvr2b.l[acvr2b(0.0)]	74
acvr2b.s[acvr2b(0.0)]	89
acy3.l[acy3(1e-87)]	30
adal.s[adal(0.0)]	1
adam10.s[adam10(0.0)]	5
adam11.l[adam11(2e-85)]	51
adam9.l[adam9(2e-53)]	84
adam9.s[adam9(2e-116)]	115
adamts1.l[adamts1(0.0)]	45
adamts1.s[adamts1(4e-168)]	1
adamts10-like.l[adamts10(0.0)]	20
adamtsl4.s[adamtsl4(4e-45)]	132
adap1.l[xb-gene-5838973(0.0)|adap1(1e-44)]	30
add3.l[add3(0.0)]	84
adgb.l[adgb(0.0)]	6
adhfe1.s[adhfe1(0.0)]	90
adk.1[adk(9e-40)]	96
admp.l[admp(1e-80)]	20
admp.s[admp(6e-79)]	47
adnp.l[adnp(0.0)]	77
adnp.s[adnp(0.0)]	77
adnp2.l[adnp2(8e-177)]	99
adnp2.s[adnp2(7e-68)]	99
adprm.l[c17orf48(0.0)]	32
adrm1.s[adrm1(0.0)]	2
adsl.l[adsl(0.0)]	1
adss.l[adss(0.0)]	16
afap1l1.l[afap1l1(6e-43)]	8
aff4.l[aff4(2e-57)]	37
aff4.s[aff4(0.0)]	108
agbl5.l[agbl5(5e-61)]	72
agbl5.s[agbl5(0.0)]	53
agfg1.l[agfg1(0.0)]	53
aggf1.s[aggf1(6e-107)]	85
agk.s[agk(0.0)]	1
agl.l[agl(0.0)]	1
ago1.l[eif2c1(0.0)]	46
ago2.l[eif2c2(0.0)]	94
ago2.s[eif2c2(0.0)]	37
agpat6.l[agpat6(0.0)]	36
agpat9.s[chchd2(0.0)]	17
agps.s[agps(0.0)]	6
agr2.l[agr2(0.0)]	38
agr2.s[agr2(0.0)]	38
ahctf1.l[ahctf1(9e-25)|ahctf1(0.0)]	8
ahctf1.s[ahctf1(0.0)|ahctf1(0.0)]	8
ahcy.l[ahcy(0.0)]	134
ahcy.s[ahcy(0.0)]	78
ahdc1.l[ahdc1(1e-137)]	21
ahdc1.s[ahdc1(8e-139)]	21
ahnak-like.l[ahnak(1e-23)]	96
ahnak-like.s[ahnak(1e-25)]	96
ahsa1.l[ahsa1(0.0)]	2
ahsa1.s[ahsa1(1e-22)]	14
aifm1.l[aifm1(1e-21)]	14
aim1-like.1.l[aim1(0.0)]	9
aim1-like.1.s[aim1(0.0)]	4
aim1l.l[aim1l(3e-73)]	5
aim1l.s[aim1l(0.0)]	5
aimp2.l[aimp2(0.0)]	29
aimp2.s[aimp2(0.0)]	2
ak3.1[ak3(0.0)]	2
ak3.l[ak3(0.0)]	74
ak6.l[taf9(0.0)]	2
ak6.s[taf9(0.0)]	127
ak7.s[ak7(0.0)]	54
akap1-like.l	43
akap13-like.l[ensxetg00000007624(0.0)|akap13(9e-163)]	8
akap13-like.s[ensxetg00000007624(0.0)|akap13(3e-157)]	21
akap2.1[akap2(0.0)]	112
akap2.l[akap2(0.0)]	90
akap8.l	1
akap9.l[akap9(9e-34)]	5
akap9.s[akap9(1e-110)]	5
akirin1.1[akirin1(0.0)]	17
akirin1.l[akirin1(2e-69)]	18
akirin2.l[akirin2(1e-121)]	12
akirin2.s[akirin2(0.0)]	17
akr1b1.s[akr1b1(0.0)]	10
akr1c2.1[akr1cl1(0.0)|akr1c2(0.0)]	7
akr7a2.l[akr7a2(0.0)]	1
akt1s1.l[akt1s1(6e-170)]	61
akt1s1.s[akt1s1(0.0)]	1
akt2.l[akt2(2e-39)]	1
akt2.s[akt2(0.0)]	26
alas1.l[alas1(0.0)]	7
alcam.l[alcam(1e-75)]	19
alcam.s[alcam(0.0)]	19
aldh16a1.s[aldh16a1(0.0)]	1
aldh18a1.l[aldh18a1(0.0)]	8
aldh1a2.l[aldh1a2(2e-35)]	113
aldh1a2.s[aldh1a2(2e-36)]	113
aldh1l1.l[aldh1l1(3e-49)]	50
aldh3a2.l[aldh3a2(0.0)]	70
aldh3a2.s[aldh3a2(0.0)]	1
aldh3b1-like.1.l[aldh3b1(0.0)]	119
aldh5a1.s[aldh5a1(1e-167)]	15
aldh6a1.l[aldh6a1(5e-179)]	1
aldh6a1.s[aldh6a1(0.0)]	12
aldh7a1.s[aldh7a1(0.0)]	24
aldh9a1.s[aldh9a1(0.0)]	49
aldob.l[aldob(0.0)]	54
alg10.s[alg10(0.0)]	1
alg2.l[alg2(1e-71)]	7
alg5.l[alg5(0.0)]	30
alg6.l[alg6(6e-127)]	10
alg8.s[alg8(0.0)]	6
alg9-like.l[alg9(0.0)|fdxacb1(4e-58)]	69
alkbh4-like.l[alkbh4(0.0)]	71
alkbh5.l[alkbh5(0.0)]	1
alkbh5.s[alkbh5(4e-143)]	10
alkbh8.s[alkbh8(0.0)]	1
als2-like.l[als2(0.0)]	18
als2cl-like.l[als2cl(0.0)]	35
alx4.l[alx4(5e-167)]	38
alyref.1[thoc4(0.0)]	17
alyref.l[thoc4(0.0)]	3
amd1.l[amd1(2e-55)]	16
amd1.s[amd1(0.0)]	4
amdhd1.l[amdhd1(0.0)]	1
amer1.l[amer1(4e-54)]	94
amfr.l[amfr(9e-129)]	6
amotl1.l[amotl1(0.0)]	9
amotl2-like.l[amotl2(0.0)]	0
amotl2-like.s[amotl2(0.0)]	3
anapc1.s[anapc1(0.0)]	6
anapc11.l	40
anapc15.s[c11orf51(6e-161)]	49
anapc7.s[anapc7(0.0)]	135
angpt4.l[angpt4(0.0)]	53
angpt4.s[angpt4(0.0)]	9
ank3.l[ank3(9e-140)]	45
ankhd1.l[ankhd1(0.0)]	5
ankhd1.s[ankhd1(0.0)]	15
ankle2-like.l[ankle2(0.0)]	66
ankrd10.l[ankrd10(0.0)]	46
ankrd10.s[ankrd10(0.0)]	128
ankrd12.s[ankrd12(1e-159)]	111
ankrd13a.l[ankrd13a(0.0)]	18
ankrd13a.s[ankrd13a(0.0)]	1
ankrd13c.l[ankrd13c(0.0)]	15
ankrd13c.s[ankrd13c(0.0)]	55
ankrd17.l[ankrd17(5e-174)]	21
ankrd17.s[ankrd17(1e-115)]	21
ankrd27-like.l	6
ankrd35.l[ankrd35(0.0)]	20
ankrd40.l[ankrd40(2e-126)]	6
ankrd50.l[ankrd50(0.0)]	95
ankrd50.s[ankrd50(0.0)]	19
ankrd65.l	20
ankrd7.l[ankrd26(4e-66)]	81
ankrd7.s[ankrd26(2e-24)]	98
ankrd9.l[ankrd9(0.0)]	114
anln-like.1.l	8
anln-like.2.l[anln(3e-144)]	96
ano5.l[ano5(0.0)]	9
anp32a.l[anp32a(2e-92)]	2
anp32a.s[anp32a(5e-96)]	10
anp32b.l[anp32b(0.0)]	3
anp32c.l[anp32c(5e-76)]	40
anp32c.s[anp32c(0.0)]	12
anp32e.l[anp32e(1e-34)]	11
anp32e.s[anp32e(2e-89)]	11
anpep.s[anpep(8e-60)]	111
anxa1-like.1.s[anxa1(0.0)]	10
anxa2.l[anxa2(0.0)]	5
anxa2.s[anxa2(0.0)]	4
anxa3.l[anxa3(5e-167)]	12
anxa4.l[anxa4(2e-72)]	36
anxa5.l[anxa5(0.0)]	49
anxa7.1[anxa7(0.0)]	52
anxa7.l[anxa7(0.0)]	30
anxa9.l[ensxetg00000031026(3e-81)]	5
ap1b1.l[ap1b1(0.0)]	5
ap1b1.s[ap1b1(0.0)]	52
ap1g1-like.1[ap1g1(4e-148)]	52
ap1g1-like.s[ap1g1(2e-143)]	45
ap1m1.s[ap1m1(0.0)]	1
ap1m2.1[ap1m2(0.0)]	50
ap1m2.l[ap1m2(4e-36)]	4
ap2a1.l[ap2a1(9e-67)]	21
ap3d1.l[ap3d1(0.0)]	101
ap3d1.s[ap3d1(0.0)]	6
ap3m2.l[ap3m2(0.0)]	12
ap3m2.s[ap3m2(0.0)]	17
ap3s1.l[ap3s1(0.0)]	1
ap3s1.s[ap3s1(0.0)]	9
apba3-like.l[apba3(0.0)]	119
apc.l[apc(0.0)]	8
apc.s[apc(0.0)]	8
apex1.l[apex1(5e-49)]	3
apex1.s[apex1(4e-30)]	60
aph1a.l[aph1a(2e-95)]	3
aph1a.s[aph1a(0.0)]	24
api5.l[api5(0.0)]	3
api5.s[api5(0.0)]	3
apip.s[apip(0.0)]	104
apln.l[apln(0.0)]	31
aplnr.l	41
aplnr.s	41
apobec2.l[apobec2(0.0)]	41
apoc1-like.l	48
apold1.l[apold1(0.0)]	1
aprt.1[aprt(0.0)]	2
aqp11.l[ensxetg00000030889(4e-177)]	31
aqp3.l[aqp3(0.0)]	46
aqr.l[aqr(2e-86)]	57
arcn1.l[arcn1(0.0)]	30
arel1.l[kiaa0317(0.0)]	10
arf1.l[arf1(1e-38)]	36
arf1.s[arf1(4e-56)]	7
arf3.l[arf3(0.0)]	43
arf4.1[arf4(0.0)]	30
arf4.s[arf4(0.0)]	30
arf5.l[arf5(2e-89)]	30
arf5.s[arf5(1e-92)]	12
arfgap1.l[arfgap1(2e-115)]	9
arfgap1.s[arfgap1(1e-147)]	7
arfgef2-like.l[arfgef2(0.0)|cse1l(0.0)]	9
arfgef2-like.s[arfgef2(0.0)]	5
arg1.l[arg1(0.0)]	120
arglu1.l[arglu1(0.0)]	26
arglu1.s[arglu1(0.0)]	77
arhgap1.l[arhgap1(0.0)]	122
arhgap11a.1.l[arhgap11a.1(0.0)]	26
arhgap17-like.l[arhgap17(0.0)]	111
arhgap19-like.l[arhgap19(0.0)]	66
arhgap21.l[arhgap21(0.0)]	94
arhgap21.s[arhgap21(0.0)]	94
arhgap23.l[arhgap23(0.0)]	21
arhgap27-like.l[arhgap27(0.0)]	50
arhgap28-like.1[arhgap28(3e-161)]	5
arhgap29.l[arhgap29(1e-43)]	13
arhgap33.s[arhgap33(3e-77)]	55
arhgap35-like.l[arhgap35(0.0)]	15
arhgap35-like.s[arhgap35(1e-179)]	21
arhgap5-like.l[arhgap5(9e-67)]	8
arhgap5-like.s[arhgap5(0.0)]	8
arhgdig.l[arhgdig(0.0)]	28
arhgdig.s[arhgdig(3e-71)]	2
arhgef1-like.l[arhgef1(0.0)]	122
arhgef1-like.s[arhgef1(0.0)]	123
arhgef11-like.l[arhgef11(8e-75)]	88
arhgef12.s[arhgef12(6e-88)]	69
arhgef16.l[arhgef16(0.0)]	4
arhgef37.s[arhgef37(5e-72)]	4
arhgef6.s[arhgef6(0.0)]	6
arhgef7-like.s[arhgef7(2e-116)]	8
arid2-like.l[arid2(2e-38)]	26
arid2-like.s[arid2(0.0)]	26
arid3b.l[arid3b(2e-133)]	108
arid3b.s[arid3b(1e-130)]	108
arih1.l[arih1(0.0)]	14
arih2.s[arih2(0.0)]	46
arl1.l[arl1(0.0)]	30
arl1.s[arl1(0.0)]	36
arl10b.l[xb-gene-947799(0.0)]	5
arl10b.s[xb-gene-947799(5e-131)]	1
arl13b.l[arl13b(0.0)]	20
arl14ep.l[c11orf46(1e-90)]	12
arl2bp.l[arl2bp(0.0)]	36
arl4a.l[arl4a(8e-53)]	121
arl4a.s[arl4a(0.0)]	14
arl6ip1.l[arl6ip1(0.0)]	134
arl6ip4.l[arl6ip4(0.0)]	2
arl6ip5.l[arl6ip5(1e-151)]	104
arl6ip6-like.l[arl6ip6(2e-111)]	7
arl6ip6-like.s[arl6ip6(2e-96)]	2
arl8b.s[arl8b(4e-26)]	121
armc1.l[armc1(0.0)]	10
armc1.s[armc1(0.0)]	29
armc4.s[armc4(0.0)]	22
armc9.1[armc9(0.0)]	9
arnt.s[arnt(0.0)]	5
arpc1b.l[arpc1b(0.0)]	6
arpc1b.s[arpc1b(0.0)]	7
arpc4.s[arpc4(0.0)]	15
arpc5.l[arpc5(7e-127)]	12
arpc5.s[arpc5(0.0)]	1
arpc5l.l[arpc5l(8e-130)]	2
arpp19.l[arpp19(0.0)]	10
arpp19.s[arpp19(0.0)]	1
asb7.l[asb7(3e-40)]	3
asb9.l[asb9(7e-83)]	5
ascc2.s[ascc2(0.0)]	6
ash2l.l[ash2l(1e-97)]	25
ash2l.s[ash2l(1e-91)]	88
asl.l[asl(0.0)]	120
asmtl.l[asmtl(0.0)]	10
asna1.1[asna1(0.0)]	2
asna1.l[asna1(3e-51)]	2
asnsd1-like.l[asnsd1(4e-161)]	2
aspg.l[aspg(0.0)]	7
aspscr1.s[aspscr1(9e-132)]	1
asrgl1.1[asrgl1(0.0)]	12
asxl1-like.l[asxl1(0.0)|kif3b(4e-46)|pofut1(0.0)]	1
asxl1-like.s[asxl1(0.0)|kif3b(0.0)]	62
asxl3.l[asxl3(0.0)]	8
atad1.l[atad1(0.0)]	16
atad1.s[atad1(5e-87)]	8
atad2b-like.l[atad2b(4e-86)]	91
atad3a.l[atad3a(0.0)]	130
atad5.l[atad5(2e-138)]	26
atad5.s[atad5(1e-140)]	26
atf1.l[atf1(0.0)]	16
atf1.s[atf1(0.0)]	6
atf4.l[atf4(9e-123)]	28
atf4.s[atf4(0.0)]	28
atf7ip-like.l[atf7ip(0.0)]	8
atf7ip-like.s[atf7ip(0.0)]	8
atg101.s	3
atg16l1.l[atg16l1(7e-105)]	24
atg16l1.s[atg16l1(1e-93)]	25
atg3.l[atg3(8e-74)]	1
atg3.s[atg3(0.0)]	12
atg4c.s[atg4c(0.0)]	1
atg4d.l[atg4d(8e-40)]	10
atg4d.s[atg4d(6e-53)]	28
atic.l[atic(3e-96)]	78
atic.s[atic(0.0)]	2
atp10d.l[atp10d(0.0)]	26
atp11b-like.l[atp11b(5e-88)]	65
atp13a-like.l[atp13a-like(0.0)]	4
atp13a-like.s[atp13a-like(1e-62)]	4
atp13a1.l[atp13a1(0.0)|chchd5(3e-114)]	4
atp13a4.l[atp13a4(2e-74)]	4
atp1a1.l[atp1a1(0.0)]	9
atp1a1.s[atp1a1(0.0)]	107
atp1b1.l[atp1b1(0.0)]	23
atp1b1.s[atp1b1(2e-70)]	69
atp1b3.l[atp1b3(4e-101)]	90
atp1b3.s[atp1b3(8e-95)]	90
atp2a3.l[atp2a3(0.0)]	96
atp2b4-like.s[atp2b2(1e-101)]	124
atp2c2.l[atp2c2(0.0)]	114
atp5a1.l[atp5a1(3e-51)]	2
atp5a1.s[atp5a1(7e-48)]	2
atp5b.l[atp5b(0.0)]	11
atp5b.s[atp5b(0.0)]	2
atp5c1.l[atp5c1(0.0)]	78
atp5c1.s[atp5c1(1e-35)]	78
atp5d.l[atp5d(0.0)]	2
atp5d.s[atp5d(0.0)]	2
atp5f1.l[atp5f1(0.0)]	2
atp5f1.s[atp5f1(0.0)]	2
atp5h.s[atp5h(3e-124)]	11
atp5j.s[atp5j(3e-151)]	28
atp5j2.s[atp5j2(3e-135)]	2
atp5l.l[atp5l(0.0)]	49
atp5o.l[atp5o(3e-35)]	28
atp5o.s[atp5o(0.0)]	82
atp6ap2.l[atp6ap2(0.0)]	7
atp6v0a1.l[atp6v0a1(0.0)]	5
atp6v0a2.l[atp6v0a2(0.0)]	7
atp6v0b.l[atp6v0b(5e-55)]	9
atp6v0b.s[atp6v0b(1e-51)]	119
atp6v0c.l[atp6v0c(0.0)]	1
atp6v0c.s[atp6v0c(0.0)]	56
atp6v0d1.l[atp6v0d1(0.0)]	9
atp6v1c2.l[atp6v1c2(0.0)]	81
atp6v1e1.1[atp6v1e1(1e-31)]	10
atp8b2-like.l[xb-gene-994120(2e-21)]	5
atp8b3.l[atp8b3(0.0)]	4
atp9a.l[atp9a(3e-66)]	53
atrx-like.l[atrx(9e-61)]	21
atxn2.l[atxn2(0.0)]	97
atxn2.s[atxn2(0.0)]	97
atxn3.s[atxn3(0.0)]	3
aup1.s[aup1(8e-114)]	9
aurka.l[aurka(3e-172)]	3
aurka.s[aurka(0.0)]	29
aurkb.l[aurkb(0.0)]	14
avl9.l[avl9(0.0)]	81
awat1.l[awat1(1e-22)]	3
axin1.s[axin1(8e-109)]	91
axin2.l[axin2(7e-56)|cep112(0.0)]	67
axin2.s[axin2(0.0)]	67
axl.l[axl(0.0)]	4
azin1.l[azin1(0.0)]	1
azin1.s[azin1(0.0)]	12
azin2.1[adc(0.0)]	73
b3galt4.l[b3galt4(0.0)]	14
b3galt6.l[b3galt6(0.0)]	7
b3galt6.s[b3galt6(0.0)]	1
b3galtl.l[b3galtl(0.0)]	61
b3gat3.l[b3gat3(0.0)]	16
b3gnt2.l[b3gnt2(0.0)]	133
b3gnt2.s[b3gnt2(0.0)]	9
b3gnt5.s[b3gnt5(5e-25)]	5
b3gnt7.1[b3gnt7(0.0)]	4
b3gnt7.s[b3gnt7(0.0)]	68
b4galnt1.s[b4galnt1(0.0)]	19
b4galnt3-like.1[b4galnt3(7e-34)]	4
b4galt2-like.s[b4galt2(0.0)]	19
b4galt3-like.2.l[b4galt3(0.0)]	4
b4galt3-like.2.s[b4galt3(0.0)]	40
b4galt6.l[b4galt6(1e-154)]	136
b4galt6.s[b4galt6(1e-140)]	90
b4galt7.s[b4galt7(0.0)]	2
b9d1.l[b9d1(0.0)]	1
bace2.l[bace2(0.0)]	4
bace2.s[bace2(0.0)]	95
baf-l.l[baf-l(2e-57)]	10
bag4-like.l[bag4(0.0)]	6
bag4-like.s[bag4(0.0)]	1
baiap2l1.l[baiap2l1(1e-81)]	50
bambi.l[bambi(0.0)]	68
bambi.s[bambi(0.0)]	68
banf1-like.l[banf1(2e-44)]	29
banf1-like.s[banf1(4e-107)]	2
banp.1[banp(1e-128)]	1
banp.l[banp(0.0)]	1
baz1a.l[baz1a(2e-91)]	76
baz1b.l[baz1b(0.0)]	76
baz1b.s[baz1b(0.0)]	26
baz2a.l[baz2a(0.0)]	94
baz2b.l[baz2b(0.0)]	13
bbs4.s[arih1(0.0)|bbs4(0.0)]	69
bbs5.l[bbs5(0.0)|kbtbd10(0.0)]	72
bc014685.s[bc014685(0.0)|pitx3(4e-24)]	48
bcam.l[bcam(0.0)]	69
bcam.s[bcam(0.0)]	88
bcap29.l[bcap29(0.0)]	1
bcar1.l[bcar1(0.0)]	8
bcar3.l[bcar3(0.0)]	9
bcas1.s	38
bccip.s[bccip(0.0)]	2
bckdha.l[bckdha(0.0)]	70
bcl2l13.1[bcl2l13(0.0)]	53
bcl7a.l[bcl7a(0.0)]	93
bcl7a.s[bcl7a(2e-70)]	76
bcl9.l[bcl9(0.0)]	39
bcl9.s[bcl9(1e-159)]	39
bcor.1[bcor(0.0)]	5
bcor.l[bcor(1e-93)]	6
bcorl1.l[bcorl1(0.0)]	21
bcorl1.s[bcorl1(0.0)]	19
bcr.s[bcr(3e-76)|specc1l(0.0)]	5
bend3.l[bend3(0.0)]	85
bend3.s[bend3(0.0)]	85
bet1l-like.s[bet1l(1e-123)]	36
bfar.l[ensxetg00000010995(0.0)|bfar(0.0)]	43
bicd2-like.1.l[ensxetg00000023941(0.0)]	33
bin3.l[bin3(0.0)]	114
birc2.l[birc2(3e-89)]	4
birc2.s[birc2(0.0)]	85
birc5.1.s[birc5.1(0.0)]	1
birc5.2.1[birc5.2(2e-167)]	11
birc5.2.s[birc5.2(3e-86)]	3
birc6-like.2.l[birc6(2e-131)]	15
birc6-like.2.s[birc6(0.0)]	15
blm.s[blm(2e-41)]	16
blmh.l[blmh(3e-99)]	1
blmh.s[blmh(6e-117)]	3
blvrb.l[blvrb(0.0)]	53
blzf1.l[blzf1(0.0)]	3
blzf1.s[blzf1(0.0)]	1
bmp4.l[bmp4(0.0)]	120
bmp4.s[bmp4(0.0)]	133
bmp7.1.l[bmp7.1(2e-54)]	68
bmpr1a.1[bmpr1a(0.0)]	6
bmpr1b.l[bmpr1b(0.0)]	128
bmpr1b.s[bmpr1b(2e-105)]	128
bms1.l[bms1(0.0)]	131
bnip3.l[bnip3(2e-51)]	25
bnip3.s[bnip3(1e-38)]	61
boc.l[boc(0.0)]	51
boc.s[boc(0.0)]	19
bod1l1.l[bod1l(0.0)]	26
bod1l1.s[bod1l(0.0)]	37
bola2.1[bola2(6e-74)]	11
bop1.l	13
bora-like.l[c13orf34(2e-75)]	22
bora-like.s[c13orf34(9e-158)]	12
bpgm.l[bpgm(0.0)]	35
bpnt1.l[bpnt1(0.0)]	1
bptf.l[bptf(1e-62)]	37
bptf.s[bptf(1e-62)]	37
brca1.l[brca1(0.0)]	101
brcc3.l[brcc3(0.0)]	3
brd2.s[brd2(0.0)]	3
brd4.l[brd4(0.0)]	44
brd4.s[brd4(0.0)]	44
brd7.l[brd7(0.0)]	42
brd9.l[brd9(0.0)]	93
bre.l[bre(0.0)]	1
brix1.l[brix1(0.0)]	2
brix1.s[brix1(1e-139)]	29
brk1.s[brk1(0.0)]	10
brms1l.l[brms1l(0.0)]	1
brms1l.s[brms1l(0.0)]	24
brpf1.l[brpf1(0.0)]	39
brpf1.s[brpf1(8e-133)]	66
brwd3-like.l[ensxetg00000031031(3e-22)|brwd3(0.0)]	94
bsg.l[bsg(0.0)]	56
bsg.s[bsg(1e-177)]	56
bspry-like.l[bspry(9e-142)]	9
btaf1-like.1.l[btaf1(0.0)]	75
btbd10-like.l[btbd10(8e-44)]	4
btbd6.l[btbd6(3e-44)]	47
btbd7.l[btbd7(0.0)]	15
btbd7.s[btbd7(0.0)]	37
btf3.l[btf3(0.0)]	29
btf3.s[btf3(0.0)]	2
btf3l4.l[btf3l4(0.0)]	2
btf3l4.s[btf3l4(0.0)]	29
btg1.l[btg1(0.0)]	36
btg1.s[btg1(0.0)]	23
btg2.s[btg2(0.0)]	5
btrc.l[btrc(0.0)]	16
btrc.s[btrc(1e-56)]	13
bub1.l[bub1(0.0)]	25
bub3.l[bub3(3e-112)]	17
bub3.s[bub3(5e-102)]	42
bud13.l[bud13(0.0)]	140
bysl.s[bysl(0.0)]	2
bzw1.l[bzw1(6e-54)]	60
bzw1.s[bzw1(0.0)]	2
c10orf58.l[c10orf58(2e-122)]	1
c11orf30-like.s[c11orf30(5e-24)]	59
c11orf48.s[snora57(2e-51)|c11orf48(1e-161)]	2
c11orf54.l[c11orf54(0.0)]	19
c12orf45.l[c12orf45(3e-113)]	14
c12orf45.s[c12orf45(3e-162)]	17
c12orf49.l[c12orf49(0.0)]	2
c12orf49.s[c12orf49(0.0)]	76
c12orf57.l[c12orf57(6e-85)]	2
c14orf166.l[c14orf166(0.0)]	16
c15orf57.l[c15orf57(0.0)]	17
c16orf13.l[c16orf13(7e-119)]	28
c16orf52.l[c16orf52(7e-27)]	3
c16orf52.s[c16orf52(4e-155)]	3
c16orf72.l[c16orf72(0.0)]	3
c16orf72.s[c16orf72(0.0)]	80
c17orf103.s[c17orf103(0.0)]	1
c17orf62.l[c17orf62(2e-35)]	16
c18orf25.l[c18orf25(2e-58)]	21
c18orf25.s[c18orf25(0.0)]	91
c18orf54.s[c18orf54(0.0)]	5
c19orf10.l[c19orf10(0.0)]	2
c19orf24.l[c19orf24(8e-115)]	10
c19orf43.1[c19orf43(8e-42)]	17
c19orf43.l[c19orf43(1e-161)]	12
c1d.l[c1d(0.0)]	28
c1galt1.l[c1galt1(0.0)]	7
c1galt1.s[c1galt1(0.0)]	38
c1galt1c1.l[c1galt1c1(4e-32)]	9
c1orf21.l[c1orf21(0.0)]	1
c1orf27-like.l[c1orf27(1e-63)]	12
c1orf35.l[c1orf35(4e-71)]	40
c1orf50.l[c1orf50(0.0)]	2
c1orf52.l[c1orf52(0.0)]	28
c1orf52.s[c1orf52(0.0)]	71
c1qbp-like.l[c1qbp(0.0)]	3
c1qbp-like.s[c1qbp(0.0)]	13
c20orf27.l[c20orf27(3e-50)]	120
c21orf59-like.l[c21orf59(0.0)]	72
c21orf59-like.s[c21orf59(5e-66)]	72
c21orf91.l[c21orf91(1e-44)]	40
c2cd2.l[c2cd2(4e-40)]	35
c2cd2.s[c2cd2(1e-155)]	20
c2cd3.s[c2cd3(8e-47)]	115
c2orf47.l[c2orf47(4e-52)]	11
c2orf47.s[c2orf47(2e-52)]	3
c2orf49.l[c2orf49(0.0)]	3
c3.l[c3(8e-56)]	51
c3orf17.l[c3orf17(0.0)]	13
c3orf52-like.l	73
c3orf58.l[c3orf58(0.0)]	6
c3orf58.s[c3orf58(0.0)]	9
c5orf30.l[c5orf30(7e-102)]	19
c6orf106.s[c6orf106(6e-61)]	16
c6orf165.l[c6orf165(0.0)]	22
c6orf62.l[c6orf62(0.0)]	80
c6orf62.s[c6orf62(0.0)]	14
c7orf60.l[c7orf60(0.0)]	6
c7orf60.s[c7orf60(0.0)]	24
c8g.s	38
c8orf76.l[c8orf76(6e-27)]	40
c8orf76.s[c8orf76(0.0)]	135
c9orf114.l[c9orf114(8e-171)]	64
c9orf156.l[c9orf156(4e-90)]	1
c9orf78.1[c9orf78(0.0)]	11
ca12.l[ca12(0.0)]	54
ca2.l[ca2(0.0)]	63
ca5b.l[ca5b(0.0)]	52
ca7.1[ca7(0.0)]	81
ca7.l[ca7(0.0)]	113
ca8.s[ca8(8e-160)]	75
caap1-like.l[c9orf82(0.0)]	14
cables2.l[cables2(2e-23)]	89
cacfd1.s[c9orf7(5e-120)]	80
cacna2d2.l[cacna2d2(0.0)]	34
cacng1.l	0
cacng1.s[cacng1(3e-145)]	34
cactin.l[c19orf29(0.0)]	1
cacul1.l[cacul1(1e-66)]	6
cacybp.s[cacybp(0.0)]	29
cad-like.l[cad(2e-110)]	79
cadps2-like.l[cadps2(0.0)]	1
calhm2.s[calhm2(0.0)]	52
calu.l[calu(0.0)]	16
calu.s[calu(0.0)]	7
camsap3-like.l[kiaa1543(9e-151)]	35
cand1.l[cand1(3e-60)]	104
cand1.s[cand1(0.0)]	130
cant1.l[cant1(0.0)]	7
canx.s[canx(0.0)]	4
cap2.l[cap2(0.0)]	112
capn15.l[solh(0.0)]	7
capn2.2.l[capn2(0.0)]	5
capn5.l[capn5(0.0)]	53
capn8.l[capn8(0.0)]	4
capn8.s[capn8(0.0)]	4
capn9.l[capn9(7e-128)]	5
capn9.s[capn9(0.0)]	5
capns1-like.1[capns1(0.0)]	7
capns2.l[capns2(0.0)]	73
capns2.s[capns2(0.0)]	4
caprin2.l[caprin2(0.0)]	1
caps2-like.1[caps2(1e-81)]	22
capza1.l[capza1(5e-40)]	5
capza2.l[capza2(0.0)]	6
capza2.s[capza2(3e-42)]	3
carhsp1.s	12
cars.s[cars(0.0)]	2
casc3.l[casc3(0.0)]	84
casc3.s[casc3(0.0)]	84
casc5.s[casc5(4e-29)]	8
cask.l[cask(0.0)]	129
cask.s[cask(0.0)]	6
casp6.l[casp6(0.0)]	6
cass4.l[cass4(5e-22)]	15
cass4.s[cass4(1e-151)]	8
cast.l[cast(0.0)]	110
cast.s[cast(6e-37)]	4
cbl.l[cbl(6e-57)]	44
cbr1.l[cbr1(0.0)]	5
cbs.l[cbs(0.0)]	49
cbs.s[cbs(0.0)|ptgfrn(0.0)]	2
cbwd2.l[cbwd2(6e-66)]	1
cbx1.s[cbx1(1e-64)]	29
cbx3.l[cbx3(0.0)]	33
cbx3.s[cbx3(0.0)]	3
cby1.l[cby1(6e-149)|tomm22(7e-40)]	2
cby1.s[tomm22(7e-42)]	10
ccdc108.l[ccdc108(1e-50)]	22
ccdc109b.l[ccdc109b(0.0)]	119
ccdc113.l[ccdc113(0.0)|gins3(0.0)]	5
ccdc12.l[ccdc12(9e-164)]	27
ccdc124.l[ccdc124(0.0)]	12
ccdc129.l	9
ccdc135.l[ccdc135(0.0)]	9
ccdc146.l[ccdc146(3e-85)]	22
ccdc149-like.s[ccdc149(0.0)]	4
ccdc167.s[xb-gene-5947586(5e-113)]	2
ccdc171.l[c9orf93(0.0)]	87
ccdc173.l[c2orf77(0.0)]	22
ccdc28a-like.s[ccdc28a(0.0)]	1
ccdc30.l[ccdc30(4e-118)]	53
ccdc34-like.s[ccdc34(0.0)]	54
ccdc37.l[ccdc37(0.0)]	22
ccdc39.l[ccdc39(0.0)|ttc14(0.0)]	22
ccdc40.s[ensxetg00000004200(0.0)]	22
ccdc43.l[ccdc43(4e-54)]	2
ccdc47.l[ccdc47(0.0)]	10
ccdc47.s[ccdc47(0.0)]	9
ccdc50.1[ccdc50(0.0)]	1
ccdc51.s[ccdc51(0.0)]	1
ccdc59.l[ccdc59(1e-115)]	3
ccdc6.l[ccdc6(0.0)]	44
ccdc6.s[ccdc6(0.0)]	65
ccdc63.l[ccdc63(0.0)]	22
ccdc66-like.1[ccdc66(0.0)]	5
ccdc67.l[ccdc67(0.0)]	114
ccdc68.l[ccdc68(1e-53)]	7
ccdc71l.l	2
ccdc85c.1[ccdc85c(2e-100)]	18
ccdc88a-like.l[ccdc88a(0.0)]	51
ccdc88a-like.s[ccdc88a(3e-106)]	51
ccdc9.s[ccdc9(0.0)]	6
ccdc94.l[ccdc94(2e-129)]	43
ccdc97.l[ccdc97(0.0)]	16
ccna2.l[ccna2(8e-120)]	25
ccna2.s[ccna2(0.0)]	25
ccnb1.2.l[ccnb1.2(5e-102)]	24
ccnb1.2.s[ccnb1.2(0.0)]	24
ccnb2.l[ccnb2(2e-166)]	12
ccnb2.s[ccnb2(6e-88)]	24
ccnb3.l[ccnb3(0.0)]	25
ccnb3.s[ccnb3(0.0)]	25
ccnc.l[ccnc(0.0)]	135
ccnd1.l[ccnd1(1e-112)]	61
ccnd1.s[ccnd1(8e-59)]	25
ccndbp1.s[ccndbp1(3e-28)]	13
ccndx.l[ccndx(1e-36)]	19
ccne1.l[ccne1(0.0)]	25
ccne1.s[ccne1(0.0)]	24
ccne2.l[ccne2(3e-137)]	1
ccne2.s[ccne2(0.0)]	33
ccnf.l[ccnf(0.0)]	3
ccng1.l[ccng1(4e-52)]	8
ccng1.s[ccng1(2e-30)]	8
ccng2.s[ccng2(0.0)]	112
ccnh.l[ccnh(0.0)]	14
ccnj.l[ccnj(1e-56)]	25
ccnj.s[ccnj(0.0)]	26
ccnk.l[ccnk(6e-165)]	39
ccnl1.l[ccnl1(3e-83)]	32
ccnl1.s[ccnl1(0.0)]	32
ccno.l[ccno(0.0)]	9
ccno.s[ccno(0.0)]	9
ccnt1.l[ccnt1(6e-69)]	43
ccnt1.s[ccnt1(4e-76)]	43
ccnt2.l[ccnt2(1e-79)]	57
ccnt2.s[ccnt2(0.0)]	57
ccnyl1.l[ccnyl1(1e-38)|mettl21a(7e-67)]	90
cct2.l[cct2(7e-98)]	60
cct2.s[cct2(1e-49)]	14
cct4.l[cct4(0.0)]	16
cct4.s[cct4(0.0)]	2
cct6a.l[cct6a(0.0)]	60
cct6a.s[cct6a(0.0)]	60
cct8.l[cct8(0.0)]	27
cct8.s[cct8(0.0)]	3
cd164.l	52
cd276.l[cd276(0.0)]	31
cd276.s[cd276(0.0)]	18
cd3eap-like.l	2
cd44.l[cd44(0.0)]	5
cd81.s[cd81(1e-148)]	14
cd82.l[cd82(0.0)]	55
cd9.s[cd9(0.0)]	73
cd99l2.l[fam36a(0.0)]	65
cd99l2.s[fam36a(7e-46)]	21
cdc123.s[cdc123(7e-88)]	12
cdc14a-like.l[cdc14a(0.0)]	108
cdc14a-like.s[cdc14a(0.0)]	69
cdc14b.l[cdc14b(0.0)]	6
cdc14b.s[cdc14b(0.0)]	1
cdc16.l[ensxetg00000025226(0.0)|cdc16(2e-85)]	2
cdc20b-like.l[cdc20b(1e-34)]	63
cdc25a.l[cdc25a(2e-30)]	40
cdc25b.l[cdc25b(0.0)]	18
cdc25b.s[cdc25b(0.0)]	47
cdc25c.l[cdc25c(2e-74)]	33
cdc25c.s[cdc25c(8e-53)]	1
cdc27.l[cdc27(0.0)]	6
cdc27.s[cdc27(0.0)]	21
cdc34.l[cdc34(0.0)]	11
cdc34.s[cdc34(0.0)]	17
cdc40.l[cdc40(0.0)]	57
cdc40.s[cdc40(0.0)]	1
cdc42bpa.l[cdc42bpa(0.0)]	21
cdc42bpa.s[cdc42bpa(3e-76)]	21
cdc42ep2.l[cdc42ep2(0.0)]	96
cdc42ep4.s[cdc42ep4(5e-110)]	6
cdc42se2-like.1.l[xb-gene-5957486(2e-21)]	58
cdc42se2-like.2.s[cdc42se2(0.0)]	1
cdc5l.l[cdc5l(0.0)]	62
cdc5l.s[cdc5l(0.0)]	62
cdc7.l[cdc7(1e-157)]	109
cdc73.l[cdc73(0.0)]	60
cdc73.s[cdc73(0.0)]	24
cdca2-like.l[cdca2(3e-160)]	85
cdca2-like.s[cdca2(0.0)]	128
cdca3-like.l[cdca3(5e-104)]	17
cdca5.l[cdca5(0.0)]	26
cdca5.s[ensxetg00000001634(0.0)|cdca5(0.0)]	106
cdca7.l[cdca7(0.0)]	42
cdca7.s[cdca7(0.0)]	42
cdca7l.l[cdca7l(0.0)]	14
cdca7l.s[cdca7l(0.0)]	25
cdca8.l[cdca8(3e-26)]	12
cdca8.s[cdca8(4e-63)]	135
cdcp1.l[cdcp1(0.0)]	35
cdh1.s[cdh1(8e-40)]	9
cdh11.l[cdh11(0.0)]	117
cdh20.s[cdh20(0.0)]	58
cdh26.s[cdh26(5e-96)]	4
cdh3.l[cdh3(0.0)]	97
cdh3.s[cdh3(0.0)]	1
cdh6.l[cdh6(0.0)]	67
cdip1.1[c16orf5(1e-68)]	115
cdk1.l[cdk1(0.0)]	3
cdk1.s[cdk1(0.0)]	14
cdk12.l[cdk12(7e-107)]	59
cdk12.s[cdk12(1e-179)]	39
cdk13.l[cdk13(3e-80)]	66
cdk15.l[cdk15(2e-62)]	18
cdk2ap1.l[cdk2ap1(0.0)]	10
cdk2ap1.s[cdk2ap1(0.0)]	29
cdk5r1.l[cdk5r1(0.0)]	0
cdk5r1.s[cdk5r1(0.0)]	25
cdk7.l[cdk7(0.0)]	5
cdk9.1[cdk9(0.0)]	25
cdkal1.s[cdkal1(0.0)]	1
cdkn2aip.l[cdkn2aip(4e-150)]	3
cdkn2aip.s[cdkn2aip(2e-150)]	3
cdkn2aipnl.s[cdkn2aipnl(8e-110)]	3
cdknx.l[cdknx(0.0)]	23
cdknx.s[cdknx(0.0)]	23
cdo1.l[cdo1(0.0)]	1
cdo1.s[cdo1(0.0)]	1
cdr2.l[cdr2(0.0)]	6
cdr2.s[cdr2(0.0)]	7
cdt1.1[cdt1(0.0)]	25
cdt1.s[cdt1(0.0)]	26
cdv3.l[cdv3(2e-157)]	13
cdv3.s[cdv3(8e-148)]	6
cdx1.s[cdx1(0.0)]	23
cdx2.l[cdx2(1e-136)]	23
cdx2.s[cdx2(6e-127)]	23
cdx4.l[cdx4(0.0)]	23
cdx4.s[cdx4(0.0)]	23
cebpg.l[cebpg(5e-47)]	134
cebpg.s[cebpg(3e-44)]	134
cebpz.l[cebpz(3e-94)]	131
cebpz.s[cebpz(7e-80)]	131
celsr2.l[celsr2(3e-146)]	20
celsr2.s[celsr1(2e-96)]	20
cenpa.l[cenpa(5e-33)]	25
cenpc1.l[ensxetg00000031099(9e-32)]	21
cenpe-like.l[cenpe(1e-166)]	8
cenpe-like.s[cenpe(0.0)]	8
cenpf.l[cenpf(5e-49)]	26
cenph.l[cenph(1e-104)]	33
cenpi.l[cenpi(1e-110)]	33
cenpl.s[cenpl(0.0)]	71
cenpn.l[atmin(0.0)|cenpn(0.0)]	33
cenpn.s[cenpn(5e-101)]	71
cenpp.l[ippk(7e-101)]	10
cep104-like.l[cep104(8e-153)]	15
cep120.l[cep120(5e-101)]	56
cep128-like.l[ensxetg00000007417(2e-140)]	22
cep135.l[cep135(0.0)]	87
cep152-like.l[cep152(0.0)]	22
cep152-like.s[cep152(0.0)]	5
cep192-like.l[cep192(1e-136)]	8
cep350.l[cep350(0.0)]	137
cep41.s[cep41(0.0)]	54
cep55-like.l[cep55(1e-175)]	5
cep57l1.l[cep57l1(1e-118)]	70
cep76.l[cep76(0.0)]	5
cep78.l[cep78(1e-142)]	56
cep85.l[cep85(7e-30)]	32
cep85.s[cep85(0.0)]	14
cept1.s[cept1(0.0)]	6
cer1.l	83
cer1.s[frem1(2e-26)]	35
cerk.s[ensxetg00000030525(0.0)]	6
cers2.l[cers2(0.0)]	9
cetn4.l[cetn4(2e-42)]	22
cfap45.s[ccdc19(0.0)]	22
cfdp1.l[cfdp1(1e-32)]	60
cfl1.l[cfl1(2e-87)]	29
cfl1.s[cfl1(0.0)]	27
chac1-like.l[chac1(0.0)]	134
chaf1b-like.l[chaf1b(2e-40)]	62
champ1-like.s[ensxetg00000032633(0.0)]	105
chchd1.l[chchd1(0.0)]	127
chchd3.s[chchd3(5e-85)]	10
chchd4.l[chchd4(0.0)]	2
chchd4.s[chchd4(0.0)]	29
chd2.l[chd2(3e-77)]	137
chd3.1[chd3(5e-98)]	6
chd7-like.l[chd8(0.0)]	77
chd7-like.s[chd8(0.0)]	77
chd8.l[chd8(0.0)]	8
chd8.s[chd8(2e-54)]	8
cherp.1[cherp(0.0)]	21
cherp.l[cherp(1e-86)]	39
chic2.s[chic2(1e-41)]	3
chka.l[chka(0.0)]	5
chmp1b.l[chmp1b(0.0)]	7
chmp1b.s[chmp1b(0.0)]	10
chmp2b.l[chmp2b(7e-75)]	7
chmp2b.s[chmp2b(0.0)]	9
chmp3.s[vps24(0.0)]	3
chmp4b.l[chmp4b(0.0)]	30
chmp4b.s[chmp4b(0.0)]	7
chmp6.l[chmp6(0.0)]	11
chmp6.s[chmp6(0.0)]	12
chn1.l[chn1(0.0)]	9
chordc1.s[chordc1(0.0)]	0
chp1.l[chp(0.0)]	96
chpt1.l[chpt1(0.0)]	4
chrac1.s	82
chst10-like.l[chst10(0.0)]	1
chst3.l[chst3(0.0)]	136
chst7.l[chst7(0.0)]	25
chst7.s[chst7(0.0)]	1
chsy1.l[chsy1(0.0)]	4
chsy1.s[chsy1(0.0)]	5
chtf18.l[chtf18(2e-110)]	1
chtf8.l[chtf8(1e-133)|has3(1e-34)]	60
chtf8.s[chtf8(4e-25)|has3(0.0)]	0
chtop.l[chtop(0.0)]	17
chtop.s[chtop(0.0)]	3
chuk.1[chuk(0.0)]	1
ciao1.s[ciao1(0.0)]	17
ciapin1.l[ciapin1(0.0)]	1
cib1.l[cib1(0.0)]	12
cib1.s[cib1(0.0)]	7
cidea.l[cidea(0.0)]	70
cidea.s[cidea(0.0)]	1
cinp.s[cinp(0.0)]	14
cirbp.l[cirbp(3e-112)]	11
cirbp.s[cirbp(4e-137)]	14
cirh1a.l[cirh1a(0.0)]	13
cirh1a.s[cirh1a(3e-36)]	13
cisd1.l[cisd1(3e-130)]	30
cit.l[cit(0.0)]	15
cited4.l[cited4(0.0)]	1
cited4.s[cited4(0.0)]	12
ckap2-like.l[ckap2(2e-170)]	24
ckap4.l[ckap4(0.0)]	9
ckap4.s[ckap4(0.0)]	50
ckm.l[ckm(5e-165)]	41
ckmt1b.s[ckmt1b(0.0)]	113
clca3p-like.l[xb-gene-5813523(7e-128)]	5
clcf1.l[clcf1(0.0)]	41
clcn3.l[clcn3(0.0)]	9
clcn3.s[clcn3(5e-127)]	72
clcn5.l[clcn5(2e-31)]	35
clcn6-like.l[clcn6(7e-123)]	21
cldn1.l[cldn1(4e-71)]	63
cldn1.s[cldn1(6e-151)]	5
cldn23.l[cldn23(6e-144)]	4
cldn4.l[cldn4(2e-177)]	120
cldn4.s[cldn4(6e-74)]	36
cldn5.s[cldn5(6e-149)]	18
cldn6.1.l[cldn6.1(0.0)]	12
cldn6.1.s[cldn6.1(0.0)]	10
cldn6.2.l[cldn6.2(0.0)]	3
cldn6.2.s[cldn6.2(0.0)]	3
cldnd1.l[cldnd1(5e-95)]	8
clic3.l[clic3(0.0)]	4
clic5.s[clic5(0.0)]	46
clint1.s[clint1(0.0)]	50
clip2.l	46
clip2.s	67
clip4.l[cd2bp2(1e-138)]	17
clip4.s[cd2bp2(0.0)]	3
clk1.l[clk1(0.0)]	33
clmn-like.l	5
clmp.l[clmp(0.0)]	111
clock.s[clock(0.0)]	5
clp1.l[clp1(0.0)]	8
clptm1-like.l[clptm1(0.0)]	30
clptm1-like.s[clptm1(0.0)]	2
clpx.l[clpx(0.0)]	119
clpx.s[clpx(2e-41)]	6
clspn.s[clspn(0.0)]	93
clstn3.s[clstn1(0.0)]	1
cltb.l[cltb(0.0)]	10
cltb.s[cltb(0.0)]	12
cltc.l[cltc(0.0)]	5
cltc.s[cltc(0.0)]	54
cluh.l[kiaa0664(0.0)]	81
cluh.s[kiaa0664(0.0)]	5
cmahp.l[cmahp(1e-58)]	5
cmss1.l[c3orf26(0.0)]	3
cmtm5.l[cmtm5(4e-127)]	67
cmtm7.l[cmtm7(9e-145)]	12
cmtm8-like.l	107
cndp1.l[cndp1(0.0)]	98
cndp2.l[cndp2(2e-83)]	28
cndp2.s[cndp2(4e-84)]	78
cnep1r1.l[tmem188(4e-137)]	104
cnfn.1.l[cnfn.1(2e-169)]	9
cnih1.l[cnih(2e-47)]	17
cnih1.s[cnih(0.0)]	40
cnih4.l[cnih4(0.0)]	6
cnksr1.l[cnksr1(7e-75)]	9
cnn1.l[cnn1(0.0)]	3
cnn1.s[cnn1(9e-109)]	61
cnn3.l[cnn3(1e-85)]	25
cnn3.s[cnn3(0.0)]	105
cnnm3-like.l[cnnm3(5e-41)]	44
cnot1.l[cnot1(3e-136)]	77
cnot1.s[cnot1(7e-30)]	77
cnot2.l[cnot2(3e-92)]	25
cnot2.s[cnot2(6e-92)]	33
cnot8.l[cnot8(0.0)]	33
cnot8.s[cnot8(0.0)]	17
cnst-like.l[cnst(7e-143)]	7
cntln-like.l[cntln(6e-36)]	101
cntrl.l[cntrl(6e-28)]	22
coasy-like.l[coasy(4e-74)|mlx(0.0)]	92
cobll1.l[cobll1(4e-69)]	38
cog1.s[cog1(0.0)]	7
cog3.l[cog3(1e-104)]	9
cog6.l[cog6(0.0)]	9
cog7.l[cog7(0.0)]	7
col18a1.l[col18a1(0.0)]	16
col18a1.s[col18a1(5e-143)]	16
col4a3bp.l[col4a3bp(0.0)]	53
col4a3bp.s[col4a3bp(0.0)]	101
col4a5-like.l[col4a5(0.0)]	95
col4a6-like.l[col4a6(0.0)]	95
col5a1-like.l[col5a1(7e-69)]	34
col5a2.l[col5a2(0.0)]	74
col5a3-like.l[col11a1(1e-35)]	34
col8a1.l[col8a1(0.0)]	0
col8a1.s[col8a1(0.0)]	0
commd6.s[commd6(0.0)]	2
commd8.s[commd8(0.0)]	49
comt.2.s[comt.2(0.0)]	28
copa.l[copa(0.0)]	7
copa.s[copa(1e-146)]	7
copb2.l[copb2(3e-157)]	7
copb2.s[copb2(0.0)]	7
cope.1[cope(0.0)]	7
cope.l[cope(1e-101)]	30
copg1.l[copg(0.0)]	7
copg1.s[copg(0.0)]	36
copg2.s[copg2(0.0)]	8
cops2.l[cops2(0.0)]	1
cops2.s[cops2(0.0)]	24
cops3.l[cops3(0.0)]	16
cops3.s[cops3(7e-171)]	2
cops4.l[cops4(0.0)]	2
cops5.s[cops5(0.0)]	28
cops6-like.1[cops6(0.0)]	11
cops8.l[cops8(0.0)]	3
cops8.s[cops8(4e-58)]	29
copz1.l[copz1(0.0)]	30
copz1.s[copz1(0.0)]	70
coq4.l[coq4(0.0)]	6
coq7.l[coq7(4e-151)]	11
coro2a.l[coro2a(0.0)]	55
cotl1.s[cotl1(5e-115)]	9
cox17.l[cox17(6e-105)]	29
cox4i1.l[cox4i1(0.0)]	2
cox4i1.s[cox4i1(0.0)]	2
cox5a.l[cox5a(3e-78)]	2
cox5a.s[cox5a(7e-74)]	2
cox6b1.l	2
cox6c.s[cox6c(2e-162)]	2
cox7a2.1[cox7a2(2e-157)]	2
cox7a2.s[cox7a2(3e-156)]	2
cox7b.l[cox7b(1e-153)]	2
cox7b.s[cox7b(4e-92)]	2
cox7c.l[cox7c(2e-132)]	125
cox7c.s[cox7c(3e-115)]	2
cpamd8.l[cpamd8(0.0)]	0
cpd.s[cpd(0.0)]	97
cpeb2-like.l[cpeb2(0.0)]	5
cpeb2-like.s[cpeb2(0.0)]	5
cplx2.l[cplx2(0.0)]	58
cpn1.s[cpn1(0.0)]	38
cpne1.l[cpne1(0.0)]	9
cpne3.l[cpne3(5e-84)]	4
cpne3.s[cpne3(5e-24)]	5
cpsf2.s[cpsf2(6e-94)]	106
cpsf3.l[cpsf3(0.0)]	14
cpsf3.s[cpsf3(0.0)]	16
cpsf4.s[cpsf4(0.0)]	3
cpsf6.l[cpsf6(1e-45)]	94
cpsf6.s[cpsf6(8e-133)]	6
cpt1a.l[cpt1a(0.0)]	5
cpt2.s[cpt2(0.0)]	130
cptp.l[gltpd1(0.0)]	63
cpvl.l[cpvl(1e-115)]	12
cpz.s[cpz(2e-96)]	19
crat.2.s[crat.2(2e-77)]	10
creb3l2.1[creb3l2(0.0)]	9
crebzf.s	32
cript.l[cript(1e-128)]	29
cript.s[cript(2e-150)]	12
crkl.l[crkl(0.0)]	71
crkl.s[crkl(0.0)]	62
crlf3-like.l[crlf3(0.0)]	13
crnkl1.s[crnkl1(0.0)]	3
crocc.l[crocc(0.0)]	72
crp.1.l[crp.1(2e-135)]	6
crtap.s[crtap(0.0)]	74
crtc3.l[crtc3(0.0)]	1
crx.l[crx(8e-157)]	102
crx.s[crx(0.0)]	102
cryzl1.l[cryzl1(2e-133)|donson(0.0)]	25
cs.l[cs(3e-128)]	2
cs.s[cs(3e-117)]	2
csde1.l[csde1(0.0)]	6
csde1.s[csde1(0.0)]	8
csgalnact2.l[csgalnact2(0.0)]	8
csk.s[csk(5e-52)]	15
csnk1e.l[csnk1e(0.0)]	87
csnk1e.s[csnk1e(0.0)]	69
csnk1g1.l[csnk1g1(4e-171)|znf609(0.0)]	6
csnk1g1.s[csnk1g1(2e-46)]	65
csnk1g2.l[csnk1g2(0.0)]	1
csnk1g3.s[csnk1g3(0.0)]	110
csnk2b.l[csnk2b(0.0)]	29
csnk2b.s[csnk2b(0.0)]	11
cspp1-like.l[ensxetg00000030250(0.0)|cspp1(0.0)]	72
csrnp1.l[csrnp1(0.0)]	96
csrnp2.s[csrnp2(0.0)]	18
csrp2.s[csrp2(4e-157)]	1
csrp2bp.l[csrp2bp(0.0)]	46
cstf1.s[cstf1(0.0)]	29
cstf2.l[cstf2(0.0)]	11
ctage5.1[ctage5(0.0)]	0
ctbp2-like.1.l[ctbp2(0.0)]	40
ctbp2-like.1.s[ctbp2(3e-91)]	40
ctbs.s[ctbs(0.0)]	54
ctdp1.l[ctdp1(0.0)]	1
ctdp1.s[ctdp1(0.0)]	24
ctdsp1.l[ctdsp1(1e-49)]	15
ctdsp1.s[ctdsp1(1e-54)]	88
ctdsp2.l[ctdsp2(3e-23)]	3
ctdsp2.s[ctdsp2(9e-149)]	0
ctdspl-like.l[ctdspl(0.0)]	44
ctdspl-like.s[ctdspl(9e-66)]	44
ctdspl2.l[ctdspl2(3e-168)]	62
ctdspl2.s[ctdspl2(2e-57)]	25
cth.l[cth(0.0)]	10
ctif.s[ctif(0.0)]	124
ctnna1.l[ctnna1(0.0)]	1
ctnna1.s[ctnna1(0.0)]	6
ctnnal1.s[ctnnal1(3e-64)]	6
ctnnbl1.1[ctnnbl1(0.0)]	2
ctnnbl1.s[ctnnbl1(0.0)]	2
ctps2.l[ctps2(0.0)]	1
ctr9.l[ctr9(0.0)]	6
ctr9.s[ctr9(3e-139)]	86
ctsa.l[ctsa(0.0)]	64
ctsb.l[ctsb(0.0)]	61
ctsb.s[ctsb(0.0)]	1
ctsd.s[ctsd(0.0)]	6
ctsv.l[ctsl2(0.0)]	3
ctsv.s[ctsl2(0.0)]	3
cttn.l[cttn(1e-61)]	16
cttn.s[cttn(2e-41)]	123
cttnbp2-like.l[cttnbp2(0.0)]	55
cttnbp2nl-like.l[cttnbp2nl(0.0)]	46
ctu2.1[ctu2(0.0)]	1
cuedc1.s[cuedc1(1e-43)]	58
cuedc2.l[cuedc2(0.0)]	1
cuedc2.s[cuedc2(0.0)]	1
cuff.1000[sumo3(3e-71)]	3
cuff.10007	67
cuff.10060	32
cuff.10181	4
cuff.10197	31
cuff.10230[xb-gene-5964941(4e-123)]	20
cuff.10245	92
cuff.10281	31
cuff.10472	41
cuff.10682[tram1(4e-149)]	36
cuff.10802	61
cuff.10833	31
cuff.10949	31
cuff.1125[rps24(1e-75)]	2
cuff.11410	4
cuff.11578[slc25a5(9e-149)]	82
cuff.11608[ssr2(6e-63)]	30
cuff.11685	0
cuff.11854	32
cuff.11990	31
cuff.1230	0
cuff.12336[ptgs2(4e-22)]	35
cuff.12341	41
cuff.12363	2
cuff.12378	92
cuff.13041	31
cuff.13273	118
cuff.13278[ppp1ca(6e-105)]	3
cuff.13280	82
cuff.13298	92
cuff.13332	29
cuff.13497[slc25a5(1e-115)]	2
cuff.13525	9
cuff.13577	32
cuff.13689	4
cuff.137	4
cuff.140	4
cuff.14275	118
cuff.14346	118
cuff.14392	6
cuff.14432	92
cuff.14781	9
cuff.15127	7
cuff.15645[dnah6(7e-70)]	50
cuff.15654	18
cuff.16534[rab8a(7e-125)]	63
cuff.1693	92
cuff.1921	32
cuff.19961[larp7(2e-80)]	1
cuff.20095	32
cuff.20421	118
cuff.20501	32
cuff.20840[adamtsl1(3e-45)]	0
cuff.21087[eef1a1o(1e-35)]	125
cuff.21243	1
cuff.21318[ewsr1(0.0)]	80
cuff.21496[slc25a1(0.0)]	98
cuff.22292	3
cuff.22388	31
cuff.22716	32
cuff.22839	20
cuff.2288	31
cuff.230[hnrnpa2b1(7e-103)]	121
cuff.2318	1
cuff.23434	22
cuff.23967	34
cuff.24175[snord103(2e-22)]	14
cuff.24232	25
cuff.24271	31
cuff.24275[khdrbs1(2e-118)]	40
cuff.24940	10
cuff.24946	10
cuff.25102	3
cuff.2532	10
cuff.25380	8
cuff.2552	1
cuff.25555	15
cuff.26075	71
cuff.26112[eef2.1(4e-173)]	16
cuff.26287	29
cuff.2638	118
cuff.26408	5
cuff.26441[ubc(2e-95)]	12
cuff.26459	3
cuff.26489[rpl23a(2e-146)]	2
cuff.26547	0
cuff.2664	62
cuff.26820[acot9(0.0)]	12
cuff.26888[rabl5(0.0)]	72
cuff.27101	111
cuff.27437[eps8l3(3e-36)]	4
cuff.27630	20
cuff.27734	46
cuff.28101	21
cuff.28641	67
cuff.28709[bloc1s1(1e-46)]	27
cuff.2877	8
cuff.28779[ptges3(1e-150)]	103
cuff.29301	29
cuff.29773[ipo8(0.0)]	8
cuff.29847	41
cuff.29957[cd9(0.0)]	73
cuff.30031[canx(0.0)]	31
cuff.30752[csrp2(2e-123)]	78
cuff.30797	31
cuff.3083[post(2e-90)]	31
cuff.3106	6
cuff.3144[pcbd1(5e-38)]	12
cuff.31689[ckmt1b(3e-47)]	0
cuff.31789	118
cuff.32009	55
cuff.32010	55
cuff.32917	49
cuff.34060[ensxetg00000030949(2e-78)]	1
cuff.34574	50
cuff.3532	20
cuff.35862	31
cuff.3593[eif4e2(0.0)]	11
cuff.3710[dvl2(0.0)]	84
cuff.37426	2
cuff.3744	1
cuff.37602	13
cuff.37695	24
cuff.3774	31
cuff.380	1
cuff.38064[tmco1(1e-106)]	1
cuff.3842	18
cuff.38504	50
cuff.3883	91
cuff.38854	96
cuff.38855	1
cuff.3923	31
cuff.39370[mpp1(8e-62)]	68
cuff.39529	15
cuff.39612	1
cuff.39931	37
cuff.4023[dda1(1e-62)]	1
cuff.41064[ccdc72(1e-117)]	28
cuff.41340	24
cuff.41400	83
cuff.41401	83
cuff.4181	11
cuff.4206[ensxetg00000021211(2e-39)]	4
cuff.42085	13
cuff.42165	7
cuff.4228	62
cuff.42574[rps12(5e-46)]	2
cuff.43030	2
cuff.43222	18
cuff.43693[ensxetg00000030371(0.0)|rnaseh1(8e-148)]	3
cuff.43973	66
cuff.44151	10
cuff.45117	27
cuff.45613[ncl(4e-48)]	100
cuff.45781[eif4a2(2e-63)]	100
cuff.45834	18
cuff.46215	42
cuff.46702	37
cuff.46730	1
cuff.46808	7
cuff.47610	31
cuff.47709	4
cuff.47823	7
cuff.48869	52
cuff.48983[tram1(4e-149)]	9
cuff.49393	88
cuff.49465	1
cuff.4958[rps24(2e-58)]	2
cuff.49710[jrk(0.0)]	140
cuff.50571	138
cuff.50616[sept7(5e-57)]	111
cuff.50688	64
cuff.51341	0
cuff.5146	3
cuff.51565[ensxetg00000000764(1e-22)]	4
cuff.51824	37
cuff.51827	77
cuff.51838[rplp1(1e-146)]	2
cuff.5217[ensxetg00000030079(0.0)]	31
cuff.52188[snou85(1e-86)]	25
cuff.52847	6
cuff.53038	21
cuff.5322[atp6v0e1(2e-143)]	53
cuff.5388	3
cuff.539	4
cuff.54663[ubr4(0.0)]	44
cuff.54745	9
cuff.54754[psmc4(2e-170)]	82
cuff.54759	4
cuff.54848	113
cuff.55406	8
cuff.55630	28
cuff.56693	0
cuff.5673	1
cuff.56834	20
cuff.57301	13
cuff.59381[tll2(0.0)]	4
cuff.59818[pogz(0.0)]	39
cuff.60155	1
cuff.60449[dicer1(4e-76)]	8
cuff.60929	41
cuff.61145	111
cuff.61231[mars2(8e-121)]	31
cuff.61347	118
cuff.6143	34
cuff.61986	7
cuff.62075[gltscr2(4e-46)]	12
cuff.62177[rhov(2e-123)]	35
cuff.62336[aph1a(2e-48)]	3
cuff.62492[pogz(2e-125)]	59
cuff.62960[snai1(1e-130)]	51
cuff.63874	31
cuff.63943	111
cuff.64234[ensxetg00000019246(0.0)]	114
cuff.64787	82
cuff.64990	4
cuff.65010	10
cuff.65548	10
cuff.65811[lsm12(9e-61)]	3
cuff.66283	20
cuff.6834[ubc(3e-39)]	12
cuff.6835	118
cuff.6855[ensxetg00000034367(3e-27)]	2
cuff.6879	92
cuff.7439	92
cuff.7455	92
cuff.7463	92
cuff.757[ahnak(8e-29)]	96
cuff.7786[pbrm1(0.0)]	59
cuff.7787[gnl3(7e-44)]	2
cuff.8038[arcn1(0.0)]	7
cuff.8196	5
cuff.8230	31
cuff.8243	32
cuff.8252	32
cuff.8274[set(1e-58)]	1
cuff.8275[set(2e-152)]	14
cuff.8279[set(4e-44)]	3
cuff.8547	92
cuff.8560	92
cuff.8615	29
cuff.8635	1
cuff.879[sumo3(2e-73)]	3
cuff.8848	32
cuff.9001[ensxetg00000030701(5e-143)]	31
cuff.939	11
cuff.9430[foxd3(2e-166)]	51
cuff.9456	32
cuff.9484	0
cuff.9485	118
cuff.9631	32
cuff.9717[nd3(5e-53)]	2
cuff.9728[set(7e-62)]	14
cuff.9800	32
cuff.9872[ahnak(3e-90)]	96
cuff.9916	32
cuff.9984	4
cul3.l[cul3(0.0)]	105
cul3.s[cul3(0.0)]	1
cul4b.l[cul4b(0.0)]	26
cul4b.s[cul4b(0.0)]	26
cul9.l[cul9(7e-63)]	122
cuta.l[cuta(2e-28)]	11
cwc15.l[cwc15(0.0)]	11
cwc15.s[cwc15(0.0)]	11
cwc22-like.s[cwc22(0.0)]	33
cwc25.l[cwc25(2e-148)]	17
cwc25.s[cwc25(0.0)]	1
cwc27-like.1[cwc27(0.0)|srek1ip1(4e-101)]	12
cwf19l2.1[cwf19l2(4e-24)]	6
cxadr.l[cxadr(0.0)]	97
cxadr.s[cxadr(9e-74)]	1
cxcl12.l[cxcl12(3e-119)]	120
cxcl12.s[cxcl12(2e-102)]	52
cxcr4.l[cxcr4(0.0)]	19
cxcr4.s[cxcr4(0.0)]	58
cxxc1.l[cxxc1(1e-36)]	40
cxxc1.s[cxxc1(0.0)]	14
cyb5b.s[cyb5b(0.0)]	2
cyb5r3.l[cyb5r3(0.0)]	6
cybrd1.l[cybrd1(3e-39)]	75
cycs.l[cycs(0.0)]	2
cycs.s[cycs(0.0)]	11
cyfip1.l[cyfip1(0.0)]	6
cyfip1.s[cyfip1(0.0)]	101
cyfip2.s[cyfip2(0.0)]	20
cyp1c1.l[cyp1c1(0.0)]	34
cyp20a1.l[cyp20a1(0.0)]	5
cyp26a1.l[cyp26a1(0.0)]	3
cyp26a1.s[cyp26a1(0.0)]	3
cyth1-like.s[cyth1(9e-165)]	0
cyyr1.l[cyyr1(0.0)]	3
dab2ip-like.l[dab2ip(0.0)]	8
dab2ip-like.s[dab2ip(3e-106)]	19
dact1.l[dact1(0.0)]	46
dact1.s[dact1(0.0)]	67
dad1.1[dad1(1e-159)]	7
dad1.l[dad1(0.0)]	30
dag1.l[dag1(0.0)]	89
dag1.s[dag1(0.0)]	89
dap.1[dap(2e-26)]	7
dapk1.l[dapk1(1e-138)]	45
dapk3.s[dapk3(0.0)]	3
darmin.l[darmin(0.0)]	107
dars.s[dars(0.0)|mcm6.2(0.0)]	109
daw1.s[wdr69(0.0)]	56
daxx.l[daxx(0.0)]	105
dazap1.l[dazap1(0.0)]	16
dazap1.s[dazap1(3e-30)]	9
dazap2.l[dazap2(0.0)]	14
dazap2.s[dazap2(0.0)]	134
dbf4.l[dbf4(0.0)]	25
dbnl.l[dbnl(1e-60)]	1
dbnl.s[dbnl(1e-46)]	24
dbr1.l[dbr1(0.0)]	1
dbr1.s[dbr1(4e-164)]	43
dbx1.s[dbx1(0.0)]	19
dcaf10.l[dcaf10(0.0)]	14
dcaf11.l[dcaf11(0.0)]	1
dcaf12.1[dcaf12(2e-133)]	0
dcaf12.s[dcaf12(1e-111)]	30
dcaf13.l[dcaf13(0.0)]	13
dcaf13.s[dcaf13(7e-115)]	13
dcaf7.l[dcaf7(1e-158)]	1
dcaf7.s[dcaf7(0.0)]	17
dcaf8.s[dcaf8(7e-115)]	8
dcbld1.l[dcbld1(0.0)]	70
dcbld2-like.l[dcbld2(2e-162)]	59
dchs1.l[dchs1(0.0)]	48
dchs1.s[dchs1(0.0)]	48
dck.2.l[dck.2(0.0)]	1
dcp1b-like.1[dcp1b(2e-153)]	6
dcp1b-like.s[dcp1b(0.0)]	91
dcp2.l[dcp2(6e-144)]	6
dcp2.s[dcp2(4e-107)]	60
dctd.l[dctd(0.0)]	1
dctn4.s[dctn4(0.0)]	7
dctpp1.l[dctpp1(1e-155)]	127
dcun1d1.s[dcun1d1(0.0)|ensxetg00000034260(1e-95)]	33
dcun1d3.l[dcun1d3(3e-68)]	32
dcun1d5.l[dcun1d5(0.0)]	105
dda1.l[dda1(0.0)]	3
ddah2.l[ddah2(0.0)]	49
ddb1-like.s[ddb1(0.0)]	109
ddit4.l[ddit4(0.0)]	41
ddit4.s[ddit4(5e-43)]	132
ddost.l[ddost(2e-147)]	36
ddost.s[ddost(9e-146)]	7
ddr1.l[ddr1(6e-129)]	90
ddt.l	12
ddx10.s[ddx10(1e-140)]	131
ddx17.l[ddx17(0.0)]	6
ddx18.l[ddx18(2e-48)]	64
ddx18.s[ddx18(0.0)]	17
ddx20.l[ddx20(0.0)]	14
ddx21.1[ddx21(2e-126)]	103
ddx21.s[ddx21(0.0)]	100
ddx23.s[ddx23(6e-151)]	33
ddx24-like.l[ddx24(1e-91)]	103
ddx25.l[ddx25(7e-99)]	111
ddx26b.l[ddx26b(0.0)]	46
ddx27.l[ddx27(5e-115)]	27
ddx28.l[ddx28(0.0)]	139
ddx39b.l[ddx39b(0.0)]	8
ddx3x.l[ddx3x(0.0)]	76
ddx3x.s[ddx3x(0.0)]	76
ddx4.l[ddx4(0.0)]	1
ddx41.l[ddx41(0.0)]	71
ddx42-like.l[ddx42(0.0)]	80
ddx42-like.s[ddx42(5e-86)]	140
ddx43.1[ddx43(0.0)]	105
ddx46-like.l[ddx46(0.0)]	76
ddx49.1[ddx49(0.0)]	64
ddx5.l[ddx5(0.0)]	3
ddx5.s[ddx5(6e-36)]	3
ddx51-like.l[ddx51(2e-87)]	64
ddx52.l[ddx52(0.0)]	2
ddx52.s[ddx52(0.0)]	103
ddx54.l[ddx54(0.0)]	64
ddx55.s[ddx55(0.0)]	116
ddx56.l[ddx56(2e-154)]	13
ddx56.s[ddx56(5e-96)]	13
ddx6.1[ddx6(5e-23)]	137
ddx6.l[ddx6(3e-66)]	137
decr1.l[decr1(0.0)]	49
decr2-like.l[decr2(2e-101)|nme4(0.0)]	29
dedd2.l[dedd2(2e-39)]	15
dedd2.s[dedd2(5e-40)]	87
degs1.l[degs1(0.0)]	9
degs3.l[degs3(0.0)]	36
degs3.s[degs3(0.0)]	4
dek.l[dek(0.0)]	33
dennd2a.l[dennd2a(2e-85)]	88
dennd2c.l[dennd2c(5e-33)]	116
dennd3.l[dennd3(0.0)]	4
dennd4c-like.l[dennd4c(0.0)]	6
dennd6a.1[fam116a(6e-70)]	32
denr.l[denr(0.0)]	49
denr.s[denr(0.0)]	49
depdc1.l[depdc1(0.0)]	99
depdc7.l[depdc7(2e-91)]	133
depdc7.s[depdc7(0.0)]	4
derl1.l[derl1(3e-110)]	30
derl1.s[derl1(0.0)]	7
des.1.l[des.1(0.0)]	34
des.1.s[des.1(0.0)]	34
desi2.l	128
desi2.s	46
dffa.l[dffa(0.0)]	70
dfna5.l[dfna5(1e-157)]	109
dgat1-like.l[dgat1(0.0)]	4
dgat2.l[dgat2(1e-105)]	24
dgcr2.l[dgcr2(0.0)]	48
dgcr2.s[dgcr14(1e-145)|dgcr2(0.0)]	25
dgcr6.s[dgcr6(2e-38)]	71
dgkd-like.l[d2hgdh(9e-155)|dgkd(4e-36)]	5
dgkd-like.s[dgkd(1e-23)]	15
dhh.l[dhh(1e-88)]	47
dhh.s[dhh(2e-105)]	47
dhrs12.l[dhrs12(0.0)]	12
dhrs3.l[dhrs3(0.0)]	23
dhrs3.s[dhrs3(0.0)]	23
dhtkd1.l[dhtkd1(0.0)]	1
dhx15.l[dhx15(0.0)]	80
dhx15.s[dhx15(0.0)]	66
dhx16.s[dhx16(1e-46)]	27
dhx29.l[dhx29(0.0)]	5
dhx32-like.l[dhx32(0.0)]	20
dhx33.l[dhx33(1e-141)]	131
dhx36.l[dhx36(0.0)]	8
dhx36.s[dhx36(0.0)]	1
dhx38.l[dhx38(1e-58)]	16
dhx38.s[dhx38(1e-56)]	16
dhx57.l[dhx57(3e-89)]	60
diaph1.l[diaph1(0.0)]	44
dicer1.l[dicer1(0.0)]	8
diexf.l[diexf(6e-131)]	64
diexf.s[diexf(0.0)]	13
dimt1.l[dimt1l(0.0)]	27
dip2a.s[dip2a(0.0)]	48
dip2b-like.l[dip2b(0.0)]	15
dirc2.l[dirc2(0.0)]	117
dirc2.s[dirc2(0.0)]	61
dis3.l[dis3(2e-148)]	131
dis3l.l[dis3l(0.0)]	1
dis3l2-like.1.1[dis3l2(0.0)]	1
dis3l2-like.1.s[dis3l2(0.0)]	1
disp1.l[disp1(0.0)]	51
disp1.s[disp1(8e-50)]	5
dkc1-like.l[dkc1(3e-65)]	100
dlat.1[dlat(1e-75)]	1
dlat.l[dlat(0.0)]	12
dlc.l[dlc(0.0)]	41
dlc.s[dlc(0.0)]	19
dlc1.l[dlc1(3e-26)]	6
dlc1.s[dlc1(0.0)]	23
dld-like.l[dld(0.0)]	49
dlg5.1[dlg5(8e-63)]	21
dlgap5.l[dlgap5(0.0)]	1
dlgap5.s[dlgap5(0.0)]	25
dll1.l[dll1(0.0)]	20
dll1.s[dll1(3e-177)]	20
dlst.l[dlst(0.0)]	1
dlst.s[dlst(0.0)]	2
dlx2.l[dlx2(0.0)]	38
dlx2.s[dlx2(0.0)]	113
dlx3.l[dlx3(1e-80)]	35
dlx3.s[dlx3(7e-167)]	35
dlx5.l[dlx5(0.0)]	9
dlx5.s[dlx5(0.0)]	9
dlx6.l[dlx6(0.0)]	7
dlx6.s[dlx6(2e-41)]	7
dmap1.l[dmap1(0.0)]	14
dmbx1.l[dmbx1(0.0)]	102
dmbx1.s[dmbx1(0.0)]	102
dmgdh.s[pdpr(0.0)]	1
dmrt2.l[dmrt2(0.0)]	22
dmrta1.l[dmrta1(0.0)]	38
dmrta1.s[dmrta1(0.0)]	38
dmxl1-like.l[dmxl1(0.0)]	5
dnaaf2.l[dnaaf2(0.0)]	5
dnah1.l[dnah1(2e-145)]	22
dnah10.l[dnah10(0.0)]	22
dnah12.1[ensxetg00000008688(3e-49)]	22
dnah6.s[dnah6(2e-49)]	63
dnah7.l[dnah7(7e-155)]	22
dnai2.s[dnai2(0.0)]	22
dnaja1.l[dnaja1(0.0)]	3
dnaja1.s[dnaja1(0.0)]	14
dnaja2.l[dnaja2(7e-120)]	11
dnaja2.s[dnaja2(2e-140)]	17
dnaja3.l[dnaja3(0.0)]	1
dnaja4.1.l[dnaja4.1(0.0)]	9
dnajb11.l[dnajb11(0.0)]	7
dnajb11.s[dnajb11(0.0)]	70
dnajb12.l[dnajb12(0.0)]	125
dnajb12.s[dnajb12(3e-136)]	7
dnajb6.l[dnajb6(0.0)]	27
dnajb6.s[dnajb6(0.0)]	3
dnajb9.l[dnajb9(0.0)]	120
dnajb9.s[dnajb9(0.0)]	36
dnajc10-like.l[dnajc10(1e-26)]	56
dnajc10-like.s[dnajc10(4e-30)]	5
dnajc11.l[dnajc11(5e-63)]	80
dnajc11.s[dnajc11(8e-91)]	16
dnajc14-like.l[dnajc14(0.0)]	5
dnajc14-like.s[dnajc14(0.0)]	8
dnajc19.l[sepn1(0.0)]	78
dnajc2.l[dnajc2(0.0)|napepld(0.0)]	116
dnajc2.s[dnajc2(0.0)]	103
dnajc21.l[dnajc21(0.0)]	100
dnajc25.1[dnajc25(0.0)]	70
dnajc3.l[dnajc3(2e-177)]	36
dnajc30.l[dnajc30(1e-110)]	14
dnajc5g.s[dnajc5g(2e-173)]	98
dnajc6.l[dnajc6(1e-90)]	67
dnajc6.s[dnajc6(4e-84)]	67
dnajc7.l[dnajc7(0.0)]	1
dnajc7.s[dnajc7(2e-129)]	80
dnajc8.s[dnajc8(3e-106)]	3
dnali1.s[dnali1(0.0)]	72
dnm1l.s[dnm1l(0.0)]	1
dnm2.l[dnm2(8e-99)]	22
dnmt1.l[dnmt1(2e-76)]	109
dnmt1.s[dnmt1(0.0)]	109
dock1.l[dock1(6e-177)]	117
dock1.s[dock1(0.0)]	15
dock5.l[dock5(0.0)]	101
dock6-like.l[dock7(0.0)]	46
dock6-like.s[dock7(1e-74)]	48
dok1.1[dok1(4e-45)]	118
dolpp1.s[dolpp1(5e-103)]	2
donson.l[donson(0.0)]	126
dopey2.l[dopey2(0.0)]	4
dopey2.s[dopey2(0.0)]	6
dot1l.l[dot1l(0.0)]	37
dot1l.s[dot1l(0.0)]	136
dpf2.l[dpf2(0.0)]	48
dpf2.s[dpf2(4e-109)]	26
dph2.l[dph2(1e-105)]	100
dpp3.s[dpp3(0.0)]	2
dpp4.l[dpp4(0.0)]	1
dppa2/4.1[dppa2/4(6e-29)]	1
dpy19l4-like.s[dpy19l4(0.0)]	1
dpy30.l[dpy30(1e-146)]	3
dpy30.s[dpy30(6e-139)]	12
dpysl2.l[dpysl2(0.0)]	20
dpysl3.l[dpysl3(0.0)]	46
dpysl3.s[dpysl3(0.0)]	19
dpysl4.s[dpysl4(0.0)]	128
dr1.l[dr1(0.0)]	24
dr1.s[dr1(0.0)]	25
drap1.l[drap1(1e-122)]	10
drap1.s[drap1(4e-47)]	10
draxin.s[draxin(0.0)]	96
drg1.l[drg1(0.0)]	16
drg2.s[drg2(0.0)]	2
drosha.l[drosha(0.0)]	21
dsc3.l[dsc3(0.0)]	22
dsp.l[dsp(0.0)]	4
dsp.s[dsp(6e-124)]	110
dst.s[dst(3e-154)]	15
dstyk.s[dstyk(0.0)]	94
dtl.s[dtl(0.0)]	109
dtwd1.l[dtwd1(0.0)]	3
dus3l.l[dus3l(0.0)]	103
dus4l.l[dus4l(0.0)]	29
dusp1.l[dusp1(3e-36)]	12
dusp1.s[dusp1(0.0)]	18
dusp11.2.s[dusp11.2(2e-41)]	0
dusp11.l[dusp11(0.0)|tet3(0.0)]	1
dusp11.s[dusp11(0.0)]	1
dusp12.l[dusp12(0.0)]	16
dusp5.l[dusp5(2e-29)]	20
dusp5.s[dusp5(0.0)]	38
dusp6.l[dusp6(0.0)]	3
dusp6.s[dusp6(0.0)]	3
dvl1.l[dvl1(1e-136)]	5
dync1h1.l[dync1h1(0.0)]	101
dync1h1.s[dync1h1(0.0)]	5
dync1li1.s[dync1li1(0.0)]	1
dync1li2.1[dync1li2(0.0)]	8
dynll1.l[dynll1(0.0)]	11
dynll1.s[dynll1(0.0)]	28
dynll2.s[dynll2(0.0)]	14
dynlt1.l[dynlt1(3e-66)]	30
dyrk1a.2.l[dyrk1b(1e-24)]	44
dyrk2.l[dyrk2(0.0)]	136
dyrk3.l[dyrk3(6e-54)]	23
dyrk3.s[dyrk3(2e-49)]	8
dzank1.l[c20orf12(0.0)]	22
dzip1l.s[dzip1l(7e-121)]	22
e2f3.l[e2f3(0.0)]	62
e2f3.s[e2f3(0.0)]	25
e2f4.l[e2f4(2e-108)]	93
e2f4.s[e2f4(0.0)]	93
e2f5.l[e2f5(0.0)]	79
e2f5.s[e2f5(0.0)]	13
e2f8.l[e2f8(6e-21)]	84
e4f1.l[e4f1(4e-43)]	90
e4f1.s[e4f1(0.0)]	1
eaf2.s[eaf2(0.0)]	10
eapp.l[eapp(0.0)]	24
ecd.s[ecd(4e-56)]	12
eci1.l[eci1(0.0)]	10
eci2.l[eci2(0.0)]	10
ect2.l[ect2(1e-22)]	105
eda2r-like.1[eda2r(2e-146)]	8
edc3.l[edc3(0.0)]	16
edc3.s[edc3(0.0)]	1
edc4-like.l[edc4(2e-115)]	25
edc4-like.s[edc4(9e-120)|thap11(0.0)]	105
edem3-like.l[edem3(0.0)]	5
edem3-like.s[edem3(1e-128)]	69
edf1.l[edf1(2e-163)]	11
ednra.s[ednra(2e-30)]	51
eea1.l[eea1(0.0)]	8
eed.l[eed(0.0)]	139
eed.s[eed(6e-102)]	42
eef1b2.l[eef1b2(0.0)]	11
eef1g.l[eef1g(0.0)]	2
eef1g.s[eef1g(0.0)]	17
eef2.1.l[eef2.1(0.0)]	16
eef2.1.s[eef2.1(3e-158)]	16
eef2k.l[eef2k(2e-38)]	15
efcab1.s[efcab1(2e-174)]	72
efcab6.s[efcab6(0.0)]	53
efemp2.l[efemp2(3e-119)]	34
efhc1.l[efhc1(0.0)]	22
efhc2.l[efhc2(0.0)]	9
efhc2.s[efhc2(0.0)]	22
efhd1.l[efhd1(4e-90)]	81
efr3a.l[efr3a(3e-55)]	101
efs.l[efs(0.0)]	64
efs.s[efs(0.0)]	38
eftud1-like.l[eftud1(0.0)]	1
eftud2.l[eftud2(0.0)]	29
eftud2.s[eftud2(0.0)]	80
egflam-like.l[egflam(0.0)]	124
egflam-like.s[egflam(0.0)]	13
egln3.l[egln3(0.0)]	90
egr1.l[egr1(0.0)]	1
egr1.s[egr1(0.0)]	1
egr2.l[egr2(0.0)]	51
egr4.l[egr4(2e-94)]	51
ehd1.l[ehd1(0.0)]	83
ehd1.s[ehd1(0.0)]	75
ehd4.l[ehd4(0.0)]	4
ehmt2.l[ehmt2(0.0)]	46
eif1.l[eif1(1e-131)]	12
eif1.s[eif1(1e-121)]	30
eif1ad.l[eif1ad(0.0)]	27
eif1ax.l[eif1ax(0.0)]	49
eif1ax.s[eif1ax(1e-75)]	49
eif2b5.s[eif2b5(0.0)]	130
eif2s3.l[eif2s3(0.0)]	82
eif2s3.s[eif2s3(0.0)]	82
eif3a.l[eif3a(8e-100)]	21
eif3a.s[eif3a(4e-78)]	13
eif3b.l[eif3b(7e-135)]	103
eif3b.s[eif3b(0.0)]	2
eif3d.s[eif3d(0.0)]	82
eif3e.l[eif3e(2e-68)]	2
eif3e.s[eif3e(0.0)]	3
eif3h.l[eif3h(0.0)]	11
eif3h.s[eif3h(0.0)]	2
eif3i.l[eif3i(0.0)]	14
eif3i.s[eif3i(1e-37)]	2
eif3j-like.l[eif3j(0.0)]	11
eif3j-like.s[eif3j(4e-72)]	14
eif3k.l[eif3k(1e-30)]	2
eif3k.s[eif3k(0.0)]	28
eif3l.l[eif3l(2e-81)]	29
eif3l.s[eif3l(0.0)]	11
eif3m.l[eif3m(0.0)]	29
eif3m.s[eif3m(0.0)]	2
eif3s4.l[eif3g(0.0)]	28
eif3s4.s[eif3g(0.0)]	2
eif4a2.l[eif4a2(9e-87)]	13
eif4b.l[eif4b(0.0)]	11
eif4b.s[eif4b(0.0)]	2
eif4e-like.1.l[eif4e1b(7e-106)]	10
eif4e.l[eif4e(0.0)]	2
eif4e.s[eif4e(2e-31)]	2
eif4e3.s[eif4e3(0.0)]	17
eif4ebp2.l[eif4ebp2(2e-176)]	2
eif4ebp2.s[eif4ebp2(0.0)]	29
eif4g2.l[eif4g2(9e-119)]	62
eif4g2.s[eif4g2(3e-56)]	62
eif4g3-like.l[eif4g1(4e-159)]	8
eif4g3-like.s[eif4g1(1e-135)]	66
eif5a.l[eif5a(0.0)]	2
eif5a.s[eif5a(4e-121)]	2
eif5b-like.l[eif5b(4e-113)]	1
eif5b-like.s[eif5b(2e-41)]	105
eif6.l[eif6(5e-152)]	2
eif6.s[eif6(1e-58)]	64
elf2.s[elf2(3e-68)]	100
ell2.l[ell2(0.0)]	5
ell2.s[ell2(0.0)]	37
elovl1.l[elovl1(3e-131)]	5
elovl1.s[elovl1(0.0)]	9
elovl2.l[elovl2(0.0)]	63
elp3.l[elp3(0.0)]	1
emc1.s[kiaa0090(2e-96)]	15
emc10.l[c19orf63(0.0)]	2
emc10.s[c19orf63(0.0)]	16
emc2.l[ttc35(5e-41)]	16
emc2.s[ttc35(0.0)]	17
emc4.l[slc12a6(3e-58)|tmem85(0.0)]	27
emc6.s[emc6(0.0)]	40
emc7.l[c15orf24(5e-53)]	125
emc7.s[c15orf24(7e-151)]	11
emc8.s[cox4nb(0.0)]	29
emg1-like.l[emg1(0.0)]	14
emg1-like.s[emg1(0.0)]	14
emilin1.l[emilin1(5e-68)]	15
emilin2.l[emilin2(5e-68)]	19
emilin2.s[emilin2(2e-76)]	20
emilin3.1[emilin3(0.0)]	34
emilin3.s[emilin3(0.0)]	41
eml6-like.l[eml6(3e-91)]	63
emp2.l[emp2(2e-78)]	7
emp2.s[emp2(0.0)]	4
emx1.s[ensxetg00000033848(8e-132)]	38
en2.s[en2(0.0)]	0
enah.l[enah(0.0)]	91
enah.s[enah(0.0)]	20
enc1.2.l[enc1.2(0.0)]	74
enc1.l[enc1(2e-85)]	5
enc1.s[enc1(2e-116)]	8
endod1.l[endod1(0.0)]	5
endod1.s[endod1(0.0)]	9
endou.l[endou(0.0)]	56
entpd2.l[entpd2(4e-70)]	20
entpd7.l[entpd7(0.0)]	7
eny2.l[eny2(1e-139)]	40
eny2.s[eny2(4e-143)]	11
eomes.s[eomes(0.0)]	47
epas1.s[epas1(0.0)]	35
epb41l2.l[epb41l2(1e-121)]	1
epc1.l[epc1(0.0)]	85
epc1.s[epc1(0.0)]	85
epc2.l[epc2(0.0)]	94
epc2.s[epc2(0.0)]	85
epcam.l[epcam(6e-78)]	30
epcam.s[epcam(5e-88)]	125
epn1.l[epn1(2e-127)]	47
epn1.s[epn1(0.0)]	20
epn3.l[epn3(0.0)]	50
eprs-like.l[eprs(3e-95)]	104
eprs-like.s[eprs(0.0)]	98
eps15.l[eps15(6e-176)]	5
eps8l2-like.l[eps8l2(4e-80)]	5
eps8l2-like.s[eps8l2(5e-141)]	112
eral1.l[eral1(3e-91)]	2
erbb2.l[erbb2(3e-50)]	81
erbb2ip-like.l[erbb2ip(0.0)]	137
erbb2ip-like.s[erbb2ip(0.0)]	48
ercc1.l[ercc1(4e-28)]	13
ercc2.l[ercc2(0.0)]	40
ercc3.l[ercc3(0.0)]	16
ercc5.l[ercc5(7e-120)]	19
ercc6.l[ercc6(5e-94)]	76
ercc6l.l[ercc6l(3e-94)]	99
ercc8.s[ensxetg00000031181(6e-56)|ercc8(0.0)]	3
erf.l[erf(9e-94)]	123
erf.s[erf(4e-53)]	90
ergic2.s[ergic2(8e-110)]	11
ergic3.l[ergic3(4e-39)]	3
erh.l[erh(8e-134)]	11
erh.s[erh(5e-112)]	3
eri1.1[eri1(0.0)]	3
eri2.l[eri2(5e-35)]	24
erlec1.s[erlec1(0.0)]	70
erlin2.l[erlin2(0.0)]	24
erlin2.s[erlin2(3e-108)]	10
ermp1.l[ermp1(0.0)]	53
ero1l.l[ero1l(0.0)]	53
esco1.l[esco1(0.0)]	9
esco2.s[esco2(0.0)]	86
[truncated: 8,076 more rows]

## Sheet: Fig 5B&C
S6B Table	All GO terms and associated WGCNA groups
ID	Description	GeneRatio	BgRatio	pvalue	p.adjust	qvalue	geneID	Count	WGCNA_Module	Specificity	Sensitivity
GO:0045047	protein targeting to ER	72/371	86/11965	5.98493e-97	1.4298e-93	1.23163e-93	RPL10/RPL10A/RPL11/RPL12/RPL13/RPL13A/RPL14/RPL15/RPL17/RPL18/RPL18A/RPL19/RPL21/RPL22/RPL23/RPL23A/RPL24/RPL26/RPL27/RPL27A/RPL28/RPL29/RPL3/RPL31/RPL34/RPL35/RPL35A/RPL36/RPL36A/RPL37/RPL37A/RPL38/RPL39/RPL4/RPL5/RPL6/RPL7/RPL7A/RPL8/RPL9/RPLP0/RPLP1/RPLP2/RPS10/RPS11/RPS12/RPS14/RPS15/RPS15A/RPS16/RPS17/RPS19/RPS2/RPS21/RPS23/RPS24/RPS25/RPS26/RPS27A/RPS29/RPS3/RPS3A/RPS4X/RPS5/RPS6/RPS7/RPS9/…	72	2	0.98575	0.19407
GO:0006614	SRP-dependent cotranslational protein targeting to membrane	70/371	81/11965	2.69662e-96	6.44222e-93	2.77468e-93	RPL10/RPL10A/RPL11/RPL12/RPL13/RPL13A/RPL14/RPL15/RPL17/RPL18/RPL18A/RPL19/RPL21/RPL22/RPL23/RPL23A/RPL24/RPL26/RPL27/RPL27A/RPL28/RPL29/RPL3/RPL31/RPL34/RPL35/RPL35A/RPL36/RPL36A/RPL37/RPL37A/RPL38/RPL39/RPL4/RPL5/RPL6/RPL7/RPL7A/RPL8/RPL9/RPLP0/RPLP1/RPLP2/RPS10/RPS11/RPS12/RPS14/RPS15/RPS15A/RPS16/RPS17/RPS19/RPS2/RPS21/RPS23/RPS24/RPS25/RPS26/RPS27A/RPS29/RPS3/RPS3A/RPS4X/RPS5/RPS6/RPS7/RPS9/…	70	2	0.986578	0.188679
GO:0072599	establishment of protein localization to endoplasmic reticulum	72/371	89/11965	9.2691e-95	2.21439e-91	6.35828e-92	RPL10/RPL10A/RPL11/RPL12/RPL13/RPL13A/RPL14/RPL15/RPL17/RPL18/RPL18A/RPL19/RPL21/RPL22/RPL23/RPL23A/RPL24/RPL26/RPL27/RPL27A/RPL28/RPL29/RPL3/RPL31/RPL34/RPL35/RPL35A/RPL36/RPL36A/RPL37/RPL37A/RPL38/RPL39/RPL4/RPL5/RPL6/RPL7/RPL7A/RPL8/RPL9/RPLP0/RPLP1/RPLP2/RPS10/RPS11/RPS12/RPS14/RPS15/RPS15A/RPS16/RPS17/RPS19/RPS2/RPS21/RPS23/RPS24/RPS25/RPS26/RPS27A/RPS29/RPS3/RPS3A/RPS4X/RPS5/RPS6/RPS7/RPS9/…	72	2	0.985253	0.19407
GO:0006613	cotranslational protein targeting to membrane	70/371	87/11965	9.45388e-92	2.25853e-88	4.86377e-89	RPL10/RPL10A/RPL11/RPL12/RPL13/RPL13A/RPL14/RPL15/RPL17/RPL18/RPL18A/RPL19/RPL21/RPL22/RPL23/RPL23A/RPL24/RPL26/RPL27/RPL27A/RPL28/RPL29/RPL3/RPL31/RPL34/RPL35/RPL35A/RPL36/RPL36A/RPL37/RPL37A/RPL38/RPL39/RPL4/RPL5/RPL6/RPL7/RPL7A/RPL8/RPL9/RPLP0/RPLP1/RPLP2/RPS10/RPS11/RPS12/RPS14/RPS15/RPS15A/RPS16/RPS17/RPS19/RPS2/RPS21/RPS23/RPS24/RPS25/RPS26/RPS27A/RPS29/RPS3/RPS3A/RPS4X/RPS5/RPS6/RPS7/RPS9/…	70	2	0.985584	0.188679
GO:0070972	protein localization to endoplasmic reticulum	72/371	108/11965	4.4092e-84	1.05336e-80	1.81473e-81	RPL10/RPL10A/RPL11/RPL12/RPL13/RPL13A/RPL14/RPL15/RPL17/RPL18/RPL18A/RPL19/RPL21/RPL22/RPL23/RPL23A/RPL24/RPL26/RPL27/RPL27A/RPL28/RPL29/RPL3/RPL31/RPL34/RPL35/RPL35A/RPL36/RPL36A/RPL37/RPL37A/RPL38/RPL39/RPL4/RPL5/RPL6/RPL7/RPL7A/RPL8/RPL9/RPLP0/RPLP1/RPLP2/RPS10/RPS11/RPS12/RPS14/RPS15/RPS15A/RPS16/RPS17/RPS19/RPS2/RPS21/RPS23/RPS24/RPS25/RPS26/RPS27A/RPS29/RPS3/RPS3A/RPS4X/RPS5/RPS6/RPS7/RPS9/…	72	2	0.982104	0.19407
GO:0000184	nuclear-transcribed mRNA catabolic process, nonsense-mediated decay	71/371	107/11965	1.16213e-82	2.77633e-79	3.98591e-80	EIF3E/RPL10/RPL10A/RPL11/RPL12/RPL13/RPL13A/RPL14/RPL15/RPL17/RPL18/RPL18A/RPL19/RPL21/RPL22/RPL23/RPL23A/RPL24/RPL26/RPL27/RPL27A/RPL28/RPL29/RPL3/RPL31/RPL34/RPL35/RPL35A/RPL36/RPL36A/RPL37/RPL37A/RPL38/RPL39/RPL4/RPL5/RPL6/RPL7/RPL7A/RPL8/RPL9/RPLP0/RPLP1/RPLP2/RPS10/RPS11/RPS12/RPS14/RPS15/RPS15A/RPS16/RPS17/RPS19/RPS2/RPS21/RPS23/RPS24/RPS25/RPS26/RPS27A/RPS29/RPS3/RPS3A/RPS4X/RPS5/RPS6/RPS7…	71	2	0.98227	0.191375
GO:0006413	translational initiation	82/371	166/11965	1.19971e-80	2.8661e-77	3.52696e-78	ABCE1/EIF3B/EIF3E/EIF3G/EIF3H/EIF3I/EIF3K/EIF3M/EIF4B/EIF4E/EIF4EBP2/EIF6/RPL10/RPL10A/RPL11/RPL12/RPL13/RPL13A/RPL14/RPL15/RPL17/RPL18/RPL18A/RPL19/RPL21/RPL22/RPL23/RPL23A/RPL24/RPL26/RPL27/RPL27A/RPL28/RPL29/RPL3/RPL31/RPL34/RPL35/RPL35A/RPL36/RPL36A/RPL37/RPL37A/RPL38/RPL39/RPL4/RPL5/RPL6/RPL7/RPL7A/RPL8/RPL9/RPLP0/RPLP1/RPLP2/RPS10/RPS11/RPS12/RPS14/RPS15/RPS15A/RPS16/RPS17/RPS19/RPS2/RPS21/…	82	2	0.972494	0.221024
GO:0042254	ribosome biogenesis	93/371	272/11965	1.32124e-73	3.15645e-70	3.39872e-71	ABCE1/BRIX1/BYSL/DDX52/EIF6/ERAL1/EXOSC4/EXOSC7/GNL3/GNL3L/MAK16/MPHOSPH6/NAT10/NGDN/NIP7/NOP10/NOP16/NSA2/RIOK3/RPF2/RPL10/RPL10A/RPL11/RPL12/RPL13/RPL13A/RPL14/RPL15/RPL17/RPL18/RPL18A/RPL19/RPL21/RPL22/RPL23/RPL23A/RPL24/RPL26/RPL27/RPL27A/RPL28/RPL29/RPL3/RPL31/RPL34/RPL35/RPL35A/RPL36/RPL36A/RPL37/RPL37A/RPL38/RPL39/RPL4/RPL5/RPL6/RPL7/RPL7A/RPL8/RPL9/RPLP0/RPLP1/RPLP2/RPS10/RPS11/RPS12/RPS1…	93	2	0.95493	0.250674
GO:0022613	ribonucleoprotein complex biogenesis	107/371	399/11965	8.94196e-73	2.13623e-69	2.04462e-70	ABCE1/BRIX1/BYSL/CLNS1A/DDX52/EIF3B/EIF3E/EIF3G/EIF3H/EIF3I/EIF3K/EIF3M/EIF4B/EIF6/ERAL1/EXOSC4/EXOSC7/GNL3/GNL3L/MAK16/MPHOSPH6/NAT10/NGDN/NIP7/NOP10/NOP16/NSA2/NUFIP1/PRPF19/PRPF31/RIOK3/RPF2/RPL10/RPL10A/RPL11/RPL12/RPL13/RPL13A/RPL14/RPL15/RPL17/RPL18/RPL18A/RPL19/RPL21/RPL22/RPL23/RPL23A/RPL24/RPL26/RPL27/RPL27A/RPL28/RPL29/RPL3/RPL31/RPL34/RPL35/RPL35A/RPL36/RPL36A/RPL37/RPL37A/RPL38/RPL39/…	107	2	0.933886	0.28841
GO:0019080	viral gene expression	77/371	167/11965	1.36245e-72	3.25489e-69	2.80378e-70	EIF3B/EIF3G/NUP93/POLR2E/POLR2F/POLR2H/RPL10/RPL10A/RPL11/RPL12/RPL13/RPL13A/RPL14/RPL15/RPL17/RPL18/RPL18A/RPL19/RPL21/RPL22/RPL23/RPL23A/RPL24/RPL26/RPL27/RPL27A/RPL28/RPL29/RPL3/RPL31/RPL34/RPL35/RPL35A/RPL36/RPL36A/RPL37/RPL37A/RPL38/RPL39/RPL4/RPL5/RPL6/RPL7/RPL7A/RPL8/RPL9/RPLP0/RPLP1/RPLP2/RPS10/RPS11/RPS12/RPS14/RPS15/RPS15A/RPS16/RPS17/RPS19/RPS2/RPS21/RPS23/RPS24/RPS25/RPS26/RPS27A/RPS2…	77	2	0.972328	0.207547
GO:0008380	RNA splicing	47/261	351/11965	3.09388e-24	8.56077e-21	8.15482e-21	ALYREF/C1QBP/CIR1/CLK3/CPSF4/CRNKL1/CSTF3/DDX5/DNAJC8/EIF4A3/FUS/GEMIN2/HNRNPA0/PABPC1/PABPN1/PNN/POLR2G/PPIG/PPWD1/PRPF38B/PRPF39/PRPF4/PRPF6/RBM22/RBM28/RBM39/RBMX/RNF113A/SAP18/SF1/SF3A3/SF3B6/SNRNP40/SNRNP70/SNRPB2/SNRPG/SRSF1/SRSF2/SRSF3/SRSF5/SRSF6/SRSF7/SYF2/THOC5/ZMAT2/ZMAT5/ZNF326	47	3	0.941839	0.180077
GO:0006397	mRNA processing	47/261	412/11965	3.12849e-21	8.65654e-18	4.12302e-18	ALYREF/C1QBP/CHTOP/CIR1/CPSF4/CRNKL1/CSTF3/DDX5/DNAJC8/EIF4A3/FUS/GEMIN2/HNRNPA0/PABPC1/PABPN1/PNN/POLDIP3/POLR2G/PPWD1/PRPF38B/PRPF39/PRPF4/PRPF6/RBM22/RBM28/RBM39/RBMX/RNF113A/SAP18/SF1/SF3A3/SF3B6/SNRNP40/SNRNP70/SNRPB2/SNRPG/SRSF1/SRSF2/SRSF3/SRSF5/SRSF6/SRSF7/SYF2/THOC5/ZMAT2/ZMAT5/ZNF326	47	3	0.931732	0.180077
GO:0000377	RNA splicing, via transesterification reactions with bulged adenosine as nucleophile	38/261	265/11965	9.87016e-21	2.73107e-17	6.50392e-18	ALYREF/C1QBP/CRNKL1/CSTF3/DDX5/DNAJC8/EIF4A3/FUS/GEMIN2/HNRNPA0/PABPC1/PABPN1/PNN/POLR2G/PPWD1/PRPF39/PRPF4/PRPF6/RBM22/RBMX/RNF113A/SAP18/SF1/SF3A3/SF3B6/SNRNP40/SNRNP70/SNRPB2/SNRPG/SRSF1/SRSF2/SRSF3/SRSF5/SRSF6/SRSF7/SYF2/ZMAT2/ZMAT5	38	3	0.956089	0.145594
GO:0000398	mRNA splicing, via spliceosome	38/261	265/11965	9.87016e-21	2.73107e-17	6.50392e-18	ALYREF/C1QBP/CRNKL1/CSTF3/DDX5/DNAJC8/EIF4A3/FUS/GEMIN2/HNRNPA0/PABPC1/PABPN1/PNN/POLR2G/PPWD1/PRPF39/PRPF4/PRPF6/RBM22/RBMX/RNF113A/SAP18/SF1/SF3A3/SF3B6/SNRNP40/SNRNP70/SNRPB2/SNRPG/SRSF1/SRSF2/SRSF3/SRSF5/SRSF6/SRSF7/SYF2/ZMAT2/ZMAT5	38	3	0.956089	0.145594
GO:0000375	RNA splicing, via transesterification reactions	38/261	269/11965	1.69063e-20	4.67796e-17	8.91226e-18	ALYREF/C1QBP/CRNKL1/CSTF3/DDX5/DNAJC8/EIF4A3/FUS/GEMIN2/HNRNPA0/PABPC1/PABPN1/PNN/POLR2G/PPWD1/PRPF39/PRPF4/PRPF6/RBM22/RBMX/RNF113A/SAP18/SF1/SF3A3/SF3B6/SNRNP40/SNRNP70/SNRPB2/SNRPG/SRSF1/SRSF2/SRSF3/SRSF5/SRSF6/SRSF7/SYF2/ZMAT2/ZMAT5	38	3	0.955427	0.145594
GO:0006369	termination of RNA polymerase II transcription	14/261	60/11965	2.76422e-11	7.64859e-08	1.21432e-08	ALYREF/CHTOP/CSTF3/EIF4A3/PABPN1/POLDIP3/SNRPG/SRSF1/SRSF2/SRSF3/SRSF5/SRSF6/SRSF7/THOC5	14	3	0.990058	0.0536398
GO:0031123	RNA 3'-end processing	17/261	105/11965	1.0044e-10	2.77918e-07	3.782e-08	ALYREF/CHTOP/CPSF4/CSTF3/EIF4A3/ERI1/EXOSC3/PABPC1/PABPN1/POLDIP3/SRSF1/SRSF2/SRSF3/SRSF5/SRSF6/SRSF7/THOC5	17	3	0.982601	0.0651341
GO:0031124	mRNA 3'-end processing	15/261	81/11965	1.81544e-10	5.02333e-07	5.98141e-08	ALYREF/CHTOP/CPSF4/CSTF3/EIF4A3/PABPC1/PABPN1/POLDIP3/SRSF1/SRSF2/SRSF3/SRSF5/SRSF6/SRSF7/THOC5	15	3	0.986578	0.0574713
GO:0022613	ribonucleoprotein complex biogenesis	31/261	399/11965	7.27224e-10	2.01223e-06	2.12979e-07	ABCE1/C1QBP/CCDC59/CRNKL1/EIF3E/EIF4A3/EIF5/ERI1/EXOSC3/GEMIN2/ISG20L2/KRR1/LAS1L/NOB1/NUFIP1/PRPF39/PRPF6/RBFA/RBM22/RCL1/RRP7A/RSL24D1/SF1/SF3A3/SNRPG/SRSF1/SRSF5/SRSF6/THUMPD1/TSR3/UTP23	31	3	0.933886	0.118774
GO:0006353	DNA-templated transcription, termination	15/261	93/11965	1.37835e-09	3.81389e-06	3.63304e-07	ALYREF/CHTOP/CSTF3/EIF4A3/PABPN1/POLDIP3/POLR1D/SNRPG/SRSF1/SRSF2/SRSF3/SRSF5/SRSF6/SRSF7/THOC5	15	3	0.98459	0.0574713
GO:0009101	glycoprotein biosynthetic process	19/207	284/11965	4.76451e-07	0.00121019	0.00108689	B3GNT3/B3GNT7/B4GALT3/B4GALT5/BACE2/CHPF/CHST9/CHSY1/DSE/FUT4/GALNT12/GCNT4/HS6ST1/MAN1A1/MAN2A1/RPN1/SLC35D1/ST3GAL4/THBS1	19	4	0.952941	0.0917874
GO:0006023	aminoglycan biosynthetic process	11/207	103/11965	1.58139e-06	0.00401674	0.00108689	B3GNT3/B3GNT7/B4GALT3/B4GALT5/CHPF/CHST9/CHSY1/DSE/HS6ST1/SLC35D1/ST3GAL4	11	4	0.982933	0.0531401
GO:0006024	glycosaminoglycan biosynthetic process	11/207	103/11965	1.58139e-06	0.00401674	0.00108689	B3GNT3/B3GNT7/B4GALT3/B4GALT5/CHPF/CHST9/CHSY1/DSE/HS6ST1/SLC35D1/ST3GAL4	11	4	0.982933	0.0531401
GO:1903510	mucopolysaccharide metabolic process	11/207	104/11965	1.74196e-06	0.00442459	0.00108689	B3GNT3/B3GNT7/B4GALT3/B4GALT5/CHPF/CHST9/CHSY1/DSE/HGF/SLC35D1/ST3GAL4	11	4	0.982767	0.0531401
GO:0009100	glycoprotein metabolic process	19/207	318/11965	2.60503e-06	0.00661678	0.00130032	B3GNT3/B3GNT7/B4GALT3/B4GALT5/BACE2/CHPF/CHST9/CHSY1/DSE/FUT4/GALNT12/GCNT4/HS6ST1/MAN1A1/MAN2A1/RPN1/SLC35D1/ST3GAL4/THBS1	19	4	0.947307	0.0917874
GO:0030203	glycosaminoglycan metabolic process	12/207	146/11965	8.44333e-06	0.0214461	0.00337138	B3GNT3/B3GNT7/B4GALT3/B4GALT5/CHPF/CHST9/CHSY1/DSE/HGF/HS6ST1/SLC35D1/ST3GAL4	12	4	0.975808	0.057971
GO:0044272	sulfur compound biosynthetic process	13/207	173/11965	9.45578e-06	0.0240177	0.00337138	ACSL4/AMD1/B3GNT3/B3GNT7/B4GALT3/B4GALT5/CHPF/CHST9/CHSY1/DSE/HS6ST1/SLC35D1/ST3GAL4	13	4	0.971334	0.0628019
GO:0006022	aminoglycan metabolic process	12/207	150/11965	1.11338e-05	0.0282797	0.00347344	B3GNT3/B3GNT7/B4GALT3/B4GALT5/CHPF/CHST9/CHSY1/DSE/HGF/HS6ST1/SLC35D1/ST3GAL4	12	4	0.975145	0.057971
GO:0006888	ER to Golgi vesicle-mediated transport	25/170	159/11965	2.04627e-19	4.32581e-16	4.07745e-16	ARCN1/ARF1/ARFGAP1/ARFGAP2/COG1/COG4/COG7/COPA/COPB2/COPE/COPG1/DCTN4/GOPC/GOSR1/MCFD2/MIA3/RAB1A/SEC24D/STX5/TMED2/TMED7/TMED9/TMEM115/USO1/VAPA	25	7	0.973654	0.147059
GO:0048193	Golgi vesicle transport	29/170	274/11965	1.53703e-17	3.24927e-14	1.53136e-14	ARCN1/ARF1/ARFGAP1/ARFGAP2/COG1/COG4/COG7/COPA/COPB2/COPE/COPG1/DCTN4/GCC1/GOPC/GOSR1/MCFD2/MIA3/PICK1/RAB1A/SEC24D/STX5/SURF4/TMED2/TMED7/TMED9/TMEM115/USO1/VAPA/VPS54	29	7	0.954598	0.170588
GO:0006890	retrograde vesicle-mediated transport, Golgi to ER	16/170	71/11965	2.19879e-15	4.64823e-12	1.46046e-12	ARCN1/ARFGAP1/ARFGAP2/COG4/COG7/COPA/COPB2/COPE/COPG1/PICK1/RAB1A/SURF4/TMED2/TMED7/TMED9/TMEM115	16	7	0.988235	0.0941176
GO:0006900	membrane budding	13/170	94/11965	6.7363e-10	1.42405e-06	3.35574e-07	ARF1/CHMP1B/CHMP2B/CHMP4B/MCFD2/MIA3/RAB1A/SEC24D/STX5/TMED2/TMED9/USO1/VAPA	13	7	0.984424	0.0764706
GO:0006486	protein glycosylation	18/170	216/11965	1.57242e-09	3.3241e-06	5.2221e-07	ALG2/B3GALT6/C1GALT1/COG7/DAD1/DDOST/DHDDS/DPAGT1/GALNT7/MAN1B1/MCFD2/MGAT2/NUS1/RPN1/RPN2/SRD5A3/TMEM115/UBE2G2	18	7	0.964209	0.105882
GO:0043413	macromolecule glycosylation	18/170	216/11965	1.57242e-09	3.3241e-06	5.2221e-07	ALG2/B3GALT6/C1GALT1/COG7/DAD1/DDOST/DHDDS/DPAGT1/GALNT7/MAN1B1/MCFD2/MGAT2/NUS1/RPN1/RPN2/SRD5A3/TMEM115/UBE2G2	18	7	0.964209	0.105882
GO:0070085	glycosylation	18/170	222/11965	2.44164e-09	5.16163e-06	6.95041e-07	ALG2/B3GALT6/C1GALT1/COG7/DAD1/DDOST/DHDDS/DPAGT1/GALNT7/MAN1B1/MCFD2/MGAT2/NUS1/RPN1/RPN2/SRD5A3/TMEM115/UBE2G2	18	7	0.963215	0.105882
GO:0009101	glycoprotein biosynthetic process	20/170	284/11965	3.52225e-09	7.44603e-06	8.77318e-07	ALG2/B3GALT6/C1GALT1/CANT1/CHPF/COG7/DAD1/DDOST/DHDDS/DPAGT1/GALNT7/MAN1B1/MCFD2/MGAT2/NUS1/RPN1/RPN2/SRD5A3/TMEM115/UBE2G2	20	7	0.952941	0.117647
GO:0009100	glycoprotein metabolic process	21/170	318/11965	4.4023e-09	9.30646e-06	9.74684e-07	ALG2/B3GALT6/C1GALT1/CANT1/CHPF/COG7/DAD1/DDOST/DHDDS/DPAGT1/GALNT7/MAN1B1/MCFD2/MGAT2/NUS1/RAB1A/RPN1/RPN2/SRD5A3/TMEM115/UBE2G2	21	7	0.947307	0.123529
GO:0034976	response to endoplasmic reticulum stress	16/170	224/11965	1.16855e-07	0.000247031	2.32849e-05	ARFGAP1/CREB3L1/CREB3L4/DERL1/DNAJB11/EIF2AK3/ERN2/FAF2/HSPA5/MAN1B1/PPP1R15A/RNF121/SEC62/SEL1L/UBE2G2/UFM1	16	7	0.962883	0.0941176
GO:0006913	nucleocytoplasmic transport	18/167	380/11965	5.87819e-06	0.0137785	0.00846028	AKAP13/DAB2IP/DDX39B/GEMIN4/GEMIN5/HES1/IPO5/IPO7/IPO8/NDC1/PIK3R2/RANBP3/SEH1L/SMG6/TMEM110/TNPO1/XPO4/XPO5	18	8	0.937034	0.107784
GO:0051169	nuclear transport	18/167	387/11965	7.56092e-06	0.0177228	0.00846028	AKAP13/DAB2IP/DDX39B/GEMIN4/GEMIN5/HES1/IPO5/IPO7/IPO8/NDC1/PIK3R2/RANBP3/SEH1L/SMG6/TMEM110/TNPO1/XPO4/XPO5	18	8	0.935874	0.107784
GO:0090596	sensory organ morphogenesis	16/174	223/11965	1.51807e-07	0.000412914	0.000381275	BCAR3/DLX5/DVL3/EYA1/FJX1/FOXI1/FZD6/GATA3/GRHL3/HIPK1/MAN2A1/PRDM1/PRKCI/SIX4/STAT3/TBX2	16	9	0.963049	0.091954
GO:0032119	sequestering of zinc ion	4/174	10/11965	8.47499e-06	0.023052	0.00798393	SLC30A10/SLC30A5/SLC30A7/SLC30A8	4	9	0.998343	0.0229885
GO:0010256	endomembrane system organization	21/174	493/11965	9.53655e-06	0.0259394	0.00798393	ANO9/ARFGEF2/CCDC47/CDH1/CHMP2B/CLCN3/COG3/FNBP1L/GAS6/GOLGA2/HOOK2/KIFC3/KRT18/LMAN2L/PRKCD/PRKCI/RHOG/TMEM150A/TMF1/TSPAN15/USO1	21	9	0.91831	0.12069
GO:0010803	regulation of tumor necrosis factor-mediated signaling pathway	6/174	37/11965	1.38763e-05	0.0377434	0.00871283	CPNE1/GAS6/GSTP1/HIPK1/RFFL/TAX1BP1	6	9	0.993869	0.0344828
GO:0009205	purine ribonucleoside triphosphate metabolic process	13/161	208/11965	4.5335e-06	0.0106945	0.00476301	ALDOA/COX7A2L/ENO1/MSH2/NDUFA6/NME4/NME7/PGM1/PKM/PPIF/PRKAA1/SDHC/UQCRC2	13	10	0.965534	0.0807453
GO:0009199	ribonucleoside triphosphate metabolic process	13/161	212/11965	5.58542e-06	0.013176	0.00476301	ALDOA/COX7A2L/ENO1/MSH2/NDUFA6/NME4/NME7/PGM1/PKM/PPIF/PRKAA1/SDHC/UQCRC2	13	10	0.964872	0.0807453
GO:0009144	purine nucleoside triphosphate metabolic process	13/161	215/11965	6.51059e-06	0.0153585	0.00476301	ALDOA/COX7A2L/ENO1/MSH2/NDUFA6/NME4/NME7/PGM1/PKM/PPIF/PRKAA1/SDHC/UQCRC2	13	10	0.964374	0.0807453
GO:0044282	small molecule catabolic process	15/161	297/11965	1.11679e-05	0.0263452	0.00489943	ALDOA/CRAT/CTH/ECI1/ECI2/ENO1/ETFA/FTCD/GCDH/HADH/HSD17B10/PGM1/PKM/SHMT1/UROC1	15	10	0.950787	0.0931677
GO:0009141	nucleoside triphosphate metabolic process	13/161	233/11965	1.54759e-05	0.0365077	0.00489943	ALDOA/COX7A2L/ENO1/MSH2/NDUFA6/NME4/NME7/PGM1/PKM/PPIF/PRKAA1/SDHC/UQCRC2	13	10	0.961392	0.0807453
GO:0019362	pyridine nucleotide metabolic process	9/161	109/11965	1.56265e-05	0.0368629	0.00489943	ALDOA/ENO1/GPD1L/NAMPT/PGM1/PKM/PRKAA1/RPIA/TKT	9	10	0.981939	0.0559006
GO:0046496	nicotinamide nucleotide metabolic process	9/161	109/11965	1.56265e-05	0.0368629	0.00489943	ALDOA/ENO1/GPD1L/NAMPT/PGM1/PKM/PRKAA1/RPIA/TKT	9	10	0.981939	0.0559006
GO:0008380	RNA splicing	38/152	351/11965	3.89584e-25	6.98524e-22	6.11442e-22	BCAS2/BUD31/CSTF2/CWC15/DDX39A/GTF2F1/GTF2F2/HNRNPA1/HNRNPD/HNRNPH3/HNRNPL/MAGOH/PHF5A/POLR2D/POLR2G/PPP2CA/PRPF18/PRPF31/PSPC1/PUF60/RBM8A/SAP18/SF3B5/SNRNP27/SNRNP70/SNRPB/SNRPD1/SNRPG/SRSF9/SYF2/THOC1/THOC7/TIA1/TRA2B/TXNL4A/UBL5/USB1/YBX1	38	11	0.941839	0.25
GO:0000377	RNA splicing, via transesterification reactions with bulged adenosine as nucleophile	33/152	265/11965	9.04841e-24	1.62238e-20	4.6227e-21	BCAS2/BUD31/CSTF2/CWC15/DDX39A/GTF2F1/GTF2F2/HNRNPA1/HNRNPD/HNRNPH3/HNRNPL/MAGOH/PHF5A/POLR2D/POLR2G/PRPF18/PRPF31/PSPC1/RBM8A/SAP18/SF3B5/SNRNP27/SNRNP70/SNRPB/SNRPD1/SNRPG/SRSF9/SYF2/TIA1/TRA2B/TXNL4A/UBL5/YBX1	33	11	0.956089	0.217105
GO:0000398	mRNA splicing, via spliceosome	33/152	265/11965	9.04841e-24	1.62238e-20	4.6227e-21	BCAS2/BUD31/CSTF2/CWC15/DDX39A/GTF2F1/GTF2F2/HNRNPA1/HNRNPD/HNRNPH3/HNRNPL/MAGOH/PHF5A/POLR2D/POLR2G/PRPF18/PRPF31/PSPC1/RBM8A/SAP18/SF3B5/SNRNP27/SNRNP70/SNRPB/SNRPD1/SNRPG/SRSF9/SYF2/TIA1/TRA2B/TXNL4A/UBL5/YBX1	33	11	0.956089	0.217105
GO:0006397	mRNA processing	39/152	412/11965	1.25082e-23	2.24271e-20	4.6227e-21	BCAS2/BUD31/CSTF2/CWC15/DDX39A/GTF2F1/GTF2F2/HNRNPA1/HNRNPD/HNRNPH3/HNRNPL/MAGOH/PHF5A/POLR2D/POLR2G/PRPF18/PRPF31/PSPC1/PUF60/RBM8A/SAP18/SARNP/SF3B5/SNRNP27/SNRNP70/SNRPB/SNRPD1/SNRPG/SRSF9/SSU72/SYF2/THOC1/THOC7/TIA1/TRA2B/TXNL4A/UBL5/USB1/YBX1	39	11	0.931732	0.256579
GO:0000375	RNA splicing, via transesterification reactions	33/152	269/11965	1.47269e-23	2.64054e-20	4.6227e-21	BCAS2/BUD31/CSTF2/CWC15/DDX39A/GTF2F1/GTF2F2/HNRNPA1/HNRNPD/HNRNPH3/HNRNPL/MAGOH/PHF5A/POLR2D/POLR2G/PRPF18/PRPF31/PSPC1/RBM8A/SAP18/SF3B5/SNRNP27/SNRNP70/SNRPB/SNRPD1/SNRPG/SRSF9/SYF2/TIA1/TRA2B/TXNL4A/UBL5/YBX1	33	11	0.955427	0.217105
GO:0031123	RNA 3'-end processing	14/152	105/11965	5.2978e-11	9.49896e-08	1.38579e-08	CSTF2/DDX39A/EXOSC5/EXOSC8/FBL/MAGOH/POLR2D/RBM8A/SARNP/SRSF9/SSU72/THOC1/THOC7/USB1	14	11	0.982601	0.0921053
GO:0006369	termination of RNA polymerase II transcription	11/152	60/11965	1.94053e-10	3.47938e-07	4.35088e-08	CSTF2/DDX39A/MAGOH/RBM8A/SARNP/SNRPB/SNRPG/SRSF9/SSU72/THOC1/THOC7	11	11	0.990058	0.0723684
GO:0010608	posttranscriptional regulation of gene expression	23/152	389/11965	6.82291e-10	1.22335e-06	1.33855e-07	CIRBP/EIF3H/EIF3J/EIF3L/EIF4A1/EIF4B/EIF4E2/EXOSC5/EXOSC8/HNRNPD/MAGOH/POLR2D/POLR2G/PSMA3/PSMB1/PSMD11/PSMD13/PSMD4/PSMD7/RBM8A/SARNP/TIA1/YBX1	23	11	0.935543	0.151316
GO:0022613	ribonucleoprotein complex biogenesis	22/152	399/11965	6.0725e-09	1.0888e-05	1.05896e-06	CIRBP/EIF3H/EIF3J/EIF3L/EIF4B/EXOSC5/EXOSC8/FBL/IMP3/IMP4/NOC4L/POLR2D/PRPF18/PRPF31/RPS19/SNRPB/SNRPD1/SNRPG/SRSF9/TXNL4A/WDR18/YAE1D1	22	11	0.933886	0.144737
GO:0006353	DNA-templated transcription, termination	11/152	93/11965	2.41162e-08	4.32403e-05	3.78497e-06	CSTF2/DDX39A/MAGOH/RBM8A/SARNP/SNRPB/SNRPG/SRSF9/SSU72/THOC1/THOC7	11	11	0.98459	0.0723684
GO:0051301	cell division	19/147	479/11965	6.22229e-06	0.0134899	0.0131782	CCDC124/CCNB2/CDC123/CDCA8/CHMP5/CHMP6/CIB1/DCTN3/GNAI1/HAUS5/HAUS7/KIF2A/MPLKIP/POU5F1/SEPT2/SKA3/TIPIN/TOP1/ZNF830	19	12	0.92063	0.129252
GO:0042254	ribosome biogenesis	28/110	272/11965	5.05109e-22	8.5313e-19	6.45121e-19	AAMP/BOP1/C1QBP/DCAF13/DDX56/DIEXF/GTPBP4/LTV1/MAK16/METTL16/NLE1/NMD3/NOC2L/NOM1/NVL/PA2G4/PWP2/RCL1/RIOK1/RRP1B/RRP7A/SBDS/SDAD1/WDR12/WDR18/WDR3/WDR36/WDR43	28	13	0.95493	0.254545
GO:0022613	ribonucleoprotein complex biogenesis	32/110	399/11965	7.94896e-22	1.34258e-18	6.45121e-19	AAMP/BOP1/C1QBP/DCAF13/DDX56/DIEXF/EIF3A/GTPBP4/LTV1/MAK16/METTL16/NLE1/NMD3/NOC2L/NOM1/NVL/PA2G4/PRMT5/PRMT7/PWP2/RCL1/RIOK1/RRP1B/RRP7A/SBDS/SDAD1/TGS1/WDR12/WDR18/WDR3/WDR36/WDR43	32	13	0.933886	0.290909
GO:0006364	rRNA processing	20/110	220/11965	8.39109e-15	1.41725e-11	4.54002e-12	BOP1/DCAF13/DDX56/DIEXF/GTPBP4/LTV1/MAK16/METTL16/PA2G4/PWP2/RCL1/RIOK1/RRP1B/RRP7A/SBDS/WDR12/WDR18/WDR3/WDR36/WDR43	20	13	0.963546	0.181818
GO:0016072	rRNA metabolic process	20/110	225/11965	1.2943e-14	2.18607e-11	5.25212e-12	BOP1/DCAF13/DDX56/DIEXF/GTPBP4/LTV1/MAK16/METTL16/PA2G4/PWP2/RCL1/RIOK1/RRP1B/RRP7A/SBDS/WDR12/WDR18/WDR3/WDR36/WDR43	20	13	0.962717	0.181818
GO:0034470	ncRNA processing	22/110	344/11965	4.81757e-13	8.13688e-10	1.56394e-10	BOP1/DCAF13/DDX56/DIEXF/GTPBP4/LTV1/MAK16/METTL16/PA2G4/PWP2/RCL1/RIOK1/RRP1B/RRP7A/RTCB/SBDS/TRMT10C/WDR12/WDR18/WDR3/WDR36/WDR43	22	13	0.942999	0.2
GO:0034660	ncRNA metabolic process	23/110	484/11965	5.99624e-11	1.01277e-07	1.62214e-08	BOP1/DCAF13/DDX56/DIEXF/GTPBP4/LTV1/MAK16/METTL16/PA2G4/PWP2/QARS/RCL1/RIOK1/RRP1B/RRP7A/RTCB/SBDS/TRMT10C/WDR12/WDR18/WDR3/WDR36/WDR43	23	13	0.919801	0.209091
GO:0042274	ribosomal small subunit biogenesis	8/110	54/11965	2.89035e-08	4.8818e-05	6.70214e-06	DCAF13/DIEXF/LTV1/NOM1/PWP2/RCL1/RRP7A/WDR3	8	13	0.991052	0.0727273
GO:0042273	ribosomal large subunit biogenesis	8/110	60/11965	6.79075e-08	0.000114696	1.37781e-05	AAMP/BOP1/GTPBP4/MAK16/NLE1/NOC2L/SDAD1/WDR12	8	13	0.990058	0.0727273
GO:0000462	maturation of SSU-rRNA from tricistronic rRNA transcript (SSU-rRNA, 5.8S rRNA, LSU-rRNA)	5/110	33/11965	1.15871e-05	0.0195707	0.00208975	DCAF13/DIEXF/PWP2/RCL1/WDR3	5	13	0.994532	0.0454545
GO:0030490	maturation of SSU-rRNA	5/110	39/11965	2.69031e-05	0.0454393	0.0043668	DCAF13/DIEXF/PWP2/RCL1/WDR3	5	13	0.993538	0.0454545
GO:0006397	mRNA processing	19/108	412/11965	4.1537e-09	5.7321e-06	5.11998e-06	CCNH/CPSF3/DDX20/HNRNPK/LSM2/LSM3/LUC7L/POLR2B/PPP4R2/PRPF38A/RBBP6/RBM17/RBM7/RNMT/SF3B2/SRSF3/THOC3/WDR77/YBX1	19	14	0.931732	0.175926
GO:0008380	RNA splicing	16/108	351/11965	9.36342e-08	0.000129215	5.77082e-05	CPSF3/DDX20/HNRNPK/LSM2/LSM3/LUC7L/POLR2B/PPP4R2/PRPF38A/RBM17/RBM7/SF3B2/SRSF3/THOC3/WDR77/YBX1	16	14	0.941839	0.148148
GO:0000377	RNA splicing, via transesterification reactions with bulged adenosine as nucleophile	13/108	265/11965	7.26968e-07	0.00100322	0.000212296	CPSF3/DDX20/HNRNPK/LSM2/LSM3/LUC7L/POLR2B/RBM17/RBM7/SF3B2/SRSF3/WDR77/YBX1	13	14	0.956089	0.12037
GO:0000398	mRNA splicing, via spliceosome	13/108	265/11965	7.26968e-07	0.00100322	0.000212296	CPSF3/DDX20/HNRNPK/LSM2/LSM3/LUC7L/POLR2B/RBM17/RBM7/SF3B2/SRSF3/WDR77/YBX1	13	14	0.956089	0.12037
GO:0000375	RNA splicing, via transesterification reactions	13/108	269/11965	8.6115e-07	0.00118839	0.000212296	CPSF3/DDX20/HNRNPK/LSM2/LSM3/LUC7L/POLR2B/RBM17/RBM7/SF3B2/SRSF3/WDR77/YBX1	13	14	0.955427	0.12037
GO:0010976	positive regulation of neuron projection development	12/115	194/11965	3.36984e-07	0.000594777	0.000555137	ARHGAP35/CLIP1/EEF2K/ILK/MACF1/MAP1B/PTPRD/RAPGEF2/ROBO1/SLIT2/SNX3/TMEM30A	12	15	0.967854	0.104348
GO:0022604	regulation of cell morphogenesis	16/115	400/11965	1.30775e-06	0.00230818	0.00107717	ARHGAP35/CAPZB/DLG1/DOCK1/EEF2K/ILK/LARP4/MACF1/MAP1B/PHIP/PTPRD/RAPGEF2/ROBO1/SLIT2/STRIP1/ZMYM4	16	15	0.93372	0.13913
GO:0031346	positive regulation of cell projection organization	12/115	258/11965	6.73483e-06	0.011887	0.00297346	ARHGAP35/CLIP1/EEF2K/ILK/MACF1/MAP1B/PTPRD/RAPGEF2/ROBO1/SLIT2/SNX3/TMEM30A	12	15	0.957249	0.104348
GO:0045666	positive regulation of neuron differentiation	12/115	260/11965	7.28579e-06	0.0128594	0.00297346	ARHGAP35/CLIP1/EEF2K/ILK/MACF1/MAP1B/PTPRD/RAPGEF2/ROBO1/SLIT2/SNX3/TMEM30A	12	15	0.956918	0.104348
GO:0010770	positive regulation of cell morphogenesis involved in differentiation	8/115	108/11965	9.02487e-06	0.0159289	0.00297346	DOCK1/EEF2K/ILK/MACF1/MAP1B/PTPRD/ROBO1/SLIT2	8	15	0.982104	0.0695652
GO:0072659	protein localization to plasma membrane	10/115	188/11965	1.29065e-05	0.02278	0.00354363	CLIP1/CSK/DLG1/FCHO2/GOLGA7/KIF5B/MACF1/RAPGEF2/ROCK1/WNK3	10	15	0.968848	0.0869565
GO:1990778	protein localization to cell periphery	10/115	199/11965	2.11546e-05	0.0373378	0.00497848	CLIP1/CSK/DLG1/FCHO2/GOLGA7/KIF5B/MACF1/RAPGEF2/ROCK1/WNK3	10	15	0.967026	0.0869565
GO:0036503	ERAD pathway	7/102	80/11965	5.074e-06	0.00757549	0.00586268	MARCH6/PSMC1/PSMC2/PSMC6/RNF139/TMEM259/VCP	7	16	0.986744	0.0686275
GO:2000058	regulation of protein ubiquitination involved in ubiquitin-dependent protein catabolic process	7/102	87/11965	8.88993e-06	0.0132727	0.00586268	BTRC/PDCL3/PSMC1/PSMC2/PSMC6/PSMD14/RNF139	7	16	0.985584	0.0686275
GO:0034976	response to endoplasmic reticulum stress	10/102	224/11965	2.04894e-05	0.0305906	0.00878788	EEF2/MARCH6/PSMC1/PSMC2/PSMC6/RNF139/SCAMP5/TARDBP/TMEM259/VCP	10	16	0.962883	0.0980392
GO:0051123	RNA polymerase II transcriptional preinitiation complex assembly	4/102	21/11965	2.66512e-05	0.0397902	0.00878788	PSMC1/PSMC2/PSMC6/TAF2	4	16	0.99652	0.0392157
GO:0006397	mRNA processing	21/92	412/11965	3.44133e-12	5.42009e-09	4.87219e-09	ALYREF/CHTOP/CSTF3/DDX39A/EIF4A3/FAM103A1/HNRNPK/LSM3/LSM6/LUC7L/LUC7L2/NCBP2/NUDT21/PDE12/PLRG1/POLR2C/RSRC1/SARNP/SF3B6/SNRNP40/SNRPC	21	17	0.931732	0.228261
GO:0000377	RNA splicing, via transesterification reactions with bulged adenosine as nucleophile	17/92	265/11965	1.41849e-11	2.23412e-08	6.37305e-09	ALYREF/CSTF3/DDX39A/EIF4A3/HNRNPK/LSM3/LSM6/LUC7L/LUC7L2/NCBP2/NUDT21/PLRG1/POLR2C/RSRC1/SF3B6/SNRNP40/SNRPC	17	17	0.956089	0.184783
GO:0000398	mRNA splicing, via spliceosome	17/92	265/11965	1.41849e-11	2.23412e-08	6.37305e-09	ALYREF/CSTF3/DDX39A/EIF4A3/HNRNPK/LSM3/LSM6/LUC7L/LUC7L2/NCBP2/NUDT21/PLRG1/POLR2C/RSRC1/SF3B6/SNRNP40/SNRPC	17	17	0.956089	0.184783
GO:0000375	RNA splicing, via transesterification reactions	17/92	269/11965	1.80056e-11	2.83589e-08	6.37305e-09	ALYREF/CSTF3/DDX39A/EIF4A3/HNRNPK/LSM3/LSM6/LUC7L/LUC7L2/NCBP2/NUDT21/PLRG1/POLR2C/RSRC1/SF3B6/SNRNP40/SNRPC	17	17	0.955427	0.184783
GO:0006403	RNA localization	13/92	171/11965	5.50428e-10	8.66925e-07	1.55858e-07	ALYREF/CCT3/CHTOP/DDX39A/EIF4A3/NCBP2/NHP2/NUP50/NUP62/NXT2/RAN/SARNP/TOMM20	13	17	0.971665	0.141304
GO:0008380	RNA splicing	17/92	351/11965	1.14185e-09	1.79842e-06	2.69437e-07	ALYREF/CSTF3/DDX39A/EIF4A3/HNRNPK/LSM3/LSM6/LUC7L/LUC7L2/NCBP2/NUDT21/PLRG1/POLR2C/RSRC1/SF3B6/SNRNP40/SNRPC	17	17	0.941839	0.184783
GO:0015931	nucleobase-containing compound transport	1992-12-01	166/11965	4.74159e-09	7.468e-06	9.59012e-07	ALYREF/CHTOP/DDX39A/EIF4A3/NCBP2/NUP50/NUP62/NXT2/RAN/SARNP/SLC29A3/TOMM20	12	17	0.972494	0.130435
GO:0050657	nucleic acid transport	1992-11-01	139/11965	8.41621e-09	1.32555e-05	1.32395e-06	ALYREF/CHTOP/DDX39A/EIF4A3/NCBP2/NUP50/NUP62/NXT2/RAN/SARNP/TOMM20	11	17	0.976968	0.119565
GO:0050658	RNA transport	1992-11-01	139/11965	8.41621e-09	1.32555e-05	1.32395e-06	ALYREF/CHTOP/DDX39A/EIF4A3/NCBP2/NUP50/NUP62/NXT2/RAN/SARNP/TOMM20	11	17	0.976968	0.119565
GO:0051236	establishment of RNA localization	1992-11-01	142/11965	1.0539e-08	1.65989e-05	1.4921e-06	ALYREF/CHTOP/DDX39A/EIF4A3/NCBP2/NUP50/NUP62/NXT2/RAN/SARNP/TOMM20	11	17	0.976471	0.119565
GO:0072070	loop of Henle development	1979-04-01	11/11965	5.60822e-07	0.000918627	0.000832969	HES5/IRX1/IRX3/JAG1	4	19	0.998177	0.0506329
GO:0051962	positive regulation of nervous system development	1979-12-01	376/11965	5.96262e-06	0.00976677	0.00246506	CXCR4/DAB2IP/DPYSL3/FZD3/GPRC5B/IRX3/LRRN1/MARK2/NSMF/NTN1/PAX6/TIAM1	12	19	0.937697	0.151899
GO:0007411	axon guidance	1979-09-01	200/11965	6.37515e-06	0.0104425	0.00246506	ALCAM/BOC/CELSR3/EFNB3/FZD3/NCAM1/NTN1/PAX6/ROBO3	9	19	0.96686	0.113924
GO:0097485	neuron projection guidance	1979-09-01	201/11965	6.63871e-06	0.0108742	0.00246506	ALCAM/BOC/CELSR3/EFNB3/FZD3/NCAM1/NTN1/PAX6/ROBO3	9	19	0.966694	0.113924
GO:0050769	positive regulation of neurogenesis	1979-11-01	328/11965	9.50589e-06	0.0155706	0.00282375	CXCR4/DAB2IP/DPYSL3/FZD3/GPRC5B/IRX3/MARK2/NSMF/NTN1/PAX6/TIAM1	11	19	0.94565	0.139241
GO:0001764	neuron migration	1979-07-01	117/11965	1.15687e-05	0.0189496	0.00286377	CELSR3/DAB2IP/FZD3/MARK2/NSMF/NTN1/PAX6	7	19	0.980613	0.0886076
GO:0048812	neuron projection morphogenesis	13/79	484/11965	1.51425e-05	0.0248035	0.00321295	ALCAM/BOC/CELSR3/DAB2IP/EFNB3/FZD3/MARK2/NCAM1/NSMF/NTN1/PAX6/ROBO3/TIAM1	13	19	0.919801	0.164557
GO:0035282	segmentation	1979-06-01	87/11965	2.25642e-05	0.0369602	0.00418923	CRB2/HES5/IRX1/IRX3/LFNG/PCDH8	6	19	0.985584	0.0759494
GO:0007409	axonogenesis	1979-11-01	366/11965	2.64302e-05	0.0432927	0.00436176	ALCAM/BOC/CELSR3/EFNB3/FZD3/MARK2/NCAM1/NTN1/PAX6/ROBO3/TIAM1	11	19	0.939354	0.139241
GO:0035239	tube morphogenesis	13/65	324/11965	1.53098e-08	2.44498e-05	2.17077e-05	ARL13B/BMP2/DLL1/FZD2/FZD6/GLI1/HIF1A/LMO4/NRARP/PTK7/RHOB/TRIM71/VANGL2	13	20	0.946313	0.2
GO:0060562	epithelial tube morphogenesis	1965-12-01	289/11965	4.03477e-08	6.44353e-05	2.86044e-05	ARL13B/BMP2/DLL1/FZD2/FZD6/HIF1A/LMO4/NRARP/PTK7/RHOB/TRIM71/VANGL2	12	20	0.952113	0.184615
GO:0021915	neural tube development	1965-09-01	150/11965	1.05706e-07	0.000168813	4.996e-05	ARL13B/FOXB1/FZD2/FZD6/HIF1A/LMO4/PTK7/TRIM71/VANGL2	9	20	0.975145	0.138462
GO:0002009	morphogenesis of an epithelium	14/65	466/11965	1.49815e-07	0.000239255	5.31056e-05	ARL13B/BMP2/CELSR2/DLL1/FZD2/FZD6/HIF1A/LMO4/NRARP/PTK7/RHOB/TIAM1/TRIM71/VANGL2	14	20	0.922784	0.215385
GO:0014020	primary neural tube formation	1965-07-01	89/11965	4.86719e-07	0.00077729	0.000138023	FZD2/FZD6/HIF1A/LMO4/PTK7/TRIM71/VANGL2	7	20	0.985253	0.107692
GO:0001841	neural tube formation	1965-07-01	98/11965	9.40532e-07	0.00150203	0.000222263	FZD2/FZD6/HIF1A/LMO4/PTK7/TRIM71/VANGL2	7	20	0.983761	0.107692
GO:0001838	embryonic epithelial tube formation	1965-07-01	118/11965	3.29195e-06	0.00525725	0.00061729	FZD2/FZD6/HIF1A/LMO4/PTK7/TRIM71/VANGL2	7	20	0.980447	0.107692
GO:0072175	epithelial tube formation	1965-07-01	119/11965	3.48285e-06	0.00556212	0.00061729	FZD2/FZD6/HIF1A/LMO4/PTK7/TRIM71/VANGL2	7	20	0.980282	0.107692
GO:0001843	neural tube closure	1965-06-01	83/11965	5.5286e-06	0.00882918	0.000840633	FZD2/FZD6/LMO4/PTK7/TRIM71/VANGL2	6	20	0.986247	0.0923077
GO:0060606	tube closure	1965-06-01	84/11965	5.92874e-06	0.00946819	0.000840633	FZD2/FZD6/LMO4/PTK7/TRIM71/VANGL2	6	20	0.986081	0.0923077
GO:0016441	posttranscriptional gene silencing	1980-05-01	52/11965	2.39315e-05	0.039822	0.0177219	CELF1/DROSHA/NCOR1/SMAD1/TNRC6B	5	21	0.991384	0.0625
GO:0035194	posttranscriptional gene silencing by RNA	1980-05-01	52/11965	2.39315e-05	0.039822	0.0177219	CELF1/DROSHA/NCOR1/SMAD1/TNRC6B	5	21	0.991384	0.0625
GO:0035082	axoneme assembly	14/60	40/11965	2.61264e-23	2.96012e-20	2.74465e-20	ARMC4/CCDC151/CCDC39/CCDC40/CCDC63/DNAH1/DNAH7/DNAI2/HYDIN/RSPH1/RSPH9/SPAG17/SPEF2/TEKT2	14	22	0.993372	0.233333
GO:0060271	cilium morphogenesis	21/60	201/11965	8.41718e-23	9.53667e-20	4.42124e-20	ARMC4/CCDC151/CCDC39/CCDC40/CCDC63/DNAH1/DNAH7/DNAI2/DNM2/DZIP1L/HYDIN/IFT88/IQUB/MAK/PCM1/RSPH1/RSPH9/SPAG17/SPEF2/TCHP/TEKT2	21	22	0.966694	0.35
GO:0042384	cilium assembly	19/60	175/11965	6.18847e-21	7.01154e-18	2.16705e-18	ARMC4/CCDC151/CCDC39/CCDC40/CCDC63/DNAH1/DNAH7/DNAI2/DZIP1L/HYDIN/IFT88/MAK/PCM1/RSPH1/RSPH9/SPAG17/SPEF2/TCHP/TEKT2	19	22	0.971002	0.316667
GO:0001578	microtubule bundle formation	14/60	58/11965	1.07012e-20	1.21244e-17	2.81047e-18	ARMC4/CCDC151/CCDC39/CCDC40/CCDC63/DNAH1/DNAH7/DNAI2/HYDIN/RSPH1/RSPH9/SPAG17/SPEF2/TEKT2	14	22	0.990389	0.233333
GO:0044782	cilium organization	19/60	190/11965	3.05219e-20	3.45814e-17	6.41282e-18	ARMC4/CCDC151/CCDC39/CCDC40/CCDC63/DNAH1/DNAH7/DNAI2/DZIP1L/HYDIN/IFT88/MAK/PCM1/RSPH1/RSPH9/SPAG17/SPEF2/TCHP/TEKT2	19	22	0.968517	0.316667
GO:0030031	cell projection assembly	21/60	326/11965	2.22472e-18	2.52061e-15	3.4171e-16	ARMC4/CCDC151/CCDC39/CCDC40/CCDC63/DNAH1/DNAH7/DNAI2/DNM2/DZIP1L/HYDIN/IFT88/MAK/PCM1/RSPH1/RSPH9/SPAG17/SPEF2/TCHP/TEKT2/TSGA10	21	22	0.945982	0.35
GO:0003341	cilium movement	1960-11-01	32/11965	2.27692e-18	2.57976e-15	3.4171e-16	ARMC4/CCDC151/CCDC39/CCDC40/CCDC63/DNAH1/DNAH7/DNAI2/HYDIN/RSPH9/SPAG17	11	22	0.994698	0.183333
GO:0010927	cellular component assembly involved in morphogenesis	19/60	255/11965	8.40769e-18	9.52591e-15	1.10406e-15	ARMC4/CCDC151/CCDC39/CCDC40/CCDC63/DNAH1/DNAH7/DNAI2/DZIP1L/HYDIN/IFT88/MAK/PCM1/RSPH1/RSPH9/SPAG17/SPEF2/TCHP/TEKT2	19	22	0.957746	0.316667
GO:0007018	microtubule-based movement	17/60	182/11965	1.28655e-17	1.45766e-14	1.50173e-15	ARMC4/CCDC151/CCDC39/CCDC40/CCDC63/DNAH1/DNAH10/DNAH12/DNAH2/DNAH7/DNAI2/DNHD1/HYDIN/KIF1C/PCM1/RSPH9/SPAG17	17	22	0.969843	0.283333
GO:0070286	axonemal dynein complex assembly	1960-09-01	21/11965	3.00481e-16	3.40444e-13	3.15663e-14	ARMC4/CCDC151/CCDC39/CCDC40/CCDC63/DNAH1/DNAH7/DNAI2/TEKT2	9	22	0.99652	0.15
GO:0009952	anterior/posterior pattern specification	21/63	192/11965	1.04199e-22	1.58695e-19	1.40614e-19	CDX1/CDX2/CDX4/HES3/HES7/HOXA10/HOXA7/HOXA9/HOXB6/HOXB7/HOXB8/HOXB9/HOXC10/HOXC4/HOXC5/HOXC6/HOXC8/HOXC9/HOXD4/LHX1/VANGL2	21	23	0.968186	0.333333
GO:0001501	skeletal system development	26/63	433/11965	1.65349e-21	2.51827e-18	1.11567e-18	CDX1/DHRS3/EPHA2/HES5/HES7/HOXA1/HOXA10/HOXA7/HOXA9/HOXB6/HOXB7/HOXB8/HOXB9/HOXC10/HOXC4/HOXC5/HOXC6/HOXC8/HOXC9/HOXD1/HOXD4/HYAL2/LHX1/RARA/SULF1/WNT5B	26	23	0.928252	0.412698
GO:0003002	regionalization	22/63	306/11965	9.04554e-20	1.37764e-16	4.06891e-17	CDX1/CDX2/CDX4/HES3/HES5/HES7/HOXA10/HOXA7/HOXA9/HOXB6/HOXB7/HOXB8/HOXB9/HOXC10/HOXC4/HOXC5/HOXC6/HOXC8/HOXC9/HOXD4/LHX1/VANGL2	22	23	0.949296	0.349206
GO:0007389	pattern specification process	22/63	401/11965	3.03166e-17	4.61721e-14	1.02279e-14	CDX1/CDX2/CDX4/HES3/HES5/HES7/HOXA10/HOXA7/HOXA9/HOXB6/HOXB7/HOXB8/HOXB9/HOXC10/HOXC4/HOXC5/HOXC6/HOXC8/HOXC9/HOXD4/LHX1/VANGL2	22	23	0.933554	0.349206
GO:0048706	embryonic skeletal system development	14/63	115/11965	6.43239e-16	9.79653e-13	1.73607e-13	HOXA1/HOXA7/HOXA9/HOXB6/HOXB7/HOXB8/HOXB9/HOXC5/HOXC6/HOXC9/HOXD1/HOXD4/LHX1/SULF1	14	23	0.980944	0.222222
GO:0048705	skeletal system morphogenesis	13/63	189/11965	1.3229e-11	2.01478e-08	2.97537e-09	CDX1/DHRS3/HOXA1/HOXA7/HOXB6/HOXB7/HOXB8/HOXC8/HOXC9/HOXD4/HYAL2/LHX1/RARA	13	23	0.968683	0.206349
GO:0048568	embryonic organ development	14/63	382/11965	8.12492e-09	1.23743e-05	1.56634e-06	CDX2/CDX4/EPHA2/HOXA1/HOXA7/HOXB6/HOXB7/HOXB8/HOXC4/HOXC9/HOXD4/LHX1/RARA/VANGL2	14	23	0.936703	0.222222
GO:0048704	embryonic skeletal system morphogenesis	1963-08-01	87/11965	1.57485e-08	2.3985e-05	2.65653e-06	HOXA1/HOXA7/HOXB6/HOXB7/HOXB8/HOXC9/HOXD4/LHX1	8	23	0.985584	0.126984
GO:0048562	embryonic organ morphogenesis	1963-11-01	262/11965	1.01191e-07	0.000154114	1.51728e-05	EPHA2/HOXA1/HOXA7/HOXB6/HOXB7/HOXB8/HOXC4/HOXC9/HOXD4/LHX1/VANGL2	11	23	0.956587	0.174603
GO:0045995	regulation of embryonic development	1963-06-01	106/11965	1.89174e-05	0.0288112	0.00242144	CDX1/CDX2/HES7/LHX1/SULF1/VANGL2	6	23	0.982436	0.0952381
GO:0044772	mitotic cell cycle phase transition	16/77	404/11965	4.40225e-09	6.68702e-06	6.35314e-06	BUB1/CCNA2/CCNB3/CCND1/CCNE1/CDC6/CDT1/CNOT2/DBF4/DLGAP5/KHDRBS1/POLA1/PPM1D/PRIM1/PTEN/TPX2	16	25	0.933057	0.207792
GO:0044770	cell cycle phase transition	16/77	428/11965	1.00152e-08	1.52131e-05	7.22675e-06	BUB1/CCNA2/CCNB3/CCND1/CCNE1/CDC6/CDT1/CNOT2/DBF4/DLGAP5/KHDRBS1/POLA1/PPM1D/PRIM1/PTEN/TPX2	16	25	0.92908	0.207792
GO:0000819	sister chromatid segregation	1977-10-01	181/11965	2.23471e-07	0.000339453	0.000107501	BUB1/CDC20/CDC6/CENPA/DLGAP5/KIF18B/KIF2C/NCAPG/NCAPH/NUF2	10	25	0.970008	0.12987
GO:0000070	mitotic sister chromatid segregation	1977-08-01	114/11965	6.45811e-07	0.000980987	0.000233002	BUB1/CDC6/CENPA/DLGAP5/KIF18B/KIF2C/NCAPG/NCAPH	8	25	0.98111	0.103896
GO:0006261	DNA-dependent DNA replication	1977-08-01	122/11965	1.08435e-06	0.00164713	0.000312978	CCNE1/CDC6/CDK9/CDT1/PARP2/POLA1/PRIM1/SLBP	8	25	0.979785	0.103896
GO:0098813	nuclear chromosome segregation	1977-10-01	223/11965	1.52328e-06	0.00231387	0.00036639	BUB1/CDC20/CDC6/CENPA/DLGAP5/KIF18B/KIF2C/NCAPG/NCAPH/NUF2	10	25	0.963049	0.12987
GO:0051301	cell division	14/77	479/11965	1.86005e-06	0.00282542	0.000370021	BUB1/CCNA2/CCNB3/CCND1/CCNE1/CDC20/CDC6/CENPA/KIF18B/KIF2C/NCAPG/NCAPH/NUF2/TPX2	14	25	0.92063	0.181818
GO:0010564	regulation of cell cycle process	14/77	483/11965	2.05117e-06	0.00311573	0.000370021	BUB1/CCNA2/CCNB3/CCND1/CDC20/CDC6/CDK5R1/CDK9/CDT1/CNOT2/DLGAP5/FEM1B/PTEN/TPX2	14	25	0.919967	0.181818
GO:0006270	DNA replication initiation	1977-05-01	37/11965	3.59161e-06	0.00545566	0.000568225	CCNE1/CDC6/CDT1/POLA1/PRIM1	5	25	0.993869	0.0649351
GO:0007067	mitotic nuclear division	1977-12-01	373/11965	4.17052e-06	0.00633502	0.000568225	BUB1/CCNA2/CDC20/CDC6/CENPA/DLGAP5/KIF18B/KIF2C/NCAPG/NCAPH/NUF2/TPX2	12	25	0.938194	0.155844
GO:0044770	cell cycle phase transition	14/68	428/11965	9.57353e-08	9.65969e-05	8.43478e-05	CDCA5/CDT1/CENPF/CUL4B/FOXM1/NPAT/PAXIP1/POLE/PPP6C/RB1/TAF2/TIMELESS/TPR/TTK	14	26	0.92908	0.205882
GO:0044772	mitotic cell cycle phase transition	1968-12-01	404/11965	2.45246e-06	0.00247453	0.00108037	CDCA5/CDT1/CENPF/CUL4B/FOXM1/NPAT/POLE/PPP6C/RB1/TAF2/TPR/TTK	12	26	0.933057	0.176471
GO:0000819	sister chromatid segregation	1968-08-01	181/11965	8.00633e-06	0.00807839	0.00213474	CDCA5/CENPF/RB1/SMC4/STAG1/TPR/TTK/XPO1	8	26	0.970008	0.117647
GO:0051276	chromosome organization	1968-12-01	462/11965	9.69176e-06	0.00977899	0.00213474	CDCA5/CENPF/CHAF1A/CUL4B/NCAPG2/POLE/RB1/SMC4/STAG1/TPR/TTK/XPO1	12	26	0.923447	0.176471
GO:0033045	regulation of sister chromatid segregation	1968-05-01	55/11965	1.42577e-05	0.014386	0.00222462	CDCA5/CENPF/RB1/TPR/TTK	5	26	0.990886	0.0735294
GO:0010564	regulation of cell cycle process	1968-12-01	483/11965	1.51498e-05	0.0152861	0.00222462	AKT2/CDCA5/CDT1/CENPF/CUL4B/FOXM1/PAXIP1/PRPF40A/RB1/TPR/TTK/XPO1	12	26	0.919967	0.176471
GO:0098813	nuclear chromosome segregation	1968-08-01	223/11965	3.62796e-05	0.0366062	0.00392526	CDCA5/CENPF/RB1/SMC4/STAG1/TPR/TTK/XPO1	8	26	0.963049	0.117647
GO:0016569	chromatin modification	1968-11-01	444/11965	3.68154e-05	0.0371467	0.00392526	ARID2/BAZ1B/CBX2/CUL4B/KDM3B/KDM5B/MTF2/PAXIP1/RB1/RTF1/TAF5	11	26	0.926429	0.161765
GO:0000070	mitotic sister chromatid segregation	1968-06-01	114/11965	4.43621e-05	0.0447613	0.00392526	CDCA5/CENPF/RB1/SMC4/TPR/TTK	6	26	0.98111	0.0882353
GO:0007067	mitotic nuclear division	1968-10-01	373/11965	4.45519e-05	0.0449529	0.00392526	CDCA5/CENPF/NCAPG2/RB1/SMC4/STAG1/TIMELESS/TPR/TTK/TUBGCP6	10	26	0.938194	0.147059
GO:0006363	termination of RNA polymerase I transcription	1975-05-01	26/11965	5.01811e-07	0.000527403	0.000182223	GTF2H4/POLR2E/POLR2F/POLR2K/TBP	5	27	0.995692	0.0666667
GO:0006361	transcription initiation from RNA polymerase I promoter	1975-05-01	27/11965	6.12859e-07	0.000644115	0.000182223	GTF2H4/POLR2E/POLR2F/POLR2K/TBP	5	27	0.995526	0.0666667
GO:0006362	transcription elongation from RNA polymerase I promoter	1975-05-01	27/11965	6.12859e-07	0.000644115	0.000182223	GTF2H4/POLR2E/POLR2F/POLR2K/TBP	5	27	0.995526	0.0666667
GO:0006368	transcription elongation from RNA polymerase II promoter	1975-07-01	83/11965	8.11297e-07	0.000852674	0.000182223	ELOF1/GTF2B/GTF2H4/POLR2E/POLR2F/POLR2K/TBP	7	27	0.986247	0.0933333
GO:0022613	ribonucleoprotein complex biogenesis	13/75	399/11965	1.00413e-06	0.00105534	0.000182223	DDX27/DDX47/DIMT1/EIF3C/FBL/GAR1/MCTS1/NOP16/PNO1/PRPF19/SRSF10/WDR12/WDR74	13	27	0.933886	0.173333
GO:0034660	ncRNA metabolic process	14/75	484/11965	1.51086e-06	0.00158791	0.000228484	DDX27/DDX47/DIMT1/FBL/GAR1/GTF2B/PARS2/PNO1/POLR2E/POLR2F/POLR2K/POP5/TBP/WDR12	14	27	0.919801	0.186667
GO:0006289	nucleotide-excision repair	1975-07-01	102/11965	3.28245e-06	0.00344985	0.000425484	GTF2H4/POLR2E/POLR2F/POLR2K/PRPF19/UBE2I/UBE2V2	7	27	0.983099	0.0933333
GO:0006354	DNA-templated transcription, elongation	1975-07-01	106/11965	4.24621e-06	0.00446277	0.00048161	ELOF1/GTF2B/GTF2H4/POLR2E/POLR2F/POLR2K/TBP	7	27	0.982436	0.0933333
GO:0006360	transcription from RNA polymerase I promoter	1975-05-01	48/11965	1.17332e-05	0.0123316	0.00106464	GTF2H4/POLR2E/POLR2F/POLR2K/TBP	5	27	0.992046	0.0666667
GO:0045815	positive regulation of gene expression, epigenetic	1975-05-01	48/11965	1.17332e-05	0.0123316	0.00106464	ELOF1/POLR2E/POLR2F/POLR2K/TBP	5	27	0.992046	0.0666667
GO:0051436	negative regulation of ubiquitin-protein ligase activity involved in mitotic cell cycle	1973-08-01	66/11965	5.60824e-09	6.89253e-06	1.45738e-06	PSMA7/PSMB2/PSMB5/PSMB7/PSMD11/PSMD2/PSMD6/RPS27A	8	28	0.989064	0.109589
GO:0033238	regulation of cellular amine metabolic process	1973-08-01	67/11965	6.33789e-09	7.78926e-06	1.45738e-06	COMT/PSMA7/PSMB2/PSMB5/PSMB7/PSMD11/PSMD2/PSMD6	8	28	0.988898	0.109589
GO:0051439	regulation of ubiquitin-protein ligase activity involved in mitotic cell cycle	1973-08-01	67/11965	6.33789e-09	7.78926e-06	1.45738e-06	PSMA7/PSMB2/PSMB5/PSMB7/PSMD11/PSMD2/PSMD6/RPS27A	8	28	0.988898	0.109589
GO:1904667	negative regulation of ubiquitin protein ligase activity	1973-08-01	68/11965	7.1482e-09	8.78514e-06	1.45738e-06	PSMA7/PSMB2/PSMB5/PSMB7/PSMD11/PSMD2/PSMD6/RPS27A	8	28	0.988732	0.109589
GO:0002474	antigen processing and presentation of peptide antigen via MHC class I	1973-08-01	70/11965	9.04091e-09	1.11113e-05	1.45738e-06	PSMA7/PSMB2/PSMB5/PSMB7/PSMD11/PSMD2/PSMD6/SEC13	8	28	0.988401	0.109589
GO:0051437	positive regulation of ubiquitin-protein ligase activity involved in regulation of mitotic cell cycle transition	1973-08-01	70/11965	9.04091e-09	1.11113e-05	1.45738e-06	PSMA7/PSMB2/PSMB5/PSMB7/PSMD11/PSMD2/PSMD6/RPS27A	8	28	0.988401	0.109589
GO:0031145	anaphase-promoting complex-dependent catabolic process	1973-08-01	71/11965	1.01397e-08	1.24617e-05	1.45738e-06	PSMA7/PSMB2/PSMB5/PSMB7/PSMD11/PSMD2/PSMD6/RPS27A	8	28	0.988235	0.109589
GO:0002479	antigen processing and presentation of exogenous peptide antigen via MHC class I, TAP-dependent	1973-07-01	48/11965	1.41473e-08	1.7387e-05	1.45738e-06	PSMA7/PSMB2/PSMB5/PSMB7/PSMD11/PSMD2/PSMD6	7	28	0.992046	0.0958904
GO:0051444	negative regulation of ubiquitin-protein transferase activity	1973-08-01	74/11965	1.41566e-08	1.73984e-05	1.45738e-06	PSMA7/PSMB2/PSMB5/PSMB7/PSMD11/PSMD2/PSMD6/RPS27A	8	28	0.987738	0.109589
GO:1904668	positive regulation of ubiquitin protein ligase activity	1973-08-01	74/11965	1.41566e-08	1.73984e-05	1.45738e-06	PSMA7/PSMB2/PSMB5/PSMB7/PSMD11/PSMD2/PSMD6/RPS27A	8	28	0.987738	0.109589
GO:0022613	ribonucleoprotein complex biogenesis	16/68	399/11965	5.21243e-10	4.28983e-07	4.01083e-07	ABT1/BRIX1/EIF3L/EIF3M/FCF1/GAR1/LSM6/NOC4L/PPAN/RPF1/SNRPD2/SNRPE/SNRPF/STRAP/USP39/WBSCR22	16	29	0.933886	0.235294
GO:0022618	ribonucleoprotein complex assembly	1968-11-01	181/11965	5.07842e-09	4.17954e-06	1.95385e-06	ABT1/BRIX1/EIF3L/EIF3M/PPAN/RPF1/SNRPD2/SNRPE/SNRPF/STRAP/USP39	11	29	0.970008	0.161765
GO:0071826	ribonucleoprotein complex subunit organization	1968-11-01	191/11965	8.92563e-09	7.3458e-06	2.28935e-06	ABT1/BRIX1/EIF3L/EIF3M/PPAN/RPF1/SNRPD2/SNRPE/SNRPF/STRAP/USP39	11	29	0.968351	0.161765
GO:0000377	RNA splicing, via transesterification reactions with bulged adenosine as nucleophile	1968-10-01	265/11965	2.24906e-06	0.00185098	0.000329976	CSTF1/EFTUD2/LSM6/POLR2L/PPIE/SNRPD2/SNRPE/SNRPF/STRAP/USP39	10	29	0.956089	0.147059
GO:0000398	mRNA splicing, via spliceosome	1968-10-01	265/11965	2.24906e-06	0.00185098	0.000329976	CSTF1/EFTUD2/LSM6/POLR2L/PPIE/SNRPD2/SNRPE/SNRPF/STRAP/USP39	10	29	0.956089	0.147059
GO:0000375	RNA splicing, via transesterification reactions	1968-10-01	269/11965	2.573e-06	0.00211758	0.000329976	CSTF1/EFTUD2/LSM6/POLR2L/PPIE/SNRPD2/SNRPE/SNRPF/STRAP/USP39	10	29	0.955427	0.147059
GO:0034660	ncRNA metabolic process	1968-12-01	484/11965	1.54662e-05	0.0127287	0.00170012	ABT1/AIMP2/DUS4L/FCF1/GAR1/GTF2A1/GTF2A2/LSM6/NOC4L/POLR2L/RPF1/WBSCR22	12	29	0.919801	0.176471
GO:0042254	ribosome biogenesis	1968-09-01	272/11965	2.16548e-05	0.0178219	0.00208285	ABT1/BRIX1/FCF1/GAR1/LSM6/NOC4L/PPAN/RPF1/WBSCR22	9	29	0.95493	0.132353
GO:0008380	RNA splicing	1968-10-01	351/11965	2.65613e-05	0.0218599	0.00227091	CSTF1/EFTUD2/LSM6/POLR2L/PPIE/SNRPD2/SNRPE/SNRPF/STRAP/USP39	10	29	0.941839	0.147059
GO:0000387	spliceosomal snRNP assembly	1968-04-01	36/11965	4.90057e-05	0.0403317	0.00377086	SNRPD2/SNRPE/SNRPF/STRAP	4	29	0.994035	0.0588235
GO:0006888	ER to Golgi vesicle-mediated transport	13/65	159/11965	2.22293e-12	1.89616e-09	1.75728e-09	ARCN1/ARF4/BCAP31/COPE/COPZ1/GOSR2/IER3IP1/LMAN2/SEC13/SEC23B/TMED10/TMED2/TMED9	13	30	0.973654	0.2
GO:0048193	Golgi vesicle transport	15/65	274/11965	1.26763e-11	1.08129e-08	5.01048e-09	ARCN1/ARF4/ARF5/ARL1/BCAP31/COPE/COPZ1/GOSR2/IER3IP1/LMAN2/SEC13/SEC23B/TMED10/TMED2/TMED9	15	30	0.954598	0.230769
GO:0006890	retrograde vesicle-mediated transport, Golgi to ER	1965-09-01	71/11965	1.32647e-10	1.13148e-07	3.49537e-08	ARCN1/ARF4/ARF5/COPE/COPZ1/LMAN2/TMED10/TMED2/TMED9	9	30	0.988235	0.138462
GO:0034976	response to endoplasmic reticulum stress	1965-11-01	224/11965	2.85393e-08	2.43441e-05	5.64028e-06	BCAP31/DERL1/GOSR2/HM13/PDIA3/PDIA6/SDF2/SEC61A1/SEC61B/SEC61G/SSR1	11	30	0.962883	0.169231
GO:0070972	protein localization to endoplasmic reticulum	1965-08-01	108/11965	1.11756e-07	9.53275e-05	1.76691e-05	BCAP31/CHMP4B/PDIA3/SEC61A1/SEC61G/SRP19/SRP68/SSR3	8	30	0.982104	0.123077
GO:0035966	response to topologically incorrect protein	1965-09-01	155/11965	1.40134e-07	0.000119534	1.84633e-05	DERL1/GOSR2/MANF/PDIA6/SDF2/SEC61A1/SEC61B/SEC61G/SSR1	9	30	0.974316	0.138462
GO:0035967	cellular response to topologically incorrect protein	1965-08-01	119/11965	2.37585e-07	0.00020266	2.6831e-05	DERL1/GOSR2/PDIA6/SDF2/SEC61A1/SEC61B/SEC61G/SSR1	8	30	0.980282	0.123077
GO:0036498	IRE1-mediated unfolded protein response	1965-06-01	55/11965	4.78052e-07	0.000407778	4.7239e-05	GOSR2/PDIA6/SEC61A1/SEC61B/SEC61G/SSR1	6	30	0.990886	0.0923077
GO:0006900	membrane budding	1965-07-01	94/11965	7.07829e-07	0.000603778	6.2173e-05	CHMP4B/GOSR2/SEC13/TMED10/TMED2/TMED9/VPS28	7	30	0.984424	0.107692
GO:0006986	response to unfolded protein	1965-08-01	140/11965	8.27181e-07	0.000705585	6.53908e-05	DERL1/GOSR2/MANF/PDIA6/SEC61A1/SEC61B/SEC61G/SSR1	8	30	0.976802	0.123077
GO:0006397	mRNA processing	14/57	412/11965	5.26667e-09	6.49907e-06	5.74899e-06	AKAP17A/CDK11B/CWC22/DDX23/IWS1/KIN/LEO1/NONO/PNN/POLR2B/PPP1R8/PRPF38B/SNW1/SYNCRIP	14	33	0.931732	0.245614
GO:0008380	RNA splicing	1957-12-01	351/11965	7.25708e-08	8.95524e-05	3.96084e-05	AKAP17A/CLK1/CWC22/DDX23/IWS1/NONO/PNN/POLR2B/PPP1R8/PRPF38B/SNW1/SYNCRIP	12	33	0.941839	0.210526
GO:0016569	chromatin modification	1957-11-01	444/11965	6.39985e-06	0.00789741	0.00210408	CBX3/DEK/EZH2/HAT1/IWS1/KAT5/LEO1/MBD3/MBIP/SNW1/WDR82	11	33	0.926429	0.192982
GO:0006323	DNA packaging	1957-06-01	105/11965	9.98641e-06	0.0123232	0.00210408	CENPH/CENPI/CENPN/HAT1/NCAPH/NUSAP1	6	33	0.982601	0.105263
GO:0006336	DNA replication-independent nucleosome assembly	1957-04-01	30/11965	1.15653e-05	0.0142716	0.00210408	CENPH/CENPI/CENPN/HAT1	4	33	0.995029	0.0701754
GO:0034724	DNA replication-independent nucleosome organization	1957-04-01	30/11965	1.15653e-05	0.0142716	0.00210408	CENPH/CENPI/CENPN/HAT1	4	33	0.995029	0.0701754
GO:1903311	regulation of mRNA metabolic process	1957-06-01	112/11965	1.44701e-05	0.0178561	0.00223732	CDK11B/CNOT8/CWC22/IWS1/LEO1/SNW1	6	33	0.981442	0.105263
GO:0016458	gene silencing	1957-07-01	175/11965	1.81293e-05	0.0223716	0.00223732	CNOT2/CNOT8/HAT1/MBD3/MIER1/POLR2B/SNIP1	7	33	0.971002	0.122807
GO:0040029	regulation of gene expression, epigenetic	1957-07-01	180/11965	2.17536e-05	0.026844	0.00223732	CNOT8/DEK/EZH2/HAT1/MBD3/MIER1/SNIP1	7	33	0.970174	0.122807
GO:0006338	chromatin remodeling	1957-06-01	121/11965	2.24926e-05	0.0277559	0.00223732	CBX3/CENPH/CENPI/CENPN/DEK/MBD3	6	33	0.97995	0.105263
GO:0030049	muscle filament sliding	1949-09-01	35/11965	9.71254e-15	1.00039e-11	4.06393e-12	ACTC1/ACTN3/DES/MYH4/MYL1/TNNC2/TNNI1/TNNT3/TTN	9	34	0.9942	0.183673
GO:0033275	actin-myosin filament sliding	1949-09-01	35/11965	9.71254e-15	1.00039e-11	4.06393e-12	ACTC1/ACTN3/DES/MYH4/MYL1/TNNC2/TNNI1/TNNT3/TTN	9	34	0.9942	0.183673
GO:0003012	muscle system process	15/49	347/11965	4.11834e-12	4.24189e-09	9.66138e-10	ACTC1/ACTN3/ATP2A1/CACNG1/DES/KLHL41/MYH4/MYL1/MYLPF/MYOD1/RYR1/TNNC2/TNNI1/TNNT3/TTN	15	34	0.942502	0.306122
GO:0006936	muscle contraction	14/49	286/11965	4.61802e-12	4.75656e-09	9.66138e-10	ACTC1/ACTN3/ATP2A1/CACNG1/DES/KLHL41/MYH4/MYL1/MYLPF/RYR1/TNNC2/TNNI1/TNNT3/TTN	14	34	0.95261	0.285714
GO:0070252	actin-mediated cell contraction	1949-09-01	79/11965	2.47858e-11	2.55294e-08	4.14837e-09	ACTC1/ACTN3/DES/MYH4/MYL1/TNNC2/TNNI1/TNNT3/TTN	9	34	0.98691	0.183673
GO:0007517	muscle organ development	13/49	304/11965	1.6458e-10	1.69518e-07	2.29546e-08	ACTC1/ACTN3/COL11A1/FGF2/KLHL31/KLHL41/MYLPF/MYOD1/RYR1/SMYD1/TNNI1/TTN/UNC45B	13	34	0.949627	0.265306
GO:0030048	actin filament-based movement	1949-09-01	99/11965	1.96224e-10	2.02111e-07	2.34584e-08	ACTC1/ACTN3/DES/MYH4/MYL1/TNNC2/TNNI1/TNNT3/TTN	9	34	0.983596	0.183673
GO:0051146	striated muscle cell differentiation	1949-11-01	213/11965	7.0806e-10	7.29302e-07	7.40668e-08	ACTC1/CACNA2D2/FLNC/KLHL41/LDB3/MYOD1/OBSCN/RBM24/RYR1/SMYD1/TTN	11	34	0.964706	0.22449
GO:0055002	striated muscle cell development	1949-09-01	125/11965	1.60197e-09	1.65003e-06	1.43935e-07	ACTC1/CACNA2D2/FLNC/KLHL41/LDB3/MYOD1/OBSCN/RYR1/TTN	9	34	0.979287	0.183673
GO:0006941	striated muscle contraction	1949-09-01	126/11965	1.71998e-09	1.77158e-06	1.43935e-07	ACTC1/ACTN3/ATP2A1/KLHL41/MYL1/TNNC2/TNNI1/TNNT3/TTN	9	34	0.979122	0.183673
GO:0006855	drug transmembrane transport	1944-03-01	12/11965	9.97488e-06	0.0132167	0.0120013	ATP8B1/SLC18A1/SLC22A5	3	35	0.998012	0.0681818
GO:0015893	drug transport	1944-03-01	18/11965	3.64314e-05	0.0482716	0.0219164	ATP8B1/SLC18A1/SLC22A5	3	35	0.997017	0.0681818
GO:0035967	cellular response to topologically incorrect protein	1956-10-01	119/11965	1.56471e-10	1.66172e-07	1.62894e-07	DNAJB9/DNAJC3/HSP90B1/PARP16/PDIA6/SDF2L1/SEC61A1/SERP1/SERP2/SSR1	10	36	0.980282	0.178571
GO:0034976	response to endoplasmic reticulum stress	1956-12-01	224/11965	3.73143e-10	3.96278e-07	1.94231e-07	DNAJB9/DNAJC3/HSP90B1/P4HB/PARP16/PDIA6/SDF2L1/SEC61A1/SERP1/SERP2/SSR1/UBA5	12	36	0.962883	0.214286
GO:0030968	endoplasmic reticulum unfolded protein response	1956-09-01	104/11965	1.07579e-09	1.14249e-06	3.32278e-07	DNAJB9/DNAJC3/HSP90B1/PARP16/PDIA6/SEC61A1/SERP1/SERP2/SSR1	9	36	0.982767	0.160714
GO:0034620	cellular response to unfolded protein	1956-09-01	106/11965	1.2767e-09	1.35586e-06	3.32278e-07	DNAJB9/DNAJC3/HSP90B1/PARP16/PDIA6/SEC61A1/SERP1/SERP2/SSR1	9	36	0.982436	0.160714
GO:0035966	response to topologically incorrect protein	1956-10-01	155/11965	2.12428e-09	2.25598e-06	4.42297e-07	DNAJB9/DNAJC3/HSP90B1/PARP16/PDIA6/SDF2L1/SEC61A1/SERP1/SERP2/SSR1	10	36	0.974316	0.178571
GO:0006986	response to unfolded protein	1956-09-01	140/11965	1.50842e-08	1.60194e-05	2.61723e-06	DNAJB9/DNAJC3/HSP90B1/PARP16/PDIA6/SEC61A1/SERP1/SERP2/SSR1	9	36	0.976802	0.160714
GO:0036498	IRE1-mediated unfolded protein response	1956-06-01	55/11965	1.9396e-07	0.000205985	2.88461e-05	DNAJB9/DNAJC3/PDIA6/SEC61A1/SERP1/SSR1	6	36	0.990886	0.107143
GO:0046831	regulation of RNA export from nucleus	1944-03-01	10/11965	5.4689e-06	0.00564937	0.00442044	NUDT4/SETD2/SUPT6H	3	37	0.998343	0.0681818
GO:0032239	regulation of nucleobase-containing compound transport	1944-03-01	12/11965	9.97488e-06	0.010304	0.00442044	NUDT4/SETD2/SUPT6H	3	37	0.998012	0.0681818
GO:0016569	chromatin modification	1944-09-01	444/11965	2.74253e-05	0.0283303	0.00810249	BPTF/DOT1L/EP300/KMT2B/NIPBL/SETD2/SUPT6H/TLK2/WAC	9	37	0.926429	0.204545
GO:0003002	regionalization	14/51	306/11965	2.10159e-11	2.53452e-08	1.93392e-08	ALX4/DLX2/EMX1/FEZF1/FEZF2/FGFR2/FZD5/GSC/LHX2/NKX3-1/PITX2/SEMA3A/SIX3/TBX3	14	38	0.949296	0.27451
GO:0030900	forebrain development	14/51	322/11965	4.15464e-11	5.0105e-08	1.93392e-08	DLX2/EMX1/FEZF1/FEZF2/FGFR2/GSC/HESX1/LHX2/PITX1/PITX2/RAX/SEMA3A/SIX3/TBX3	14	38	0.946645	0.27451
GO:0007389	pattern specification process	15/51	401/11965	6.17209e-11	7.44355e-08	1.93392e-08	ALX4/DLX2/EMX1/FEZF1/FEZF2/FGFR2/FZD5/GSC/LHX2/NKX3-1/PITX2/RAX/SEMA3A/SIX3/TBX3	15	38	0.933554	0.294118
GO:0021871	forebrain regionalization	1951-05-01	24/11965	4.60066e-08	5.54839e-05	1.08115e-05	EMX1/FEZF1/FEZF2/LHX2/SIX3	5	38	0.996023	0.0980392
GO:0021761	limbic system development	1951-07-01	91/11965	1.02762e-07	0.000123931	1.93192e-05	DLX2/FEZF2/FGFR2/PITX2/RAX/SEMA3A/TBX3	7	38	0.984921	0.137255
GO:0048562	embryonic organ morphogenesis	1951-10-01	262/11965	1.23761e-07	0.000149256	1.93892e-05	ALX4/DLX2/FGFR2/FRZB/FZD5/GSC/HESX1/PITX2/SIX3/TBX3	10	38	0.956587	0.196078
GO:0048568	embryonic organ development	1951-11-01	382/11965	4.59606e-07	0.000554285	6.17186e-05	ALX4/DLX2/FGFR2/FRZB/FZD5/GSC/HESX1/HS6ST1/PITX2/SIX3/TBX3	11	38	0.936703	0.215686
GO:0001501	skeletal system development	1951-11-01	433/11965	1.58142e-06	0.00190719	0.000185816	ALX4/DLX2/FGFR2/FGFRL1/FOXN3/FRZB/GSC/HAS2/PITX1/PITX2/TBX3	11	38	0.928252	0.215686
GO:0007423	sensory organ development	1951-11-01	459/11965	2.78798e-06	0.00336231	0.000241126	ECE1/FGFR2/FRZB/FZD5/GSC/HESX1/LHX2/PITX2/RAX/SDC4/SIX3	11	38	0.923944	0.215686
GO:0048736	appendage development	1951-07-01	148/11965	2.82169e-06	0.00340296	0.000241126	ALX4/ECE1/FGFR2/PITX1/PITX2/RAX/TBX3	7	38	0.975476	0.137255
GO:0016569	chromatin modification	13/48	444/11965	1.25197e-08	1.38718e-05	1.1808e-05	ARID1A/BRPF1/CECR2/CHD4/CREBBP/EP300/HCFC1/KAT6A/PHC1/SETD1A/SMARCA4/SMARCC1/TRRAP	13	39	0.926429	0.270833
GO:1904837	beta-catenin-TCF complex assembly	1948-05-01	28/11965	7.69236e-08	8.52313e-05	3.62755e-05	BCL9/CREBBP/EP300/SMARCA4/TRRAP	5	39	0.99536	0.104167
GO:0043044	ATP-dependent chromatin remodeling	1948-05-01	51/11965	1.71606e-06	0.00190139	0.000539504	ARID1A/CECR2/CHD4/SMARCA4/SMARCC1	5	39	0.991549	0.104167
GO:0006338	chromatin remodeling	1948-06-01	121/11965	8.19148e-06	0.00907616	0.00133085	ARID1A/CECR2/CHD4/RERE/SMARCA4/SMARCC1	6	39	0.97995	0.125
GO:0016573	histone acetylation	1948-06-01	122/11965	8.58922e-06	0.00951685	0.00133085	BRPF1/CREBBP/EP300/HCFC1/KAT6A/TRRAP	6	39	0.979785	0.125
GO:0016570	histone modification	1948-09-01	353/11965	9.27635e-06	0.0102782	0.00133085	BRPF1/CHD4/CREBBP/EP300/HCFC1/KAT6A/PHC1/SETD1A/TRRAP	9	39	0.941508	0.1875
GO:0018393	internal peptidyl-lysine acetylation	1948-06-01	125/11965	9.87744e-06	0.0109442	0.00133085	BRPF1/CREBBP/EP300/HCFC1/KAT6A/TRRAP	6	39	0.979287	0.125
GO:0006475	internal protein amino acid acetylation	1948-06-01	130/11965	1.23696e-05	0.0137055	0.00135441	BRPF1/CREBBP/EP300/HCFC1/KAT6A/TRRAP	6	39	0.978459	0.125
GO:0018394	peptidyl-lysine acetylation	1948-06-01	131/11965	1.29243e-05	0.0143201	0.00135441	BRPF1/CREBBP/EP300/HCFC1/KAT6A/TRRAP	6	39	0.978293	0.125
GO:0006337	nucleosome disassembly	1948-03-01	13/11965	1.68488e-05	0.0186685	0.00144465	ARID1A/SMARCA4/SMARCC1	3	39	0.997846	0.0625
GO:0006397	mRNA processing	1954-10-01	412/11965	1.29427e-05	0.0128521	0.0117029	ERCC2/HNRNPH1/JMJD6/KHDRBS1/METTL3/PRPF38A/RAVER1/RBMX/SRSF9/TFIP11	10	40	0.931732	0.185185
GO:0001756	somitogenesis	1932-09-01	61/11965	3.21863e-14	3.47934e-11	2.88999e-11	FOXC2/GDF3/HES7/LEF1/MSGN1/MYF5/PCDH8/T/TBX6	9	41	0.989892	0.28125
GO:0061053	somite development	1932-09-01	78/11965	3.2861e-13	3.55227e-10	1.47528e-10	FOXC2/GDF3/HES7/LEF1/MSGN1/MYF5/PCDH8/T/TBX6	9	41	0.987075	0.28125
GO:0035282	segmentation	1932-09-01	87/11965	9.09881e-13	9.83581e-10	2.72326e-10	FOXC2/GDF3/HES7/LEF1/MSGN1/MYF5/PCDH8/T/TBX6	9	41	0.985584	0.28125
GO:0009952	anterior/posterior pattern specification	1932-10-01	192/11965	4.25163e-11	4.59602e-08	9.5438e-09	FOXC2/GDF3/HES7/LEF1/MSGN1/MYF5/PCDH8/SOX17/T/TBX6	10	41	0.968186	0.3125
GO:0003002	regionalization	1932-10-01	306/11965	4.05123e-09	4.37938e-06	7.27515e-07	FOXC2/GDF3/HES7/LEF1/MSGN1/MYF5/PCDH8/SOX17/T/TBX6	10	41	0.949296	0.3125
GO:0007498	mesoderm development	1932-07-01	110/11965	1.27506e-08	1.37834e-05	1.90812e-06	FOXC2/GDF3/HES7/LEF1/SOX17/T/TBX6	7	41	0.981773	0.21875
GO:0007389	pattern specification process	1932-10-01	401/11965	5.32908e-08	5.76074e-05	6.83565e-06	FOXC2/GDF3/HES7/LEF1/MSGN1/MYF5/PCDH8/SOX17/T/TBX6	10	41	0.933554	0.3125
GO:0007369	gastrulation	1932-07-01	160/11965	1.70389e-07	0.000184191	1.91239e-05	APLNR/FOXC2/GDF3/LEF1/SOX17/T/TBX6	7	41	0.973488	0.21875
GO:0001707	mesoderm formation	1932-05-01	64/11965	6.72863e-07	0.000727365	6.71289e-05	FOXC2/LEF1/SOX17/T/TBX6	5	41	0.989395	0.15625
GO:0048332	mesoderm morphogenesis	1932-05-01	66/11965	7.85716e-07	0.000849359	7.0549e-05	FOXC2/LEF1/SOX17/T/TBX6	5	41	0.989064	0.15625
GO:0016570	histone modification	1946-10-01	353/11965	6.95997e-07	0.000602734	0.000514305	BAP1/BRD7/EED/HDAC1/KDM1A/MORF4L1/PAF1/PRMT1/RNF2/SAP30L	10	42	0.941508	0.217391
GO:0016569	chromatin modification	1946-10-01	444/11965	5.49148e-06	0.00475562	0.00202896	BAP1/BRD7/EED/HDAC1/KDM1A/MORF4L1/PAF1/PRMT1/RNF2/SAP30L	10	42	0.926429	0.217391
GO:0072331	signal transduction by p53 class mediator	1946-07-01	215/11965	1.61909e-05	0.0140213	0.00350244	BRD7/HDAC1/KDM1A/MAPK11/PRMT1/SUPT16H/TFDP2	7	42	0.964374	0.152174
GO:0044772	mitotic cell cycle phase transition	1946-09-01	404/11965	1.89591e-05	0.0164186	0.00350244	BRD7/BUB3/MCM2/MCM4/MCM5/PBX1/PRMT1/TFDP2/TUBB	9	42	0.933057	0.195652
GO:0044770	cell cycle phase transition	1946-09-01	428/11965	2.9921e-05	0.0259116	0.00370362	BRD7/BUB3/MCM2/MCM4/MCM5/PBX1/PRMT1/TFDP2/TUBB	9	42	0.92908	0.195652
GO:0006333	chromatin assembly or disassembly	1946-05-01	95/11965	3.00721e-05	0.0260424	0.00370362	CHAF1A/HIRIP3/MCM2/PAF1/SUPT16H	5	42	0.984258	0.108696
GO:0071103	DNA conformation change	1946-06-01	175/11965	5.1803e-05	0.0448614	0.00546853	CHAF1A/MCM2/MCM4/MCM5/NUSAP1/PAF1	6	42	0.971002	0.130435
GO:0002009	morphogenesis of an epithelium	1943-12-01	466/11965	5.40058e-08	7.3664e-05	5.76441e-05	DLG3/FGF8/MLLT3/NOTO/NPHP3/PRICKLE1/PRICKLE2/SALL1/SPRY1/SPRY2/STOX1/WNT11	12	45	0.922784	0.27907
GO:2000027	regulation of organ morphogenesis	1943-08-01	223/11965	1.06181e-06	0.00144831	0.000566673	FGF8/MLLT3/NPHP3/PRICKLE1/PRICKLE2/SPRY1/STOX1/WNT11	8	45	0.963049	0.186047
GO:0001736	establishment of planar polarity	1943-06-01	109/11965	2.30688e-06	0.00314658	0.000615572	DLG3/MLLT3/NPHP3/PRICKLE1/PRICKLE2/WNT11	6	45	0.981939	0.139535
GO:0007164	establishment of tissue polarity	1943-06-01	109/11965	2.30688e-06	0.00314658	0.000615572	DLG3/MLLT3/NPHP3/PRICKLE1/PRICKLE2/WNT11	6	45	0.981939	0.139535
GO:0001738	morphogenesis of a polarized epithelium	1943-06-01	119/11965	3.84933e-06	0.00525049	0.000821731	DLG3/MLLT3/NPHP3/PRICKLE1/PRICKLE2/WNT11	6	45	0.980282	0.139535
GO:0060562	epithelial tube morphogenesis	1943-08-01	289/11965	7.3126e-06	0.00997438	0.00130087	FGF8/NOTO/NPHP3/PRICKLE1/SALL1/SPRY1/SPRY2/WNT11	8	45	0.952113	0.186047
GO:0035239	tube morphogenesis	1943-08-01	324/11965	1.68188e-05	0.0229409	0.00256455	FGF8/NOTO/NPHP3/PRICKLE1/SALL1/SPRY1/SPRY2/WNT11	8	45	0.946313	0.186047
GO:1905330	regulation of morphogenesis of an epithelium	1943-06-01	158/11965	1.96277e-05	0.0267721	0.00261875	MLLT3/NPHP3/PRICKLE1/PRICKLE2/STOX1/WNT11	6	45	0.973819	0.139535
GO:0008543	fibroblast growth factor receptor signaling pathway	1943-05-01	98/11965	2.50215e-05	0.0341293	0.00267743	FGF16/FGF8/SPRED1/SPRY1/SPRY2	5	45	0.983761	0.116279
GO:0060071	Wnt signaling pathway, planar cell polarity pathway	1943-05-01	99/11965	2.62827e-05	0.0358496	0.00267743	MLLT3/NPHP3/PRICKLE1/PRICKLE2/WNT11	5	45	0.983596	0.116279
GO:0001708	cell fate specification	1937-08-01	77/11965	6.73321e-11	9.70929e-08	6.09533e-08	EOMES/FGFR1/FOXA1/NKX6-2/NOTCH1/PTCH2/SFRP2/SHH	8	47	0.987241	0.216216
GO:0003002	regionalization	1937-11-01	306/11965	1.21007e-09	1.74493e-06	4.46379e-07	BMP2/CHRD/EOMES/FGFR1/FOXA1/FOXD1/GLI1/NKX6-2/NOTCH1/SFRP2/SHH	11	47	0.949296	0.297297
GO:0007389	pattern specification process	1937-12-01	401/11965	1.47928e-09	2.13312e-06	4.46379e-07	BMP2/CHRD/EOMES/FGFR1/FOXA1/FOXD1/GLI1/LEFTY1/NKX6-2/NOTCH1/SFRP2/SHH	12	47	0.933554	0.324324
GO:0060485	mesenchyme development	1937-09-01	206/11965	9.14716e-09	1.31902e-05	2.07015e-06	BMP2/EOMES/FGFR1/FOXA1/FOXD1/NOTCH1/SEMA6D/SFRP2/SHH	9	47	0.965866	0.243243
GO:0045165	cell fate commitment	1937-09-01	220/11965	1.62285e-08	2.34014e-05	2.9382e-06	BMP2/EOMES/FGFR1/FOXA1/NKX6-2/NOTCH1/PTCH2/SFRP2/SHH	9	47	0.963546	0.243243
GO:0048762	mesenchymal cell differentiation	1937-08-01	164/11965	2.8912e-08	4.16912e-05	4.36217e-06	BMP2/EOMES/FGFR1/FOXA1/NOTCH1/SEMA6D/SFRP2/SHH	8	47	0.972825	0.216216
GO:0090092	regulation of transmembrane receptor protein serine/threonine kinase signaling pathway	1937-08-01	183/11965	6.79074e-08	9.79224e-05	8.78201e-06	BMP2/CHRD/FOXD1/LEFTY1/NOTCH1/SFRP2/SHH/SMURF2	8	47	0.969677	0.216216
GO:0007178	transmembrane receptor protein serine/threonine kinase signaling pathway	1937-09-01	266/11965	8.36198e-08	0.00012058	9.46224e-06	BMP2/CHRD/FERMT2/FOXD1/LEFTY1/NOTCH1/SFRP2/SHH/SMURF2	9	47	0.955924	0.243243
GO:2000027	regulation of organ morphogenesis	1937-08-01	223/11965	3.11268e-07	0.000448848	3.13088e-05	BMP2/FGFR1/GLI1/GPC4/NOTCH1/SFRP2/SHH/SMURF2	8	47	0.963049	0.216216
GO:0030323	respiratory tube development	1937-07-01	155/11965	3.972e-07	0.000572762	3.5957e-05	FGFR1/FOXA1/GLI1/NKX2-8/NOTCH1/SHH/TRAF4	7	47	0.974316	0.189189
GO:0046034	ATP metabolic process	1946-10-01	190/11965	1.99699e-09	1.55766e-06	1.05244e-06	ATP5L/ATPIF1/COX6A1/DLD/ENO1/NDUFA10/NDUFA2/NDUFS1/NDUFS7/PRKAG2	10	49	0.968517	0.217391
GO:0009205	purine ribonucleoside triphosphate metabolic process	1946-10-01	208/11965	4.79762e-09	3.74214e-06	1.05244e-06	ATP5L/ATPIF1/COX6A1/DLD/ENO1/NDUFA10/NDUFA2/NDUFS1/NDUFS7/PRKAG2	10	49	0.965534	0.217391
GO:0009199	ribonucleoside triphosphate metabolic process	1946-10-01	212/11965	5.76456e-09	4.49636e-06	1.05244e-06	ATP5L/ATPIF1/COX6A1/DLD/ENO1/NDUFA10/NDUFA2/NDUFS1/NDUFS7/PRKAG2	10	49	0.964872	0.217391
GO:0009144	purine nucleoside triphosphate metabolic process	1946-10-01	215/11965	6.59945e-09	5.14757e-06	1.05244e-06	ATP5L/ATPIF1/COX6A1/DLD/ENO1/NDUFA10/NDUFA2/NDUFS1/NDUFS7/PRKAG2	10	49	0.964374	0.217391
GO:0009167	purine ribonucleoside monophosphate metabolic process	1946-10-01	225/11965	1.02111e-08	7.96463e-06	1.13271e-06	ATP5L/ATPIF1/COX6A1/DLD/ENO1/NDUFA10/NDUFA2/NDUFS1/NDUFS7/PRKAG2	10	49	0.962717	0.217391
GO:0009126	purine nucleoside monophosphate metabolic process	1946-10-01	226/11965	1.06542e-08	8.31029e-06	1.13271e-06	ATP5L/ATPIF1/COX6A1/DLD/ENO1/NDUFA10/NDUFA2/NDUFS1/NDUFS7/PRKAG2	10	49	0.962552	0.217391
GO:0009141	nucleoside triphosphate metabolic process	1946-10-01	233/11965	1.42639e-08	1.11258e-05	1.28511e-06	ATP5L/ATPIF1/COX6A1/DLD/ENO1/NDUFA10/NDUFA2/NDUFS1/NDUFS7/PRKAG2	10	49	0.961392	0.217391
GO:0009161	ribonucleoside monophosphate metabolic process	1946-10-01	236/11965	1.61169e-08	1.25712e-05	1.28511e-06	ATP5L/ATPIF1/COX6A1/DLD/ENO1/NDUFA10/NDUFA2/NDUFS1/NDUFS7/PRKAG2	10	49	0.960895	0.217391
GO:0009123	nucleoside monophosphate metabolic process	1946-10-01	247/11965	2.48692e-08	1.9398e-05	1.76266e-06	ATP5L/ATPIF1/COX6A1/DLD/ENO1/NDUFA10/NDUFA2/NDUFS1/NDUFS7/PRKAG2	10	49	0.959072	0.217391
GO:0046128	purine ribonucleoside metabolic process	1946-10-01	283/11965	8.98326e-08	7.00695e-05	5.38456e-06	ATP5L/ATPIF1/COX6A1/DLD/ENO1/NDUFA10/NDUFA2/NDUFS1/NDUFS7/PRKAG2	10	49	0.953107	0.217391
GO:0060485	mesenchyme development	2017-08-31	206/11965	3.78414e-08	4.92695e-05	2.43147e-05	EDNRA/MYC/PAX3/SNAI1/SNAI2/SOX10/SOX8/SOX9	8	51	0.965866	0.258065
GO:0048483	autonomic nervous system development	2017-05-31	40/11965	5.13881e-08	6.69073e-05	2.43147e-05	EDNRA/EGR2/SOX10/SOX8/TFAP2B	5	51	0.993372	0.16129
GO:0048762	mesenchymal cell differentiation	2017-07-31	164/11965	1.59415e-07	0.000207558	4.63074e-05	EDNRA/PAX3/SNAI1/SNAI2/SOX10/SOX8/SOX9	7	51	0.972825	0.225806
GO:0061138	morphogenesis of a branching epithelium	2017-07-31	169/11965	1.95737e-07	0.00025485	4.63074e-05	EDNRA/MYC/SNAI2/SOX10/SOX8/SOX9/WNT1	7	51	0.971997	0.225806
GO:0001763	morphogenesis of a branching structure	2017-07-31	181/11965	3.1236e-07	0.000406693	5.91183e-05	EDNRA/MYC/SNAI2/SOX10/SOX8/SOX9/WNT1	7	51	0.970008	0.225806
GO:0014032	neural crest cell development	2017-05-31	61/11965	4.47234e-07	0.000582299	7.05374e-05	EDNRA/SNAI2/SOX10/SOX8/SOX9	5	51	0.989892	0.16129
GO:0014031	mesenchymal cell development	2017-05-31	64/11965	5.70069e-07	0.000742229	7.292e-05	EDNRA/SNAI2/SOX10/SOX8/SOX9	5	51	0.989395	0.16129
GO:0048864	stem cell development	2017-05-31	65/11965	6.16454e-07	0.000802623	7.292e-05	EDNRA/SNAI2/SOX10/SOX8/SOX9	5	51	0.989229	0.16129
GO:0014033	neural crest cell differentiation	2017-05-31	69/11965	8.32687e-07	0.00108416	8.75539e-05	EDNRA/SNAI2/SOX10/SOX8/SOX9	5	51	0.988567	0.16129
GO:0072080	nephron tubule development	2017-05-31	86/11965	2.50193e-06	0.00325751	0.00019239	MYC/SOX8/SOX9/TFAP2B/WNT1	5	51	0.98575	0.16129
GO:0051653	spindle localization	1937-04-01	37/11965	4.75119e-06	0.00411928	0.00167292	ACTR2/LLGL2/NDE1/WASL	4	52	0.993869	0.108108
GO:0099518	vesicle cytoskeletal trafficking	1937-04-01	37/11965	4.75119e-06	0.00411928	0.00167292	AP3B1/FNBP1L/NDE1/WASL	4	52	0.993869	0.108108
GO:0051656	establishment of organelle localization	1937-08-01	346/11965	8.36133e-06	0.00724927	0.00196271	ACTR2/AP3B1/FNBP1L/KATNB1/LLGL2/NDE1/NSF/WASL	8	52	0.942668	0.216216
GO:0072583	clathrin-dependent endocytosis	1937-04-01	47/11965	1.25512e-05	0.0108819	0.00220967	FNBP1L/GAK/SMAP1/WASL	4	52	0.992212	0.108108
GO:0051640	organelle localization	1937-08-01	403/11965	2.52821e-05	0.0219196	0.00356079	ACTR2/AP3B1/FNBP1L/KATNB1/LLGL2/NDE1/NSF/WASL	8	52	0.933223	0.216216
GO:0021554	optic nerve development	1935-03-01	11/11965	3.7234e-06	0.00369361	0.00308846	GLI3/NAV2/PAX2	3	55	0.998177	0.0857143
GO:0021675	nerve development	1935-04-01	63/11965	3.23314e-05	0.0320728	0.013409	GLI3/NAV2/PAX2/RNF165	4	55	0.989561	0.114286
GO:0006397	mRNA processing	13/37	412/11965	1.33183e-10	7.17854e-08	6.18248e-08	AQR/BARD1/CDC40/DHX8/PDCD11/PRPF3/PRPF40A/SART1/SF3B1/SF3B3/SYNCRIP/USP49/XRN2	13	57	0.931732	0.351351
GO:0000377	RNA splicing, via transesterification reactions with bulged adenosine as nucleophile	1937-10-01	265/11965	4.93151e-09	2.65808e-06	6.60994e-07	AQR/CDC40/DHX8/PRPF3/PRPF40A/SART1/SF3B1/SF3B3/SYNCRIP/USP49	10	57	0.956089	0.27027
GO:0000398	mRNA splicing, via spliceosome	1937-10-01	265/11965	4.93151e-09	2.65808e-06	6.60994e-07	AQR/CDC40/DHX8/PRPF3/PRPF40A/SART1/SF3B1/SF3B3/SYNCRIP/USP49	10	57	0.956089	0.27027
GO:0000375	RNA splicing, via transesterification reactions	1937-10-01	269/11965	5.69564e-09	3.06995e-06	6.60994e-07	AQR/CDC40/DHX8/PRPF3/PRPF40A/SART1/SF3B1/SF3B3/SYNCRIP/USP49	10	57	0.955427	0.27027
GO:0008380	RNA splicing	1937-10-01	351/11965	7.14381e-08	3.85051e-05	6.63246e-06	AQR/CDC40/DHX8/PRPF3/PRPF40A/SART1/SF3B1/SF3B3/SYNCRIP/USP49	10	57	0.941839	0.27027
GO:0016569	chromatin modification	1932-09-01	444/11965	1.61248e-06	0.00148026	0.00057928	CREBBP/KDM6B/KMT2B/MSL1/PBRM1/RNF40/SAP130/SETD2/SETDB1	9	59	0.926429	0.28125
GO:0018205	peptidyl-lysine modification	1932-08-01	325/11965	1.61858e-06	0.00148585	0.00057928	CREBBP/KMT2B/MSL1/NUP188/NUP98/SAP130/SETD2/SETDB1	8	59	0.946147	0.25
GO:0016570	histone modification	1932-08-01	353/11965	3.00046e-06	0.00275442	0.000715898	CREBBP/KDM6B/KMT2B/MSL1/RNF40/SAP130/SETD2/SETDB1	8	59	0.941508	0.25
GO:1900034	regulation of cellular response to heat	1932-04-01	70/11965	3.41354e-05	0.0313363	0.00610843	CREBBP/HSF1/NUP188/NUP98	4	59	0.988401	0.125
GO:0070202	regulation of establishment of protein localization to chromosome	1939-03-01	10/11965	3.78211e-06	0.00334338	0.00133631	CCT2/CCT6A/TCP1	3	60	0.998343	0.0769231
GO:0070203	regulation of establishment of protein localization to telomere	1939-03-01	10/11965	3.78211e-06	0.00334338	0.00133631	CCT2/CCT6A/TCP1	3	60	0.998343	0.0769231
GO:1904816	positive regulation of protein localization to chromosome, telomeric region	1939-03-01	11/11965	5.18867e-06	0.00458678	0.00133631	CCT2/CCT6A/TCP1	3	60	0.998177	0.0769231
GO:0070200	establishment of protein localization to telomere	1939-03-01	13/11965	8.95317e-06	0.0079146	0.00134533	CCT2/CCT6A/TCP1	3	60	0.997846	0.0769231
GO:1904814	regulation of protein localization to chromosome, telomeric region	1939-03-01	13/11965	8.95317e-06	0.0079146	0.00134533	CCT2/CCT6A/TCP1	3	60	0.997846	0.0769231
GO:1904872	regulation of telomerase RNA localization to Cajal body	1939-03-01	15/11965	1.41795e-05	0.0125347	0.00134533	CCT2/CCT6A/TCP1	3	60	0.997514	0.0769231
GO:1904874	positive regulation of telomerase RNA localization to Cajal body	1939-03-01	15/11965	1.41795e-05	0.0125347	0.00134533	CCT2/CCT6A/TCP1	3	60	0.997514	0.0769231
GO:0090670	RNA localization to Cajal body	1939-03-01	16/11965	1.74123e-05	0.0153925	0.00134533	CCT2/CCT6A/TCP1	3	60	0.997349	0.0769231
GO:0090671	telomerase RNA localization to Cajal body	1939-03-01	16/11965	1.74123e-05	0.0153925	0.00134533	CCT2/CCT6A/TCP1	3	60	0.997349	0.0769231
GO:0090672	telomerase RNA localization	1939-03-01	16/11965	1.74123e-05	0.0153925	0.00134533	CCT2/CCT6A/TCP1	3	60	0.997349	0.0769231
GO:0051453	regulation of intracellular pH	2017-04-27	76/11965	2.36116e-05	0.0145684	0.00540508	ATP6V0A4/ATP6V1G3/CA2/SLC26A4	4	63	0.987407	0.148148
GO:0030641	regulation of cellular pH	2017-04-27	77/11965	2.48671e-05	0.015343	0.00540508	ATP6V0A4/ATP6V1G3/CA2/SLC26A4	4	63	0.987241	0.148148
GO:0006885	regulation of pH	2017-04-27	82/11965	3.18933e-05	0.0196782	0.00540508	ATP6V0A4/ATP6V1G3/CA2/SLC26A4	4	63	0.986413	0.148148
GO:0030004	cellular monovalent inorganic cation homeostasis	2017-04-27	96/11965	5.92824e-05	0.0365772	0.00753511	ATP6V0A4/ATP6V1G3/CA2/SLC26A4	4	63	0.984093	0.148148
GO:0042254	ribosome biogenesis	19/35	272/11965	9.34318e-23	7.17557e-20	5.402e-20	AAMP/DDX49/DDX51/DIEXF/EIF6/FCF1/GNL3/MRTO4/NHP2/NOP56/NPM3/PES1/RRP15/RRP9/RRS1/SHQ1/TFB2M/TSR1/UTP15	19	64	0.95493	0.542857
GO:0016072	rRNA metabolic process	18/35	225/11965	1.49183e-22	1.14573e-19	5.402e-20	DDX49/DDX51/DIEXF/EIF6/FCF1/MRTO4/NHP2/NIFK/NOP56/NPM3/PES1/RRP15/RRP9/RRS1/SHQ1/TFB2M/TSR1/UTP15	18	64	0.962717	0.514286
GO:0006364	rRNA processing	17/35	220/11965	5.70816e-21	4.38386e-18	1.37797e-18	DDX49/DDX51/DIEXF/EIF6/FCF1/MRTO4/NHP2/NOP56/NPM3/PES1/RRP15/RRP9/RRS1/SHQ1/TFB2M/TSR1/UTP15	17	64	0.963546	0.485714
GO:0022613	ribonucleoprotein complex biogenesis	19/35	399/11965	1.41441e-19	1.08627e-16	2.56083e-17	AAMP/DDX49/DDX51/DIEXF/EIF6/FCF1/GNL3/MRTO4/NHP2/NOP56/NPM3/PES1/RRP15/RRP9/RRS1/SHQ1/TFB2M/TSR1/UTP15	19	64	0.933886	0.542857
GO:0034470	ncRNA processing	18/35	344/11965	3.37369e-19	2.59099e-16	4.88653e-17	DDX49/DDX51/DIEXF/EIF6/FCF1/MRTO4/NHP2/NOP56/NPM3/PES1/RRP15/RRP9/RRS1/SHQ1/TFB2M/TRMT6/TSR1/UTP15	18	64	0.942999	0.514286
GO:0034660	ncRNA metabolic process	19/35	484/11965	5.36076e-18	4.11706e-15	6.47053e-16	DDX49/DDX51/DIEXF/EIF6/FCF1/MRTO4/NHP2/NIFK/NOP56/NPM3/PES1/RRP15/RRP9/RRS1/SHQ1/TFB2M/TRMT6/TSR1/UTP15	19	64	0.919801	0.542857
GO:0042273	ribosomal large subunit biogenesis	1935-07-01	60/11965	3.34986e-10	2.57269e-07	3.46572e-08	AAMP/EIF6/MRTO4/NHP2/PES1/RRP15/RRS1	7	64	0.990058	0.2
GO:0000460	maturation of 5.8S rRNA	1935-05-01	33/11965	3.55866e-08	2.73305e-05	3.22152e-06	EIF6/FCF1/PES1/RRP15/RRS1	5	64	0.994532	0.142857
GO:0000470	maturation of LSU-rRNA	1935-04-01	23/11965	5.22207e-07	0.000401055	4.20208e-05	EIF6/NHP2/PES1/RRP15	4	64	0.996189	0.114286
GO:0000469	cleavage involved in rRNA processing	1935-04-01	24/11965	6.25349e-07	0.000480268	4.52884e-05	FCF1/NHP2/RRS1/TSR1	4	64	0.996023	0.114286
GO:0006734	NADH metabolic process	1935-04-01	31/11965	1.82504e-06	0.00149654	0.001266	OGDH/PCK2/PFKFB1/PFKFB4	4	65	0.994863	0.114286
GO:0019674	NAD metabolic process	1935-04-01	49/11965	1.18389e-05	0.00970792	0.00410624	OGDH/PCK2/PFKFB1/PFKFB4	4	65	0.991881	0.114286
GO:0031396	regulation of protein ubiquitination	1934-06-01	207/11965	2.23844e-05	0.0164973	0.0119032	CRY1/FEM1B/RNF40/SMURF1/UBR5/USP4	6	66	0.9657	0.176471
GO:1903320	regulation of protein modification by small protein conjugation or removal	1934-06-01	227/11965	3.76308e-05	0.0277339	0.0119032	CRY1/FEM1B/RNF40/SMURF1/UBR5/USP4	6	66	0.962386	0.176471
GO:0010882	regulation of cardiac muscle contraction by calcium ion signaling	1935-05-01	17/11965	9.59437e-10	1.11199e-06	7.726e-07	ATP1B1/CALM3/CALM2/CALM1/SLC9A1	5	69	0.997183	0.142857
GO:1901021	positive regulation of calcium ion transmembrane transporter activity	1935-05-01	25/11965	8.10093e-09	9.38898e-06	3.26169e-06	ATP1B1/CALM3/CALM2/CALM1/SLC9A1	5	69	0.995857	0.142857
GO:1904427	positive regulation of calcium ion transmembrane transport	1935-05-01	42/11965	1.2517e-07	0.000145072	3.35983e-05	ATP1B1/CALM3/CALM2/CALM1/SLC9A1	5	69	0.993041	0.142857
GO:0086064	cell communication by electrical coupling involved in cardiac conduction	1935-04-01	20/11965	2.87509e-07	0.000333223	5.70805e-05	ATP1B1/CALM3/CALM2/CALM1	4	69	0.996686	0.114286
GO:0010800	positive regulation of peptidyl-threonine phosphorylation	1935-04-01	21/11965	3.54422e-07	0.000410775	5.70805e-05	CALM3/CALM2/CALM1/UBE2K	4	69	0.99652	0.114286
GO:0055117	regulation of cardiac muscle contraction	1935-05-01	56/11965	5.45827e-07	0.000632613	5.83385e-05	ATP1B1/CALM3/CALM2/CALM1/SLC9A1	5	69	0.990721	0.142857
GO:1901019	regulation of calcium ion transmembrane transporter activity	1935-05-01	56/11965	5.45827e-07	0.000632613	5.83385e-05	ATP1B1/CALM3/CALM2/CALM1/SLC9A1	5	69	0.990721	0.142857
GO:0010644	cell communication by electrical coupling	1935-04-01	24/11965	6.25349e-07	0.00072478	5.83385e-05	ATP1B1/CALM3/CALM2/CALM1	4	69	0.996023	0.114286
GO:0032414	positive regulation of ion transmembrane transporter activity	1935-05-01	58/11965	6.52019e-07	0.00075569	5.83385e-05	ATP1B1/CALM3/CALM2/CALM1/SLC9A1	5	69	0.990389	0.142857
GO:0032411	positive regulation of transporter activity	1935-05-01	65/11965	1.15825e-06	0.00134241	9.32698e-05	ATP1B1/CALM3/CALM2/CALM1/SLC9A1	5	69	0.989229	0.142857
GO:0006890	retrograde vesicle-mediated transport, Golgi to ER	2017-04-30	71/11965	2.77634e-05	0.0119105	0.00816553	COPZ1/KDELR1/LMAN2/SCFD1	4	70	0.988235	0.133333
GO:0006888	ER to Golgi vesicle-mediated transport	2017-05-30	159/11965	4.23894e-05	0.018185	0.00816553	COPZ1/KDELR1/LMAN2/SCFD1/YIPF5	5	70	0.973654	0.166667
GO:0044782	cilium organization	2017-08-23	190/11965	1.39533e-09	7.63247e-07	5.83102e-07	BBS5/CROCC/DNAAF1/FOXJ1/IFT122/IFT172/WDR35/ZMYND10	8	72	0.968517	0.347826
GO:0042384	cilium assembly	2017-07-23	175/11965	2.55531e-08	1.39775e-05	5.33924e-06	BBS5/DNAAF1/FOXJ1/IFT122/IFT172/WDR35/ZMYND10	7	72	0.971002	0.304348
GO:0060972	left/right pattern formation	2017-04-23	21/11965	6.07633e-08	3.32375e-05	6.9358e-06	DNAAF1/FOXJ1/IFT122/IFT172	4	72	0.99652	0.173913
GO:0060271	cilium morphogenesis	2017-07-23	201/11965	6.6388e-08	3.63142e-05	6.9358e-06	BBS5/DNAAF1/FOXJ1/IFT122/IFT172/WDR35/ZMYND10	7	72	0.966694	0.304348
GO:0035050	embryonic heart tube development	2017-05-23	71/11965	1.97491e-07	0.000108028	1.65061e-05	BBS5/DNAAF1/IFT122/IFT172/STIL	5	72	0.988235	0.217391
GO:0010927	cellular component assembly involved in morphogenesis	2017-07-23	255/11965	3.36889e-07	0.000184278	2.3464e-05	BBS5/DNAAF1/FOXJ1/IFT122/IFT172/WDR35/ZMYND10	7	72	0.957746	0.304348
GO:0044458	motile cilium assembly	2017-03-23	11/11965	1.0136e-06	0.000554438	6.0511e-05	BBS5/DNAAF1/ZMYND10	3	72	0.998177	0.130435
GO:0007368	determination of left/right symmetry	2017-05-23	108/11965	1.61387e-06	0.000882787	8.17092e-05	BBS5/DNAAF1/FOXJ1/IFT172/STIL	5	72	0.982104	0.217391
GO:0030031	cell projection assembly	2017-07-23	326/11965	1.75973e-06	0.000962574	8.17092e-05	BBS5/DNAAF1/FOXJ1/IFT122/IFT172/WDR35/ZMYND10	7	72	0.945982	0.304348
GO:0009855	determination of bilateral symmetry	2017-05-23	115/11965	2.20255e-06	0.00120479	8.73348e-05	BBS5/DNAAF1/FOXJ1/IFT172/STIL	5	72	0.980944	0.217391
GO:0016569	chromatin modification	2017-10-29	444/11965	4.75679e-08	2.90164e-05	2.24821e-05	BRD1/CHD8/EP400/JARID2/KDM4A/RSF1/TAF1/TLK2/TRIM28/TRIP12	10	77	0.926429	0.344828
GO:1902275	regulation of chromatin organization	2017-05-29	121/11965	9.51934e-06	0.0058068	0.00150263	JARID2/KDM4A/TLK2/TRIM28/TRIP12	5	77	0.97995	0.172414
GO:0018205	peptidyl-lysine modification	2017-07-29	325/11965	9.53787e-06	0.0058181	0.00150263	BRD1/EP400/JARID2/KDM4A/TAF1/TOP2B/TRIM28	7	77	0.946147	0.241379
GO:0031057	negative regulation of histone modification	2017-03-29	32/11965	6.05671e-05	0.0369459	0.00715648	JARID2/KDM4A/TRIP12	3	77	0.994698	0.103448
GO:0009116	nucleoside metabolic process	2017-12-28	317/11965	2.02425e-12	9.25081e-10	5.72254e-10	AHCY/ALDOA/ATIC/ATP5C1/ATP5G1/ATP5G3/NDUFA4/NME2/TAZ/TPI1/UQCRC1/UQCRC2	12	78	0.947473	0.428571
GO:1901657	glycosyl compound metabolic process	2017-12-28	335/11965	3.88315e-12	1.7746e-09	5.72254e-10	AHCY/ALDOA/ATIC/ATP5C1/ATP5G1/ATP5G3/NDUFA4/NME2/TAZ/TPI1/UQCRC1/UQCRC2	12	78	0.94449	0.428571
GO:0046128	purine ribonucleoside metabolic process	2017-11-28	283/11965	1.6052e-11	7.33577e-09	1.15141e-09	AHCY/ALDOA/ATP5C1/ATP5G1/ATP5G3/NDUFA4/NME2/TAZ/TPI1/UQCRC1/UQCRC2	11	78	0.953107	0.392857
GO:0042278	purine nucleoside metabolic process	2017-11-28	284/11965	1.66766e-11	7.62121e-09	1.15141e-09	AHCY/ALDOA/ATP5C1/ATP5G1/ATP5G3/NDUFA4/NME2/TAZ/TPI1/UQCRC1/UQCRC2	11	78	0.952941	0.392857
GO:0009205	purine ribonucleoside triphosphate metabolic process	2017-10-28	208/11965	2.02867e-11	9.27104e-09	1.15141e-09	ALDOA/ATP5C1/ATP5G1/ATP5G3/NDUFA4/NME2/TAZ/TPI1/UQCRC1/UQCRC2	10	78	0.965534	0.357143
GO:0009199	ribonucleoside triphosphate metabolic process	2017-10-28	212/11965	2.45107e-11	1.12014e-08	1.15141e-09	ALDOA/ATP5C1/ATP5G1/ATP5G3/NDUFA4/NME2/TAZ/TPI1/UQCRC1/UQCRC2	10	78	0.964872	0.357143
GO:0009144	purine nucleoside triphosphate metabolic process	2017-10-28	215/11965	2.81772e-11	1.2877e-08	1.15141e-09	ALDOA/ATP5C1/ATP5G1/ATP5G3/NDUFA4/NME2/TAZ/TPI1/UQCRC1/UQCRC2	10	78	0.964374	0.357143
GO:0009119	ribonucleoside metabolic process	2017-11-28	301/11965	3.12527e-11	1.42825e-08	1.15141e-09	AHCY/ALDOA/ATP5C1/ATP5G1/ATP5G3/NDUFA4/NME2/TAZ/TPI1/UQCRC1/UQCRC2	11	78	0.950124	0.392857
GO:0009167	purine ribonucleoside monophosphate metabolic process	2017-10-28	225/11965	4.42047e-11	2.02016e-08	1.3613e-09	ALDOA/ATIC/ATP5C1/ATP5G1/ATP5G3/NDUFA4/TAZ/TPI1/UQCRC1/UQCRC2	10	78	0.962717	0.357143
GO:0009126	purine nucleoside monophosphate metabolic process	2017-10-28	226/11965	4.6187e-11	2.11075e-08	1.3613e-09	ALDOA/ATIC/ATP5C1/ATP5G1/ATP5G3/NDUFA4/TAZ/TPI1/UQCRC1/UQCRC2	10	78	0.962552	0.357143
GO:0000377	RNA splicing, via transesterification reactions with bulged adenosine as nucleophile	1932-12-01	265/11965	1.65587e-12	8.84236e-10	3.07317e-10	DHX15/EFTUD2/FUS/HNRNPH1/HNRNPL/HNRNPUL1/PABPC1/PABPN1/SF3B2/SRRT/SRSF1/U2AF2	12	80	0.956089	0.375
GO:0000398	mRNA splicing, via spliceosome	1932-12-01	265/11965	1.65587e-12	8.84236e-10	3.07317e-10	DHX15/EFTUD2/FUS/HNRNPH1/HNRNPL/HNRNPUL1/PABPC1/PABPN1/SF3B2/SRRT/SRSF1/U2AF2	12	80	0.956089	0.375
GO:0000375	RNA splicing, via transesterification reactions	1932-12-01	269/11965	1.97709e-12	1.05577e-09	3.07317e-10	DHX15/EFTUD2/FUS/HNRNPH1/HNRNPL/HNRNPUL1/PABPC1/PABPN1/SF3B2/SRRT/SRSF1/U2AF2	12	80	0.955427	0.375
GO:0008380	RNA splicing	1932-12-01	351/11965	4.48787e-11	2.39652e-08	5.23191e-09	DHX15/EFTUD2/FUS/HNRNPH1/HNRNPL/HNRNPUL1/PABPC1/PABPN1/SF3B2/SRRT/SRSF1/U2AF2	12	80	0.941839	0.375
GO:0006397	mRNA processing	1932-12-01	412/11965	2.86722e-10	1.53109e-07	2.67406e-08	DHX15/EFTUD2/FUS/HNRNPH1/HNRNPL/HNRNPUL1/PABPC1/PABPN1/SF3B2/SRRT/SRSF1/U2AF2	12	80	0.931732	0.375
GO:0031124	mRNA 3'-end processing	1932-04-01	81/11965	6.06767e-05	0.0324014	0.00471575	PABPC1/PABPN1/SRSF1/U2AF2	4	80	0.986578	0.125
GO:0043484	regulation of RNA splicing	1932-04-01	88/11965	8.39365e-05	0.0448221	0.00559156	HNRNPH1/HNRNPL/SRSF1/U2AF2	4	80	0.985418	0.125
GO:0034394	protein localization to cell surface	1933-04-01	44/11965	6.02195e-06	0.00667232	0.00377425	FLNA/GBF1/NEDD4L/VCL	4	81	0.992709	0.121212
GO:0034329	cell junction assembly	1933-06-01	177/11965	7.65324e-06	0.00847979	0.00377425	ACTN1/FBF1/FLNA/LAMA5/PRKCA/VCL	6	81	0.970671	0.181818
GO:0034330	cell junction organization	1933-06-01	221/11965	2.70765e-05	0.0300007	0.00890198	ACTN1/FBF1/FLNA/LAMA5/PRKCA/VCL	6	81	0.96338	0.181818
GO:0006413	translational initiation	2017-06-26	166/11965	1.19173e-06	0.000501717	0.000117572	EIF2S3/EIF3D/EIF3F/RPL12/RPS11/RPS18	6	82	0.972494	0.230769
GO:0019080	viral gene expression	2017-06-26	167/11965	1.23435e-06	0.000519663	0.000117572	EIF3D/EIF3F/RPL12/RPS11/RPS18/SUPT4H1	6	82	0.972328	0.230769
GO:0022613	ribonucleoprotein complex biogenesis	2017-08-26	399/11965	1.31404e-06	0.00055321	0.000117572	EIF2S3/EIF3D/EIF3F/NSA2/RPL12/RPS11/RPS18/TRMT112	8	82	0.933886	0.307692
GO:0044033	multi-organism metabolic process	2017-06-26	181/11965	1.97474e-06	0.000831367	0.000132516	EIF3D/EIF3F/RPL12/RPS11/RPS18/SUPT4H1	6	82	0.970008	0.230769
GO:0019058	viral life cycle	2017-07-26	342/11965	6.03459e-06	0.00254056	0.000323962	EIF3D/EIF3F/PPIA/RPL12/RPS11/RPS18/SUPT4H1	7	82	0.943331	0.269231
GO:0001731	formation of translation preinitiation complex	2017-03-26	22/11965	1.36493e-05	0.00574637	0.000610628	EIF2S3/EIF3D/EIF3F	3	82	0.996355	0.115385
GO:0000413	protein peptidyl-prolyl isomerization	2017-03-26	34/11965	5.21275e-05	0.0219457	0.00199887	FKBP2/PPIA/PPIL3	3	82	0.994366	0.115385
GO:0006401	RNA catabolic process	2017-05-26	211/11965	7.91025e-05	0.0333021	0.0026541	FEN1/LSM7/RPL12/RPS11/RPS18	5	82	0.965037	0.192308
GO:0006364	rRNA processing	2017-05-26	220/11965	9.63803e-05	0.0405761	0.0028745	NSA2/RPL12/RPS11/RPS18/TRMT112	5	82	0.963546	0.192308
GO:0016072	rRNA metabolic process	2017-05-26	225/11965	0.00010716	0.0451144	0.0028764	NSA2/RPL12/RPS11/RPS18/TRMT112	5	82	0.962717	0.192308
GO:0039529	RIG-I signaling pathway	2017-03-31	11/11965	2.56231e-06	0.00176031	0.00132694	BIRC2/LSM14A/PUM1	3	85	0.998177	0.0967742
GO:0040029	regulation of gene expression, epigenetic	1931-06-01	180/11965	5.74444e-06	0.00394643	0.00132694	BEND3/EPC1/MTF2/PUM1/RLIM/TRIM28	6	85	0.970174	0.193548
GO:0039528	cytoplasmic pattern recognition receptor signaling pathway in response to virus	2017-03-31	15/11965	7.01631e-06	0.0048202	0.00132694	BIRC2/LSM14A/PUM1	3	85	0.997514	0.0967742
GO:0045814	negative regulation of gene expression, epigenetic	1931-04-01	70/11965	3.00004e-05	0.0206103	0.00425533	BEND3/EPC1/MTF2/TRIM28	4	85	0.988401	0.129032
GO:0098586	cellular response to virus	2017-03-31	26/11965	3.93263e-05	0.0270172	0.00446251	BIRC2/LSM14A/PUM1	3	85	0.995692	0.0967742
GO:0016569	chromatin modification	2017-07-25	444/11965	2.48461e-05	0.0147338	0.0121354	CARM1/CTR9/MTA2/RBM14/SFPQ/SMARCC1/VPS72	7	86	0.926429	0.28
GO:0001708	cell fate specification	2017-04-29	77/11965	3.33267e-05	0.037026	0.0277138	FGFR1/GLI2/NOTCH1/OLIG2	4	88	0.987241	0.137931
GO:0030198	extracellular matrix organization	2017-06-29	285/11965	5.18671e-05	0.0355809	0.0154175	DDR1/HAS2/HSPG2/ITGB1/P4HA1/TCF15	6	90	0.952775	0.206897
GO:0043062	extracellular structure organization	2017-06-29	286/11965	5.28904e-05	0.0362828	0.0154175	DDR1/HAS2/HSPG2/ITGB1/P4HA1/TCF15	6	90	0.95261	0.206897
GO:0009952	anterior/posterior pattern specification	2017-07-25	192/11965	9.24482e-08	9.56839e-05	7.3472e-05	HNF1B/HOXA3/HOXB3/HOXD3/MSX2/WNT3A/WNT8A	7	95	0.968186	0.28
GO:0048732	gland development	2017-08-25	368/11965	5.0752e-07	0.000525283	0.000201672	HMOX1/HNF1B/HOXA3/HOXB3/HOXD3/MSX2/SERPINF1/WNT3A	8	95	0.939022	0.32
GO:0003002	regionalization	2017-07-25	306/11965	2.16162e-06	0.00223727	0.000572639	HNF1B/HOXA3/HOXB3/HOXD3/MSX2/WNT3A/WNT8A	7	95	0.949296	0.28
GO:0021602	cranial nerve morphogenesis	2017-03-25	21/11965	1.04547e-05	0.0108207	0.00179887	HOXA3/HOXB3/HOXD3	3	95	0.99652	0.12
GO:0007389	pattern specification process	2017-07-25	401/11965	1.28385e-05	0.0132879	0.00179887	HNF1B/HOXA3/HOXB3/HOXD3/MSX2/WNT3A/WNT8A	7	95	0.933554	0.28
GO:0030878	thyroid gland development	2017-03-25	24/11965	1.58444e-05	0.0163989	0.00179887	HOXA3/HOXB3/HOXD3	3	95	0.996023	0.12
GO:0061311	cell surface receptor signaling pathway involved in heart development	2017-03-25	24/11965	1.58444e-05	0.0163989	0.00179887	MSX2/WNT3A/WNT8A	3	95	0.996023	0.12
GO:0032925	regulation of activin receptor signaling pathway	2017-04-22	21/11965	5.02529e-08	3.32172e-05	2.51265e-05	ACVR1B/ACVR2A/LEMD3/SKI	4	97	0.99652	0.181818
GO:0032924	activin receptor signaling pathway	2017-04-22	36/11965	4.85734e-07	0.00032107	0.000121433	ACVR1B/ACVR2A/LEMD3/SKI	4	97	0.994035	0.181818
GO:0042254	ribosome biogenesis	2017-09-20	272/11965	1.91808e-10	4.75684e-08	3.67464e-08	DDX21/DKC1/FTSJ3/GNL2/LSG1/NOC2L/NOP2/RSL1D1/WDR46	9	100	0.95493	0.45
GO:0022613	ribonucleoprotein complex biogenesis	2017-09-20	399/11965	5.6547e-09	1.40237e-06	5.41661e-07	DDX21/DKC1/FTSJ3/GNL2/LSG1/NOC2L/NOP2/RSL1D1/WDR46	9	100	0.933886	0.45
GO:0034660	ncRNA metabolic process	2017-09-20	484/11965	3.03906e-08	7.53687e-06	1.9208e-06	DDX21/DKC1/FTSJ3/INTS10/NCL/NOP2/PUS1/RSL1D1/WDR46	9	100	0.919801	0.45
GO:0034470	ncRNA processing	2017-08-20	344/11965	4.01047e-08	9.94595e-06	1.9208e-06	DDX21/DKC1/FTSJ3/INTS10/NOP2/PUS1/RSL1D1/WDR46	8	100	0.942999	0.4
GO:0006364	rRNA processing	2017-06-20	220/11965	1.12799e-06	0.000279741	4.107e-05	DDX21/DKC1/FTSJ3/NOP2/RSL1D1/WDR46	6	100	0.963546	0.3
GO:0016072	rRNA metabolic process	2017-06-20	225/11965	1.28626e-06	0.000318992	4.107e-05	DDX21/DKC1/FTSJ3/NOP2/RSL1D1/WDR46	6	100	0.962717	0.3
GO:0042273	ribosomal large subunit biogenesis	2017-04-20	60/11965	2.60681e-06	0.000646488	7.13442e-05	FTSJ3/NOC2L/NOP2/RSL1D1	4	100	0.990058	0.2
GO:0000154	rRNA modification	2017-03-20	23/11965	6.92441e-06	0.00171725	0.000147397	DKC1/FTSJ3/NOP2	3	100	0.996189	0.15
GO:0000470	maturation of LSU-rRNA	2017-03-20	23/11965	6.92441e-06	0.00171725	0.000147397	FTSJ3/NOP2/RSL1D1	3	100	0.996189	0.15
GO:0009451	RNA modification	2017-04-20	104/11965	2.34475e-05	0.00581497	0.000449204	DKC1/FTSJ3/NOP2/PUS1	4	100	0.982767	0.2
GO:0009952	anterior/posterior pattern specification	2017-04-15	192/11965	7.63731e-05	0.0375756	0.0280571	CYP26C1/HES7/OTX1/OTX2	4	102	0.968186	0.266667
GO:0042254	ribosome biogenesis	2017-09-22	272/11965	5.45811e-10	1.49006e-07	6.33118e-08	AATF/DDX21/DDX52/EBNA1BP2/NOP58/NPM1/PES1/RSL1D1/UTP6	9	103	0.95493	0.409091
GO:0022613	ribonucleoprotein complex biogenesis	2017-10-22	399/11965	6.87386e-10	1.87656e-07	6.33118e-08	AATF/DDX21/DDX52/EBNA1BP2/EIF3B/NOP58/NPM1/PES1/RSL1D1/UTP6	10	103	0.933886	0.454545
GO:0006364	rRNA processing	2017-07-22	220/11965	8.71159e-08	2.37826e-05	3.74357e-06	DDX21/DDX52/EBNA1BP2/NOP58/PES1/RSL1D1/UTP6	7	103	0.963546	0.318182
GO:0034470	ncRNA processing	2017-08-22	344/11965	9.67975e-08	2.64257e-05	3.74357e-06	DDX21/DDX52/DUS3L/EBNA1BP2/NOP58/PES1/RSL1D1/UTP6	8	103	0.942999	0.363636
GO:0016072	rRNA metabolic process	2017-07-22	225/11965	1.01611e-07	2.77399e-05	3.74357e-06	DDX21/DDX52/EBNA1BP2/NOP58/PES1/RSL1D1/UTP6	7	103	0.962717	0.318182
GO:0034660	ncRNA metabolic process	2017-08-22	484/11965	1.31094e-06	0.000357886	4.02481e-05	DDX21/DDX52/DUS3L/EBNA1BP2/NOP58/PES1/RSL1D1/UTP6	8	103	0.919801	0.363636
GO:0010501	RNA secondary structure unwinding	2017-03-22	38/11965	4.36581e-05	0.0119187	0.0011489	DDX21/DDX24/DDX52	3	103	0.993703	0.136364
GO:0042273	ribosomal large subunit biogenesis	2017-03-22	60/11965	0.000172515	0.0470966	0.00397238	EBNA1BP2/PES1/RSL1D1	3	103	0.990058	0.136364
GO:0006418	tRNA aminoacylation for protein translation	2017-07-25	45/11965	2.98378e-12	2.20501e-09	1.02533e-09	AARS/EPRS/GARS/IARS/MARS/NARS/SARS	7	104	0.992543	0.28
GO:0043039	tRNA aminoacylation	2017-07-25	47/11965	4.1243e-12	3.04786e-09	1.02533e-09	AARS/EPRS/GARS/IARS/MARS/NARS/SARS	7	104	0.992212	0.28
GO:0043038	amino acid activation	2017-07-25	48/11965	4.82208e-12	3.56352e-09	1.02533e-09	AARS/EPRS/GARS/IARS/MARS/NARS/SARS	7	104	0.992046	0.28
GO:0006520	cellular amino acid metabolic process	2017-10-25	263/11965	5.42945e-11	4.01236e-08	8.65855e-09	AARS/APIP/EPRS/GARS/IARS/MARS/NARS/PHGDH/PSPH/SARS	10	104	0.956421	0.4
GO:0006399	tRNA metabolic process	2017-07-25	161/11965	2.7485e-08	2.03114e-05	3.50651e-06	AARS/EPRS/GARS/IARS/MARS/NARS/SARS	7	104	0.973322	0.28
GO:0009069	serine family amino acid metabolic process	2017-04-25	39/11965	1.16049e-06	0.000857602	0.000123378	APIP/PHGDH/PSPH/SARS	4	104	0.993538	0.16
GO:0034660	ncRNA metabolic process	2017-08-25	484/11965	3.98246e-06	0.00294304	0.000362913	AARS/EPRS/GARS/IARS/MARS/NARS/SARS/TAF1B	8	104	0.919801	0.32
GO:0045806	negative regulation of endocytosis	2017-03-25	30/11965	3.15207e-05	0.0232938	0.00251336	PACSIN2/RAC1/SDCBP	3	104	0.995029	0.12
GO:0051276	chromosome organization	2017-08-26	462/11965	3.93208e-06	0.0029294	0.00260759	CUL3/DAXX/MIS18BP1/NCAPH2/NUP160/SMARCA5/SMC6/WRN	8	105	0.923447	0.307692
GO:0071103	DNA conformation change	2017-05-26	175/11965	3.24101e-05	0.0241455	0.0107465	DAXX/MIS18BP1/NCAPH2/SMARCA5/WRN	5	105	0.971002	0.192308
GO:0006260	DNA replication	2017-08-23	253/11965	1.33352e-08	6.58758e-06	4.36552e-06	PCNA/RAD51/RBBP4/RBBP7/RPA1/RPA2/RRM1/RRM2	8	106	0.958078	0.347826
GO:0065004	protein-DNA complex assembly	2017-06-23	135/11965	1.59121e-07	7.8606e-05	2.60457e-05	MIS18A/RAD51/RBBP4/RBBP7/RPA1/RPA2	6	106	0.97763	0.26087
GO:0000722	telomere maintenance via recombination	2017-04-23	31/11965	3.15414e-07	0.000155814	3.30821e-05	PCNA/RAD51/RPA1/RPA2	4	106	0.994863	0.173913
GO:0071824	protein-DNA complex subunit organization	2017-06-23	158/11965	4.04218e-07	0.000199684	3.30821e-05	MIS18A/RAD51/RBBP4/RBBP7/RPA1/RPA2	6	106	0.973819	0.26087
GO:0006312	mitotic recombination	2017-04-23	39/11965	8.16157e-07	0.000403182	5.34368e-05	PCNA/RAD51/RPA1/RPA2	4	106	0.993538	0.173913
GO:0051276	chromosome organization	2017-08-23	462/11965	1.36708e-06	0.000675337	7.45897e-05	CDCA5/MIS18A/PCNA/RAD51/RBBP4/RBBP7/RPA1/RPA2	8	106	0.923447	0.347826
GO:0018205	peptidyl-lysine modification	2017-07-23	325/11965	1.724e-06	0.000851657	8.06262e-05	FAM76B/PCNA/PIAS4/RPA1/UBA2/USP22/WDR5	7	106	0.946147	0.304348
GO:0042276	error-prone translesion synthesis	2017-03-23	18/11965	4.96887e-06	0.00245462	0.000160769	PCNA/RPA1/RPA2	3	106	0.997017	0.130435
GO:0070987	error-free translesion synthesis	2017-03-23	18/11965	4.96887e-06	0.00245462	0.000160769	PCNA/RPA1/RPA2	3	106	0.997017	0.130435
GO:0000731	DNA synthesis involved in DNA repair	2017-04-23	62/11965	5.3757e-06	0.0026556	0.000160769	PCNA/RAD51/RPA1/RPA2	4	106	0.989727	0.173913
GO:0051276	chromosome organization	2017-09-22	462/11965	5.61056e-08	3.60198e-05	2.70488e-05	DDB1/ESPL1/GEN1/KIF18A/MCM2/MCM6/NCAPD2/PRIM2/TOP3A	9	109	0.923447	0.409091
GO:0006260	DNA replication	2017-07-22	253/11965	2.26228e-07	0.000145238	5.24487e-05	CDC7/DTL/EXO1/MCM2/MCM6/PRIM2/TOP3A	7	109	0.958078	0.318182
GO:0044772	mitotic cell cycle phase transition	2017-08-22	404/11965	3.32668e-07	0.000213573	5.24487e-05	CDC7/DDB1/ESPL1/GEN1/MCM2/MCM6/PIDD1/PRIM2	8	109	0.933057	0.363636
GO:0044770	cell cycle phase transition	2017-08-22	428/11965	5.16519e-07	0.000331605	5.24487e-05	CDC7/DDB1/ESPL1/GEN1/MCM2/MCM6/PIDD1/PRIM2	8	109	0.92908	0.363636
GO:0006270	DNA replication initiation	2017-04-22	37/11965	5.43955e-07	0.000349219	5.24487e-05	CDC7/MCM2/MCM6/PRIM2	4	109	0.993869	0.181818
GO:0051321	meiotic cell cycle	2017-05-22	163/11965	9.63379e-06	0.00618489	0.000774083	ESPL1/EXO1/KIF18A/NCAPD2/TOP3A	5	109	0.972991	0.227273
GO:0071103	DNA conformation change	2017-05-22	175/11965	1.36049e-05	0.00873435	0.000936999	DDB1/MCM2/MCM6/NCAPD2/TOP3A	5	109	0.971002	0.227273
GO:0000082	G1/S transition of mitotic cell cycle	2017-05-22	200/11965	2.59331e-05	0.016649	0.00156281	CDC7/MCM2/MCM6/PIDD1/PRIM2	5	109	0.96686	0.227273
GO:0044843	cell cycle G1/S phase transition	2017-05-22	208/11965	3.13127e-05	0.0201027	0.00161697	CDC7/MCM2/MCM6/PIDD1/PRIM2	5	109	0.965534	0.227273
GO:0006310	DNA recombination	2017-05-22	211/11965	3.35399e-05	0.0215326	0.00161697	CDC7/EXO1/GEN1/PRIM2/TOP3A	5	109	0.965037	0.227273
GO:0030048	actin filament-based movement	2017-04-23	99/11965	3.46064e-05	0.0204178	0.0164289	DMD/DSP/MYH9/TPM1	4	110	0.983596	0.173913
GO:0048565	digestive tract development	2017-05-17	123/11965	5.9312e-07	0.000385528	0.000183261	ALDH1A2/GATA4/GATA5/SFRP2/SOX17	5	113	0.979619	0.294118
GO:0055123	digestive system development	2017-05-17	133/11965	8.74863e-07	0.000568661	0.000183261	ALDH1A2/GATA4/GATA5/SFRP2/SOX17	5	113	0.977962	0.294118
GO:0045165	cell fate commitment	2017-05-17	220/11965	1.03773e-05	0.00674525	0.00144918	DLX2/GATA4/GATA5/SFRP2/SOX17	5	113	0.963546	0.294118
GO:0048546	digestive tract morphogenesis	2017-03-17	49/11965	4.21568e-05	0.027402	0.00375257	GATA4/SFRP2/SOX17	3	113	0.991881	0.176471
GO:0003002	regionalization	2017-05-17	306/11965	5.08827e-05	0.0330737	0.00375257	ALDH1A2/DLX2/GATA4/SFRP2/SOX17	5	113	0.949296	0.294118
GO:0048863	stem cell differentiation	2017-04-17	153/11965	5.37429e-05	0.0349329	0.00375257	ALDH1A2/FRZB/GATA4/SOX17	4	113	0.974648	0.235294
GO:0046599	regulation of centriole replication	2017-02-12	14/11965	8.3353e-05	0.018421	0.0114391	MDM1/PLK4	2	114	0.99768	0.166667
GO:0034660	ncRNA metabolic process	2017-06-18	484/11965	5.20379e-05	0.0244578	0.0187597	EXOSC9/MPHOSPH10/POLR1E/RIOK2/SSB/UTP3	6	116	0.919801	0.333333
GO:0007044	cell-substrate junction assembly	2017-04-17	77/11965	3.54104e-06	0.0018378	0.00133814	CD151/FN1/LAMC1/PTPRK	4	117	0.987241	0.235294
GO:0034330	cell junction organization	2017-05-17	221/11965	1.06086e-05	0.00550584	0.00200446	CD151/CDH11/FN1/LAMC1/PTPRK	5	117	0.96338	0.294118
GO:0031581	hemidesmosome assembly	2017-02-17	10/11965	8.49351e-05	0.0440813	0.00895339	CD151/LAMC1	2	117	0.998343	0.117647
GO:0034329	cell junction assembly	2017-04-17	177/11965	9.47713e-05	0.0491863	0.00895339	CD151/FN1/LAMC1/PTPRK	4	117	0.970671	0.235294
GO:0050673	epithelial cell proliferation	2017-05-16	282/11965	2.47728e-05	0.0276464	0.0151739	ARG1/BMP4/CXCL12/KIT/MARVELD3	5	120	0.953273	0.3125
GO:0001938	positive regulation of endothelial cell proliferation	2017-03-16	52/11965	4.16625e-05	0.0464953	0.0151739	ARG1/BMP4/CXCL12	3	120	0.991384	0.1875
GO:0043044	ATP-dependent chromatin remodeling	2017-03-14	51/11965	2.56933e-05	0.0133862	0.00941185	HDAC1/MBD3/NPM1	3	121	0.991549	0.214286
GO:0006346	methylation-dependent chromatin silencing	2017-02-14	12/11965	8.3353e-05	0.0434269	0.0107579	HDAC1/MBD3	2	121	0.998012	0.142857
GO:0072331	signal transduction by p53 class mediator	2017-04-14	215/11965	8.81031e-05	0.0459017	0.0107579	HDAC1/MBD3/NPM1/RAD17	4	121	0.964374	0.285714
GO:0007265	Ras protein signal transduction	2017-05-13	276/11965	6.966e-06	0.00290482	0.00226578	ARF6/ARHGAP1/ARHGEF1/SOS2/WASF2	5	122	0.954267	0.384615
GO:0007264	small GTPase mediated signal transduction	2017-05-13	498/11965	0.00011933	0.0497605	0.0138358	ARF6/ARHGAP1/ARHGEF1/SOS2/WASF2	5	122	0.917481	0.384615
GO:0032469	endoplasmic reticulum calcium ion homeostasis	2017-02-10	18/11965	9.55094e-05	0.0243549	0.0169906	HERPUD1/TMCO1	2	125	0.997017	0.2
GO:0034470	ncRNA processing	2017-06-17	344/11965	5.11767e-06	0.000818826	0.000603346	PA2G4/RRP15/RRS1/TRMT44/TRMT6/YRDC	6	127	0.942999	0.352941
GO:0034660	ncRNA metabolic process	2017-06-17	484/11965	3.59129e-05	0.00574606	0.00211697	PA2G4/RRP15/RRS1/TRMT44/TRMT6/YRDC	6	127	0.919801	0.352941
GO:0006400	tRNA modification	2017-03-17	58/11965	7.00471e-05	0.0112075	0.00275273	TRMT44/TRMT6/YRDC	3	127	0.990389	0.176471
GO:0006607	NLS-bearing protein import into nucleus	2017-03-17	20/11965	2.67579e-06	0.00129241	0.000937934	IPO4/KPNA6/NUP54	3	130	0.996686	0.176471
GO:0006364	rRNA processing	2017-08-16	220/11965	1.30495e-10	1.97048e-08	8.46647e-09	BMS1/DIS3/NOL8/NOLC1/NOP14/UTP14A/WDR46/WDR75	8	131	0.963546	0.5
GO:0016072	rRNA metabolic process	2017-08-16	225/11965	1.56178e-10	2.35828e-08	8.46647e-09	BMS1/DIS3/NOL8/NOLC1/NOP14/UTP14A/WDR46/WDR75	8	131	0.962717	0.5
GO:0042254	ribosome biogenesis	2017-08-16	272/11965	7.07781e-10	1.06875e-07	2.55795e-08	BMS1/DIS3/NOL8/NOLC1/NOP14/UTP14A/WDR46/WDR75	8	131	0.95493	0.5
GO:0034470	ncRNA processing	2017-08-16	344/11965	4.53255e-09	6.84416e-07	1.22856e-07	BMS1/DIS3/NOL8/NOLC1/NOP14/UTP14A/WDR46/WDR75	8	131	0.942999	0.5
GO:0022613	ribonucleoprotein complex biogenesis	2017-08-16	399/11965	1.45222e-08	2.19285e-06	3.14901e-07	BMS1/DIS3/NOL8/NOLC1/NOP14/UTP14A/WDR46/WDR75	8	131	0.933886	0.5
GO:0034660	ncRNA metabolic process	2017-08-16	484/11965	6.54339e-08	9.88052e-06	1.1824e-06	BMS1/DIS3/NOL8/NOLC1/NOP14/UTP14A/WDR46/WDR75	8	131	0.919801	0.5
GO:0030490	maturation of SSU-rRNA	2017-04-16	39/11965	1.70521e-07	2.57487e-05	2.64116e-06	BMS1/NOP14/UTP14A/WDR46	4	131	0.993538	0.25
GO:0042274	ribosomal small subunit biogenesis	2017-04-16	54/11965	6.47785e-07	9.78155e-05	8.77919e-06	BMS1/NOP14/UTP14A/WDR46	4	131	0.991052	0.25
GO:0000462	maturation of SSU-rRNA from tricistronic rRNA transcript (SSU-rRNA, 5.8S rRNA, LSU-rRNA)	2017-03-16	33/11965	1.04462e-05	0.00157738	0.000125843	BMS1/NOP14/WDR46	3	131	0.994532	0.1875
GO:0000479	endonucleolytic cleavage of tricistronic rRNA transcript (SSU-rRNA, 5.8S rRNA, LSU-rRNA)	2017-02-16	13/11965	0.000129655	0.0195779	0.00140573	BMS1/NOP14	2	131	0.997846	0.125
GO:0001501	skeletal system development	2017-05-11	433/11965	2.33932e-05	0.0167027	0.00842872	HAPLN3/PDGFRA/SNAI2/SPNS2/TWIST1	5	132	0.928252	0.454545
GO:0043518	negative regulation of DNA damage response, signal transduction by p53 class mediator	2017-02-11	12/11965	5.04625e-05	0.0360302	0.00842872	SNAI2/TWIST1	2	132	0.998012	0.181818
GO:0060973	cell migration involved in heart development	2017-02-11	13/11965	5.96076e-05	0.0425598	0.00842872	SNAI2/TWIST1	2	132	0.997846	0.181818
GO:0006520	cellular amino acid metabolic process	2017-05-13	263/11965	5.50332e-06	0.00130429	0.000489503	LARS/MARS/PSAT1/TDH/VARS	5	134	0.956421	0.384615
GO:0009069	serine family amino acid metabolic process	2017-03-13	39/11965	8.95317e-06	0.0021219	0.000489503	AHCY/PSAT1/TDH	3	134	0.993538	0.230769
GO:0006418	tRNA aminoacylation for protein translation	2017-03-13	45/11965	1.38492e-05	0.00328226	0.000489503	LARS/MARS/VARS	3	134	0.992543	0.230769
GO:0043039	tRNA aminoacylation	2017-03-13	47/11965	1.58057e-05	0.00374595	0.000489503	LARS/MARS/VARS	3	134	0.992212	0.230769
GO:0043038	amino acid activation	2017-03-13	48/11965	1.68488e-05	0.00399317	0.000489503	LARS/MARS/VARS	3	134	0.992046	0.230769
GO:0006450	regulation of translational fidelity	2017-02-13	14/11965	9.84422e-05	0.0233308	0.00238334	LARS/VARS	2	134	0.99768	0.153846
GO:0006448	regulation of translational elongation	2017-02-13	19/11965	0.000184419	0.0437072	0.00382703	LARS/VARS	2	134	0.996852	0.153846
GO:0070979	protein K11-linked ubiquitination	2017-03-11	24/11965	1.15782e-06	0.00023851	0.000114563	ANAPC7/UBE2A/UBE2C	3	135	0.996023	0.272727
GO:0022618	ribonucleoprotein complex assembly	2017-04-13	181/11965	3.25559e-05	0.0143572	0.00674859	DDX28/LSM4/NPM1/SLU7	4	139	0.970008	0.307692
GO:0071826	ribonucleoprotein complex subunit organization	2017-04-13	191/11965	4.01954e-05	0.0177262	0.00674859	DDX28/LSM4/NPM1/SLU7	4	139	0.968351	0.307692

## Sheet: Fig 6A
S7B Table Fisher tests for enrichment in Wnt Signaling-associated genes
Tot Sums:	19			3226	67				1.65518e+140		0.00263158				All Transcript from Kjolby et al., 2016	Module	Total Count	TranscriptID	HUGO
		Obeserved frequency									19				agr2.s	38	69	agr2.s[agr2(0.0)]	agr2
Group ID	Number genes in Group	Frequency		Not in Cluster	GRN not in group		Combin of (Num, Freq)				Significant				aldh1a3-like.l
#0	90	1		3136	66		90	5.31865e+137	932.961	0.2892					axin2.l	67	43	axin2.l[axin2(7e-56)|cep112(0.0)]	axin2
#1	653	4		2573	63		7506610475	1.69092e+127	2.47392	0.000766869	#1				axin2.s	67	43	axin2.s[axin2(0.0)]	axin2
#2	541	1		2685	66		541	1.67742e+133	0.176872	5.4827e-05	#2				cdx1.l
#4	364	3		2862	64		7971964	6.53482e+131	101.536	0.0314741					cdx2.l	23	102	cdx2.l[cdx2(1e-136)]	cdx2
#5	346	1		2880	66		346	1.81172e+135	12.2176	0.00378723					cdx2.s	23	102	cdx2.s[cdx2(6e-127)]	cdx2
#7	239	3		2987	64		2246839	1.03854e+133	454.793	0.140977					cebpd.s
#11	201	1		3025	66		201	4.80617e+136	188.285	0.0583648					dkk1.s
#19	117	2		3109	65		6786	6.47787e+135	856.773	0.265584					dkkx.l
#20	110	4		3116	63		5773185	3.35246e+132	377.223	0.116932					dlc.s	19	117	dlc.s[dlc(0.0)]	dlc
#23	102	13		3124	54		9353014406656200	1.41578e+117	0.000258088	8.00024e-08	#23				fam221a.1
#31	78	9		3148	58		182364632450	1.92928e+124	0.0685733	2.12565e-05	#31				flnc.s	34	74	flnc.s[flnc(0.0)]	flnc
#34	74	2		3152	65		2701	1.59664e+136	840.528	0.260548					fzd10.l	31	78	fzd10.l[fzd10(0.0)]	fzd10
#38	69	2		3157	65		2346	1.77179e+136	810.14	0.251128					fzd10.s	31	78	fzd10.s[fzd10(0.0)]	fzd10
#41	66	6		3160	61		90858768	3.32875e+129	5.89477	0.00182727	#41				gas1.l	23	102	gas1.l[gas1(0.0)]	gas1
#51	53	3		3173	64		23426	5.16267e+134	235.718	0.0730681					hes6.1.l	20	110	hes6.1.l[hes6.1(4e-169)]	hes6.1
#67	43	2		3183	65		903	3.0361e+136	534.346	0.165637					hes6.1.s	20	110	hes6.1.s[hes6.1(0.0)]	hes6.1
#92	33	5		3193	62		237336	3.18835e+131	1.47485	0.000457177	#92				hgf.s	4	364	hgf.s[hgf(2e-65)]	hgf
#95	32	2		3194	65		496	3.80797e+136	368.125	0.114112					hoxa1.l	23	102	hoxa1.l[hoxa1(1e-54)]	hoxa1
#138	15	3		3211	64		455	1.1145e+135	9.88348	0.0030637					hoxa1.s	23	102	hoxa1.s[hoxa1(0.0)]	hoxa1
															hoxb1.s	51	53	hoxb1.s[hoxb1(0.0)]	hoxb1
															hoxd1.l	23	102	hoxd1.l[hoxd1(0.0)]	hoxd1
															hoxd1.s	23	102	hoxd1.s[hoxd1(2e-137)]	hoxd1
Group 23															irx3.s	19	117	irx3.s[irx3(3e-112)]	irx3
		Predicted condition													kremen2.s	23	102	kremen2.s[kremen2(0.0)]	kremen2
		In	Not in												loc100485780.s	41	66	loc100485780.s[slc16a9(4e-35)]	slc16a9
		Group 23	Group 23												loc100487224.l	31	78	loc100487224.l[xb-gene-962365(0.0)|post(9e-100)]	xb-gene-962365
True condition	Wnt responsive	13	54	67											loc100496094.l
	Not Wnt responsive	89	9917	10006											loc101731931.s
		102	9971	10073											loc733709.l
															lpl.s
	Sensitivity	TPR	0.19403		LR+	21.8142									mespb.l
		FPR	0.00889466		LR-	0.813203									msgn1.l	41	66	msgn1.l[msgn1(0.0)]	msgn1
		FNR	0.80597												msgn1.s	41	66	msgn1.s[msgn1(0.0)]	msgn1
		TNR	0.991105		DOR:	26.825									msx2.l	95	32	msx2.l[msx2(0.0)]	msx2
						1.42854									msx2.s	95	32	msx2.s[msx2(0.0)]	msx2
															mtx2.s
															myf5.l	41	66	myf5.l[myf5(0.0)]	myf5
		Accuracy	0.985804												myf5.s
		FDR	0.127451												myo3b-like.1.l
		FNR	0.80597												myod1.l	34	74	myod1.l[myod1(8e-175)]	myod1
	Specificity	TNR	0.991105												ngfr.l	23	102	ngfr.l[ngfr(1e-50)]	ngfr
															nkx2-3.l
															nt5dc3.s
															olfm4.l	7	239	olfm4.l[olfm4(0.0)]	olfm4
															pnhd.l	1	653	pnhd.l[pnhd(0.0)]	pnhd
															pnhd.s	1	653	pnhd.s[pnhd(6e-51)]	pnhd
Group 31															post.1	31	78	post.1[post(0.0)]	post
		Predicted condition													post.l	31	78	post.l[post(9e-39)]	post
		In	Not in												rasl11b.l
		Group 31	Group 31												rspo2.l
True condition	Wnt responsive	9	58	67											rspo2.s
	Not Wnt responsive	69	9937	10006											sebox.l
		78	9995	10073											sp5.l	1	653	sp5.l[sp5(0.0)]	sp5
															sp5.s	1	653	sp5.s[sp5(0.0)]	sp5
	Sensitivity	TPR	0.134328		LR+	19.4796									spib.l	38	69	spib.l[spib(0.0)]	spib
		FPR	0.00689586		LR-	0.871683									t.l	41	66	t.l[t(0.0)]	t
		FNR	0.865672												tacc1-like.l	20	110	tacc1-like.l[tacc1(5e-31)]	tacc1
		TNR	0.993104		DOR:	22.3471									tcf7.s	31	78	tcf7.s[tcf7(3e-113)]	tcf7
						1.34922									tmcc3.l	7	239	tmcc3.l[tmcc3(2e-96)]	tmcc3
															tp63.s	5	346	tp63.s[tp63(5e-53)]	tp63
															ventx1.1.l	138	15	ventx1.1.l[ventx1.1(0.0)]	ventx1.1
		Accuracy	0.987392												ventx1.1.s	138	15	ventx1.1.s[ventx1.1(5e-98)]	ventx1.1
		FDR	0.115385												vstm2b.l	20	110	vstm2b.l[vstm2b(7e-74)]	vstm2b
		FNR	0.865672												xarp-like.l	31	78	xarp-like.l[xarp(0.0)]	xarp
	Specificity	TNR	0.993104												xarp-like.s	31	78	xarp-like.s[xarp(0.0)]	xarp
															xelaev18000483m.g	92	33	xelaev18000483m.g
															xelaev18000894m.g	7	239	xelaev18000894m.g
															xelaev18001421m.g
Group 41															xelaev18002554m.g	92	33	xelaev18002554m.g
		Predicted condition													xelaev18002723m.g	92	33	xelaev18002723m.g
		In	Not in												xelaev18005657m.g
		Group 41	Group 41												xelaev18005752m.g
True condition	Wnt responsive	6	61	67											xelaev18010507m.g	41	66	xelaev18010507m.g[vegt(0.0)]	vegt
	Not Wnt responsive	60	9946	10006											xelaev18027783m.g	51	53	xelaev18027783m.g[pax3(9e-173)]	pax3
		66	10007	10073											xelaev18029860m.g	51	53	xelaev18029860m.g[pax3(2e-149)]	pax3
															xelaev18029885m.g
	Sensitivity	TPR	0.0895522		LR+	14.9343									xelaev18029886m.g	138	15	xelaev18029886m.g[farp2(0.0)]	farp2
		FPR	0.0059964		LR-	0.91594									xelaev18032556m.g	4	364	xelaev18032556m.g[ensxetg00000000764(4e-25)]	ensxetg00000000764
		FNR	0.910448												xelaev18035340m.g	31	78	xelaev18035340m.g[ensxetg00000021749(3e-45)]	ensxetg00000021749
		TNR	0.994004		DOR:	16.3049									xelaev18035446m.g
						1.21232									xelaev18035789m.g
															xelaev18035790m.g	23	102	xelaev18035790m.g[ensxetg00000011112(0.0)|hes9.1(4e-133)]	ensxetg00000011112
															xelaev18035791m.g
		Accuracy	0.987988												xelaev18037605m.g
		FDR	0.0909091												xelaev18038693m.g	92	33	xelaev18038693m.g[irg1(0.0)]	irg1
		FNR	0.910448												xelaev18038703m.g	92	33	xelaev18038703m.g[xb-gene-5924815(6e-37)]	xb-gene-5924815
	Specificity	TNR	0.994004												xelaev18044831m.g	0	90	xelaev18044831m.g[gbx2.2(0.0)]	gbx2.2
															xelaev18044833m.g	11	201	xelaev18044833m.g[gbx2.1(0.0)|gbx2.2(2e-38)]	gbx2.1
															xelaev18047280m.g	2	541	xelaev18047280m.g[gbx2.2(2e-38)]	gbx2.2
															xetrov90018470m.s	4	364	xetrov90018470m.s[cdon(0.0)]	cdon
Group 92															xetrov90019363m.l
		Predicted condition													xetrov90025030m.l	23	102	xetrov90025030m.l
		In	Not in												zadh2.l
		Group 92	Group 92												znf703.l	23	102	znf703.l[znf703(0.0)]	znf703
True condition	Wnt responsive	5	62	67											znf703.s	23	102	znf703.s[znf703(0.0)]	znf703
	Not Wnt responsive	28	9978	10006
		33	10040	10073
	Sensitivity	TPR	0.0746269		LR+	26.6684
		FPR	0.00279832		LR-	0.92797
		FNR	0.925373
		TNR	0.997202		DOR:	28.7385
						1.45846
		Accuracy	0.991065
		FDR	0.151515
		FNR	0.925373
	Specificity	TNR	0.997202
All 4 groups
		Predicted condition
		In	Not in
		All 4 groups	All 4 groups
True condition	Wnt responsive	33	34	67
	Not Wnt responsive	246	9760	10006
		279	9794	10073
	Sensitivity	TPR	0.492537		LR+	20.0339
		FPR	0.0245852		LR-	0.520253
		FNR	0.507463
		TNR	0.975415		DOR:	38.5079
						1.58555
		Accuracy	0.972203
		FDR	0.11828
		FNR	0.507463
	Specificity	TNR	0.975415
Group 1
		Predicted condition
		In	Not in
		Group 1	Group 1
True condition	Wnt responsive	4	63	67
	Not Wnt responsive	649	9357	10006
		653	9420	10073
	Sensitivity	TPR	0.0597015		LR+	0.920452
		FPR	0.0648611		LR-	1.00552
		FNR	0.940299
		TNR	0.935139		DOR:	0.915401
						-0.0383886
		Accuracy	0.929316
		FDR	0.00612557
		FNR	0.940299
	Specificity	TNR	0.935139
Group 2
		Predicted condition
		In	Not in
		Group 2	Group 2
True condition	Wnt responsive	1	66	67
	Not Wnt responsive	652	9354	10006
		653	9420	10073
	Sensitivity	TPR	0.0149254		LR+	0.229054
		FPR	0.0651609		LR-	1.05374
		FNR	0.985075
		TNR	0.934839		DOR:	0.217373
						-0.662794
		Accuracy	0.92872
		FDR	0.00153139
		FNR	0.985075
	Specificity	TNR	0.934839

## Sheet: Fig 6B
S7D Table Fisher tests for enrichment in Neural Crest and placode-related genes in WGCNA groups
Tot Sums:			4821	4919	98				2.55341e+207	98				Module	Total Count	TranscriptID	HUGO
		Obeserved frequency												0	90	eya3.l[eya3(0.0)]	eya3
Group ID	Number genes in Group	Frequency	#genes not in list	Not in Cluster	GRN not in group		Combin of (Num, Freq)			Significant				0	90	foxe3.s[foxe3(0.0)]	foxe3
#0	90	5	85	4829	93		43949268	1.40686e+198	2.37305					0	90	xelaev18044831m.g[gbx2.2(0.0)]	gbx2.2
#1	653	1	652	4266	97		653	4.47989e+199	0.00112276	#1				0	90	msx1.l[msx1(0.0)]	msx1
#2	541	1	540	4378	97		541	5.6925e+200	0.0118197	#2				0	90	msx1.s[msx1(0.0)]	msx1
#3	368	2	366	4551	96		67528	5.54187e+200	1.4363					1	653	xelaev18033202m.g[ctnnb1(0.0)]	ctnnb1
#4	364	7	357	4555	91		158516042293752	2.50275e+192	15.2263					2	541	xelaev18047280m.g[gbx2.2(2e-38)]	gbx2.2
#5	346	6	340	4573	92		2281370098854	1.75197e+194	15.34					3	368	xelaev18012086m.g[id3(0.0)]	id3
#6	250	1	249	4669	97		250	3.12949e+203	3.00274					3	368	xelaev18015089m.g[id3(0.0)]	id3
#7	239	2	237	4680	96		28441	8.33997e+201	9.10362					4	364	id2.s[id2(2e-80)]	id2
#9	225	8	217	4694	90		143642651595300	7.8346e+191	4.31922					4	364	xelaev18043492m.g[tfap2c(0.0)]	tfap2c
#11	201	1	200	4718	97		201	8.70638e+203	6.71643					4	364	xelaev18046210m.g[tfap2c(0.0)]	tfap2c
#15	138	1	137	4781	97		138	3.19419e+204	16.9179					4	364	xelaev18031635m.g[tfap2a(0.0)]	tfap2a
#18	122	3	119	4797	95		295240	1.86683e+201	21.1537					4	364	xelaev18033390m.g[tfap2a(0.0)]	tfap2a
#19	117	2	115	4802	96		6786	1.01155e+203	26.3454					4	364	foxi1.l[foxi1(2e-38)]	foxi1
#20	110	2	108	4809	96		5995	1.165e+203	26.8053					4	364	foxi1.s[foxi1(9e-46)]	foxi1
#21	107	1	106	4812	97		107	6.01714e+204	24.7103					5	346	isl1.l[isl1(1e-133)]	isl1
#31	78	1	77	4841	97		78	1.08408e+205	32.4533					5	346	isl1.s[isl1(1e-110)]	isl1
#33	75	2	73	4844	96		2775	2.35332e+203	25.0639					5	346	xelaev18035277m.g[ets1(1e-84)]	ets1
#35	73	2	71	4846	96		2628	2.44941e+203	24.7054					5	346	xelaev18037330m.g[ets1(3e-116)]	ets1
#38	69	9	60	4850	89		56672074888	2.88742e+191	0.000628035	#38				5	346	xelaev18034007m.g[myc(0.0)]	myc
#40	68	1	67	4851	97		68	1.32697e+205	34.6319					5	346	tfap2b.l[tfap2b(0.0)]	tfap2b
#43	61	1	60	4858	97		61	1.52833e+205	35.7809					6	250	xelaev18011096m.g[smad4.1(0.0)]	smad4.1
#45	55	2	53	4864	96		1485	3.50889e+203	19.9987					7	239	dlx6.l[dlx6(0.0)]	dlx6
#46	55	2	53	4864	96		1485	3.50889e+203	19.9987					7	239	dlx6.s[dlx6(2e-41)]	dlx6
#47	54	1	53	4865	97		54	1.75987e+205	36.4736					9	225	six4.l[six4(0.0)]	six4
#48	54	1	53	4865	97		54	1.75987e+205	36.4736					9	225	tbx2.l[tbx2(0.0)]	tbx2
#51	53	16	37	4866	82		14844575908435	2.36056e+179	1.34489e-13	#51				9	225	xelaev18027228m.g[prdm1(0.0)]	prdm1
#58	47	1	46	4872	97		47	2.02608e+205	36.5476					9	225	xelaev18029311m.g[prdm1(0.0)]	prdm1
#63	45	2	43	4874	96		990	4.28197e+203	16.2699					9	225	dlx5.l[dlx5(0.0)]	dlx5
#67	43	1	42	4876	97		43	2.1957e+205	36.2365					9	225	dlx5.s[dlx5(0.0)]	dlx5
#71	41	1	40	4878	97		41	2.28571e+205	35.9675					9	225	xelaev18017847m.g[gata3(0.0)]	gata3
#88	35	1	34	4884	97		35	2.57823e+205	34.6334					9	225	xelaev18020919m.g[gata3(0.0)]	gata3
#91	34	1	33	4885	97		34	2.63046e+205	34.3254					11	201	xelaev18044833m.g[gbx2.1(0.0)|gbx2.2(2e-38)]	gbx2.1
#95	32	3	29	4887	95		4960	1.11057e+202	2.11414					15	138	sox5.s[sox5(0.0)]	sox5
#120	20	1	19	4899	97		20	3.48169e+205	26.7254					18	122	sox2.1[sox2(0.0)]	sox2
#123	20	2	18	4899	96		190	7.03151e+203	5.12752					18	122	xelaev18038842m.g[sox3(0.0)]	sox3
#132	18	3	15	4901	95		816	1.46124e+202	0.457631					18	122	xelaev18042169m.g[sox3(0.0)]	sox3
#133	18	1	17	4901	97		18	3.62372e+205	25.0341					19	117	xelaev18021973m.g[pax6(9e-38)]	pax6
														19	117	xelaev18024402m.g[pax6(0.0)]	pax6
														20	110	dll1.l[dll1(0.0)]	dll1
														20	110	dll1.s[dll1(3e-177)]	dll1
														21	107	smad1.l[smad1(2e-107)]	smad1
Group 38														31	78	wnt8a.s[wnt8a(0.0)]	wnt8a
		Predicted condition												33	75	zic3.l[zic3(0.0)]	zic3
		In	Not in											33	75	zic3.s[zic3(0.0)]	zic3
		Group 38	Group 38											35	73	xelaev18023995m.g[gata2(0.0)]	gata2
True condition	Wnt responsive	9	12	21										35	73	xelaev18025905m.g[gata2(6e-179)]	gata2
	Not Wnt responsive	60	9992	10052										38	69	xelaev18001776m.g[hesx1(1e-147)]	hesx1
		69	10004	10073										38	69	xelaev18003045m.g[hesx1(3e-172)]	hesx1
														38	69	pitx1.l[pitx1(1e-179)]	pitx1
	Sensitivity	TPR	0.428571		LR+	71.8								38	69	pitx2.l[pitx2(0.0)]	pitx2
		FPR	0.00596896		LR-	0.57486								38	69	pitx2.s[pitx2(0.0)]	pitx2
		FNR	0.571429											38	69	six3.l[six3(0.0)]	six3
		TNR	0.994031		DOR:	124.9								38	69	six3.s[six3(0.0)]	six3
						2.09656								38	69	dmrta1.l[dmrta1(0.0)]	dmrta1
														38	69	dmrta1.s[dmrta1(0.0)]	dmrta1
														40	68	zic1.s[zic1(2e-170)]	zic1
		Accuracy	0.992852											43	61	prdm10.l[prdm10(0.0)]	prdm10
		FDR	0.130435											45	55	fgf8.s[fgf8(0.0)]	fgf8
		FNR	0.571429											45	55	fgf8.l[fgf8(3e-42)]	fgf8
	Specificity	TNR	0.994031											46	55	zic5.l[zic5(8e-178)]	zic5
														46	55	zic5.s[zic5(0.0)]	zic5
														47	54	notch1.s[notch1(0.0)]	notch1
														48	54	mycn.s[mycn(0.0)]	mycn
														51	53	cuff.9430[foxd3(2e-166)]	foxd3
														51	53	foxd3.l[foxd3(7e-85)]	foxd3
Group 51														51	53	foxd3.s[foxd3(0.0)]	foxd3
		Predicted condition												51	53	xelaev18031998m.g[snai2(0.0)]	snai2
		In	Not in											51	53	cuff.62960[snai1(1e-130)]	snai1
		Group 51	Group 51											51	53	snai1.s[snai1(2e-107)]	snai1
True condition	Wnt responsive	16	7	23										51	53	sox9.1[sox9(0.0)]	sox9
	Not Wnt responsive	37	10013	10050										51	53	sox9.s[sox9(0.0)]	sox9
		53	10020	10073										51	53	sox10.l[sox10(3e-78)]	sox10
														51	53	sox10.s[sox10(4e-103)]	sox10
	Sensitivity	TPR	0.695652		LR+	188.954								51	53	sox8.l[sox8(0.0)]	sox8
		FPR	0.00368159		LR-	0.305472								51	53	sox8.s[sox8(0.0)]	sox8
		FNR	0.304348											51	53	xelaev18032361m.g[myc(0.0)]	myc
		TNR	0.996318		DOR:	618.564								51	53	tfap2e.s[tfap2e(2e-125)]	tfap2e
						2.79138								51	53	tfap2b.s[tfap2b(0.0)]	tfap2b
														51	53	xelaev18027783m.g[pax3(9e-173)]	pax3
														51	53	xelaev18029860m.g[pax3(2e-149)]	pax3
		Accuracy	0.995632											58	47	xelaev18009356m.g[neurog2(4e-140)]	neurog2
		FDR	0.301887											63	45	xelaev18018610m.g[pax8(5e-51)]	pax8
		FNR	0.304348											63	45	xelaev18020288m.g[pax8(3e-44)]	pax8
	Specificity	TNR	0.996318											67	43	sox13.s[sox13(0.0)]	sox13
														71	41	zic1.l[zic1(0.0)]	zic1
														88	35	notch1.l[notch1(0.0)]	notch1
														91	34	xelaev18008450m.g[smad4.1(0.0)]	smad4.1
														95	32	wnt8a.l[wnt8a(0.0)]	wnt8a
														95	32	msx2.l[msx2(0.0)]	msx2
														95	32	msx2.s[msx2(0.0)]	msx2
														120	20	bmp4.l[bmp4(0.0)]	bmp4
														123	20	six4.s[six4(0.0)]	six4
														123	20	id2.l[id2(7e-97)]	id2
														132	18	xelaev18033703m.g[snai2(0.0)]	snai2
														132	18	twist1.l[twist1(0.0)]	twist1
														132	18	twist1.s[twist1(0.0)]	twist1
														133	18	bmp4.s[bmp4(0.0)]	bmp4

## Sheet: Fig 7
Mean expression in dissected regions (Panels 7B and 7C)						Expression time course (Panel 7D)
Tissue	Gene	RPKM	Ectodermal_enrichment			Stage	Gene	RPM
ANF/PPE	sh3pxd2a.l[sh3pxd2a(2e-114)]	4.20134	25.8962			11-11.5	egr4.l[egr4(2e-94)]	2.3073
NNE(a)	sh3pxd2a.l[sh3pxd2a(2e-114)]	9.10453	59.4135			12	egr4.l[egr4(2e-94)]	4.60732
NNE(p)	sh3pxd2a.l[sh3pxd2a(2e-114)]	0.88954	7.60181			12.5	egr4.l[egr4(2e-94)]	5.76885
NB	sh3pxd2a.l[sh3pxd2a(2e-114)]	19.8607	90.3469			13	egr4.l[egr4(2e-94)]	10.2712
NB(a)	sh3pxd2a.l[sh3pxd2a(2e-114)]	24.8185	93.7457			14-15	egr4.l[egr4(2e-94)]	9.4306
NB(p)	sh3pxd2a.l[sh3pxd2a(2e-114)]	13.5231	82.5847			16-17	egr4.l[egr4(2e-94)]	5.16832
NP	sh3pxd2a.l[sh3pxd2a(2e-114)]	2.37597	20.7136			18-19	egr4.l[egr4(2e-94)]	2.92829
NP(a)	sh3pxd2a.l[sh3pxd2a(2e-114)]	13.9513	82.7023			11-11.5	egr4.l[egr4(2e-94)]	6.47782
NP(p)	sh3pxd2a.l[sh3pxd2a(2e-114)]	2.86542	20.1874			12	egr4.l[egr4(2e-94)]	9.80372
ANF/PPE	sh3pxd2a.s[sh3pxd2a(1e-97)]	1.77713	31.9623			12.5	egr4.l[egr4(2e-94)]	8.42598
NNE(a)	sh3pxd2a.s[sh3pxd2a(1e-97)]	1.77607	31.7398			13	egr4.l[egr4(2e-94)]	13.3927
NNE(p)	sh3pxd2a.s[sh3pxd2a(1e-97)]	0.28826	7.01574			14-15	egr4.l[egr4(2e-94)]	10.5945
NB	sh3pxd2a.s[sh3pxd2a(1e-97)]	14.514	96.0151			16-17	egr4.l[egr4(2e-94)]	5.43653
NB(a)	sh3pxd2a.s[sh3pxd2a(1e-97)]	10.0693	94.8366			18-19	egr4.l[egr4(2e-94)]	2.80449
NB(p)	sh3pxd2a.s[sh3pxd2a(1e-97)]	4.49804	80.604			11-11.5	egr4.s[egr4(1e-55)]	0.211475
NP	sh3pxd2a.s[sh3pxd2a(1e-97)]	1.96631	43.3971			12	egr4.s[egr4(1e-55)]	0.151241
NP(a)	sh3pxd2a.s[sh3pxd2a(1e-97)]	4.47127	79.787			12.5	egr4.s[egr4(1e-55)]	0.218304
NP(p)	sh3pxd2a.s[sh3pxd2a(1e-97)]	1.30283	25.9711			13	egr4.s[egr4(1e-55)]	0.363766
ANF/PPE	egr4.l[egr4(2e-94)]	0.938729	4.38698			14-15	egr4.s[egr4(1e-55)]	0.386536
NNE(a)	egr4.l[egr4(2e-94)]	72.237	98.1263			16-17	egr4.s[egr4(1e-55)]	0.394615
NNE(p)	egr4.l[egr4(2e-94)]	1.39416	10.6049			18-19	egr4.s[egr4(1e-55)]	0.254607
NB	egr4.l[egr4(2e-94)]	51.5324	96.5948			11-11.5	egr4.s[egr4(1e-55)]	0.273127
NB(a)	egr4.l[egr4(2e-94)]	129.723	99.3498			12	egr4.s[egr4(1e-55)]	0.255568
NB(p)	egr4.l[egr4(2e-94)]	121.555	99.1123			12.5	egr4.s[egr4(1e-55)]	0.12587
NP	egr4.l[egr4(2e-94)]	104.47	98.6525			13	egr4.s[egr4(1e-55)]	0.208547
NP(a)	egr4.l[egr4(2e-94)]	78.3824	98.1134			14-15	egr4.s[egr4(1e-55)]	0.452032
NP(p)	egr4.l[egr4(2e-94)]	3.71994	24.1123			16-17	egr4.s[egr4(1e-55)]	0.692745
ANF/PPE	egr4.s[egr4(1e-55)]	0.121133	37.2947			18-19	egr4.s[egr4(1e-55)]	0.382074
NNE(a)	egr4.s[egr4(1e-55)]	0.355838	86.7535			11-11.5	loc100486554.l[cacng4(0.0)]	0.162357
NNE(p)	egr4.s[egr4(1e-55)]	0.131764	46.6055			12	loc100486554.l[cacng4(0.0)]	0.418783
NB	egr4.s[egr4(1e-55)]	1.48763	97.8824			12.5	loc100486554.l[cacng4(0.0)]	0.955997
NB(a)	egr4.s[egr4(1e-55)]	3.80183	99.6599			13	loc100486554.l[cacng4(0.0)]	3.67022
NB(p)	egr4.s[egr4(1e-55)]	2.97336	99.3369			14-15	loc100486554.l[cacng4(0.0)]	4.73127
NP	egr4.s[egr4(1e-55)]	3.0853	99.2535			16-17	loc100486554.l[cacng4(0.0)]	4.83017
NP(a)	egr4.s[egr4(1e-55)]	2.60311	99.0867			18-19	loc100486554.l[cacng4(0.0)]	3.0241
NP(p)	egr4.s[egr4(1e-55)]	0.242581	76.2962			11-11.5	loc100486554.l[cacng4(0.0)]	0.108096
ANF/PPE	xetrov90018470m.s[cdon(0.0)]	4.84933	9.73648			12	loc100486554.l[cacng4(0.0)]	0.350038
NNE(a)	xetrov90018470m.s[cdon(0.0)]	33.9302	77.4298			12.5	loc100486554.l[cacng4(0.0)]	1.19464
NNE(p)	xetrov90018470m.s[cdon(0.0)]	32.9508	76.2235			13	loc100486554.l[cacng4(0.0)]	3.88406
NB	xetrov90018470m.s[cdon(0.0)]	37.6466	82.9419			14-15	loc100486554.l[cacng4(0.0)]	5.79297
NB(a)	xetrov90018470m.s[cdon(0.0)]	35.6154	81.7227			16-17	loc100486554.l[cacng4(0.0)]	5.70219
NB(p)	xetrov90018470m.s[cdon(0.0)]	29.8927	74.4717			18-19	loc100486554.l[cacng4(0.0)]	4.30689
NP	xetrov90018470m.s[cdon(0.0)]	5.33047	17.4324			11-11.5	loc100486554.s[cacng4(4e-116)]	0.119927
NP(a)	xetrov90018470m.s[cdon(0.0)]	12.4771	33.5622			12	loc100486554.s[cacng4(4e-116)]	0.639431
NP(p)	xetrov90018470m.s[cdon(0.0)]	9.40964	24.3284			12.5	loc100486554.s[cacng4(4e-116)]	0.843104
ANF/PPE	xetrov90018470m.l[cdon(5e-179)]	8.11956	37.2497			13	loc100486554.s[cacng4(4e-116)]	1.6095
NNE(a)	xetrov90018470m.l[cdon(5e-179)]	17.2657	76.9357			14-15	loc100486554.s[cacng4(4e-116)]	2.39286
NNE(p)	xetrov90018470m.l[cdon(5e-179)]	11.7951	57.6703			16-17	loc100486554.s[cacng4(4e-116)]	2.59774
NB	xetrov90018470m.l[cdon(5e-179)]	28.1619	90.3919			18-19	loc100486554.s[cacng4(4e-116)]	1.85717
NB(a)	xetrov90018470m.l[cdon(5e-179)]	35.6684	93.9211			11-11.5	loc100486554.s[cacng4(4e-116)]	0.108096
NB(p)	xetrov90018470m.l[cdon(5e-179)]	26.8653	90.24			12	loc100486554.s[cacng4(4e-116)]	0.332063
NP	xetrov90018470m.l[cdon(5e-179)]	9.85575	52.1283			12.5	loc100486554.s[cacng4(4e-116)]	0.775943
NP(a)	xetrov90018470m.l[cdon(5e-179)]	30.5801	91.0699			13	loc100486554.s[cacng4(4e-116)]	1.26352
NP(p)	xetrov90018470m.l[cdon(5e-179)]	11.2257	55.6875			14-15	loc100486554.s[cacng4(4e-116)]	2.12734
ANF/PPE	loc100486554.l[cacng4(0.0)]	2.20927	48.8535			16-17	loc100486554.s[cacng4(4e-116)]	3.49023
NNE(a)	loc100486554.l[cacng4(0.0)]	18.3003	97.9231			18-19	loc100486554.s[cacng4(4e-116)]	2.06536
NNE(p)	loc100486554.l[cacng4(0.0)]	3.10131	65.4667			11-11.5	sh3pxd2a.l[sh3pxd2a(2e-114)]	1.62865
NB	loc100486554.l[cacng4(0.0)]	10.7396	95.2451			12	sh3pxd2a.l[sh3pxd2a(2e-114)]	3.64969
NB(a)	loc100486554.l[cacng4(0.0)]	40.2575	99.4332			12.5	sh3pxd2a.l[sh3pxd2a(2e-114)]	7.64308
NB(p)	loc100486554.l[cacng4(0.0)]	20.9123	98.3124			13	sh3pxd2a.l[sh3pxd2a(2e-114)]	12.8982
NP	loc100486554.l[cacng4(0.0)]	2.78441	68.4848			14-15	sh3pxd2a.l[sh3pxd2a(2e-114)]	13.499
NP(a)	loc100486554.l[cacng4(0.0)]	20.4646	97.968			16-17	sh3pxd2a.l[sh3pxd2a(2e-114)]	12.6292
NP(p)	loc100486554.l[cacng4(0.0)]	1.25158	29.0854			18-19	sh3pxd2a.l[sh3pxd2a(2e-114)]	12.0141
ANF/PPE	loc100486554.s[cacng4(4e-116)]	1.31626	58.0745			11-11.5	sh3pxd2a.l[sh3pxd2a(2e-114)]	1.14628
NNE(a)	loc100486554.s[cacng4(4e-116)]	2.18573	82.5462			12	sh3pxd2a.l[sh3pxd2a(2e-114)]	1.96823
NNE(p)	loc100486554.s[cacng4(4e-116)]	0.317106	16.6196			12.5	sh3pxd2a.l[sh3pxd2a(2e-114)]	4.68904
NB	loc100486554.s[cacng4(4e-116)]	1.81116	78.0052			13	sh3pxd2a.l[sh3pxd2a(2e-114)]	8.67731
NB(a)	loc100486554.s[cacng4(4e-116)]	5.27765	96.0622			14-15	sh3pxd2a.l[sh3pxd2a(2e-114)]	11.7272
NB(p)	loc100486554.s[cacng4(4e-116)]	2.23482	85.0509			16-17	sh3pxd2a.l[sh3pxd2a(2e-114)]	11.6108
NP	loc100486554.s[cacng4(4e-116)]	1.0877	53.1977			18-19	sh3pxd2a.l[sh3pxd2a(2e-114)]	11.3952
NP(a)	loc100486554.s[cacng4(4e-116)]	2.13441	82.9868			11-11.5	sh3pxd2a.s[sh3pxd2a(1e-97)]	0.438767
NP(p)	loc100486554.s[cacng4(4e-116)]	0.32265	15.0603			12	sh3pxd2a.s[sh3pxd2a(1e-97)]	1.24786
						12.5	sh3pxd2a.s[sh3pxd2a(1e-97)]	1.39546
						13	sh3pxd2a.s[sh3pxd2a(1e-97)]	5.74903
						14-15	sh3pxd2a.s[sh3pxd2a(1e-97)]	4.76011
						16-17	sh3pxd2a.s[sh3pxd2a(1e-97)]	5.20747
						18-19	sh3pxd2a.s[sh3pxd2a(1e-97)]	3.1694
						11-11.5	sh3pxd2a.s[sh3pxd2a(1e-97)]	0.277914
						12	sh3pxd2a.s[sh3pxd2a(1e-97)]	0.827999
						12.5	sh3pxd2a.s[sh3pxd2a(1e-97)]	1.17542
						13	sh3pxd2a.s[sh3pxd2a(1e-97)]	2.17632
						14-15	sh3pxd2a.s[sh3pxd2a(1e-97)]	2.99549
						16-17	sh3pxd2a.s[sh3pxd2a(1e-97)]	2.65954
						18-19	sh3pxd2a.s[sh3pxd2a(1e-97)]	2.92288
						11-11.5	xetrov90018470m.l[cdon(5e-179)]	23.0751
						12	xetrov90018470m.l[cdon(5e-179)]	18.0591
						12.5	xetrov90018470m.l[cdon(5e-179)]	13.63
						13	xetrov90018470m.l[cdon(5e-179)]	15.7662
						14-15	xetrov90018470m.l[cdon(5e-179)]	17.0409
						16-17	xetrov90018470m.l[cdon(5e-179)]	20.4921
						18-19	xetrov90018470m.l[cdon(5e-179)]	20.277
						11-11.5	xetrov90018470m.l[cdon(5e-179)]	21.7167
						12	xetrov90018470m.l[cdon(5e-179)]	19.1521
						12.5	xetrov90018470m.l[cdon(5e-179)]	12.8301
						13	xetrov90018470m.l[cdon(5e-179)]	12.0744
						14-15	xetrov90018470m.l[cdon(5e-179)]	17.3228
						16-17	xetrov90018470m.l[cdon(5e-179)]	21.9807
						18-19	xetrov90018470m.l[cdon(5e-179)]	22.7806
						11-11.5	xetrov90018470m.s[cdon(0.0)]	35.5581
						12	xetrov90018470m.s[cdon(0.0)]	25.1369
						12.5	xetrov90018470m.s[cdon(0.0)]	24.5674
						13	xetrov90018470m.s[cdon(0.0)]	22.8056
						14-15	xetrov90018470m.s[cdon(0.0)]	19.7955
						16-17	xetrov90018470m.s[cdon(0.0)]	18.8822
						18-19	xetrov90018470m.s[cdon(0.0)]	16.7861
						11-11.5	xetrov90018470m.s[cdon(0.0)]	27.8022
						12	xetrov90018470m.s[cdon(0.0)]	21.0747
						12.5	xetrov90018470m.s[cdon(0.0)]	18.0627
						13	xetrov90018470m.s[cdon(0.0)]	16.8588
						14-15	xetrov90018470m.s[cdon(0.0)]	15.3437
						16-17	xetrov90018470m.s[cdon(0.0)]	15.1389
						18-19	xetrov90018470m.s[cdon(0.0)]	13.8292

## Sheet: Fig 10
S9 Table- Analysis linked to super-enhancers in melanoma					Analysis using TCGA database https://portal.gdc.cancer.gov
Genes associated with melanoma super enhancers - Gene list from Kaufman et al., Science, 2016																		Top 200 genes considered for enrichment test	Closest & proximal genes associated to a super-enhancer [Obtained from Sup. Table 3; Columns: H,I,J - Kaufman et al., 201?]				Unique list HUGO from Kaufman found expressed in the neurula datased			Super-enahncer associated genes homologs expressed in the neural dataset
																		All proximal genes near super-enhancers
Tot Sums:	61			6484	128				6.04968e+271		0.000819672								LIST OF PROXIMAL_GENES	CLOSEST_GENE	enhancerRank		Gene HUGO Kaufman	# of transcripts in X. laevis neurula dataset		Group	Gene ID	Gene HUGO	enhancerRank
		Obeserved frequency																Sup. Table 3 (HG19_ENRICHED_A375_H3K27Ac_Supe) - Kaufman et al., Science, 2016. http://science.sciencemag.org/content/351/6272/aad2197.full	FOXRED1,TIRAP,SRPR	ST3GAL4	1		2012-09-08	1		#4	xelaev18037313m.g[st3gal4(2e-62)]	ST3GAL4	1
Group ID	Number genes in Group	Frequency		Not in Cluster	GRN not in group		Combin of (Num, Freq)												OBFC1	SH3PXD2A	2		abcb9	1		#51	sh3pxd2a.l[sh3pxd2a(2e-114)]	SH3PXD2A	2
#0	90	2		6394	126		4005	4.10945e+267	16.5953	0.272053			1.77668	1.12569	0.888341				PICK1,SLC16A8,SOX10	PICK1	3		actn4	2		#51	sh3pxd2a.s[sh3pxd2a(1e-97)]	PICK1	3
#1	653	5		5831	123		974358039655	3.46074e+257	0.340005	0.00557386			12.8908	0.387873	2.57816				MRPS23,VEZF1	CUEDC1	4		afap1l1	1		#7	xelaev18025830m.g[pick1(0.0)]	PICK1	4
#2	541	1		5943	127		541	1.70176e+265	0.0092831	0.000152182	#2	0.0092831	10.6798	0.0936345	10.6798				LGALS7,MAP4K1	ACTN4	5		ahnak	2		#58	cuedc1.s[cuedc1(1e-43)]	CUEDC1	5
#3	368	11		6116	117		3.61107e+20	8.56941e+249	3.12022	0.0511511			7.26465	1.51418	0.660423				C22orf23	SOX10	6		amotl2	2		#4	actn4.l[actn4(0.0)]	ACTN4	6
#4	364	8		6120	120		7073778387358680	1.18787e+255	8.47264	0.138896			7.18569	1.11332	0.898211					LOC100499467	7		ankrd40	1		#129	actn4.s[actn4(5e-75)]	ACTN4	7
#5	346	4		6138	124		586862710	9.86811e+261	5.8394	0.0957279			6.83035	0.585621	1.70759				ROBLD3,RAB25,SEMA4A,UBQLN4,MEX3A	LMNA	8		asb7	1		#51	sox10.l[sox10(3e-78)]	SOX10	8
#6	250	1		6234	127		250	7.85653e+267	1.98047	0.0324667			4.93523	0.202625	4.93523				MIR4313,ODF3L1,DNM1P35,SNX33	CSPG4	9		axl	1		#51	sox10.s[sox10(4e-103)]	SOX10	9
#7	239	3		6245	125		2246839	4.20926e+264	9.53619	0.156331			4.71808	0.635853	1.57269				FXYD1,FXYD5,FXYD7	FXYD3	10		b3gnt7	2		#108	plec.l[plec(2e-81)]	PLEC	10
#8	330	3		6154	125		5935160	6.59567e+263	3.9472	0.0647081			6.5145	0.460511	2.1715				SEPT9	MIR4316	11		bmp7.1	1		#123	plec.s[plec(9e-70)]	PLEC	11
#9	225	4		6259	124		103962600	1.13785e+263	11.9278	0.195538			4.4417	0.900556	1.11043				HIVEP3	HIVEP3	12		bmp7.2	1		#22	itga3.l[itga3(2e-57)]	ITGA3	12
#11	201	1		6283	127		201	2.14521e+268	4.34775	0.0712746			3.96792	0.252021	3.96792					C9orf50	13		capn2	1		#107	itga3.s[itga3(4e-49)]	ITGA3	13
#12	150	3		6334	125		551300	2.51236e+265	13.9659	0.228948			2.96114	1.01313	0.987045					C2orf61	14		cdc42bpg	1		#8	pxn.s[pxn(0.0)]	PXN	14
#15	138	3		6346	125		428536	3.19044e+265	13.7859	0.225999			2.72424	1.10122	0.908081				POLR3K,SNRNP25,HBZ,MPG	MPG	15		chst3	1		#81	pxn.l[pxn(0.0)]	PXN	15
#16	137	1		6347	127		137	7.87237e+268	10.8749	0.178276			2.7045	0.369754	2.7045					C20orf85	16		cic	2		#1	socs3-like.1.l[xb-gene-5809273(0.0)]	SOCS3	16
#18	122	1		6362	127		122	1.06564e+269	13.1089	0.214901			2.40839	0.415215	2.40839				GRINA,PARP10	PLEC	17		cited4	2		#92	socs3.l[socs3(0.0)]	SOCS3	17
#19	117	1		6367	127		117	1.17862e+269	13.9046	0.227944			2.30969	0.432959	2.30969				PPIF	ZCCHC24	18		clcf1	1		#136	rai14.l[rai14(0.0)]	RAI1	18
#20	110	3		6374	125		215820	5.56174e+265	12.1032	0.198413			2.1715	1.38153	0.723833				DLX3,PDK2	ITGA3	19		cldn4	2		#3	ier2.l[ier2(7e-136)]	IER2	19
#21	107	2		6377	126		5671	2.92857e+267	16.7461	0.274526			2.11228	0.946846	1.05614					PYGB	20		col2a1	2		#11	ier2.1	IER2	20
#22	104	1		6380	127		104	1.5311e+269	16.0559	0.263211			2.05305	0.487079	2.05305					RUNDC2C	21		cuedc1	1		#8	afap1l1.l[afap1l1(6e-43)]	AFAP1	21
#23	102	8		6382	120		219295068300	1.90759e+257	0.0421804	0.000691482	#23	0.0421804	2.01357	3.97304	0.251696				GCN1L1,SIRT4,RPLP0	PXN	22		ddit4	2		#9	prkcd.l[prkcd(0.0)]	PRKCD	22
#24	101	1		6383	127		101	1.62626e+269	16.5619	0.271506			1.99383	0.501547	1.99383				CEBPB	LOC284751	23		dhrs3	2		#50	prkcd.s[prkcd(3e-161)]	PRKCD	23
#26	94	1		6390	127		94	1.87175e+269	17.7409	0.290834			1.85564	0.538896	1.85564				PGS1	SOCS3	24		dnajb12	2		#32	gnai2.s[gnai2(1e-158)]	GNAI2	24
#31	78	1		6406	127		78	2.57963e+269	20.2885	0.332598			1.53979	0.649439	1.53979					ZNF469	25		dok1	1		#88	gnai2.l[gnai2(9e-160)]	GNAI2	25
#32	77	1		6407	127		77	2.63179e+269	20.4334	0.334974			1.52005	0.657873	1.52005				CXCR5,UPK2,FOXR1	BCL9L	26		elovl1	2		#21	zmynd8-like.s[zmynd8(4e-28)]	ZMYND8	26
#34	74	2		6410	126		2701	5.64802e+267	15.3822	0.252167			1.46083	1.36909	0.730413				SMCR5	RAI1	27		epha2	2		#59	zmynd8-like.l[zmynd8(8e-30)]	ZMYND8	27
#36	72	1		6412	127		72	2.90875e+269	21.1172	0.346184			1.42134	0.703559	1.42134				LOC645752	LOC645752	28		fam108c1	2		#5	fam129b.1[fam129b(1e-150)]	FAM129B	28
#38	69	1		6415	127		69	3.08861e+269	21.4887	0.352274			1.36212	0.734149	1.36212					SMAD3	29		fam129b	2		#52	fam129b.s[fam129b(0.0)]	FAM129B	29
#41	66	2		6418	126		2145	6.61946e+267	14.3169	0.234702			1.3029	1.53504	0.65145				LYL1	NFIX	30		fam83c	1		#23	xelaev18036394m.g[epha2(0.0)]	EPHA2	30
#46	55	1		6429	127		55	4.08505e+269	22.6547	0.371388			1.08575	0.921023	1.08575				TRMT1,LYL1	IER2	31		fam84b	1		#23	xelaev18037971m.g[epha2(1e-157)]	EPHA2	31
#48	54	2		6430	126		1431	8.39555e+267	12.114	0.19859			1.06601	1.87616	0.533004				AFAP1	AFAP1	32		fgfrl1	1		#12	gsn.s[gsn(0.0)]	GSN	32
#50	53	2		6431	126		1378	8.56332e+267	11.8984	0.195056			1.04627	1.91156	0.523134				ISLR2,LOC283731,CCDC33,STRA6	STRA6	33		frmd8	1		#3	nr4a1.l[nr4a1(0.0)]	NR4A1	33
#51	53	6		6431	122		22957480	1.29963e+261	0.0300845	0.000493188	#51	0.0300845	1.04627	5.73467	0.174378				RFT1	PRKCD	34		gapdh	2		#3	nr4a1.s[nr4a1(0.0)]	NR4A1	34
#52	50	3		6434	125		19600	1.81478e+266	3.58656	0.0587961			0.987045	3.03938	0.329015					CXXC5	35		gli2	2		#5	wwtr1.l[wwtr1(2e-142)]	WWTR1	35
#54	49	1		6435	127		49	4.60426e+269	22.7485	0.372927			0.967304	1.0338	0.967304					C6orf223	36		gnai2	2		#21	wwtr1.s[wwtr1(0.0)]	WWTR1	36
#55	48	1		6436	127		48	4.69694e+269	22.7328	0.37267			0.947563	1.05534	0.947563					MIR3194	37		gne	2		#9	xetrov90017416m.l[scnn1a(0.0)|tnfrsf1a(0.0)]	TNFRSF1A	37
#58	47	1		6437	127		47	4.79147e+269	22.7073	0.37225			0.927822	1.07779	0.927822					SCARB1	38		gsn	1		#4	b3gnt7.1[b3gnt7(0.0)]	B3GNT7	38
#59	47	1		6437	127		47	4.79147e+269	22.7073	0.37225			0.927822	1.07779	0.927822				CYP11A1,UBL7	SEMA7A	39		hif1a	2		#68	b3gnt7.s[b3gnt7(0.0)]	B3GNT7	39
#67	43	2		6441	126		903	1.04352e+268	9.50141	0.155761			0.848859	2.3561	0.424429				FAM109A	SH2B3	40		ier2	1		#34	xelaev18013523m.g[col2a1(0.0)]	COL2A1	40
#68	42	2		6442	126		861	1.06434e+268	9.24021	0.151479			0.829118	2.4122	0.414559				GNAT1,HYAL3,HYAL1,C3orf45,NAT6,HYAL2,IFRD2	GNAI2	41		itga3	2		#34	xelaev18015990m.g[col2a1(0.0)]	COL2A1	41
#69	42	2		6442	126		861	1.06434e+268	9.24021	0.151479			0.829118	2.4122	0.414559				MIR711,UQCRC1,PFKFB4	UCN2	42		junb	2		#20	lifr.l[lifr(0.0)]	FAM108C1	42
#71	41	1		6443	127		41	5.39965e+269	22.3227	0.365946			0.809377	1.23552	0.809377				MIR1287,LOXL4	MIR1287	43		kirrel	1		#108	lifr.s[lifr(0.0)]	LIF	43
#74	40	1		6444	127		40	5.50821e+269	22.2161	0.364198			0.789636	1.26641	0.789636				NEAT1,MIR612,SCYL1	MALAT1	44		lifr	2		#20	pdlim4.l[pdlim4(0.0)]	PDLIM4	44
#81	36	1		6448	127		36	5.96452e+269	21.6509	0.354932			0.710672	1.40712	0.710672				MIRLET7A3,MIR3619,LOC100271722,MIRLET7B,LOC730668	LOC400931	45		marf1	2		#1	abhd17c.l[fam108c1(0.0)]	FAM108C1	45
#87	35	1		6449	127		35	6.08433e+269	21.4723	0.352005			0.690932	1.44732	0.690932				ZMYND8	ZMYND8	46		mprip	2		#1	abhd17c.s[fam108c1(0.0)]	FAM108C1	46
#88	35	3		6449	125		6545	2.43485e+266	1.60687	0.0263421			0.690932	4.34196	0.230311				STXBP1	FAM129B	47		myo18a	1		#23	rara.l[rara(0.0)]	RARA	47
#89	35	2		6449	126		595	1.22206e+268	7.33176	0.120193			0.690932	2.89464	0.345466				LAPTM5	LAPTM5	48		nes	2		#23	rara.s[rara(0.0)]	RARA	48
#92	33	1		6451	127		33	6.33118e+269	21.0667	0.345356			0.65145	1.53504	0.65145				ARHGEF19,C1orf89	EPHA2	49		nr4a1	2		#71	hs1bp3.s	HS1BP3	49
#96	32	2		6452	126		496	1.29656e+268	6.48444	0.106302			0.631709	3.16602	0.315854				GSN	GSN	50		pdlim4	1		#50	fam83c.l[fam83c(0.0)]	FAM83C	50
#101	30	1		6454	127		30	6.7202e+269	20.3283	0.333251			0.592227	1.68854	0.592227					RGS3	51		pick1	1		#55	kirrel.l[kirrel(0.0)]	KIRREL	51
#103	29	2		6455	126		406	1.37556e+268	5.63124	0.0923155			0.572486	3.49353	0.286243				C12orf44,GRASP	NR4A1	52		pitpnm2	1		#135	itgb3bp-like.l	ITGB3	52
#107	28	1		6456	127		28	6.99263e+269	19.7422	0.323643			0.552745	1.80915	0.552745					WWTR1	53		plec	2		#18	srebf1.s[srebf1(1e-148)]	SREBF1	53
#108	28	2		6456	126		378	1.40294e+268	5.34724	0.0876597			0.552745	3.6183	0.276373				ITPK1-AS1	ITPK1-AS1	54		prkcd	2		#3	asb7.l[asb7(3e-40)]	ASB7	54
#110	25	1		6459	127		25	7.42194e+269	18.7092	0.306708			0.493523	2.02625	0.493523					MYEOV	55		ptges3	2		#15	mprip-like.l[mprip(0.0)]	MPRIP	55
#118	21	1		6463	127		21	8.03529e+269	17.0145	0.278926			0.414559	2.4122	0.414559					FAM20C	56		ptpru	2		#15	mprip-like.s[mprip(0.0)]	MPRIP	56
#120	20	1		6464	127		20	8.19633e+269	16.529	0.270967			0.394818	2.53281	0.394818				SCNN1A,LTBR	TNFRSF1A	57		pxn	2		#41	ddit4.l[ddit4(0.0)]	DDIT4	57
#123	20	1		6464	127		20	8.19633e+269	16.529	0.270967			0.394818	2.53281	0.394818				MIR3194,NFATC2	NFATC2	58		rai14	1		#132	ddit4.s[ddit4(5e-43)]	DDIT4	58
#125	19	1		6465	127		19	8.36056e+269	16.0172	0.262577			0.375077	2.66612	0.375077				CSRP1,RPS10P7,TNNI1,LAD1	PHLDA3	59		rara	2		#23	dhrs3.l[dhrs3(0.0)]	DHRS3	59
#129	19	1		6465	127		19	8.36056e+269	16.0172	0.262577			0.375077	2.66612	0.375077				RPL29	DUSP7	60		sap30bp	1		#23	dhrs3.s[dhrs3(0.0)]	DHRS3	60
#132	18	1		6466	127		18	8.52807e+269	15.4782	0.253741			0.355336	2.81424	0.355336				FLJ26484	FLJ26484	61		scnn1a	2		#23	spry4.s[spry4(0.0)]	SPRY4	61
#135	16	1		6468	127		16	8.87312e+269	14.3151	0.234674			0.315854	3.16602	0.315854				SNORA75	B3GNT7	62		serpinh1	2		#31	spry4.l[spry4(0.0)]	SPRY4	62
#136	16	2		6468	126		120	1.77686e+268	2.14997	0.0352454			0.315854	6.33203	0.157927				ZNF283,LYPD5,IRGC	KCNN4	63		sh3pxd2a	2		#89	zfp36l2.l[zfp36l2(0.0)]	ZFP36L2	63
																			B3GNT6,MYO7A	OMP	64		slc9a1	2		#89	zfp36l2.s[zfp36l2(0.0)]	ZFP36L2	64
																			PAFAH2,SLC30A2,TRIM63	EXTL1	65		snai1	2		#41	clcf1.l[clcf1(0.0)]	CLCF1	65
																			TMEM106C,COL2A1	COL2A1	66		socs3	1		#103	cuff.28779[ptges3(1e-150)]	PTGES	66
																				LOC283050	67		sox10	2		#103	ptges3.l[ptges3(0.0)]	PTGES	67
																			GATSL3	LIF	68		spry4	2		#88	gli2.l[gli2(1e-94)]	GLI2	68
																			SLC22A4,P4HA2,PDLIM4	PDLIM4	69		srebf1	1		#88	gli2.s[gli2(4e-100)]	GLI2	69
																				FAM108C1	70		st3gal4	1		#7	dnajb12.s[dnajb12(3e-136)]	DNAJB12	70
																			FLJ42969	FLJ42969	71		tfap2c	2		#125	dnajb12.l[dnajb12(0.0)]	DNAJB12	71
																			RARA,CDC6,GJD3	RARA	72		tns3	1		#1	xelaev18018155m.g[bmp7.2(0.0)]	BMP7	72
																			GPR97,GPR56,CCDC135	GPR56	73		tspan14	1		#68	bmp7.1.l[bmp7.1(2e-54)]	BMP7	73
																				HS1BP3	74		wwtr1	2		#6	ankrd40.l[ankrd40(2e-126)]	ANKRD40	74
																			DAO	SSH1	75		xb-gene-5809273	1		#118	dok1.1[dok1(4e-45)]	DOK1	75
																			FMNL1,PLCD3,ACBD4	HEXIM2	76		zfp36l2	2		#2	xelaev18036725m.g[gapdh(0.0)]	GAPDH	76
																			EIF6,FAM83C	FAM83C	77		zmynd8	2		#3	xelaev18034420m.g[gapdh(0.0)]	GAPDH	77
																				KIRREL	78					#0	amotl2-like.l[amotl2(0.0)]	AMOTL2	78
																			INPP5F	INPP5F	79					#3	amotl2-like.s[amotl2(0.0)]	AMOTL2	79
																				FOXD2	80					#38	fgfrl1.l[fgfrl1(0.0)]	FGFRL1	80
																			CDC27,MYL4,C17orf57	ITGB3	81					#4	axl.l[axl(0.0)]	AXL	81
																			SMCR5	SREBF1	82					#3	xelaev18046710m.g[sap30bp(0.0)]	SAP30BP	82
																				ASB7	83					#96	ahnak-like.l[ahnak(1e-23)]	AHNAK	83
																			TNFRSF13B	MPRIP	84					#96	ahnak-like.s[ahnak(1e-25)]	AHNAK	84
																			ANAPC16,ASCC1	DDIT4	85					#54	loc100497498-like.l[cdc42bpg(0.0)]	CDC42BPG	85
																				CD58	86					#5	capn2.2.l[capn2(0.0)]	CAPN2	86
																			AADACL4	DHRS3	87					#87	pitpnm2.l[pitpnm2(0.0)]	PITPNM2	87
																			SPRY4	SPRY4	88					#9	xetrov90017416m.l[scnn1a(0.0)|tnfrsf1a(0.0)]	SCNN1A	88
																			MIR4254,PEF1,BAI2	COL16A1	89					#1	cited4.l[cited4(0.0)]	CITED4	89
																			GNLY	ATOH8	90					#12	cited4.s[cited4(0.0)]	CITED4	90
																			HPCAL1	HPCAL1	91					#4	xelaev18043492m.g[tfap2c(0.0)]	TFAP2C	91
																				TGM2	92					#4	xelaev18046210m.g[tfap2c(0.0)]	TFAP2C	92
																				ETV4	93					#15	xelaev18011685m.g[myo18a(0.0)]	MYO18A	93
																				ZFP36L2	94					#8	sept9.l[sept9(0.0)]	2012-09-08	94
																			NTSR1	LOC100127888	95					#46	tspan14.1[tspan14(0.0)]	TSPAN14	95
																			MIR181C,ZSWIM4,MIR181D,NANOS3	MIR23A	96					#51	cuff.62960[snai1(1e-130)]	SNAI1	96
																			PPP1CA,RAD9A,TBC1D10C,SSH3,CARNS1,RPS6KB2	CLCF1	97					#51	snai1.s[snai1(2e-107)]	SNAI1	97
																			ALDH4A1	IFFO2	98					#3	junb.1[junb(4e-30)]	JUNB	98
																			ASB6,TOR1A,TOR1B	PTGES	99					#3	junb.l[junb(0.0)]	JUNB	99
																				SULF2	100					#19	nes.l[nes(3e-127)]	NES	100
																			S100A5,S100A3,S100A14,S100A16,S100A4,S100A6	S100A2	101					#48	nes.s[nes(2e-124)]	NES	101
																			NCOR2	NCOR2	102					#67	ptpru.l[ptpru(0.0)]	PTPRU	102
																			FRMD8,SLC25A45	NEAT1	103					#67	ptpru.s[ptpru(0.0)]	PTPRU	103
																			TUBB,NRM,MDC1	IER3	104					#24	abcb9.l[abcb9(0.0)]	ABCB9	104
																			PPM1N,FOSB,ERCC2,ERCC1,PPP1R13L,CD3EAP,VASP	FOSB	105					#0	xelaev18014052m.g[serpinh1(0.0)]	SERPINH1	105
																				GLI2	106					#74	xelaev18016415m.g[serpinh1(0.0)]	SERPINH1	106
																			DDIT4,DNAJB12	DNAJB12	107					#136	chst3.l[chst3(0.0)]	CHST3	107
																				BMP7	108					#52	loc101733578.l[fam84b(0.0)]	FAM84B	108
																			FBXO7	FBXO7	109					#110	xetrov90016316m.l[tns3(1e-44)]	TNS3	109
																			ANKRD40,LUC7L3	ANKRD40	110					#36	cldn4.s[cldn4(6e-74)]	CLDN4	110
																			MIR4267	MALL	111					#120	cldn4.l[cldn4(2e-177)]	CLDN4	111
																				SH2D6	112					#7	slc9a1.l[slc9a1(0.0)]	SLC9A1	112
																			KIAA0947	KIAA0947	113					#69	slc9a1.s[slc9a1(0.0)]	SLC9A1	113
																			PHGR1,LOC100131244,DISP2,C15orf23,PLCB2	C15orf52	114					#26	kiaa0430.l[marf1(7e-87)]	KIAA0430	114
																			MCART1	MCART1	115					#101	kiaa0430.s[marf1(0.0)]	KIAA0430	115
																			DQX1,TLX2,HTRA2,PCGF1,LBX2,AUP1,LOC151534	DOK1	116					#4	xelaev18043492m.g[tfap2c(0.0)]	TFAP2C	116
																			IFFO1,MRPL51,NOP2,SCARNA11,SCARNA10	GAPDH	117					#4	xelaev18046210m.g[tfap2c(0.0)]	TFAP2C	117
																				AMOTL2	118					#12	hif1a.l[hif1a(0.0)]	HIF1A	118
																			IDUA,SLC26A1,FGFRL1	FGFRL1	119					#20	hif1a.s[hif1a(3e-75)]	HIF1A	119
																			CYP2S1,HNRNPUL1	AXL	120					#16	gne.1[gne(0.0)]	GNE	120
																			MIR1179,MIR7-2	ISG20	121					#23	gne.l[gne(0.0)]	GNE	121
																			LOC613037,CORO1A	CORO1A	122					#52	frmd8.l[frmd8(1e-101)]	FRMD8	122
																			RECQL5,LOC643008,LOC100130933,ITGB4	SAP30BP	123					#48	xelaev18037738m.g[cic(0.0)]	CIC	123
																			EEF1G,TUT1,MTA2	AHNAK	124					#69	xelaev18035973m.g[cic(0.0)]	CIC	124
																				FLJ32224	125					#5	elovl1.l[elovl1(3e-131)]	ELOVL1	125
																			KIAA1737	C14orf4	126					#9	elovl1.s[elovl1(0.0)]	ELOVL1	126
																			ATG2A,MEN1,MAP4K2,PPP2R5B,MIR194-2,MIR192	CDC42BPG	127
																				TIMP3	128
																			HMGXB3,TIGD6	PDE6A	129
																			PCDHGC3,PCDHGC4,PCDHGC5	PCDHGC5	130
																			CAPN8	CAPN2	131
																			NFATC2	NFATC2	132
																				PHACTR3	133
																				PITPNM2	134
																			CRAT,IER5L	PPP2R4	135
																			CD27,TNFRSF1A,PLEKHG6	SCNN1A	136
																			CITED4	CITED4	137
																			KRT80	KRT80	138
																			PODXL	PODXL	139
																				TFAP2C	140
																			MYO18A	MYO18A	141
																			40429	2010-09-08	142
																			C10orf58	TSPAN14	143
																			RNF114	SNAI1	144
																				KLF9	145
																			ASNA1,HOOK2,RNASEH2A,PRDX2,RTBDN,C19orf43,MAST1,BEST2	JUNB	146
																			HAPLN2,BCAN,CRABP2	NES	147
																			SLCO4A1,NTSR1,LOC100127888	NTSR1	148
																				SNORA14B	149
																				PTPRU	150
																			CD59,FBXO3	C11orf91	151
																			S100A4,S100A3,S100A2	S100A6	152
																			ABCB9,VPS37B,OGFOD2,MIR4304,ARL6IP4	ABCB9	153
																			GDPD5	SERPINH1	154
																				CHST3	155
																			SBNO2,ATP5D,C19orf26,MIDN	STK11	156
																				FAM84B	157
																			PDE4C,LOC729966,KIAA1683,PGPEP1	MIR3188	158
																			C1orf172	TRNP1	159
																			HIST2H2BF,BOLA1,HIST2H4B,HIST2H3D,HIST2H2BE,HIST2H2AB,HIST2H2AC,HIST2H3C,HIST2H2AA3	HIST2H2BC	160
																				TNS3	161
																			LDLR,KANK2	SPC24	162
																			LOC100131244,PLCB2	C15orf56	163
																			CCDC85B,CTSW,EFEMP2,SART1,TSGA10IP,DRAP1,FIBP,FOSL1	C11orf68	164
																			MIR148B,ITGA5,ZNF385A,COPZ1	GPR84	165
																				RASA3	166
																			SRP14,BMF	BMF	167
																			HIST2H2BF,HIST2H4B,HIST2H3D,HIST2H2BE,HIST2H2BC,HIST2H2AB,HIST2H2AC,HIST2H3C,HIST2H2AA3	HIST2H3A	168
																			WBSCR28,CLDN3	CLDN4	169
																			H1FOO	PLXND1	170
																			ADSSL1,INF2	INF2	171
																			CALML5,CALML3	CALML3	172
																				COL4A1	173
																			HM13,ID1,MIR3193	PSIMCT-1	174
																				IGFBP3	175
																				IRS2	176
																			FAM46B	SLC9A1	177
																				LDHAL6B	178
																			ESYT1,RPL41,PA2G4,ZC3H10,RPS26	ERBB3	179
																			SLC16A3	CCDC57	180
																				ZEB1	181
																			MIR484,NDE1,KIAA0430	KIAA0430	182
																				C14orf4	183
																				TFAP2C	184
																			USP36	USP36	185
																				HIF1A	186
																			HACL1	BTD	187
																			GNE	GNE	188
																				MIR3194	189
																			NEAT1,DPF2,SLC25A45,TIGD3	FRMD8	190
																			POU2F3	OAF	191
																			S100A13,S100A2,S100A14,SNAPIN,C1orf77,S100A1	S100A16	192
																				ZNF778	193
																			CIC,MEGF8,PAFAH1B3,PRR19,TMEM145,ZNF526,ERF,GSK3A	CIC	194
																				MIR365-2	195
																			GNA11,CELF5	S1PR4	196
																			RUNX3	RUNX3	197
																				KLF9	198
																			C1orf84,TIE1,MED8,KIAA0467	ELOVL1	199
																				SLC7A5	200
																				TKT	201
																			LEMD1	MIR135B	202
																			LOC100129726,ZFP36L2	ZFP36L2	203
																				CDH13	204
																				ARHGAP23	205
																			NPAS2	NPAS2	206
																			SPRYD3,IGFBP6,EIF4B	TENC1	207
																				TRIB1	208
																				CMTM7	209
																				MYEOV	210
																			ARHGEF2,SCARNA4,SSR2,RIT1,RXFP4,SNORA42,KIAA0907	ARHGEF2	211
																				ABR	212
																			SNORD55,BEST4,SNORD46,PLK3,SNORD38A,PTCH2,SNORD38B,RPS8	BTBD19	213
																			KIFC3	KIFC3	214
																				VAMP3	215
																			ETFB,VSIG10L,LOC147646,LOC100129083,NKG7,LIM2	ETFB	216
																				SULF2	217
																				ZNF469	218
																			PSIMCT-1,COX4I2	ID1	219
																			DSN1,C20orf118	C20orf117	220
																				ERRFI1	221
																			LOC642852,POFUT2	LOC642852	222
																			NCRNA00092	LOC158435	223
																			S100A6,S100A5,S100A2	S100A3	224
																			MIR548W	MIR548W	225
																			FLNB	FLNB	226
																			GIPC1,MIR639,LOC100130932,PTGER1,TECR	DNAJB1	227
																				MAD1L1	228
																				DUSP4	229
																			BCL2L14	BCL2L14	230
																			CCDC56,LOC100190938,CNTD1,BECN1,RAMP2,PSME3,EZH1	VPS25	231
																			KIAA1967,C8orf58,FLJ14107,EGR3	BIN3	232
																			MIR1537,LYST	LYST	233
																				GALNT2	234
																			C2orf18	KCNK3	235
																			LOC92973,OR13J1,OR2S2	LOC158376	236
																				PTPRU	237
																			TNFRSF19	TNFRSF19	238
																			GPR153	GPR153	239
																				ZMIZ1	240
																			40429	2010-09-08	241
																			LOC388242,SULT1A4,LOC606724,BOLA2,SLX1A	SLX1B	242
																				CHSY1	243
																			G6PC3,C17orf53,LSM12	G6PC3	244
																			SLC39A6,ELP2	MOCOS	245
																			EFCAB9	STK10	246
																			KCNQ1OT1	KCNQ1OT1	247
																			CRELD2,ALG12	PIM3	248
																			LTBP3,SCYL1,EHBP1L1,SSSCA1,FAM89B,KCNK7	LTBP3	249
																			KIAA0141,LOC729080	PCDH1	250
																			C7orf27,IQCE	LFNG	251
																			NPEPL1,STX16	STX16	252
																			ARCN1,PHLDB1,IFT46	PHLDB1	253
																			GIPC3,C19orf28,DOHH,HMG20B,TBXA2R	C19orf28	254
																				FGF1	255
																				CLIC4	256
																				ZMIZ1	257
																			CNNM3,ANKRD39,ANKRD23	SEMA4C	258
																			CASKIN1,MIR3180-5,MLST8,PKD1	SNORD60	259
																				CHMP6	260
																			RELL2,FCHSD1,HDAC3	ARAP3	261
																				GOLGA7B	262
																				LOXL4	263
																			TTC19,ZSWIM7	ADORA2B	264
																			KCTD2,ARMC7,NT5C,ATP5H	SLC16A5	265
																			LOC100133985	PCBP1	266
																			LOC642846	LOC642846	267
																			C1orf66,PRCC,ISG20L2,MRPL24,CRABP2	HDGF	268
																				ASB7	269
																				RASA3	270
																				PHF15	271
																			SUGT1P1,AQP7	AQP3	272
																			EPHX1,PYCR2,LEFTY2	TMEM63A	273
																			YWHAG	HSPB1	274
																				PLEKHB1	275
																				RPS6KA1	276
																			TUBA8,PEX26,FLJ41941,MICAL3	PEX26	277
																			SNORD91A,TSR1,SNORD91B	MNT	278
																				NMNAT2	279
																			TSEN2	TSEN2	280
																				PACSIN2	281
																				NFATC2	282
																			MAN1C1	LDLRAP1	283
																				2010-03-09	284
																			ESPL1,MFSD5,ZNF740,ITGB7,CSAD	RARG	285
																				DLX2	286
																			HOXB1,LOC404266,HOXB4,MIR10A,HOXB6,HOXB5	HOXB2	287
																			LOC388948	LOC100134259	288
																				PRKCZ	289
																			LDLR	LDLR	290
																			CROCC	CROCC	291
																			SNORA59A	SNORA59A	292
																			ICMT,HES3,GPR153	GPR153	293
																			CCDC147	ITPRIP	294
																				C20orf112	295
																			WASF2	AHDC1	296
																			PHC2,ZSCAN20	ZSCAN20	297
																			KIF18B,EFTUD2	GFAP	298
																			RAPGEF3,SLC48A1,HDAC7	HDAC7	299
																			C20orf20,OGFR	NTSR1	300
																				ZFP36L2	301
																			GGTA1	DAB2IP	302
																			SLC27A5,ZBTB45,TRIM28,MGC2752,MZF1	UBE2M	303
																			IL6R	IL6R	304
																			HNRNPR	ZNF436	305
																			OSCP1,FAM176B	STK40	306
																			RCE1,LRFN4,PC	PC	307
																			ATOX1	SPARC	308
																			LOC283050	ZMIZ1	309
																			LY6K,C8orf55,JRK	PSCA	310
																			H1F0	TRIOBP	311
																				TRIM8	312
																			NAV1	NAV1	313
																				PLXNA1	314
																			ANXA11,LOC219347,C10orf57	PLAC9	315
																			GSK3B	GSK3B	316
																			GAS7	GAS7	317
																				SLC6A6	318
																			SH2D4B	SH2D4B	319
																				CDC42EP3	320
																			DUSP6	DUSP6	321
																			TRAF1,PSMD5,LOC253039	PHF19	322
																				STK32B	323
																			GPRC5D,MIR614	GPRC5A	324
																				FAM129B	325
																			PRDX5,TRMT112,PLCB3,ESRRA,FKBP2,C11orf20,NUDT22,KCNK4,VEGFB,TRPT1,DNAJC4,PPP1R14B	GPR137	326
																				ARHGAP12	327
																			SMAD6	SMAD6	328
																				FAM19A5	329
																				SMAD7	330
																			KRT35,KRT36,KRT15,KRT9,KRT13,KRT14	KRT19	331
																			AMZ1	TTYH3	332
																				SPRY2	333
																			PNMA1	C14orf43	334
																			CD52,UBXN11	SH3BGRL3	335
																			ACTB,FSCN1,FBXL18	FSCN1	336
																			ISYNA1,GDF15,MIR3189,SSBP4,LRRC25	SSBP4	337
																			TRIM41,TRIM7,TRIM52,SNORD96A	GNB2L1	338
																				LRRK1	339
																				MIR2278	340
																				EPHB3	341
																				SHB	342
																			DUS1L,GPS1,RFNG	FASN	343
																				LIPC	344
																			IL32,CLDN9,LOC283875,CCDC64B,PKMYT1,MMP25,CLDN6,HCFC1R1	TNFRSF12A	345
																			SYS1,SYS1-DBNDD2,RBPJL,DBNDD2,MATN4,TP53TG5	SDC4	346
																			SHMT1,EVPLL,LOC339240	LOC339240	347
																			CIC,PAFAH1B3,PRR19,DEDD2,ZNF526	GSK3A	348
																			DEF8,TUBB3,TCF25,AFG3L1P,CENPBD1	TUBB3	349
																			TCIRG1,NDUFS8,UNC93B1	ALDH3B1	350
																			FSCN1	FSCN1	351
																				IGF1R	352
																			SPATA13,MIR2276	SPATA13	353
																				AFAP1-AS1	354
																			TMEM218	SLC37A2	355
																			UTF1,MIR202,ZNF511,CALY,VENTX	ADAM8	356
																			EGR3	EGR3	357
																				LZTS1	358
																			RUNX3	RUNX3	359
																			MT4,MT1E,MT1A,MT3,MT1DP,MT1M,MT1L,MT1B,MT1JP,MT1F	MT2A	360
																			RIPK4,NCRNA00111	NCRNA00112	361
																				ANTXRL	362
																				MTHFD1L	363
																			ACE	CYB561	364
																				C10orf90	365
																			PML,STOML1	LOXL1	366
																				MEF2A	367
																			CEP55,MYOF	MYOF	368
																				LIMK1	369
																			CCR7,IGFBP4	TNS4	370
																				C1orf130	371
																			LBP,KIAA1755,BPI	BPI	372
																			EAPP	EAPP	373
																				NCRNA00277	374
																			CDRT15L2,KRT16P3	KRT16P3	375
																				HIPK2	376
																			LOC100310782	LOC100310782	377
																			NPR1,S100A14,ILF2,SNAPIN,S100A16,C1orf77	S100A13	378
																			AATF	LHX1	379
																				SNORD17	380
																			LOC401164	LOC401164	381
																			F12,DBN1,PFN3,GRK6,PDLIM7	PRR7	382
																			MYBPH,MYOG,CHI3L1,ADORA1	ADORA1	383
																				DAP	384
																				MIRLET7I	385
																			PSD2	PSD2	386
																			PRELP	OPTC	387
																			AFAP1L2	AFAP1L2	388
																			KRT16P2	KRT16P2	389
																				CALML3	390
																			SNORD83A,SYNGR1,PDGFB,RNU86,RPL3,SNORD83B,SNORD43	SNORD83B	391
																			SLC12A7,SLC6A19,SLC6A18	SLC6A19	392
																			SNAI1	SNAI1	393
																				SLC6A6	394
																			ST3GAL5	ST3GAL5	395
																			PLXNB1,CCDC72,ATRIP,CCDC51	TREX1	396
																				C14orf166B	397
																			LOC100128071,TSSK3,BSDC1	MARCKSL1	398
																			ACTBL2	ACTBL2	399
																				PGPEP1L	400
																			ADAM15,PYGO2,EFNA4,MIR4258,FLAD1,PBXIP1,DCST1,SHC1,CKS1B,LENEP	ZBTB7B	401
																			SUMO1P1	SUMO1P1	402
																			IL4I1,PNKP,ATF5,PTOV1	AKT1S1	403
																				C14orf182	404
																			CORO2B	CORO2B	405
																			SNORA54,CDKN1C,PHLDA2,KCNQ1DN	SLC22A18	406
																			CPSF4L	CDC42EP4	407
																			HCRTR1,LOC284551	TINAGL1	408
																				C8orf46	409
																			ZRANB1,MIR4296	CTBP2	410
																			KIAA1967,SORBS3,C8orf58,FLJ14107	C8orf58	411
																			SLC22A13,XYLB	SLC22A14	412
																			RPL13P5,PTPN6,C12orf57,PHB2,DSTNP2,SCARNA12,LRRC23,EMG1,MIR141,ENO2,MIR200C	ATN1	413
																			MYO1A,LRP1,STAT6,TMEM194A	NAB2	414
																				NUAK2	415
																				ZFHX3	416
																			MOBKL2A,BTBD2,IZUMO4	MKNK2	417
																				NANOS1	418
																			PLEKHG4,LRRC29,E2F4,ELMO3,TMEM208,MIR328	FHOD1	419
																			APOLD1,MIR613,GPR19	APOLD1	420
																			CD7,CSNK1D,SECTM1,SLC16A3	CSNK1D	421
																			ANKRD13B,CORO6,ABHD15	GIT1	422
																				TRIM62	423
																			FLNB	FLNB	424
																			MDC1,TUBB,DHX16,C6orf136	KIAA1949	425
																				STK17A	426
																			ZNF488	ZNF488	427
																				HMGA2	428
																			C1orf113,LSM10,FAM176B	FAM176B	429
																				NR2F2	430
																			MESP2	ANPEP	431
																			FAM18A	CIITA	432
																			MVP,C16orf53,ZG16,KIF22,CDIPT	PRRT2	433
																				IGF1R	434
																			IQSEC1	IQSEC1	435
																			FAM108C1	FAM108C1	436
																			LRRK1	ALDH1A3	437
																			PLEKHG2,SUPT5H,RPS16,PAF1	ZFP36	438
																			LOC100310782,EXOC3,C5orf55	LOC100310782	439
																			IL24,IL20,FAIM3,PIGR	IL24	440
																			C19orf12	PLEKHF1	441
																			TMEM88B,MRPL20,LOC441869,ATAD3B,ATAD3C,LOC148413,CCNL2	VWA1	442
																				FSCN1	443
																			HAMP,USF2,CD22,FFAR1,FFAR3	CD22	444
																			HLA-DMA,HLA-DOA,HLA-DMB	BRD2	445
																			C8orf31	LY6E	446
																			SLC20A1,CHCHD5	FLJ42351	447
																			CDC42EP4	CDC42EP4	448
																			ATP2B4	ATP2B4	449
																				RASA2	450
																			DNAJB6	DNAJB6	451
																			GLTP,MGC14436,TRPV4	TRPV4	452
																				LHFPL2	453
																			CDK5RAP3,NFE2L1,PRR15L,MIR152	MIR152	454
																			STARD3,PNMT,TCAP,NEUROD2	PPP1R1B	455
																			SIRPD	SIRPD	456
																			SHKBP1	LTBP4	457
																			SERPINA4,SERPINA3,SERPINA5,SERPINA13	SERPINA3	458
																			CEACAM16,CBLC	BCL3	459
																				CD9	460
																			ANXA2	ANXA2	461
																			MRPS22	MRPS22	462
																			LRRC48	TOM1L2	463
																				SYT6	464
																			PIF1	PLEKHO2	465
																				SLC4A3	466
																				SERINC2	467
																				IER5L	468
																			COL8A2	MAP7D1	469
																			PLEKHG5,TNFRSF25	PLEKHG5	470
																			FADS3	FADS3	471
																				ADAMTS17	472
																			ICOSLG	ICOSLG	473
																			GRAMD2,PKM2,PARP6	PKM2	474
																			CA6	ENO1	475
																				AZIN1	476
																			MIR26A1,PLCD1,DLEC1	VILL	477
																			SNORA21,CWC25,C17orf98,RPL23	LASP1	478
																			TOP1	TOP1	479
																			LOC100130894	MTSS1L	480
																			YPEL3,C16orf92,TBX6,PPP4C,LOC100271831,FAM57B,GDPD3	ALDOA	481
																			RNF26,USP2,C1QTNF5	MCAM	482
																			MIR3647,SF3B3,SNORD111B,ST3GAL2	FUK	483
																			PHF19,TRAF1	TRAF1	484
																				BAGE	485
																			CLEC18A,MIR140	WWP2	486
																			CTRB2,CTRB1	BCAR1	487
																			SMOX	SMOX	488
																				C1orf100	489
																			LOC648987,LOC153684,C5orf39	LOC648987	490
																			ZGPAT,LIME1,SLC2A4RG,ARFRP1,STMN3	TNFRSF6B	491
																			ABLIM2	SH3TC1	492
																				C14orf181	493
																			SNN,LITAF	LITAF	494
																			EFNA3,DPM3,TRIM46,EFNA1,KRTCAP2,SLC50A1	EFNA1	495
																			FADS2,MIR611,FEN1,C11orf10	MIR1908	496
																			BAD,DNAJC4,PLCB3,NUDT22,FERMT3,KCNK4,VEGFB,GPR137,TRPT1	FKBP2	497
																				BHLHE40	498
																			COL18A1,NCRNA00175	COL18A1	499
																			CAMTA2,PFN1,SLC25A11,GP1BA,INCA1,KIF1C,RNF167,ENO3	SPAG7	500
																			ITGA6	ITGA6	501
																			PPFIBP1	PPFIBP1	502
																			LZTS2,KAZALD1,MRPL43,C10orf2	SFXN3	503
																			RPS14	NDST1	504
																			NR6A1,WDR38,ARPC5L,RPL35	WDR38	505
																				ACTBL2	506
																				SLC22A16	507
																			NGFR,PHB	PHB	508
																				SNORA59A	509
																			S100A11	S100A10	510
																			UNC13D,WBP2,TRIM65,MRPL38	TRIM47	511
																			ZNF706	ZNF706	512
																			MIR143,MIR145,LOC728264	MIR145	513
																			CAMTA2,C17orf107,SLC25A11,CHRNE,GP1BA,INCA1,KIF1C,SPAG7,RNF167,ENO3	PFN1	514
																			C6orf1,HMGA1	C6orf1	515
																			PDZD7,SFXN3,MIR608,MRPL43,C10orf2,SEMA4G	LZTS2	516
																			SEC22B,NOTCH2NL	NOTCH2NL	517
																			PCBP2,NPFF	MAP3K12	518
																			TCOF1,CAMK2A	ARSI	519
																				SFRP1	520
																				C8orf75	521
																			CAPRIN2	CAPRIN2	522
																			PDZD9	C16orf52	523
																			XRCC6BP1,CTDSP2	CTDSP2	524
																			C10orf62,MMS19,DHDPSL,ANKRD2	ANKRD2	525
																				LAMB1	526
																			TMEM221,FAM125A,NXNL1,FAM129C,PGLS	SLC27A1	527
																			LOC100133991,C17orf46	MAP3K14	528
																				SNORD17	529
																			ROBO3,HEPACAM,HEPN1	ROBO4	530
																			DRD2	MIR4301	531
																			MCFD2	MCFD2	532
																			VDAC1,C5orf15	VDAC1	533
																			P4HB,PCYT2,THOC4,NPB,ANAPC11,SIRT7,FAM195B,DYSFIP1	ARHGDIA	534
																			MIR181C,MIR23A,MIR27A,MIR24-2,MIR181D,NANOS3,LOC284454	MIR23A	535
																				LOC100216545	536
																				PRPF18	537
																				LOC284749	538
																				RAMP1	539
																			LOC100129726	ZFP36L2	540
																				PKNOX2	541
																				KCNMA1	542
																			MIR1287,HPS1	PYROXD2	543
																			SPRY4	SPRY4	544
																			CROCCP2,NBPF1	MST1P2	545
																			SNORD49A,SNORD49B,SNORD65,NCRNA00188,UBB	TRPV2	546
																				COL13A1	547
																			MGAT4B,C5orf45,MIR1229,LTC4S	SQSTM1	548
																			MIR4269,MGC16025	MIR4269	549
																			CNTNAP1	PLEKHH3	550
																				UACA	551
																			SSBP4,ISYNA1	ISYNA1	552
																				MIR3170	553
																			LSM4,GDF15,MIR3189,SSBP4,LRRC25	GDF15	554
																			TNS3	TNS3	555
																			LOC404266,HOXB3,MIR196A1,HOXB4,HOXB5,HOXB9,MIR10A,HOXB6	HOXB7	556
																			UVRAG	UVRAG	557
																			SUPV3L1,HK1	HKDC1	558
																				TFAP2C	559
																			GGNBP1,BAK1,ITPR3,C6orf227	ITPR3	560
																			ANKRD10	ANKRD10	561
																			KCNE1	RCAN1	562
																			LOC401980,TMEM183A,MYOG,TMEM183B	PPFIA4	563
																				CHST1	564
																				COBL	565
																			TEKT3	TEKT3	566
																			C6orf145,FAM50B	FAM50B	567
																			40429	2010-09-08	568
																				NAT10	569
																			RAB3IL1	FTH1	570
																			FBLN2	FBLN2	571
																				SLC25A33	572
																				DUSP5	573
																			RHOB	RHOB	574
																				MEF2D	575
																			C2orf57	C2orf57	576
																				LOC100128023	577
																			KIAA0513	ZDHHC7	578
																				MPRIP	579
																				GALNTL2	580
																			ZNF652	PHB	581
																			PLXNB3,BCAP31,SRPK3,ABCD1,SSR4,IDH3G	PLXNB3	582
																			CD44	CD44	583
																				TNK2	584
																				TNRC18	585
																			TH1L,ATP5E,SLMO2	TUBB1	586
																			PCIF1,SLC12A5,MMP9	ZNF335	587
																				LTBP2	588
																			ANKLE1,C19orf62,USE1,OCEL1	NR2F6	589
																				VIM	590
																				LRRC32	591
																				CAPN8	592
																				BCOR	593
																				SLC45A1	594
																			CRIP1,C14orf80,TMEM121	CRIP2	595
																				RAB20	596
																				TMPRSS5	597
																			PCBP1,LOC400960,C2orf42	LOC100133985	598
																			LSMD1,CYB5D1,CHD3,TMEM88	KDM6B	599
																				TOX2	600
																			IFFO2	IFFO2	601
																			DDR1,SFTA2,GTF2H4,VARS2	DDR1	602
																			PPM1M,TLR9,ALAS1,MIR135A1,MIRLET7G,GLYCTK,WDR82	TWF2	603
																			NRP2	NRP2	604
																				NACC2	605
																			MIR4310,SPTBN5	SPTBN5	606
																			WNT7B,LOC400931,C22orf26,LOC100271722,LOC150381	LOC730668	607
																			HCFC1,MIR3202-2,TMEM187,MIR3202-1,IRAK1	IRAK1	608
																			RPS10P7,CSRP1	RPS10P7	609
																			TCOF1,RPS14	CD74	610
																			B4GALT3,PPOX,USP21,TOMM40L,NR1I3,APOA2,UFC1,FCER1G	NDUFS2	611
																			PLEKHG6,TNFRSF1A	PLEKHG6	612
																			SNORD10,TNFSF13,SENP3,TNFSF12-TNFSF13,FXR2,MPDU1,SAT2,SHBG,SNORA67,SNORA48	MPDU1	613
																			SETD1B	RHOF	614
																				ESPNP	615
																			PXMP4,E2F1	C20orf134	616
																				COL4A2	617
																			PLOD3,ZNHIT1,SERPINE1,MOGAT3,C7orf52	VGF	618
																				PSAT1	619
																			LOC100507217,ASB9P1	ASB9P1	620
																			SAE1,TMEM160	ZC3H4	621
																			HIST2H3D,HIST2H2BF,HIST2H2BC,FCGR1A,HIST2H3C,HIST2H2AA3	HIST2H4B	622
																			LOC100129034	NEK6	623
																			DUSP12,FCRLA,RPL31P11,ATF6	FCRLB	624
																				MUC5B	625
																			LOC283174	IGSF9B	626
																				CHMP6	627
																			C17orf103	MAP2K3	628
																			E2F2,MDS2	ID3	629
																			MIR1205	MIR1205	630
																			C2orf54,LOC200772,AGXT	C2orf54	631
																			LOC200772	SNED1	632
																			TMEM184A,TFAMP1,KIAA1908,MAFK	PSMG3	633
																				COL4A2	634
																			MYADM,NLRP12,CACNG7,PRKCG	MYADM	635
																				DISP1	636
																				ST3GAL1	637
																				GABRG3	638
																			ANKRD54,C22orf23,MICALL1,EIF3L,POLR2F,MIR658,MIR659	MICALL1	639
																			AGAP3,ATG9B,ACCN3,ABCB8,TMUB1,FASTK	SLC4A2	640
																			PIAS4	ZBTB7A	641
																				NTM	642
																			GMPPB,AMIGO3,APEH	RNF123	643
																			IGFBP1,IGFBP3	IGFBP1	644
																			PPP1R3C	LOC100188947	645
																			ATHL1,B4GALNT4,IFITM5,NLRP6,IFITM2	IFITM1	646
																			HIST2H2BF,BOLA1,HIST2H3D,HIST2H2BE,HIST2H2BC,HIST2H2AB,HIST2H2AC,HIST2H3C,HIST2H2AA3	HIST2H2BC	647
																			LOC388948,LOC100134259	LOC388948	648
																			MIR635	MIR635	649
																			CTNNBIP1,NMNAT1,LZIC	CTNNBIP1	650
																			AARSD1,RUNDC1,RND2	IFI35	651
																			CARS2	ING1	652
																			TRIM7,TRIM52,SNORD95,SNORD96A,GNB2L1	TRIM41	653
																			RBM22,MYOZ3	MYOZ3	654
																				SOX11	655
																			ATP6AP1,TAZ,DNASE1L1,FAM50A,RPL10,EMD,GDI1,FLNA	RPL10	656
																			NPW,ZNF598,TSC2,SYNGR3,NTHL1,GFER	SLC9A3R2	657
																			SNORA59A	SNORA59A	658
																			SLAMF9,CCDC19,IGSF9,VSIG8	TAGLN2	659
																			MIR645	FAM65C	660
																			ORAOV1	CCND1	661
																				VGLL4	662
																			TGFA	TGFA	663
																			SCGB1A1	SCGB1A1	664
																			SNX32,CCDC85B,CTSW,EFEMP2,FIBP,CFL1,FOSL1	MUS81	665
																			LOC100134259,MCFD2	MCFD2	666
																			B4GALT2,DPH2,ATP6V0B,CCDC24	SLC6A9	667
																			MFNG,CDC42EP1	CARD10	668
																			GET4,CYP2W1,COX19	ADAP1	669
																			NOXO1,GFER,HS3ST6,SYNGR3,RNF151,RPL3L,ZNF598,SEPX1,TBL3	SNORA64	670
																				SLC25A37	671
																			RNF157	FAM100B	672
																			ECE1	ECE1	673
																			MAT2A	MAT2A	674
																			TATDN2,VHL	IRAK2	675
																				DAGLA	676
																			MLLT6,CISD3,PIP4K2B,PSMB3	PCGF2	677
																			MEAF6	ZC3H12A	678
																			MIR29A,MIR29B1	LOC646329	679
																				TBL1X	680
																			SF3A1,SEC14L3,RNF215,CCDC157	MTFP1	681
																				PMP22	682
																				RASGEF1C	683
																			MMP17	MMP17	684
																				IQSEC1	685
																			PLEKHA4,NUCB1,HSD17B14,TULP2	PPP1R15A	686
																			REEP4,NUDT18,HR,LGI3,FAM160B2,BMP1,SFTPC	HR	687
																			LOC100131691,ZNF446,TRIM28,CHMP2A,UBE2M,ZNF324B,ZNF324	SLC27A5	688
																			C14orf153,CKB,BAG5	TRMT61A	689
																			LOC284751	LOC284751	690
																			CLIP2,RFC2	CLIP2	691
																				RAGE	692
																			MIR196A2,HOTAIR,HOXC9,MIR615,HOXC10,HOXC8,HOXC6,HOXC4,HOXC11,FLJ12825,HOXC5	HOXC6	693
																			RAB34,SNORD42A,RPL23A,PROCA1,SNORD4A,SNORD4B,TLCD1,SNORD42B	TRAF4	694
																				PPIF	695
																			KLF2	KLF2	696
																				LITAF	697
																				MIR1204	698
																			C2orf71	CLIP4	699
																				SH2B2	700
																				DAB2IP	701
																			CLEC3B,CDCP1	CLEC3B	702
																			POLH,MRPS18A,RSPH9	MAD2L1BP	703
																			UQCRHL	SPEN	704
																			EGLN2,SNRPA,C19orf54,RAB4B	MIA	705
																			WNT11	WNT11	706
																			COX7A2L	COX7A2L	707
																			IL1B,IL1F7	IL1F7	708
																			SYNPO	SYNPO	709
																				LHX1	710
																			TUBB1,ATP5E,CTSZ	SLMO2	711
																				NCR2	712
																			MLLT6,SRCIN1,C17orf96	C17orf96	713
																			CRIP1,TMEM121,CRIP2	C14orf80	714
																			ASAP2	ASAP2	715
																				MIR4262	716
																			TRIM41,TRIM7,SNORD96A	OR2V2	717
																			STAT3,ATP6V0A1	PTRF	718
																			RAB34,SNORD42A,PROCA1,SNORD4A,SNORD4B,NEK8,TLCD1,TRAF4	RAB34	719
																			LOC100128675,LGI4,FXYD1,FXYD3	FXYD5	720
																				MYL10	721
																			METTL7B,ITGA7,GDF11,CD63	RDH5	722
																			TMEM107,PFAS,C17orf68,MIR3676,AURKB,C17orf59	C17orf44	723
																			ECM1,MCL1	MIR4257	724
																				PREX1	725
																				NFATC1	726
																			TACC2	TACC2	727
																			PDZK1P1	PDZK1P1	728
																				GPR89C	729
																			ABHD4,DAD1	DAD1	730
																			NUBP2,SPSB3,IGFALS,MRPS34,MIR3177,EME2,MAPK8IP3,NME3	MIR3177	731
																				SHISA2	732
																			LOC654433	LOC654433	733
																				ARTN	734
																				TBX2	735
																				TPCN2	736
																				VAV2	737
																			LOC283404,KRT7	KRT80	738
																			MPHOSPH9,C12orf65	CDK2AP1	739
																			C20orf20,OGFR,DPH3P1,TCFL5	COL9A3	740
																			SLC28A1	SLC28A1	741
																			RTN4RL2,PRG2,PRG3	SLC43A3	742
																			NOTCH1	NOTCH1	743
																				PTPRJ	744
																				SORCS2	745
																				GNG4	746
																				SFRP1	747
																			GRHL3	GRHL3	748
																			A1BG,ZNF837,A1BG-AS1,ZNF497,ZNF324B,ZNF584,ZNF132	LOC646862	749
																			MIR3125	TRIB2	750
																				BNC2	751
																				GRK5	752
																			MIR100,MIRLET7A2,BLID	MIR100	753
																			MIR718,ARHGAP4,MIR3202-1,NAA10,RENBP,MIR3202-2,IRAK1	HCFC1	754
																			ACBD4,HEXIM1,HEXIM2	PLCD3	755
																				SFRP1	756
																			NDUFA11,FUT5	CAPS	757
																				LOC285577	758
																			ACTR3C,LOC728743,C7orf29,LRRC61,RARRES2,LOC285972	ZNF775	759
																				DUSP5	760
																			LOC100130386,GAS6	FAM70B	761
																			CREB3L1	CREB3L1	762
																			CPA5,CPA1	CPA5	763
																				TTC8	764
																			DQX1,DOK1,TLX2,HTRA2,INO80B,CCDC142,LOXL3,TTC31,WBP1,MOGS,MRPL53,AUP1,PCGF1	LBX2	765
																			ZNF517,ZNF34,ZNF7,ZNF251	RPL8	766
																			SNORA52,EFCAB4A,LRDD,CD151,PNPLA2,SLC25A22,CEND1,RPLP2	POLR2L	767
																			NCRNA00184	IRF2BP2	768
																			NCRNA00275	SNORD12C	769
																			RPS2P32	IGF2BP3	770
																			PYGO2,PBXIP1,MIR4258,FLAD1,ZBTB7B,PMVK,SHC1,CKS1B,LENEP	SHC1	771
																			MIR3138	WDR1	772
																				ACTN1	773
																				GLIS3	774
																			ABHD1,CGREF1,OST4,AGBL5,KHK,TMEM214	EMILIN1	775
																				ST3GAL4	776
																				SERPINE2	777
																			PCMTD2	MYT1	778
																				GLDC	779
																				FOXL1	780
																			MIR4312,C15orf28,MIR548H4	ANP32A	781
																			PLEKHG5,MIR4252,TNFRSF25,HES2	MIR4252	782
																			CAPN10,GPR35,ANKMY1,DUSP28	RNPEPL1	783
																			KCTD15	KCTD15	784
																			RPUSD3,IL17RE,IL17RC,JAGN1	CIDEC	785
																			GIP	IGF2BP1	786
																			GAS6,FLJ44054	GAS6	787
																			FKRP,STRN4,SNAR-E	SLC1A5	788
																			KIAA0182	KIAA0182	789
																			METTL7B,RDH5,ITGA7,GDF11,BLOC1S1,CD63	CD63	790
																			PTPN3	PTPN3	791
																				RRN3P2	792
																			SP7,AAAS,AMHR2	SP1	793
																				KIAA1549	794
																			CCDC114,ZNF114,SYNGR4	EMP3	795
																				CHSY1	796
																			ACO2,PHF5A,TEF	TOB2	797
																			SLC16A5,HN1,NT5C	ARMC7	798
																			GLRX5,C14orf49,SCARNA13,SNHG10	C14orf49	799
																			GBA,DPM3,KRTCAP2,MTX1,TRIM46,MUC1,GBAP1	MIR92B	800
																			ORM2,ORM1	AKNA	801
																			P2RY2,FCHSD2	FCHSD2	802
																			MDK,CHRM4	DGKZ	803
																				KCNJ18	804
																			CDON	CDON	805
																			GADD45GIP1,CALR,RAD23A,FARSA,DAND5	NFIX	806
																			IFFO1,ACRBP,LPAR5,NOP2,ING4,SCARNA11	CHD4	807
																			NR1H3,ARFGAP2,PACSIN3,ACP2	DDB2	808
																				MGC16025	809
																			NCRNA00152	NCRNA00152	810
																			GPSM1,DNLZ,CARD9,LOC26102	GPSM1	811
																			FDFT1	CTSB	812
																				FLRT1	813
																			KRT86,KRT7,KRT83	KRT81	814
																				LHFPL2	815
																			IFI30,RAB3A,MPV17L2	PIK3R2	816
																			PHLDA1	PHLDA1	817
																				ABCA1	818
																				TOB1	819
																			GLI2	GLI2	820
																				RXRA	821
																			MANBAL	SRC	822
																				HAAO	823
																			MIR3065,MIR1250,MIR657,MIR338	MIR657	824
																			PTMA,MIR1244-2	PTMA	825
																			NCAPD2,VAMP1,MRPL51	TAPBPL	826
																				NCRNA00184	827
																				C8orf75	828
																			MIR760	MIR760	829
																			RAB11FIP3,PIGQ,C16orf11,NHLRC4,MIR3176	SOLH	830
																				C15orf51	831
																			RAB14,GSN	GSN	832
																			SMTN,INPP5J,SELM	SMTN	833
																			SYPL1	SYPL1	834
																				NFIC	835
																			C1orf162,ADORA3	ADORA3	836
																				BMP7	837
																				ABTB2	838
																			FCGR3A,HSPA6	FCGR2A	839
																				C13orf33	840
																				C2orf58	841
																			SCARB1	UBC	842

## Sheet: Fig S3
Stage 12.5-PC1 (Panels S3A&C)					Stage 14-PC1 (Panels S3B&D)
dissected region	sample position on PCA component 1	zc4h2.l(log2-RPM)	sox2.1(log2-RPM)		dissected region	sample position on PCA component 1	zc4h2.l(log2-RPM)	sox2.1(log2-RPM)
NP(p)	-34.9912	8.77265	6.72348		NP(p)	-51.2892	7.59963	7.7083
NP(p)	-31.5712	9.69854	7.18091		NP(p)	-41.7299	7.56429	7.33257
NP(a)	-30.0749	8.04812	7.48196		NP(a)	-33.4036	6.59022	6.63895
NP(a)	-28.5758	8.15208	7.42529		NP(a)	-31.5645	7.13111	7.22489
NP(p)	-28.0935	8.18218	7.08249		NP(p)	-28.328	6.86466	7.25813
NP(a)	-20.632	7.1752	7.39661		ANF/PPE	-24.5877	5.14692	6.9591
NB(a)	-20.1272	7.01357	6.25405		NP(p)	-20.4259	6.92329	7.30239
NB(p)	-17.6038	7.09713	6.19173		NB(a)	-19.1872	5.9449	6.01118
NB(p)	-15.5315	6.57562	7.03247		NB(p)	-16.3981	6.37386	6.91459
NB(p)	-10.5983	6.6969	6.8364		NP(a)	-15.0378	5.94374	6.24281
NB(a)	-6.37325	6.40816	6.56234		NB(a)	-11.9071	5.71779	5.25971
NB(a)	-2.39943	6.01986	6.65574		NB(a)	-11.1394	5.11336	5.27149
NB(a)	2.83236	5.6179	5.72012		ANF/PPE	-9.46254	4.262	6.79903
NB(l)	9.13766	4.72052	4.67291		NB(a)	-8.89744	5.24398	5.69112
ANB/PPE	13.9153	4.89174	6.66125		NB(p)	-3.16296	4.43212	7.19787
NB(l)	17.5428	4.68099	5.2094		NB(p)	-0.98191	4.50012	6.12636
NB(l)	17.887	4.29667	4.88245		NB(p)	1.40403	5.50814	6.45494
ANB/PPE	23.1494	3.91873	5.81115		NB(p)	6.35858	3.36987	2.44542
ANB/PPE	25.7506	3.99077	6.1517		ANF/PPE	6.56624	4.62783	5.15624
NNE	42.7617	2.26892	2.00319		ANF/PPE	10.4214	4.12913	5.57431
NNE	46.7632	2.59093	2.02124		ANF/PPE	10.5469	4.41221	4.7374
NNE	46.8322	2.08473	1.8864		NB(a)	16.1069	3.6099	3.40694
					NB(a)	16.8719	3.18992	3.37633
					NNE(a)	27.4536	3.82142	3.64506
					NNE(a)	29.1243	2.56754	4.022
					NNE(a)	47.2525	1.15395	2.14077
					NNE(p)	50.5636	-0.440459	0.426274
					NNE(p)	51.5866	-0.544465	1.22107
					NNE(p)	53.2466	0.236504	1.2582
Stage 12.5-PC2 (Panels S3E&G)					Stage 14-PC2 (Panels S3F&H)
dissected region	sample position on PCA component 2	cdx2.s(log2-RPM)	fzd8.s(log2-RPM)		dissected region	sample position on PCA component 2	cdx2.s(log2-RPM)	fzd8.s(log2-RPM)
NB(p)	-21.1375	8.48885	-1.10572		ANF/PPE	-34.1508	-4.71814	7.63913
NB(p)	-15.8162	7.72317	-1.21535		ANF/PPE	-29.2492	-3.27196	6.96126
NB(p)	-15.6097	8.16602	0.696821		ANF/PPE	-29.1736	-2.10507	7.50305
NB(l)	-15.0764	7.54767	1.78432		ANF/PPE	-26.0255	-3.32757	7.52548
NP(p)	-13.363	7.81105	0.249795		ANF/PPE	-22.0245	-2.83433	7.18015
NP(p)	-12.0102	7.50742	2.73372		NB(a)	-19.7402	-3.41151	1.8739
NB(l)	-10.9644	7.43456	1.96982		NB(a)	-18.6566	-1.627	3.99424
NB(l)	-10.2886	7.68381	2.10828		NP(a)	-14.3979	-2.48764	5.16914
NP(p)	-6.59263	7.00564	2.84923		NB(a)	-8.23231	2.36544	2.77339
NNE	-6.23982	5.53448	3.26216		NB(a)	-5.66685	2.35937	1.65781
NNE	-4.16214	-0.983013	3.43029		NNE(a)	-1.99567	1.80434	1.93097
NB(a)	-1.356	3.33929	2.66542		NNE(a)	-1.28302	1.64952	0.92438
NNE	1.43635	-1.37869	5.44149		NB(a)	-0.568463	2.92499	1.26507
NB(a)	1.61951	1.46792	2.3207		NB(p)	0.538102	2.34378	0.000633876
NB(a)	7.22015	1.0726	3.98102		NNE(a)	1.10267	0.730138	2.21808
NB(a)	11.0149	0.735853	3.98193		NB(a)	3.65324	2.97579	1.39083
NP(a)	14.1909	-0.206933	6.15328		NP(a)	3.77987	0.887344	0.0988485
ANB/PPE	15.5579	-0.711485	7.7554		NP(a)	8.30669	2.18063	1.11121
ANB/PPE	16.9562	-3.10638	7.65101		NB(p)	11.421	7.91011	-0.538766
ANB/PPE	17.0058	-4.81336	7.98612		NB(p)	12.0065	7.56466	0.263922
NP(a)	23.665	-4.62231	6.8118		NNE(p)	13.3838	7.62913	2.178
NP(a)	23.9499	-3.47195	6.38862		NNE(p)	14.2965	8.24625	2.18632
					NNE(p)	16.0127	6.77848	-0.164034
					NB(p)	17.758	8.96727	1.41006
					NB(p)	18.7306	7.90542	0.0162824
					NP(p)	21.5158	7.59906	-0.106248
					NP(p)	22.1247	7.70283	0.118509
					NP(p)	22.8256	7.97096	-0.54148
					NP(p)	23.7087	8.6229	-2.44386

## Sheet: Fig S5
Dissected region	snai2.l(log2-RPM)	sox2.1(log2-RPM)
ANF/PPE	5.71898	5.15624
ANF/PPE	3.03594	6.9591
ANF/PPE	6.13247	4.7374
ANF/PPE	7.50295	5.57431
ANF/PPE	2.48153	6.79903
NB(a)	9.79762	5.69112
NB(a)	9.01692	6.01118
NB(a)	9.63692	3.40694
NB(a)	9.77476	5.27149
NB(a)	9.33469	5.25971
NB(a)	9.52059	3.37633
NB(p)	6.91503	7.19787
NB(p)	7.61019	6.45494
NB(p)	7.57859	6.91459
NB(p)	9.11399	6.12636
NB(p)	9.86591	2.44542
NNE(a)	6.29766	4.022
NNE(a)	6.68717	2.14077
NNE(a)	6.88	3.64506
NNE(p)	1.85243	1.22107
NNE(p)	-1.06849	0.426274
NNE(p)	2.79944	1.2582
NP(a)	8.09864	7.22489
NP(a)	8.39138	6.63895
NP(a)	8.8722	6.24281
NP(p)	4.65259	7.25813
NP(p)	1.60925	7.33257
NP(p)	5.31453	7.30239
NP(p)	1.3779	7.7083

## Sheet: Fig S8
Mean expression in dissected regions						Expression time course
Tissue	Gene	RPKM	Ectodermal_enrichment			Stage	Gene	RPM
ANF/PPE	myod1.l[myod1(8e-175)]	0.464118	0.239562			11-11.5	myf5.l[myf5(0.0)]	89.7711
NNE(a)	myod1.l[myod1(8e-175)]	0.174369	0.14117			12	myf5.l[myf5(0.0)]	193.891
NNE(p)	myod1.l[myod1(8e-175)]	0.876969	0.981776			12.5	myf5.l[myf5(0.0)]	216.802
NB	myod1.l[myod1(8e-175)]	0.335555	0.207478			13	myf5.l[myf5(0.0)]	208.812
NB(a)	myod1.l[myod1(8e-175)]	0.263985	0.154004			14-15	myf5.l[myf5(0.0)]	156.276
NB(p)	myod1.l[myod1(8e-175)]	2.23835	1.35609			16-17	myf5.l[myf5(0.0)]	113.748
NP	myod1.l[myod1(8e-175)]	148.751	89.9662			18-19	myf5.l[myf5(0.0)]	118.934
NP(a)	myod1.l[myod1(8e-175)]	1.03168	0.866273			11-11.5	myf5.l[myf5(0.0)]	48.7078
NP(p)	myod1.l[myod1(8e-175)]	5.83743	5.62115			12	myf5.l[myf5(0.0)]	124.004
ANF/PPE	myf5.l[myf5(0.0)]	0.121133	0.00213895			12.5	myf5.l[myf5(0.0)]	228.961
NNE(a)	myf5.l[myf5(0.0)]	0.188382	0.0470568			13	myf5.l[myf5(0.0)]	187.277
NNE(p)	myf5.l[myf5(0.0)]	0.389142	0.0855578			14-15	myf5.l[myf5(0.0)]	153.71
NB	myf5.l[myf5(0.0)]	0.445511	0.0812799			16-17	myf5.l[myf5(0.0)]	141.434
NB(a)	myf5.l[myf5(0.0)]	0.75522	0.177533			18-19	myf5.l[myf5(0.0)]	95.0085
NB(p)	myf5.l[myf5(0.0)]	1.79608	0.399983			11-11.5	myod1.l[myod1(8e-175)]	17.0607
NP	myf5.l[myf5(0.0)]	129.5	52.5539			12	myod1.l[myod1(8e-175)]	50.4945
NP(a)	myf5.l[myf5(0.0)]	0.357652	0.0684463			12.5	myod1.l[myod1(8e-175)]	75.9622
NP(p)	myf5.l[myf5(0.0)]	8.09471	2.82341			13	myod1.l[myod1(8e-175)]	100.16
ANF/PPE	sox10.l[sox10(3e-78)]	1.15841	94.5949			14-15	myod1.l[myod1(8e-175)]	99.1995
NNE(a)	sox10.l[sox10(3e-78)]	1.26889	95.2708			16-17	myod1.l[myod1(8e-175)]	90.537
NNE(p)	sox10.l[sox10(3e-78)]	0.471116	76.3347			18-19	myod1.l[myod1(8e-175)]	88.4646
NB	sox10.l[sox10(3e-78)]	8.33156	99.3476			11-11.5	myod1.l[myod1(8e-175)]	16.2847
NB(a)	sox10.l[sox10(3e-78)]	25.8765	99.9422			12	myod1.l[myod1(8e-175)]	44.1315
NB(p)	sox10.l[sox10(3e-78)]	11.3048	99.7669			12.5	myod1.l[myod1(8e-175)]	92.196
NP	sox10.l[sox10(3e-78)]	0.163268	34.1119			13	myod1.l[myod1(8e-175)]	101.679
NP(a)	sox10.l[sox10(3e-78)]	34.8174	99.9508			14-15	myod1.l[myod1(8e-175)]	92.1335
NP(p)	sox10.l[sox10(3e-78)]	0.856144	90.9843			16-17	myod1.l[myod1(8e-175)]	98.2243
ANF/PPE	sox10.s[sox10(4e-103)]	0.563872	93.9639			18-19	myod1.l[myod1(8e-175)]	67.6822
NNE(a)	sox10.s[sox10(4e-103)]	2.2036	98.969			11-11.5	sox10.l[sox10(3e-78)]	0.239884
NNE(p)	sox10.s[sox10(4e-103)]	0.384808	87.0358			12	sox10.l[sox10(3e-78)]	0.151241
NB	sox10.s[sox10(4e-103)]	5.33859	99.4973			12.5	sox10.l[sox10(3e-78)]	0.1238
NB(a)	sox10.s[sox10(4e-103)]	27.2959	99.9765			13	sox10.l[sox10(3e-78)]	2.82007
NB(p)	sox10.s[sox10(4e-103)]	12.3255	99.9294			14-15	sox10.l[sox10(3e-78)]	14.278
NP	sox10.s[sox10(4e-103)]	0.148463	53.7025			16-17	sox10.l[sox10(3e-78)]	23.5143
NP(a)	sox10.s[sox10(4e-103)]	28.6226	99.9743			18-19	sox10.l[sox10(3e-78)]	29.4309
NP(p)	sox10.s[sox10(4e-103)]	0.660785	94.6206			11-11.5	sox10.l[sox10(3e-78)]	0.216219
						12	sox10.l[sox10(3e-78)]	0.289902
						12.5	sox10.l[sox10(3e-78)]	0.251772
						13	sox10.l[sox10(3e-78)]	0.768897
						14-15	sox10.l[sox10(3e-78)]	15.0029
						16-17	sox10.l[sox10(3e-78)]	30.7334
						18-19	sox10.l[sox10(3e-78)]	42.3397
						11-11.5	sox10.s[sox10(4e-103)]	0.161999
						12	sox10.s[sox10(4e-103)]	0.151241
						12.5	sox10.s[sox10(4e-103)]	0.1238
						13	sox10.s[sox10(4e-103)]	1.81723
						14-15	sox10.s[sox10(4e-103)]	8.19576
						16-17	sox10.s[sox10(4e-103)]	14.889
						18-19	sox10.s[sox10(4e-103)]	22.3361
						11-11.5	sox10.s[sox10(4e-103)]	0.108096
						12	sox10.s[sox10(4e-103)]	0.195777
						12.5	sox10.s[sox10(4e-103)]	0.12587
						13	sox10.s[sox10(4e-103)]	0.491675
						14-15	sox10.s[sox10(4e-103)]	8.91404
						16-17	sox10.s[sox10(4e-103)]	21.9436
						18-19	sox10.s[sox10(4e-103)]	29.1637

[truncated: 3 more sheets: Fig S9A&B, Fig S10, Fig S11]
